# Supplementary material for: Interpretable Machine Learning Models for Molecular Design of Tyrosine Kinase Inhibitors Using Variational Autoencoders and Perturbation-Based Approach of Chemical Space Exploration
Source: Int J Mol Sci. 2022 Sep 24;23(19):11262. doi: 10.3390/ijms231911262 (PMC9569663; doi:10.3390/ijms231911262)
Supplement: Supplementary file 1 [file ijms-23-11262-s001.zip]

Archive with 62 entries (54 files):
- SUPPLEMENTARY_MATERIALS/
- SUPPLEMENTARY_MATERIALS/Generated_Molecules_With_Similarity/
- SUPPLEMENTARY_MATERIALS/Generated_Molecules_With_Similarity/final_similarity_data.pdf
- SUPPLEMENTARY_MATERIALS/Generated_Molecules_With_Similarity/final_similarity_kinase_family_data (1).pdf
- SUPPLEMENTARY_MATERIALS/Graphs_of_Chemical_Properties/
- SUPPLEMENTARY_MATERIALS/Graphs_of_Chemical_Properties/alicarbo_bar.png
- SUPPLEMENTARY_MATERIALS/Graphs_of_Chemical_Properties/alihetero_bar.png
- SUPPLEMENTARY_MATERIALS/Graphs_of_Chemical_Properties/alirings_bar.png
- SUPPLEMENTARY_MATERIALS/Graphs_of_Chemical_Properties/arocarbo_bar.png
- SUPPLEMENTARY_MATERIALS/Graphs_of_Chemical_Properties/arohetero_bar.png
- SUPPLEMENTARY_MATERIALS/Graphs_of_Chemical_Properties/arorings_bar.png
- SUPPLEMENTARY_MATERIALS/Graphs_of_Chemical_Properties/csp3_bar.png
- SUPPLEMENTARY_MATERIALS/Graphs_of_Chemical_Properties/hallkier_bar.png
- SUPPLEMENTARY_MATERIALS/Graphs_of_Chemical_Properties/hba_bar.png
- SUPPLEMENTARY_MATERIALS/Graphs_of_Chemical_Properties/hbd_bar.png
- SUPPLEMENTARY_MATERIALS/Graphs_of_Chemical_Properties/labuteasa_bar.png
- SUPPLEMENTARY_MATERIALS/Graphs_of_Chemical_Properties/rotatable_bar.png
- SUPPLEMENTARY_MATERIALS/Graphs_of_Chemical_Properties/weight_bar.png
- SUPPLEMENTARY_MATERIALS/Histogram_Distribution_Of_Chemical_Properties/
- SUPPLEMENTARY_MATERIALS/Histogram_Distribution_Of_Chemical_Properties/Alicarbo.png
- SUPPLEMENTARY_MATERIALS/Histogram_Distribution_Of_Chemical_Properties/Alihetero.png
- SUPPLEMENTARY_MATERIALS/Histogram_Distribution_Of_Chemical_Properties/Alirings.png
- SUPPLEMENTARY_MATERIALS/Histogram_Distribution_Of_Chemical_Properties/Amidebonds.png
- SUPPLEMENTARY_MATERIALS/Histogram_Distribution_Of_Chemical_Properties/Arocarbo.png
- SUPPLEMENTARY_MATERIALS/Histogram_Distribution_Of_Chemical_Properties/Arohetero.png
- SUPPLEMENTARY_MATERIALS/Histogram_Distribution_Of_Chemical_Properties/Arorings.png
- SUPPLEMENTARY_MATERIALS/Histogram_Distribution_Of_Chemical_Properties/Bridgehead.png
- SUPPLEMENTARY_MATERIALS/Histogram_Distribution_Of_Chemical_Properties/Csp3.png
- SUPPLEMENTARY_MATERIALS/Histogram_Distribution_Of_Chemical_Properties/Hallkier.png
- SUPPLEMENTARY_MATERIALS/Histogram_Distribution_Of_Chemical_Properties/Hba.png
- SUPPLEMENTARY_MATERIALS/Histogram_Distribution_Of_Chemical_Properties/Hbd.png
- SUPPLEMENTARY_MATERIALS/Histogram_Distribution_Of_Chemical_Properties/Laputeasa.png
- SUPPLEMENTARY_MATERIALS/Histogram_Distribution_Of_Chemical_Properties/Logp.png
- SUPPLEMENTARY_MATERIALS/Histogram_Distribution_Of_Chemical_Properties/Qed.png
- SUPPLEMENTARY_MATERIALS/Histogram_Distribution_Of_Chemical_Properties/Rings.png
- SUPPLEMENTARY_MATERIALS/Histogram_Distribution_Of_Chemical_Properties/Rotatable.png
- SUPPLEMENTARY_MATERIALS/Histogram_Distribution_Of_Chemical_Properties/Sas.png
- SUPPLEMENTARY_MATERIALS/Histogram_Distribution_Of_Chemical_Properties/Stereocenter.png
- SUPPLEMENTARY_MATERIALS/Histogram_Distribution_Of_Chemical_Properties/Weight.png
- SUPPLEMENTARY_MATERIALS/Original_Set_of_Generated_Molecules/
- SUPPLEMENTARY_MATERIALS/Original_Set_of_Generated_Molecules/.DS_Store
- SUPPLEMENTARY_MATERIALS/Original_Set_of_Generated_Molecules/Bayesian/
- SUPPLEMENTARY_MATERIALS/Original_Set_of_Generated_Molecules/Bayesian/bayesian_biased.csv
- SUPPLEMENTARY_MATERIALS/Original_Set_of_Generated_Molecules/Bayesian/bayesian_biased_sort.csv
- SUPPLEMENTARY_MATERIALS/Original_Set_of_Generated_Molecules/Bayesian/bayesian_sorted.csv
- SUPPLEMENTARY_MATERIALS/Original_Set_of_Generated_Molecules/Bayesian/Biased_final.csv
- SUPPLEMENTARY_MATERIALS/Original_Set_of_Generated_Molecules/Bayesian/Unbiased_final.csv
- SUPPLEMENTARY_MATERIALS/Original_Set_of_Generated_Molecules/General/
- SUPPLEMENTARY_MATERIALS/Original_Set_of_Generated_Molecules/General/.DS_Store
- SUPPLEMENTARY_MATERIALS/Original_Set_of_Generated_Molecules/General/All_Uniques.csv
- SUPPLEMENTARY_MATERIALS/Original_Set_of_Generated_Molecules/General/Original_Set.csv
- SUPPLEMENTARY_MATERIALS/Original_Set_of_Generated_Molecules/General/Over_75_Kinase.csv
- SUPPLEMENTARY_MATERIALS/Original_Set_of_Generated_Molecules/General/Top_100_Mol.csv
- SUPPLEMENTARY_MATERIALS/Prelim_Data_Generated_Molecules_from_SRC_Inhibitors/
- SUPPLEMENTARY_MATERIALS/Prelim_Data_Generated_Molecules_from_SRC_Inhibitors/2_Cluster_Top_100_1.csv
- SUPPLEMENTARY_MATERIALS/Prelim_Data_Generated_Molecules_from_SRC_Inhibitors/2_Cluster_Top_100_2.csv
- SUPPLEMENTARY_MATERIALS/Prelim_Data_Generated_Molecules_from_SRC_Inhibitors/Top_100_Cluster_1.xlsx
- SUPPLEMENTARY_MATERIALS/Prelim_Data_Generated_Molecules_from_SRC_Inhibitors/Top_100_Cluster_2.xlsx
- SUPPLEMENTARY_MATERIALS/Prelim_Data_Generated_Molecules_from_SRC_Inhibitors/~$Top_100_Cluster_1.xlsx
- SUPPLEMENTARY_MATERIALS/Supplemental_Info_Guide.docx
- SUPPLEMENTARY_MATERIALS/Supplemental_Materials.docx
- SUPPLEMENTARY_MATERIALS/Supplemental_Materials.pdf
