# Supplementary material for: Interpretable Machine Learning Models for Molecular Design of Tyrosine Kinase Inhibitors Using Variational Autoencoders and Perturbation-Based Approach of Chemical Space Exploration
Source: Int J Mol Sci. 2022 Sep 24;23(19):11262. doi: 10.3390/ijms231911262 (PMC9569663; doi:10.3390/ijms231911262)
Supplement: Supplementary file 1 [file ijms-23-11262-s001.zip › SUPPLEMENTARY_MATERIALS/Original_Set_of_Generated_Molecules/Bayesian/bayesian_biased.csv]

smiles	kinase	dimension0	dimension1	dimension2	dimension3	dimension4	dimension5	dimension6	dimension7	dimension8	dimension9	dimension10	dimension11	dimension12	dimension13	dimension14	dimension15	dimension16	dimension17	dimension18	dimension19	dimension20	dimension21	dimension22	dimension23	dimension24	dimension25	dimension26	dimension27	dimension28	dimension29	dimension30	dimension31	dimension32	dimension33	dimension34	dimension35	dimension36	dimension37	dimension38	dimension39	dimension40	dimension41	dimension42	dimension43	dimension44	dimension45	dimension46	dimension47
Nc1c(C(C)nnnc1C)NC(-c1c(Cl)cnc(c1Cl)c1ccccc1O)Cl	0.727035714	0.011267116	1.561438363	-0.932993301	0.347297204	-0.717895998	0.646712062	-0.211797385	-0.578777479	-0.374448013	-0.332029454	-0.752150877	0.821830827	-1.669661243	-1.747141486	0.175462741	0.201610165	1.463692827	0.018789614	-3.776365772	1.604069743	2.026901552	0.750557267	2.037994391	-0.256805485	-1.838371215	3.448956975	-0.07295909	1.825166966	1.526098591	-2.175086275	0.787588362	1.947946173	-0.837808719	0.764114181	1.141107811	1.112421907	-1.587576698	1.350465297	-0.18155729	1.401435435	1.811975545	0.279858526	1.808236047	-1.48796984	-0.833122336	-0.018097557	-0.056512711	1.099679219
COC(Oc1cn(C(C)=O)cc(N1C1NC(=O)N=O)F)C(C)o1	0.588928571	1.037908858	-0.364938363	0.174360642	0.175760618	0.00621776	1.488831582	-0.43071644	2.101279905	2.258574683	-0.855060006	0.213434631	0.615007236	0.510885876	-1.430180731	1.810017135	-0.521981355	0.158746139	-1.19486375	1.025155985	1.026319401	1.95161319	-0.262033912	-0.772639627	-0.054600256	0.87243119	-0.153281624	-0.220387908	0.546459387	0.255608808	-0.49884247	-0.889184793	-0.00678782	1.18069883	0.262338989	-1.631296425	-0.351735736	-0.354300197	-1.209696631	0.388577345	0.42975351	-1.358981355	-0.309529274	0.01734245	0.289320842	-1.65765909	-0.448241827	0.921038762	-1.467905159
COCC(=C[C@@H](C)ccc([C@@H]c2c(C)csc2C)c1)C(O)C1	0.62372619	0.575659292	-2.263090391	-0.359995009	-0.604803532	0.237056373	1.413571574	0.360815647	-1.39119455	0.900121167	-0.783372985	-0.859259458	0.269293481	1.19493832	0.696471045	0.82383249	0.732074581	0.757317901	-0.477729356	0.611546101	1.282805606	0.496769637	-0.906212548	0.206377161	0.641832404	-1.210235266	-1.204491201	0.405924489	0.128433789	0.635166475	-1.305527214	-0.593289233	1.601146812	-2.418684499	0.615960877	-1.290299177	-0.873218484	0.352630467	-0.827563764	0.145364464	-1.211703161	-1.055018925	1.197945141	1.794198677	0.405192388	-2.120251482	0.201429791	-0.885329229	-0.139561588
C[C@H](C)COC(C)c1C(=O)c1C(=NC1=N\C)C1(Cl)C(C)C	0.473285714	-4.078773678	-0.886385494	1.139075487	0.252530035	0.7404563	0.880540209	-0.654812119	-0.963747092	-1.783515912	1.0837713	-0.29685968	-0.123400128	-0.137510094	0.691290204	1.023781462	-1.059668875	1.357437234	2.079400239	-1.149856054	1.841358213	-0.361572741	1.397275219	-1.624923733	1.566357649	1.98532288	-0.286439757	-1.671471712	-1.287735709	0.256176596	0.9303766	1.127911667	-0.794924435	-0.367764689	-1.921020171	4.057930411	0.543789828	-2.647154755	-0.525075167	0.017608851	2.030089801	-1.178018254	0.59987368	1.041623456	-1.318128896	0.121354485	-0.299314154	0.53536025	0.087044709
Cl(C)CNC(=O)NC(F)[C@H]c1Cc(=O)N1	0.0075	0.922230306	-2.470135739	-0.668360837	0.82411897	-0.62650375	-1.466768486	-0.196875934	-0.630484107	0.303965832	-0.305521168	-1.555172768	0.112275131	-0.341610931	0.471773449	0.86275392	0.126199294	-1.300176253	0.819674715	-0.158465517	1.736496335	-0.782309599	0.70721431	-0.666118741	1.026253453	-0.431504659	0.063839836	-1.111496416	-0.497873812	1.576010026	0.485952481	1.361661732	-0.410939947	-2.63795849	-1.898212651	-0.145409801	2.211626697	1.698708413	0.863284567	-0.658988008	-0.652147892	0.133658439	-0.252957944	0.744618293	-0.093488756	1.775083679	-1.924683314	-0.536228104	0.403554781
C1C(C(c1cccccc1)ccc1/C)C(=O)C(=O)Cl	0.462619048	-0.29909741	-2.430028066	-1.394142142	1.101123332	0.139292689	2.476996127	-0.686083582	-1.369406673	0.276083599	-1.693947869	0.447671765	0.259255798	-0.334675862	-2.18155954	0.248707665	-0.957676528	-0.211069623	-0.365015726	-0.208671847	-1.432733714	-0.958426654	-0.713412022	-1.105237856	-1.054348191	0.770733533	-3.339688965	0.51929769	0.880314938	-0.068876926	1.00175454	-0.612028724	-0.361933646	-0.321646018	-1.143284642	1.392319592	2.555805518	-0.635436569	-1.30265686	-1.031000854	3.133365609	1.416111827	0.15444988	1.973743769	0.929304227	-2.690153756	1.150947789	-0.404543344	-0.911079181
CC(C)OC(=O)C1C(C(C(=O)OC)C)/C(C)nc(/ccsc2C(F)F)c2C1	0.553733766	-0.428033546	-1.010128964	-0.88911735	-1.233173755	-1.43158153	-0.284689206	0.55822677	0.068762924	-0.884654154	0.060282005	-2.278477986	-0.960406135	1.130397454	-0.308686048	-2.914769557	0.206450927	0.884764102	0.29530517	-1.82772908	0.18048893	-0.313048921	1.320590953	-0.858120646	1.691622447	-0.786996536	0.399035957	1.449538222	-0.223143157	-0.188572909	0.021646287	1.60175689	-0.373613451	-1.028395426	0.503195677	0.157170369	-0.172452678	-0.699065754	-1.334620513	1.198463789	0.136653059	1.42708858	0.200938758	0.233779735	-1.463592644	-0.883462251	0.702682328	0.721433138	1.236065532
CC(C)CC(=O)NCC(CO)C1C[C@H](C(C(=O)N2C)cccc2Cl)C1	0.583654762	1.067969586	-0.720374222	-0.614213693	-0.449009439	-1.96989606	-0.242007784	1.12592948	1.017606011	1.330476793	1.222738517	-1.698679921	1.438616218	0.807230989	-1.686991927	-0.749179344	0.264588219	-2.159454995	1.276746562	0.928358144	-0.297961062	0.626343693	-0.540798888	0.596274852	1.243239901	-0.238970914	-0.201090553	0.412377107	1.519294233	-0.01336702	0.012259563	0.986223797	-0.831541981	-2.237952613	-0.377605701	-0.221303621	2.286162672	0.429950372	-1.536900678	-0.528718992	-1.387938283	-1.09415009	-0.327322355	1.445231662	-2.038866352	-0.932217895	-0.091023659	2.47070264	-1.496551622
CC(C)(C(=O)/C1(NC(=O)/C(C(F)=C1c2ccc2cc12)CC)C2)C(F)C1	0.599457672	0.518761246	-2.031555308	0.730002171	-1.335701168	-1.72322528	-1.949558698	-1.358781064	1.065609352	-1.358222693	-0.685576075	-0.875861934	-2.120719863	0.721200033	0.900358235	-0.588508136	0.650833544	-0.045088207	0.453155201	-0.532369805	0.308803311	-0.602396471	0.269323507	-2.820945955	2.746233079	1.450015882	-0.526695634	-0.561878429	-3.0111607	-0.54646172	-0.625235402	3.044241604	-0.693591425	-0.257733688	2.259356069	0.225370397	0.183963273	0.735190236	-2.001861649	1.797548326	-1.543639574	0.381746229	-0.115343515	-0.869557636	0.469134649	0.385428802	-1.0056191	0.612229273	1.129646398
Cl(C)C(C=O)n1c(C)c(C)c(C)c(C(C)=O)nc(C)cnccs1	0.634833333	1.799387368	-2.175746324	-1.234830788	0.415708301	-0.279643696	-1.808250453	-0.406223459	-0.285062144	0.989676383	0.22872698	-1.006965652	-0.190380161	0.130038806	-0.625452042	-0.075072283	0.443991514	-1.267618705	1.378003262	-0.626055232	1.588152044	-0.792204192	-0.161124399	-0.696699635	0.673641191	-0.834132046	-0.054444449	-1.080892148	-0.458380386	1.612841943	-0.161768653	1.482978263	-0.68740643	-1.686095198	-1.403717608	0.098483233	2.536169621	0.530634734	0.702028226	-0.214308623	-0.631937865	0.715256744	0.892332673	0.937002554	0.754988993	1.745693329	-1.72158607	-0.575838052	0.194673986
CC(C)=C(\C)CC(=O)C[C@]1=NC(=O)/C/C(/C)c1N	0	1.286621571	0.652517204	-0.050113823	1.712926382	-0.45836869	0.093909632	0.154679804	0.266068138	2.237962285	-2.94227668	-0.10037873	-1.13077265	1.836466354	-0.447934728	-0.175217583	-0.30708756	-1.96262009	1.121862108	0.300200965	0.557419803	1.694542737	-0.692916644	-0.231290241	0.745456783	1.873844064	1.986919732	-1.004396219	-1.302371022	0.691993571	0.030212966	-0.783212145	-0.03158057	-0.795828266	-1.785632144	-0.590457885	0.993308643	-0.881154573	0.496728444	0.638042055	-0.572355885	1.806168102	-1.536501176	-0.699065457	-2.551689728	-0.976372154	-0.247500183	-0.301919963	-0.387146252
Cl S(C)(=O)c1ccccc1	0.04	-2.072403359	1.182198337	-1.908728523	-1.330445747	-2.749703901	0.355031658	3.405858187	-2.757085862	-0.139077089	0.892327104	-1.371746472	2.055238769	2.014908623	-1.134181232	1.041443946	3.55572532	2.25358909	-2.011798143	-0.59955946	1.060510971	1.833871207	0.64511623	-0.617331509	1.329834707	-0.1116802	1.241457992	-0.409648899	0.994910526	-1.652213468	-1.87100744	1.048187486	-0.151027277	-0.148523999	0.266140102	-0.138358522	-1.33028257	-0.503162656	0.150073654	1.046027209	-0.077609946	-0.311426871	0.470855039	-1.398595732	-1.826332396	-0.344310995	0.407305722	-0.343896275	0.232158042
C[C@H]1CCCN(C)cccc(F)c(O)c2CNC(=O)NC(C(C)(N)c(=O)NC2)C1	0.540473684	-1.915953019	-0.735517681	-0.39693987	-0.024742145	-0.059749434	1.040770896	1.173954455	-1.909978216	-0.689029232	0.792632905	-0.483713011	0.654547554	1.145917498	1.215099694	0.574621143	3.164413669	0.108176013	0.621617036	-0.750703058	0.140308919	0.106156387	-2.116576916	1.484608969	0.798985182	-1.445029926	0.918047605	-0.952416563	0.724648496	-0.579984137	-0.29834013	-1.36532236	-1.696890741	-1.082099799	-2.273659917	-1.686191838	0.859394283	-1.744550128	-1.02989289	1.308716666	-0.314085911	-1.652915264	1.143395402	0.397018365	-0.131695898	0.338095846	-1.169540087	1.468146548	0.381063337
Fc1cc(C)n(C(/C)C)NC(c2C(F)cc(F)ccc2F)c1	0.564642857	-0.474300844	0.532740102	-0.867272193	-0.510297055	-0.674129382	-0.385428832	1.037892679	1.283542816	0.42666203	-0.994257397	-1.21640459	-1.398783787	-1.114792574	-0.742115234	-0.406099572	-1.561346197	0.383607815	-0.658377988	-1.005257864	0.290952131	0.286341676	0.824281739	0.864935912	-0.607700309	-0.132340058	0.982709583	1.568933144	0.992669678	0.032090616	-0.849337623	-0.839278462	1.78982497	1.71486712	-0.896137123	-0.05936516	-0.874619402	0.804749827	0.794244126	0.650572963	-0.174705947	0.675297761	0.814565145	-0.726053776	0.356232001	-0.234081236	1.309247464	2.33423857	-0.814432865
Cl1ccc(C)c(C)n2CC[C@H](CNC(=O)C)ccccc(c2=O)c1	0.652930091	0.983383385	-1.266740848	-1.29693234	-0.204401408	0.523928507	0.824686634	-0.6699278	-0.165182673	-1.131295717	-1.78811697	0.149181471	-0.562028875	-0.704563012	-0.683967533	1.078168611	-0.390713306	0.883941728	-0.650387323	-1.180330713	0.64991674	-0.917896065	0.43298465	0.425942434	-0.204541514	-0.793080422	-0.154476705	0.614193576	0.817863215	2.177222368	0.023209475	1.48319555	-1.500787094	-1.047162251	-0.504961046	-1.709553075	-0.461826588	-0.719376397	-1.944731225	-1.317193754	0.438404458	0.126875936	0.490705925	1.696359588	-1.348843715	1.575671251	0.122777383	0.361806035	0.62305788
COC1cc(C(=O)N(/c1ccccc1C)CO)n(C)C1	0.505411573	-0.028907314	-0.023116783	-1.695533231	1.842278577	1.046039122	-0.570072036	0.706259646	-1.430989409	1.041535971	0.033030521	-1.807019197	-1.562409119	1.09415585	-0.44728269	-0.20758093	1.413752084	1.969314836	-1.941842832	-1.382970139	0.564182447	-1.543604909	-0.577727102	0.043770428	-0.178537129	-0.94457322	0.733223634	-0.757228555	-1.088367888	0.456876721	0.650841158	2.306199601	2.593040836	-0.843713755	0.278734024	-2.00083044	0.993644887	1.494889802	-1.476872311	-0.348578502	1.601030616	-0.339171857	-1.443115798	0.242089754	2.922406189	-0.790281485	0.944094668	0.619846897	0.186563198
C[C@H](N)C1=C(C)C(C)(F)N/C(=O)c2cc3c(ccc2)ccc3C1=O	0.576690476	-1.652781892	-1.029515259	0.043652103	0.377257708	-0.409024804	0.32139349	-0.939349047	0.833221282	-0.693937925	0.274342234	-1.664271742	-1.234505084	0.211212495	0.380717652	1.505802701	-0.750385127	-1.161455496	-0.555088278	-0.351742535	0.098141923	0.207150766	0.779920838	1.705515035	-1.024867896	-0.462015604	-0.145163712	0.564766056	-1.568587787	-0.581788961	-0.638427339	-1.256212811	0.126927777	1.346856839	0.00682442	-0.732165037	-0.549522227	0.702329049	-0.411354934	0.935415761	-0.494787837	-0.539701624	-1.246343653	-0.650357639	0.825701708	1.095413587	-1.734901333	1.894411081	-0.707824006
ClC(C(C)C(=O)c1ccc(C)n(C(=O)CNC)C(F)cccc2)CC12	0.587285714	0.404936914	-1.369834451	-1.328554772	-0.407031375	-0.117084108	-0.269544236	-2.323540752	-0.198489571	-0.031694721	-0.43975422	-1.576605654	0.004047302	0.123004222	0.410226825	2.09257679	-0.539034317	-0.148544584	-2.160901088	0.731045319	-1.721035045	-1.005029301	-0.980611229	0.039942773	-0.893000194	-1.398311984	-1.843342528	-0.925966849	-2.008557334	0.934884304	0.975424953	1.013668824	-0.756948364	3.024461331	-0.422709933	-0.129659843	1.327600272	0.82952943	-0.590918078	0.495576673	-1.200132953	0.175415645	-0.114723752	1.263610505	0.552658129	-0.905866763	1.404108485	-0.099761528	-0.533517979
CC(C)(C(=O)OC1([C@@H](O)CO)C(C)C)C(=O)N=C(C)C1	0.471119048	0.008761545	-1.017610221	-0.076713922	-0.616574086	-2.221352835	-0.779352725	-1.179259872	-0.759561975	-2.079771885	0.884047134	-0.799174745	0.765325339	0.877813513	-1.587245868	-1.091991085	0.10969967	1.025705954	-1.378201978	0.747306589	-0.095871454	-0.78854508	1.769190127	0.820748905	2.258117988	-0.878743377	-0.927981967	-0.307340463	-1.574435358	-2.414820071	-0.3550273	1.122574123	-1.406664026	-0.262364323	-0.435396172	-0.19400541	2.180359912	-0.699488131	0.575590181	-0.136332966	0.085641521	-0.55289987	-1.756525761	-1.34678116	-0.798364621	-0.186806229	0.471319917	-1.268815348	0.933455391
CC(C)(C(C=O)C(F)F)C[C@@H](C(N)=O)C(C)Cl	0	1.14218269	-1.383855589	0.960089447	0.978869729	-1.205719842	1.215085139	-0.075370064	0.491009563	1.334492523	0.220132083	2.407165085	-0.391850363	1.528202702	0.847910181	-0.511822939	-0.547482147	-0.161568592	-0.630037162	0.546973994	1.363813913	0.716885506	-0.680718405	0.76138787	1.388161003	-0.812233153	-0.490364995	0.044159871	-2.164220353	0.290145525	0.405572974	0.439549851	-0.21159665	-0.215804888	0.146634868	-1.038506023	0.410082697	1.556843458	-0.707705028	0.254857168	-0.141393302	-1.787890227	-0.339832756	-0.044816237	-1.305428763	-1.342653628	-0.685172446	0.075354513	0.087171192
ClCOC(C1C(C2C(=C(C)C)C(=O)C2O[C@H](C)C)C)C1	0.4425	0.119392314	-2.278555456	-2.836432833	0.422252702	-1.182438726	0.987600606	2.850900375	0.724059771	1.554691773	-0.503562187	1.452338109	0.055379564	0.948722435	-1.571405089	-1.059452824	-1.166497441	0.049714831	-0.771227018	-0.150188495	-0.750935256	-0.866676151	0.596258941	-0.935199748	-1.885483002	-1.525213113	-0.315582165	2.081106088	-0.35098062	0.440388057	-1.411813228	-0.75423148	-0.004577641	2.514347297	1.331076266	-0.28721878	-0.807984273	-0.038058256	-0.434680403	1.328282139	-1.375819287	0.992389509	-0.044248404	3.004451716	0.37169139	-0.98227415	0.781975127	1.704266953	-0.141116675
OCC(=C)Oc1ccccc1OC(=O)NC(=O)C(=O)C1=C(F)c(=O)o1C	0.631464286	-1.44155865	0.761743387	-0.482761803	-0.629395749	-0.061989862	0.205414724	0.683683367	-0.029767668	-0.086053824	0.188997042	-1.439658273	-0.689224908	-1.525780292	0.045897141	-0.641229117	-2.068570922	-0.550340754	0.754129724	-0.922720961	-0.895213935	1.792508409	0.312747506	-0.10741616	1.301698411	-0.390531645	1.195183292	1.014760493	0.072427435	0.535587678	-1.028031568	-0.542209996	0.634914748	0.730907162	-0.69360438	0.492961547	0.065115658	0.124811902	1.280892546	0.827118955	-1.50009874	1.565076347	1.38658881	0.520214345	-1.165269726	0.313107757	-0.316761657	2.435995294	-1.301205627
Clc1c(C)c(C)c1	0	1.177027535	-0.568199694	0.833758498	1.825876517	-0.422958154	1.008744833	-0.177259722	0.558421074	1.379452934	-0.903127834	-0.440709806	-0.375899528	0.152799124	-1.288354081	-0.464401873	0.075595392	-1.388691973	0.086184363	1.2584565	-1.418896305	-0.791372127	0.985842185	0.149448114	0.499952298	0.212560397	-1.311665741	-0.33318219	-0.77196424	-0.512132943	-0.025512024	1.612383238	-0.877001323	1.451647355	0.96408101	-1.354173285	0.815341968	-1.519217095	1.372714498	-0.168510736	0.156527884	0.513069664	-0.648086067	2.336840917	0.835605369	0.266440776	2.350490038	1.895541094	0.175368761
C/C1nc(C)C1	0.01	-0.449535807	0.622196304	-0.210535709	1.102039165	1.451082118	0.439107608	0.087297163	0.982785414	1.017003382	0.931233403	0.261639906	-0.987513871	1.271829161	-0.949453205	0.919606646	0.136579036	0.070162718	-1.588769293	-0.108082961	0.621645591	0.450324263	2.188936637	1.138684751	-2.195396606	-0.090774835	1.053805183	0.433906575	-1.096546171	-2.625304671	-1.10271516	1.123146989	0.785155254	1.14663759	-0.399319324	-1.004309042	-0.073174255	-0.414915932	0.202611228	1.035030739	-0.175500577	-0.626305601	-2.06751755	-0.354237736	1.197086758	1.660542302	-2.637124593	1.238426137	-0.692363121
CC(S(=O)=O)Nc1c(C(C)cnoc(N)c1/C(C)C(C3cc2onc3C2)C1=O)C1	0.675078431	-1.497007139	-0.26710787	0.700032504	-1.656867926	-1.222126144	-0.433662886	-0.588851396	0.304488776	-1.886456346	0.439186016	-0.434276329	-0.73237274	0.472498483	-0.752091063	-0.090290159	1.238719903	-0.24713202	-1.869809055	-0.124301871	1.150102507	-0.297769651	-0.134524849	0.558318084	2.334224935	-2.040872142	1.229598679	0.031501217	-1.243633291	-1.011857461	-0.401601189	-0.127656362	1.052547018	-0.197765719	0.144318361	-0.696329667	-0.162091971	1.009138616	-1.832883892	0.998651361	-0.793608673	1.079757353	-1.837790792	-0.252159353	-1.413952172	-0.274786831	-0.234128044	0.404614151	-0.129031063
COC(C)C(C)(C)c1ncc(NC(C(=O)OC)Cc2(C)cccccc2)o1	0.642214286	-1.272777638	0.395626907	-0.417430411	0.236614148	-0.998331585	1.050013768	-1.405429731	0.562636473	-1.050232395	-0.471998548	-0.657094823	-1.074970994	-1.0812304	1.343193252	2.574944342	0.427555281	-0.986412821	-0.723556035	-0.525077764	0.140411941	-0.981541954	-0.859626843	0.286103402	-0.680836982	-1.584290188	-0.21993924	-0.9749597	-0.629798669	-1.084784304	-0.580671715	-0.565098776	-0.401251072	0.665156143	-0.43371461	-0.438252484	0.213870851	-0.873019219	-2.700067168	-1.644702234	2.190390101	0.106457605	-0.628974986	-0.411777071	0.274339335	-0.436649166	-0.339235061	0.910329901	0.211474355
COC[C@](NC(=O)c2cc(O[C@H]3C)N(F)c3cc2C(C)C)C=O	0.546763425	-0.229118356	-0.626210531	0.341820878	-1.11388953	-0.24147947	2.358297447	-0.094136955	-1.31784374	-1.896434305	0.181309254	-0.694324709	-0.480665728	-1.091814305	-2.229054307	0.581929213	-0.176013331	2.236231953	-1.875887536	0.270250534	1.220939912	0.086627088	1.369487967	1.871978812	-0.743226585	-1.679066887	0.156210788	0.444061725	-0.175491802	0.602234515	0.412887614	-0.830588933	1.552719557	0.503888622	-1.442576495	0.156622556	-2.449760647	0.02790473	0.195056349	0.343482691	0.332413575	0.036585993	0.055906152	2.444507665	0.08997344	-2.307123914	0.263704908	-1.040358631	0.600334104
CNC(=O)c1cccc(CN=C(CO)NC(=O)C(C)CCC(C)C)C(=N\O)c1C	0.628357921	-1.370239239	0.165508701	0.569167094	-1.566207025	0.935048271	2.542267099	-0.073815768	0.35544553	-1.53727507	0.487065811	-1.84048579	-0.268445157	-0.81400731	-1.35797578	0.880105294	-1.924031467	0.166988369	-0.38688997	0.677222535	-0.941889191	0.639269236	0.982559606	-0.233495752	0.130452755	0.479924333	0.698607595	0.748502041	-0.849821893	-0.156586854	-0.144825741	-0.818469085	-0.091345274	0.707313125	-0.373828751	-0.88186085	-0.357677316	1.492517997	0.115102005	-0.323980752	-1.250926311	1.21064998	-0.244906581	-0.124647336	-0.578224103	0.433093842	-1.596540533	2.54214899	-1.677592483
ClC(=O)Oc1cc(C)C(C(C)=C(F)F)C(C)c1F	0.0325	-1.685603817	-1.978819795	-0.265007237	-1.087668561	-1.459463508	-0.639767943	0.63043463	-1.31451001	-0.347964907	1.852225311	-0.694942396	-1.242143161	-1.458630379	-1.372401874	-0.780285175	-0.622686525	0.4854196	-1.486616061	-2.336041091	0.802785173	0.246159381	-0.210901698	-0.42344673	2.103535288	-1.955176101	-0.445717843	1.513190312	0.846284794	-0.005517648	-0.856060246	-1.672293088	1.504365299	-0.51283608	-0.374224634	-0.868145116	-0.111137594	0.660531086	-1.324106948	1.217153564	-1.673409578	-0.337817229	-0.207040125	-1.757189139	-1.353288479	-2.152790985	-0.374259815	-0.862781189	-0.300256149
C=C1c(C#N)CNC(C(=O)CNC2CC(=O)NC(C)C2O)cccc1C(=O)Cl	0.510733766	-0.534702995	1.10941076	-0.998402887	-0.018404988	-0.310473604	2.454007695	-0.445068231	-0.131181883	-0.200723409	0.383274856	-0.690406588	-0.006789613	0.708291763	-0.482137672	0.26176006	1.96409503	2.97483747	-3.517801092	1.646557324	1.715941684	0.28056876	-0.213176994	-0.358303264	-0.317423967	-1.900784841	1.756832183	-0.938538511	0.98010517	0.269727898	1.143542555	1.246024792	2.459687374	-0.191499233	1.022546259	0.230160795	-1.911854376	2.178839488	1.314508022	0.394231538	3.295289762	0.382769153	-1.547511753	-0.723857267	2.03000167	0.88941265	0.42410962	0.895757878	1.252012363
C1Ccc(C)n(C[C@H]2C(=O)/C(=O)C[O-])C2=C(C)C1Cl	0.464785714	0.505321182	-1.122403362	-1.302030746	1.64880732	-0.442085839	1.094444326	0.942801773	-1.283612991	0.062024472	-1.502094862	-2.269096915	0.041871399	0.202161212	-3.655607929	0.270826732	0.222012295	-0.479710302	-2.134208753	-0.885922842	1.127678538	-1.545155752	0.198974615	0.064806928	-1.954696371	1.237844257	-1.472657715	1.402278481	0.608404332	-1.358771803	0.966550923	-0.935709489	1.023783128	1.363942532	-2.020188732	1.357345888	-0.332981248	0.075065961	-0.409209731	0.016673439	1.884629545	-0.399823946	0.498999652	3.625196479	-1.753527728	-4.013130548	1.001818911	1.182119132	0.362056149
C(C(NC(C(=C)c(=O)c(F)cc1)OC)O)(C)c(F)cc1	0.112	0.709182042	-1.017103629	-0.108008954	0.311810695	-0.530341504	-0.671911599	1.222909926	-0.498380108	0.900904046	-1.148692197	0.381939874	-1.496727552	-0.260837592	0.814957286	0.106532235	0.172520697	-0.445190946	-2.745206594	0.326014756	-1.155534577	-0.352314034	0.280429153	-1.008543986	-1.627867709	-0.97181672	-0.247962508	0.65133229	-2.402960131	-1.143341602	0.990031792	-0.313451163	0.657631876	0.088060512	1.185054714	-2.857054758	-0.577457094	2.283707436	-0.82994676	0.084821138	0.290554247	1.410063853	-2.358287828	-0.42098936	0.165502918	-0.626611033	0.896852578	0.942059706	1.084130929
COC[C@]1(C(=O)c2ccc([C@H]3)CN(C)C)cc2C(Br)C(C3)cc1	0.548633333	0.136862376	-0.407121996	0.101165517	-0.936269999	-0.092161443	1.500772262	0.315231041	-1.796939147	-2.150331071	-0.47118485	-0.521232616	-0.63978997	-1.013679161	-2.597374367	0.438979444	-0.461246941	1.879150757	-1.142107844	-0.219775345	0.214056104	0.004625849	1.061181958	1.111624557	-0.555121461	-1.563305744	-0.040343313	0.97385309	-0.898210184	0.181648902	0.552363613	-0.483969055	0.896260572	1.009396106	-1.424277463	0.452769841	-2.105259716	0.203151139	0.273768671	0.785181775	-0.249503473	-0.100124817	0.561527355	2.723021585	0.027699153	-2.778846369	0.010153093	-0.425272615	0.984607518
C1CNc(C2C1C)C(=O)C(=O)C/C(F)cc(C)cccc2	0.516285714	0.821094489	-3.26454426	-0.432846276	-1.313286773	0.904722908	1.08271544	2.033604446	-0.69703927	-0.045631566	0.804077527	-0.72357095	-0.265642161	-0.380358576	-0.114700123	-0.173387336	1.478829405	-0.50407726	-2.290535528	-0.05412292	-0.167269353	-0.764564602	-1.147595153	-0.611767821	-0.439418646	0.078870436	-0.155177135	0.950769023	0.809397352	-1.146040036	0.05721458	-1.698161057	1.005507538	1.003260587	-0.484804072	-2.476347196	-0.794877225	0.719421631	-0.287260199	0.130617211	-1.258048347	-0.05587504	-0.73221395	-0.711398974	0.479736947	-1.001217346	0.907837124	0.306509954	2.023670461
CC(C)N(C[C@H](OC)CCOC1=O)NC(C)(NC)C1	0.0645	0.293832424	-0.002513483	-1.315592615	1.852660462	-1.461062954	0.21599005	0.530666776	0.744192367	1.104104843	-1.2800193	-1.423476642	-0.496426785	1.342460299	-1.309016749	-2.490313452	-0.740368328	0.475906829	1.1747757	-0.3730584	-1.174279266	1.4063772	-0.458543542	-1.295525379	-1.232448324	0.478424773	-0.915721693	1.589692044	-0.184306652	-2.07474342	1.015047408	-0.474346019	0.405363341	-1.177012247	1.202345706	-1.701354794	0.753157708	-1.274574554	1.802809774	1.054726125	1.09691617	-0.953990839	0.066343829	-0.081010003	-1.390399291	-2.491115535	0.413522826	0.124974162	2.396892253
Cl	0.04	-0.86882366	-2.866606166	-0.082405723	-2.245893105	-2.284234494	0.875733582	-0.46686606	1.256631917	-0.52049045	-0.727348603	-0.453139995	-2.247151954	1.329793392	-0.349875763	-0.130563215	-2.506137203	-1.111598209	0.024416358	-1.3232085	1.575090076	-2.046857737	-0.200606169	0.277734376	-0.618548202	0.070913567	-1.1596663	0.306669539	-1.420622344	0.063370716	-0.201979107	0.532961313	-0.81795833	-0.018722735	1.023343049	0.566228144	-1.444398196	-0.879210652	-0.578130115	0.124704903	-1.324073976	2.070355519	1.587642539	1.523100166	-0.375863658	-1.356869605	0.921769389	2.116310726	0.043843277
CC(C)(C(=O)OC1C(O)C(O)OC)C(C)(F)C1	0	0.686777549	-1.115492624	1.330087694	-0.248629104	-2.922264549	0.132829134	-0.825603302	0.667524158	-1.674666813	0.933939789	-1.679181885	-0.374503793	1.385007706	-0.771089148	-0.984479248	0.363191733	0.877477407	-0.656083984	0.420442312	1.510615932	-0.385345811	1.297677608	1.27504552	1.62686154	-2.440556024	0.080652301	-1.382388371	-1.161737873	0.012296868	-1.762502992	1.921038788	-1.032263594	-0.588574845	1.315667978	0.528309651	0.023234083	-1.223383186	0.96478479	1.181966414	-0.796694223	-0.074427762	-0.528431398	0.889631501	-1.163290895	0.490997264	1.38652564	-1.409739757	0.682902348
C1CC(CC(=O)CN2c3c(Cl)c(C)c3)NC2=C(C)cnocc(Cl)C1	0.606244906	0.902282933	-0.840244137	-1.632186159	-0.549251315	0.475009526	-0.243002048	0.322302669	-0.290147612	0.187457127	2.372989918	-0.129765532	-1.275916087	-3.044634776	1.03163022	-0.743837586	-0.019917628	-1.323926119	-0.037341444	-1.035651338	0.339336757	-0.548041832	0.467675861	-1.825533637	-1.556751156	0.634047725	-0.838691879	-1.634966375	-1.759871631	-0.182161384	-0.331538836	-0.723027894	-1.082644201	1.32914397	-0.652348422	0.760617004	-0.904187506	0.216571678	0.329453008	-0.212911842	0.232087386	-0.49039492	2.166571337	1.426966832	-0.101076511	-0.213096431	1.026268768	-1.046874209	1.425489885
Cl(C)CNC(=O)C(Cl)(C)[C@H]1C[nH+](=O)NC1	0	-0.167177159	-1.767096828	0.670355523	-0.627060463	-2.522514774	-0.441763186	2.120447572	-1.725392061	2.401230908	0.211481192	2.099697932	0.731041778	1.947994778	-1.571157414	-2.14394735	0.110956739	0.794822644	0.485369899	0.505256742	0.866586343	-0.837523482	0.271326165	1.281355846	0.313143293	-0.807752896	-1.588956845	1.602363291	-0.274931426	0.854939039	0.80585776	0.532171793	-0.838556629	-0.565501167	0.181961159	-1.351171448	-0.874508587	0.116946512	0.173954674	1.920813264	-0.639808872	-0.498009454	0.053873371	0.704176596	-0.989962193	-1.828580427	-1.27358689	-1.714555633	1.148020077
C(C1C(NC(C(F)nc1)c(=O)c2cc1)c(OC)c2)c1C	0.301768716	0.880418085	-0.269591083	0.998163193	-0.497425074	0.234473629	-0.511865654	-0.156273556	-1.199811292	0.690112563	0.934608999	0.023897631	-1.348556628	-1.121107256	-2.093227673	-2.315132171	1.225317951	0.952072031	-2.68763943	-0.649949933	2.336917301	0.292929617	-0.747057287	0.096185217	-1.86065054	-0.140748666	0.821222304	0.304242582	0.653382814	0.645180211	-0.80284203	0.354783637	2.780532322	-1.488711485	-1.223513604	-0.671385644	0.344979848	0.418160493	-0.336382509	0.484994021	-0.112498814	-0.968560193	0.573356423	0.497453698	-0.486449722	-2.92761971	0.832542791	-0.779228847	1.261616737
CC(C)(C(C=O)CNC(O)NC)CCn1Cnc1	0.01	1.08842266	-0.896750862	-1.585488977	1.06743309	-0.826962254	-1.766312335	0.015841213	0.008821416	0.970522263	-0.681030137	-2.613583989	-0.204887582	0.167391677	0.608071423	-0.225477413	-0.946396721	0.018887971	0.228474596	1.584174375	0.014761825	-1.146255485	-0.357520768	-0.539431609	1.250932208	-0.611274375	-1.035907727	-0.446263194	-0.758271479	1.480328334	0.263365407	0.192855515	0.873358277	-3.246725656	-1.108439015	-0.224498101	1.1927855	0.324069777	0.193191752	0.814063396	0.464096452	0.547292547	-1.298737259	0.747207617	-0.297046902	0.926747136	-0.285520016	-0.166233592	0.616756788
Cl(C)COc1ccccc1	0.162511905	-1.510694519	-1.110978811	-1.74346717	-1.379131682	-0.977547117	2.203495534	-2.1981438	-0.24202952	-0.625323936	-1.433922839	0.315996798	1.774147475	-1.918399	0.689684038	1.598288315	0.255756596	-0.696664488	-0.312969547	0.121219483	0.88757252	-1.261650465	-0.566323679	-1.109398532	0.491197136	0.827043973	1.884546822	-0.359942238	0.985119715	1.213880313	-0.102465312	0.120142797	-0.578281606	0.12303405	0.115200692	-0.020512391	-0.876883556	0.668571196	-1.786616659	-0.295301719	1.569865303	0.747484033	0.073205257	-0.787301503	0.597056219	0.370106249	1.302252881	-0.532334538	-0.356095712
C[C@](C)c1ccccc(COC)n(C(C)OC)C(F)c1=N	0.575011905	0.917688479	-0.382068885	-1.043270657	-0.567779361	-0.82416538	-1.078668361	-0.700089735	-1.553120528	-0.12763293	-0.947800788	0.255191806	-0.033516987	-0.278623812	-1.455195505	0.542499994	0.980250093	0.074225533	-1.547907757	-0.524224347	-0.243753067	-1.346710762	0.972757376	0.079005252	-0.481225769	0.22954011	0.043589549	-0.778048215	0.446680041	-0.146346617	0.498843681	1.509945756	-1.424531652	-1.10553471	0.059897546	-2.3069118	-0.408172073	0.842730308	-2.051095629	-0.242103292	0.266380553	0.531263448	-0.749656649	-0.316905804	1.247258222	-0.067413834	-1.03423843	-0.488067872	1.559676265
Cc1ccc(=O)c1	0	2.605193447	-1.160153313	0.483430981	1.818438723	-1.470062533	-0.00025354	-1.59916147	0.553665266	-0.011420141	0.489769436	0.540114551	1.114887459	-1.625171063	1.161551552	0.829048593	0.444916894	-1.989745612	-0.488966865	1.261466178	-0.003747884	-0.059599406	-0.783931031	-1.514082118	0.251412225	-0.243767016	-1.129799478	-0.480312354	1.01944676	0.241198232	0.808060319	1.048910086	-0.007379421	-0.139690687	-0.483391028	-1.254465837	-1.869350315	-0.266911206	-0.486216929	-1.945340121	1.008212938	-0.463249046	-1.466729178	1.67255647	-1.98948391	-0.724894776	0.709256734	0.454666207	0.9184192
OCC(C)COc1ccccc1	0.161488095	-1.387905815	0.28573498	-1.105442093	1.109393138	0.210342404	1.305966526	1.017039556	0.13305783	1.252988987	1.562889898	-0.597894627	0.727904189	-0.287506735	-0.929777237	-0.197780994	-0.507293638	0.387411529	-0.576358773	1.000428278	0.575855392	-0.879865461	-0.698672665	-0.445393827	-0.025552757	-0.689315049	0.466081488	0.413837576	-0.374522997	0.532835197	-0.525995383	1.151098487	-1.188606331	-0.464417864	0.422475434	1.701395163	-0.501012153	0.537347578	-1.327620025	0.38633278	0.404129367	0.253759097	0.370069802	0.731919695	-0.428461319	0.665350373	-0.338598214	-1.24371037	-2.074173502
CC(C)CO[C@H](C(C)=C)[C@@H](CS(=O)(=O)C)c1cccs1	0.486511905	1.585300365	-1.347434122	-0.208072553	-0.40488497	-2.816445655	-0.307603452	2.679389909	-1.27903867	2.001747173	1.590850818	0.520545662	0.939848435	1.806830479	-0.333077493	-1.983806803	-0.196758055	-0.522295617	2.954029511	0.865788309	0.009354084	1.569789351	-0.690862778	-1.138785847	1.907114454	-0.000138261	0.337688239	1.391187135	-0.746739607	0.237474234	0.242554517	0.855479953	-1.305470585	0.326253088	0.659214075	0.143788362	0.604378621	-0.126953526	-0.382117001	0.640696141	-1.769464535	-0.361355105	-0.419643803	-1.058149882	-1.298153025	-2.036137182	0.568287039	-0.209001762	-0.032547028
C#CC(=O)c1cc(=O)cc1	0.01	0.260607615	1.498254741	-0.43220263	-0.970651541	-0.655008228	1.163696852	-0.124167474	0.087625051	0.32371465	0.038734475	-0.541734953	-0.041524939	-0.556900643	-1.811836134	0.830961384	1.136879743	0.284874611	-0.731921908	-1.05654839	0.118966505	-0.974228737	-1.677486677	-0.847929948	1.518707701	-0.624195916	0.795015185	-2.797056188	-0.932658189	0.021187546	-0.410370417	-1.817740397	-1.454603843	-0.874002735	-1.886016406	-0.60413776	0.705231993	-0.223806193	-1.161231244	0.27619291	0.441890422	0.434656325	-0.920860446	0.226694859	-0.927885161	-0.019120907	-0.728612995	-2.040093772	-0.240093882
Cl	0.04	0.537884269	-0.930472415	0.65035338	-1.267346188	-2.795488457	-0.965673609	-1.607956382	0.265617112	-1.200557908	0.133212581	-0.759766576	-1.24895913	2.249893155	-0.231731132	-0.70576001	-0.451048024	-0.163521878	0.115464848	0.581097838	0.61951431	-1.692780411	0.905220702	0.666286156	0.610874914	-1.154374717	-0.588058535	-0.05276207	-2.235153232	-0.45554101	-0.319655628	2.51876089	-1.117754966	-0.552076037	1.234404061	0.574015889	-0.002874127	-0.4775728	1.137383951	0.321567233	0.982274912	0.849281012	0.411854797	1.282383734	-1.023290568	0.860271448	1.038092453	0.106119974	1.859375304
COC(C(C(=O)C)C(C(C)=O)N)[C@H](C)CC2cccccc2	0.561130952	-1.630495437	-0.748956185	0.440005895	0.768750767	0.409806526	-1.604366345	-2.745968746	-0.138260854	0.732619839	0.9060399	-1.663958829	-1.003661857	-0.952813765	0.514337441	2.998382461	-0.419055719	-0.015693685	-1.326109215	-0.110532593	1.007903077	-1.3499778	-0.093753878	0.941981017	-3.647804505	1.221196932	0.058587693	-3.761400169	-1.168104821	0.282844727	-0.077412888	-0.352876508	0.394238164	1.384596731	-2.330651085	1.295605124	-1.898916281	-1.482562022	-1.323968694	0.915972141	-0.856954334	0.151861609	-0.903651035	-0.256895845	1.309140119	0.815629121	0.379132944	0.288455095	-1.45145498
c1coc(C2=Nc(N3C(CC3)/F)C(F)C(=C)c/c(F)ccc2=O)c1	0.59502381	1.166597904	-0.199472098	1.750339339	0.498129929	-0.222477363	0.052702867	-0.730086848	0.806028184	-0.366650434	-0.278962993	0.989743719	-0.562672061	-0.566814958	-2.015264602	1.081684775	0.752978665	-0.329012921	-1.029187188	-0.902018947	1.205707683	0.313763639	0.255605036	-0.115213065	-1.203705871	-1.852656039	-0.765687865	-0.995773963	0.125724914	-1.589619303	0.209008185	-0.396738923	0.37472028	1.469683074	0.638289796	-0.02108011	-0.947464298	0.656662548	-0.685258476	1.177061088	-0.789673932	0.917381696	-0.145651298	0.554781307	1.000125877	1.029897797	-1.670164687	0.841935548	-1.144801552
C(cccccc1OC1c(=NC(=O)O)N1C(C(/C)C)C(C)=O)C[C@H](C)O1	0.515595238	0.055083612	-1.887346168	0.414795198	1.519034758	1.071840311	0.538858657	-0.062054064	-2.377237308	0.293346765	-0.572718601	0.488123654	-1.189325837	0.583991502	-2.659420178	0.999089319	2.233157279	-0.296244611	-0.395867277	1.617177642	2.594412203	0.696923528	0.969907157	1.276379699	-2.405946173	-1.823771015	0.875256454	0.987014023	1.025301395	-1.236542095	2.373280309	0.534353596	-0.095206404	-2.253632658	-3.114750054	-0.450394167	0.023312161	0.42427513	1.809531166	0.188123242	-0.642052354	0.195608891	-0.244113289	2.335738119	1.742621997	-2.054383153	-1.239208905	0.227483146	1.435190712
Cl [C@H]2C(=C(F)C2)ccc1C@H]1=O	0.04	0.36524724	0.125684797	1.291128493	-0.203072319	1.721146171	1.172548136	-2.836396721	0.710487213	1.8544347	0.231132026	-0.040564928	-3.127933901	-0.585634444	-0.646989078	-0.367309294	0.549752965	0.067639598	-0.013329478	1.533331167	-0.606915381	2.330002634	-0.077600257	-1.671700209	-1.270811381	0.771090032	0.714667494	-0.282402883	-0.227132458	-0.66551413	0.540985405	0.407543185	2.94176404	1.191510267	-2.413092185	0.432637959	-0.035823245	-1.730958693	2.029130081	-0.179564177	-1.679559693	0.997205461	0.929600391	2.356840028	0.080041047	-1.051378689	-1.276831873	3.016235013	0.899893582
CC(C=O)NC1=C(OC(N(C)[C@H](O)C(C)C)C1=O)C[C@@H](C)C#N	0.498892857	-0.330856028	-1.466008353	-0.661037157	-0.806695927	-0.547759084	0.851101816	1.572004888	-0.798393759	0.389128658	1.441565292	-1.191418884	-1.134745549	1.374028893	-1.133789487	-0.720901345	0.796313757	0.197549062	-0.530003663	-1.943746901	0.353446299	1.662258131	-2.66985233	-0.90636017	3.135130415	-1.852826868	-2.782625556	1.175298667	1.385828798	0.210545172	0.231378858	-1.524145267	2.008694273	-1.125474711	-0.367891996	-1.583176735	1.176966586	0.660875308	-0.095447442	0.057229567	0.274973498	0.019601322	-0.242545217	0.083342028	-0.339915478	-0.997249204	-0.25558019	-0.3140184	-0.425745415
OCS(NC(C)=C(N(F)C1=O)C1OC(=O)OC(C)F)Cl	0.426619048	-0.933451476	0.464731159	-0.272537982	1.180927616	1.031335915	-0.678041106	1.977681791	-0.782036931	0.967843139	0.99039444	1.057196019	0.365453166	1.17623152	-0.068048597	-0.689930603	2.085538454	0.915637185	-2.693766836	-0.358000203	0.341311926	0.81565256	-1.204644198	0.714877751	0.167683843	0.276637254	-0.340284109	-0.535453235	-1.06007943	-1.227806797	-0.200665284	-0.152583068	1.069781418	-1.214254623	-0.880847199	-1.556796439	-0.403946693	-0.080629398	-0.580433415	-1.026718488	0.51608584	-1.173281822	-1.734351928	-0.403836095	-0.17045315	0.490284818	-0.97900447	-0.391442604	0.602553079
Nc1(NC(Oc1ccncc1F)C(C)Nc1cocc(F)cccc1F)ccc(=O)C1Br	0.490452548	-0.508081478	0.924839421	-0.293143565	-0.5183953	-0.132928753	-0.177540744	0.71407748	-0.748337791	0.714659696	0.156935261	-1.512509942	-0.451992448	-1.863581413	-0.340379027	-1.060114801	-2.807108548	-0.017571761	0.212034229	-2.510676542	-0.585468869	0.461439561	1.717327485	1.078689067	-0.547676714	-0.902314652	0.55236251	0.882526723	0.53758422	-0.137973911	0.297591312	-0.123281782	1.858155351	0.533445253	-0.479647302	-0.317600295	-0.680790876	0.663903953	1.558800064	0.728543717	-0.197636259	1.370392108	1.058320655	0.621216185	-0.925184842	-0.121637743	-0.505707384	0.873521314	-0.4110663
C[C@H](c1cncc(NC(C)cn2)c(cc1)C)O[C@H]1[C@H](C)C2(C(C)C)C1	0.517341664	-3.694546584	0.252410486	-1.425298144	-1.318558502	0.460975971	-0.332482032	-1.07975233	-1.055941038	-2.928893305	0.816158421	0.129477615	-0.599054987	-0.775520067	-1.208564793	0.574394888	-0.823634071	-0.158031511	-0.396414387	-1.758742969	-0.988043506	-1.074906737	1.12459483	0.235581199	0.535910846	-1.943782923	1.467579561	-0.964550711	-0.238995094	-0.262371484	-0.226488743	-0.17107664	-0.365957248	-0.379457996	-2.210108772	1.58541786	1.526874266	1.187681812	-1.95079262	3.139535363	2.474316014	0.187022328	1.342214796	0.111282644	-1.689508968	-1.316439576	0.912999937	0.529635607	0.519128139
C[C@@H](C1C)CN1C1C(N)C(=O)/C(NC)c1	0	-1.602167559	0.422140273	0.516182269	1.313100258	-1.363331878	1.684277971	0.395814605	-1.793400445	0.0869801	-1.242024688	-0.718662616	-0.631959567	-0.076564048	-0.951254077	-0.248644643	1.064064131	-0.042306858	-0.821429526	0.665317744	0.12815299	-0.791344234	-1.481395298	1.919432613	-1.377438256	1.316038278	0.819181488	-0.706090731	-1.198625534	0.563155865	0.292540085	-0.310626275	-1.311911637	-1.171073272	0.578266613	-2.328998591	-1.029938651	0.621228629	-0.894233396	-0.628422472	0.509060621	0.759868009	-0.277992477	0.581713736	0.948298091	-1.363105479	-0.230141677	-0.964242158	2.031962073
C(C)c(C(O)C1CC(C(C(=O)NC2(C)C(C(C)C)O)n2)NC)C1	0.39452381	1.93709444	-2.289499124	1.090502455	0.080986883	-1.223602528	0.116766431	-1.335101406	-1.159664981	0.891649254	1.941251339	0.44879529	1.106536637	-1.256014847	1.843220397	-0.58702495	0.153047229	-0.835951226	-0.687414353	1.074862596	-3.13885516	-1.57110668	-0.89311989	-2.111401957	0.208842055	0.369304351	-1.720789918	-0.348568269	-0.193003056	-0.661828744	2.57393439	-0.668972383	-0.899612347	-0.828021589	-0.527565571	-0.501464273	-2.508775233	0.227846867	0.304004336	-0.618688866	-0.096915395	-0.968990411	-1.603883394	2.073495268	-1.629666761	-2.187260658	0.687747307	-0.648547426	2.667372471
CC(C)COP(=O)c1c(NC(=O)OC)o/C(=C(N)c/ccc2)cc1C2	0.577190476	0.941860047	-0.928338487	-0.21755037	-0.986975596	-1.145748292	0.194696681	-0.540185996	-0.055493619	-0.864755464	-0.292762927	-1.056186215	-3.05805816	0.57478523	0.997803847	-1.190225807	0.313713784	-0.570760316	1.28790903	-1.24295414	1.617745816	-1.906351045	0.186011115	-0.92360454	2.530645163	0.083874501	0.595265894	-0.553897472	-2.781751053	0.874341638	-2.337113595	2.213018848	-1.622991371	-0.167487741	1.308184533	-0.300888783	-0.296543864	-1.088205761	-2.112667654	1.912369513	-1.533600377	-0.355876188	2.196730233	0.786612549	-0.109344889	-0.503186076	0.240919409	-0.874916489	1.248593935
ClC(C(C(=O)NC)CC(C)C)(F)NC(=O)c2ccccc2	0.542142857	1.546500498	1.335023564	-0.706931631	0.758099909	-0.744976756	-1.853819534	0.539212655	1.274824246	-0.873163526	1.202522723	0.387225412	-0.982978737	-0.035656187	1.102732637	-0.917915962	-0.487429045	-1.518975582	-1.043773249	-1.796779509	0.006948618	-1.167024782	1.049493725	-0.260125008	-0.176673011	-1.336915233	-0.354365747	-0.993731419	-0.011399775	-0.204469536	0.089827737	-0.981482318	0.317981592	0.043980601	-0.456332622	1.294195361	-2.026313253	-0.264933695	0.731776416	-0.122031778	0.341329139	-1.044264079	-2.347395157	-0.483317116	-0.814384186	1.018321722	-0.498464036	1.154746328	0.491374864
CC(C)CC(=O)N1C(C)(C)O[C@H](CNC(=O)c2C(F)ncc2C)C1	0.488285714	1.202767152	-1.117254513	0.030933533	-0.339154287	-2.1788163	-0.036169911	1.137463116	0.154818898	1.311360983	1.292451234	-1.350783463	1.485207283	0.983339374	-2.365722238	-0.544943105	0.171232388	-2.079797135	1.787258395	1.074299087	-0.060286955	0.82100441	-0.418359214	0.79803039	1.162468936	-0.227547877	-1.007864547	0.542063791	1.977656051	-0.172829664	0.122988276	0.578256828	-1.136940969	-1.95453688	-0.826091495	-0.38894206	2.193681879	0.222328578	-0.94031665	-0.963438418	-1.307923327	-1.201022669	-0.430439712	1.229115071	-1.959256757	-1.022364485	0.130562152	2.369340988	-1.059119105
CC(C)C(=O)Nc1=C(NC(=O)NCC(O)C2=O)c2cccc2ccc1C2	0.657119048	0.472158978	-2.689242545	1.640445895	-1.457865893	-0.527765292	-0.148184215	-2.725878398	1.158915956	-1.131241917	0.90936328	-0.957832575	-2.879627636	0.824393026	-0.809018396	-1.320985059	0.632106058	-0.296043967	-0.895792403	-0.640124551	2.118396708	-0.376895782	0.999774316	0.806642101	-0.36811839	0.212525404	1.918604545	-1.639759354	-1.000377372	0.473015267	-0.679186497	1.72306715	0.785556998	0.321356011	-0.114252954	0.940829589	0.115453533	0.481750959	-1.071504887	0.096112564	-1.611861882	1.05658296	0.669670222	1.899443033	0.418024194	-0.510046661	0.406429526	0.611585362	1.343802598
c1ccc(CO)CC(=O)N2C(F)OC(Cl)(O)C2C(C2ccncc2=C)s1	0.532119048	-0.891731257	0.844908545	-2.052717913	-0.585463259	-0.493225147	0.868075955	0.01887474	2.073565325	-0.419441177	0.529625251	-0.202679102	-0.90942723	-1.871722385	0.033388308	0.872050621	1.904050101	-0.199224759	-1.990062522	-0.217357226	-0.123705352	0.153701347	-0.012445891	1.020831303	-1.442319426	0.281719312	-0.726124122	-3.102016425	-0.638377553	-0.845886559	-1.616165123	-1.167816979	-0.850091363	0.92998792	-0.233411865	-0.45962529	-0.025388958	-0.591913952	-0.210846459	-1.273944047	1.145645373	-0.488772095	0.575938704	1.461507168	1.280204472	1.000112203	1.502519244	0.363368134	1.618885135
ClCC/COc1c(C1Sc1ccc(C(=O)n1=C(C(=C)N(C)C)C)C)F	0.668759168	0.693519636	-0.639006709	-0.065221609	0.657570476	-0.816948582	1.607929304	-0.922075613	-2.338773055	-2.13910566	-1.014239337	-0.664146954	-1.31609433	-0.161468922	-1.902694558	-0.254341661	0.654676169	-0.589451118	-0.674636893	1.383427073	1.329969313	-0.874097078	-0.000648839	-0.647161247	2.934221873	0.04467675	-0.523228264	0.469435035	-0.457760768	-1.027705636	2.601660946	0.180946008	1.664286866	-0.553423162	-1.196071277	0.119911842	0.684855997	1.324746241	-1.339230132	0.777606489	1.374895713	-0.7173467	0.376014414	1.934733394	-1.634288221	-3.946939004	-0.246655551	1.64144114	0.952078655
Clc1CN(C(=O)O)C(C(=O)C(C)(C)Nc2ccc3c(cc2)ccco3)C1	0.592833333	2.271330716	-0.964258288	0.282426936	-0.870621809	-0.810236374	-0.391889847	-1.904047242	-1.785170313	-1.437382321	0.689807863	0.138087023	-0.151080987	-0.184959358	0.717040613	-0.208472741	-0.969110169	-0.304367781	0.667477268	0.303328259	1.222404016	-1.663413538	0.818634072	-0.950427526	1.132746904	0.941803318	-0.471705054	-2.43610694	-2.860608862	-0.171994778	-0.498546682	1.903545421	-1.388985267	-0.361640965	1.267594382	1.133679857	-0.90331548	-0.811810425	-0.41034747	-0.445486138	-2.049433832	-0.938017611	-1.336227918	0.814606625	0.411885721	-0.938795402	0.216016976	-1.948771358	1.698326152
Cl/C(=O)N/N/C1/C(C(=O)C[C@]2=C)NC2c2cccc1ccoc2	0.541949875	0.286529824	-0.57117354	-0.144358813	-2.225943773	-0.371310691	0.442740756	-2.089030588	-0.035378795	-1.346228001	0.552394031	-0.877904106	-1.206336139	0.315431479	-0.52652488	-0.436149968	0.906836848	0.259243774	-0.601998817	1.399782071	3.350600166	-0.413049698	0.374354541	1.196746503	2.522212821	0.274779465	-0.009059665	-0.536355886	-0.89008863	1.078278918	-1.887256424	1.560492724	0.596713259	-0.429927917	0.10402451	-0.074891813	0.816512824	-0.199463661	-0.709740879	-0.180667974	-2.019377033	0.319370856	1.819782177	2.025529181	0.872221728	0.190733003	-0.848589474	-0.955339879	0.324091938
COC(C(C(NC(=O)COC)(C(=O)O)s2)c(C)cc(C)(C)ccc2=C)C1=SC1	0.541	-0.392002612	-0.798799804	0.227000723	-0.196336066	-2.449182556	1.789047827	-2.089813371	1.436294451	-2.164772188	0.915327172	-1.567063753	1.612938477	0.592247352	-0.055113732	1.683218032	1.532227634	1.23259225	-1.061826983	3.074379212	-0.360445546	0.315582342	-0.041393945	0.907387769	0.385438198	-1.644700686	-1.161111996	-1.333498008	-0.253102911	-0.520352979	-1.279645939	1.951302872	-1.165455228	-1.140504083	2.038597562	0.213311304	-0.102715665	-2.206246052	0.230731994	0.729675357	-0.444320509	-0.441708414	0.256541959	2.423703696	-1.024055947	-0.220097199	-0.516225684	-0.93661558	-0.702351319
Clc1nccc(F)c1	0	0.779700655	0.005691596	-1.282458554	0.274220481	-0.045650888	-0.424390519	0.067172882	1.12490651	1.586343942	0.329091746	-0.518598138	-1.128551054	0.573301917	-0.754714666	1.248367592	0.133672332	-0.0563954	-0.93352489	0.784307102	1.610673412	-0.347257991	0.234979318	0.39261956	0.056509033	0.645616013	0.057189625	-0.03469122	-0.658230516	-1.033777579	-0.548732006	-0.638232414	0.422940263	-0.558425442	-0.701195423	-1.290692583	-0.27496904	-1.191404508	-0.111453263	0.309146601	0.45341963	-0.703657439	-1.246823341	0.155023264	-0.264735148	0.63888092	-1.315799408	2.468229358	-0.667484406
C/C(=O)c1cccc(C(C(=O)N(C)c2sCO/c2)c1)c1ccccc1	0.619363636	-1.13589627	-1.480896596	-1.408584173	0.62891485	-3.113046273	0.45908356	0.040717254	-0.126294977	-0.738220455	0.360274231	-2.445141588	-0.594446944	-0.647297517	-1.125387198	0.465678178	-0.224819204	0.66595556	0.366409109	-0.613202213	0.648978159	-0.106754081	0.766337427	0.69023943	0.03388499	0.650925363	-0.912326449	1.468126207	0.558010485	-1.214073278	-1.464516105	0.542763568	0.596337939	0.856053516	-0.389764474	-0.169225183	0.840246896	-0.53996342	-1.149424755	0.435596806	-0.501773852	-0.672240479	-0.227504706	0.937354904	-0.291018468	-0.101664945	-1.200061149	1.076829671	0.876974662
C(C(C(C)c1cc(O)cccc1/c1C(O)C(CO)O)Cl)[C@@H](C)C1	0.484904762	-1.622773914	-2.207328137	0.120546955	-0.50546472	-0.505473405	2.915936674	-0.236225527	-2.053495118	-3.061266507	-1.673741568	0.758448151	0.908472945	-0.970423336	-1.195166974	1.082792365	-1.353854624	0.812936912	-0.496913563	0.087527621	-0.502431886	-2.081134751	-1.140777857	-2.247883874	2.127714547	-1.057268017	-1.187089977	0.766259337	-1.510063866	-1.173062376	2.578902374	-0.433375273	-1.623630254	0.050923494	-2.68359048	1.133702984	1.169043054	0.524598538	-1.42588438	0.111086273	3.460396505	-0.01957995	-0.499205832	-1.197023853	-2.0512278	-2.897811722	2.461972053	-0.140845909	-0.097600676
COC(C(C)C(C)C(=O)Cn1c2c(cc2)NC)C(C)=C(C(C)Cl)C1	0.587309524	0.878491064	-2.129781579	-0.763837746	0.679911165	-0.486458298	-0.464311322	-0.155104753	-0.467913542	-1.840099853	-0.169132173	-0.426792163	-0.958914036	-2.070367869	-0.759540169	3.164186611	-0.55575715	0.285392439	0.851845804	1.422915715	-0.464606924	-0.140540217	-0.196160299	-2.135599741	-2.449267251	-0.562159614	-0.231862274	-0.226007472	-0.362935014	-0.30858224	1.865601371	-1.861398123	-0.795501012	1.932104061	-2.914340152	0.490787177	-1.245917125	-1.657556164	0.465362373	0.048083117	0.629446207	1.715055021	-0.849975853	0.650756427	-0.801626135	-1.190834283	-0.046949947	3.113391988	0.814364069
COCCOC(c1nc(C(C)C(=O)N(C)C(=O)c1cccccc(C)cc2)C)s2	0.587876623	-1.180390449	-0.782205523	-0.033853734	1.213982313	-2.05786546	0.242480029	-1.333814057	-0.602246907	-1.000265624	0.801197396	-1.179817517	1.113718628	-2.695071015	-0.298139999	1.046564979	-0.029378546	-1.705730708	0.244285428	-1.620553644	1.786934385	1.082651364	0.08145149	1.4607198	-0.656420524	-0.403717113	-2.38617344	-1.029024148	0.954328973	1.304224883	-1.125660015	0.951700074	-1.481569527	0.639473588	0.346173426	0.026573933	-0.698009224	-1.717600506	1.047545546	0.134981263	0.206429588	-0.681752167	-0.210503015	0.594699445	1.263852783	0.807697247	1.027889336	-1.347746617	-0.512567404
Cl[C@H]1NC(=O)C(=C(C(N)=C(O)C(C)=O)C2=c3cccc32)C1=C	0.578	-0.59090501	-1.293760189	1.785863029	-1.020499335	-0.353879482	0.169366463	-0.186163482	1.651549864	-0.671970712	0.938231722	-0.676938986	-0.834663736	2.264404001	-3.174109753	0.413772549	1.633492331	0.50639568	-1.113641618	0.884709202	0.81382225	-0.151620666	2.249521671	-0.38532102	-1.379224807	-0.992225908	-0.637153185	-0.069846729	1.274680813	-0.417382095	-0.971652532	1.36129031	0.135739435	0.889581812	2.008107788	3.124943104	-2.003419197	2.973422102	-0.793399801	-0.338080808	-3.79658941	-1.039832721	2.453522515	2.339041863	1.215668635	-0.099171332	0.046822917	3.035715883	0.406990014
ClC(C)C1C(C)C(N2C(=O)C(F)scc2OC(C)(C)C)C1	0.45447619	-0.760315974	-1.625682755	-1.569035538	0.287047201	-1.254004939	0.535081699	2.295466419	-0.748441416	1.804776185	-1.254494583	0.911424217	-0.752940598	0.278580506	0.467471978	0.322864572	0.292784182	0.302842085	-1.059092537	1.668775465	-0.457929356	-0.483668869	0.115105996	-0.380351487	-1.676384157	-1.136760967	-0.345307357	2.685623652	-0.616941556	0.616792601	-1.584406797	0.613360567	0.923142001	0.530713148	0.694391169	-2.159740338	0.076005504	1.65281367	-1.019688078	1.212932271	-0.245564154	1.768828064	-0.029755061	2.549375266	0.88056454	-0.120548787	-0.168175314	1.467607681	0.896641611
C(CO)[C@@H]1CCC(C(=O)OC(=O)OC)N(C)N=C(C2)cc12	0.53772771	0.704881714	-2.068545816	0.071395794	-0.966730552	-1.876372576	-1.252616462	-1.733840821	0.756208711	-0.1701285	-0.58144497	0.195795378	-2.473320795	0.29696064	0.774564957	-0.559543237	-1.173424874	-1.003996188	1.692594228	-0.230552433	-2.915946838	-1.327312792	-0.144964812	-3.117111456	2.781171735	0.022045267	-1.031575424	1.849252628	-3.450103583	0.769136897	-0.007391203	1.628566946	-1.70866205	0.958560088	2.48911074	-0.458328209	0.502825412	-0.58436758	-1.869202872	0.6081857	-0.856080343	1.514593097	-0.718130153	0.6693127	0.141090372	-0.204615511	-0.018127754	2.313945865	0.027746496
C(C(C)C)c1ccc(OC[C@H](C(N)C)[C@@H](O)CNCNC(CO)C1C)C(F)O	0.557833333	-0.330468083	-2.264836618	-2.267781087	-0.036142712	-2.464821608	-0.013604121	1.53712538	-0.728680466	-0.103657409	-0.539266634	-1.499848986	0.225330225	-0.712878173	-2.22700287	0.912024265	0.944103115	0.694817468	-1.779582371	-1.864739513	0.136972651	1.092926944	-1.076235823	-0.144576199	0.746349983	-2.371304801	-0.809572859	1.244406826	1.735204757	-0.847459954	-0.827989053	-0.734880892	0.606627757	-1.03147139	-0.582151414	-2.575230683	0.892076713	-0.189520637	-1.355417938	0.310197773	-1.509241435	0.904731864	-0.559156788	-0.004178317	-1.36531011	-1.532099943	0.651612678	0.194330132	0.382602515
C[C@H]1C[C@@](C)C(C(C)C)N2C[C@H](C(C)(F)C2Cl)OC1=O	0.477715805	0.484189584	-1.483849855	0.759855629	0.105571348	0.066021283	-0.651737925	-0.130367078	-1.02892911	2.180774127	-0.580460045	-0.025582292	-1.34260646	1.187955653	0.091410032	-0.051888215	-0.162141794	-1.989976449	-0.563330293	0.226392527	0.443978203	1.2380042	-0.12174051	1.189227694	-1.561168976	0.412604434	-0.002645826	1.109094848	-0.281029073	-1.123338179	-0.921704985	-1.670717074	1.154554124	1.23987972	1.141927656	-1.170299005	-0.560322718	0.821709125	-1.187394803	0.559446302	-2.199254887	0.10374219	1.095142012	0.651946652	0.80072791	-0.875472841	0.587291855	1.59842388	-0.684567299
COC(C(C)c1ccc(F)cc1/O)C(C(O)C(O)(C)C)[C@H](C)S	0.45902381	-0.968107685	-2.485001129	-0.319360905	0.046342682	-0.426293468	3.057755898	-0.490859016	-1.625722731	-2.304242032	-1.884571537	-0.12214172	1.007177167	-1.21857333	-1.000216444	1.038158202	-1.323125151	1.672724766	-0.513337538	0.264692406	-0.251500771	-1.781947106	-0.476013838	-1.654638997	1.614970761	-0.458726277	-0.832120843	0.958313367	-1.316049291	-1.114946864	1.979063611	0.000612205	-1.35799958	-0.594582069	-2.138686973	0.764507079	0.531461451	0.303424064	-0.865932721	0.073984219	3.014323744	-0.131485081	-0.999169384	-1.140356359	-1.990197253	-2.921280493	2.083078957	0.180025836	-0.571164441
COC(=O)c1cccc(NCOC(=O)NC(CNC(c(C2CCC)C)c2)=N)=C1Cl	0.624462963	-1.06718839	0.33549315	-0.344888105	-1.218877201	0.421073584	2.040005682	0.803015911	0.274498493	-1.247247014	0.535630799	-1.866510231	-0.224303162	-1.02835473	-0.935688987	0.235325306	-1.542376965	-0.428091914	0.599722076	0.115279972	-0.865220156	1.204458693	0.890911424	-0.268529768	0.211555087	0.18541227	0.841925339	1.285281731	-0.82203111	0.21264737	-0.870809467	-0.73304441	-0.082478752	1.040005946	-0.757266651	-0.354866065	-0.418138606	1.106835805	0.450784117	0.067692853	-1.485092089	1.856112348	0.068942953	-0.392509813	-0.834879397	0.641182485	-1.201838246	2.633426682	-1.568492541
COc1ccc(C(=O)N(C/C(=O)c2sccc3C)C(=O)c2ccccc3O)cc1	0.703452381	1.157222147	-1.618056604	-2.210208505	0.811648457	-0.243993971	-1.512687002	0.224112809	-0.56151632	-0.330515361	-1.918779126	-0.42108105	1.052097612	-0.89350661	-0.742586851	1.575547094	1.07755729	1.233283393	1.305848713	-0.138536198	0.912152727	0.473706976	0.85641592	-0.527653662	-3.298227036	-0.289935222	0.860386908	2.3322538	1.269729698	0.419698467	-1.014334581	0.233811257	0.587148068	-0.507301072	0.31712077	-0.196845881	-1.553472061	0.674424127	0.825512734	1.631852094	-0.260722406	0.675705314	0.497361227	0.318590802	1.708512746	1.437296009	0.80717543	2.14269134	0.796630364
Cl	0.04	1.397117217	-0.196243872	0.295534397	-1.71205888	0.070431112	0.462507805	-1.077452919	0.211102285	-0.145335572	0.158190321	-1.536734119	-0.020453181	1.375763088	-0.942570541	0.940547455	0.156039464	1.604995378	0.211037779	3.94498521	-1.471495869	1.520715542	1.324429574	0.213530223	1.148608714	2.041975036	-0.052349711	0.776515233	-1.159993899	-2.442148772	-0.42540989	1.704215385	1.031464726	1.013047531	0.166094366	-1.791815619	2.356073182	0.758880682	-0.75942769	0.422154712	-0.605117453	0.569112041	-1.022153886	-0.47889066	0.129817208	-0.146927815	2.319551835	-0.093933758	-1.413674876
CC(OC[C@@H]1C(C([C@H](C)/C2=C/C(C)C)O)O2)cccc1O	0.525261905	2.325684214	-1.527843988	0.735514138	-0.028875879	-0.942510351	-0.381310986	-1.303738818	-0.759165073	0.531765581	1.825967834	0.8781977	0.357958512	-0.192383757	2.594644339	-0.929481593	0.494732974	-0.825973294	-0.587861131	0.571028786	-1.858750181	-1.329559667	-1.288722804	-1.917995902	1.392405311	-0.958888667	-0.400111414	-0.322492001	-1.142734396	-0.892425106	2.085942181	0.075066116	-0.21099951	-0.866998368	-0.383212513	-0.25488952	-2.21812277	1.076787606	-0.484889064	-0.203984146	-1.447667539	-1.074480205	-1.144086505	1.204919667	-1.63285305	-2.719019635	0.409830228	-0.134711468	2.542348767
C[C@H]1CC=c1C(=O)N(C)c(C(=C/c/c1)/C)C1F	0	-0.080892178	-2.324097828	-0.778898326	-1.007409268	0.291335438	0.338201972	1.378728264	0.072695934	0.674967493	-1.785620899	-0.335789986	-1.282717313	-0.366960629	-0.794231572	0.064946983	-1.121496763	0.173975499	-0.652597469	1.528504963	-0.544231067	-0.524307525	2.377053447	0.818892367	-0.985860411	-0.309345427	0.845909664	2.853426796	-1.304147039	0.219224503	-0.265361708	-1.168066281	-0.082034032	0.802765976	-0.816317681	-2.715034223	0.416336261	1.06381254	1.769332013	0.912848505	-0.672807761	0.914814581	-1.275545578	-1.498442424	0.295133469	1.756931939	-1.356925944	1.369638748	-0.849170014
Cl(C)C(C(=O)[C@H](C)C)C(C(Br)N(C)C1O)cccccc1	0.585198413	-0.492327747	-2.413184379	-1.199838519	0.418688615	-2.29892404	-0.415532103	0.219083945	-0.312861089	2.234321381	-0.798587724	-0.629214371	1.575025522	0.484943441	-0.601369997	-1.48977315	-1.211334171	-0.950705847	-0.081952925	0.161194198	-0.375454966	-0.314614353	-0.163115655	1.380754885	-0.945783717	-0.182127398	-1.651488221	2.743841841	1.408203634	0.732507775	-0.063358771	-0.372376941	1.567740384	0.797553508	0.290553525	-1.645076189	0.062868058	0.550831685	0.358832377	0.990433065	-0.651209102	0.446464887	0.5407207	0.261272095	0.238076932	-1.059892764	-0.123518985	1.114335178	-0.018931361
CC(C)(C(C(=O)C(C)(C)C(=O)C2=N/c(F)n2)c2c1ccc2)c1	0.584690476	-0.107268821	-0.938365011	0.109877471	0.404549778	-3.165436391	-1.764222022	0.186761803	1.15427884	-0.009769189	-0.129602898	-0.171306002	0.39080536	0.875465135	-0.401765963	0.126735519	1.541286974	-0.267797034	-2.193724355	0.106643495	1.992651953	1.361875671	0.013632091	0.482317339	-0.415680882	-1.0014754	-0.720698089	-1.475149788	0.373247245	-1.421538146	-0.616814191	2.42164742	-0.016254142	0.884135504	-0.318535263	1.310910041	1.731841249	1.156332231	0.89566708	1.100134055	-2.474354787	-1.881029646	-1.507226461	-0.478403709	0.561361798	-0.65199136	-0.080273338	1.211916594	0.447046319
CC(C)C(=O)NC1CC(C)C(NC(=O)OC)C(Oc2ccccc2)c1C	0.647619048	-1.168721245	-0.477149917	0.037448543	-1.628407187	-2.42576364	0.027707273	-2.906045367	-0.167057904	-0.17844927	0.210546327	-1.933137015	-0.458934668	-0.040873332	1.519431447	1.973924438	-0.277050807	-2.118289349	0.509233792	1.5532199	-0.649691151	-0.613969355	-1.772777242	-0.562978404	0.373772137	0.605198309	-2.07040503	0.496880428	-0.637791689	1.469635621	0.019076381	0.608244216	-0.673868377	-0.266484018	-0.96952237	-0.045342593	-0.697539955	1.155792515	-0.929908124	0.200767641	-0.212160129	0.445230057	0.201526248	1.05294863	-1.240152546	0.965386499	0.097151992	0.960734713	-0.95851979
COC(=C(Oc1ncccc1SC(C)N1C[C@H](O)c1=C)C(C)C)O	0.644559524	-1.152934587	-1.421148889	2.387407654	-0.047679424	1.452626564	0.445439528	-2.52313687	0.774221264	-1.686083421	0.716940602	0.511036364	-0.476443409	-1.976100316	-3.288870413	0.268236103	-1.440230667	-0.246553495	-0.454313288	0.14232262	1.668909878	0.051810383	0.254206286	-0.365303156	-0.4692946	-1.101165412	-2.013089008	1.954547288	0.090344698	-0.034596074	0.252567408	1.341164092	-0.290015593	0.953447073	-1.578237853	1.208647304	1.978520201	0.108398362	0.089378767	-1.281244216	-0.006202123	-1.253739975	-0.302259623	0.566143722	0.412723497	-0.530677036	0.096996779	1.188250301	-1.317346757
CC1cc(C[C@H]2C(C2C(OC)C)=O)ccc1=S	0	1.570381997	-1.00417024	-0.683030222	0.364192927	-0.210013851	-0.129961094	0.599105114	1.075126285	0.321301362	-0.542037248	1.223132373	0.683705501	0.620744069	1.091989881	-1.450851004	0.192329175	0.277050789	0.837234067	0.986153772	-0.640930967	-1.15499138	0.11384322	-3.359923679	0.81460707	-1.699983281	0.14657301	2.28050471	-0.439950647	0.985791119	-0.175643396	-1.61475874	1.14655987	1.400700696	0.691290013	0.707831931	-0.546899083	-0.844425565	0.921235726	1.274214325	1.221071939	0.791500028	-1.554375618	0.083437472	-1.104953315	0.019561621	1.068527252	-0.691807493	1.005854712
CC(C)(CC(=O)C1C[C@@H](C(=O)C(OC)=O)N2C(F)c2)C1	0.385285714	-0.157393464	-0.908816064	-0.883051483	-0.447492448	-1.920574102	-1.978871146	-0.210360826	-0.386736434	-1.366301806	0.0427221	0.152305421	-0.858132026	2.009275297	-0.902229792	-1.068689725	-0.589698656	-0.660138376	0.143904242	-0.24532105	-1.044237587	-0.473637172	0.241174621	-0.395107005	2.043285538	0.906407512	0.172763415	0.099271997	-0.713300133	-1.456401862	-0.562726789	1.956594538	-2.273248294	0.357071035	0.443351266	0.576816472	2.152889088	-1.092084452	-1.60282954	0.145608773	-0.553979878	0.044954763	-0.491881829	-0.134505291	-0.097656542	-0.320824289	0.995464213	0.526376081	0.157714531
CC(CC(=O)N1C)C[NH+]1	0.05	1.516199174	-1.445333369	1.634802069	-0.220851479	-2.29052635	-1.210678601	-3.353102631	1.650245086	-0.913107761	0.429821438	-1.055821218	-0.874184989	0.566628641	-2.3153732	-1.687492236	0.415596691	-1.107817654	-0.268234443	1.361888176	1.980412493	2.209335907	0.450903164	0.752704692	1.32801185	1.643512648	-0.323175032	-0.365871685	-0.040918131	0.753844982	-1.103798654	0.485501296	0.46728372	0.639276049	0.552569306	0.586183344	0.110209495	-0.238548404	0.449770506	-0.519646164	-1.550679959	1.701505634	0.16563413	1.392174197	-1.050401454	-1.06525187	0.541126634	0.288434988	0.315096763
ClC1C(C(C(=O)c2coc(C)(F)cccc2)cc1)C	0.360309524	0.548375969	0.471813239	-0.395943499	0.662124103	0.516775456	-0.390893655	-0.261763229	0.478319877	-0.853377758	0.262612849	-0.478232615	0.10055221	-0.733231618	2.070459279	-3.053680244	-0.171410743	-0.126291224	1.042422352	-0.437257932	-1.386918315	0.776277164	0.019257545	-1.263115421	-1.27721498	-2.146491051	1.917012661	2.765558176	-0.873125882	-0.033033649	1.425310738	0.190833871	1.232839204	1.542361135	0.85550551	0.011456793	-0.42634339	0.92757356	1.483593944	1.824360663	-0.950584576	0.964744145	0.472471085	-1.2359309	0.336434636	-0.946575218	1.409040251	-0.062760935	0.235759459
Cc1ccc(OC)cc1/C1C[C@H](C)C(F)c(C)cc(C(=O)OC)c1	0.699571429	2.893577593	-0.175090616	0.050326051	2.14724619	0.030666586	0.089400166	-0.601440076	-0.065393939	0.797325579	1.573092538	-0.641592323	1.057185598	-1.56847595	1.584055617	-0.29360589	0.989054573	-1.825340013	0.010836595	0.974176974	0.307306041	0.409474372	-0.310770329	-1.624918945	-1.075833857	0.111523102	-0.002172639	-0.398623944	0.248319185	-0.391020465	0.986872442	0.439100206	-0.162491996	-0.873876864	-1.160188543	-1.204056819	-2.254590352	-0.129567874	0.771222234	-1.618431492	0.572692155	-0.549202621	-0.917449388	1.692286168	-3.600136085	-0.554232136	0.382057377	-0.868971522	1.083622212
Nc1coc(-c2ccc(C)Nc(C)=C(C(=O)N3C#C3)nc2)c1	0.72002381	-0.475527427	0.292620305	-3.024820489	-1.724149419	-0.712746868	1.548689074	-1.109278715	0.281043339	1.896789178	1.795963441	-1.482642149	-1.306638876	-0.779229445	-1.290534692	-0.370256209	-2.332055894	1.954528536	-0.997429599	-1.569515568	0.03697444	-0.929668704	1.192260225	0.43394703	-0.973318395	1.203237301	0.885802585	-1.406606758	1.115431461	1.787477859	-0.568370768	-0.717503814	-0.039106881	-1.457331503	0.766920354	1.056155214	-0.503945945	-0.997228709	0.815594514	-2.27092457	0.965274182	-0.970228641	-0.394430499	1.353548502	0.002171598	0.387252308	-0.028773917	0.425570845	1.709858598
C[C@H](C(=C)/O)C(C)=N/c1ccc(C(C)(C)C)C(C)C(Cl)C1	0.593309524	-2.082645936	-2.615548168	-0.738828765	0.135876333	-1.399983967	-0.356402333	1.478104216	-2.083103817	-1.917968043	0.870014749	-0.655100718	-2.410509773	0.334322416	-3.981422525	0.898585407	-1.323614053	-1.357244536	1.144372718	-0.553587438	2.024365169	-2.358738055	0.443700658	-0.867710216	-0.810141489	-1.494287064	-1.381378997	-0.187486975	0.595893094	-0.655018323	0.863002993	-1.050418314	-1.251457274	0.557859778	-4.31146841	3.227448428	1.947311972	1.151213223	-0.688824396	1.636718387	3.11955192	-0.582256842	-0.579599194	-1.979172913	-2.201235293	-3.335591883	1.215697193	-1.231846514	0.086210288
COCC1C(C(=O)COcc2c(cc3occccc3nc1F)cc2)c1=CCC1=O	0.604578431	0.283161944	-2.341048092	-1.181877776	-1.954511403	0.719117814	-1.492489939	0.969466639	-1.588998773	0.306955341	0.47431498	0.740720421	-0.342488334	-0.189758237	1.175055644	0.12134364	-0.224388695	0.192665834	-1.727102499	0.146282009	0.251180688	-3.793174561	0.373962808	0.1450423	-0.731252378	-1.629456712	-1.175197166	0.860183627	0.046492968	1.715494519	1.237899451	-0.468069579	-0.224572776	-1.364120825	-0.904262989	-0.903443152	-0.374952496	1.086326023	-1.183984716	1.650705182	1.374221588	0.12720764	0.768076266	-1.088366404	1.440533609	0.181031342	-0.901732977	-1.545348731	0.124845894
C1cnc(C)nc(C(=O)N2C(C)C(C)oc(=O)cccc2)c1F	0.602738095	-0.613890659	0.703142233	-0.805270233	-0.4579134	-0.774828924	-0.040549416	1.078464256	1.216729571	0.247433946	-1.175956976	-1.161554448	-1.165825648	-0.882575716	-0.88422869	-0.431295339	-1.359461773	0.473261349	-0.684968173	-0.90827194	0.468100956	0.303395905	0.644061214	0.724338631	-0.460632623	0.02067465	1.079091308	1.436439849	0.918414306	0.265210818	-0.824929164	-0.648392504	1.507106303	1.483893325	-0.841764622	-0.004131591	-0.840927527	0.847174885	0.696089447	0.357703169	-0.0648628	0.936051321	0.773335034	-0.723684315	0.348036191	-0.237667513	1.3267078	2.19802139	-1.030446589
Nc1csc(NC(C([C@H](O)C(C(F)=C(F)F)Cl)OC)C)ccc1	0.596690476	0.501057621	-2.333984185	-0.586825497	0.613943748	-1.036262344	-0.495356486	0.204281212	-1.146020765	0.458195129	-1.040112028	-0.707065369	1.396284061	-0.397126774	-0.63504752	1.789012295	0.614760837	0.008351513	-0.415407683	-1.405916896	1.606575311	1.220146701	1.360210275	-0.299775238	-2.43279467	-0.298421324	-1.399828715	0.520387674	0.234967967	-0.240699437	0.78131319	0.194283313	1.606358319	1.29777555	-0.037287113	0.504423812	-0.770935895	1.483559482	-0.41734634	-0.113797388	0.331317143	1.14284087	-1.00314459	1.449903073	0.679551313	-0.7205406	-0.395230984	-0.014646972	-0.49690874
C[C@H](c1cncc(NCC(c2=O)nc2)ccc1)[C@H]1[C@](C)C(=C(C)C)C1	0.519357143	-3.76032824	0.548823951	-1.393428042	-1.203517654	0.456054451	-0.442500997	-0.800415173	-1.031962536	-1.560204181	1.300012298	0.164120988	-0.558304592	-1.793833577	-1.220003218	-0.913738082	-1.277751063	0.280519825	-1.379359669	-1.47421886	-2.148650433	-0.994590369	1.023815868	1.237457462	0.631919009	-1.801421117	1.346777442	-0.391236406	0.480255367	0.165625698	-0.220431998	-0.975594793	-0.486165507	-0.51323843	-2.539027937	0.841008105	0.885478798	1.291799392	-1.909031693	2.578799771	1.872994983	-0.064516686	0.990194421	-0.706891324	-1.370823644	-0.954419598	0.683732742	0.536702483	0.482989731
COC1nc(C(=O)NC(c2ccccc2C)NC(=O)C)C1	0.423642857	-0.099698107	-0.078389684	-1.638355715	1.614065968	0.925016865	-0.708162497	0.642160648	-1.135203232	1.469235056	-0.059072728	-1.558320714	-1.345547635	1.010191745	-0.354411097	-0.170333818	1.52490174	1.986989716	-1.901080581	-1.385981299	1.108306971	-1.36879231	-0.321431947	0.314171981	-0.601028197	-0.741401298	0.786110503	-1.150378801	-0.880128796	0.97071613	0.914558387	2.108437327	2.790803789	-0.865066986	0.388425462	-2.076721245	0.687169086	1.764274192	-1.480554916	-0.482505952	1.660998718	-0.232546732	-1.633794324	-0.171997946	3.208546164	-0.261749605	0.9756116	0.788832195	0.250650423
CC(C)COC(=O)c1/C/C(=O)/C(C)c1	0	0.117092301	-1.187994054	-0.177786783	-1.217348579	-2.101737343	0.846345053	-0.557820427	0.560071228	-0.813285011	-0.273954769	-1.752851339	-1.713980255	0.696090574	0.393085305	-0.67368324	0.656452307	-0.336127671	0.936980127	-1.118402266	2.356600016	-1.494042331	1.042211292	0.602363773	0.830436053	-0.331487187	0.737695631	-1.337975866	-1.794889187	0.706411027	-1.879545653	2.324078032	-1.206535954	-0.83532761	1.659378907	-0.08726246	-1.105151985	-0.451533787	-1.873966706	2.030406479	-0.638860862	0.023770667	1.615566258	0.607006074	0.041284743	-0.226328807	1.02617481	-1.362846357	1.463303599
C[C@H](O)C1cc1	0.02	-0.376410633	0.274666881	-0.147240851	0.395879706	-1.426092152	0.673053283	2.001300784	-1.797058534	-0.394994727	-0.846761339	0.259814693	-0.912336106	-0.159706542	-0.617887936	-0.842838075	1.933569609	-0.171257019	-0.644532424	-1.169101461	-0.782408897	-1.268788315	-0.947990272	1.171357116	-0.046769797	-0.027453624	0.967123683	-1.346418334	-1.123059632	0.922733724	1.068104917	-1.380993162	-1.766879502	-1.381583445	-0.284280411	-1.080731276	-0.719323016	0.217321904	-0.164144782	0.383524484	-0.297803884	1.316271717	0.775602936	0.850675167	0.644627702	-1.014232178	0.682613451	-0.831137357	1.655382111
C(C(C)C(c1ccsc1)c(C(=O)NC(=O)CCC1C(C)C)C)C1	0.549309524	-1.790673986	-2.121933997	-0.876592599	0.407867903	-1.374911204	4.855603998	-2.526925636	-1.199316904	-2.691016894	-0.001817796	-0.514366697	0.726863486	-2.84909914	-1.270881623	1.429775739	0.016095804	0.119023071	-1.365914989	1.302402135	1.289614068	-0.651929082	0.642306106	-0.170291858	0.15707417	-0.014359935	2.394217418	-0.392836475	2.32885813	-1.583423774	-0.605758228	-0.370905115	0.05322816	0.209627234	-1.705107959	1.69874589	1.954684875	0.683443563	-0.899367345	-0.741848115	2.54008054	0.221369565	-2.695962064	-0.451230128	-1.805441825	-2.250085117	-0.159647109	-1.717293352	0.415796508
C(C(=O)N(C1nc(C)occ1-c1CNC(=O)/F)C(C)=N)NC1	0.544285714	1.935114557	-1.120376308	0.254529642	1.19773108	0.626619746	0.174065105	0.352194224	1.486453981	0.747759056	-0.67161528	1.466058554	0.59229766	0.28590861	-0.283745448	-0.731909179	-1.646922025	0.208077816	-1.399189167	-1.160444602	0.176760369	1.610925144	0.815580349	-1.191184431	1.594968342	-0.431326674	0.674589873	-1.708989964	0.432390457	1.202272048	1.406530432	1.448125201	0.332134263	0.778677533	0.401009455	1.0027224	-0.529175359	1.158701461	-0.540424282	0.322397709	-0.096417606	-1.779336329	-0.176901284	0.670844498	-0.782982268	-0.589011984	-1.136464347	-0.223496312	-0.296351874
C1ccc(COC(=O)C2c3oc(C)ccc(C)c3)c2cccc1	0.571666667	1.111558427	-2.147030301	1.386526639	1.987622956	1.107219841	0.406566324	0.343696392	0.598829202	0.011288921	-1.076012598	0.006936077	-1.628483647	-1.002496155	0.397565251	0.950595933	0.311391621	-0.138194763	-1.073501518	-0.763646726	3.336631689	-0.068196302	0.429227628	1.743890074	-0.063839666	-1.943072155	0.143388338	0.537314337	0.531846285	-0.676628733	0.542198248	0.584655443	2.807625084	2.118002045	-0.352477787	-1.093434404	-0.880285074	0.330728706	0.050887057	-0.336907709	-0.491527413	-0.125027256	1.015815827	1.332211623	1.215122372	0.8317536	0.254220041	0.63614995	-0.2018069
Cl	0.04	0.53295365	-1.205085865	-0.358463973	-0.885675594	-1.194226431	-0.07703929	0.077320859	-0.121804642	-0.764187554	0.874342138	-0.140043454	-1.190593846	1.205968475	0.702848799	-1.702296629	0.911810906	-2.473583982	-0.57487199	0.281666615	-0.676064242	-0.940756896	0.428993442	0.543527071	-0.647135146	-0.034301867	0.183484333	-0.861233481	0.600406832	-0.543465539	-1.23032652	-0.496722829	-1.477661077	2.00995456	-0.506561805	-0.316201234	-0.709918395	-0.441009431	-0.176027623	-0.537760701	-2.485452134	1.060570305	-0.598689521	-1.628735959	-0.422791169	-0.407114611	2.689738253	-0.128507182	0.491435868
C1CCC(C(=O)NC2ccoc(C)(C)C1C([NH+]2C1O)C)C1	0.475640351	0.910546812	1.374332787	-2.001545597	-1.176186408	-0.909241986	0.950324921	-0.354899691	-0.925261126	1.078842821	2.074871465	-0.215651776	-1.497527011	1.159807636	-0.116464838	-2.221461336	1.367925083	1.409386128	-0.885078036	-0.280836279	-0.699369381	0.904463158	-1.271680041	-0.470672362	0.471961527	-2.120308541	2.265263546	1.071989097	-1.155938802	2.183098458	0.733301176	-0.397800325	-0.706328716	-1.959614962	-2.254722591	-0.352374222	0.441372196	0.309175816	0.853189	-0.467227311	1.234434515	1.386355777	0.006566695	-0.104634886	-0.887443943	-0.553940866	-0.520032084	-0.77589523	0.440553314
C[NH]/C(=C)N1C(=O)OC[C@@H](COC(=O)c2occc2)C1	0.206	2.068974592	0.052989935	-1.137066005	0.516691605	-1.611716179	-0.471069465	1.676792907	0.600628051	1.265203846	1.465382497	-1.647349843	0.790780347	0.58773575	-1.025797659	-0.411997662	-0.200792354	-0.82152463	2.39574394	1.075558944	0.329345102	2.178635899	-0.32578243	-1.619956684	1.033478474	0.869252913	-0.031307512	0.916958526	0.030985941	0.035336943	-0.319748254	0.607959653	-0.672664072	-0.385592023	-0.223645258	-1.032423372	1.117180812	-0.664937937	-1.421453995	-0.169360898	-1.552683195	-1.009380696	-0.587793843	-0.739104672	-1.886554238	-1.771486372	-0.093427541	1.425866545	-1.079348865
CC(C)C(N(C)N1CCOC(C)[C@@H](C)C(=O)NC)C(F)C1	0.44122619	1.073702077	-0.224333477	-0.883092913	0.302267743	-1.995188944	-0.365872293	1.009953209	1.067976716	1.477276923	1.88805865	-2.058145194	-0.140465983	0.929579225	-1.212724362	-0.500983641	-0.064468655	-0.969784304	1.133791741	0.655491849	0.008493819	2.333209166	-0.939203917	-1.54600186	1.663880069	0.821471282	0.012529227	-0.287165554	2.17486029	0.883561362	-1.002001346	0.478315609	0.105339655	-0.692896594	0.856209834	-0.031888691	0.776681495	-0.544377322	-1.474042093	-0.345813243	-1.122419473	-0.552566467	0.158571267	0.652249134	-1.757133018	-0.88368503	0.786925219	2.255543467	-1.418934669
C1cccc(C(/C)(O)c2ccc3c2(C(=C)c2)C(C3OC2)N3O)cc(C3(C)C)cc1	0.571919048	-0.590866209	-0.015230318	-1.842575131	0.462602078	0.320030081	0.104787774	-0.759782102	-0.812860646	0.572721967	-1.565897259	-1.187068016	0.470300887	-1.326622454	-1.486647618	1.585063479	-0.597054423	1.540524235	-0.598036102	-1.359253259	0.363000979	-2.341602695	0.284523784	1.114121848	0.17881634	0.068396033	0.119088274	0.066249245	0.889562414	-0.248275722	0.489688121	-0.045506853	0.693132355	-0.672705847	-0.175869053	-2.202010616	1.007620575	-1.94837918	-0.041768625	-1.324376632	2.683278746	0.579430905	-0.442016483	2.806861445	0.989238966	1.429930535	0.722566934	-0.218235196	0.984941624
C1cccc(C2(C)C(C)C[C@H](C)C)N2C(C)C(F)ccnc(C)cc1	0.530619048	1.473350756	-0.136538103	-0.675194299	0.933557421	-2.310509358	0.829314624	-1.09916918	0.363939947	-0.119058798	0.047867087	-0.035658642	-1.220627747	-1.481493663	0.442628175	1.329187104	0.152663293	-0.974458203	-1.51161208	0.301017666	-2.280848905	-0.935195921	-0.466053928	-1.371122639	-0.652672245	1.271240866	-1.179389434	-2.289542399	-0.75303912	-1.002846048	0.491641193	-1.430005154	-1.895192436	-0.2924162	-0.681715918	-0.756222791	-1.660289491	-1.526035337	1.283014886	-2.066365858	-0.007416579	-0.482567051	-2.020818364	3.679118813	-1.696556993	-1.445725667	2.1551765	1.226844755	3.430476046
C(c1C(CNC(C)C(C(NC(=O)NC(C)C(=O)C)COC)C)ccc1)C	0.596277778	1.74399547	-1.70883895	0.254616187	-0.229994923	-1.117977992	0.691083181	-1.217951341	1.181042625	0.445515698	-0.050831726	-0.137705409	-1.000138611	-0.214760278	0.336897052	-0.590895756	-0.723571226	-0.143277156	0.564571582	1.482559908	-0.694832812	1.0050735	0.867179078	-1.668674753	0.802733461	0.243491843	-1.72490482	0.759651072	-1.595747701	0.284946864	-0.663669511	-0.337121871	0.379217696	1.43790528	0.92141772	-1.090753393	0.307322933	-1.387491337	-0.239754772	1.336383048	-0.456776854	0.598878685	-1.067394636	0.21632737	-0.092319053	-0.3593257	1.072812249	0.417686467	0.160929313
CC[C@]1NC(=O)C1	0.09	-1.003992398	-2.251381369	0.14201604	-1.016656983	-0.272824318	-0.523413653	-1.534120314	-0.663686201	0.13604884	-1.456819542	-0.60521369	0.251536468	0.046151881	0.383572673	1.292513975	1.349969879	-0.205639308	1.916849088	0.848981203	1.681683469	-0.436857241	-0.705552386	-0.540533249	0.9345402	-0.715225359	-1.291585285	1.220227322	0.953372948	2.183256628	1.7548584	-0.541359223	1.896882885	-0.431997555	-0.550378833	-0.259007974	0.747581531	0.567703496	-0.116645502	-1.431499076	-0.691107331	1.425965738	-0.411084154	1.887848129	1.745462248	1.428355183	0.484933354	1.70594083	-1.271407887
C1ccncc(C(=O)NC2=cc(C3CC(N(C)N(C)C)C3)C2)c1C	0.51247619	1.73414338	0.283233324	0.874814528	0.648142162	1.21801154	0.152483024	-0.792644304	0.757517161	1.353350211	-0.812490782	-0.189327037	-1.05641619	-0.371824621	-0.930902004	2.023246385	0.232904344	2.15929683	-2.164923362	1.230658681	0.200488754	2.047887984	-0.064318654	-1.232686081	2.181266166	0.286105004	0.368771449	-1.35030135	-1.267106158	1.753359871	1.074244391	0.695257226	0.147431512	-0.356822192	0.393068762	-1.633531872	0.166075919	1.23877665	1.285150707	0.087648247	-0.282996207	-1.342988026	-0.989152412	1.114136346	0.881372113	1.258503534	0.117413264	1.054702233	-1.450738838
COC(=C(C(=O)N)NC1C(=O)N1CC(=O)C(C)C(F)cccc1Cl)C1=O	0.645940476	0.569538912	0.527595686	-0.355361383	2.585024266	0.45032572	-0.11032677	0.621097619	-1.29919627	0.493451961	-0.674927714	-2.91036715	-1.414439232	-0.181794504	0.423937683	-0.201405633	0.19827798	1.46080823	-1.028615395	-0.357112864	-0.492673696	0.998534631	0.776955263	-1.672581043	-1.028199036	0.317141194	0.137946995	-0.000532703	0.777428401	1.671327035	1.070346379	2.759456968	0.851593921	-2.814412395	0.306665778	-1.360703222	-1.728636009	1.959224814	1.179418259	-1.228380766	0.854794492	-0.152710791	0.650531228	1.046476589	-0.59119601	-0.400340549	-1.356296387	-1.256568851	1.897862202
C[C@](C)c1=C(SC(C(=O)C(C)C)NC(=O)C)n1C	0.025	-0.58187981	0.626552908	0.299711055	0.694579665	-0.870538105	-0.345959893	1.028758501	-1.635110907	1.125187843	-0.267078609	-1.296047765	0.121219783	1.804962473	-1.905781608	-1.703271147	0.613187545	0.139113248	-0.407127045	-0.188668163	0.172515536	0.723242285	-0.28799382	1.331284432	1.43926137	-0.005003733	0.919813364	-0.055252951	0.465030293	0.549275332	-0.652559065	0.623889604	-0.233702089	-0.068364848	-1.969909218	-0.580698777	0.22239289	-0.637079564	0.201234699	1.114655745	-2.319114021	0.394425523	-0.017683021	0.032112703	-0.558413276	-1.812806354	-0.748952101	0.692529767	-0.36851026
COC(=O)c1occ(SC(=O)OC(CO)(C2C(C)C)OC2=O)c1C	0.6235	1.697276745	0.046018545	1.265522417	0.378181412	1.440334628	-0.559364853	0.257904423	-2.54291481	1.220144704	-1.169821713	-0.848300498	1.265584082	1.239164836	0.750271253	-1.531034893	0.512234866	-0.254307079	-1.567188493	0.843809448	0.772713919	0.104160422	-1.690896391	-0.401197123	1.047067838	0.764695757	0.019135087	0.096636119	0.684579474	0.006287617	0.188679365	1.00596561	1.862517517	-0.631842751	-1.370310774	-1.576398305	0.024025061	1.137837588	-0.457064083	-0.795804465	0.345323528	-0.358960087	-0.586886682	-0.531633123	-0.851430294	-0.659189023	-0.020502616	-0.711063957	0.858273837
C1cccc(C)nc1CNC(=O)NC([C@H](N)C(F)(F)C1Cl)c1	0.540047619	-1.627208885	-0.559443636	-1.299914169	-0.948628436	-2.596213422	1.596109043	1.309518166	0.560786032	-0.454359541	-0.272931724	1.411439435	-0.219504033	1.512302938	-1.433521459	-0.386633814	0.821814314	2.08850816	-0.811971528	-1.405265018	-2.083240207	-0.612106256	0.170333464	-0.916244049	0.647574859	-1.070129075	1.222379085	0.607657679	-2.147914617	0.303536859	1.313245173	1.139848774	-1.64932023	1.752876903	0.064422033	0.436796609	0.262919943	-1.100805572	-1.018962083	0.48667092	1.700143143	2.059039006	-1.662970742	-0.984319615	-0.122015186	0.111509638	0.798938337	1.181784624	0.12797168
CC(C)(C1C(=O)NC(C(=O)NC)C2C=C(C(=O)C)C)c1ccccc2	0.523892857	1.277344537	-1.672766275	-1.242391781	-1.562131037	-2.443466586	0.018566089	1.879221423	-0.283934674	1.408546939	2.298485977	0.135660844	0.917511314	1.387460052	-1.160259856	-0.461400299	0.350762749	0.272965407	1.919378024	1.138332884	-0.09801051	1.271883061	-1.080813464	-2.749323101	1.983701092	0.098117601	-0.557505896	1.275778296	0.624575818	0.016558595	-0.151214555	1.157609156	-0.440767287	2.012326768	1.616071581	0.004702175	-0.347299059	-0.226656953	-0.790391643	1.373256444	-0.870511116	-0.012091742	0.053860528	-0.239590865	-0.496675438	-0.804073038	0.299997585	1.091824001	-0.804237839
C(C)c(C(=O)C1C(O[C@H](C)/C2=C/C(C)Cl)nc2)C(C)=N1	0.530261905	2.019346925	-2.751850428	0.986567262	-0.017550283	-1.625892388	-0.462462811	-1.739518362	-0.563856654	0.454126544	1.115971454	0.451978281	0.620408907	-1.502823522	1.735011797	-0.271833461	0.265545019	-0.648976438	-0.681529151	0.774602928	-2.363848366	-1.82046183	-0.690957927	-2.034679893	-0.104295699	0.063180075	-1.720349646	-0.056867556	-0.662544645	-0.377394944	2.458678902	-0.973932855	-1.563192238	-0.703091545	0.119432798	-0.29990244	-2.085593413	0.269852194	-0.024697266	-0.5151131	0.036182122	-0.677992494	-1.679264631	1.697951238	-0.889696867	-2.065799365	1.432700377	-0.666584249	2.519471013
COCCC(C(C(=O)C(C)CN=C/C(=O)C)C(C)C)c1CC(C)c1	0.531797619	0.862349049	0.720293538	1.942519556	1.48427204	-0.970785121	-0.398942292	0.356227816	-2.157850307	-0.947377805	-2.882568592	0.840197536	-0.17029429	-0.815696741	-1.544695494	-0.375889749	0.538001602	-0.276493034	-0.297595438	-1.404392616	-0.229666712	1.675982697	-1.075180064	1.167520378	-0.170182088	-0.11371395	-0.517774202	-0.519301753	0.485079005	0.936429064	1.930824452	-1.283106922	1.047512865	-0.898358521	-0.969720043	-1.172975588	-0.206816686	-0.895239103	1.462322875	0.40547628	0.117570464	1.2807907	-1.051145023	2.178876549	-0.632642764	-0.868937796	0.468267406	-0.712825269	0.497670189
Cl(C)(C(=O)C1C(C[C@H](C2=C)C3C(C)(Cl)N23)CC1)=O	0.026	1.557674957	-2.747303224	1.936196345	-0.069665455	-1.750253973	-0.578350588	-2.843128765	0.167375619	-0.326665938	1.171138641	1.12024445	0.507687861	-0.311077099	1.034148773	-0.386706857	0.68950445	-1.465265649	-1.326888943	0.938296297	-1.508848209	-0.154208121	-0.772099174	-1.009023728	0.486812218	0.078274986	-1.595477291	-0.376405678	-0.821832958	-1.134572587	1.669646384	0.752544913	-1.231267196	0.019320115	0.440200408	-0.666263748	-1.346701284	0.725091081	-0.865491969	-0.128593565	-0.927418342	-1.027202006	-1.887396864	1.831067905	-0.314584244	-1.807083124	1.247989277	0.640927797	2.560986151
CC(C)[C@@H](c1cc(C(F)(F)C(F)o2F)n2ccc2n1)ncc2S	0.568668186	0.792249613	-0.875983878	0.732124382	-1.065846727	-1.625887355	-0.645247674	-1.288794044	-0.232128883	-1.254275666	-0.710031878	-0.539550566	-2.765633053	0.695922696	1.135643901	-1.15567012	0.938471915	1.060659033	-0.155777549	-1.943656137	-0.300647682	-1.001385494	0.14130721	-2.360300886	2.860064703	-0.730816623	-0.946418013	0.387499635	-2.350513903	0.533252439	-0.912349521	2.819619216	-1.207814336	-0.064496956	1.810769974	-0.064894792	0.134144114	0.157061689	-0.241131381	0.836407771	-0.364522143	-0.272624971	1.573506467	0.267921446	-0.562509569	0.168869867	-0.638506304	-0.892954287	2.173210633
Cc1c(/C(=O)N2C(NC(=O)C(C(C)F)cccc2)=C)cccccc1	0.564839827	1.718222192	-2.010759758	-0.817596939	0.426540328	0.130476175	-1.345351693	-0.532368386	0.0088512	1.204791587	-0.91246771	-0.651493118	0.20494552	-0.675664327	0.252535662	-0.181314826	1.05143505	1.566894368	0.076924066	-0.6034404	0.824273685	1.765758458	-1.978036101	-1.672249563	-0.007612947	0.177195477	-1.295522323	0.287903217	-1.384471656	2.09978204	0.317816505	2.647132132	1.71227223	0.156911053	0.431137138	-0.441296639	0.640230071	-0.429993982	-0.405759095	-0.44588379	1.55407445	1.0737012	-1.090693697	-0.178349939	1.631992268	1.93877701	-0.445629085	0.557373139	-0.876209882
C(c1C(NC(=O)[C@H](C/C)C(C)C)N/C(F)NC(F)C)ccc1F	0.498202381	2.513597173	-1.189564753	-0.232205072	1.364142402	-0.191187366	0.461768131	-0.038617927	0.50610833	-0.783974268	-0.179755879	-0.162064425	2.020995817	-0.684912957	1.578347743	-0.663647451	0.055865639	-0.893757466	0.220230928	1.388720891	0.738557893	-1.342585196	1.284565433	-2.504846655	-0.329039087	-0.461613524	1.14595795	-0.077401867	-0.728662661	0.965672416	0.43794615	-1.350658996	0.825695696	0.839165736	-0.189238429	1.153688907	-0.89200219	0.208697315	1.150345756	1.383472951	1.199147696	-0.801151258	-2.720994898	-0.235800117	-1.433384382	-0.517214901	1.322076941	-1.499897916	1.198670247
F [C@H]2C(=C@@@H]12C)CCC1	0.05	-4.397143211	-0.965114262	-1.754817878	-1.951946843	-0.358737103	1.964860053	-1.953724576	-2.326415007	-2.572187353	0.237295903	-0.72653955	-0.439209558	-0.655346019	-0.80693561	1.326433519	-1.651651102	0.346708056	2.250592966	-0.575400849	-0.822183568	-1.172841369	-0.080792341	0.300978662	2.018097278	-0.50247584	-0.20813499	0.163399323	0.082780707	-2.049690829	1.818262755	-1.756598546	-0.606242576	-1.194518378	-2.619312762	0.516128788	4.95825542	-1.460705095	-0.427590945	1.170034436	3.689539122	-0.586016367	-0.824944944	0.054748179	-0.468368124	-2.709379644	1.380967151	-0.125088948	1.547626152
C1(NC(C#N)C)NC(C(=C(F)ccc(=O)NC(C)C(F)ccccc1=O)C1O)C(C(=O)C)Cc1	0.556738095	-0.789744039	0.636038169	-1.126143825	0.19222499	1.027977175	1.537595571	-0.417955053	0.20499916	0.158386046	0.49467473	-0.965503003	0.255118266	0.592548026	-0.218670393	0.009974487	1.344900676	2.944722266	-3.438258746	1.332654788	1.573174731	0.366574786	0.295117037	0.821320705	0.167364957	-1.486572564	2.95871486	-1.252613592	0.692996618	1.528474364	1.348205967	1.544228483	2.873586851	-0.853745354	0.855419563	-0.132603433	-1.437666187	2.452123019	1.014033276	-0.821433895	1.783239325	0.387690787	-1.318911367	-0.253990728	2.661257658	0.716662837	0.51387374	1.026080846	0.124120256
CC(C)C(N(C)C1CC(C(=O)[C@@H]2C3C(C)C32)C12CC)C2	0.45	0.258955302	-3.315819986	-0.692622313	-1.2923412	-2.81843238	0.305019778	0.379975404	1.012699355	0.725310717	2.222546547	0.441511323	1.013848925	0.595362496	-1.330625875	0.203290914	-0.236994314	-1.333148662	-0.335278999	0.214680495	-1.042351261	-0.130372489	-1.04017954	-1.700744972	0.589054932	0.485271638	-2.118257713	-1.192015104	0.536840038	-0.880484944	0.645634859	0.811521877	-1.128026124	1.665914001	0.994479155	0.226863396	-1.726486588	-1.649735715	-0.940283866	1.923641247	0.751695843	0.468228461	-0.944866047	1.326657066	0.293016403	-0.279991018	1.356059048	2.440321831	0.09535949
CC(C)CO[C@H](C(C)=O)C(C)c1CCS(=O)(=O)NC1	0.043	1.192267149	-1.518349468	-0.299444724	-0.800513421	-2.066846705	-0.759887496	3.26007865	-1.357081416	0.798974935	1.804334183	0.983623205	0.817602208	1.0668061	0.005933234	-1.177701536	-1.088080501	-0.348305282	3.224117606	1.036174406	-0.392510348	1.44151503	-0.061817167	-1.98509811	1.644409077	-0.709619347	0.306719227	1.355238107	-2.010109928	1.200067337	0.490185428	0.399664217	-2.314614225	1.051321984	0.901172944	0.630489782	0.585599547	0.001229041	-0.660881759	0.944243522	-1.753660838	0.346535354	0.094855036	-1.212506545	-1.819657671	-1.651692722	-0.013976366	-0.599432538	0.175083577
OC(/NC(c1cc1c(c1)C(F)F)o2C(=O)NC2(C)C(F)O)c1C	0.528666667	0.134291551	-0.822069997	-2.074363317	-1.509793654	0.237538016	0.853278106	0.437685512	-0.760910306	-1.332247317	0.214597745	1.010990546	-0.208874521	-1.889765585	-0.388860133	1.345094206	-0.394514973	0.495378855	-1.594869481	-0.866470879	0.549545717	-0.01068101	-2.275096633	-0.850374207	1.236294739	0.767802347	-0.764080029	-0.240983436	-0.568215401	0.099523469	0.395921674	-1.960812299	-0.075809865	-1.523133492	-0.777567768	-0.400439416	0.390612606	-0.034324683	0.116727245	-0.079969783	1.200899303	-1.459239661	0.506956682	0.43776825	-0.954239379	0.759278632	-0.114130455	-0.546348226	-0.428311672
C12c(F)cc(c1)C(=O)NC(=O)C(C(C(=O)C2C(=C)CCC(C)C)C1=O)c1	0.645416667	-0.057568764	-0.766260757	1.03967854	-0.103723093	0.45981497	0.93793482	-0.346383699	0.741517229	1.487493494	-0.909425459	-1.655952906	-0.682312039	-0.019697045	-1.322962166	-0.770912795	0.560748568	0.301486693	0.372447975	3.042027708	0.992123596	1.571403274	0.993298049	-1.335925449	-1.300163319	2.098170789	0.337481548	0.24679142	-0.617544898	0.002052386	0.181263794	1.505034094	1.719001468	0.025068233	0.844742496	0.768720255	0.92152753	-0.804607489	0.937606271	-1.693918028	-0.676170312	0.830856649	1.942640425	2.756051624	0.57105675	-1.75856325	-0.406499402	3.049443961	-0.635857632
COC(=O)C1C(NC(=NC(=O)N/C(=C)N/C)c2cc(Br)cccocc2)[C@H]1O	0.678711779	-1.959557448	0.242472834	-1.099777211	-0.668248299	-0.896864315	-0.400578622	1.6409476	0.637543117	0.435473652	1.025956917	0.051285342	-0.360906032	1.125863175	-0.038139787	0.797815481	1.975648514	-0.566992492	-1.737778353	-0.234373781	-0.868014379	0.471783872	-1.062236228	1.39454248	-1.627925042	0.035943733	-0.714608117	-0.869897173	-1.602008472	-1.319786494	-2.174625322	-1.211426627	-1.488281287	0.820427006	0.091881406	-0.785358031	-0.748776326	-0.245855736	-1.004718138	1.026701074	-1.286287595	1.542559794	-0.521814717	-0.655971996	2.280855254	1.523674163	-2.093302743	1.836927999	-0.487641457
Clc1c(C)n(C)c(=O)NC(C)c(C)C2(C(=O)NC2=C)cc1	0.530619048	0.840972225	0.410392787	1.588904806	2.149105923	-0.57762593	1.224672434	-0.565597541	1.487700269	2.017842494	-1.26335551	-0.27661634	-0.134071288	0.607567482	-1.79815529	-0.025169589	-0.032448858	0.169928466	-0.529679089	1.683530242	-1.86307071	0.254514807	0.852023909	-0.627399714	0.750328729	-0.295920846	-1.210758354	-0.220762702	-0.798790404	-0.566912366	-0.276001157	1.451259405	-0.632310288	1.654111886	1.49912661	-0.851888178	0.209686513	-0.429197422	0.819825013	0.613462219	-1.703251949	0.457652167	-0.856852952	1.476294669	1.477320103	-0.876230367	0.941992162	1.468584637	-0.540685164
C[C@@H]1CC(C(=O)[C@H](C(=C)N/OC)c2cc(F)ccc2)c1	0.447980159	-1.627549332	0.567856775	-0.904824023	1.133638694	-1.694178706	-0.005358485	0.991207562	0.047872763	0.149634832	0.630427987	-0.499926838	0.760683321	0.98023851	0.044147516	1.334376853	2.55640327	-1.140596453	-0.959760914	0.019167105	-0.687173726	0.980828254	-0.843546599	1.71982469	-1.793708558	0.135500138	-0.943054331	-0.832323092	-1.174394284	-0.792575956	-1.184937841	-0.338248295	-2.285058671	1.158756464	0.149339213	-1.029976337	-0.667248231	-0.359136584	0.558494558	-0.742660799	-0.73365049	0.800119947	-0.586648642	0.05726035	2.22250704	1.503466225	-1.825507731	1.425316222	-0.038879144
CC(C)OC(N=O)[C@H](C)[C@@H]1C[NH+](C)CCN1	0	1.431218137	-0.913254621	-1.123868925	1.001480971	-0.733630073	-0.407005965	1.339016449	0.640353595	1.909890851	0.063801702	-1.070186613	1.092691734	1.279096243	-0.909402264	-1.668701535	-0.572081168	-0.85532128	0.696067902	1.648849445	-0.986015352	0.631861112	-0.926373156	0.514658224	-0.740691679	-0.217988875	0.315592205	1.084784187	-0.329558387	-0.144358506	-0.021085298	-0.330253312	-0.266699474	0.314033145	-0.481089653	-1.569799233	1.594820165	0.537797985	-0.571188618	0.739018933	-3.136777743	-1.166543686	0.082324211	0.338049899	-1.071341458	-3.908681119	0.290548864	1.252899027	0.066540852
CC(C)=C1C(=O)N(C)C(=C(C)C(C(=O)C=O)C2)cccc2C1	0.603935382	0.818098345	0.58185767	0.37956849	0.851110445	-2.259227875	0.219415227	2.296884402	1.198261498	2.488352234	-1.043801013	0.432465036	0.051628577	1.978160763	-2.02132976	0.254901182	0.688680478	-0.827357198	-0.067115774	0.931125748	0.319131245	2.390928184	0.08845016	-3.105831807	1.474498945	1.749558041	-1.135903465	-1.120609054	-0.210929949	-1.027794886	-0.2111807	0.603881491	-1.073737479	0.739537464	0.767470906	-1.378631825	-0.498394769	-1.374700466	0.066935638	0.395174669	-0.511305023	-1.166157121	-1.412301677	-0.096826821	-1.536897761	-1.105403668	0.354042089	3.656225638	1.132615771
C(C)CN(C(NC)NC(=SC(NC(=O)C1C)[C@](CO)C2=O)C1)C2	0.459307018	1.221986752	0.105741417	1.080452356	0.79806046	-0.353059748	-0.54669131	-1.13226595	0.468934486	1.76018197	-0.358644882	-0.36738129	-0.601608295	0.349483384	-0.619176838	-2.866256063	1.316933614	-1.407266049	-1.120701921	-0.258763691	-0.294326629	1.077333772	-1.902441114	0.999428412	-0.859592738	0.997590713	1.096570013	-0.846887099	1.683927781	-1.913732684	-0.593117837	-1.549147611	1.054245392	-1.634340482	-1.079769025	-1.849539171	1.62741209	-0.989432858	-0.212653468	2.044428325	0.391596594	-0.814876486	1.323951983	0.581771052	-1.396025155	-3.286247009	2.025418296	-1.518222208	2.274659135
CC(CC(N)N/N)N2C[C@@H]2C=C(C(=O)N)c2ccc2	0.01	0.426651871	-1.788718999	-0.18162655	-0.979137157	-1.416128448	-0.994231538	0.064177351	0.354629442	-1.59767385	0.48177728	-0.116679254	-0.169295	0.887230449	-2.416402325	-2.436463276	0.328483534	-0.040956399	0.64899918	-1.500273814	1.470197514	0.050060698	-0.036983597	1.189408458	1.12816896	-0.347247167	-2.437984012	-0.599696453	0.559683092	0.350722217	-0.812116847	1.470040868	-1.297707765	0.299296538	0.012723614	1.003641022	1.164244063	-0.649730214	-0.422942287	1.213805445	-1.231387548	-0.258048448	1.450850346	0.988544227	0.831321916	0.76961488	0.234925252	0.369741715	0.980449083
Fc1coc(C(=O)N2c3ccc(F)cc(F)c2c3cc2)c(C2)cc1Cl	0.518495035	-0.060142228	-1.331061271	-0.016251435	-0.565306081	0.79777297	2.223282375	-0.144145516	-0.503523861	0.161481175	0.787088335	0.202795322	-2.029306057	0.486743793	1.109941682	2.219375242	1.265804777	0.459113713	-0.309695071	-0.452352958	1.568513481	-1.394256616	-0.105993353	0.558035087	-1.14296947	-2.157023985	-0.527805999	1.715504649	-0.649246151	-0.122082878	-1.303982473	-1.063434152	0.565211603	0.227655743	-0.918434104	-1.726422756	-0.744332761	0.124702607	-0.464890536	-0.134217222	-0.589158912	-0.406459848	0.361948544	0.527237891	1.130076052	0.755371516	-1.230317348	-0.41768381	-0.102947575
C[C@H](c1ccc(F)nc(C(=O)NC(=O)cccc(Cl)C(C)c1)(C)C)C	0.600952381	-1.543694461	-1.076458612	0.34637244	-0.375303776	-0.378650222	4.261332566	-1.550364799	-1.079004702	-1.502760147	1.852214461	-0.298160566	-1.063096927	-2.456173554	-1.225040101	-0.525426135	-0.101670384	-0.436027513	-1.702742625	0.182753163	-0.167810217	0.502017639	0.605703912	-1.287488102	2.116632935	0.555658882	2.295207051	-1.008802348	1.504620615	-1.43681531	-1.704396068	0.036441251	-0.227830367	-0.067437291	-1.184276837	1.901271615	0.366428327	0.918802387	-1.785913741	0.87165779	1.588618848	0.253977161	-1.125514908	-1.548585791	-3.275563812	-1.609095396	-0.103136178	-1.804930582	0.476168089
C/C(C)c1COCc1	0	0.550356361	1.344966461	-0.072304349	1.001630407	-1.058598626	-1.26146389	0.100649924	-0.533866498	1.100157693	-0.849733259	1.047618614	0.180025606	-0.024059788	-1.052101725	-0.636764985	-0.015031719	-1.944976087	-0.641697482	1.057399964	-0.454278504	-0.061689474	1.023189923	0.06846799	0.509214077	0.305716631	0.230495546	0.323667699	-0.029982209	-1.446876954	-0.783901214	1.226996227	-0.676112638	-0.195778861	-0.846046012	-1.223368368	1.004771705	-0.593478614	-0.874525288	-0.264271003	0.323737254	0.990472253	-1.407382313	-0.975273359	0.502126035	1.139947094	-1.684237078	1.012167419	-0.750814881
COC(=O)NC(=O)N[C@](=O)C1NC(C)C(C)(OC)C(F)C(=O)C1=O	0.550761905	1.724896054	-0.182888824	0.396222877	0.475959094	-1.601249083	-0.703657176	-0.493244009	-1.525551923	0.120004023	0.361839701	-1.505646719	-0.931686214	1.692533954	-1.362389695	0.324860264	1.543441344	-0.742143956	-1.220029467	-0.130918231	0.295557045	1.733092363	2.617311982	1.375492628	-1.824790017	-0.600439851	1.097149522	0.693739393	1.318065629	-1.336221918	-1.685187343	0.405396919	1.982150124	-0.322706578	2.301113834	-2.250567258	-0.402617513	2.393101477	-0.773820673	-1.245210302	0.078063445	1.403474411	-1.192407752	1.966979071	-1.215309517	0.20210081	1.484057975	-1.17724056	0.894413836
CC(C)CCNC(=O)N(C)C(C=O)C1cccc(C#N)[C@]1	0.513869048	0.987278203	-1.123886197	-1.036755319	-1.598947805	-1.28013685	0.378994241	0.550152448	0.535775773	0.986781349	-0.649234047	-0.299288873	-0.119026997	1.726156883	-0.377002616	-1.405941847	-1.674391599	0.741031532	1.675403859	0.745986071	-0.575250968	1.499299131	1.448688424	-1.724302301	1.738936415	-0.970576923	0.991621785	3.076166689	0.680116566	1.162290862	0.790133325	1.605987097	-0.460962043	0.205576566	0.044414525	-0.292858419	1.14214293	1.346369349	0.891689094	-0.27599816	-0.793419172	1.220609722	0.9318245	-0.676261809	-1.593013864	-0.176643317	0.048983944	2.413735272	-0.277163214
C[C@@H](c1ccccc1OC#N)C(=O)NC(C(F)cccccc1F)C(=O)C1	0.595690476	-0.534916933	-0.802227839	-1.452984944	-1.647353452	-0.761223029	0.274553868	0.080265236	-1.531157685	-0.600859573	1.108878101	-0.923729272	-1.056953227	-0.926457918	-0.60600952	1.57588703	-0.252338528	-2.86314603	-0.265706968	-1.122945118	1.41651511	0.397893746	-2.118086142	0.798380485	-1.626179637	-0.348410994	0.086494627	0.433298675	-0.133628685	-0.06461458	-0.892093461	-1.711044983	0.279396094	-0.148858099	-1.494555454	-2.001192599	-1.278375551	0.832900296	-3.177959101	-0.324565845	-1.170064581	0.45046184	0.611191658	0.391771519	-0.529552346	-0.970600839	0.097931446	0.876038892	-0.089870979
CC(C1C(=O)COC[C@@H](O)CN(C)C)(O)C(C(O)Nc2occc2)=C1	0.6185	0.420241591	-1.187244954	0.920843536	0.141042433	-2.668485653	-0.758826724	-1.372347363	1.469554276	-1.555019038	0.591582186	-0.88749036	-0.555785193	0.578128526	0.7903556	-1.053248603	-0.341573539	-0.786880579	-0.428813024	0.863753427	0.47339547	-0.49788485	0.611545854	-0.303750152	0.740711378	-0.423002483	1.49453505	-2.012240885	-0.871939735	-0.582127737	-0.976645797	-0.084297089	0.376647311	-1.587736821	2.186465213	1.385094368	-1.354487158	-1.341781218	0.305395006	1.311197535	-0.606676253	0.940294175	-1.798578814	1.368988722	-2.449955635	-0.500160236	1.3548864	-1.136839402	0.953131688
OC1ccc(C)c(CC(CO)[C@H]([C@H]2C(Cl)O)c2)cnocc1CO	0.552166667	0.987655135	-0.39401687	0.379131511	-0.447397565	-2.383300438	2.178684489	-0.982019689	-0.440816409	-0.820719824	0.013602535	-0.040446658	0.823656245	-0.734075077	0.399181311	0.277844695	0.508267796	-0.472248113	-2.207637797	0.831868455	-2.277727429	-0.731615931	-1.851642504	-2.34038313	0.019173887	1.087856064	-0.844595215	-1.784051075	-1.036133867	-0.223827092	1.464483313	-1.479303743	-2.214288734	-1.450698843	-0.685992044	-1.036617235	-1.783421947	0.239340003	0.959293289	-1.824991134	-0.60576468	0.896181514	-1.271375524	2.561426798	-2.076908606	-2.47461205	0.612049453	0.079991489	3.097932932
ClC(C)C(C/C(=O)ccs/N=C(N)c1)NC(=O)NC(C)C(C)C(C)OC1	0.565832011	-2.253900899	0.210465472	-0.665625427	0.608587186	-1.246278399	0.021339497	0.925986322	-0.186441607	0.156809512	-0.297038343	0.591697421	-0.892280357	0.874635635	1.723574706	-0.194633951	2.217634475	-1.685843074	0.09812861	-0.510609359	-0.380317053	-0.679047792	-1.801094866	1.670184128	-0.641879265	-0.291066843	0.899474487	-0.730291128	0.476792433	-0.408432955	0.162269867	-1.499316202	-0.40517443	-0.814634376	0.188749161	-0.25253607	-0.795719498	-0.937653579	-0.007727872	1.052620139	-0.820205245	1.108298527	1.362480222	1.150842341	0.917203297	0.623291914	-0.704244642	0.575476985	-0.062609368
Cl [C@H](CC(N(C)C)C(C(C)=C)C1=O)C1	0.04	0.990404132	-0.869703547	1.94972771	1.577307609	-0.593988076	1.783603631	-1.033063326	-1.851656666	-2.486852662	-0.505045676	-0.211649094	-1.149093448	-0.1044941	-2.337674439	-0.68088137	0.081187458	0.141497075	0.475877245	0.970211542	0.553726465	0.652236333	-0.817769033	0.321380409	2.539459625	-1.671510544	0.239417939	0.084359731	-0.697818612	-0.418374733	1.534731604	0.933992996	0.404875389	-1.115616906	-0.461926215	-0.641772855	-0.790078887	-0.163078947	-0.153162102	1.2525551	-0.330613589	-1.490840936	0.90735028	2.668036179	-1.41198816	-3.831596864	-0.313460912	1.085094253	1.584163101
CC1CC(=O)N(C2cc(C(=O)N(C(CO)C)NN=C1F)CN1)ccn1=2	0.584783208	0.395177618	-0.507976227	0.598505379	-2.439748066	-1.996771375	-0.301730977	-2.924048121	1.070475495	-2.067965907	0.499831076	0.081740069	-1.654510205	0.625728127	-0.332004251	-1.58333167	0.628400066	0.632716331	-0.575800589	0.713083601	1.947567704	0.367305668	0.118142826	0.650003126	0.592546044	-0.894652715	0.039590555	0.051350443	-1.019341307	0.744487355	-0.276652974	1.694816292	0.57302583	-0.12354144	-0.201211985	0.839259186	0.441073187	0.058575733	1.169855326	0.030576405	0.338004051	1.640648093	1.341632962	1.422541273	-1.422648941	0.813699629	0.432522984	-0.705627636	1.078134113
COC(=O)CNC1CN(nc(C(C)nccc(C)c1=C(F)F)F)F	0.578714286	-0.123577417	-0.659647119	-0.38826385	0.962982604	-0.535037031	-0.024415242	1.947953847	-0.035722762	0.995393733	0.495726401	0.211298234	-1.798456397	-0.630144252	1.036246233	-0.083517111	0.651227712	-0.030939061	-2.2370032	0.612300088	-2.148898685	-0.426519152	0.135236598	-0.688671337	-2.151913816	-0.994286526	-0.890460065	0.959242018	-2.246460808	-0.116389765	0.512761002	-0.5751604	-0.094880974	-0.920450503	0.594302429	-1.368067454	-0.58308755	3.158267849	0.435522113	-0.223077666	-0.301351484	0.574165865	-0.930136109	0.199663843	0.63643568	0.084485879	-0.633851905	1.010919688	1.33000638
ClC1C(COC(O)C1C[C@@H](C(=O)[C@@H](N)NC2=C)C)c2	0.386235589	0.281876567	-1.010937855	-0.77326702	0.957218191	-1.060419991	-0.65234979	0.404612767	-0.672299499	-1.037396767	-0.82615979	-0.424114909	-0.817702353	1.983594281	-1.695841766	-1.413466118	-0.830661473	-0.923883875	0.677040776	-0.47940346	-0.198308953	-0.883286554	0.954984927	0.331659096	2.194443837	0.089448145	0.807607259	0.40744154	-0.195428256	-1.439194057	-0.718405618	0.721059734	-1.497976279	0.47602108	0.7616826	0.140740378	1.693060935	-2.132537769	-0.810896168	0.948553365	-0.549018783	0.317163996	-0.402001896	1.387461688	-0.410781189	-0.441920294	0.983998337	0.292016348	0.344477366
COC(/C)c1oc(C)c/ncc1	0	-0.227623108	-1.594555032	-0.919300427	-0.41683821	0.527344824	1.304614666	-0.62310778	-0.5489345	0.416989726	-1.064369431	-1.3450252	1.122699634	1.112280342	0.461146583	0.790604206	-0.576586963	0.678540312	-1.841871757	0.456423502	0.201279381	-1.259541909	-2.093782586	0.304716698	0.292955903	0.080562089	-0.627105893	-0.795158264	0.118476103	0.364363573	-0.120168775	1.044479315	0.152287902	1.906752437	-0.188034181	-1.780915414	-0.762138556	-1.478040077	-2.72073432	0.500528215	0.760887948	1.015204633	0.905218451	-0.390328888	0.727219062	-0.821637486	0.590187078	-0.581413263	-1.511468689
COC(C)=C1cccc1	0	0.025459422	1.547669191	-0.048670257	0.497886621	-1.525886523	-0.075741407	0.475508106	-0.564745602	0.914208267	-1.151516092	-0.070608938	-1.115719245	0.515713929	-0.954966763	-0.628516072	1.671904996	-1.222740983	-2.494614552	-0.296124164	0.159966941	-0.349138326	-1.066193759	0.650481431	-0.685185291	-0.321269628	0.216253115	-1.208390276	0.235529107	-0.800206605	-0.327311817	-0.593957155	-0.781940032	-0.533578792	-0.776672948	-1.505041133	-1.181295542	0.258554696	0.338839079	-0.239809137	-0.812651556	0.653904444	1.004616117	0.409511734	0.697934097	-0.855442506	-0.687822903	0.461889918	0.153758574
CC(C)(C1N(C)C(=O)N=C(C(C)CC)[C@@H](C)C)COC(C(O)C(C)O)OC1	0.539702381	0.467100832	-2.269503403	-0.289276765	0.231334043	-1.425749568	0.076565207	1.981990161	0.415474395	1.914496963	-1.378909101	1.752754149	-0.814738929	1.263347618	-0.712776477	-0.457632242	-0.555619194	-0.619518386	-1.859177389	1.041666057	-0.406550711	-0.92163156	0.686528474	-1.141624075	-0.509453284	-0.575781246	-0.65855856	2.487564904	-0.745988871	0.704210468	-0.58949087	-0.284195425	0.718133636	1.39259016	0.060693648	-1.598989216	-0.54113964	1.235140359	0.256081235	1.428262776	-1.124313969	0.950612891	-0.613501513	2.287221796	0.253877834	-1.11709152	0.81872605	1.737070959	0.012549764
CC(C)OC(=O)NC1CC(C(=O)OC(=O)C1=C\C)c2ccccc2Cl	0.615166667	-1.808805147	-1.45951989	-0.009101784	-1.973117708	-3.01840241	0.881310277	1.240796702	-0.856152175	-1.580072245	0.470384583	-1.422553062	-1.24997343	0.603207874	-0.554100394	-1.10515176	0.235971408	-0.457054206	0.326333224	-1.504840611	1.425066752	-0.990828411	1.027697449	-0.235728691	2.538340799	-1.682346183	-0.344512839	1.488510791	-1.063203698	-0.428647105	-0.21624834	0.955983421	-0.393188242	-0.994275508	1.552483714	-0.733387755	0.113617678	-0.22861952	-1.172264286	1.869921032	-0.292749819	0.761611444	-1.252881228	0.962647506	-1.361248601	-1.238165615	0.401242313	-0.230616586	1.912351891
COc1ccc(C(=O)NC2(C(F)F)ccc2conc2)c2(F)cc1	0.579142857	-0.224659298	0.142242756	0.308955785	0.136922559	-0.094500144	-1.310375159	1.665800414	-0.14084297	-0.714789171	0.813622873	0.553439888	-2.890564065	0.369822336	0.786203591	0.007276815	0.927353644	0.208939846	-0.764398397	-0.143309722	1.822922589	-1.107837886	0.967680337	0.063881921	-1.040223769	-1.11805713	-0.641018782	0.142612248	-1.737266091	-0.391707469	-0.830889117	-0.151578765	-1.188057102	-1.569878252	-0.645854596	1.011528072	0.713867624	1.634388673	-0.803863004	1.536763189	-0.49950697	-0.991261702	-0.682468315	-1.173861621	1.420868935	1.456729552	-1.606569302	-0.819809505	0.519174079
Cl(C)NC(NC1)C1C[C@@H](C(=NC1=C(C(F)F)F)C)CC1=O	0.427642857	1.145206057	-2.342266945	1.392937378	-0.266942922	-1.851845623	-0.19849075	-0.727109989	-0.207688198	0.397340793	1.38818796	1.367742756	-0.911160574	1.09605894	1.19410153	-0.553923297	0.761935803	-0.992644437	-0.451964463	0.196539986	-0.079492986	0.004518158	-0.158224961	-0.485349769	-0.396437861	-0.515433635	-0.97067547	0.193881749	-0.641876644	-0.47669242	0.559777078	0.475285426	0.447485721	1.127557238	2.161215286	-0.855263122	-1.475268875	0.248760293	-1.787629084	1.26506421	-0.467234097	0.510291973	-2.170990823	1.504288057	1.1055863	-1.29887823	1.331317396	-0.199189771	1.032107143
Clc1cc(/C)c(C(C)/C(=O)[C@H]([NH+](C)NCC(=O)C)C)cc1	0.511880952	-2.377773297	-0.905110847	-1.244582909	-1.71478476	-1.634661779	1.241755554	0.429447356	-0.41530828	-2.331239018	-0.033634326	-1.134721785	-0.760484992	1.481074274	-2.890308159	-0.09729296	0.924943768	0.879735107	0.844370293	-1.744465498	1.964052717	-0.239972248	1.800830319	-0.767345528	0.537718425	-0.122326355	0.158578005	-0.88048502	-0.618762578	-0.914638879	1.038688592	-1.200379348	-0.524144662	-1.297919034	-2.316727763	1.729417723	1.605236844	-2.243837834	-0.153243362	0.832903766	1.279441561	0.098504938	-1.804858679	-0.499654904	-1.796973449	-2.710729696	2.243577727	3.191598431	-0.461245738
C[C@H](C)c1ccc(C(=O)NCC(=O)N2[C@H]3NC(C2=C)C3C(O)CO)cc1	0.578878446	-1.101419321	1.523055148	-1.366112634	-1.067571436	-1.832639572	0.574714754	0.025510878	0.960867515	0.365917305	1.587461369	-0.53437698	0.169031898	1.645856482	0.022047763	0.410570357	1.537311891	-0.898280586	-0.677523736	0.182657838	-1.688164153	-0.409385794	-2.283253967	-0.613183104	-0.426010736	-0.157605127	0.718482501	-0.984676292	-0.551960787	-0.175351637	-0.113716597	-1.038310348	-2.358552957	-0.65846231	1.241889419	-1.791310761	-1.816383373	-1.454044306	-1.415787519	0.679475944	0.065861113	1.342191284	-0.557341383	0.726344112	-0.054845036	-0.282228794	-0.665683414	1.886573376	-0.504065285
N=c1oc(C)c1	0.045	-0.983207008	-1.072628201	0.3284666	-0.765222746	-0.219061435	1.86697133	1.030438517	-0.708560783	-0.724634108	-0.642685808	1.08103058	0.53912651	0.293441549	1.0731143	-0.740032113	0.489099775	0.748359066	-0.383201884	1.11264623	-1.468956146	-0.515451119	-0.501189644	-1.645295074	0.793015286	0.988616588	-0.535854521	0.823544001	-1.479776333	0.261401908	0.70183702	2.798529567	-1.63509929	-0.5366206	0.781651531	0.605211956	0.255445964	0.91974596	-0.938659327	-0.136393335	1.459756411	0.754298338	-0.326750476	0.246736627	0.119295453	1.608786024	0.450243172	-0.986431501	-0.505284973
ClC(CO)c(CN1[C@@H](C)C)CNcc2oc(c1)COC2	0.509096758	0.932040602	0.524131452	-0.183581789	2.567874267	-0.211883356	-0.664451629	1.70249363	1.328958123	0.378393389	-1.825857382	-0.407875701	0.026968135	2.167817271	1.040291746	-2.911642198	1.209712232	-1.10409101	-0.973633034	-0.662810421	0.075650948	2.286105164	0.331491967	0.230066981	0.24944698	-0.660900037	1.217867096	0.776025083	0.890021128	1.16963052	-0.094302371	0.204841127	1.341428421	0.327170669	0.45213917	-0.989353244	1.075049281	0.563789196	1.443814299	-0.063808598	0.24237729	-0.292383344	-1.15232591	-0.558169937	0.323523419	-0.135520157	0.668040694	1.844487496	1.273253194
CC(C)(C1CC([C@@H](CNC(=O)NC2=C(F)nco2)c2ccccc2)C1=O)O	0.668780702	0.411227236	-1.519433177	0.986723535	-2.119945322	-2.934800571	-0.176948927	0.508110378	-0.500276126	0.581042352	0.102216047	0.087951819	0.221676498	0.692013992	-1.345121336	-0.067202788	-0.251464395	-1.01235141	-1.850967991	0.834797175	0.705720115	-0.544223087	0.225131795	-2.375432596	-0.251312028	1.017990398	-2.451507106	0.770780952	0.875538525	-2.073979097	-0.939968973	1.200235129	0.18145225	-0.122701992	1.007485587	0.149661916	-1.244629635	0.931736838	-0.163191131	0.244487663	-1.39319126	-0.590290901	-1.747154691	0.952653022	-0.551422999	-1.077302683	-0.779060074	0.28812598	1.427902811
C=C1C(C(=O)OC)OC2c(C(=O)NC(=O)[C@](C/C)C(C)C2=O)C1	0.556452381	0.915014371	-1.093627352	0.265862296	1.256924821	-0.433106271	0.438174453	-1.018918924	-2.454257476	-1.091647087	-0.351551529	-1.477361597	-3.343314812	0.840751341	-0.861302315	-1.077615386	0.361340074	-0.942906553	-2.122301931	-0.165339337	-0.532478669	-1.650086052	0.893124454	-0.100280202	0.955453594	-1.227429102	2.004318677	-0.977667713	0.536470314	-1.800238893	1.982431586	0.798707483	1.199703072	-0.974442917	-1.922209794	2.463775715	2.458068342	0.629497983	0.145166605	0.867050497	2.598518141	1.928371539	-0.79069083	2.470364767	-1.262115054	-1.291485224	-0.89122956	0.273726908	1.928679962
ClCOC(C(=O)C1C(O[C@H]2C(C(C)C(C(C)F)F)o2)C(C)O)c1OC	0.547071429	1.201424337	-2.440216427	0.778444937	-1.149117497	-2.164217582	-0.370319011	-0.901761594	0.20695234	-0.251496353	2.012122289	0.083556076	1.366660009	-1.442029899	0.29814107	0.83717439	0.977601763	-0.655694008	-1.801973752	0.754771435	-1.102793115	-1.284363964	-2.005420271	-1.60813199	0.985275769	-0.334002624	-2.021244977	0.080273367	-0.27584099	-0.92505306	0.963996573	-0.419892242	-1.184982571	0.06833185	-0.404205244	-0.00269378	-2.302230835	0.735484548	-0.45540223	0.63857865	-1.031843367	-1.043882835	-1.327832827	1.205307938	-0.814168294	-1.60145363	0.410450521	0.71571861	1.650686122
C1C(C)cnc2cc(C3=CCC3=O)s2(=O)NC(C(F)=C)C1	0.54847619	-0.791239004	-0.151814464	-1.04078394	-0.860379688	-0.667448748	2.373863822	0.935081756	0.378001133	0.119813446	2.686669922	0.515352239	-2.509181293	-0.331537347	0.339090114	-1.423932033	-1.622830077	-3.195895908	-1.560593426	-1.463180485	-0.157985938	0.743702185	1.295715762	-1.135905122	0.260169769	-2.113084939	2.523734848	-0.370121965	1.580836392	0.748598845	-0.403757888	-2.668072031	-0.567439937	2.551970456	0.110224309	2.111848493	-1.096193947	1.701416289	0.998558309	-0.329194839	0.192195771	-0.061701378	-1.080137482	-0.409257003	-4.148147663	-0.13516929	0.8341261	2.05714475	-0.08235169
C1ccc(C)nnc1C(=O)NCC1CC[NH+](C(NCC1(C)C)(C)C)C(C)C	0.533309524	1.771539889	-0.631961024	-0.781073862	1.405503821	0.245703481	0.711213416	-0.891077015	0.800837429	0.863686705	0.246057922	-0.938222334	0.087893863	-1.100818256	-1.026711435	-0.7502339	-0.349948686	0.331413391	0.610748675	0.797166449	-1.980208424	2.561107711	-0.052519705	-1.069009595	2.464940304	-0.683716898	0.516519657	-0.863653184	0.225576337	0.480957484	2.181659887	-0.171752098	2.218509009	-0.329811766	-0.235086235	1.996573858	2.274649844	-2.072818915	3.208935374	-1.458552111	1.721392879	1.350935065	-1.428223437	2.333408066	-0.296823063	-1.074310386	-0.148478066	2.129256946	-1.656945289
Nc1c(C(C)nnnc1C)NC(-c1c(Cl)cnc(c1Cl)c1ccccc1O)Cl	0.727035714	0.011267116	1.561438363	-0.932993301	0.347297204	-0.717895998	0.646712062	-0.211797385	-0.578777479	-0.374448013	-0.332029454	-0.752150877	0.821830827	-1.669661243	-1.747141486	0.175462741	0.201610165	1.463692827	0.018789614	-3.776365772	1.604069743	2.026901552	0.750557267	2.037994391	-0.256805485	-1.838371215	3.448956975	-0.07295909	1.825166966	1.526098591	-2.175086275	0.787588362	1.947946173	-0.837808719	0.764114181	1.141107811	1.112421907	-1.587576698	1.350465297	-0.18155729	1.401435435	1.811975545	0.279858526	1.808236047	-1.48796984	-0.833122336	-0.018097557	-0.056512711	1.099679219
C1=CC(C(C(/C(C(C)NC(=O)N2C)C3=O)C3=O)C(N)COC(F)c2Cl)N1	0.588809524	0.845626386	-1.367701016	0.562159319	0.382440845	-0.694392664	-0.285183447	0.282231515	0.023784305	-0.420427314	-1.056409244	-0.048501678	0.720397724	1.009371016	-3.269475914	-2.314944243	-0.114574966	0.068493846	-2.700218872	-0.346111504	0.758563141	-1.028906433	0.078127996	1.158865632	-1.336811225	-0.086539703	-0.716059966	-0.71538426	-0.930093422	-1.125387943	-0.598104488	0.958873605	-0.047508507	-0.358808817	-3.042232652	0.494317891	-0.617470917	-1.70804307	3.670361052	0.395050072	-1.59389559	-0.29403297	1.042829857	1.529341252	0.2689064	-0.860738985	-0.895365318	0.611620945	0.803497151
C1C(C(C)NSC(=O)c2c(C)n(C(O)C)C(=O)o2)C1NC(=C1CC(OC)C)C1	0.600404762	-0.403426703	-1.411065333	-2.190220532	0.212371437	-0.53958517	0.975716859	0.018993616	1.14017961	3.323612631	-0.799759714	-1.725470571	1.50558831	0.460539779	-3.12961755	-0.050301858	-0.455307251	1.833765666	-1.960867258	-0.739495128	-2.053294606	-0.553972208	0.12124057	0.068201962	-0.238588748	0.940567217	-2.296581748	-0.995165367	2.490987136	1.523168231	0.708780222	0.267985437	0.767252414	-0.133304577	-0.719988128	-0.196173167	0.354281107	-0.517250333	-0.067813827	-0.887849253	1.597291607	-0.445769638	1.136903546	1.535455977	0.511463523	0.013658922	-0.345752667	0.583910649	-1.307007349
C1ccc(-c2ccccc2)cnc1NC(C(O)c1C(O)C)c1[C@H](C)C	0.588666667	0.254031347	-2.604435669	-1.406777525	-0.803135948	-0.607371752	1.983891733	-0.625351178	-1.257402591	0.474357139	-1.440916217	0.587475084	0.351989849	-1.744190443	-2.299353446	0.294456006	-0.180105024	-0.811176163	-1.593007766	-1.211597387	-0.786751849	-0.942450635	-0.341803007	-1.372403666	0.356443494	1.470508607	-2.317799801	1.648724442	0.246479922	-0.042187661	-0.051378453	-0.918830244	-0.226425422	0.533427973	-1.181183098	2.331929837	2.145286241	0.606255298	-1.075408354	-1.700501831	2.1115531	1.190227264	0.938044208	0.188831194	-0.386349016	-2.57582527	1.14358993	-0.350277046	-1.951970612
C[C@@H](C(=O)NC(=O)N1COC(C(=O)OC)=C(F)Cl)cco1	0.518369048	0.074987391	-0.5788057	0.894139278	0.433250348	-2.139279744	0.161669157	0.826674476	-0.625918648	1.340690526	-1.573526328	-0.402176846	-1.473084359	0.037232076	-1.393727975	-0.037174581	1.517066949	2.263149547	-0.122388246	1.12787991	-1.330824202	0.700123981	0.027203357	-1.092413575	-0.020814803	-0.703528539	-0.682095219	1.28153579	-1.7500313	1.958354014	1.369532293	1.926700665	-0.88506405	-2.45736758	1.560719091	-1.647726692	0.724294458	1.835110853	1.032314304	-0.413387475	0.727897199	1.928085384	-0.489617506	1.433055883	0.862540464	1.459440321	-0.706971845	0.626167195	0.308613503
CC(C)NC(=O)C1=C(O)C(F)(F)N=C(NC2CC(C(C(F)C2Cl)C)C)C1	0.576666667	-0.974973571	-2.444145833	-0.049760287	-1.557112919	1.815001335	0.411331184	-1.574654932	1.887793526	-0.483972983	2.028620423	-1.893840238	1.475268937	0.128813595	0.238965538	-0.75876965	-0.122193237	-0.456996528	-0.512370923	0.38379613	2.665725494	-1.21948092	0.822398971	-0.892474951	-2.19901373	-1.000645427	1.258875623	-1.395749752	-1.075908682	-0.177871332	-1.263933558	0.490752475	1.178282318	0.998000008	1.561544471	2.111772223	-0.173899769	-0.058136831	0.49624938	-0.530682637	-1.029838351	0.436482581	-1.295295341	-0.198948045	0.973805596	0.803507392	2.882183854	-0.9174786	-0.270502361
Oc1(NC(Oc1ccncc1F)C(=O)NC)/C(F)cccccc1	0.580166667	-0.733954481	1.153376524	-0.230511218	-0.445525253	-0.224968199	0.234245204	0.810105445	-0.869344732	0.478082467	-0.041857746	-1.42798529	-0.14288148	-1.568924875	-0.482123665	-1.10827118	-2.489397846	0.059496445	0.167284291	-2.409027526	-0.377119698	0.480323122	1.524653081	0.929063242	-0.417463803	-0.718048487	0.704000243	0.742364195	0.459598252	0.142155861	0.273936164	0.054505655	1.520396473	0.29503534	-0.4280662	-0.237482967	-0.645608528	0.636048369	1.484136715	0.365358826	-0.062770792	1.664574727	0.962246881	0.60296118	-0.928669092	-0.104157055	-0.484678731	0.747213955	-0.671833262
CC(C)(C(=O)NC(=O)C(C#N)C(=O)N)NCOC(O)C(F)(F)F	0.568702381	-1.362040592	0.358545483	0.752942607	1.873569751	0.948509354	2.44293784	-1.048740669	-0.216547819	-1.660413818	1.86157778	-0.456935128	-1.539154063	-0.634032151	0.424423974	-0.198934525	1.047631677	-0.135723485	-0.02978709	0.639814784	-0.485003675	1.026757897	1.980139135	0.505836241	0.729401191	-3.324578665	2.810997473	-1.118078565	-0.444244495	-1.728841378	0.448895988	-0.151917099	2.489952956	-1.728426597	-2.253605577	2.063312763	2.600558174	-1.38404582	2.121194571	0.75005463	1.511665023	0.498770058	-3.051117078	0.236707463	-2.644648998	-0.33533905	-0.299112646	0.620510184	-2.753559694
COC(=O)OC1CN(C(C)[C@H+](C)c2ccco2)C1	0	-0.643632175	1.326452196	-2.421711195	-0.513772265	-1.03249847	1.007043409	0.639031105	-0.218991541	-0.857542	0.585726939	-1.707073629	0.879226708	2.324256989	0.720634186	-3.087580396	1.576836319	0.700020276	-0.743379197	0.014683973	-1.713443645	2.538654544	-0.189355307	-0.274419908	1.1105712	0.021965836	1.044668401	1.022493445	1.055683379	-0.426137675	-0.280770756	1.807779235	0.326181677	-1.484762943	-0.874179445	-0.767517323	1.636212992	0.274474604	0.861936968	0.101393458	-0.779422723	-1.195504337	0.531259816	-0.639991629	-2.38018737	-0.829401791	-0.882766381	-0.031359841	1.956284529
Cl(C)Nc1cccc(C(=O)N2C(C(=O)C3C(C)CN3N)C2)c1	0.505928571	-0.084361986	1.209047961	-1.801084483	-1.500966181	-0.192868803	1.291138091	1.017134887	-0.202677837	0.565202138	-0.07151838	0.383179368	0.13347825	0.897053738	-1.408305475	-1.019721053	-1.055249111	0.89137721	-1.433409574	0.798100994	-1.211046381	1.649067248	0.725679583	-2.745858664	1.185805217	1.068582837	0.685066727	-0.050103458	-1.400667429	0.130486114	0.768201803	0.386353502	-0.432385582	0.667873826	1.014452033	-1.562528494	-0.584202762	-0.21970911	0.64148394	1.353658347	0.892524531	0.333529356	-2.126795956	-0.764446719	-2.164270859	-0.194525212	-1.079034531	0.465614098	0.62230445
C(CO)C(=O)C1CC(C[C@H]2S/C(=C(C(=O)F)F)O2)C(C)N1	0.411642857	2.211285617	-2.072997671	0.677306902	-0.533864017	-1.45908198	-0.72340726	-1.06348688	-0.363373575	0.538798608	1.26605387	0.190109137	0.504599962	-1.372406354	1.700634046	-0.529650673	0.347048752	-0.227904465	-0.609988104	0.679612547	-2.275347098	-1.786179094	-0.860133136	-2.444279113	1.187953164	-0.624446527	-1.233204816	0.374593933	-1.106974041	-0.133991213	2.166402971	-0.882917925	-1.146040054	-0.650899234	0.393903712	-0.143476435	-2.160485705	0.693652405	-0.290594851	0.19313746	-1.059666478	-0.600158953	-1.401719294	1.14194178	-1.034496028	-2.585635302	1.03698683	-0.29394381	1.987154791
CC(=O)c1C(C)CNC(=O)C(C)N1	0.013	0.014443368	-1.029657002	0.988757992	0.120915156	-2.012329424	-0.280275677	0.381061131	-0.654974658	2.804522978	-0.616906988	-0.743182615	-2.094741286	2.608086709	-1.681844991	-0.837923645	-1.239587847	-0.343696532	-0.45946598	0.407477834	-0.774413463	-0.299710135	0.885849712	0.448266442	0.692315874	1.600470217	-0.984758133	0.101262195	1.337582585	-1.188679556	0.216433751	0.734393085	1.665833796	0.091139336	1.014548806	-1.398630295	0.116158513	1.178068459	-0.448671996	-0.529980205	-1.231959101	1.303692931	0.733203141	1.404449923	-0.285946446	-1.296762702	0.170469795	1.0721551	0.641110826
Cl(C)COC(=O)[C@@H]1O[C@H]2CC(S(=O)=C)C12	0	0.773834425	-0.213186429	1.490097669	-0.228141037	-3.423627303	-1.407934624	3.633796127	-0.943332106	1.396133907	0.952073361	0.953939945	1.608053271	1.818676015	-1.151561868	-2.670297044	0.944775371	-0.702031895	2.018130581	1.081420377	-0.962922991	0.590858132	-0.904253991	-0.061478364	1.070399733	-0.455113478	-0.131533712	0.99093093	-0.16177541	0.513045354	0.636369548	0.262692974	-1.72993249	-0.215716499	0.829196286	0.777700179	0.719519934	0.245995357	0.29107173	1.657491622	-1.871836342	-0.603851275	-0.639040203	0.163967196	-1.810422897	-2.640459299	0.648235668	0.075603154	1.130608347
C1(Nc(C(/C)CN2CC[C@H](C)C(=O)OC)C2)cc1	0	0.028526784	-0.40099183	-0.541302301	0.597908957	-1.124055838	-1.213786118	1.606542326	0.310936327	0.838219414	1.073091649	-0.465615655	-1.901317937	0.365813194	-0.353326989	-0.270517738	1.138330632	0.712936094	-2.017197172	-0.824203686	0.586100055	-0.702731032	-1.008976905	-0.180042634	1.125246942	-0.440472331	-2.316840182	-0.093348795	0.353181712	0.705226983	0.069580006	-0.372156244	1.001162336	-1.283691628	0.10000799	-0.65296061	-0.890278567	0.977761291	0.425179505	-0.729850016	0.807089291	-0.252329135	-0.467088479	1.056933936	-0.207893047	1.37698397	-0.619056606	0.843138616	0.86446018
C1ccc(C(=N\N=C)c2cc(F)c3C(=O)N3c2ccccc2)ccc1C2	0.611287234	0.680019253	-1.82129981	1.828504955	-1.856656332	1.652263236	1.288084807	-2.091970934	0.025223822	-0.659289153	1.359782386	0.869481619	0.088707059	-0.995048626	-0.160605815	0.82114287	0.582725545	-0.35662533	0.648735929	-1.254340746	3.941542017	0.691765927	1.952979207	-0.529098514	0.131858889	-1.558242722	2.333197141	-1.413288145	0.117610834	2.186494898	0.607407512	0.042526335	2.36072375	0.552001113	-0.697986908	1.952159411	1.098956048	1.102925652	2.277312541	-0.939671945	0.348842242	-0.043924151	-0.435560781	1.15215919	0.613092526	-0.431026711	-0.915758187	-0.322533863	0.204393257
COC(=O)C/C(C)N(C(C(=O)NC(=O)O)C)NC(C)N(C1C(C)C)C1	0.561666667	-0.31850045	-0.4843994	-0.967085832	0.306082661	0.966828809	-1.384170984	-0.862433397	1.722512294	-1.550287944	-1.138302588	0.041544112	-2.378580224	0.692084641	-1.208742212	2.081667215	-1.684439212	-0.033826303	1.821259628	1.091583271	0.577940924	0.135077975	1.453653661	0.34811861	-0.096797931	-1.946961083	-0.138363453	0.471772273	-1.437394441	-1.003703091	0.731410426	-0.82758323	0.197749287	0.962466611	-1.821933669	0.809206923	1.510020727	-1.618618524	0.08546492	-0.976864005	1.341097171	1.735980183	-1.093873092	0.33585759	-0.693040622	0.975758618	-0.794159065	2.977470442	-0.63125581
CC(C)(C(=O)CCC(F)(CO)[C@]1=O)C(C(C)c2cnccc2)C1	0.544452381	1.572033406	-2.477604682	0.685818567	0.0283574	-1.762777054	-1.13065399	-0.94179324	-2.048887374	1.282463022	1.790080245	0.145104604	1.227061582	-2.682246979	1.855277122	0.500798885	0.681482749	-0.605367326	-0.075974431	0.431459079	0.177095563	-1.495951346	0.500862778	-1.034543361	-0.021509436	0.681500018	-1.501823451	-1.432349915	-0.385495039	1.181525747	1.753947861	-0.835372478	-0.481062673	-1.391262483	-0.226379823	-0.798981196	-1.943813602	0.005461465	-0.365385561	-1.744010199	0.146697645	-0.519386758	-3.433874093	0.742927278	-0.191546066	-0.935640432	1.675690558	-1.408500679	1.432802645
Cl	0.04	1.34649204	-0.342135411	-0.513629615	-1.932915619	-0.982271701	-1.504911397	-1.027512341	-1.239622483	-0.87661879	-0.122600485	-0.622713958	-1.746326353	0.332788456	0.215892814	-0.735552428	1.112334646	1.774263132	-0.176227132	-0.302971339	0.689562148	-1.165004196	1.377163511	-2.015979239	1.750091546	0.157526081	-0.676880093	1.26833052	-3.259923887	-0.201057802	-0.026132508	3.402759478	-0.193479084	0.432424264	1.525546902	0.148865341	0.476334162	0.797876527	0.039819398	-0.06748451	-0.603336785	0.38063733	0.986475421	0.337277977	0.668412255	-0.039144214	-1.916825697	-0.804755767	2.005060123
C1C(N(C)C(=O)c1ccc(F)ncc1=O)N1CO[C@H]1C(C[C@@H](C)C)C1Br	0.558453901	0.771601634	-0.672837991	-1.554860413	1.19471227	1.471169614	2.007880019	-0.414824268	-0.566937304	-1.789587396	0.138070238	-1.160051532	-1.893242403	-1.730687191	0.29242522	-0.256063758	1.499689444	1.603244674	-1.917482628	-1.56705298	-0.881316824	0.149168322	1.113731325	-1.292886829	4.237186169	-0.408740185	0.159375549	0.028592235	1.572094237	-0.177687364	-2.968268938	-0.131709165	1.329272899	-2.130173279	-0.741840899	1.195515835	0.823616293	-1.586206814	2.360280948	0.510173709	0.777599276	-2.215500761	0.455709599	1.819527306	-1.420686625	-0.852633629	1.086098555	0.25348773	0.520093817
CC(C)(C(=O)N1CCN(C(F)F)c(C)c(c2cc2no2)-c2ccnc2)c2C1=O	0.62725152	0.193680661	-1.241870308	0.71988987	-0.245792475	-1.58779483	-0.057027836	-0.71564613	0.563630883	-1.134002037	-0.158262187	0.084423223	-0.151179831	-0.657513843	0.130533886	0.060481175	0.761805021	0.327581912	-0.00437432	0.055099179	0.361551593	-1.231827151	0.980773313	-0.524908629	0.809162323	-1.761861426	0.865800635	-2.844556767	-0.821189854	0.322586241	-0.244831663	0.656956132	-0.290491002	-0.933718434	0.941460815	1.670872179	-0.639374472	1.955440795	0.580340643	1.984128968	-1.487964609	-0.321505129	-0.762807477	0.091976518	0.817431181	1.112772707	-0.774445111	-0.23991226	-0.436536612
Cl(C)(C)C1=C(C(=O)C(=O)N=C)cccco1	0	0.363224264	-0.296244689	0.786065571	-0.102756025	1.411670901	1.108228697	0.192611303	-0.784564639	-0.536461499	-0.84639186	-0.663086957	-0.052397137	0.60710139	0.740360956	-1.014569175	2.200286254	-0.239848375	0.078606001	1.4197163	-0.836904645	-0.656727796	0.337499757	1.36587361	-0.31003228	0.556771085	1.96044861	0.540138243	0.608689144	-1.267950615	1.370464586	-0.027838831	0.427242077	-1.33637387	-0.909507859	-3.079054659	1.197619766	-0.366824785	0.212907787	-0.843194779	-0.992484387	0.08376526	-0.294707056	-0.038346864	-0.24454627	-0.156720276	-0.675758959	0.03608649	2.175716234
Cl	0.04	1.814136303	-1.707845468	-0.990447853	-0.687316819	0.392207889	-0.804277153	-0.324972834	0.329962659	1.134908272	-0.596165939	-0.020310157	-0.589370484	1.112190814	-0.171553587	0.743385905	-1.34092358	1.02779781	-0.70090008	2.382540457	0.418676184	-1.297876688	-0.140112358	-0.900753086	-0.400142951	0.403474703	0.861763783	1.013334264	-2.343548347	-0.77261251	-1.306075183	-0.028431459	1.317285272	1.065551877	-1.18449335	1.40445783	0.051626387	-0.267468387	2.166883337	2.971848784	-0.571305048	-0.996083961	-0.392810242	1.141487264	-1.846106232	-0.900086917	-0.500592309	0.624195064	0.226149467
C1cnc(C)nc2(/C1=O)C(C)C(=O)OC(=C)\Ccc2	0.01	0.447102799	0.030634116	-1.221629498	0.640958169	-1.170856764	0.928695932	0.023946872	1.270601504	1.110398149	-1.402619163	-0.951890185	0.16970565	-0.680541102	-0.819078432	-0.289528839	-1.646944959	0.089003085	-0.371393298	-1.275909973	-0.520239834	-0.836396039	1.255877291	0.707214391	-0.794872222	-0.811050964	0.499303361	0.833317872	1.218575138	-0.034378466	-0.083714196	-0.743140359	1.441049331	1.421384606	-0.075559524	-0.536143785	-0.434990541	0.031046352	2.008999338	-0.768647053	0.406557667	1.19378991	-0.336738512	0.54669395	0.300418328	-0.386452536	1.006353382	0.96662533	-0.014944803
Cl(C)(C(=O)NC1CC[C@H](/C(F)/C)C(F)c2=CCC2c(F)c2)C2=C1	0.500148148	-0.654174197	-1.918415579	0.498962772	-1.709840728	-2.753142206	1.106209453	0.755528766	-0.84727168	-1.345001951	0.628091468	-1.383754645	-1.673130548	0.285444336	-0.703269042	-1.832240009	0.24894385	-1.284019621	0.193647657	-2.225750611	1.051797369	-1.246855958	0.680438795	-0.523004207	2.748107975	-1.295209745	-0.80742528	1.376817483	-1.128224557	0.186434102	-0.858027233	1.034025146	-0.316499699	-0.776863467	1.815090778	-0.965858904	-0.615470199	-0.408200479	-0.909088484	1.561831315	0.659070143	0.965911428	-1.212402353	1.042537031	-1.517481727	-0.539510641	0.641687587	0.131471675	2.271871333
C=COC(C1C(c1cn(F)C(F)nc1)C)CN1C(/C(C)F)F	0.50697619	1.26140347	-1.64234579	-1.208506059	0.033523136	-0.379329878	1.329829509	1.573471174	-0.695137491	1.471667292	0.443933599	1.445005314	-1.148434313	-0.312681922	0.001977215	-0.307107282	-0.361115588	-0.839911571	-1.523789427	1.650484558	-0.553411946	-1.098652415	0.839621053	-0.293137292	-1.129267028	-1.34675535	0.481794946	1.155004847	-1.789666732	0.705271918	-1.275098046	-0.866946332	-0.104306813	1.010404562	0.11832314	-2.949177529	-0.724756607	1.311098031	0.425159662	0.907157003	-0.839797552	0.96240554	-1.498330387	0.452277727	1.033603346	0.348986716	0.892466131	0.331598968	0.601791246
Cl(C)(C(C)/N/C(F)(F)SC)n1C(/F)(F)ncc(F)c1F	0.388785714	1.293562911	0.162633922	0.197298019	2.348649061	0.334987799	-0.346166418	-0.726979992	0.446893654	-1.430875115	0.201264214	1.454877828	-0.167127215	0.783584253	3.047991556	0.16240501	0.393244158	-2.752218281	1.361325732	0.400731286	0.051332262	1.299689222	-2.20807076	-0.977296721	-1.257708742	-1.019117309	-0.174122017	-1.182563667	-0.812287124	0.394030364	-0.156791508	-1.492337735	-0.147111064	0.786544657	-2.100669016	1.104520813	0.067362992	0.47972967	-1.013157784	0.567340303	-0.777963316	-0.846566347	-0.51500385	-2.403820904	-1.306453416	-0.387421692	-2.150336276	0.829677961	1.073646344
Cl1(C)(=NC(=O)C2C(C(=O)OC2)OC(C)(Cl)O)c2ccc(C)cc2C1	0.600571429	-0.667390778	-0.951187095	0.75352519	-0.638408563	-1.565979314	-0.938605051	-1.001920713	0.516680125	-0.911861492	0.355261309	-1.321451365	-0.374375665	0.905151711	-1.760452373	0.763248407	1.047022048	0.632457728	-0.37643621	0.837495225	1.562855197	-0.564174694	2.273187933	-0.55158036	-0.758575045	0.113183634	-0.950884654	0.552034338	0.405319314	0.365386782	-0.533295863	2.157914587	0.865643625	-0.538130269	2.022465571	2.301224788	-2.914345271	2.712610531	-0.444875724	-1.059295536	-2.544800609	-0.773615961	2.396389172	3.691917517	-0.45067227	-0.400831186	-0.014078322	3.380248791	1.622475589
OC1NC(C)c2ncc(CC(NC(=O)N)C3C[C@@]23)cc(NC(C)O)C(Cl)nc1	0.633640350877193	-1.6967582792713074	-3.3773107663784407	1.9366925793738785	1.784267565333998	-0.4973103418473639	2.97366978728072	-3.2065575062429863	1.846391147632099	-1.1479958758144422	-1.5530779661981668	-3.032890040127663	-0.7212535201098418	-0.6421762506242374	2.506488096993311	2.3776140613082726	-1.7547185487309909	3.0417017632551797	-3.2048009866004525	0.24916281390801132	-0.5480039647030499	-3.5125312203318346	2.0273982802515382	-0.09839653329184994	0.7869735039146626	-0.06871725362175862	1.6680041388667757	-0.6586178674795797	-3.0431299717404494	1.6307684525065866	1.067878051113186	2.0528319926575183	0.9185709285540922	-0.5941668592245191	-0.8689646367393311	-0.8313011533055641	0.5465054359989834	-1.715567037188504	2.5450052478858707	1.1542456298483472	-0.7679585313371122	-0.2881366958827849	-3.4303949524738866	-1.7965450786476702	-3.1774938717758405	-0.7767399001779123	2.040140006953367	3.0042434647904592	0.009088901078001754
Cl(C)c(Oc2ncc(C=N/N2ncc3c(cn3)ccs2)C(=O)C[C@H](C)C)N2	0.6235909090909091	1.9771282739055476	-1.6734316254895223	2.974736439048719	-1.6148364462767546	0.6197660186679217	2.4013874944821323	-0.6058502810153388	-2.5869345965500026	1.8666935042032522	2.317403532194648	-1.8620739735159377	-2.2048509957959768	-1.2021158328235066	-0.7066866934216547	-2.5507222666975187	1.6052024898260804	-1.6820105202937308	0.9471368768613546	-3.4210698487877473	-0.15440704181862674	0.7478770812071831	0.3112718292544727	1.2832505512880816	-3.3445930950504206	0.47107235661242086	-1.9643561613636051	-1.434937367053565	0.5788219923184119	1.055503604551249	-3.0142849269898786	-2.2652249946695155	2.215797082459974	3.130317423994544	-0.4155737286768546	2.6792863718136326	1.8351151824040484	-3.786773358782742	2.1993036585571204	-0.6589652285789924	-0.5138177973285796	0.6501016158508977	2.1104746058485695	-2.5666915470162137	1.1207542141393683	-0.5592551179542853	-3.6708361051326595	-0.42446512140590675	2.1966418569519233
Cl [C@@H](C)NC(=O)c2c(C)C(C(NC@3)s2)cnnc1CO-]1	0.04	2.750809800076114	-0.04013207373553973	-0.9447508934927633	0.5897875426174952	-1.8399821239631469	1.1922894390914953	-0.43764248845313025	-0.8258957704006575	-0.3750631198531469	-3.6366639324104844	-0.5790392440645751	-2.5380262100694257	-0.25807124030516393	3.056357581693553	0.7231380256456958	2.392102000874522	0.7102702185539345	2.46942694819737	-0.32704782285671596	0.4681771562164716	-1.8620363004826554	0.5716931837539212	-2.5794453377960345	0.9834981900508772	-0.031495658711496066	-1.1934180096806388	-2.6488990750486776	1.7116032991344898	0.3100807428304071	-2.494549004863681	0.20297018527558386	-1.465481721305871	-1.3430312211301536	-1.386204035845632	3.2323963639727378	-2.3275263340197414	-0.8925812335107133	3.184731090603247	0.10958447599978971	-2.030383511965737	-0.9053338127406358	0.03843369513476924	2.2403872869249097	-1.6481277672947416	-2.4527591970635356	0.13664073500101193	0.5319611142353784	-0.171602010833094
COC(=O)C(C(N)C(C)c1ccnc(C[NH+](C)c1C)cccncc1)c(C)c1S	0.5748322276278932	-2.1602813351758154	2.987447973653479	-0.2948700059330447	-0.44042727862537934	-1.3281621658686857	-2.7038149143965082	-0.7321097721377878	2.799507883748002	-3.5418025149771113	-1.8408632134185816	-1.8573279525047544	-1.5093242247679628	-2.6452838802637535	3.10169142751731	-2.8976971390400728	-2.607289730607098	2.708655371261819	-1.2704090340399827	1.0913261941338064	-1.0612662001508006	-1.341013279186929	-3.1231668851130125	1.3136503611336252	0.705809022466422	-3.3320538774551474	1.1314485565451777	2.822172045007764	-0.16785794530450682	-0.6950795378971018	1.150883756838672	2.5127834662614816	0.18623761010324902	-3.099967924384283	0.9216245643588357	2.871637093664316	1.6353656831902699	-2.7064939195025137	-1.3345676343642614	1.4197562686213114	-2.659787582279706	-3.2417778913485824	-2.841223942841277	3.0370772487024285	0.8583550248972411	3.2707136386517828	-2.3178654476132117	-3.12601213057572	-2.8257975460380758
COC(C)c1/C(=N)c(=O)N1Nc1C(N)C(C)ccccccn1	0.5658095238095238	0.16666616019777214	0.17516760569929613	-0.12571308802379288	1.0939764013216982	-0.7451500388145069	-1.593341718573341	-0.9932078645119895	0.25855212500531977	0.031214648234390907	-0.9634271424727237	1.3692606673967331	-3.4405877381162284	-1.197408722995275	2.112428998717885	-2.7869282589416318	1.4846754310261856	1.406342293987385	-0.392534307436748	3.002414770964286	0.8258489498551338	-0.4848443870129904	-2.489524133073113	-2.3178033312343214	-3.2548777184294293	2.6547529818216438	2.9075818481610733	-2.546281505433645	0.5389461919209548	2.502232440761764	2.599226696686282	2.539581644942772	-0.40177489679144696	-0.8991164686641469	2.2416915216739124	-1.467452102531139	1.7724194203992312	-1.114908279809896	1.1462195725244015	-1.619190900670516	2.6521484761918446	-1.801726122739068	0.7578877444479364	-0.06344802602908572	2.9022860385928135	-2.0293152260693317	-3.048314515556288	-1.901951393355303	-2.6474652802927414
COC	0.07	0.1571318801349988	1.9078612966979849	-3.150176003041473	2.9091371036584146	-1.5953858416759523	2.508578520512116	-1.09194317692334	-2.8527447159585626	0.3080804728074087	-1.6292139197897786	2.648381295443171	-1.29190529011258	-1.0774038530076053	-1.9704715257018384	-0.028810654094925336	-3.514472532421362	1.9637092446221809	3.095850414594058	0.6445116656733418	-3.535917342818224	-3.2439965724949658	-0.17335414450814657	-1.7988376410975273	3.137936717264501	3.0280720104801366	1.351778383625037	0.055217830032853854	-2.709567273586607	-2.4909484419009953	-2.7460310335259095	1.1265916115311878	-0.8731878861185027	0.809798843276865	-0.4849368230732565	3.056802472573679	0.5347074283200355	-0.20113669970024217	0.3358496416940824	0.4662541842277692	-1.322888648875523	-3.737941410130109	1.9424955092820628	2.4777245598818425	-0.0987749358690686	0.3379331771805356	-0.6004084331007675	0.3219237669135886	1.3582781520561271
c1cc2nc(O-c3ncc3c(Cl)nc32C[C@@H](C(=O)C)C[C@H]3C)cs1	0.598508913739577	-0.12738616900039412	-3.770371566138884	-3.742569624698615	-1.715480540623672	1.9804247606558079	-1.9581135260611997	0.7466513308297076	0.4745384451313779	2.324429566553995	1.8235529170066247	-0.343815051540866	0.20409612417024192	0.06514721412250779	-1.5831888755085748	0.6779399817984029	0.45024201541256215	0.49311812367930585	2.3157267034848	-3.0373090880550784	1.197315448522617	-0.5631027610104455	-3.022432594243072	2.9001756158990064	0.9952251657341398	-3.308345716805004	1.5148753148871954	3.0996860276210265	-1.778603856651928	-0.578940015760439	-0.5987113464986469	0.361968336994277	-0.7589493850966345	-2.0160825950085455	1.4800281887437317	-2.560731631476121	1.9238389419915265	-2.2401748070111127	0.13015051138770195	1.546835371867334	-2.8763115301184685	0.6700265653329618	2.0260292784917393	2.8366404413107897	-3.4142280937757636	3.1115462302574253	-0.1784582879890011	-2.00628488508567	2.9485196120155477
CNC(=O)c1ccc(C)c(C(O)C(=O)C[C@H]2CO[C@@H](C(N)=O)CC2C)n1	0.6174949874686716	-3.291155248483969	-1.790749762032899	1.0140899650937207	-2.725310134974415	2.6079092667148	1.2502262955249535	-3.7241564215008056	1.5351428554901965	-0.7379074045550906	0.2750962860743531	2.3431280898493734	-2.6650297530205216	1.8085722664784933	2.6469581340876687	2.382545927758718	-1.5275179406651112	-1.129428740626072	3.2192100944544784	2.2044305980065477	0.9496769467678154	-0.31185396811914057	-2.1441662387779106	-3.473849067604558	0.08687054375772885	-3.114889987149445	-2.9744493036607165	3.127585242632705	-0.9200664384822868	2.4932405404363847	-3.3710667822159657	-2.1253452839192857	-0.8125741728411109	-3.5990997494147576	-1.4099061596665337	-2.3347189324473803	-1.7418859955110926	-1.182926012522044	-0.5547804623288863	-3.629528299641289	2.079634611126469	2.150645089470495	-2.1709395664840434	-1.2136882081557179	-0.3370666202401478	-0.9470191826537926	0.3338344752046103	-0.36625107192517126	0.12199626589487389
C/C=C(CO)c2c(c(F)cc(F)c2OC(C)[nH]ncc1S-c1cc[nH]1)[C@H]1C	0.7248873310109657	0.8209458825732057	2.081598281834732	-0.10444818623428631	0.45362471265242554	1.5457588632132842	2.9159195993965916	-0.7978520612526423	2.6571977292226654	3.193276702405834	1.0049569919935086	1.6883122988225594	2.122783348585383	-3.076444528119999	2.2168724690455006	-0.8514553432524101	0.409234326732812	-3.0155903088011753	-1.3650853794847753	-1.7390233423833124	1.829254743572613	1.7520635604891366	0.9935560657549427	2.8379798885352923	1.0803310460547584	1.0508852806594433	-1.9233071224781608	-0.5029580664785911	-2.061916344612313	0.2026761385121496	2.811671158320676	-3.50047009086725	2.9718386863317	-1.9217848071513668	2.5329776832663367	1.5393494593930805	1.5359837675744963	3.2873163864306436	-0.6081185712440496	3.247491924425697	-0.12865176217164986	1.9555306254597697	2.945599097993142	0.20488108679245798	-2.2538263683752153	-0.9239485638738034	-0.331092081231914	1.429340244362188	0.3059652643966633
OCCOc1c(F)ccc(C)[C@@](C(=S(=O)O)c1)NC(n1cc(F)cccc1F)Cl	0.6303333333333332	0.619403854941802	-2.567963378530174	-1.6983073240436206	-1.1982167508401966	-1.5115009386057707	0.22536111849050222	-1.6452323889706468	-2.5562169971887077	3.198328245913732	0.6742831344022395	2.5758352897740577	2.3430286479169675	0.4249598946147355	-3.1029641627170634	-1.4621646838874676	-2.8894510813954595	-1.7382608570591391	-2.4983103066938046	-2.551721513119534	-0.4174225621302381	1.3379674519559241	0.38874206183308413	2.847383445721049	-2.7489381344655	-1.1421259601967684	-1.0238971299425441	1.6592253683972817	-1.7635612150631634	1.1925112123036588	-1.831687316230968	1.205116329631835	-2.189286316310424	-2.7336043792935794	0.6831863012503385	-3.089031263755843	-1.281514173556253	-1.7351023931688903	-1.0973006218655117	-1.2544463400257722	-1.2137994132898338	0.6283148581642655	-3.544782838009163	1.5363566580745616	-2.04957811634089	1.5265661387661131	-1.4631201469078046	-1.5720719843735438	-0.45954256581585495
Clc1ccc(CC(c2c(C(F)F)c/n(C)c3(Br)cc(C)n2)cn3)nn1	0.6543110435663627	1.6113703102512593	1.9970120133332365	-0.7200677182747457	1.1892516601781864	0.6108593686436272	-1.1262366999061602	1.2388961930271778	-1.9881909858758977	-0.9515984588147632	1.612928328222953	-0.7406841513960787	-0.6944266156468437	-0.9316032470423279	1.242724938695149	-0.8949932508095202	2.927237402624039	1.5207874270225457	2.1992190008071173	-1.8735623945484188	1.1741175776350987	-2.8810785252414677	-3.0540200233216757	-0.3360795044556597	-3.5657181172735735	-3.5848692631982138	-0.6302939882046728	-2.287751296798155	-2.29959671315408	0.4825980302858959	2.718911735010045	-1.102371544173053	1.9654959521943	2.540882638800828	0.8498140179853202	2.0200316957757103	-2.8291170100812826	0.25998580827643014	0.0346516897874487	-0.9173745577275394	-0.3194837543286071	1.165225734845027	-2.1821045359229703	3.2237176695088303	1.6022425896503467	2.675957160472409	3.0322715316178384	2.00090099379299	-0.7845376487025737
Cl (C)nc(cccc3c(c2)c(F)ccc(O)c2N2C(=O)C)=3C(C#N)C2	0.04	-1.6835810892793388	0.5135208489751797	2.2820900997740257	1.2125542233606081	2.837862020849891	-0.0935519270030758	-1.7670447227865815	-2.6823753489809876	0.47088004393683924	-0.27228292835004453	-0.03870360919923854	0.7750787432996482	0.18351558140744872	0.4349853128713068	2.536257241490106	0.7771352917901204	-0.18788796629815074	-2.5218977309987234	3.1346071744903554	1.4217595549161537	2.064869251535556	-1.7596705201335174	0.0934862777297143	0.40918320147801523	-1.04182119626816	-2.259882577939252	2.0366286327759777	-0.014477912818491756	2.447135425962272	0.787778140303331	0.05314339151204539	-0.6523769684052243	1.838036714797834	-3.2451933554098966	3.2114000725559695	-0.8992987016421101	-2.737660927725798	-3.6859008333532577	0.5604260467384297	1.4215115878458864	-0.46522738217119164	1.8600391073973617	-2.4053647814277586	1.164184579605335	0.933983229207275	-3.256156368238791	0.05165680966633612	2.137519249448096
CCOc1ccc(C)c(C)/C(C(=O)c2cc3c(c(C(=O)N3C[C@H](C)OC)=Cl)c2=O)c1	0.5826190476190474	0.3197497685112243	2.358075866229565	-0.07572206036494089	3.0178863243433165	-1.6108572745897876	-2.0434810183967778	-0.9556874783377389	-0.8122034250181662	-0.4312338916510803	2.9626958706165203	-3.724634439164628	2.8490629285934768	-0.025713698222374237	1.1648908320797604	-0.9961827608325877	-2.662832112015323	-3.101009119207819	-0.7763075074619601	-3.7109813089403287	-3.280337786486432	-3.4134157772318945	-1.1193744176583311	-0.02693694243458955	-0.9656214304511836	-2.9959515753258206	2.9687268459717426	0.582300185582743	1.0307054032361638	-2.118840444484124	-2.2015633556399177	0.8338562935204532	-3.1172200618309436	-0.16080313838941906	1.6781598345647888	-2.540328347013257	-2.8873810540631424	-0.4335590561435865	-0.9743102817289446	0.3436429425060128	-1.4699634295905888	-3.377642880716904	1.6151701210689202	-0.16058149956289158	-3.2608427050452695	-3.125644510182578	0.5613791978331166	-1.469678118019985	-0.4880185809589528
Br (C)s1C([C@@H](C)N2CCN(C3(C)C3)C2=N2ccccnc2)cc1	0.03	-3.3407574181853263	-3.1067565244724715	1.1367166795062724	-0.9236859212167712	-2.923381513068011	0.004976571472321556	-1.475528623641667	-2.8898492095943578	0.007812538067867969	2.555511321599946	3.1355481996899943	-3.083605939652286	3.247441406242368	0.23545523580795713	0.0591481971912855	1.3371292535971637	-0.03049905729178226	3.2695790350098086	-0.09238040893371302	-2.595621608631018	-2.54962927312255	-2.2430506520789986	-3.4041847636381513	-3.360055081586332	0.01360656033941332	-3.6917839372095997	1.8173591231652626	-1.5123620711722379	1.2064271494659025	1.6899663738832817	-2.127689077077614	-1.9732142369999706	-0.01703251034327069	0.1700700552783161	-2.791511779790464	0.9047339403316803	-2.8429149651456083	1.3299936758857127	2.479389197979457	0.0783748409306142	-1.4956421602770966	-3.722190316423979	-1.166418168303931	-2.4421118234688324	-1.2433752716941604	2.635331020006893	0.44629369605641855	-3.4557664825296017
F	0.05	-1.63994795597519	3.0583243724550284	1.238260898614091	2.209203518121253	-1.1064086358164946	-0.03274608736847373	-1.317509101264116	-2.722628339430492	0.9848356111106371	-2.739271615995043	-3.341727658336842	-1.886838119903789	0.19715905182859794	2.269549512563975	-2.0060448362385346	-1.7974000769796992	-2.4125606632781453	-0.3738911348823004	-0.15857886850201064	-0.03255704512005542	2.964522347764021	-1.5878878872045736	-2.203494131128518	-2.0001824737959173	-0.10992725246581303	3.0712999738836837	0.2992679020258775	0.9345594659789285	-2.7634837095329243	-0.2625259251381804	0.7953951156425818	-2.9703056540608994	-1.8878085148257302	-2.5495466586128277	-1.6466155777705	0.6694175216674063	0.7004236343536281	-1.8246362904452031	-2.9164819318332205	3.155500762329644	1.1545395920558734	-0.855991077372825	1.1629893734386263	-3.5723120220938513	-2.022597057301544	-1.6765908067777393	-1.0930813770129149	1.7650330085378103
COc1cc(NCC(=O)NC(=C(C)[C@H]2Cl)ncc1OCC(C2)cc1Cl)cc1C	0.5806260730360981	0.4669828382248946	1.7999355528834968	-1.1172294294738223	0.7678808793414715	0.4394658236934328	-3.0442269426438346	2.558166433101716	1.794889332882554	-2.4380001793803054	-2.4702803255482957	1.7422945741160873	2.2333324780852246	-0.16688447880537804	-2.9684155465563506	1.8994744858910702	1.1158223238265155	0.7451782291193503	0.4998395846732535	-1.6716368254501934	-1.1261891642896047	2.7038114782814526	-1.767561794751641	-0.5402805351000413	-0.02544809964673167	1.6588143984610495	-0.8492412974259564	0.40436132533599967	-3.123741381645937	-1.6321076869327533	0.17608177553237558	-1.761730657125867	-1.366974309955336	0.8036700852375152	3.0000613007435755	-1.4919244284015174	-3.6345096145619897	0.7075616947771168	1.69539483562997	0.30835313795572095	-0.7553300113427803	-2.2019522509836205	0.8649040422430794	-3.5193210280818854	1.0617081251925011	2.584730115062822	2.941902707716176	-0.559640086942859	-2.4439778337188907
OCS(=O)O/C(C)n1c(Cl)n1	0.03	1.3927388727282324	1.5488629410657078	-2.268987347395476	-2.619480625357395	-0.8352345004945794	-1.2935149887435493	-3.6541107935185027	-2.9175099640291653	-2.83204998810178	-3.0791251692235133	1.3169219289457077	2.0357803478677807	-3.2587172350884535	0.8132633579622759	-0.23991941955422336	-3.032239713167823	-2.7067784468972405	-2.1158847235075813	-0.9830117832896703	-3.2095043893536825	2.9564848360653864	2.355941846413911	0.5920052985613804	-1.6508409433920486	0.6875339495797759	0.3255587364424315	-3.1319157417359724	-0.8250847592469612	-2.210116754546699	-0.4047253696248321	-1.8542011668758638	3.28820028035709	-1.3751528058435736	-0.25011358173956655	3.2196702347048936	2.7392200267581472	2.3149868084598015	-1.0593996738486218	1.3942066713970735	-1.1524249687131376	-0.4817004568124541	1.7970334445157077	-0.39681194123852626	1.0975658595443507	-1.4022119289503934	1.433226772458668	-1.761094047248458	-2.034731913408539
CC(/C)c1c(S/C#N)/C(=Sc2c3c(F)cccc2C(=O)c3)nc1C	0.5973333333333334	-1.347001939475689	-1.7629366371425506	1.0273720681038734	0.7940266323593717	-2.5267138764910104	2.4117652136964605	0.22279559496239454	2.712198272930703	1.6500054854384647	-1.1098969555433618	-2.985723268148521	-0.6931202239055398	-0.006478014252129682	2.074255151710826	-0.32324643048175306	1.0617746177536942	-3.6568286601985966	0.23889301420289577	0.6241361636397604	-3.3394841768420775	1.1290337202711633	3.256791155937247	1.3452357461020723	2.0836151654949493	-0.36267105192227644	-1.8063403616147669	1.5573815312559178	-3.252987020826263	0.679032797728043	1.7260560669740252	1.157751731288787	1.819211523645155	0.6122545618970214	1.2685255355417997	1.7484155620398019	-1.3130506610531674	1.9387709902657067	1.7737670747086192	-0.2776617330086659	-3.3845988860609766	-1.8656301017812102	-0.811066661614714	-3.531469301186142	2.4755853066978206	-0.8972178227787886	-0.8960831739783077	2.1608969642457057	-0.7081585363971463
Cl[N+]1=CSC(=O)cccccc1/C(/[N+]1OCO)cccc(C)c(C)c1	0.6699536124794746	-2.8930144039016845	2.44261335281337	-2.519873043003951	0.9103802708694886	-2.473717007933659	-3.6119848723702632	2.0683196774903925	2.091353502176646	-3.3793939743694605	-2.3589788215819905	0.8564035980843352	-0.6407743771514514	-0.09304338756306318	0.9907179053325272	-0.6081203028015629	-0.6162461812002862	-0.8158528279747066	1.336517184049403	-1.6610418645407314	3.093854635855168	0.44014851843144065	1.0465158646586943	1.7106807016834704	-2.911525631974207	0.2958449865180164	2.846868758821798	0.6326749413218726	2.1080957107659417	-1.8376623502717027	-1.4151669528713597	1.9356809020386043	1.8708434290850846	1.8819036779839395	-0.3654057253406653	3.1711422460187437	-0.04197260672768843	-2.0080851496272185	-3.000333993198038	-1.8588056736429415	-1.3745974442554698	-0.7675061678104087	-0.3473790575252038	-2.4652856768699642	-1.2829788551139476	0.8243401844091567	-3.5846377311614486	-0.8637327358767166	2.623392153776071
[NH+](C1CC(C(=O)[C@H](C)c1coc2)ccc2cccccc2Cl)c1C2[C@H]1F	0.5746809523809523	0.2734659469249472	-0.8493479639184018	0.11433194948950076	-0.7563037013354914	-3.611271994954481	1.3592572138195536	3.1695390198104967	-2.7634329438538714	-3.3671175466502343	-3.09087514426873	0.008959760327610589	-1.9385419184729877	-2.923193750628955	1.6829294833578086	2.9634950158047406	-3.75200637594056	-0.5699902665686132	-3.22493994454376	-1.6555567380527911	-0.0760104555626393	-2.3995262146635987	0.668676391301279	3.044532498202263	-1.0816321660241828	-3.1884713081436984	-0.08024721876115715	1.4971255865149304	-1.7443304952392333	-2.923789976625476	-3.7733795628337563	2.5920003222300894	-0.8718409309127786	1.1059940312929912	-1.2918596482545741	-0.21572086793821565	2.6478017743674753	-0.975640965360975	-1.291908262459709	-1.4522053985848409	2.0832084207391492	-0.4040919957235154	-1.8625327950761221	-1.0182605859326368	0.9847247034911835	0.43373035279620265	0.7484011542317646	-0.08999268846999442	3.187684849491391
COC(=O)C([C@@H]1COc2ccco1)c1cc(=O)OC(=N)cc1C(C)(C)C2	0.6556020488573678	-3.0059729715081023	2.643085538207278	-3.1579605026258206	0.8313305935405353	-3.7242030957554997	-3.021525572015026	-0.028213939374875707	-3.731077824581908	-3.1572094622827374	3.0258762101054435	-0.38135752480450336	0.42789700024930255	3.2967485709175595	-1.6224873095054013	-1.554925390842035	-1.8859690905901452	-0.7273674597391828	0.1976970330611838	3.1855005869411297	-2.4583760226300377	-1.4440029371755538	-2.121313447000274	-0.07766694973300892	2.5870395849139456	-2.945319490438375	3.2018570316027137	0.22906872454709504	-3.0857419686580068	0.6807758566458615	-2.8782129918686765	1.7811229643491435	-2.3161264826827983	-2.903060126576026	2.040330705345525	-1.4865128696788172	-0.9206670912807096	1.7371397493357996	0.8197983677833873	-1.3035642457825856	-2.3008788147342205	-3.3001595562311534	-2.4353575713625	0.11469509887710538	0.01739144031738471	-2.2506499586883244	-3.118556947076235	-0.8515861391913493	2.165708742384921
CON(C)Sc1ccccc1	0.20582142857142854	-3.2572432447362774	-0.11181859470262046	1.1513294532326421	2.6442676411882458	-1.7347689460067097	-1.6199985903201024	-0.13538680962787808	1.3373443178355089	2.554582825282745	1.2744001078015827	-2.817649354201969	2.123404461809489	-3.1819667484932954	-0.8866069157663579	-2.099456271075499	3.1341054382422575	-1.3666415416174829	-1.8299665066006296	2.708635355040097	2.189375620911079	-1.9783356470956563	-0.8313218466571488	1.2791469279881724	-0.964959425848368	3.0692637144711554	-3.25569974445129	1.360792873850456	-3.0891236667057473	3.274888861586784	1.4753323618181913	-0.42727927753022366	2.633991742430535	-0.01885118566632249	2.8491361305718295	-2.667846632213564	-0.6257279466098575	-1.5639500498703338	0.6639491427890096	0.4219200673394612	-0.9433689314118356	-1.7934622424634035	1.1736046092471675	-3.2731603840218204	2.8166234051601977	-1.3505243063625256	-1.5084391054165844	0.887000499461708	3.2436083852180637
OC(c1c(C2C3COC)C)C(C#Cn3ccccn3)cc[n+]3/C(=O)nc1-c2	0.5914744889445139	-1.6666493297521545	-3.4219178696207484	-1.1154685950701224	3.0867395881011452	3.0813125810671327	-2.7706522779685434	0.2841377654018542	-0.8785688992959151	1.8629861942771209	-2.2144709085380123	1.6372442862842718	1.930887160110463	-2.649983148735828	-0.7010300191122947	2.6612442594999015	1.3457411584098296	2.3719304772071306	1.9982925042888535	3.193862376905221	-2.9561802576465146	-2.8956318724781873	-2.089900829639973	-0.6407717934333252	-1.0780185382964103	2.4450621142439406	2.8855033472243026	-0.6131445423294322	-0.3217716798917043	1.0760210836276238	0.26678703241986224	-2.923201570353435	2.376543237948183	1.825651267185255	-0.01807610054089137	-3.5088378351202403	2.222725432852494	-2.372003224174794	1.68492243191315	2.5576361411165793	1.2708596759839832	-1.5557795981228337	1.8704043181863401	-3.494054932741843	0.9116636242887513	-2.328883678759493	0.6500924405341033	-0.20131146325424343	0.6978098071449859
Nc1nccn1/C(=C\c2C(C(F)=O)n(F)cnnc1C(C(Cl)c2)nc1Cl)Cl	0.6366190476190475	-1.530025161432461	2.9525797948877903	-1.6397764503263677	-3.618466006580395	0.4789436528073727	0.512349676662307	1.7333335414279087	-0.6298757285411272	-1.1432590747771263	-1.4514694409743094	-3.21176400104847	-3.3093818936443364	-0.5920037165323766	-0.3224344791496083	1.7045308219143411	-2.6646782777900166	-2.598029532848111	-2.6977331582402737	-1.7296260603880804	-2.8926000437750785	-0.39085310369713344	-2.261575372254698	1.7242583216353644	-1.9142924395106553	-0.8435624313158985	-3.496967988861344	-1.4210988943490888	2.6968296757079893	-2.337741266553383	-0.19439048883626597	-1.7241398000273698	2.6792131065905354	1.051587184724359	-2.8968742900703592	-1.0341468926564756	-2.3345439002202513	-0.11013448926398484	-0.8645366275549708	-2.9540100061861163	-0.14414083566303404	3.2700525191258345	2.4554485250347557	-0.6603395677389723	0.23389468521342494	-0.6221770220139917	0.6339896035232071	-0.7336726386560528	-0.45561546474935444
c1ccc2nccc(Cl)cnc(C)(F)cc2/C=C1	0.003333333333333333	-2.4045544692247773	-0.2800663718932417	-2.120680797221514	0.07821580211516244	2.2006250385683526	-0.8269877985958596	-0.9202758903720243	1.198410611614623	3.1748107945243076	-2.1848768063694535	-2.566718726865429	1.1214805074510048	-0.1784145729125961	3.080857351935463	1.836245912729236	-0.07869715470805305	-3.730700047359004	-2.5910274155843434	-1.1305393741225536	1.1840002246328885	0.9043004858197552	0.8685028469463614	-0.5109491040433531	1.9709483694247778	-1.1598025926856983	-2.8082950237982067	-3.307690316490508	2.520470081114997	-1.177313299748321	-1.772725987645504	-2.375908454220043	0.15768870133045	-0.5607922069079838	3.2848772075622357	1.3434294714770365	1.9424738305039275	-3.6066378203224194	-3.3876160874856334	-1.4003892360699575	0.25999906089504776	-0.2008810394405396	-1.1640032086487837	-1.1193841543890146	2.8413141516847897	0.3845159260475022	1.5803513828104174	-1.58137246322686	0.7211081717905197
CC1=NC(C[NH+]CC(C)C(C)C)C(=C(Nc3cccnc3C(F)c2ccco2)O)C1	0.6979761904761904	-3.0595317787302734	2.1879046471244177	2.63201549251815	3.1939665563549102	0.35535951964727275	-2.152787232384969	-2.5945583045008864	1.372149603590846	0.07831542489364907	-1.6988971040262073	-2.2796865386312297	-0.6392657284164334	0.9791036859087567	-1.0861625279526166	0.6547796036720861	2.896221699604885	-1.6912901482271918	-0.7916919401625688	-1.7391352259693158	3.1881596251022852	-2.1342905884016945	1.9734996884226197	-0.6633641729779489	0.045017659717834224	-0.07110188528717432	-3.4293700906068763	-1.4772238130277362	-3.764139038519086	-0.5803878373832356	-0.34553656981259717	-0.4879793220567379	-0.16860899209878388	1.6956606374124288	-1.0207856297096596	3.043998603823078	2.641972921439913	-2.7794175888384998	1.8669947673395981	1.0345529790831707	-2.492680669035666	-2.2013590637840252	-0.3770180813373716	-0.8298915937748594	1.9314693870419593	-0.27381085341133815	2.1821063769573694	0.9877532338533968	0.2186163085375572
C(/N)C(c2ncccc1C(C)C#N)o1-c1C(OC)on2C(=O)C(C(C)C)c(C)(C)c1Cl	0.6157634245187436	3.262498511364768	-1.8634084932858415	1.9092549372771188	-1.7090164810851358	-3.1394047003086123	-1.9971132939564882	-1.6816694423729461	-1.920077531262035	-1.347521337310281	0.5797061182778007	-2.272194312830926	-2.7938486882513534	-2.049637882348713	3.099537675475948	1.1183600161365677	0.7078073072120139	0.16382172937115103	-0.5688500437490429	1.7627003856511942	0.5628475216136373	-2.5487776464803167	0.30398835834092086	0.27915142982969154	-1.1546833095152245	-2.7709765707512926	0.40963425956377275	3.2879631732751884	-0.7680808737077598	1.1775380478028898	-0.31731879023204224	-0.8458198983150673	1.877788919149677	2.8545100417496103	2.413996016314993	2.57177040415732	-2.1380876270381814	-0.48357507006795153	2.7232205634998374	-1.9560291146020687	0.6431274555316975	-1.4972693552503435	-3.3135530707571563	0.30105166887862733	1.4761248080468752	2.433689516701013	-3.320837144914134	3.201904311184646	1.414966545672545
Cn1ccc(-c2[nH]c2C[C@@H](O)C)c1C2ccc(F)c1cc(F)cc2C(=O)cc1	0.5753333333333334	-0.59111565353939	0.6220847071698001	-1.3531164340783004	-2.8221413510400484	1.3431574790327918	-0.8272442716994739	-0.9507758984484744	-0.5947988525925618	1.1433638811838165	-0.8958154634853921	2.9652534369631622	2.964268678544965	-1.4583240809030342	2.578688409564161	-3.7182974750155697	2.5932416829270375	1.7083362903184556	-3.5575883056481112	-1.684877393823784	0.8500449088103306	1.6815099723612708	2.3974582827115514	-2.4520469666513343	2.9903022634824143	2.3047276894229656	-2.360783508139569	2.830958387711952	0.5769788123937101	0.7493005134586506	-1.308297976266437	-2.693539100924402	1.3338092404356345	-0.4026797161827149	-2.193842030835601	-0.9681586922397365	-2.2436269122096197	2.6423366426311423	3.221397157440439	-3.2666962338432572	1.5198821074997033	-3.4208279277372764	2.0034820662343806	1.7153612075582538	-1.5307349946937099	-3.021068304217461	1.8522310796922685	0.8845449319553769	0.12025484394776775
CC(F)n1nc(C[C@H](c2ccccc2C2CC2)c2c1OCC(=O)c1(C)C)C12	0.6821205673758867	-2.894883458921241	2.757623049532416	2.963000779244817	0.060943413968413296	-0.6058811318974748	-3.434143080385886	1.2647998056308456	3.0547470703242254	-1.0221715970055816	1.4329431097040404	-2.1065077994788517	2.609601031178597	-1.015105633273738	-0.5934563738848975	0.9749878515605808	1.5638870432045922	2.087821375700811	-3.74908972816314	3.080942450555799	-0.8075388904094929	1.018596888348835	2.7896578612526755	0.23398320764601976	-3.5843687874890637	1.6285013703861901	-1.5518152352396122	-0.7751749622356074	-0.8525195598867228	-1.0233334228411266	0.006197620463411546	3.0483933196077793	1.1385473254553586	-1.7591357819807643	0.9263348829097406	0.2486294256150341	2.4565912419144302	-2.8205325155338037	-2.259842127966123	-0.21397490776344208	0.2842362885488674	-1.2327087724326975	-0.09184088937990076	-1.3890180804846604	1.0787915662538063	1.4488603822578137	0.1796314702950239	2.3123057024113436	-1.1509702034709415
CC(=N/OC(c2c(C)nc1C#N)ccc1ccccn1)cc2OC1	0.5381191668156624	3.247072659253015	-3.5105622579754883	-0.8923935848184414	-2.1104426411099553	2.482485083410512	-0.6929064689179829	1.9300801608353328	-0.7248209401911607	1.040125124468199	-1.0858727992617574	-2.987038223533006	-2.3876343162465474	-1.3842917184698589	-3.12708832081332	2.107273023762697	-1.6173067505405472	-3.174166091728683	2.4354275161389323	-1.0607224450173	1.5998354930862622	-0.005214000903000393	0.10450408104510922	0.11810233802487957	2.328937381844275	-1.1861385160948927	3.106618495243773	-1.3001608459685543	0.551546303090249	-1.6514690235534126	0.9624239050657444	-3.3970154475525356	2.4526999154616655	-3.759047925402566	-0.8590237848115598	-3.0899357717793867	1.6735991049153096	3.1926239022320333	3.272759356773924	-3.022583722048661	-1.790229299071302	1.2953786642706167	1.1306318272537679	-1.5553185418256121	-1.4010582333604322	0.8820741472319531	-3.510550105166567	2.591418839619468	-3.3097809581498003
C#C/CN(c1ccc(C)[C@@](=O)c1non2cc1OC)ccnncc(F)c2c1	0.6783067870826491	2.7560618022972516	1.3300597597064456	-0.49471786968511067	0.0046275126979655745	3.2832384463153543	-0.7514765336999512	0.4920555893503771	-0.8778040017503268	-1.9127156362748883	-2.1756566507601613	1.0280634678522267	1.4043645352612382	-2.2859942250028586	0.26072309106353053	3.0095116550125596	1.1891868870864064	-1.5408365197198681	-1.3934231320155446	-2.2508739736170824	-0.9273601031799736	0.2403325374873928	1.9633167797971147	0.6374676252424942	1.3184648317049001	-0.8441449302431399	1.5462952561931305	-0.14260190292728803	-0.6441865004735323	-1.8017357361515611	-1.863368825576169	3.107660398527263	-2.575513352794654	2.30020825344919	1.2094346400638791	0.936288795696754	-1.2774456308543587	1.0767882762847467	-2.2587432395391955	1.596935505977112	3.2928186637386663	1.715786772535286	-3.5455293993901953	-2.4737846838014192	-0.778065817533037	0.009757044402626036	0.20782413752800455	2.1612117042736516	-3.4470773921151086
C[C@H]c1C[C@@H]3C(=O)sc(C(cncc(C)C[nH+]c3C)C2)ccc2C1	0.512001519756839	-1.6017860059428353	-1.6796227073337864	1.1557214296584393	-0.4271654573312058	2.4254312022508575	2.962605985472802	1.731951254317206	1.8602350692876213	-3.1353096062734664	0.6588953362738303	-3.6872306756890523	0.3312041597270703	1.178474282414295	-1.5648503540684073	-2.5376855460758208	-1.287924950615559	-0.0639525101501528	-1.6875531037097402	2.970207118892498	1.51529104678984	0.5600902764522386	-3.2192124888238203	-0.6245947974164165	-1.1852009127837033	-0.6128590735512258	0.5886744843464378	3.0709943426504926	-0.9111534810850652	1.6988380345432388	-0.0330257166679484	-0.5218690463948668	2.0529887615305302	-2.758167020385506	1.5256470851735315	-3.580605325936678	-1.850551436707082	-1.8235866753510448	-2.4755264156595187	1.8362187100931955	-1.636347627063122	-0.001644353016640121	2.8565350147320885	1.0959606135803677	1.1260161141064025	0.37864635881833486	-1.2651061598867357	1.0935467290125889	-0.1789942990820399
CCOC(=O)c1ccsc1	0.0	1.893593541102458	0.6518378873183055	0.5996557608306468	0.6078542315500393	1.3311393455764176	1.9024200670480775	-3.120861054863365	1.0892693301090652	-2.8790205770685278	-3.780267687206541	-1.5094570517695192	1.8841026699024868	2.390166161640173	-2.7091059263822426	-1.8195181299382772	2.7262101233929634	1.8809483864040075	-3.4506168124400434	2.6755139578169187	-0.5211898144303762	-1.693738827810754	-2.9938298752463695	-2.312757290591956	1.0137884547334979	-2.8223860199376825	-1.4415868621790442	-1.3226808045348077	1.6837064252042326	-3.1019573577011017	0.7365482637818292	0.8543268739959453	-2.8505446420218328	1.6312673857596902	2.4227185515272467	-0.8218131112176907	-2.05553968537125	1.7193255134325103	-2.4946077146237204	-3.555058851256061	-0.3509922170576516	2.2499253169052604	1.7257070584171172	-0.7704179482121094	-3.374256515071969	2.6345460934354756	2.0623978102898723	-2.4212281756652834	-0.5638703920248842
Cl[n+](\c1\ccc(=O)c1c1c(=O)c(c2n(C)c2no1)cccncc1)C1	0.5208673460873711	-0.6609220909153626	-3.186902325853827	1.8652861440857196	0.0799023656174036	-1.0688158482545673	-0.8252905068525651	-1.05776219704742	-0.08570577599054108	-0.3457926150161854	2.748464871671592	-2.7224350039052787	-2.286126834185124	-0.9452180805594708	0.6789886875378279	-3.5119363575415665	-1.0876645003596632	1.52536567548451	0.7715276384786707	-1.287465796778498	-1.646085265816731	2.8459543621190573	0.051219597216643376	-1.2080461434772176	-2.2642129342451724	1.3788300258729773	-2.8146645026491073	0.5634748659410196	1.8515893267758878	-2.8316713602500876	0.15229629032245384	-1.9644087059826083	1.9568944047714947	-1.145464386727498	-3.56032987745662	0.34956238102883397	-1.011700238852772	-1.7424118981079677	-0.44674621038128004	2.5600731976690803	0.874871699081508	2.022422001581205	-2.458295203652278	-3.510369534294166	-3.5778498954362465	-2.811560608899876	-2.921308623763931	1.5284260436128605	-2.7171452058252763
Oc1(NC(=O)C[C@@H](O)NC(=O)OC)cc(\c2ccccc2)cn1	0.5672023809523808	0.36381549976615535	0.5732321104235547	-1.0114785449609784	2.4923500763563204	-3.501284528479759	2.079872913735536	2.057952738744677	0.85884908842778	2.342830812128522	-2.4106108886018704	-2.5685778578832132	3.2528061393148846	-0.9615343148769586	-1.8484533180891511	1.6190326742925691	-1.4706126502091892	2.909954215309096	-0.317021171592478	-2.9730271552591585	2.8413312066634937	-3.2804492617101806	2.7523947924955694	2.545706547642401	-2.038112507722216	2.945427243126625	-3.1190042091928443	2.1778619031989193	-0.38893933620307	-1.707776214622109	-2.1677097919096235	1.064010749462093	2.2962756384804903	-2.3709677110621037	-3.6255250705534405	-0.2968943550166805	-3.4304870778773013	2.3940866363542384	0.23302186509670708	-0.3037136706454482	0.595488391769897	-3.050891447616658	-0.09431652030668713	-1.8015641969869116	-1.6088107730575447	-0.7383041938441979	1.5841625044342038	0.37993397136702534	-0.6333128672674158
Cl /C1ncccccc1c1C(NC(=//c13C(F)C)C)/cc(=N)[O-]3C#N	0.04	-2.977157720249766	1.3080011756076022	1.8822475114922206	2.369829177225796	-1.6242385151893037	1.9363585240846026	-3.390200290170624	-2.071532682803169	-1.1226345143003633	-2.7512517029554653	-0.5989847172283476	-0.4491487468620794	-2.7108689329278857	-0.7230827793271577	-3.0638414137894614	2.856906301354165	0.7490223889415226	2.3085483923400254	3.017545483866675	2.0324073055694587	-2.4681344854623255	0.8673954272677635	0.930018197680643	-1.4696113794761758	1.7627174188705022	-3.0930512856891603	2.2768770235786118	0.8103643807110883	-3.1799019494860903	3.131069974695282	3.0731322114452224	0.39373531031876574	-3.253419856274129	1.331088120180259	-1.3149243462148927	2.7533675427428754	0.6364185390435404	-0.052600723497791435	-3.7479563977919965	0.6245753105352039	0.6537417319226257	2.9926737969240387	-2.289509663430353	-3.5104127031694428	-0.29133102210363626	-0.10745053458013798	1.7140123700872962	-2.3728113146204306
c1cccc(O)c1	0.2336547619047619	-0.8455277440133155	-2.544381083822681	1.684796471002164	2.7801333413001217	-1.0359376772600082	0.9263529653042015	0.07506956688349842	-2.848784569386564	-0.463778635344545	-1.2735260321574988	0.6988451298559939	-1.5952159502466272	-3.482164279166531	3.23785205062174	1.4342443365596331	-2.12152462218919	-1.4797660033962554	3.1982749268702984	2.1770807961453267	3.2790181405241796	-0.8805925247979074	-0.8211639240375894	-2.8681370085574667	1.1902188624778294	0.2416358406651451	-2.873445943094898	-2.6842563587914983	2.8656914836779155	-1.1580501855814345	2.1065772830414167	2.4851831423490403	0.5596829620348798	3.004671626696239	-3.118599868489676	3.252676901066894	-1.838901103754691	2.4714626142265077	2.9252910125006526	-1.3780977768645903	2.857623660338694	-3.1085018632248453	2.235600793786629	2.4206509518373913	-1.9281442265629438	2.405568979117785	1.6168487578973005	-0.9065101260102595	-0.27167758465699077
N=C(c1cc(NS(=O)=O)C2C(C(F)(F)F)nc(C)nc2cc(C)nc2)sccc1[S-]2	0.6488095238095238	-0.177590958627714	3.0636405020940423	-1.8041466876675756	-0.5228433654203926	-3.082388677718602	-3.575049397263357	-0.8941964527860677	-0.8196673777456249	2.421022302630849	2.954211164863338	0.7862354132896678	2.811568681288983	1.6905538732531573	-0.9556741240940148	-3.3293398227561193	-2.6881919005336954	2.9029540229402455	-1.219063724627524	2.177322675924815	0.43328662083290936	-0.5251061017979572	-0.6353598932099644	2.977539804349716	1.5691511276631545	-1.7253270622705168	1.480391544579529	-0.6888136852088262	1.0071062607672872	1.8067814537635876	-1.019211167325413	1.6766222926561403	-0.9178992760068025	-2.0589148802534485	2.6689963398534644	2.173186754973063	1.0716553210912299	-1.7305470885132528	-0.27646964899853144	-1.651700594425451	-3.082880203392441	2.5101160859186686	-0.4790836068130293	-2.8391226991338128	-0.21363801684819173	1.6428670569664394	2.6346494844580732	2.999198393434688	3.2111902346614123
Cn1c(=O)c2ccc(O)c(C)c(NC(C)C)[C@@H]12 (C)Cl	0.0	1.8650250730274696	-0.01984160337117391	-0.24071002894748084	1.4890600161637462	0.004333489787244016	0.10335196363316435	1.003903150399701	-2.599958822856835	0.5327019834173008	1.0257075638478987	3.0151892804587703	1.8844304647595171	-0.9470550857227233	-2.4526693599818588	-3.5933574291723076	-2.0268053139200317	1.0789549601245119	-1.4537715434103982	-1.5378166093623058	-0.9343501517632964	1.9083122887262105	1.5093580709113148	2.6331763292686086	0.5529412468495618	0.28296779067431466	2.486664886483931	-0.577808129437078	-1.8482028425942687	-2.904944317884452	1.857581264944467	-2.1744836083271837	-2.095593356228483	0.03587921049735421	2.634084615205661	-3.1397904906696614	1.3381330452189166	-3.7454105285902046	0.7143213931742514	-2.0308554192681534	3.033289715072807	0.11608834001165436	0.6431670781960177	-2.902305668418745	-2.7409795599602402	2.2947967548214843	-2.492597657895074	2.6956653041865586	1.7992418763970361
C[C@@H]1CC(N(C(=O)C(c2cccc(Cl)c2)cccc1C1)N1C[C@H]1C)C1=O	0.6622925250478443	-1.6870820871815884	-3.190191780026774	0.06698013855194507	0.7346075693821712	-2.2943379567448607	2.2747754672700786	-0.7878294548246405	1.6721069090327987	2.036042593922172	-3.349831174438196	0.6008467951862233	1.2722304591479343	-0.5901776431897483	0.9104039709752474	-0.03991830948390396	-2.399581912788344	1.7252376679045947	-0.4045523202212289	-0.1877976873035756	0.8629812210494272	-2.1326867429922824	1.4610585533878666	-0.7634053305998254	1.472120886415074	-0.08526997347279952	2.324786128015444	-1.849408842251051	3.2657546976638843	0.2666737129324259	-1.658129316496726	1.2456915215795847	-0.9145471831591636	0.1325397069494456	1.0467178757718312	-0.05849963430512117	2.5799265785879646	-3.528460343975192	-3.7318828896249827	0.9870639543389892	-0.483752951902769	3.1266643227300186	2.843365096054761	-3.62060251197017	1.465958765138053	-3.384207381005491	-1.6904835404851202	-1.5628055436372739	2.8998919315838245
COc(cc1c2cc(C2=N)[C@](C)(Cl)C(C)CC(C)C2)nc12	0.6006481481481483	0.9902649742488032	1.3188068615312885	-3.321600613892757	-0.12181537020413646	1.84587175348116	2.2630501649589556	2.4624302683895865	-2.480781135834844	2.6991266581385984	-1.3798950725436563	-2.828529012381125	-1.1300996192428725	-0.9140408678692213	-1.1646320219126132	1.3738769258823789	-1.063907041064061	1.1073026168082754	0.7225199085233243	2.8905396612874954	0.01343329782289393	1.18412943858438	-1.6672652925386702	1.1328063038207175	-1.6076559439239198	2.130805064334017	-3.1497005787038663	1.6494107898642207	-0.12539733472030568	3.038985245318158	-2.35795776253667	0.8478051086646978	-2.202042048483661	-1.6843721036872754	-1.3575676621293282	0.07297695656141023	-0.9105821924269373	0.9982884509018888	-2.4697585110202085	-3.2755237188308617	-1.353057499001046	-0.9804738497421708	-1.1079577619845988	-2.882405748552301	-0.05767512052210755	-1.2193636319645162	-1.0222449722115678	0.8055052443512718	2.0784020108675945
C1C(cc(C)[NH+]c(C)cn1C(=O)c1c(C)sc2)cc1C[n+]1cccs12	0.5754205673758865	-1.3871166024142467	2.935488607742929	-3.6978218903305295	-2.1004669642348572	-1.71940231670072	-2.775359615040571	-3.3133132583817537	-1.3569932763278088	-1.7139877318513532	2.3698876836716387	-1.711244327116042	-2.401821779550141	3.126558476573779	1.3619996265439491	3.0260341321459183	1.430802499422164	3.0255365072484706	-1.9247731199585372	-0.7312750758363515	3.273443644946731	-1.0254549077606048	2.75035118143981	-3.1083112315944854	-3.670484368434959	1.8065686087171118	3.2320003666714623	-3.690127149768782	2.885678842302413	2.5426925345142024	-3.117769565070223	-3.4341281135018287	1.77434968891788	-1.3962034049462337	3.0097364637866395	-0.5471063317732741	-2.745373072350956	-3.5199695587964692	-1.8942844708816102	-2.874130397094726	-3.0637751335067644	-2.8153893875183535	0.9566146854811493	-0.5115055476555002	3.2226004288381365	-3.0576049641926413	1.67867464624379	0.6292568469914359	-2.490947893992308
CO[N+](C)C(C)[C@@H](OC(N)Oc1-cc(Cl)n1)c1cccc(O)c1	0.4852619047619047	-3.685145468590604	-0.47856620235623204	-0.5008351151537371	1.5406312495021073	-0.8079193653003269	2.2427453426296733	-2.6801234540219956	0.17323561058051773	-3.483820540360042	2.6742466948973833	-2.2685305389602917	-3.440933277782505	3.0413641188816767	-0.05435834256433347	-2.2554621120013274	0.08129574893012848	1.7967994251447825	0.5464511789144622	-2.5531107577057406	1.1117593695969106	1.804905622427528	-0.3758574063665505	-1.036757127359622	-0.29995716917917736	2.8908062874971003	1.286340951712745	-2.823581548247814	1.8786393122312353	-2.035215164946086	3.0399091775786955	-0.43088425894625715	2.84200822466968	-2.6234498495001755	-1.1287905089568677	-1.914489985437688	2.520678707042685	1.1589663420478935	0.7647940611441602	0.2863043304956827	-2.102504259101322	-0.04038881297866759	-2.3094193577212696	0.8217172824124344	-3.0367530301455954	-1.1288589071470212	-2.568017682166073	0.9006218938087738	-3.210102324143916
CC(=O)Oc1scc(O)c1	0.005	-0.40536257444513835	-3.656316608752293	2.0807898684560406	-2.0057560892557555	-2.515807753158215	3.0205634032908435	-3.395509428339954	1.6316379227287978	-1.5340826840125072	2.8719669438241793	-3.324803698804294	-2.1617096053972604	-1.6927917278315472	1.0585332541465524	0.8234279678453262	0.6763744664642468	1.656572735932568	0.5770861381727039	-2.4953844277397743	0.49471460009271073	-0.7208083302870607	0.8564663454699168	2.3815809840468347	-3.4110830046089244	0.3750716826313667	1.6480416852484465	1.300968787090806	-1.8646200134920645	-0.8189948916651026	1.52406551230046	-0.348730044374264	-2.455910408786619	2.1030726903555843	-1.3761952332802672	-1.8107791040998453	-2.021606406037062	-3.690711719666226	-3.4109245684232454	-2.1183374667542707	-0.5072828071247386	-2.328905905411176	-3.717815989114174	1.7391724517103029	2.135651545745456	1.730332860467347	-2.1631294799610217	-2.4712460916193733	-0.8825627443259614
COC(=O)c1c2cccccc(OC(=O)Oc3cc(C)cccc(C)cc3=O)cc1-2	0.6701538461538461	-0.16295621723812959	-3.2132113274970657	-1.8144067074127177	-2.6790778388945276	-0.18968742531557936	1.940845522010184	-1.6287343172880195	2.5103746151980175	-1.0984459715643617	-0.9263908288660136	0.7750252028297231	-0.6159905243855386	-2.2176458622963606	2.110592105167621	1.8183629316294532	-1.776786601013304	-2.6833082662895724	2.8554362239452704	-1.9925375409957875	1.072030280270055	0.256000364231288	0.3228885459460562	1.8123793018551364	1.0784929183897303	-1.1452469427358438	2.8251733091975764	-2.3632038378925655	-1.9795298997019775	1.7691826881927382	-3.2801639485280356	-3.564432846526034	-0.6145741917840519	0.2856772240176291	0.6819305095370201	-1.1556586880742046	-2.0676856391207616	2.478883828548068	-0.7615840658067765	0.7643249880716834	1.032473625079537	-2.3677868786002874	0.14925565998255852	-2.746564954303483	-1.8902043439334457	1.1159576396255497	0.02675453914159176	2.8477570085897677	0.7012380734649444
C(C(=O)n1CC(OC(CC(=O)c1=Nc(F)c(F)c2)c(F)c1)C1C#N)c2	0.5764115726668918	-0.6170949135896127	2.352700272700636	0.09063084693509182	-1.1839118826890336	2.129406809170156	1.9337275739680573	1.3008504566685222	-1.1841041979912186	-3.1992711019167843	0.6894595756547952	-3.5555968994277616	-0.6486940891642745	-0.4238155288262493	-0.9212348291404897	0.3963642295829626	-2.190501105250691	0.8941198282272902	1.4178841143052487	1.3535412358243022	2.2606969321911885	-1.3179778303603165	-3.1440692378516193	0.9801409127009411	2.067149854009764	1.2707487557785972	2.7980389774740786	0.3071142724452791	1.4084193672409366	-2.3989132518800274	1.1979744698995178	-3.719959987696574	-1.6924231474501235	-1.8482935671032794	-1.3684776460320398	-1.9942321715700337	0.8812054026161338	1.453909617144359	-2.0881064748187925	1.1694641132848878	-2.692391378027537	-3.3569816425060814	-2.4792613161521246	0.8968290066503499	-2.394899587233982	-2.429401815656412	-2.9831822458072845	2.8291664631525046	0.27935344279710517
CC(OC)C(O[C@@H](O)C(NC(=O)cccc2C)C)=C1CC(=C)C(F)(C)C12	0.6153571428571428	-1.140191070479946	1.0013234218399925	-0.6317102688093623	-2.4023294738389787	-2.962025445184854	-1.3935490957401475	1.1578602788957992	-1.175836009673969	-2.207059753153887	-0.7822293909867937	-3.5919269274670924	-1.8262281640712015	2.7253540173663433	-2.596135581028731	0.37724150734658224	-3.1119674157813146	-1.4826650295550636	-1.1629267185058643	-2.2499159797755537	-1.070515466556921	-3.7454476890676047	2.318627836611248	1.4774669411026382	-1.2877955195848236	-0.023452585321645625	-2.528082294441252	-0.2994131083096834	-0.3599843051631444	-3.5790688515603994	-2.7562907514273407	-1.5329051070039914	-0.08425505538487066	-1.1746543449740678	2.609687599071595	-3.7900116520808043	-3.4555900241954896	-3.2388939821528258	2.1369854639138364	-2.1184049081524345	-2.07599710527853	0.7806845437467711	0.03710926298327255	1.4702955869898213	-1.4669005534378763	2.7999060990958284	2.2404310897573376	-2.674093165807769	-0.7426230045975677
CO/C#CN=C(CN1CCC[C@H](C)C(=O)OC)[C@H]1c1cccnc1	0.6022023809523809	-3.268661772304177	3.142186711259826	-2.645800084784598	0.6560073238571569	-2.2274380219178114	2.2746605740745105	-1.9556556318084866	-1.8387180539227765	3.134201275879307	-0.46531387436464655	-3.27499339998446	-3.000191286520087	-2.10387682657528	0.6339114814844189	-1.6299261350258654	1.4599138996558843	-0.7203022931067826	2.24768393304962	2.866107672930336	2.7773887815008607	1.9119182916936577	2.073532283540173	2.520314249869185	1.2308122887193802	1.1905143015059672	-1.894918649675224	-0.6899529249449956	0.7733957481870224	2.46229123149831	-2.4679631510067543	0.617443194738236	-1.4830409940039777	-0.6822166695996241	1.0338360441816539	2.3048135081345587	-0.36164042012209263	0.7307841595997848	-2.196617625335781	-1.7574583714992422	0.28121742047095566	-1.948549911596174	2.870177726808028	-1.1633478561199047	-1.2790063033820052	-3.314310241987404	1.6987124082941225	-2.890107485016973	1.9423551947382576
OC1(NC(=Nc2nnccc2Cl)N2C(O)(OC)C)C(C1C(C(C)C)C(F)Cl)C2	0.5983333333333334	-2.454310966379138	-1.3207178343962487	-1.4357789442159392	3.0061451326038675	0.7260252831519995	0.7444753954360506	0.19054749881824584	-3.5018515267784314	-1.2059843053703112	2.8525390190838325	-0.5514851109812158	2.4368202938655372	-2.6099695607257445	-1.989003275975912	-1.267881634279313	-3.78612784657649	-3.5245385582486373	-3.257416148424544	-1.3892842134820125	-0.3768223205207244	-0.13460390498875663	-3.1222355213285216	2.9948427625968197	2.68467087907921	1.1844393700988292	3.2088525144252547	-1.0708885570941842	1.1347434669438403	0.19782912769380356	-1.744534776247709	-2.7555264510728783	0.11482312475939738	1.6548361388893644	2.6711047628406366	-2.360136141062445	-1.0614960093312273	1.429728725539385	-3.2125164266839588	1.2336950968125695	0.9499336442304385	1.9555544102134652	-2.388390893831076	2.682292460604037	-0.7519247268837228	0.4389110444775559	3.0030873581294255	-2.350832877933999	-1.2132950129190685
Nc1c(Cl)ccc(NC([C@@H]2C[C@H](C)CC)CC2)Oc1	0.4435952380952381	1.8675694617218959	2.925996865270694	-0.5529918597561574	2.868890042132792	2.8417487906822476	0.4819180470916642	-0.6570522093234756	1.068560392119248	-1.7776196843663978	0.768799925577313	-1.8662175293049048	-1.0044871750089732	-3.7689436637070357	1.3617507645200613	-0.8309011451542214	0.04765493577891933	2.399316058385584	0.26325640706892184	-1.1799358887292275	-1.3085850417347413	2.067627543083937	-1.7169283800491129	1.6316087754521877	-2.43852187796418	2.23697163173491	0.6886052708295951	-1.1812607244240736	-1.1099966532051861	-0.8882424111173512	3.0998292151755518	0.14566793340158135	-2.2527079449006346	-1.555792705161605	2.251071107270497	-1.4609829495804494	0.45180924489192886	3.1263380115909394	2.45349524699959	-2.4106979671842295	2.037424412657507	0.6009694586749292	-3.3597735477847213	-0.9573773540805322	1.4452657186459277	-2.529443848496614	1.1150582319044622	-3.219070379804158	-2.994708179936345
Cl	0.04	-1.5304175819227006	-0.3457935706230644	2.0196276458397975	1.5101105878973584	-2.511464336465397	-2.4698531558956196	1.1633802977161398	-3.4712675942973967	-1.9039316746212738	-3.4320810883127146	2.791049364852279	-0.7920067558045667	2.423979257021191	-1.388096194678326	-0.6051022752362178	2.8807292588722024	2.2045216976728046	0.012792507067658221	-0.7182635378015272	1.6288469133723238	-2.6276409838657617	1.8821806410084783	-1.9344639633444154	-2.4561012250122305	-2.067809197621993	1.0269004031179607	-0.6010770237144962	-3.2161506380322966	-1.978315077358537	0.2153919777111355	1.148283447020357	0.43501548445083316	2.3716514921366008	-2.3670863792373624	0.3657750487796152	3.0557088207004925	-1.8394469702142744	-3.3897946628037343	3.2671939240575547	-0.2052534412059166	-2.8622078653005367	-2.2912892541978263	-1.4157938601999613	0.17176540820373098	1.5599996528043327	0.7570522332750826	0.9042043080542426	0.6670984982257471
C[N+](C(C)/NC(N1CC(c3nocc(F)o3)c(C2)cnc2)N2CCOc1C)C2	0.5538333333333332	1.2068711075738774	-3.500798681684739	2.865717532261969	-3.454107240331656	3.184086144528422	2.216397199078804	-1.1735703897912644	-3.7611183438669635	-2.0232722709219146	-2.333636524099087	0.884988439885495	-2.771350433431951	-2.259008326529922	1.0490027304228402	-0.4506499556729713	0.46056432419104	1.0062759977203077	0.719675219599079	-3.7522881660570673	2.4687402335013315	-1.9818306101659493	2.261715671938987	-1.1927325457783726	1.3913042871609758	1.236569060700484	-3.768932577636242	-0.792769587218618	0.0797760947690569	-3.4593744187580855	0.20547326632520857	-0.8233290936999085	-2.6250154463574926	-3.356700264164813	-1.5017898112997101	1.8387313950932382	-2.276166723370797	-3.4775991603227125	-0.9452155997738068	0.40907839109141975	-3.2488379604958153	-1.19460419372796	0.32393322425855686	-2.456984527610386	3.1450550089957394	1.0852114256880085	-3.1829095417403575	-0.2550611105529401	-0.2639425566007576
CCC(O)C(C1C[C@@H]1CCCC(O)(C1)N(C2C(CC2=O)[C@H]1C)CO)=O	0.5348333333333334	-1.3047130175614932	-0.6275548726192279	1.6790994556823406	0.9417189730466662	-1.2703601767078192	-1.8157921287691323	-2.1045140937750455	2.6336268537523067	2.379905815946061	-1.9840846546558686	-2.3353901996762003	2.984661292992791	0.7190955357790054	-1.4450439578203849	-3.1892693801008933	1.913936148497184	-2.6699890557712296	-2.5774629972414997	-3.0073820569184306	-1.946165113947768	-3.3110580102620406	-2.712069603815706	1.2178335793757364	0.683120397901968	1.4344842459833904	-2.1680730279907925	2.072961104029482	-3.7182131032048638	0.2849367640656757	-3.702566522984459	-2.0457094889335057	1.6523593438072668	-3.5089910534269686	2.4910421350159604	3.2585223596561557	-1.5304239242924402	-0.0979728028893807	0.7160571516924623	2.067571936486554	-0.8879844524227241	0.07696098606865398	-1.7086432249605084	-0.3138618689474644	-0.935072216753789	3.0962276075448925	1.606886512865283	-0.9890636954544942	-1.8254724922825316
OCC(C)C(c1c[nH]c2ccccc21)C1ccnc2c3oc2cccc3c1=O	0.6898416875522138	-1.0353129994068042	3.1748022018181405	-1.5619251501750155	-3.211087715676657	2.586858492996317	2.9526201424422993	-1.6267239044742516	2.9638703386561502	0.8448731077791667	2.043378235210972	0.32483908092528324	-0.9237370626422563	-3.3703419828977617	3.244006852918308	2.4306469874186387	2.2525151173832434	2.1161653832619427	-3.5639441081533203	3.2159260969537637	0.5663216113808653	-0.019025938713916446	-2.037930733718603	-1.0943348392091958	0.4942277635183894	-1.2536727647308923	0.817364717277326	2.04787497511525	3.048922867021333	-1.5003078639397152	-2.1577472615286926	-3.2556788170270163	3.2674590665167385	-3.7931979480625855	-3.267042463574064	2.4458266678213842	3.215594873576322	-1.5359986726174752	-3.016148061485892	3.2918722679410033	1.0150942911015868	-1.8182685292446197	-2.3092152886129362	-2.564082418832352	1.0613943246620172	2.584858770293062	-0.7600966694340907	3.0274650083990586	-1.1250544990112878
O=C(/C(n1cc(C)c2c(Cl)c1)sccccc12)C1c1cc(C)n(F)c1	0.673452380952381	-3.6494952279323254	2.8247072455887468	-1.953159349426197	-1.4971118868562248	0.18049544555010977	-0.42604374290858216	-2.577707186138765	-1.6391370591479686	2.94104370952447	-1.742597770456653	1.1131608857486137	2.1902692775982597	-3.3517259734902436	-2.057803967939919	-3.6880076209764674	-0.25832815248980845	-3.2513920018398337	1.323342784297953	-1.5612261587788647	-2.813535704019497	2.161564021027652	-3.190314280441893	1.3729613965090532	-3.707369739994335	-1.5735867065195652	1.0803560965030066	-2.3966482464041228	-1.3108177629580333	-3.3612237825452165	0.08330193154693744	-1.6312797341681882	-2.7989842952074158	3.2633900702811047	-1.0148448299715866	1.3898723286044348	0.5328086089255581	2.3186371873357645	-0.09934218555248497	-2.0155276493812195	1.7991584437495618	-2.3025092503719753	2.650741032829476	-3.6112930413778725	-2.732133339051476	-1.8400057574373447	-1.3189200866809792	-0.5560943431914973	1.017502852077775
OC(-c1nc2sccc2COc(C)C(=O)NC(N(C)C[n+]1cccc2ccccc2c1)Cl)n1	0.5630833333333335	-1.8080132194657543	-0.1358713480592284	-3.685074347929309	-2.719306427651593	-3.307510738884009	-3.2671750949884424	-3.5779325202442798	-2.619080277668256	2.979986610094418	1.7031419019156075	-0.8026994306664026	-2.346920425313873	2.131882635781884	-2.2584387035981415	-3.2602370231941262	-0.07825426780353384	2.9187044923298773	-0.47927708800359525	-0.8399164005833564	1.4147241640051273	3.262158189590801	-0.26644032048027766	-0.8591719428374893	-2.3464488160049166	0.18031963532401374	-2.185337552183965	-2.9403359701149054	2.7318437524226695	-2.8794156214041333	2.852716712429463	2.50355820925863	-3.098230147849344	2.1527835901009613	0.6882036056536442	1.2037697055117773	1.537798523313719	-0.3303315189571605	-3.209802290784465	2.971262557929599	0.863836012369628	0.3655370358358434	-3.588143854451105	0.11661792677187499	-2.64450057060672	1.6080032989713224	-1.9630142558689945	1.4669131006005145	-0.6954314133528281
OC1(NC1=C(c2c(c3ccc(Cl)c3cc3c(F)ccc2)C2)ccc3nc12)C1	0.5961547619047621	2.4396027291695814	-1.5640621773971102	-1.3919074759886212	-0.19833165451926194	0.3441476493019291	2.5754311410429427	2.3520958149724427	-0.9275835631965319	-1.1711774745032462	-3.283889093820254	0.9892661821088939	-0.29000006066736317	-1.4936191224430972	-3.0280444026824647	2.6114607031257293	0.18845213622108137	2.7656031421380423	-3.0277197994800527	1.6562859085180461	-1.0290549541947973	0.20971918795236189	2.7333105638336237	2.0697196861672156	-0.27313557050974113	0.3510459122931744	-1.0366579052925076	-3.2812628041336964	-2.4809521524009757	1.0089557276976162	-2.348371830084462	2.0440600531659685	1.7858701512321407	-2.146045285385524	-3.1159658094563016	-1.307299066064255	-1.3822566631932784	-1.246860527898622	2.503017761139609	2.7776931286009425	-2.1785278968781716	2.176514930311983	1.7685557597065182	-2.782460558521417	2.931676910323638	0.9743843653281576	0.9314460554188475	1.4866893140390962	0.4627174322489509
C(OC(=O)/C(C#N)c2s1C(n2nc(C)c1=O)n1C)C1	0.0	1.4694321203043463	-0.34903747836405286	2.962204641799663	1.4575435849941556	-2.161261656393366	-1.5362707569701808	-3.1724485992416707	-2.5432439684010717	1.8745955245713075	-1.2128104483893352	-0.471859375000355	-3.4198382025508565	0.5610375223441793	0.4136501865579394	-3.0843466422435775	2.986799619881367	2.004365105080729	-3.7981510406721335	0.001047262253755843	-1.1249903771172263	-3.0288054755237876	2.02466638833618	-0.2897853549191902	1.666127562983795	-3.1399689118417253	-1.564252802397578	0.8629997991343803	1.437253418879008	0.7123087288270487	-0.22597531387067926	1.6519787030870274	-0.7241947919295733	-2.2370746402967003	0.3947729281486856	1.3377543446870055	0.8866671451160686	2.4649626518510317	-2.302018700939198	-2.090113344216248	0.5818948621805502	-2.6933760847846875	1.0371422737762188	1.4827159931169822	2.7733579782664206	2.773477195490912	-2.4725164538647206	0.05602004086400614	-2.090210798741599
C#C[C@@H](Cl)C1CC[C@@H]1	0.0	-0.8056416409977429	-2.6440330771908367	-2.4181057923412457	2.584469808665051	2.6904213221774613	2.7579403280569865	2.3023831806434663	-1.537428300472266	-0.04082018922313013	-2.4337260749720375	-2.5516319714635887	-3.344634627644162	0.5222265859192854	-0.6689780255857363	-0.0966477351219508	3.2858898649096115	2.7866082433096384	-0.6956124568108222	1.4978085984471958	0.1329805509065487	-3.351070130913492	-2.4872494156509877	-0.9276373083320539	-0.6081316070771212	-2.2425131447653	-3.571713789986915	3.031563572063397	2.7150126483026256	2.601097297995854	-0.9427876546842797	-1.1532800183919107	-2.6419661361867166	-0.7678417267986202	-1.9173188842458395	-0.8904110810548902	2.856398209753179	-2.3210539671961157	0.9558943451565503	-3.0699407124457796	-3.6557941345695473	0.397252291206871	1.6777927592216795	2.5894345665356475	2.9224604261355944	3.0473460569240602	3.1637104448636597	-0.5152805093996795	-1.0736205600239335
CC(=O)N=C1O-[C@H](C(Nc2nc(C)c(F)nc2)C)Oc2sccc2O1	0.6966785714285715	-0.39425747570301617	0.36801702377223755	3.0645870706228093	2.7745090657506273	-3.7827925889401337	-3.5403274654668078	-3.57701643796319	-1.7468609535874497	0.36790739532577277	-1.4678236206874513	-1.4417060572933247	0.761030160971476	0.7980989295917791	0.4465657280908477	0.39425726345723966	-0.132405271311415	-0.3047354964486333	3.169135261070542	-1.3327379321609802	-3.5557207078326263	1.122026834431483	-2.4096369594823317	2.865341497758661	-0.6027002609227248	0.5156964767836154	0.7467033744802043	-3.32426233280726	-0.06921320527119112	-3.224792464241709	1.1233347132295224	-1.7640213373789089	2.267596568712036	-0.4525978213529025	-0.5348061141656597	1.3203085354487358	-1.6011485886854202	-3.7192719565470655	-0.5438150257684544	2.827624840952568	0.25704871607913304	2.216884884321411	-2.947875916072757	-1.3305093545649447	-1.3177361897852973	-3.3347456452276756	-3.6733134313882627	-3.2810367515812042	0.6373572709234621
Cn1ccnc1CCC(CCNC(=O)OC(C)c2cccc(C)c1)c2nc2ccccc12	0.7671666666666662	3.1291773930815268	2.576514221540383	-0.09514710982823882	-1.9865909398666022	-2.020423675167271	-0.9840262806342657	-0.5083226541937296	0.6937328057181995	-1.253287695165446	-2.9577840987756256	1.3546154504588248	1.6352988692492492	-2.299544589623155	-2.4443068358591455	0.8272087907432963	0.4778131499213396	1.7682088678227297	-0.4903058460094809	2.784856772712353	1.9186695408183736	1.6756891617650638	-2.348061396455785	-2.8485463193152376	2.904835553069443	2.735522655917083	-0.22955595974945942	-1.7872765508760304	0.18060345799624855	-1.7833476199517708	-3.500040664082039	2.6747510243681427	-2.749764376273231	-2.747295433748153	0.6320177232047577	0.4268728539386766	-1.4466686484111682	-0.4060931846540221	-2.4156430303104326	0.22703427226429707	-2.424575729459968	1.673342398366609	-3.7676979230655006	-3.4663101015294737	-0.21296117404516846	-3.27202150764188	1.609853588896394	0.2740380678740655	2.5056553714048313
COCN(C)[NH+](N1[C@@H]2CCC(=O)N[C@H]1C)c1c(-c3cccc3n1)[nH]2	0.44202380952380943	2.5465447067826945	3.045482656900762	3.289636787241567	2.9935900107169227	-2.3691901747562687	-1.2879500966128936	2.714942447800242	-3.276263839102106	2.1542818053295596	0.16397489888751915	0.8214850091460715	-0.8334588039311095	3.293536512529978	2.3418360085912333	-1.848887239463914	-2.4700611346829295	-2.2742837615198495	-1.3220493847696382	-2.7914010124763537	-1.9268246538570768	-3.4431275746166294	1.011599351653527	3.1577685442206294	-0.2715167880717697	1.112251878431561	1.2322594144122947	-2.2670796962118325	2.904447891661543	2.0645740918702833	2.441359472387547	1.8141320513304118	2.219786307069324	-3.0194448631140074	-0.3418995266427256	-2.932219380302786	-2.3324514024852654	-0.9885239371551151	2.980251112558922	1.499962716993859	0.7564789924285487	-1.5042429300622158	-3.5010571108427455	1.6297874313977445	-1.3628470557973267	1.5572438149106995	0.2951874233856575	2.7438663144306954	0.20956834170008243
C[NH+](C)c1ccc1[C@@H](Ncnn3n(Ncc2)nc3O)c1-c2cccc(Cl)cc1	0.5603809523809523	3.085661379161116	-0.03521591466501306	1.5591982377653144	-2.8089059670571976	2.8293413006083155	2.0973753879252017	0.5255621803840151	-1.4911603476672917	2.3043851386982706	3.2675804027623307	-2.8835659008168815	-0.738322156089227	0.7374149730726582	-2.292738821687041	-1.2230263905338488	0.6205737186193021	1.155154957987432	0.4035567964655442	-2.797828085106625	-2.2963274506197573	-2.679280616193383	-0.323546915084135	-0.0658110843942552	-2.3740105573392594	1.5126001816024948	0.2847858227119344	1.6620982743667847	-1.705121619505169	1.4558044333762563	-1.9600592853045995	-1.6199945313759434	-1.7147192407704752	1.4466436322146565	-0.672950165398627	2.889256803889886	0.7709076898519891	-1.4841492780913992	2.378044702004563	1.49964312099811	2.8589921335184565	2.1743734278719264	-0.488250087690957	-3.3858225004019835	-2.833767239136984	3.158354380503769	-1.7501449222127432	-2.408559730383999	2.3127064397986645
CCc1nc(COC[C@H]nc2cc1cc(C)nc1CNC(=O)C)c1cccccc2CO	0.6399569402228977	-1.5915612827580374	-3.6480539926344777	-0.09842746585891593	-3.3584501061244354	-3.5611754897502945	-2.8925216784533507	3.2574627788504547	-1.0494820258838837	-2.4127480239989323	1.3213189477503988	1.7655363234291261	3.2287038576990756	-0.7658638073036896	1.1025278072822537	-0.3537248688013954	0.7226950677219595	0.13758407334174638	1.8966504091140859	1.8435667648164467	2.990710462483338	-2.030496000294679	-1.683553385531166	-0.7020635758242983	1.2014414786236056	-1.8037120169684726	0.9638161590936907	2.5246605750533284	-0.6885491481967518	-1.60376376506774	-2.8078921316747962	1.7197322501849488	2.423038312368014	-0.5842809902836499	0.3012686697031217	1.8689683082474797	-1.9824156552717764	1.2001077118854333	-1.5736350853405559	-3.5632958295171004	0.9931810132749135	-0.8020342966469838	-1.2483527883874483	-3.7110428740195642	1.3591330291700912	-2.5138950828034172	3.1305985588322915	-3.2915371655433243	1.9283561056599954
Cl [C@H]1C(C(O)N(C2CN(C(=O)[O-](C)C)N(C)CC3)C2)C1	0.04	3.09831729165525	-2.104416286966342	-2.8072763176054774	-2.509030735775233	0.30359649353615303	0.7831767991889125	2.829945708942182	2.466312935068796	0.905260902383624	-0.770670916101631	-1.138120052855891	0.3737983211725977	2.792416075669049	1.4672196964057154	-1.816371132539022	-2.3129065731629472	1.5085202536975046	2.4171157698908576	0.7431759077674345	0.4048536033497596	-1.8592931004724946	-1.108144796606736	-2.825622953292718	0.7189340550774954	-2.5147916408821	-2.2732842843897334	-3.1029953840236546	1.9841494836690012	-3.109323107624902	1.92766276265273	0.33934698668123087	-3.185603871405656	-2.2234911849296006	-1.8051265857502754	-2.637018779983031	3.0174904543943217	2.586116319045564	-2.292695940455647	2.0396846289177537	-2.009487186698379	2.464418728781548	1.3413276266016911	-1.2420544809833798	0.7311425702756562	-0.1967354274841755	-0.9540407498379038	-0.5129639689291605	-2.7450062075836463
C[C@H](NC[C@@H]2Cc1C[C@H](C)CC(C)C)CN2C1	0.0	-2.8959635665062944	0.8250473117632877	3.0061066419223987	-3.277103655439314	-1.0100300836072287	-2.7563935983908143	-3.1596687218355104	-3.4585535367724667	-1.0162512982828198	2.0924045417610984	-1.9719073546317727	-2.8437642114823953	1.8802105929772281	-3.659367131827235	0.9607230126000363	2.7318235835547027	2.6351163495835213	3.128333032501999	2.789045414509469	-1.76877267772727	2.4627343416197736	0.9469719455838046	1.3201703817299766	0.5060095070187964	0.22003751976471708	-2.5542090719807042	2.363078241226262	-1.562601628463899	3.1804752180305016	-2.775004479608114	0.16491860540819436	2.011456784402868	3.1048561627345954	-1.8169274110554372	2.35992609641362	-2.637677675572563	-3.0611421575588627	-1.587563898073359	-0.8184420139055582	2.463735038133537	-3.0080473257569458	1.6699521963924164	-2.096901920120306	-1.5550019578717698	-2.6373395531988977	2.4465973887152295	-2.43141979086644	-0.6879739109558516
COC(C1C[C@H](C(=C)c2)N=O)NC(=S)NC1CC12ccc(F)c1	0.4732619047619048	3.2383428923521604	-2.4187044884329016	-2.515821072916653	-0.8209216878111629	-1.1709701317781542	0.7256622487285282	-1.209869484894647	1.945652040824159	1.5628155081620534	2.5782626582599395	3.2965842364430697	-3.166968192058869	0.18877182893110867	-2.9829281496476145	-2.719515916845591	2.405321235330261	-1.6954102902809884	-0.7394792321648049	-0.30630776854365127	1.9525015931402212	-0.5641221911688876	-1.655159384335029	-3.4454932547773294	-1.6357181572397255	-1.3378811685750556	1.0936261728643517	-2.391953097509088	-0.5107450706847212	2.0984513867092884	-1.0698005356566966	0.681782651442906	1.8376294742353512	-1.7827815479412732	-2.3611164889125273	1.03854645903247	-0.06845150131960986	-1.5621129167785561	-2.9304492083338216	-0.5481946927801125	3.009861518936215	2.65599960718007	1.2701077441626296	-0.10728259223605541	-1.5275588187688882	0.09916196847512904	-0.24980938798829744	1.9542919995853056	-3.077199846327252
CCNC(=O)C1=S(=N/[C@@H](Nc3ccccc3F)N(C2C)cc2C)(C(=N)N)NC(=O)N1	0.7038232323232323	-0.686769387641025	-3.550977587324605	-3.178515863722197	3.028353443110597	2.422839860591715	3.193104521679688	-3.0411743612234683	1.546799891836982	2.997621280302816	2.6821902821865553	1.8858250402282684	-3.3694016780267044	3.2148795456426438	-0.7396519354624487	-0.6834206421646503	-1.186847554444296	-2.3179707363349555	-3.5657495504368324	3.1576120068608278	-2.8311480794568227	2.784533953033428	-0.582533847913854	1.4078570220751958	2.116279995059415	-3.3637592736207598	0.4521483826025321	-2.0980984879961646	-2.547421030502566	-1.9065298381519553	-3.029054439124373	-1.0376177936526214	2.6911677726847394	3.0960290601157148	1.7005646119731104	-1.2924441449340915	2.4968184722704523	2.6518887082545843	2.5218999553274744	1.1480022020911589	2.226170629736215	0.7171749907618006	-1.8841126623212865	-1.3638847951893154	-0.9622036970358199	2.5723914318371683	-0.8769379158235737	1.3063091778349065	2.986516905859941
COC(=O)C1CC(C(CCC2)c(C(=O)N/N)c2CCCNC(C)=O)c1	0.606	1.1562955776795834	1.5021186964153035	2.695406986897784	2.426508688905902	2.0273052623870838	0.4671257117282952	-1.8564349127405306	0.4506680340251368	-3.0381025174473377	-1.2506575653668799	-2.8773576762719433	-1.8313598183265583	-1.3489740125987488	2.0779467225855344	-2.307133696688945	-0.48366664907378754	1.7419722513428724	1.0415654786903055	-1.4148650110986076	-0.018692602463350028	-3.5501610254389675	-0.9677368159319744	2.1625282853751253	1.5438037235364401	-0.6812394377578648	0.3084259442448669	1.4370688663469995	-1.4677850983106002	0.20445557567808592	-2.989705414619176	1.2169256714807775	-0.9590316991431438	1.6740475919653246	2.1309746495084596	1.1938987882482168	0.5900720613965644	-3.112771778768198	3.165303014111913	-2.5593049876719025	1.9786563604812804	0.852044427931884	-3.3992169334727835	2.081205989940414	0.9383711142019608	-2.791635462654434	-1.883724986819646	1.173676919716569	-2.418804844910409
CSc1nc(OC2CNC(=O)c(C(C#N)(F)F)nn2C)c(=O)c1Cl	0.6433333333333333	1.6465219318054993	-1.2171724971060298	-0.9365577188198446	3.246376527347378	0.5415128071917001	-1.856875223866984	3.1922519131872473	-0.9902492845137703	2.591830954669489	1.6136833885967956	-0.5617968485579685	-2.550268203347419	-2.2192307706549306	-2.4532973111155103	-2.6944667521577124	-3.277856304862325	-0.8844016895728157	2.034774131703374	-3.6507819078322514	0.8578095616548485	1.3831078965824943	-2.260370265108956	-3.1477766462972996	1.9716264931517733	-2.6623476569340006	-1.6190955897334938	2.578239042455875	-2.294129123363904	-3.2378066412713444	-2.0909886308140955	1.1199775239136391	2.7134170086271885	-1.0675757161854125	-1.9770856185035584	-0.5040561581722267	-2.393444520793631	-3.197074909686734	-0.013296599474935	-2.2996311868828974	2.282503724186742	2.4121526675412683	-1.0815486836180006	0.6232679373998469	-1.5923074733357558	3.0336825412975124	-2.6960131428669425	0.6154311771088832	-2.132293976922247
c1cc(O)c2ccc(SCC[C@@H](O)C(C)[C@@H]2)C2SC2n1	0.4859989570296203	0.8678619984483573	2.6199323761429847	-3.43719648222726	-3.40235382816517	-1.2441968502891854	1.9673566040963903	-1.694537878479884	2.0940786642273794	2.0374133888396084	1.2916801622838943	-0.9344824169739496	3.1583697474701795	0.6030302120071465	-2.9084535019952322	1.1673102095565264	-0.08141580811619509	-0.6877397869976272	-2.6306027994346377	-1.4268260217365545	-0.9166399575764865	0.09547767760238557	-2.8367701785312214	-2.688168566952771	-0.7997291707145457	2.508926809310692	0.4292640248364403	-1.747824127655167	2.0530866843899043	-1.1352541712010398	-0.5824973734819792	-3.3241367810825224	2.755960657090041	3.1798680890421576	-1.290438641699411	1.0139711237868454	1.7080665266925577	0.9198566264054309	0.5777984210977012	-2.879102891222778	1.3754604936918877	2.3367877553963003	-0.6021481271643769	2.212395213771373	-2.6569867455456846	3.055318189004228	2.7152093021907344	-1.516682416505546	-2.5986454770938874
O=C(oc1ccc(C(C)=O)/c2cc(OC=O)c-c2cccc2)cc1n2	0.6360714285714285	-2.767966691505604	1.0858540209425191	-2.839779020716601	0.008798815773678026	-1.8370644409823935	-0.7563975163359649	2.1792670836250734	1.588413630445963	3.05991040715774	-1.1377778877698184	1.7108816093319437	1.11671298671095	-3.52193862248248	0.4651901917605814	0.8490308692739772	-0.0888892950076392	1.6527630788388148	-0.022060674685421944	1.691439885654261	2.457355526865692	1.8935023749099908	-0.10118530395511849	-1.175665860694127	2.765481430203244	-3.280929836344886	1.310490019456715	-2.272782390005855	-0.30669844637644506	2.0829352861609234	-0.8263018274102447	3.1418836324736477	1.2813010903927866	-3.053158441121041	-2.6958099949281205	-2.307749688892158	-3.0658424249748473	-0.8839211351820011	-3.402238585326336	-3.7195018074203485	-3.532827325924758	0.5685544117013333	-1.1376586352490103	-1.6731466070292647	0.8034173990915701	-3.5281989451353266	-1.220737895762356	-2.803906263921709	-2.7899762210739576
C[C@@H](c1cc(Cl)cc(C(=O)nc[n+]1C)ccsc(ccc1)O)C1	0.5157158054711246	-0.2539776858311895	1.5077259095495128	0.4104263944802904	-2.790558410618024	-0.9576332997824846	0.3404931122878674	-0.15033518472458063	0.9209531664349573	-1.587893223780085	1.177417313688796	1.1883862819243634	1.8807286442320041	-3.5998025214991074	1.6508637515070488	-0.783586453041107	-0.8428006517889419	-1.4149863555589857	-3.539724362583214	-2.5841984830376985	-1.140059762387354	3.2838177999895057	-0.034755334649589464	-1.618730181465179	0.9642159123437608	-2.515498849861215	-3.0593481528492537	2.5842554347364226	2.4185062220217555	-1.9636585108205025	0.6091080474703423	-3.1972689525890257	2.278501895242367	-0.9104708863991551	-1.121850318769536	-3.3128393228500097	-3.2334569606706633	0.8791921087569694	0.6750889415155434	-1.2496972144590228	-2.237860766753343	-3.051660049174451	-0.43402845094038334	-3.017667182434323	-2.21855202489915	1.715171011558219	-2.088723534546674	-1.6849650763142177	1.1985651053622295
Cl (=O)N[C@H]c12n(C(=O)n2ccc(C)s1)cc1(=O)n1	0.04	2.3114075122891506	1.4544473478079372	-1.8999618793130706	-0.150360792920472	-2.199031898429738	1.2855180818649092	-2.8737736650994483	-1.278701618003108	-3.4667037421069105	-0.7143684151942575	-2.1195809397430745	-1.7902344186616186	-2.871960752240181	-1.055124259606813	-0.4910278961518051	2.2171119426164827	2.4440544072782773	-1.1995492277418074	-3.4667505370111273	-2.5855140963646193	-3.660834409851158	0.4862977360861036	1.5909367710109725	-3.1812684208271347	1.7968883793431338	2.924615736225877	-3.5459718938189866	2.768823256252495	0.5996531370098257	1.2573651065884857	-0.7430122135014199	0.2176766678183304	-1.016825894540296	-1.9577816100207468	-1.7764572269803254	-0.19903320881770448	-1.2970270781642341	-0.12133237441679956	2.421680430198583	2.6304121493676096	-0.8149881666595653	1.6683651249405234	3.286714839767707	-2.265954724371529	-2.224851402510527	2.12381761368313	-1.455043162417482	-1.0430142493473182
COCOc(C(=N)c(C)c2C(=O)Oc2ccc(Cl)c(=O)cc1Cl)n1	0.5993333333333333	-1.581150799931942	0.9191325858719441	1.416971757941818	1.6222475602435038	0.04763865125468891	-3.5968945403694934	-1.6084761151730622	-0.22405653692835203	-3.021813978345259	0.21242527959099178	1.4819216895840865	-0.9210426311024946	-2.5288279823502404	-2.492260652688294	-2.6172987036203645	-2.6735621898218187	2.0182563685550443	-3.3014644961710844	-0.33878165060031407	3.0750233266828886	-0.13342867366639188	-0.31797684937131	-3.2650855977174746	-2.2000987885480394	-2.9971761868838898	2.1821965495090456	-1.2452730458743808	-1.9988265337678288	0.11771916529310555	-3.217796780130695	1.4633806453064118	0.27246872070722183	1.132859333657037	-0.17310394543567398	-1.4933336072179602	0.8191211865712322	2.6379668010228228	1.6549770990789874	-2.0771811332871497	1.7461053111374412	-1.7013915423004988	1.5445031928661859	-1.6753501259091572	0.6078715267501797	0.8465286585378795	3.1093619198683564	-2.2682240531146123	-3.383749091289286
Cl(C)C1COC[C@H]2CC[C@@H]2C(NC(=O)N(c3nc3c3cc3nc12)C)C2	0.5671348530901722	-0.7077202688186643	2.6950438898314575	-2.0553601020263965	-0.6080607494359129	0.03113472577899712	-0.4060900500610516	-3.3186826868534127	-1.6042298499448346	1.9573481300414795	-3.1668163416091986	-0.6124359797743684	0.510303453623119	1.302422064067481	2.0842391861418275	1.5073705048679908	1.9173962982482955	-3.682717754913662	1.8803564722554622	2.9564616283983662	-2.44079851074406	-0.5291617049164783	0.7469038898677542	-3.1770251232688467	-2.026353857468055	-0.025718301336418392	2.8042759132395023	-2.406335083081827	-3.3158071087249485	-0.8063167314344661	-2.1887511974227074	0.43917577375486605	-3.145267367431923	-2.42291229140959	-2.707037318442601	1.9969243917725539	-3.4500170132615753	-3.7842091399096276	1.7832060660931317	0.9685455900091622	2.322821677071465	-2.9518932950167054	-0.5205414955695788	-0.8113250568868016	-2.8530609775758653	-0.06459278353323494	-0.6382835247095424	1.1623845784623672	-2.136549640693142
COC(NC(c1ccccc(CCOC)c(C)c1)COC(C)COC(OC)(Cl)C)C	0.5894761904761906	1.4439191566165883	0.2145216274163948	2.8756883006457707	-0.39002401674651255	-1.164755777150909	-0.3746521048301199	2.255950064213711	1.0784515886659864	-3.32250737592378	-3.1793912211872	2.5583870048751933	0.06504779059869481	-3.4309102610202893	-2.6164136414556762	-0.2841860209573368	-3.4746586635797176	0.9151947941900689	3.15311167879951	2.997925430326302	1.7367730864923052	-3.06327675442229	3.0928891941759105	0.13757953271239254	-1.0369760826478318	1.4839810703670793	0.23212456345170107	-3.7516869301242264	1.3295378753298994	-3.1251850854379835	1.89709555971832	2.1698358368329327	-2.7669498951885867	2.351418410612532	2.4060605568658895	0.037504318447139084	2.171244147604831	3.0133981276666555	-1.885450095829389	-1.487501430476999	1.824060881629479	1.8633940750542939	-3.353584380325316	2.5337959590599475	0.23289534487447394	-3.6585488033316422	-1.8071063077411307	2.304307908279018	-0.48354926404585186
CC(=O)n(C[NH+]C[C@H](Cl)c2c(=O)nnc2onc1C)CC[C@H](C)c1=O	0.4205595238095238	-1.9190431429588044	1.4734271067868976	3.0170224800907404	-0.9234264365098963	0.07954147429991476	-3.4491706393975066	-0.6128503901270146	-1.5794119697171314	-2.2966442427367872	-0.32904705027623793	-1.0312624130056465	-3.644165031963091	1.6051902247578438	1.9647792818567433	0.20834105950677717	2.494339455373906	-3.1072013921439092	0.9488861307608598	-2.966752318285761	-1.5920684590529168	1.1904445766639027	-2.635357883424688	-2.7712974470400518	3.061663786963459	1.0329882246116755	-2.255342718673515	1.2910347638206572	-1.9273599082757091	-2.2114920880703854	-3.1201449193862443	-2.8259719289960823	3.2106319138236126	0.049325315943233417	-0.4142463216257619	0.507004538126905	0.15588134033181866	2.8326951135755527	-3.764345747160754	1.4831504054495035	-2.1404992099856934	0.1270178042809973	0.856164700800047	-1.6416229096508044	3.1801341836300185	-0.6791892359897584	-3.7334291091298577	1.521663860281362	1.7669351777605709
ClC(C)[C@H][C@H](C(=O)NC(C(C)N1C)CNC)CN1	0.057	-3.49392840014032	1.675094673776555	-2.9299383018046736	-2.450863331108657	-3.5550069673854514	3.2114953610016403	-3.267260639443664	0.8618679244871057	-0.5566787390520984	2.827701447196394	2.893270782079183	-2.015615379049855	0.8823469082644371	2.8203413661997914	-1.9762291751930736	-0.5208884279332486	-2.1163468797957514	-2.8891677023507993	-0.6833819196232187	0.02834848586886629	-0.8163726771017514	-1.6552178702273626	0.2782116491652342	-2.505727681274907	0.23764162724133442	3.2281252605548394	1.637743594513875	-0.8499654804321315	-2.0039453730557923	2.472295929122816	-3.0906037966340927	1.2866758991370597	1.7238812545681128	-3.2455069114545214	3.120597414077623	-0.29642809107185153	-1.5240722161625464	3.2187528367571545	-3.7378511709695985	-1.9933666596168425	1.7407829338662593	-3.7860062377937176	-2.3760144373761425	-0.984046872487756	0.9165594462626769	-2.651581344466427	1.6779629057099479	2.6013234562537058
C1=C(/C(=N\C(C)nc(C(=O)C(F)F)n2C)C)C(=C(N)n1=C)C2	0.6134841269841269	-1.0542252259980982	-0.7513548733273963	-1.9843953121051225	0.5468279894732779	-1.2725170099004104	1.9060568488830105	-2.2646763719719267	1.8129640449076518	1.5468525096353911	-3.6555783264266157	-1.5377101157880357	-2.901663979212821	-1.8363133591973977	2.259304545302472	0.33728769435140293	-2.5739917387148386	-3.3949177629876837	-3.163948465102839	-2.4154706496564984	2.6479584136708274	-0.37362126056515876	0.06623926709925332	2.949317907064053	-0.23600894181891618	-3.5125846716184577	2.1371564073327676	3.142321880081166	1.1228149175577702	-1.8608665138051725	0.39027964855894126	-1.9277479828118977	2.108121600802776	2.127113635641974	1.2224478472610434	1.628250897641153	2.312806681053721	-2.5397342560112195	1.0149098702773074	-2.595725849019786	0.1057154095719346	2.0461975699511905	2.167742948586266	-3.4040894597303883	-3.7831982679578897	-2.3489468501773323	-1.5249160726202393	1.5834293819229392	-2.3013983041582557
Cc1ncc(O-c2cc(C[C@H](C)NC(C)N(C)[C@H]([C@@H]3C)CO3)c2)cc1	0.5260396825396826	-0.8948363707946378	1.7886044277455726	0.029389913621577612	2.44312083996389	1.9325482290692495	-0.47741202119264425	2.3648723617604226	1.9142967369663282	2.3413977004066266	1.9758802371057564	3.2299611690323644	-3.0184106017146446	-2.148313507188451	1.2453115939824118	2.1143335112011616	-2.987719396966419	-3.7724718415830103	2.0697960782879044	-2.0465677319768467	-0.624678231899932	-2.6759294228225543	2.1440234030509684	-2.7114920842619625	-3.3557563726804966	-0.5405016641999771	0.8574596758518718	-0.2023650857158521	-3.3964470611418074	-1.2711405984944433	-2.9984618618471344	-3.50953875098806	-1.1735079637670505	-0.11660200009256094	-2.9897437335520047	-0.7475906266851817	1.017588624216275	-1.2472046580314995	0.8102537142458583	1.9003407780344368	1.0124616227900143	-1.861237409422132	-2.7324304557884274	2.4915684462133383	-3.7759335091182065	2.716466192758131	3.238186465099716	-1.4618635756902343	-2.5980890773456418
OCC(/C(=c2cccc1)C(Cl)c(/Cl)C1C)C2c1ccccc1C1OC1	0.6479761904761905	-2.091603115688353	-3.048962294052959	3.1165144920532875	-0.7678317647963571	-2.291088038641104	-1.1577439393860405	-1.5683195755682098	1.6424297369567382	-3.0204190894709626	3.010869749272386	-2.1657611511874286	-3.3361413230770554	-2.9179517321880737	2.9009204514134295	-1.3970078501139591	-0.3204490344694708	-2.1655697585003817	-2.378075849760913	-3.5664011668679225	-3.1482266230614218	0.6603861029720512	0.07869511243202032	-1.6878383735007536	2.0191222098143093	-0.6090024016180715	-0.9204583175784813	0.44020871528722605	-2.8125471350112132	0.4638749758194045	1.7684296751994157	1.9329901762865536	1.410065818226336	1.59890175061832	1.6466219278505365	-0.030017397956306535	2.850430338695915	-1.2054283994742607	-0.43495391644959325	-2.57941252208989	-0.4284240945789053	-3.7705551547605958	0.2547719866063609	-3.0878312636463594	-0.06573241334863189	-0.8565575925276883	-2.488234464715763	-1.6066659155233958	-3.255248400584872
NC(=O)c1ccc(Cl)n[C@H]2C(/[NH+]=c1)c1cn2CO[N+]1	0.06966666666666665	2.5783570091177506	2.868349991965278	-0.5568658427059217	-1.3161940827561978	3.040563794935437	-0.8797759899542337	-0.09411101611562955	1.7987848729727345	2.810226825651954	0.622047240370498	-2.4686643961348587	-2.3999779732075472	-3.596356080290995	-2.7997088543547752	1.456324368423993	-2.182892612671968	2.2374881344045843	-0.4959196129484065	-3.363350360654733	-0.6379393407829173	2.6004236499335107	-2.6153756960663577	-0.37908540773827326	-1.9942162767598497	3.1211517503982034	2.9009941498415532	1.5903193272755018	0.1430753627521355	-0.18847330292985687	-0.6805705853475121	2.676202027702508	-1.305119663051788	0.8767047008028266	0.8606373320994498	-0.16130675919826576	-3.7565022624798474	-2.9989257236943976	-1.335200596019689	-0.7960559162777234	-2.0448050477031745	0.041617961628793054	-0.35216345606718225	-1.9564705646147065	2.2491330695824487	-2.516941542544604	0.30440735278644215	-1.7180616443871073	-0.6539723618060456
C(C1C(cccc2c(OCO)c2oc1=O)N2CN[C@H](C)C)C(=C(C)cc13)CC(C1=C)C32	0.5077634245187436	2.99061998696207	2.185455674413391	-2.0734389574042646	-0.9957154876706289	2.9361383667602814	-1.184203944690755	-0.9516999819643206	2.010314832051379	0.32310566080222713	0.4616055128018459	1.2397244814590174	2.8387490555087798	2.955841185605565	3.0531068851216316	1.414753187840434	-1.2794339014205733	2.6619958848553784	0.9606445160020778	2.416387906250259	-1.2795754612517687	1.971730772103177	2.662758811088894	1.5189346360859632	-0.16020236080913985	3.2763394119082143	-0.3513587667929241	-0.6296971229394059	-3.582064978849459	2.2575209060578985	0.9264001502158168	-3.540862793628757	-0.17300009950039508	-3.3327596011598377	2.3341785624484306	3.081275009134809	0.7655782003320173	-3.1580450535288254	-0.18265343656438615	2.890224906058254	1.8511826005716339	0.4458056526530205	-2.2456767816325436	-3.5600933357011226	1.3465434549278674	-3.256161985723883	2.4023835783177736	2.9863076068448766	0.7138008453186773
C/C(=O)Nc1ccc(C(S[C@](=O)n2cn2)cc1-c1ccncc1)O	0.689952380952381	0.7596596230940582	2.126100030835784	1.4043618695131572	-0.786868585857853	0.16561360358310262	3.194482875319091	2.5839340779008673	-0.0778621329030087	2.7226027841779716	-0.10190775366944482	-2.036693693003589	-0.05879780100646803	-3.6731740881101462	1.0316530130792536	1.6019112251692382	2.170148951120268	0.5264114831303042	-1.5641000501465228	0.9318352074088212	0.9916024463714042	2.1516835257808227	-2.121919296278633	-2.543703541249381	-2.885313937492623	0.33165755697867816	-2.5828238504255894	1.2916960976149845	-2.9644393085821865	-0.7445239037813156	-3.223171884316487	-0.9360486690735046	0.25955009952630537	-1.9154656837673745	0.9146697350800945	-2.99456191952656	-0.20021787787690615	3.094306787588587	-2.9030244804195964	1.3096014959329931	0.45587134133987917	0.6896378082804917	2.493844057754143	-3.473851696542469	-3.331390207960198	2.149881695573546	-0.3381198829219607	-1.295315350071221	-2.884103798311693
NC(S[C@H]1CN(C(=O)Nc2ccc(F)nc2n2C)C)c1ccc2	0.5888095238095239	-2.0115577310283186	-1.250611682792437	-0.8544396171097755	2.178801373004265	-1.73717327495428	3.274791638091963	-0.542768026009675	-0.16060013284922547	-2.7209352017637696	-1.7254506953070452	1.6322187376958812	1.2503325414919315	-2.6142890539791024	-0.41062837529240337	-2.2248519817144334	-3.2012854371503376	2.9366851643022693	1.4085142767034728	-2.2169237279942196	-3.3580213325631014	-3.2526092247526246	2.033802543359254	1.1899242073431076	-1.6407705312480436	2.5405015876067463	0.7424870914556285	1.5110801949170103	1.286408175543512	2.6515719548314696	1.77045425510022	-2.132536590831796	-0.6777566090790752	0.8858760464168469	2.2565838085008334	-0.49284548790599736	-0.5712387130600933	1.2859683804529292	-0.6869472969991555	-2.6763657387216417	1.0938923911651877	-1.009071897443444	-0.01121532867291597	-2.9786179079081814	-1.0056600614149906	-3.6046326908821262	-1.0833760174958966	0.8079182651150907	-0.727015877879257
OC(c1cncc(=O)c2ccc2CNC(=O)C(\c3ccc(Br)cc3)c2)c12	0.6218333333333333	-3.3426706686827647	2.922116782958798	-2.183024586758558	-0.7785459826655847	-3.0128317930812107	-2.8773547349359867	1.4772841882830496	-2.6355379559982484	-1.5912534263238713	-0.8416393750045068	-0.04296668144754623	-0.14852054262168268	-3.5952773639505153	0.9865110316588694	-2.3255521634020035	1.7566881658054019	-1.1666042643576535	2.7303296218186883	-1.8485592898771914	-3.1361869744872894	2.817423141803447	-0.12100828583208623	-2.251367131758256	0.6841784418214267	1.252264672780787	-2.722485969351572	-2.986926228357581	0.20214336864307025	1.449644045173157	-3.7843032148979794	2.2390232102422374	-1.7963651250745576	-1.7414136068148407	-0.2731821355288986	0.1533915805560686	-3.2963538642748986	0.7705899247459387	-2.951258701786445	1.6412175461869616	0.07494872336317959	-3.281160572618843	1.6696777573470145	1.8017462448371298	-1.5637341436613972	0.7732406560075891	1.6205892072852004	-2.7391917657270852	-1.037288293837546
Cl (=O)C[C@@H]c(Sc2cc(OC)c(F)c2C@H]1C)OC1	0.04	-3.0535454509290334	-2.5000109824857137	-3.4016744892581263	3.2282583807897813	2.043451927187986	1.6767619193690733	0.3412832101659067	2.977631610159544	0.7586036405174168	-0.2335005323977759	-3.260438196488711	1.8883030633433942	0.18976743349863723	2.3187674641101257	2.165033424408781	1.4351353773584838	-1.9893533332186284	0.13763629088858176	2.9880546912104755	-0.2827379817114237	-2.667116989537335	-2.0156262917564414	-0.13954075475161698	1.4160838689490625	2.3307872511141934	-1.9768985108192383	-0.8706441980494555	-0.4717186899652659	2.0463163844408205	-2.649374153582334	1.3063122966080503	3.0863392263800584	3.1506004318144143	2.143263386236132	-2.5941099203872264	-3.0283271821469886	-2.939754347225743	1.437748203985655	-2.715299306563338	-3.688158878739111	1.663767657559319	0.769938042461777	2.7360310504520307	-3.5433487337171337	-1.200415378288246	-1.1660487633772352	0.6561434753273918	3.2884473132395335
Cn1c([C@H]2OC2C[C@H](C(=O)Cl)N=C(F)F)ccc(Cl)n2C(C)[C@H]12	0.5119848739495798	0.1606171848499467	1.8109631817103073	-2.628850875970996	-0.48966938318903575	-2.8018539684841963	-0.7499071657131102	-0.21893763689395174	0.660502251795335	0.500108268805123	1.8108578408502574	-0.6675856804515976	1.9701670653630208	-2.4993212180313593	3.111366244388475	0.1774845757313277	-0.5669177229989715	-2.4916133471192863	-3.454770212510004	-1.8110839474094182	-0.2201781748423386	-2.0433179378045923	1.2453164084940909	1.759561410630825	1.5398188982671117	1.1439961755889119	-3.6727120701736555	-2.9116411534389863	-3.720470969223744	1.3638113846730553	-1.8390218553543003	-2.5220946401602857	0.9117701220619958	-2.664172407124044	2.6553240986728017	-1.5698555523902344	0.109075748645723	2.6161476448419716	2.3470027299910914	-0.6587751329998115	-1.7913401922731875	1.6086685607111493	1.453266398983044	2.8327318179183187	0.8006103873144435	0.9723718938994539	3.1699188846818833	0.5485194727062632	3.2776072152245987
C#COC(C(=O)c1/F)c1	0.02	-1.0676904540086838	-3.6714166623674043	-1.234735978332393	0.452609994555198	-0.08759156880713626	1.0258130701710861	-0.4324220047901015	-3.29453812062898	2.3469904389072234	1.369247049759288	-3.1904888839015526	-2.653809903892382	2.4265270379722024	-2.030042600249648	1.7542410800343964	-3.304382176620428	-0.02016761532544553	-0.21982991201637425	1.1255094529210163	0.3415457172250189	-0.7079343122312673	2.4070518245861994	-0.024067453519377224	-1.4557130836109606	-3.340164508525831	0.34437489889156936	-3.5568738517896255	-3.604625946766109	-1.2736379155317081	3.201996175300925	-3.1100877653690056	-1.4571763857448952	-3.3031153575460785	0.7138321475438394	0.36259233080388764	-2.8950747591141677	1.1975605989503366	0.24364044518402928	3.035504661822957	0.8510208553222949	-2.3285917816166304	2.8242869216878708	-0.8652074289537808	-2.7277929022486607	-0.8238421319132998	-1.5647169110779688	1.0670063549346063	1.6808228146088462
Cl	0.04	1.8450975413958854	1.5172710597178396	0.3803905743553573	-0.37176035230386084	-1.3230615666548848	0.16219872891972642	-3.6304217434928496	-3.550709214705646	1.0163379118228315	0.3064623347677147	-2.6691527268967645	2.9607891702441655	-1.291786037434989	3.2891006283280317	-3.543170837776965	-2.2080482632193577	-0.3375056612562757	-2.422171287942123	2.9607413853262994	0.15651070464369932	-2.1074262043914014	-3.487410381648356	1.4557578861465936	0.5579128340893833	0.5789354051853506	-2.2549347962651813	2.3532900819792477	-2.0061735070728033	2.029303437767391	1.1385035360848637	-0.7553009986158039	0.5230209057761561	0.5905063934041399	-3.3521735419154775	3.2231291623156233	3.1844683940688174	1.750830942920194	-3.416208754546698	-2.497497124980771	2.521832462079079	-1.602095579938867	-3.50179707029857	-3.2091927474469806	-2.462075418057399	-1.2267451319572946	-0.44507061429988015	1.5577463585703244	-1.347343361164198
C1ccc2nncc(Cn3cc([C@H]3)c2c2)c2C1C1COC(C=O)c1(C)C(C)=S	0.6326545801299244	1.7678559653301846	2.342632276999468	3.2555463553375263	-1.281807195452123	-1.4503695980419025	-2.9445630494324746	-1.0410593497044376	3.2001994591993252	2.2583037010869607	-0.36141152910611396	0.26017073788136624	1.1263819858373623	-3.389976150185792	-2.67501626793041	-0.8525271757157178	-1.0290362075265582	2.99530187008663	-2.4832531026628883	-1.3068656048643974	1.8898856429813122	0.32401401019389287	0.8747054043129037	-0.2159634754109354	1.9856461747457406	-2.0160094956396404	3.2736515626695217	-1.5514855261305693	-3.1303851975596153	-1.0368353915869593	-2.9405976430991383	-2.8814853173011206	1.5255669936660334	1.4988661386813762	-2.0797240453205577	-2.7920383108264257	-0.15647724166141685	0.7182868866923595	-2.428587651271531	-3.7301256498930564	0.9315412421821021	1.4627564706890226	1.297453924563655	-3.732241791314442	-2.9736629901569236	-0.17037287206177387	1.7002750011566237	-3.2707497725092685	-1.0437468597513613
C1cncc(n2ccnc(CN3C(=C)C)n3C2=O)cc1C1NC(C)C(O)cc1	0.620577417027417	-0.9291744267206248	0.6900626652381172	1.9885259428989839	2.540329074896105	0.10460827346609758	-3.7910642546800424	2.2396643833586714	-0.24590435801274202	0.37424391822904823	0.145859331627344	1.256490399466836	-1.1662286394813872	-3.710498438691017	-2.131733157372138	1.6293034968638382	2.440516859540538	-0.12933576224813637	1.822355924257078	-1.0194393874975045	1.4469682962881363	2.8155052010055197	0.4544948471631125	-0.806485692996636	-3.4010235195339624	2.842762746225742	-1.3048193173452955	-1.9477378506910012	-2.961328368088787	0.41614459907686463	-1.0978118623365511	-2.8315626869003863	1.9506735255191296	0.8334111359961485	-1.280318351999434	-2.1087737144949865	1.352547440049313	-3.4300548751476607	2.814302443557799	-3.4577078521700093	1.2677014778716584	-2.8195578642968684	-1.135920834733302	-0.4220301018727155	-1.9828763066914203	0.7578050538099568	2.01056576324919	0.011052199468488677	0.9009618116874121
N/C(N)(C)C1C[C@@H](OC)nncnc3c2ncc2c(C3)/c2ccccc21	0.51709393299332	-2.4428250654975123	-0.7644066887720999	2.6555617906894344	0.9754420536641151	-1.2928086708440385	-3.4780484251768984	-0.9563637086441936	2.453142442656503	2.6388115616683905	1.2567964565806449	-1.615717610737545	-3.518284518399584	-1.639206400785099	-0.6307259541391543	1.1499646113344717	1.7506221401882032	3.1714156810419762	2.89864208287543	-0.8144940693892875	-1.5887400886360958	-0.6532890535017271	2.4615351566157155	-2.5682037162562104	0.4396522412406334	2.171776318855433	2.4912561696086257	-2.2103951734977914	1.5623072186669127	3.0560961606191626	-1.440251906060491	2.5006049253262077	-0.6635659186303098	-2.447207760431071	0.9157913628243524	-1.6400946680658484	1.7445787133937003	-0.7719927001948115	2.1933719113861994	2.6583999743235385	2.0667187045455915	0.4657866966504587	1.3177055377299922	-0.707781471849871	-3.202232968818007	-0.7138954798602053	-2.9704949213554444	-0.003458245407151228	0.9916791335949142
CCOC(=O)c1cnc2nnc(SC)c3c(cccc4cc3ccc4OCC)ccc2c(=O)c1OC	0.6256428571428571	0.6840049812513955	-2.2433645419121575	-3.4216413036282303	0.08076370444955883	-0.2896510938414538	-1.45703699729546	0.22611238121912614	1.168235346922783	1.0902308871779747	3.0573167408951356	-0.8636892152618718	-1.24151511321433	-3.7887425068721226	3.2728807188110904	2.3331106667355224	1.0824822694181169	3.253567994496402	2.6262053325186665	0.8193586714001881	-3.1020431093046956	0.6013113390312839	-3.1409009981591764	-1.2702548896027634	0.23854617805035083	-0.19522427681667587	1.5003009442911193	-0.9786446796103281	0.39330059835698705	-0.8414447169960813	-2.0031375006080046	1.0407066562452663	3.1224482513375538	0.16250996415639873	-3.643723362174102	-2.034840998904473	1.7624911027458579	-1.9526043069682666	0.13822972806056066	0.5123761699508798	3.0690862152262666	3.0508388935675166	-0.4290072973312906	2.339514807101982	2.6735527282931457	0.713198394676458	-0.8499140385302191	-2.3277318758282544	2.3511489952268745
OC1=C(c2CC(N[C@](=O)C3=C(C(=O)nc(s4)C34)Cl)[C@H]2Cl)C1	0.5470714285714285	-0.12953221756890176	-2.7167880547986876	1.0386323728136837	-2.181897763065737	2.691281394354065	0.3226151583524839	1.736505768285915	1.9760157852662887	-3.006429723647399	-0.31408732002548545	1.0392985464644564	-1.645985317389667	1.3716439893437729	-3.5146852598840805	-2.108803653193129	1.3400682306968834	-3.751330932562338	0.7055302624052517	-3.5095081823515293	2.798113690996252	-3.330970351827706	-2.4359262763357132	1.652742484470994	1.894923939765481	1.4914051154705872	0.2264473331010235	2.9502510870810177	-0.02105914056160829	-0.9624664654648414	2.5030419058283453	-2.95176122667006	-2.879268618910382	0.7554108811441003	-1.8063271882953027	-3.4367554301235574	-0.700837446642097	-2.0064886927814802	-3.5761752047440085	1.5133863550685334	2.3425651052565613	0.9393811060398214	-3.2883069955424116	2.735461392519995	3.2231157936200807	0.499128778847008	-1.2833267921675922	-3.7394740590605937	2.182637722672891
N#C/NC(C)=N\C(=O)c1COC[C@H](NC(C)=S)NC(C)c2C1c1cs12	0.5300476190476191	0.5515203529229158	1.0412827817037353	1.5426831930088483	-2.8324903251003226	1.5689800719667515	-0.5598296487282379	-0.3762253049151578	-1.4683401197654278	-1.2264793795096338	-0.11227715501308921	0.8759652285200472	-3.174832923732573	2.9175003485237188	-0.5394504149154469	-1.8785894702805561	2.848117333382026	2.441295126191065	-1.1686361550166513	-2.553418765804304	0.4021829718783918	-2.875322588240616	3.202613831289889	-0.5437381104609189	-2.6004630866884044	2.7603738491419527	2.688874660995163	-2.174903155262906	0.8266799894286132	1.5813710904734286	-0.08693933800231601	1.550222980240462	-0.8741636615364512	-2.848125594478381	1.4510328407022364	1.7677786554524149	-2.010764090176235	-3.7785104519004356	-0.6098299006472692	2.3790649582861505	-3.3337592514767285	1.0279970178003621	-0.6103617611058807	-1.8233344170190722	-3.07071917593933	-0.8069645493725184	-0.0003164474623260638	-2.503196616000103	0.41796559327104443
OC1P(/C(N)N(c2nccc(O)on2)C1(C1ccc2c1cc1)OC2)ccc(F)ccc1	0.5054013219322815	-0.5344731024777287	0.7978542800437038	2.448354867080189	1.9034767545687714	1.1647560620173794	-3.2612467198306128	1.148787251522541	-2.313270197433125	-2.9924238990234167	2.9192534261783107	0.3840497061838084	-2.6763939995059176	-1.3273340283491444	-1.5675545747114201	1.0324449328925152	-3.3836689028430813	2.9057301500605446	-2.0946929051559424	1.7827527734348614	-2.61331530496457	-0.13181192261377106	2.769276551684049	0.788973163609497	0.5827203958744622	-2.6751575699606187	-3.082474045121622	-2.1174997378985125	0.9189980732165903	2.9870139117657413	0.8543374781078636	-2.361078756847336	1.1341027752660189	0.3410889190920594	-3.2299883877816136	-0.611590305282038	-1.147373922216659	0.41155524936344534	2.968847529572545	-1.88310031418898	2.96302788546748	2.67162553990274	2.3441620106334584	0.04261932485632869	2.476826610190348	1.7379567986426494	1.067604775804603	-0.7250808385298662	-2.857533547790358
CC(=O)N1n(S[C@H](O[C@H](C)N=N/S(=O)OC2(OC)c3cnc3)c2=O)=S1	0.5406666666666667	0.19647561243276312	-0.4305756242043026	-0.18546956192302444	2.208031671841913	-1.3110829934946566	-3.325023562086011	1.3143372188000653	-0.694922582202453	2.1297088583908854	-2.9256062568800525	-1.3876596849454743	-1.3162051150614182	2.1587459137800433	0.8729405821019753	1.5320090984419013	-3.199662028976227	-2.8647690644072226	2.2737342353214904	-0.9014662830167262	2.39254109176858	1.0738660914677096	3.203650750545263	-2.8162996257692687	-1.7211439015368502	-1.8130801689169387	3.0433291337313886	1.4134458879190115	2.911881555507187	2.9618131975022504	2.276604784159714	0.6583093576900803	-2.983532836554197	2.1625143428823668	-1.4280519334562234	0.5408909393207635	0.6270015461727523	0.6123034900951954	0.05510257918106731	0.7085428266442451	2.9720674848175905	-1.4458386191282546	1.9666757045542465	-2.9351194747149973	-0.5791973908774892	0.3424430219242369	-2.8464593687974795	2.9746746270525053	-3.3089708222889467
Clc1cc2nc(CNC(C(=C(C)C)c2c1=O)OCOC1)cc1	0.5876496679049872	0.6927292306523265	0.7136579678548518	-2.930766172718898	0.637972391449309	0.6370163403518614	2.338150211001877	-1.243612850874392	2.9669826111766753	-0.19081292884273937	1.0954971044034876	-0.6499465610797093	-0.45852728420613964	0.5347860163348743	-3.7000995248016606	-1.063831517084132	2.8484254859380425	-2.8124604642927133	0.45538017034749867	2.550417119181965	-2.34919776196923	2.9117330246001005	0.701179925566005	-2.4561904664677847	3.268866956827127	3.070343566879057	-2.444098521118121	0.044302367500540285	-2.154447008887934	-0.9494940501057929	2.7267932169478915	-1.7628906570058316	1.040563598458255	1.24166440300284	-3.081862317877647	1.9676971742768634	-1.907543562378692	2.4191587446983505	2.192978483937069	-2.94127000036212	-3.374451636453081	1.8381166945599006	-2.5390025760807564	0.7150690877124113	1.3235456972519346	2.4084040566777665	2.143758402812101	-2.3447667031715245	-2.1030869876478357
Cc1ccc(NCC(=O)ccc(F)=C(\C(F)cc3ccc(OC)c32)CCl)c2C(=O)c1	0.7128333333333334	-1.7544045420450622	-2.844005801251724	0.6929381763431532	-3.5940149491310636	-0.8354635133293957	0.10870323720562558	-3.372836231696836	2.4432753308126376	-1.1136719596064633	0.9158750252023715	1.8444911411523774	3.1649929845955915	-3.0229120660548072	0.17242945598039583	-1.8048123166156511	2.1603790279218833	2.9967247391977425	1.2505003678475237	3.1202314668745545	-1.5234302615273783	0.9293933495498674	-2.245592457374899	-2.8436458416510244	1.2742173696944938	-1.9891668692552607	0.7463743560811098	0.06386622100602857	-0.4013369718940418	0.45504823916850246	1.6575706122706046	-2.812559378760531	-0.005463764256604442	0.3346990795327196	-2.804060678990992	-0.425549818002529	0.13903538097078583	0.6270038438817496	-1.4385531088228274	-2.229495129507793	0.0784440632646306	-0.8305559544981644	0.03144811786404045	1.0647524460702842	-0.3287687475138594	1.7888835710050817	1.2799638888342137	-1.3097467952922437	0.20045909716253174
O=C(c1cccc1c1oc2s/c1=O)nccc(O)c1c2ncccncc1Cl	0.6329539007092198	-1.1373005389954627	1.8392110686290497	-2.8993522328070394	-2.605640897543826	1.1975298515717032	-3.0922452070565223	0.9725918724649034	-0.9949270410623905	3.177072945303472	-1.7155960525409926	3.121698358312491	2.400477939664662	-3.082412492574912	-0.3196145292076036	2.1389821177912802	1.4161993074987675	-0.5932422474908954	-1.152405914513905	2.1426224792770237	-3.628077356364513	-2.60414758168674	-1.5903666488285695	-0.9417692085679188	2.0994043391597677	-0.305655897382179	-0.49603914951332895	-2.2027387071578137	1.61797570838415	2.366610365060253	-1.7308157678254434	-0.0401217655481263	0.8055639593724804	1.4522167586184311	-0.25116963583755636	-0.7835855613004932	-3.111935751217021	0.3375279845924366	2.335180396416429	1.863365440155027	2.1567956456997894	-3.4141469279286127	-2.631989927334729	0.35626198976704604	0.42671007470447453	3.096807541470225	-1.7000662034894116	3.1114582719540333	-1.2401290780542804
Cl[C@H](C(=S)NC(=O)c2cn(C(=O)cc2F)c1=C)CN(C[C@@H](C)C)C1	0.6411957671957673	1.4902976669894157	-2.599081131952154	-2.538470027488764	-2.559101733291283	-3.2389401481163	2.8990125494548575	1.1234085385881203	-1.1209941470242701	-3.7403190805276463	-3.419520968263554	2.5050802251510005	0.29574992180430293	1.2934603841275605	1.1105691639594557	2.791140226919598	1.6669763773657937	1.237272118741882	1.8391849028579692	-2.4237609001860365	0.7963392788907546	2.110953966822395	-2.6806785727403613	0.5782620321151448	2.812839141982212	-2.1873983164328874	-0.3905543604043431	2.2246730117479823	3.128519346603505	0.31227221344557154	2.048835390347911	-0.30419723955609923	-1.209301323287315	-1.850557333162816	-3.711450195211353	-3.300546604674756	-0.3970527016974308	-2.6624567321831294	-0.5460841027432797	-0.8955133194220903	2.6072962579227443	2.2166145023212644	-1.8232659768300117	2.0502909839527987	-2.0433529160860076	-1.5091958857241745	-3.6763467564296666	0.8229381595314997	-1.3543116446516215
CC(=O)Oc1cc(Cl)ncc1-c1cnc(N)cccc(F)ccnc1	0.6033333333333333	2.5405046729280816	-0.4972682702086395	0.8491646143820315	1.714963718772868	1.3816173961900233	-2.0275510251952094	-2.3066658430700206	-0.8486495417582325	-2.422910624256303	0.7656963729886552	-3.384925692062321	1.8772651908518618	-1.5006478366975209	-1.0743665609273552	0.49766103106471515	1.8338212022926905	3.039276683500974	1.8236616276473496	2.047864709293547	2.5455360056692173	2.913026311230949	-2.2203074720406555	3.1705780411559132	1.646906121986258	2.000556291637735	1.3614535364803872	-2.1663309020938493	1.0266908820463385	-2.1287257710523626	-1.0594551546013933	-1.6926993047425096	-0.48150232790785186	-2.8013436290310016	-1.5488758485584482	-2.9484919031296277	-3.016409704212729	-3.6353914978183153	-0.9908283526522226	0.26812435387791034	-0.7057377330819765	-0.27529860972300924	-2.3536703018680214	-3.551843626410312	-2.589184439087082	1.8728942498360102	-2.5274970881933467	1.349525674868639	0.9522146594558167
Clc1ccc2cc3ccccc1OC(CNC(=O)/c3cco1)nc(C)[n+]c2ccccc2cc1Oc2	0.6129229691876751	2.6828653145868486	-1.0532856229657304	2.050237842951395	-1.7109479582293927	2.659314842941966	-3.601760514383467	2.956301704630758	-3.493059428547064	2.695181093344872	1.9527277277148567	-3.7759236934857108	-1.1696306982075417	-1.8926455839914258	-3.682649138696851	0.021348931790637238	-1.6230537974007593	1.00726442631169	1.011258904389388	1.9427920990949605	-2.4296738921730103	-3.524062165109179	2.5664071566673208	2.3902224290480127	2.835897890654607	0.48061593025881155	-2.714886895363179	0.9375911957910059	1.9265168045189291	2.361373540374367	2.3293081030011376	3.1218303595742043	-1.1566717458881572	2.921464473195364	-1.140258041537189	2.5679071644576643	-2.728734986249707	-1.287451034983686	-3.6420813385442723	1.3829274722679141	0.9620113197539544	1.4314743387480204	-2.424228909089898	-0.5116383283001116	-1.0718726141959714	2.3354943698542234	1.4177081807668825	3.0039439617005144	0.4702159812769322
Cl /c1cc(/C@H](C(=N)C@C(C)C2=NH3+]3C(C)C)[C@H]32)cn1	0.04	0.4626069399246244	-0.32599728068984835	-0.27924696877876976	-3.551792202998952	-2.867466141574862	-1.8342330177982957	1.7814775202932465	-0.3461562628173094	-0.2964279516195978	1.825970631437853	-2.856661517378665	1.472231301259054	0.0636853602056604	-3.6511964491331286	-1.007172760915923	-0.8425884841787701	-2.4685147538396475	1.1304906210002015	2.506622574395708	1.5349639677610876	0.4395104229778015	-1.5616730004816533	-3.0696124237761837	-3.2372371762250185	-2.6790296642162597	-1.497691266512287	2.549620803853106	1.1022107559706953	-1.8921642270546135	2.31000696926876	-3.2898386284850485	1.9340215797743276	0.2985906863943164	-0.7786624987141568	0.08057543254362365	-0.8527337111680033	0.9175206484337721	0.4454783407868401	0.9364868319168815	0.4347853308420264	-3.0346808709545727	-1.4380996520769922	1.846454050093202	1.8519393845065881	-2.0614445566459842	-1.0820105796926445	-3.0592154464017134	-2.5387129142442
COC1C(N2C(C(=O)C)C)CC(OC(=O)c3cnccsc3c2=O)C1=O	0.6313781431334623	2.0294886017799154	1.3894184859176306	2.54354990393007	-2.380814289209182	2.999032370919335	-2.5394899167351728	0.6889657619936518	1.7095658409671257	-2.0259480186918832	0.0287026061135629	0.8214388333781084	0.4112790077369741	-1.1308533528944125	1.1288499870646858	-2.4902657889446305	-0.8123039530370386	2.9729122891876427	-3.3751626438796305	1.57968907794322	-0.7134018765404808	1.0554280683514365	1.4982397717959675	-0.21246275797592773	3.2612808212486506	2.626292660224798	-1.389377208250039	-3.3418303523601716	-0.05749413206701304	0.7926469440174255	2.3912619596163323	1.9351547748410773	1.4168109998416467	-0.667443737850244	-3.7257425166470144	-3.601215209088571	0.41271996091079366	-2.3080867346819094	-2.3300067390563157	-1.859952309446673	3.0051320766489367	-1.291648689413797	-3.3448233751161114	-0.2563523350823331	-0.6500934964040992	-3.1618901771557746	0.5908740389065006	-2.412104241045916	-1.6219337882740459
ClC(OC)c1ccnc(C)c1C(/N)(C(=O)cccc(C)cc1O)cn1	0.6683809523809523	-3.07276725811585	1.3989831135705995	0.31019124316605673	2.43451304727927	0.2931940377059217	1.4416091126880621	-3.474176052541869	-3.644862030811241	-1.0199589371751308	1.3965393205196213	2.2226861199143544	-2.427400078985766	-3.748826854775271	-0.7008897873664304	-1.5927974220170809	3.014195659927063	1.4549345677751138	-2.2462541309087207	1.6808785449254433	-2.909520741466214	2.381745199422709	-3.6579434258399104	1.9795729933651005	0.10251432437568653	-0.07475489746413011	2.4199519267672294	1.1916762883208625	2.830241999097855	1.6601865313483462	-3.3415822026501765	-0.40314500294583056	-1.1657429111016189	-3.592254636025252	-0.9500005504982654	-3.015332499917785	0.08079133974662911	-1.7789497069675302	1.0751022217993125	1.1514232013166081	-0.0676739530539634	-3.001833084015577	0.3940282897671956	1.0619073500148248	0.9670006320477054	0.21980640769087056	1.0064396633740325	1.7431039066133014	1.0815223273028733
C(S(NC(=O)C(c1cc2oc3occc2SC1=O)c3CO)[N+](=O)C)Cl	0.6717543859649122	-1.440026325995842	2.7576770200400773	0.8456257775123408	2.920460235910739	3.2110839818961	-3.5378462026720334	-0.2484720970682135	-0.8536095989905865	-2.5483182566838947	0.04595413435769524	0.6467752634576227	2.3487162658294	-1.249640104188538	-0.4353256246918491	-2.9132264055884365	0.3594986246559042	-0.7883126082837828	-0.8940512217051189	-1.9071041671360978	-0.10783377579826503	0.7496141929092834	-1.0254022400851879	2.751042177239328	-1.8638116033062913	2.806864454368311	-1.0975628684440584	-0.23098861035819818	-2.027165402459732	-1.382208927127981	-1.9976237578179707	0.6271978103157849	1.538441300586543	1.2006450469282415	-0.5674201605286204	1.5296746219740474	2.8575508108430228	-2.2449420811771503	-2.3860887476963586	-1.3908628515366233	-0.9180312962129449	0.3090773304791581	2.4646105403095406	0.3565215085827642	-2.0366657728118525	-2.3561085414766136	-2.60635871542948	2.301241837966992	3.2124543948180877
CO/Cn1c(=C(c2cccc2=O)oc1ccc(C)c1NC)ccccc1	0.5622039007092199	-1.9347283231321362	-2.576040453709459	-1.1416806362828917	-0.3270439578848836	1.4702443772133478	-2.815852131784095	-3.2829551746833365	2.1740333018430293	2.9432381271101864	2.5288045688874563	2.1473700796146673	-1.1695763116703652	-1.584577213892322	1.6479566175544242	-2.088244415187201	-0.8894890974042489	-3.782035310164395	3.0741503011619677	0.08590504374783103	-2.21774225200991	3.287824552805059	-3.7786336441071557	1.5352540681179123	0.04993853189967723	-2.1411318262025305	0.5651853931179271	2.287694304124063	1.5740158727329616	-2.227564177226121	-3.2190290719660677	1.7424068049799768	1.123981656073707	-1.8325174844744543	3.1132156527114967	-3.1953908489088354	-2.3889801196162033	0.8089112333200328	-3.641451363638272	-0.6636978094254129	-2.5396173112934535	0.8866565368960417	1.0334031556760594	-3.7601247197873593	-2.634568016517669	-3.143629622356838	-0.987910171638295	3.131711973471856	-2.157818650092649
O/C(C[C@@H]1C)C/C(=C1\C=CN2c1nn2COC12)CO2	0.0	-0.811414852907594	-0.8189695951834715	0.43431919109830464	-2.1711428636512506	0.7796334944431242	-0.7452953786470977	-3.310464302513756	2.7154054541889554	2.545981622677272	-3.383836468082533	2.6623000319735137	1.587418139542602	1.8158845314961454	0.763652108910235	0.4318575919343397	0.5354125594331656	-1.2707464934495638	-0.7565579375821878	-2.3735309717516033	3.257761142626361	-0.3997393520921251	-0.036768622343732016	-3.0432946180850147	-3.1034990409098437	3.032644215102052	-3.4445495148347036	1.2798667864650328	-1.1212959024875961	-0.24147042772945326	-3.135285071731471	2.1410468667561355	2.9253153967421754	0.5067044915243732	-2.379700659822915	-1.5728351974454315	1.385024123617682	-2.3564555511488225	1.400386278490271	-0.5550069748513891	1.258730160790063	-0.18166501094580267	-2.190247213516411	-2.742240231259655	2.2424373121395327	-3.562279711595454	2.9067571839494377	-1.3099760825116578	1.312324357983007
OC(=O)NC(=O)NC1(Oc2scccn1)[NH+](C(Cl)C)c1c(N)c(F)ccc2[nH+]1	0.6042187822497419	-2.1787206096979235	1.9129772031359424	-3.4267593228055504	-1.6371937999629251	-1.5704480711352433	-2.3585864130983345	0.6952410850745947	-3.06039813016091	-2.243945048353675	1.3013066617521538	1.4810218651847507	2.7924768266043145	1.7859002189458648	1.2352776741253262	-1.2364029893213568	-3.7097344291673515	-0.7069522553902066	2.3414190281476808	-1.6206314493446174	-2.5492975309985653	-2.1547422757523806	-2.7183021357848283	0.41686342412304533	3.137306603640802	-1.583560102998188	0.40502308490002736	1.0595279258463695	-0.05775757841828355	1.3528229092104764	-2.7254582061391788	-1.8644951402742531	2.6278930447080295	-2.750757255968751	-0.05730965954378098	2.467442477168923	-3.697705761642735	1.78803005650484	-3.3343087854536964	0.7722984015930985	-2.1932408761547615	1.0897048314015656	-3.140186390743536	-0.5541111526830598	0.7962194703371113	1.390960029079622	-1.7986802863170626	-2.938672585534564	1.5536572546483178
C[C@H](OC(N)c1[C@@](C)([N+]/N/[C@H](C(=O)OC)C)C)C1	0.0	1.8200647518485775	2.9421294223279633	0.9681741452273407	-0.7641955470923221	0.8854352121799254	-0.5918542486361211	-2.824153673196567	0.1487311770799642	-1.9829472400783068	1.30225217881768	-2.7343443108520553	-0.8366580089076732	1.3650932135450304	-0.19032682697099412	-3.470337075757169	2.79368700549288	-3.1507738239307828	0.5741807705456878	-3.4980558036887803	-1.454178117605331	-0.1871630233402395	2.7218228499005157	-3.7896541527697853	1.349178351540636	0.826202488344391	-2.6578273970277193	-0.3877767767999405	-2.7721799519564927	1.2589173907838207	1.6568206020229876	-2.563061052617135	-3.1543236834908	1.820921316011237	-1.3243921667925727	1.582049359548436	-2.9794642370108364	1.8538449472929202	1.4681503996601828	-0.8514041967257606	0.6659152958886407	1.034475951664363	-0.6409801690242105	0.8445336415581615	0.9043253456604816	1.4528151208464593	-3.2813006923967514	-1.7465020658735222	3.0152232278339444
O=C(c1nnn2ccccc1CC[NH+]2)N1C(c(F)c1[N+]1=O)[C@@H]1Cl	0.4744539007092199	-2.630077853710488	-1.6046591653471607	3.1333672577230143	-3.326273675532769	2.7995592222163737	-0.7201898304467398	-1.5343085753309147	-2.0543710939048756	2.437667904799162	-1.2046322051594727	2.182313011777456	-2.448502741031426	0.5174746292782251	0.2875857107573534	-1.2216229448262315	-3.0972340076825495	1.8144080049596907	-1.0398956002297282	-2.0358762316656644	1.9422546162692962	3.014826303973896	-2.787319227436492	1.0265357689314536	3.035257529207855	-1.544373325244512	0.7212589064559483	-2.352317278510166	1.4515843279523084	-0.1384169643620341	-1.3399260313234418	-2.646540861234731	-0.4910705459638005	-0.5430910352301583	1.0632387012452327	-3.118015104580966	2.2821254209231565	2.239300057639043	-0.9440640761441568	-3.3811693856010434	-2.797645050700929	-3.0183985908681317	2.2862588735799827	2.4259764420100662	-1.030669163259065	0.31880167109467283	-0.4347750391900611	-3.056358981878768	-3.703953966806364
COc1ncc(NC(=O)N(C(C)C[C@]2C(N)=S)[C@H](O)cc2C2C(C)C2)s1	0.6588095238095238	-1.7800494687067716	1.9221032992534397	0.025875806190912343	2.6462547225387105	1.824425888644413	-3.2600565901391376	-1.4983462600173842	-0.3955186914640225	3.0323646145104357	-3.230799085262158	0.5555761809668001	2.8268793739064098	3.203053674399931	-2.4871324413744214	1.3727854829265684	-3.2602139482512276	3.2389270984051324	-0.9174230962006535	1.5287355102373619	0.9385416780009397	-0.21539404369317472	3.1551254503710684	0.3563876103626784	-2.0163910857570526	-2.2704452606677483	0.5806374667897032	3.1255026306619706	-3.126155869940689	-3.7841615005920084	0.9345918695179583	3.273514955313618	1.1859667242815988	1.074804540212571	-1.1871427532560381	-2.629259919096749	1.6229889088685834	-3.199209744436704	2.29543741746585	-0.22713066206906607	-1.3447735708246653	-1.5244295513468638	-2.796780239834611	3.159292316810644	-0.1727852948101667	-0.8012979280004351	2.5294428109357376	-1.9105169473582664	-2.225549120471534
C(C=O)N1C(O[C@H]2C(c3noccc(Cl)cc(F)ccc3O)C2)c1	0.5944047619047619	-0.9264095626560458	-2.7531829782268575	-2.3211282547563306	-1.5851776730628764	-0.4204272817637067	-0.8229022991239741	-1.5046054914749103	-1.2174242650175682	-3.6372099663986672	0.13562044085385505	1.6392061716387296	-1.2466306378539747	-2.8094844652947697	-2.3654562367607874	-0.7491729031017287	0.9931247450634944	-1.1894576991667263	-3.7478109083657802	-1.4126221882962637	-2.8135139253073227	-0.05461406265713853	-2.3388254652916274	2.1808231517065524	-0.7143711840886802	0.5134259225794944	0.9277820712186564	-2.741494211050222	-2.910752044961224	2.1197265649184667	-2.567951450369974	2.045525189168041	0.44766093606919455	2.9125493209798528	2.020022621460912	-2.955899040710792	-2.5234111118986444	-1.4470727828939864	0.3885558254176482	1.3766454947264979	1.4162571496486578	-2.9802885419974103	2.1332422180020245	-1.411791472790307	2.8195904605281426	-0.650694567333606	0.3458807722479609	0.5358145669730137	-3.7042234555713778
C[C@H]1/ccc2c(cc(C(=C)C(N)C/C=O)NC(cccco2)C(=C)C)C1C	0.5436428571428571	-2.322999206359426	-3.488090313133159	-0.05963114324349483	1.2117399724559075	3.001432639191954	0.2939908117552541	0.9043436978683115	0.15408632592779536	-0.9482216161813573	0.4336812290119534	2.88281805408655	1.0907993442018098	-2.913940744006031	-0.005095784110907164	-1.9784697842014138	3.1547174859596288	1.0646422416589	-2.7160283480832845	2.369860626058574	-1.9992786269625267	0.5837741925286588	3.222622630484346	2.2127666575961475	-1.3251867002354327	-0.048200478442466554	-3.43123357480091	2.403683440117935	-1.5791675748193827	2.9039098317576233	-1.3557439882885864	-2.456329580217844	-1.3156057214046242	0.46896303545375595	-1.198349468789138	2.1512749608082338	0.4947227768364506	0.2357438352611858	-1.6562812987742306	1.571606129303298	-1.7691522446319494	-2.2101624600248897	-2.0807179477941586	0.09159550906258307	0.4868454818046004	1.2029255547221167	0.9593481018569374	2.5978123712060315	-0.01273875912661504
C[C@H](C(C(=O)N1CC(=C[NH+]3C(C(C)C32)n2)C1=O)NC(C(C#N)(F)F)F)F	0.5778854489164086	0.36688472278889517	1.312967504398853	0.7443477221474106	1.206013635404604	2.5752919487659582	-2.0072064779229173	-3.458831997535436	3.2893085888505738	-2.1547993760377997	-2.358871449810538	-0.9951880208050672	-3.56661288480274	0.8247831308366615	-0.05439203244463897	1.5559681988832947	0.30312050294245285	1.2228520644709597	-0.871638459797635	-3.167202144543455	-2.836686326632735	3.085337667343211	-2.5158193910669047	-3.4702349991150307	-3.120209719184834	-2.069241605733729	1.8243139453617196	-0.7075210272364161	0.49034778620495967	2.397250869389505	-1.5594479259956588	-3.727394856043508	1.6280078696724827	1.016048079956282	1.9504626315471754	2.002685900745731	1.0965201791763466	-1.8708591155813747	-0.36136381975758614	0.016771570458560703	-3.3242022457670335	-0.8676683391885289	1.5119036166595805	2.1617922345823395	0.48356871867353135	-0.4833860955202103	2.7945328510310405	3.0420545294952124	-2.692953335126339
Cl [C@H]([C@@H]2CC(=O)C@c3c(C)(F)cccc3s2)C2=O-2	0.04	-3.538936969606299	1.128186540601745	-1.3179889636473314	1.3508619788233673	-0.2689184767383357	-1.8366840808435312	0.6009715413968904	-3.7238099382926015	-0.03249958039297063	2.7014848363917663	-2.9526300422618887	2.3901827772655073	3.252949398945848	3.2909849422005575	-3.7134622058322804	-1.5118717499458811	1.4584990524373191	-2.6760325609814175	2.5449304718252534	0.9511797929932495	-3.660382880722268	0.8281935631187602	-2.517489460358653	2.9972503077665946	-0.874291944056834	-2.405896074285582	2.358735522126577	1.8689311827710435	0.7379553620831221	-2.2886443079392773	0.5526007994458295	-1.45544542566099	-2.5142572242141124	-1.1246177013678693	-2.2408666221687104	-0.24120282047711283	1.752434658426428	-3.7457200517417686	3.1500398976531923	0.9551345774611129	-1.8272133093751588	-3.517855645681257	-0.12280781811959418	-2.529007090099194	-3.2425126384915757	3.0613565972782624	-2.834832929491016	1.2944896316529064
NC1ccc(N)nc(/C(/c2cc3ncc2O[C@@H](Cl)C(C)C3)C)c1CO	0.6098070175438596	2.502830449230853	2.586933151652892	-1.6063313208824597	-1.4619324347875704	-1.3683768317474727	-2.242733495104	-0.407224666161758	-0.7511042476916501	-0.7441113873784415	-2.5547230140330277	0.5269886438762601	0.5604053761884034	-1.5415952040471823	1.28788996884205	0.7019074355804511	-1.9242804154027424	-1.5536913672343693	-1.4767859294536176	1.9554567768597577	-3.5536221964691777	-2.819312404600437	-1.2855860384225992	-0.2232811379498134	-0.9772518493081459	2.0267416137230816	-0.8925348686412864	-1.4075173816146176	-3.533145328362021	2.112426428011603	2.408812566758683	-3.0076844141900256	1.9289318383810308	-3.6180197607166114	-2.4994485790835235	-1.646527683342386	1.9825593917681656	-2.273884075665215	2.6916271329511314	-1.9003754251612945	-0.626947318111696	0.6595501381074671	-0.28065529711575765	-1.6714143120809508	2.0339109117252097	2.174269366002031	1.678645749658088	1.152222883192871	3.2052236653631754
CCC1nncc([C@](NC(C)C)c2S(C)(OC)C(=O)NC(N3CCCC3)c2)s1	0.48480952380952375	0.33252309940207336	2.167153247772495	-0.746781805012922	1.6649603767207415	-2.5605658105850324	-3.181504596901502	-2.87052790467782	-2.23528177783607	-0.9900037147117624	2.40588682440303	2.031080149861322	-0.3916990930032953	2.2601072022737174	2.151718601393009	-3.3700576264393067	-3.4250988447741904	2.692772025017872	2.200160715605212	-2.393900103122883	-1.5221727568251642	0.9860128621944346	1.1042240377593862	0.029984564319560203	-2.3982524357241806	-1.3687675968975586	3.2375232699279977	-1.5270917225153813	-2.549738467983453	-2.7501325320232963	0.8151694232401612	-0.3432733941392345	-2.8927976066736454	-2.3108952900487605	1.2329539739485762	2.7086019062968925	2.349306745236242	-3.125322861120357	-0.1959723318798554	0.45485855102368244	-2.251437106293669	1.9035353736575162	-2.5882179940143843	-0.7218109202980574	-2.992079561246974	-0.05936713241051317	1.42620544764584	2.513263254854551	1.4706472897661778
CN(C(=O)C1CO)c(C1COC(=O)N(C1CC(C)C)C)[C@@H]1c1ccco1	0.6130595238095239	1.2740173661060075	0.1867842919153606	-0.18375834497221666	0.5327627651525839	2.3723431975256117	2.799196990312656	-3.3679166278998878	-3.178572180377637	-2.8708892454012034	3.137767300168326	1.6334862631616014	-0.3129179813614664	-1.4026183620657116	-1.3633300833484814	-1.4881272852090115	-3.7918526285890883	2.1720871951127734	-3.464222773860393	0.8292906770254298	-0.9183127615081621	2.876912382235944	-3.477707293045433	0.021767136411103838	-2.425638840907334	0.81648428170171	-0.1345495500682694	-0.3082842645830559	0.05835759253478612	-0.140112106700498	-2.470980897063902	0.12346532127830967	0.09972686467569236	-3.0751536276808635	0.5860833033130275	2.677922662031457	3.2120434291108264	-3.0896859688411586	-1.2817034230026323	0.9523334637922138	2.5443966634755473	0.4055636744030009	2.366503397221024	-3.4757208107823407	-0.41464407248966983	-2.690688619206039	2.880821242583413	-0.23613020673131802	-2.676461562157866
CC(=N[C@H]1C(=O)N(C)N)N(N)N1	0.034666666666666665	0.3593538198311066	3.0667633557277076	2.9958509242338938	-0.2088266062800641	2.467992518466203	0.05840276811130751	-1.6060039776499697	-0.39107344252110643	-1.8548798393133958	-3.263397739362519	-0.06472161906498508	-1.3889070189225055	0.782397156215338	-3.5566001770630074	-2.1951976923197662	-3.2217922783894495	0.16260266910984722	-1.8534434865853138	-3.64496165167013	1.5487213412724774	-3.1104676937927587	-1.1542164321492812	0.15686356771446475	3.129539050486758	2.355829041438181	-0.9205109014636266	-0.8383145770902214	-0.857609813052119	-2.1344973438825363	-1.5535419834966975	-1.4970263334059175	2.802531189893262	1.6461509722494547	0.9820936474268747	3.162122767800555	-1.7697977866643884	0.6521299739066411	-1.0655809945593644	-2.6005991664042307	-3.1477116783617767	2.310140472820124	-3.5965799639320677	-1.138463486995048	-3.1265365942336323	-2.552181538591148	-0.8072767630020059	0.6830083102060867	-3.209593692695464
Cl (=O)N1C1CC[NH+](c2nn(C(=O)=C)CCC3)c2=O	0.04	-1.1590099656788158	1.3824422693773357	1.3411646382492375	0.5574182457325652	-1.5267358036758574	-3.131504891804311	-2.1766351685273477	-1.8128025958529774	2.8188101821166516	-2.3035408848965906	2.3887429896415995	2.2169187146946454	3.113007382863036	2.564672179598319	2.112532433312216	0.511103429679423	-3.6597047743749336	1.074066506553426	-1.9772702221075376	-0.7123348854919156	-0.72177625292169	1.9848745205964375	1.7968633717919165	0.2877919884803015	2.432937995931697	-1.8104126252852188	-0.8817280315261686	-0.8914408494050599	-1.9912599950861045	-2.0984328238466485	0.9023295424542317	-3.6620345978063904	2.0235344461739855	-0.8730047936806717	-3.7202453732989147	3.268734188866971	-2.675625119016848	2.5339192934452184	-0.6696864435608596	1.206674485141404	2.8306070728841517	-2.35373925611691	2.38731269854849	3.1809036298848525	0.9953818711004452	-2.009312207878673	-1.2778984445607406	-3.5608075539149833
C(c(CC(c1cccs1)c1nc2c[nH+]c1C(OC)O)C)C2	0.6449047619047622	-0.9311600739131163	-0.5927652343697822	-1.6103268045511507	-2.1174307774374173	0.892635575647212	-0.2917640210489143	-0.007988023864390126	0.5584316479307532	-2.836652991153401	-1.8082568268765427	1.3883186153018165	2.2880061680756985	-0.1769161515467177	0.7546570824884826	1.59249958169059	2.6194949542278243	0.04597129245004483	0.07390524834536949	3.170892175758728	2.991151036853127	-1.3714811463294798	-3.201099718684579	0.9160751681009076	-0.18131609807578997	1.3618086029922543	2.338057005083451	-0.38045492489636024	1.2869229675505807	-0.27003156324788025	-0.4010133824200883	-3.1389804748397365	1.9007380249174277	-0.30350176407616036	-3.132766225543229	3.217489509455844	1.2057231419339471	-2.084529183709085	-3.0909105262409238	-2.68502546036226	2.9558095864712612	1.8213647794231775	-2.080808285346925	0.3011045870533957	3.0248253319485876	-0.11241286875066914	1.007760913128692	-0.4487248389752305	0.505357662679244
CC(=O)c1cccc2ccc3[nH]n2ncc(NC(C)C)c3c(=O)SC(C#N)cc1	0.5346009357944403	2.936550520715061	-1.088492009641723	3.1290526039676987	2.1839544222202907	2.6699176767429247	0.8523779496483508	0.36869429456607605	0.62318731910496	-3.7517306284801295	1.2936503549211906	1.3383587232641219	-3.590618762489571	-1.7331084181021423	-0.08173800810394116	-2.773976029724727	1.2798094170912249	2.217681432051121	-0.41390546660650607	2.779312412000171	-3.5380819274922906	1.8833443140667514	-1.8865847024585023	0.43246378556676124	1.871314337617882	0.3112454438273513	-1.4575100330060584	-2.464403204707959	1.3452116046999576	-3.0949677177340282	2.75969405407739	-2.2218595929833764	0.06364251262520648	-3.681869562540652	-0.33630694203543454	-1.758339380489295	2.242655290103654	-3.128236624388344	3.29584673486713	-1.211020855795903	1.9090358373367335	-0.6591273438772656	1.7766231400750065	-2.6205212846068227	2.2644904932320626	-0.1537425887706676	-3.7582509580407506	1.4254561755802397	2.724240810788877
COC(=O)c1ccc(C)n(NC(=S)[C@@]2=C)C2=CC(N)CC(C3=C)CC(C(Cl)C)n3c1=O	0.6195914103468343	1.8703375088458287	-0.593110031682476	-1.7438736035540732	-3.380056009879369	2.5656447864915446	0.48548720615267094	-0.2539932869804562	2.753065717560097	-1.9724452340680778	1.7915523758372958	-2.7724180077711784	1.6016104865554626	-1.6254839406529955	-3.594904343932975	2.2438023987172393	-0.7716676053086817	-3.1090648753911574	-0.2648540144627436	-3.208604658732464	2.6474637922021413	1.0300451197835283	1.3498124528098785	2.0837630415242963	-3.1079914410018334	-1.3822379023602709	1.0273581415224218	1.218773221640956	2.1738533968129836	-3.738726569576469	0.229089333892051	0.115654707718444	2.3123348815444116	-3.50559623143188	-2.390802002679723	0.6345517643891796	-3.0414516845910957	-3.08659534716388	-1.948367118405671	-0.2403831528687208	2.1556032218147276	-2.830563712993615	-2.0226320481868996	-3.222793070940026	3.015774443698594	-1.1410296283669652	-3.480985770693209	-1.9606610959020305	-1.145256345324928
ClC(=O)c1ccc([C@H](C)C2C(=O)NC(c3ccccc3F)S(C)(=O)=C2)cc1Cl	0.8425476190476192	-0.611075509904615	2.479432945583379	2.331698544317655	-3.020870532711458	2.495527637504124	-0.36179011606127487	2.787603415398917	2.530747685862159	2.200564074533858	0.15381104338256524	-0.9464072854160714	-0.6470896196760636	1.3674668162864423	-2.598102850369038	-3.4418200396742145	0.1467415599544042	1.9531940760316866	-1.916084247193902	3.0963300051632796	-2.653882560999752	2.770795063006365	-2.446407413795174	1.6671714925899979	1.1002593416836515	2.3921482040577207	1.925772877007053	-2.365655355786738	2.1905931622499537	0.46512381653183965	-1.6892241327740605	-2.323343035620119	0.40623142596559436	-3.3805850902570187	1.3456505411494355	-0.9934494566568786	2.0044346508010547	1.8673539842844376	-0.04343611302534223	0.3632288340856302	2.9207074012170873	-2.100798197645941	-3.3776677719025896	2.8035090664009044	0.4140021298251577	0.22872315224514317	-2.0117557440256357	2.0836540510326396	1.5904562004653906
C[C@H](O)c1C(CC)c1-c1sc(O)c2c1cc(OC(=O)Cl)cn2	0.6204761904761905	-3.2167819352056486	0.32122427467887515	-0.7671423430457924	-0.5482159150255499	1.786170238109852	1.9895487773137512	0.2223389879126163	-0.5950025253116378	-2.7415312980532294	-0.7948171273878128	-1.94214104809482	-2.6204915087203524	-1.6702448761519575	0.23295359471788224	3.0893333290661102	-1.2394561170768341	-3.3443802735913444	1.3034361591838666	-0.6532392462048775	-2.1455341498471032	2.795696726560923	0.744201217173373	-2.443237719725458	-1.878448651015879	1.715853796331114	-0.36179791633807934	-0.6941771968810562	-2.3006434927481125	2.7718316229887474	1.9517691105195327	-0.2538569197289644	2.1807722855520746	2.900579000499577	2.828230260077394	-2.409750988922255	0.4281592758249628	1.0324873085900208	-1.7445176411641312	1.8000368727534575	-3.1527981582094853	-0.7581724758574802	-3.2570270768506004	0.3135432562785123	-2.202274211126206	-0.1055031972329723	0.5573884639087163	2.705167691869467	-0.4904733121031364
C[C@H](Nc1ccnn1SC)c1nc(-n2C)cc3c(N(C(F)C)c(F)cc3C2=O)ccc1	0.6925253292806485	2.506379475365022	-3.4738487766787602	-3.245158449772066	-2.072599377793426	-0.02505711591198434	-2.5612633411864794	-0.9134609315506799	-1.9599212901588658	-0.4207629559873678	-2.726855821167721	0.6830605311781239	2.7606128878913365	-1.483392552170896	0.59924440283379	0.646735530900318	2.275576085211764	-2.0688302814740007	-0.27438345554201105	2.634103226580633	2.773871733984837	-0.715537215277362	1.444740040184806	3.255266076802343	-0.7209615590911738	2.018554232066289	2.1840440509680663	0.1339594695613675	-3.3438054720342922	0.8893093031512862	-3.2987350651437617	-3.367662125066939	0.6418244212514326	2.362302820664433	-0.237034456569873	3.2930517195804008	1.03162025535834	3.175734746407162	-0.03440503038515219	-1.3431383549830858	1.8307194870217796	2.8054387669226664	1.0813678066456331	-3.4428387687260558	-3.4375786941330158	-2.4697678285640494	1.4514438392298734	0.15955455071479374	1.5328227559257046
C[C@H]1c2ccc(Cl)c(=O)C(C(=O)N2C1)c1C(\C/C\[C@@H](Cl)C)C1	0.4608571428571429	-0.5766720881524385	0.44807342231699465	0.8544065951261359	-1.0646507165781083	0.47136857427781464	-2.3811311926808933	-2.104241404624102	1.460361299655963	-1.3034415308293092	1.3630558640567303	2.8149734661748003	-0.42752661813801884	-1.0145241675963117	-0.19312500026284685	1.1145255001189884	-0.915561638423136	0.8105241253325248	-2.6974301319283818	-3.155657372176665	0.851901048085649	-0.8130769183419768	2.2813179347459194	1.0162342571681773	2.8507423419291964	0.7635758645482369	-2.9646500900670922	-2.353054353635434	0.2952760292451142	3.2001097566357615	-2.101903701161614	1.6903809431325119	-0.44778071433741307	-1.2157806820027712	3.2095623494998424	2.8171226369296845	1.4283863057043211	-2.3487325690459526	-3.4327881239994467	-1.2387548914843864	-2.9607550055985765	-2.830781021916974	-2.9464444841854536	-0.08848409414837377	2.4753054560083534	-0.48283109024257964	0.5040535138098008	-2.612385614406706	1.9322310021865796
CC(C)(C[C@H](CNC(=O)c2c(nccccn2)nc1)c1=O)[C@@H]1COC1	0.5945833333333334	1.2010037898726997	-3.3720305074546104	-1.08290736849052	-0.95883910266642	0.34322674101317485	-1.4650765614976873	-2.6128113917872184	-2.017183313781919	0.5794486221717259	-0.11072413061791231	2.7254652090259466	3.1812272359684357	1.60891515770403	-0.5153150253658607	2.395470681963852	1.2054095643705267	-0.712180750449456	2.7792006409067014	2.4460519708983117	2.558810079862867	-2.5062008487355927	2.6068213305587786	-1.9343064204194196	-1.168303844033204	-2.3222296588882925	0.3579626200980641	-1.0155989871199989	-3.788584281934028	1.3131063184369989	-3.5032419712063394	-1.0015003286699122	-0.3456588826852407	-3.6666450303847333	-2.513151468853496	-0.9348628676635333	-1.626014830133827	2.0299293207300755	-0.38625526890085693	1.4636550814769471	-2.0721745519026316	2.262235503992108	-2.2124709412821644	0.7121209517727394	-3.526831458852722	-3.030673370858202	-0.396931786654394	-1.3376558019389373	-2.9376818986657107
COc1cc(N)c(/N2)c(/c(=N\C(c3ncoc3)cc2C2c1ccc2)[C@]1)n1	0.6439300911854103	-0.3004096384651751	0.6437636223507521	0.5212660128160556	-1.630205515139048	-0.4687731154250523	1.1790286472836007	-0.26340630255978237	3.167927285331877	-2.171902827659805	-3.5823796632244544	0.24957064556349984	-0.5813953388005642	-0.6549389655604863	1.0871831567187495	0.8972714991693618	2.3979315074528023	-0.41876032235726823	-3.7682155970912237	-3.5240115629945734	0.8154195050293129	0.8962946467569477	-2.9899267086769177	-2.0379415564937	-2.3008243669825506	-0.2823214239102607	3.09381579296565	-3.3173811905242867	1.4155593281584222	1.5076323795439253	0.8101910849867258	-1.343716347864551	1.665537526499281	3.134013742885416	-0.5162784089073793	0.5305388227514358	-1.3518911153022737	-3.6397369492246052	1.4260804918803176	-1.6175497863669208	0.69935304466504	0.8907574167068093	3.1008666302871983	-1.59408241243599	3.077224127433176	2.953738201928645	-1.6726275572352356	2.486434353485919	-3.7658761391141384
C/C([n+]ncc1O)c12cccc1C(=O)N(C1=NC(C)C(C1)CC2)c(N)c1	0.5447216640857568	-2.9548195315746866	3.0993269692685512	2.793051082017131	-1.6105203361300342	2.237199428286046	-0.4680806885852089	1.28172345333775	0.021531083370507798	0.4421940060883198	2.0190951761188396	-1.5662263042113884	3.2796417279430488	1.2400777574869348	-1.398398738591632	1.8483796362164213	1.2161044729320247	-0.5204839479103325	1.3207418268576676	-3.2097189925932543	2.574068050227835	-2.2818263423468306	-0.571751367982495	1.8476456340798686	2.909769923706854	-0.5163697584880556	1.9687054567947184	0.20333101871289294	-0.27045052678094716	-3.245237191916338	0.23696904593481083	-1.5741800368993553	-1.619617591530571	0.9346939958614344	2.8998283223696415	1.4443835874013438	-0.45477368760569714	-3.394191358024749	2.52805721742813	-1.3660983704407679	2.766622853574381	-1.0907597369743884	-1.7177978993244118	3.0387731297229124	0.930690939336448	1.1559197295125427	1.457375594835578	-3.4914306068029193	2.0940567893991666
C[C@H]1cccc(C)C[NH+]([C@H](c2ccccc2OC(F)F)F)c1F	0.5801666666666667	-0.28823822519367015	0.30889998773397576	0.31347007898680257	-3.7985989940018445	-3.7079439095745093	0.7737817089786381	-1.8221591180161945	-1.7206398384321413	-2.2742249330546107	-3.110375714382891	-0.3926857803956749	-3.1991512624166702	-0.09364730106741481	-2.4143227676643346	2.089070535443084	2.7798161380848425	-3.669625009691835	0.05593375904726017	2.5492262522598503	-3.1784509345547667	3.1174443287577196	-1.3208309497296127	3.2616797590808204	-3.5484063039162206	1.1502849755212168	1.3808433043044959	0.396141262383221	3.2258277592972426	1.257448673378894	-3.0573578440753733	-1.8940171225485594	-1.9439949444183444	0.33454651012456793	-0.8958120065797726	-3.7367105899487902	2.276930534765765	0.9543309977625798	0.8288586450061999	-0.4263049665465686	-2.968944314353834	1.6055882042550422	-0.28554989663590824	-3.586548943630175	-0.49330050169546613	2.30619436596199	2.3806365508354954	-1.4173773980961437	-2.1621575871023064
ClOC(=O)c1cnccn2c(C(=O)Nccc2=C)nn(Cl)ccc1Cl	0.6184417077175697	-1.882706441076704	-1.9098804454696627	-1.9048147476243737	3.220992504277352	0.1799594480260951	0.1872610664252492	2.793775469645218	-2.606736054375326	-2.1733950259945827	1.8761735603665652	0.7145088524411314	-0.8653698606728697	-0.08641162275062575	0.08647445736088955	2.771852634102671	-2.0971535495476994	1.4556830611111673	-0.6939321616069996	-0.9043772172112399	-0.059582568747519105	1.4711262863081735	-3.6626505388923816	-3.3624952541273534	-3.292437710166824	-3.377043481167367	3.2103953783993413	-2.4077958279664857	3.231735837561243	-3.629506449189672	-3.6514489888913833	-2.854157819502954	1.8257287716441004	0.25364649362995184	2.893822384845212	0.2103637051132763	-2.4985203525733475	1.312544092049218	-1.0715773845231844	-1.5101208162730928	-3.609005601730012	0.5553675182336582	2.9322599401016367	-2.8652551887699182	-2.0879857591504045	-3.0839669759928614	-2.6032209620725197	-2.65037793704096	-0.5005865389867283
Cc1cc(C)c2cc(CN3C(NO)c(=O)n3C3-c2ccccc3(C)O)n1	0.564218782249742	-0.823190805870742	0.9509676677739103	-3.7708316324822317	0.7901367803907524	2.951740673433041	2.1555274354939282	2.750661099474251	-0.5471471745693242	2.8497938353588452	1.007301928135579	2.623151609222603	1.7628708661816361	-2.487307461217978	-2.77491206681444	1.8808491873353894	-1.7865515160990055	1.964632530213665	-2.792439662587232	2.594255494573443	2.300209166274567	-3.1739145065609886	0.284045520024379	-2.3977249513971337	1.711585625674541	1.2047129070071865	1.4546317085026095	-3.479651676018125	-3.146388601107672	-1.992983936116172	-1.617570603862887	1.3198120209525976	3.1355626613007734	-3.3550575749291767	-0.1618568046450024	-2.464069997462908	0.5105576892793291	-3.445856757743087	-1.8016932934919494	-2.8048513513027413	0.09163878330142916	0.2981383527386203	0.3089505101498533	-1.8668362576635247	-3.7666526063507253	-2.8466485591034907	3.272708707176691	-3.6575615277186713	0.41168784794064717
C[C@](O)CCN1C(c(SCC(=O)NC(C)C)nn12)NC(c1ccccc2)C1	0.6164994840041278	1.8727337221416498	-1.6427864165509631	-3.051675355640941	2.5640471877358717	-1.5358543330243273	0.8721938491732502	0.28151243255603386	2.586263629332681	1.8430300397763473	-1.4032511333107776	-0.6913507966216388	2.5288128289505813	0.8370978993100717	-0.6398746532754105	-3.6713381606168514	-1.17916816850903	-1.0649211532464853	-2.436743091279328	-2.1864470084032614	0.9899031637276119	2.233035500570529	0.18138531795373325	2.217556582403466	-2.827986807482113	1.608214342415006	-3.722793087560333	-2.6634680039957583	-0.5775870504657199	1.0315714619113772	-2.4875932649369723	2.066637172304052	0.4166862286021509	0.3781663867750149	-0.3962644047991932	-2.430170347541903	1.9051187002012622	2.7139789009856923	1.7054683126335677	-2.5951107660681143	0.03536062690458053	2.137012329796903	0.9625368349147108	-0.5689478809710788	1.1964306331651677	0.25597959335235654	-2.233766819531561	2.9496106248592406	-0.31945947300921285
COC(NC(N(C)C)Oc2cc(C)c(nnc(C)nn2)ccc2)cc2	0.5066734774287966	-1.5813479598191598	-3.0443541062053328	2.1016402761090074	2.563751064431811	2.2574877906341895	0.07933896550347175	2.205912047993861	-1.4452724872886424	2.5221265121384953	1.1679041849491627	-3.0358523325699576	3.238996670503231	2.613590408718161	-2.6594863143526934	1.2358927798071022	-1.2520462926376643	-1.915333899348385	-0.8549498809187872	0.6971713419569472	-0.4545161744311601	1.306061801998741	-0.9238094491268543	1.7708045982902334	-1.4806745141221604	-0.6956591385964774	-2.1823044089679	0.9530696552373223	-3.350418721423832	2.417310383035743	-0.9583258026774479	-3.058734788556185	1.8505205663842608	0.28732547572081035	2.7661040282013145	2.268792934116883	-0.09909732984479236	-0.31120318279434445	-1.3358943296035046	-1.1786156680509183	0.549445937759625	-1.808766962050009	1.2773162765993549	1.0069716563442048	-1.8432069374480147	2.945366063594614	-2.154196431248187	-0.22454108431975417	2.5432762253904846
C(C[C@H]([C@@H]1C)c2/nc(\N)ccccccc2C#N)C(C(Cl)C1C1Cl)C1Cl	0.6357910052910052	-2.080705389299565	3.044632422344862	-1.389085128164269	1.0424760860763014	-3.2653064167077774	2.4275279524591564	-2.221564830665619	2.4052827393411906	-1.886644538750709	-1.5236144149534052	0.6796944391943702	0.9818177663014671	-1.0203496647390642	-2.3748671529498653	-3.0470533715356165	-3.430029332731446	-2.2013057109970227	-3.340936021293932	-3.499854639825672	-0.364384783170816	0.7018634507694133	2.503794184331241	2.436377114711827	-2.2968658413774263	1.6090364534563424	1.0794935950305238	2.1323245978382177	1.2261769735892427	-1.8854873581486964	-2.066231967705479	-1.082750659631055	0.5936843952748267	-2.278842254601752	-1.8647002490175526	-1.7845502106156608	1.37189124931494	2.58409530704475	-0.4833341471096282	-1.090941115019509	-1.8903608855188723	-1.2168351882534747	2.9086401530999852	1.7088473069832206	2.6799188702896704	-0.9978369881538276	-0.8560628835076569	-0.13173092024313915	-0.12241601686173009
OCC(NC(OC1cccccc1CC(F)(\N=O)C)C)C(=O)/C1C\N=N1	0.5905595238095237	3.0499112215103548	-1.1086140808322344	1.3490442590788279	-0.8536413901604711	3.2881435357177393	0.13885525783902697	-1.4081560526325347	2.609700375757468	-0.670605702337328	-0.006446725663271202	-2.7669552607455694	-0.5535663157082387	-3.5337137341482294	1.8817890079643789	-2.2024920868499347	2.621736257777176	-0.5131386671306029	-1.1153885620593949	-2.172789053612767	-3.2338865252518554	-2.383437891737672	0.5315694980568768	1.5215027965291794	1.5235861634465806	-1.2011393611185732	-1.045549992105542	1.0145311761116567	2.4643797490886143	-0.5628077693386042	-0.9957999899270615	-0.46495417961291174	-0.050147290912272435	-3.4284199926274312	2.5685543576947074	-3.416594166367714	2.872871446555984	-1.3442208257702184	2.07062231787837	2.6834433181741018	-0.3977219197234483	0.43165507682719895	0.6273386154922456	0.3159208282271262	-2.28595895456478	3.035196097108142	0.9549120114465408	2.643354243315688	1.3937918835287357
COC(=O)c1cc(c2cc(/c1)cnc2)N(N/N)[C@@](C)(C(=O)OC)Cl	0.5930357142857142	-2.434399468447121	2.5347618724203844	0.1882887559814801	-0.9808034872145481	-0.016538496976188366	-1.9968909030516524	-3.3476957571350168	-3.617455421307974	0.9272272213044559	1.913559532884685	-3.3112172135946643	-2.508006419555877	1.232623257184943	2.6552257069846945	2.3365238665969663	-0.5319102445385218	1.9525276552803765	2.066355569542896	2.17404850920387	1.412699393683594	-0.8902479341524603	-1.265273896771228	-1.5296096276909643	0.7437837353616592	-0.892658742886753	-2.0382293374037044	2.9167312748194743	2.8137667657492127	-1.04263363573502	-1.6824122807472497	-3.37760796033353	2.7185348222250427	-1.3326558010875749	1.4016292879829582	1.1394112503808973	3.114621276031695	-0.3569430556530344	-1.6699210982431576	-2.4000560598411242	3.290564661214587	2.5084938322220554	1.3481359880450174	2.714869358594072	2.8631980683301217	-2.365771578514984	-3.2016509270977234	2.664367817635102	-3.1814802013897028
CC(C(C)n1C(C#N)=c2cn[nH]ccc2=C)c2c1CC(N2c1cc2ccc1)OCO2	0.6640782393335585	-1.8214053351557833	-1.494473106427749	-0.30613804766944464	1.4866100969063067	-3.700758192693592	-2.2841257051774173	-1.3810546917590667	0.4824305994552329	-1.5871869229980482	3.2835268615206825	-0.30273459623887256	-0.0484908760570022	-2.3200645244339078	-1.7779399990349098	0.4296372733080087	2.9683832005538138	-2.9853472617803254	-0.4733699453890803	1.7137953947972608	-3.651409431168328	-3.7075495440191197	-0.8428795177060628	0.5468207211119491	1.9811920142555053	-0.1468388091042181	-1.1280466462403873	0.8786912069303812	-2.4976293835546945	-2.78014403998895	-2.233099146136394	-3.22211417919827	1.7383026898605802	-1.5129702703429837	2.534855107656317	-2.9378489456433643	1.8677842966386704	0.3703186542244534	-0.16033867855290662	-0.5290338449423175	-2.004139204495978	1.4138197265590229	3.2952065849917744	-0.550650288317335	1.779923619146281	-3.492320901180414	-3.1327963275758424	0.4160773978657497	-0.8481880496921268
COC(c2cc(C)cc(C)c2Cl)[C@@](O)(OC)C[C@@H]1C(C)c1	0.44935714285714295	1.8253237418431505	-2.330890264107898	-2.647322231825126	1.5575983837954404	-2.9666272959367457	-2.8528099454799527	-0.8504040586237194	-2.6461402122189535	2.3097339793365164	-0.09004249760652128	-0.35649490700180353	-0.15225475993451942	-0.3469424717646863	-2.4067449940614454	2.29990780639232	3.0797476933607344	0.6995242559362476	2.9389300139696664	-1.2584501285840903	1.8317826722642465	1.5058874381872203	-1.9988710936515792	-1.2131826975876048	-3.324781883467796	-0.8883944360229035	2.6488908371985547	-2.718367641660462	2.3817555816964173	3.100137982015575	2.362057728731444	-0.7831771323322649	0.5596582605419664	-2.418883907031306	1.7346542383690728	0.43318477124360566	2.3413248398960738	-2.478325086828205	1.6292735682100208	-3.6316199833476666	0.9165612320003289	0.7799401673095492	-1.9747746867405223	2.4220596876772484	-2.9581922364546784	0.2522716725870291	-0.4057087282605232	1.3787314399870034	-0.16104818096629714
OC1CC(NC)CN(C1COC[C@H](CN2C[C@@H](c3cccs3)S2)[N-]1)C1=O	0.5270833333333332	1.9185990987490014	0.6871960731425464	0.043835349434673265	1.3304258116993184	3.0019869577198692	2.5603768494404475	-0.9175385061682042	1.8534773575332597	-1.6189030363199737	-2.1759417810088832	0.3830003460587097	0.22438949992182167	3.103767716901566	-1.989094536653749	-3.4126210043041567	-1.063357327291535	-1.5055076299881676	2.8797452193854722	-0.7275529596827095	-3.791098490465695	-2.862122516507657	-3.6293835904005003	0.33389792654803685	1.3690724250904598	1.2368410686739946	-2.9470636410448154	2.644215317056349	-2.2833815501936696	-1.7929634056240888	-2.999639084866057	-3.2739054032512627	-2.012335883079298	2.8174553088359486	-1.1243510505482148	0.6518832370790895	-2.4845122452925272	1.6034050931890604	0.9782890438665106	2.4080720633553936	3.1896363541741284	-3.5936278684418297	1.232018327826041	2.933354726060725	1.178237737599087	0.8324852800958533	2.9674208132270143	-0.7175617217340888	2.7472352072894832
ClOC(=O)c1nc(C)cc(Br)ccsc(C)cc1	0.4734761904761905	-3.4778318471033582	0.5881398638459965	1.5158717905596353	-3.07755416089353	-3.0190777475978203	-0.8553803389874175	0.41201897430486145	-3.1912423622479955	-2.2663347889915166	2.943083934251714	-1.2471239281881346	-0.41260510408692763	-3.262621490118905	-1.294059000152025	-0.4024351306670422	1.5454230237779454	-1.3780571214495767	0.8885270948435879	-3.515493196688589	1.1574130037887524	-3.6971465970612676	0.17161404579381756	-2.082376296208131	-1.9715271167761412	-0.07309416386764811	0.5841037525787618	1.6485113905936375	3.1425106763035977	2.56777217144519	0.5074504698992293	0.5929138613078395	-0.5371330670345067	0.6718214941923595	1.1362229539420028	1.0675090573414314	2.383871107554084	3.1256606594268215	1.828750094055037	-1.7871405420041313	-2.444344873497921	-2.7437618272600224	-3.003049904802354	-0.38354994695735645	0.5005496246434262	-3.4699608836747178	-2.6248332653409294	2.1985872024705326	2.7485362178522017
Fc1oc(C)cc2cc(NC(=O)Nc3[n+]nc3)nc(C)cccc2cc1F	0.5265	-0.7624474801396111	2.625535094432406	-0.9570621105946939	0.06128502504217215	-0.5708835851184326	2.965870647037886	0.43270521088363	-3.39824006710691	2.217511622329642	-2.7519512472870247	0.28922154364476693	3.242874518444431	-2.131683952932069	2.0279852290453944	1.5175231640017417	2.5729008076630002	-0.26193572231938633	2.6682949962313316	1.3497904889857182	-3.4370748765043198	-1.9016810286456514	0.7689912155658769	-2.7263070967160425	-2.884901540174206	0.28280098762536543	-0.35988034988420203	1.5942148647450383	-0.1464762243210065	2.365213638756031	0.7287371410958396	-1.589758565857005	-1.6433260473157167	-2.8555693391400405	-1.1404553717546362	1.4098253311676503	2.691158240520468	-2.4245241775770996	-2.1318675759052717	-0.7992341214038627	1.9193341707889067	2.5524480979911557	-3.5737924151399882	-2.0660068479643545	-1.7252043743198509	1.9665186011553937	-1.5422863953028272	1.0090756685138569	-0.7502776613766664
OCC(CC1C(C(C(F)(Cl)F)C(F)C#N)=O)c2ccccc2CC1	0.6450476190476191	2.5640535712804953	-0.6283747667187516	-2.5020166114124422	1.4387632595831557	-2.026188224880241	2.667587578106411	-1.2989744956714921	0.38125462793084175	-0.455164099892416	-3.584045087653613	2.7588758361289987	-3.2582556286578517	2.117991292303029	-2.317297162086595	-1.002531403888685	0.6124982590849077	-1.9765473614440028	-3.4013410381871894	-2.4619212156048276	-1.032225629387566	-1.657488762751861	-0.5096970123300526	1.8838773205304964	0.02065261250714956	-0.2282233653384207	-2.0087300260510084	-3.521703623955445	-3.4121917084830864	3.204940883261939	0.3111321962626983	-2.136561973726187	1.1688406271180973	-0.621752259145842	0.808555582753204	-2.027278005782238	-2.4415431599352724	-3.5554747374770157	-3.3452177802866876	-1.0230924025379342	-2.266014587749434	-2.614325554695764	1.022638415417978	1.0385128917213668	2.151625777318828	-3.018055933534769	-1.0280382488510345	-0.15125670832934857	0.5166953278437489
CN(C)Oc1cccc(CN)c[n+]cn(C3CN3c3nc(C)cc(C(F)C)c3C)C1	0.6198095238095238	-3.6756225634374586	-3.2925527313399496	-2.474164806965745	-2.2337718528817483	-0.09757095324692067	-1.6348405407902136	-3.535901641383056	1.8569889169552498	-2.674373318378488	-1.0669833167472738	-2.695298998563146	0.36408405596493765	-3.340101002963441	-3.547683735625789	3.1145473261555985	-1.141063498448026	0.04819132008718796	-3.6364809767282598	3.2030441003186203	1.0494027214881667	0.6673999197612455	-0.8145968568739224	-2.952318286619605	2.0643755093245044	3.2741785828733354	1.3819903645421414	-0.4583979743697437	2.089817232427734	-3.487894660808687	0.7035269420107397	-0.1596842805246026	-2.9140189479781577	2.4546272776431977	2.0051066728070426	0.34003063205353623	-0.5115786490129604	-3.4318185887941874	1.4065170698097074	0.1840708206989219	2.6590165000013677	-0.6565205412108535	-0.7131080539286212	-2.6099578259717213	2.49541125153174	0.0051477255999774485	0.16050866421054577	1.7036541126676052	2.5926615073819796
c1cc(C(Oc2cccc2ncc2O)ncn2nncc2)cccc(C)c2nccn1	0.5387114764667956	0.15958186930892193	1.8166722780478244	1.916543213453167	-0.8129245572532864	-0.5594307379440902	2.968932826244454	-2.130465261878758	-3.5304491629617782	1.0381023410470887	-2.3225500787294675	-2.831891645655592	-1.7764553785432748	-2.9605838337160932	-0.706008871800416	-0.1258669404570525	-3.325362562864734	1.991121600546781	-0.37386211417500137	1.606464461914646	-0.740254226109212	-2.1796482294026456	-2.540502818477674	2.5050345912845335	-3.483940093965077	0.009224131683437164	1.1647656793613477	-1.2147224928307487	-3.2546308135929265	-3.0161938717190853	-2.0573033731468557	0.05557579884477537	1.540140077169049	-1.2776630144948689	0.5471029014569346	-0.3891340133952732	1.681752716023949	-2.5050444676928976	-2.7433076267281997	-3.7458055734357956	0.3201371703302778	2.4663426677799576	1.374069095144832	0.06680505921136826	0.7743063875031524	-2.7930117092754996	-3.5849166441327247	2.518992515145653	-1.5499172712260418
Nc1ccnc(C)c(Cl)CC2C(C[C@]2=C2C)ccc(C)ccc2cc1	0.5577671957671958	0.949780656383366	-2.165429961513904	-2.9302471646393395	-2.661810288037756	-0.4047864051903445	0.048485808059903324	-0.3927839761971459	0.981822434883707	2.900434122048628	0.7568756910143799	1.3328566077852049	1.6893010909985167	-1.931152969313889	-1.0092665400449494	-2.3270853082931073	0.4589049642047689	3.049971696298466	-1.443649947942197	-3.1535932718110873	2.8324632418893634	3.01926263690026	-0.3299831203040289	-1.7127358429811772	-0.8286377742825857	-0.7721264379359245	2.417514012255028	-3.3779399451817507	-1.8711969585787214	-3.1200394041316026	-2.3545526471229246	1.3613430703315519	1.1688200234252388	0.028124639083938252	-1.8861674224527867	-2.2309529201706937	2.845878874127173	-1.249681562116335	-0.7665806083857918	-2.6851909381275143	0.8581742111506099	-0.31693921900152544	-3.3645994659954996	3.104573166918656	3.1027574573792336	-0.8868759255813523	2.0508574583900847	2.4051438758041597	2.48118162346218
O/C(C)Oc1cc(CC(F)ncccncccncc1)Nc(ccccc1)oc(F)c1	0.6399761904761904	-0.6727882188051524	2.1435865384998305	0.7777036541567872	1.923415605000014	-1.99008587001839	-2.150397821295881	3.2326803796684898	0.93353204497613	-1.0131356691943272	-2.5198109196560488	1.694562320018508	2.340896235617124	-2.6730483719608777	-1.044294710752967	-1.1789953970704432	-0.46681450637975797	-3.3315148200779863	-0.4256485927006568	2.7240248994231253	2.7554363078917214	2.3850863234943045	2.616716999621816	-1.5400581091976875	-3.6162440602926695	2.8006274605738186	-3.2609484883870707	-2.6975148513631257	2.1461443556715576	0.3663124354070675	-0.3641437057301986	1.8971187693596763	-2.4160375188893957	-3.209780261502147	-2.2894436584527496	-3.3995343131745153	-2.3609435805910435	3.1079185763864814	1.4683883789356473	-3.545715062067654	0.9219895123914199	0.7870426841264822	0.5336141790311499	-2.3579352716143056	-0.21736316222527208	2.641238911105037	-1.1616894644335467	1.8603800606502272	-1.7813032452436768
CC(=O)N(C(C(O)=O)c1C[C@@H](F)N(C)C(C(C)C)C(Br)=O)C1	0.5671666666666669	-3.0766362461262116	2.275897979259482	-0.42777067468035845	-2.8474556720889064	-2.020790296983364	-0.6375925540778793	0.5321608345986322	2.304216738253138	-1.5509406100758292	-0.8544508175146568	-2.7988309137481626	-2.0667827612569543	1.865952001560979	1.9999821999974934	2.8142089248678035	1.0193963760087055	-1.517212460926511	3.2897438752477237	2.927151745787026	-3.107178189363139	1.3739878771838487	-2.74368404095875	-2.0790477951578596	1.9968338123646907	1.8780486508121426	2.6175683310814684	0.6750880190823141	-0.747880578687826	0.17807626183811243	-1.5802201964071556	2.1841926011515556	2.146849156909046	-2.443981665344084	-1.0599777931141574	-1.1159950929218452	-0.2794314238126292	1.2691965313810707	-0.7269027168419524	2.4958488903630762	-1.997913977774021	-3.3755188194855013	-1.9036732580146254	2.903311386644293	-0.14558738434226814	1.6643367500781405	-3.2793549421451162	-1.674983076355033	0.10921325003536264
CC(C)C(OC)C(=O)CC(OC(=O)C(C(C)=N(=O)/c1C)c2ccccc2)n1=O	0.6634642857142856	-2.7802865735285414	1.0742099429571264	-1.0394545921814684	0.13590232700676452	-3.6134290497842	0.03850686877293441	2.0223844202802868	3.2602896199328946	-1.1569721394256414	-1.3229426655946677	0.9108509791402684	-0.5065985987439192	-1.5560586345767633	2.183515880267482	-2.5716073868362734	2.839991821455283	-0.5085171621720659	2.9832450974637137	-3.6936259964379867	-3.0976793012876183	2.022551007681754	-3.0138902740036526	-0.015685586682291586	0.833310926713799	0.39397922599317603	2.0594281476807197	-2.3117452576318125	2.5129456082768105	-0.9949666301750208	0.11893133162616243	-0.24274018943711217	0.06545172339370442	3.014529448786007	1.6168113236510928	0.8266707848785586	1.652965330307092	2.43334304898522	0.14867940627253695	1.2842041552181875	0.49923555627309124	1.1597577752262627	0.6672096079097125	-0.8704818235134018	1.922083796579587	-0.4237563464883505	2.053608606221018	-0.007685470714285714	-2.2238155818292444
OCS(N=O)CC[C@H]1S2C(=O)N2c2C[C@H]3N2C(=C3)C12CCOCO2	0.4489444444444445	-2.765942920544713	-0.08846984697453131	-3.242925659448042	-1.6147134174209423	2.070494892111502	-1.720086235225052	-3.3119345137582603	2.4142599823842463	0.8592025077068355	-2.395806932761617	-2.504345308309551	-1.6494103124458177	1.1146228445889266	-2.0004062405263046	-0.4984593958764858	-3.794583863753428	3.252524138745869	2.6962195538770946	-0.25508367652409625	-2.8158169673331077	-1.002359776817658	-1.1418938385538788	-0.8335426956525485	0.21960980924032913	-1.870286333747416	2.294292435228927	-0.9021302720348197	-3.706294764603314	-2.631082151606345	-1.4643429994835193	-2.9978049363976944	1.7455614567415276	0.9031073913780423	2.1089587494462068	-3.0904270541515317	-2.3635836352593467	-3.718036702652305	1.0172905926078482	1.3487706018482086	-0.15506548479992777	-0.5934082959769325	0.3771014715018213	-2.35854960853169	2.089858129473071	2.3121126451016716	1.8149674180480373	-2.4843305047148174	-2.897031691953137
C[C@H]1CCC(C/C1=S[C@]1(CN2COC[C@H](C)CC(=O)N)C2C#N)C1	0.544896757852077	-3.4301076141393714	-0.7069733702580416	-0.6326255329423947	0.8668378194264772	0.7887719922117817	1.2690137849156091	0.3476462827824536	-0.3576286541092757	-0.24920603541192987	-3.225047025340648	1.6767499165903326	-3.049473606055371	3.0402629500194625	-3.2326958389017877	-0.4154226791947959	1.7544734987082045	-2.9769133555176475	0.8426737590735325	-0.10816552129343426	-3.0899639893259723	1.8166366862252152	-3.40491176611898	-1.2853593724253778	1.1525105334937171	2.7453401684226852	-3.2465854182856764	2.1004977718730107	2.082484611777029	2.7571755422055944	-1.0577899868662635	3.013647320962023	-3.729106421641322	2.544402952083429	-1.6916430952833759	2.1985115041463006	2.2299248994196024	-1.7957742068770925	-1.6212494562375674	0.5445473136356851	-2.0397168514418045	0.7572049909291474	0.06266978535648704	-0.4277897479406141	-1.2057218696756742	-0.7851017548557677	1.5781133455318903	1.3129768986038481	-1.3001741249858574
C(C(C)O)c1ccc2nccc(-ccc(Br)c3C(F)ccc3nc2=O)cc1	0.6711428571428572	-1.0289264813492163	-2.7334876217626007	-2.2041764880606687	-3.0991918636923286	1.9543866779166317	-3.6522635199180935	2.188168982468513	-3.7579559188199787	-2.3905371098073065	2.6258986301845937	3.0086168338425736	-2.917633227728346	-2.9872903327303333	-3.364163487157023	2.353153565524674	-3.659859294019107	-3.2144175648925546	2.3738578462166835	-1.7959958997353622	-2.7569846965831895	-2.0898758549404355	-0.8361462800010968	-1.9476728857386978	-0.23952967738642528	0.06632208027644593	0.23973394763848166	1.6450274200442898	-1.0678470827616802	2.6555534002758305	0.9065028140527902	-1.5974024246270528	-0.17666680856562422	2.9189389845650515	-1.4119273816770561	-1.998675036768192	2.208046211064482	2.9728423829289854	1.7060832223314017	2.4539907304231336	-2.052415630708501	-1.0085643322702826	1.5481076249059642	-2.1656411547466545	1.381772426686208	-3.025847735737237	2.4013900520279714	2.874119031667159	-2.3656841971858684
Nc1ncc(Oc2cncc(NC(=O)C(F)c2=O)(C)CNCOC2)cc12	0.6425742133110555	0.46583229745540766	0.9032191897786443	-1.3007212048047077	2.655607374405087	-1.6979157548749297	-2.619667925225275	0.09613584714622103	0.4200523400306704	1.7304045754397288	-0.4503443586836964	-2.9458738365873787	2.4597876886600263	-2.0276519098362327	2.2122494501556274	1.9985066829176592	2.8720162848401385	-1.7259834924127233	-0.6422525188968438	2.851430177192273	2.7390041491229216	1.1457033975183988	-0.7451773587220036	-1.9109117219083107	-1.8584223662130332	0.24773535725003626	-2.8994275328544714	-1.0225955633220485	-0.35973258164540534	-3.1886176539380333	1.9097840636340102	0.5509663281544617	-3.6389538231134746	1.9681512295572814	0.36082553039087006	-0.7819418859592466	-1.2698988668116562	-2.6046931500024857	-3.3180429504932496	-3.5293046773918695	-2.745747453845624	2.5925092792000317	0.40331109936210296	1.559925447760425	0.9856558824121571	1.5665583404515777	-1.1473768962640043	-2.541447083284665	3.0761236501357603
C/C(=C(O)c1nccc([S@](C(=O)sc2Cl)c2)c1C(C)(C(C)C)OCl)Cl	0.6040131362889983	-0.46640374850339006	-2.00618509014477	1.5224893257457452	-0.29137226546671346	0.22676124646241913	-1.0600646640649503	0.4328489622590501	1.6459433373961039	-0.8646177111635804	-3.0949682651637564	-1.2732892550611878	-0.11095344781275385	-2.6944587814777785	0.20135875653827195	2.5940779651589185	0.2571927288951228	0.02231200332759986	1.4755369047593332	-3.175064247361636	-0.8363823460308697	-1.2754766146110033	-2.1857671661417646	-2.1197109742573144	1.5448494636706878	0.9307555869579938	-0.643401717529541	-3.308738582405735	-0.8532757573424146	1.672711584910279	-3.372862031410344	-2.6229823211384242	0.7667966857848443	-2.3096495442668985	-2.8692170429385415	1.9363716367796897	-2.8880557766779598	2.680476469727455	-1.3377866526665514	-3.0840819357157665	-2.3425351677204453	-3.0854512348451424	-2.913593289892644	-0.4935508444036776	-3.7776577267633282	1.079740125838617	1.0814981959037189	-2.8173158166487737	-1.0202809442489817
COC1CCC(=NS(=O)(OC)COC)C[C@@H](C[C@@H]2C=C(C)cccn2)CC1	0.6318809523809523	3.037302009561932	-1.1327238406691502	-3.1839499843337884	-1.771554668994765	-2.6313907693612215	-0.7816774101914348	2.989605088780417	2.707216607701884	2.8012198107084094	-2.1464128499993196	-1.1200174303702481	-0.15858890143906246	0.757061053645379	-1.9918495901177786	2.823653931890611	-3.3810734304785823	-1.5454113075941414	-2.6425640724824047	-1.3803532076080796	-3.072394774369993	0.001082446085805877	0.8994565845226257	-1.6088663113997184	-1.3880914106461235	-1.5624738301504952	-2.122772208240696	-2.3997321051112217	2.5346485247478343	-2.6344424319761393	2.845204102409949	-1.4385426520017046	-2.4860856482697873	-0.828641983722715	1.2710142676891758	1.8836261955681453	2.5637368498378086	1.636497165644231	-3.5973848146321683	0.574134753489977	2.9870836694244884	2.047349826146985	-2.673818096522413	0.22218446243724355	-2.2480469403216468	2.4267419986423944	2.4700203363410775	0.6758543246786086	-0.5864618782830853
C(C(=C1CNC(=O)C)[C@@H](C(=O)C1COC2=O)ccc2=O)N=O	0.6786190476190476	1.997564739292784	0.5797823880037667	1.978839172440046	1.4767963861082247	-1.044547675835298	3.002013558307765	-2.720595797743879	-3.5857943262454897	2.2560648046977327	1.5922887638798633	3.2221340823499878	-2.985693808802103	-2.753293712023458	-1.264673232804585	-0.09087196909392281	-1.958084259676592	0.012273729128572608	1.985011959108304	1.8269562143241886	-1.9529724301110423	0.5652506691186909	0.8576760882932	2.2105812662646507	-0.17113151122335113	-3.31694191008359	-1.5851053351335214	-0.1658462431508254	3.281534308275093	0.28385305870080657	1.4399961729309618	-1.1174383651881716	-2.049282725630186	-1.6287337948220575	-3.680579747526233	-0.8499490603827198	-1.4003777447065908	2.2964642025005544	2.2357750171841984	-1.7858610035451252	2.5572288097220985	-0.4370126681419104	-2.7365839783401995	0.510958067776242	0.6771830360460456	1.1076175038824614	0.49485873116496304	2.1705336244085247	-0.08708193876034631
Cl (F)c1C2C(CCN1CNC([S(=O[O-]3)(C)c1)ncns2)n1	0.04	-1.5921554224259715	2.13011974331771	2.0403937841930144	3.1354020074472855	3.1532598954633455	-1.425035886414848	1.7390508145283432	-1.939677426754986	-3.298057322742579	-0.568621930031052	2.918966302456176	0.9801333401383951	2.1502697458108715	-1.0284572669921808	-3.0165238707076307	-0.314155815496715	-3.0789468238682907	0.4297856317476558	2.6175199572993213	0.7131788455686792	2.9654260708607225	-2.649971061980879	-1.9359169648202141	-1.8845028450285966	-3.769127477054466	3.218926777396251	0.47253410978987365	1.7573569861158767	1.827837369957006	-1.5181361408117326	1.5786133400488147	1.5031058366113719	3.1445747503244377	-2.6884565748481095	-0.8385756032045335	1.1590137450323388	-0.8963359615658999	1.4134483260447546	-1.424551529196866	0.19405413032040864	0.8784110741120701	1.0172195140436404	2.9392418178869457	-0.2820228794768904	2.8561984358142256	2.10697213975683	-1.0559087416212534	0.7446350454752961
C[C@@H]1OCOC1C1C[C@](=O)N(c1cnc(CNC(C)C#N)cc1)C1CO	0.5306666666666665	-0.5021769716920783	1.69492917288673	2.1490219179597405	-3.6644110020170353	-3.0292296022779004	0.41200519476986663	-3.619323827921371	-3.3484929656050215	-2.0592125100063035	1.9019638780308066	2.3821951065820093	0.46883098674178125	-1.17436799020986	-3.7788316798859425	-1.4622609280819274	1.320526100469393	1.9989002062685213	3.1174992463523408	0.5432433821955733	-2.9505601315134156	-1.7840658020392741	-2.78435911619958	0.7106080700831168	-1.6273333028667123	1.7782346287389155	0.6762876166978495	-1.4525297448289058	0.345663110606357	-0.6857762944658954	-1.054156084638533	2.290208643843399	-1.9830317147018794	-1.8464416678789448	-2.7321961965417394	-2.923699006550401	2.4953546140293605	-0.3639939286008489	-1.423331433355704	1.5978418200547333	-3.4182845708337406	1.24089504846439	-2.181746254253308	3.259099125788322	-2.025857514907461	-1.1785084494190468	0.7156907636825176	2.17356897638696	0.15726988005360365
O=C(cccccc1Nc1ccc(Cl)n2)N-c1ncc(cc1F)c(C)cc2C#N	0.6068705673758865	-2.301351702530823	-0.0673956989924811	2.544792539621678	-1.0488072919623903	3.074103936261179	0.041480839245330525	-1.3429429477403683	-3.085430817160324	-1.2257837097804334	2.0684244712605038	3.25469160143998	0.9791988533828855	-1.0785822832103094	-3.590378580132918	1.2065178786523356	-0.9800444859127282	3.242244982394949	-3.252449168951717	1.794660719089416	-1.7772497186736667	1.2082220250995297	-0.1385589406750798	1.3985768850591391	3.243040224805619	-2.2431894850124463	-2.5156068431654544	-1.3003117376753783	-1.4526540880874483	-2.8370665411710076	-0.9098291984513476	0.5417299067261361	-2.115127769600752	1.6681967298675247	-0.42423922264782643	-3.125033690975545	-1.8000626187917683	1.3645605680392334	-2.5870848136089184	0.2972292048705709	-3.0902313893346904	3.2432688961487397	-2.404728018929684	1.4535930134709094	-1.8490938783101005	0.04889224568099948	-0.15356167217415528	-2.4582223023249465	1.5890683928141272
COC(=O)C/C(C/c1ccccc1[C@](C)(C)nc(Cl)o1)ccccc(C)ccccn1	0.6408571428571429	-3.3629005186654406	-1.5022503162578436	-3.1896848000797946	-0.8630212638611123	1.8815499477106634	-0.5117397159834454	-3.632091116773972	-0.3571131754857588	2.2250937054885647	-2.6624543283284594	2.090848990112736	0.4648105283906512	1.9322814137180435	-1.6585247498657005	-1.68865048648217	-2.5647547209860617	-0.160285364017974	2.875375574807795	-0.7260120028713422	-3.64992005307144	-2.075957209414012	-2.969460271158357	-1.9457427633521598	-0.5460633713398582	-3.451657091648525	-0.025482036694266963	-0.6112121187351325	0.6634972754344712	-3.3362759766124506	-3.635168904497893	-2.0409788012160854	-1.2013345803835853	-3.2878037029114116	-1.0076000791442041	1.075736418438768	0.013987886680036254	0.6420173324808642	0.09933731405836266	0.4227655785023847	-3.315282458585669	-1.033099902917308	-2.274556560701403	1.064590005231465	2.498976405372634	-2.5821141189077395	3.2660425914819724	-0.9375973131394422	-0.694497141601615
OC1cccc(C(O)[C@@H+](OC)NC(c3nnc(C)C3)C)NC(c2ccc(F)nc2)s1	0.5987142857142855	1.0323484310134718	-0.056782460514181565	-3.6029028568424932	0.3979454268208036	1.4509280530662343	-0.8771319343634656	0.7777717131430322	-1.5119322832485507	2.495252153223662	-2.831538079800023	-0.85868686464238	-2.090246035431295	2.9913294140958957	-3.203661444906527	-1.3370926331499633	1.991912588367735	2.6779115361670076	2.2112765632922677	-1.7868439374018714	0.27636656150349026	-3.465343850205219	1.8349497093720837	2.9362107452261563	-0.6933322889992923	1.9711080491647	-2.528330490372375	-3.774955106888708	-0.7425341307543656	-0.7465829990683983	2.8118504639661177	-3.6037481283150945	3.282041018965719	3.012265127911828	0.4808628823956367	2.6079635442924696	-1.3654607286021965	-2.006993669179698	0.9682044103000855	1.4000968387998718	0.583751864569539	-0.33250382693536995	-2.4420606167270575	1.1734768551307297	2.5907417173828398	2.7704388194280476	-2.2209296106548346	1.9060367504531657	-3.634187261442907
Nc1nc2c(cccc2)cccc2c(=O)nnc2coc3c2cnc3nn2[nH]1	0.5984539007092199	1.14129117416857	2.648521599961291	1.9395693978780688	-3.786405574942047	0.3102394836589841	-2.637133926435815	-3.208855123320692	0.8472326940276345	-3.2322337008763555	-2.7082161921590693	1.7625321359239638	-0.3132638433001418	-3.2287048555453026	1.1109951909066602	3.140495081715626	-0.7681999310038483	0.59803397606942	-2.262836751101299	-1.6527667315914862	2.0584106438995935	2.723423895462898	3.0159235695362074	-1.549155702248485	-2.428210945355139	2.7966132051566808	-1.8804019599121498	3.211860068840055	-0.42851756177982114	-3.6516887115943826	2.9916578971192216	0.6566802681660189	-0.6562965020931641	-2.7317812400282433	0.7156107465127546	-1.453754004346191	-0.05407199342757307	-3.412853321914363	-0.7599473324166532	-3.1324654593226136	-3.6285378585599943	-2.4538863490013814	1.9507581975554622	0.026500198265355657	-3.3172538443223174	-0.695006777395311	-0.3414899690281792	1.6516425446571938	1.5170493017817757
CC(C1CC(C[C@@](C)(C(C)C[NH+](C(CO)O)C)[C@@H](C)C)C)N1	0.4240595238095238	0.8229903719613905	-0.5274926780258129	-0.30721085616934163	1.196637140350246	1.2518503814441555	-2.1796659587953946	0.5786263172950408	1.2661246240412787	-3.5501429643036695	-1.3866496397303805	-0.7833165337604906	1.1496413581865612	2.518583215587303	2.9463871806300315	0.2774508765236714	1.241192301153558	-3.188371081933615	0.520593264359877	0.9866952790763177	-3.4080941098038973	2.236235459023492	1.8005047631650584	-0.9229500465507257	-2.2250769070231	-2.7487314882063956	1.119686960681121	1.603746437178577	0.6925589045946161	-2.9235303208750993	2.128554421460569	0.6992101087655307	-2.201423459157258	-2.6421253986303554	-0.9911681119006119	-1.5086803239237896	-1.6803375064630521	-0.610509180639446	-2.9055780099062214	1.9727203771622017	2.786561827445354	3.0641827516006934	-0.24903068480500634	0.843272863959939	-2.9883646033020526	0.17042006773134055	2.7115174678174307	1.6220655396224863	-0.7360161589743495
C(C(=O)c2ccc(S(C)(=O)CC(N)S/C(C)C(C)c(c1)C)OC)C2(O)C1C#N	0.5366190476190476	-2.9810201878447655	-0.21651432353988787	0.895406879652402	-0.11912349103276298	1.9704865866672794	2.6321812695942093	1.6478535097628706	2.703747806286274	2.4427118822435654	-3.4656663287401273	1.5592450764625738	-0.9536272521309175	-2.1459379557592184	3.2442684692631847	0.13445160617883944	1.5605552450702396	-1.4658357171355143	1.7196951057047105	1.8408447299481825	-1.363238765670821	2.0862725255327117	-0.6557736451839409	3.2599224307542993	0.5164492326016168	0.5930142876286073	-0.6355804286196567	-0.07373740053655498	1.3810809153930759	1.9569192557701882	-3.701926894359283	-1.32596177195876	1.1356725613894598	-1.5538173263542454	-3.0154478007282726	-1.0499732233874433	-3.309038072875309	-0.21367602300500232	-3.3376668809977823	-3.720790047052514	-3.3575650704851303	-1.6738457537978038	-2.9503904194630772	0.5769609777077163	-3.6328565112427187	-3.641383399615986	-0.8381133567501502	-3.5479138125360117	-2.1645208749632396
CC(C)CN(C(C)C)[C@@H]1C(=CNCNc2ccc(C([nH]cc2)SC1=O)C(C)C)F	0.5318070175438595	0.9501436848304641	-3.2771993942433197	2.5797901154607876	2.548230105566468	-0.48474564714367396	-2.3729088067593658	-2.0019494396743935	-3.1358015541982964	-2.4289380036396935	2.4666186989956733	0.49169037093438117	2.711211896108564	1.1670016387968891	0.2505919966845642	-0.1461381219740705	2.751512239081247	-3.666706883101783	2.6601680411454725	1.1710368124781656	3.2970741668597388	-1.3056450169276008	-3.73311347601076	-0.9777804307687221	2.2435436562558317	0.14083877833574032	0.1425708375524537	0.29924764440387097	-3.4897682026287433	2.398194148182652	-1.378548140093002	-0.7960725762315319	2.7457366503965357	-1.9020224182359686	-1.3704466207757027	0.8259928731325354	3.2710438869988794	0.6989083252800858	-2.952607341194957	0.887146697823229	2.725706877761332	1.4476946786890785	-1.9687736669961484	1.3256068159874745	-0.13519800131122217	0.15705234005951274	1.3147645547520463	-1.1031476100763715	2.5241603842491074
Cl(C)C(=O)c1cncc2sc3nc(C(F)c3)c(N3[C@H](C(=O)C)cc3)nc12	0.6321681864235055	-1.113175478263408	-3.154439164599082	2.274056753401478	-3.55601544730143	-2.158069260429019	0.7459685975852643	2.8984220280436332	-1.041207733506217	-3.0263912164687925	3.227678996530634	1.032640430692238	-0.878808904002804	0.2335621888636794	-3.2144115902670944	0.5103903746787548	3.0281654634330524	-1.2854697968839535	-2.093909286446875	0.6700127012677539	3.2360744973893585	-3.434290956017612	-1.4076175105857662	-0.46206255922732353	-3.0821368287449906	0.8351826882107511	-0.7955750066998335	1.5651883089344452	0.08240369814738546	2.0885474562357764	0.7285699935353351	1.002412042191109	-1.174717039655238	-0.07245308999430922	-0.2606762995781797	-0.6352225294825162	-0.4781127335215971	-3.5045593002891273	-2.311410856714047	-0.9125965882328897	2.685768766532348	2.002352144835365	2.9942375909876233	-1.9480007332160183	-2.64424100921764	-2.5011631474080436	2.216465202858874	2.7704837898548043	-3.3568846613667613
O/C([O-])C([C@H]1/NC([O-])=[N+](C(C)C)C)c(F)Nc(F)c1	0.026666666666666665	-2.9494147568828093	2.0947924185723332	0.6569262494462969	-0.33267145676445997	0.012758554107590747	0.028108961273138444	-2.3107738538645077	-1.032637317263792	0.996684400744134	-3.2601160466866186	-2.5708606062084725	3.1369861902431104	0.4745736995514367	1.765784861978731	-0.8080881412541037	-2.3440369759095696	-1.130423956334003	2.1561078950143937	-1.312285922297331	-0.7300773444566748	-0.4624874900214393	-1.1078747760994068	0.7992626643417164	-2.8981759710095707	-1.8152472433165017	-1.7827870775923964	-3.0128867715868206	3.296785492085456	-0.6639154900983719	-1.9529429004427865	-1.0835971967453673	1.6326033012617582	0.8229421184307322	-2.5018609569118837	0.7762139962006254	-0.6345680917635006	-2.6865468564330897	3.216568923656186	-0.6502755738084272	-0.7835407185794341	-0.652205513281753	-1.102523567575079	-0.22400629535944816	1.5040761333945527	0.7614355150625753	0.39204205728530894	1.999603149724316	-0.5607408591134417
ClNc1c(NC(=O)CNC(c2cccc3ccccc23)[C@H]2[C@@](C)C)CC12	0.712140350877193	-1.0391844630554408	0.5191224754578476	-1.5161684410395426	-1.1655231813987648	-1.5260528372916475	-3.6893088398372242	-1.0725698611716488	-1.593191418439567	-2.494351350803832	-1.4310602515902655	-1.8899893053484187	-2.462564739703809	-2.744601417061846	0.49317393726221326	-0.8148041127461849	-2.613589634637198	-0.033713511375934146	0.8529364374971315	2.400217317296474	-0.12676060195581318	-1.9429387777256883	2.973043024672422	-1.2521692903914348	-2.5218746475671336	-1.0655979852674964	-3.713964489297075	2.763356095698386	0.8621779597355443	-3.5227164530327015	-3.4974950676793	-1.6486842360143221	1.0991828026421029	1.3911441559803768	1.3741367003896663	0.9832623930198121	-0.27013673795677695	-0.3132446468354164	-3.1612933284326603	2.7755688661451723	-0.9689303803968539	-1.3398850946006537	2.662416305695178	-2.815896298939987	-1.797751151529849	2.820317427213685	2.852121180338819	1.6780125746929109	1.0042264787572215
C[C@H]c(c1cccc2)cnn(C[C@@H](CO)C(=O)NC(=O)C(C)C)c2c1	0.5654166666666665	-3.5966947148760093	-3.5490411563926867	-2.6026041109596503	-3.3762915979627666	1.4479025456657508	0.10872353772544185	2.5518382711315297	2.0340986616544887	-0.2926326336556455	-2.674405219664882	-1.8503360265708777	3.171902067328686	-0.9876597413914254	-0.42665317288049565	1.394932802281314	0.10852436474477534	-2.2351032878052948	3.2454468088198283	2.409980288474623	-2.171792436164996	-0.9984674001973346	-2.648673410619371	-2.721174441518321	-1.6202801437078218	-0.08045544951012351	1.0596535828178766	-1.3037147808075287	1.3147138663821645	2.44255014362225	2.3280305357512443	2.4463291847739885	-3.474279930939343	-0.999753787625624	-0.22708123600787156	-1.0044347783490015	-3.6860630235032703	-2.296368525537712	1.389919034565847	-0.3191795656984122	-3.0286404166630323	-1.7435466339035122	-0.843536894971809	-2.4032088436974024	-0.3174691876363913	-3.071971081996199	1.309037153304926	0.22187202116777982	0.24745686390526345
C(C(C)c1cccc2)cccc(C(=O)cc(C(=O)o2)C)O[C@@H](OC(C)C(C)C)c1	0.669595238095238	0.8725492389111258	-1.0798633274405374	-3.313293971498661	2.654252645527033	2.881625234389613	2.2285940055300513	-1.4584917993789732	-1.6155947472546077	-3.438063575486823	-1.7169360081518028	2.7216749241371803	2.214945760002541	-2.4177659836733305	-2.1503469271817384	1.049677999570548	1.1415735151646782	-0.629345391846925	-2.1252490169311944	2.4688239276475734	-3.262568013107974	0.7533546047354802	-0.6737618160886085	2.057224510552861	2.9331332647798467	-2.0827115779807124	-1.7404535632903322	-2.0028402632770046	1.8915120116378628	0.029093234671111023	-3.7707121235382397	-3.391792644612094	2.1057533024456223	-1.567359997223647	1.6831758004421848	1.2383587647414487	-3.039114622709527	-0.782195623713243	2.715548116299323	2.559624886301995	2.440349028666197	-3.6344479270979746	1.8388528127625294	-0.6558020656803984	-0.8092076692679342	-2.640011578956007	2.4858508516485234	-0.2580032360991651	2.296694805909894
C(C(C)C)c1ccc(N2CCN(C[NH+](C)C(C)C)C(=C)C(C)C(C)c2=O)c(C)c1	0.6052142857142857	0.44093849095379944	-1.6028226108229293	-1.5164639656262184	2.8029862655477054	-3.2260116178960003	-1.587818920709195	0.06296475623319653	2.530861455821616	-3.4057642263767174	2.8241221978992153	-0.6457279899143527	-2.964749519867051	0.37904404288765203	1.5546509530532564	2.7504359042839654	-3.757449111931785	-0.1618163469925098	1.1730674264883207	-0.0012065837354979791	-0.10401256527658065	-1.7739837548376114	0.9586267977356542	0.30540337761606917	-2.5459541976804303	1.0305846527632028	-0.3174474531391942	-2.9569100865846973	2.763828162320338	1.5756011080395425	-0.29709530434689047	1.473931700148034	-1.5745778534520474	-0.9184884832905049	3.183684709345153	0.8234887402649136	-1.663317508258881	-2.3916701319758897	-0.27858241103362413	-3.4813016845931366	1.3527803677262105	-3.368657954960533	-1.1876757221744692	3.1365629485316324	2.539193834255559	-2.786504897151766	-1.7970239500442093	2.746257660603235	-3.501467397802985
Clc1nc2nc(NC(C)C[C@H]3)C(=O)c3cc(C)c3ccnnn2n3n1	0.5249062816616007	-1.873588849248735	3.100997573800571	2.899722523401257	-0.10139426866577628	-2.3044129889205034	-1.7218133652043939	0.7285202975890135	-1.4685313764615664	3.1173453432938176	0.2445441224956717	2.10099275359625	-2.3592550182225462	-1.7859188922100588	-3.7861033194207843	2.324973309134718	-0.5211683962080027	2.7004200714185913	-1.7643988398834445	-0.8266384774073625	-3.791512273825918	3.2657433441499757	2.2058513755445617	1.078451637459258	-0.11182680881885432	-3.2649480730855895	-2.301110526506034	-1.3946451962997042	2.740606960090868	-3.353206444168093	0.17540381848481656	-2.3397805480323335	-0.34653776058610397	-0.7552335332293705	2.1708457417437463	-1.446641432518092	-1.8705088648525452	1.4899298367304992	-1.80970176955702	-3.494525365163611	-1.8459832499495072	-3.433869253623299	-3.254916929676237	-2.554993622099233	0.43942324921111364	1.3281266348947565	2.973053176005096	3.299795649674378	2.430153025887927
CCNc1ccc(OC)cc1C[C@H](C1N(C)c2ccccnc(F)ccn2)n1	0.7327742200328405	2.7104884129712437	-0.6801610766286901	1.8130512101377594	1.6219911036450387	-3.054875234495763	0.6841777956743451	-2.2420176187618375	-2.1966239351202743	-2.8739599123645103	2.8761211839564265	-0.7724955236630047	-1.6632239297266533	-3.392568669781224	-2.259509833114468	-1.371805268981292	-1.9212551468092796	0.3975412936442728	-2.070647115839444	-2.0547424631564164	1.8274976559816052	-2.837640470393514	-1.9938931537409674	3.0336328554283174	-0.5746982350698184	2.499682526067443	2.6051622935514507	-0.7793101454990334	0.3655730848053871	1.8218913043800775	-0.5336680430561209	2.7119427300637415	-0.6064931687405988	-0.9998527840160922	1.0156293063334028	0.64896570951879	-0.03305524123403192	2.779025397917101	0.32753243123777853	-0.9612910352298933	1.5025975204154278	3.2518602285240137	-1.8653666028083968	2.3888351142177093	1.082287276407051	0.9178588824581091	0.4563152324285289	1.5353529697247943	-1.374916739711801
O/C(NC(=O)/C(C/c1ccc(C)[C@H]2Sc2ccco1)c1cnc1Ccc1C)=C1	0.6018938375350139	-2.0548796660616375	-0.8738379822405862	-0.2563206141193577	1.1709686941019184	-0.141190448175875	-2.76446735516942	-2.5460071551853893	0.31332364939635404	2.544545192697952	2.691769153559016	-1.4576122761340256	2.802752576854183	-2.0508211444143347	1.7691282892806974	0.44212607291060824	-2.1495810939823903	3.2869613405114633	-3.7184672847546967	-0.5222010999108972	-1.0731303754842125	1.914523199631935	0.9745729918520167	2.277225204649721	-1.522225580655646	-2.1179054858595254	-3.08435049786186	-2.478829612028659	-3.5366648389697914	-3.671454639132919	-1.061547631742887	-2.248768113553425	-3.5257338383469112	2.8572158682518447	-1.172360382573315	-0.997343309788266	-2.9676191790024404	2.0820187436343875	1.7857709326265656	0.9096654938738453	-2.2882841685350774	-0.5206064581488423	0.9419134502795634	1.1412714726810496	-0.803799651513553	0.9200498072424388	-2.43903829487245	-0.40211413642889804	-2.4073233187840093
OCC(Cl)/NC(\c1ccc(C(C)S(F)(O)n1C)N)[C@H](O)C1C[C@H]1Cl	0.5135000000000001	-1.957794482427343	-2.8758142407697007	-2.725854392145148	-2.6680890765554954	2.9466293345084313	0.9581499475135002	0.6684547758767545	2.1157203557582447	-3.123644351599417	-3.442594565576802	-1.4395182628978067	0.08810107154392544	0.44419007729031	-2.8944477435571234	-2.8692599718869487	-2.534515678789038	-3.7331251178706113	2.9091809939448545	-3.559242125010836	2.3516804965666456	-2.8401241409090243	-2.315582215860106	0.9119273953644011	0.0787560606445723	-1.1275810384306886	2.197677014116959	-2.0540744607505332	-1.770498793146201	3.114497404684707	1.1732558754704643	-2.477155842250844	-3.490643899420453	3.1109653919058324	1.6092232377337048	-0.38661587581556134	-0.41082952214451796	0.708158615772871	-3.2255950808013947	-3.0681137478534684	-0.41946324194674434	0.04350233744559295	2.0415661065682933	0.5725528260018216	2.651718419474741	1.5628663167613777	0.40840191979870966	1.9406709553058787	-2.3507088276894264
COc1ccnc1(C(C)C1C[C@](C#N)Nc1nc(NC)ccc1)[N-]1	0.559470588235294	0.3283912952217136	2.4735492074756174	-2.512837316566711	-3.3722140351021874	2.3919234090166466	-0.14787487645328445	-3.077129567305968	-2.3113561834907057	-1.0391932589609816	1.416126251958043	-2.674239437472986	0.01096232917904505	-0.026794309580995268	-3.7038095900820744	-1.2559705840602668	0.3089782921970059	1.8018483010999393	2.6693471393131762	2.6498106809171986	2.455633671428246	2.8775883125505057	1.6487595412351217	2.2951591349506764	2.1156653077109624	1.3835002456088823	-3.093930486351079	2.341027412832017	1.786162014754761	0.257542181710102	-0.8789704093231268	1.2382715544656167	1.8204469786265083	1.2214016699935497	-2.447738627990695	2.5129681458526347	2.1135320899997723	2.7220510099752993	1.4999347260748053	-1.228499199695536	2.558727176705113	0.19082008864799693	-0.3008648514739085	0.7159096453379377	-3.2979367107336612	1.4252353066830485	2.3512394556752305	-0.3262919161968645	2.6626512184092173
Cl	0.04	2.710276132676187	-3.748091950036023	-0.2334084687004121	-0.7849091995543089	2.66394555506382	0.10030417261792701	-0.9647301222775915	-3.1128252253844355	-3.0109403373134143	0.2924611168080151	-0.37512026413274935	-0.6884390863639478	-3.521518115977028	2.9411677405225607	-2.4710787680375765	2.452027311281305	-2.254037322554776	3.2234956514521844	1.2001747036758204	-2.728313796195959	-2.775509491450256	0.7518964994956301	-0.6814911236554275	-1.1136329755512926	-2.5017636111169104	0.6813578127068416	-3.351968699377032	-1.0469883779023368	-2.1306293792198323	3.2797044278180207	1.4198949436989539	2.3194786327394157	-3.7466758311405206	2.340139330741784	-0.9319495426684772	-2.354060107452974	-2.9892009676885927	-0.07636214267723851	1.7528560996684508	-3.141969461614785	-2.4453726542858707	2.677417868514091	-2.415019147573381	-1.2987367045769962	1.5940786935426328	-2.81206552690885	-0.6074606550030617	0.6366258191790521
CC(=O)c1ccc(C[S@@](=O)C(=O)C(C(C)C(F)C)F)cc1O	0.46597619047619054	0.7732309596202596	-0.5097072008157495	1.9403387453056729	2.8299362327989686	-3.370993224675545	1.0521240312778852	-3.7807283581073867	2.6431136986390857	0.7064794420577654	-0.03266206630334301	-1.9811038472462725	1.3268304472970174	-1.202380471047257	2.3289597972720184	-2.936342763318155	2.9582094072960903	0.8698238507909188	2.9841731157463327	-2.1432007486420384	-0.20770261864208228	3.2017993626347865	-3.160346258161498	-2.291124234206027	2.872013229228032	3.1813733369090222	0.8175422854452981	0.7220355902622257	-0.8699865324270393	1.9422504544241264	-3.181968776535912	-0.7255243907450488	-1.3729389725367445	-3.5507011406845224	0.34899119945689616	-2.3877317175580037	-2.2510501401814045	-2.368681176447806	-2.404751129395648	0.8689228109568017	0.6247019515932477	1.2006744452698612	-3.491539895418805	3.140087900413114	-2.4113455206130716	-0.782899526106033	2.3235274720551136	0.6356711287170613	-2.4868555375441765
C[C@@H](Sc1cc(Cl)c(C)c2)c1[nH+](C2)C(=O)[C@@H](C)c1ccncc1	0.567	0.300298219623107	-1.8861219188561642	-1.5283518931480682	2.396559778031956	2.732365452863549	-1.1835278564205733	-0.6597081642377702	-3.2293754990576016	-0.3863163605347468	-3.1522544251137474	-1.3187178950450429	0.8018634382029779	2.7944961367488768	2.7373419591254464	-2.27941903261705	-0.9526580835164182	-2.3538841847989826	3.1519821538808115	-1.8576170491985144	-0.19250390013087726	-1.2717687967015618	-1.6747132261526878	3.1062778941405895	-1.879935276559963	-0.6761651837085831	-1.8463093155959815	-2.2901466686974348	-0.7868302991001115	1.4614156574178763	0.08411437289465518	-3.6199557579152004	-0.9754820009189515	1.3211414959092656	-1.5570078493377166	-0.6514904744542247	2.6508178653732033	-2.1066597885120792	-0.7880570874893102	1.1840948570570609	1.8434548060616525	1.4265605563763168	2.215405367135128	-1.4644408419023094	-3.543814355582356	3.1237593062111433	-3.7876010420300705	2.5840844742752482	2.6977370315830322
Cl1ccc(C)c1	0.0	-1.6998307679325677	1.1936605233459883	-2.063530506109124	3.21646792735984	-1.389031621011687	0.6895791230793087	-0.4078727275897438	2.141750691006213	-3.217602301583221	-1.6319605632211038	3.0618181827348216	-0.7273475143533132	0.9601534185792469	0.912626650811597	0.7036487509637155	1.5831570368850247	2.7334331304654578	1.6933414765348447	1.0679435766915653	1.4938069493457862	0.019606341540947536	2.5754917429871282	-2.9728404281527245	2.527954160700922	1.8996860806263776	-1.7873947955641816	3.112563933677471	3.254305449499533	-0.4116863480408708	-0.7409796200630301	-2.8883241594889464	-2.012042513171682	3.2167612592223493	1.7762470920466962	-1.3091709604251651	2.985133097034841	-2.123691383341724	-1.0467407073924413	-2.8504045147801653	2.883862598545875	-0.07315646071500259	-1.0560682693650674	2.290676307463289	-0.20801034507182647	0.2573407687232647	2.5376137039489395	0.4373451052643862	-2.6100132325278995
O=C(CN(C(C1)N/NC1=C2cnc(c(c1)o1)ccc1)c1cccc1)c1O2	0.5464539007092198	3.245177525796902	-1.793579577080723	-3.2726212553053684	0.6185883622897155	-2.5664959745113625	0.9162947547895417	0.25354707981947655	2.4676643005868115	-0.37529721091484225	-2.0145949252618385	0.5926294200290663	2.722819585314822	-1.645709694877357	1.1958944792860828	-2.1568802192533454	-1.230292517662646	1.630232184881356	1.9154889700456676	-0.371540128248407	0.8023900641056025	-1.973575457716815	-0.17917481124867152	0.5981078536509408	-2.545493839098082	2.0077178713965713	-2.226321596698755	-2.34764414558765	-0.5960900653347685	1.6235040578377884	-3.5383442405619743	-0.9932373755774542	3.224974338470708	-3.244864036476583	-2.78769765204832	-1.994030326855617	1.2608271310226415	-0.8344846318287127	1.7892252681608296	-0.3610638443994323	1.7858999113941216	2.375263485081738	-0.7862599646282109	1.5016370420544058	2.440016837584168	2.3959469258671113	-1.2019976164108441	0.636589424024347	1.5512370799816946
C[C@@](C)C1CCN(c2CC(NC(N)NCO)=O)OC(=O)NC2C(C(CO)C(O)C1O)O	0.581140350877193	-2.453372021872746	-2.066980582813619	-2.0336453642039487	2.9286332875445993	0.23238688473318891	1.014636885412707	-2.3798411675157514	3.003489324496722	-3.046469136533348	0.5827334217333764	1.387954210374824	3.148578706737309	-0.9513625270921002	-2.5237993824626184	0.6586421225196091	-0.7484659803461002	-1.4924863992480581	-0.4691662969718875	1.7426752360988873	3.113536592760415	-1.5453590933089574	1.165991217979239	-2.545944709444285	1.6242648305682366	-0.30234550031602314	-2.4974420304130254	2.1563631351942583	-1.0565650334300236	-0.10460322645567866	-0.08608290759266302	-0.9375491514562517	-0.9570819313276657	-2.867445698818879	-1.9283813634952904	-0.6279905105545796	0.41845907912894553	-2.629120166109674	0.22126963386671328	0.5556120986353283	1.5996783312480494	2.0820091163342225	1.260741591694198	-1.8775698261544123	-3.5790697965976577	0.1837064583024115	-1.9766741417105762	-0.543184012164506	2.7803017110343333
Cl nncc(OC)c(COC(cccc3[nH]ccc2)c2cnc(=O)(=O)c32)c(C)=C2	0.04	1.7678523508396662	-0.39943238925906144	-0.45732503662985957	-1.073451432444116	0.6419907253375081	-1.7677041753159841	2.814965890395385	-2.386071359354343	1.739776411297374	-3.344887834707357	-3.2576438643379886	-2.6169987618482513	-0.31093125113176434	2.6050996875632535	-2.698180700346553	-0.6413868356420935	2.9862317674681016	-3.5025455658035187	-2.201339688434931	-0.5440586315425002	-3.6299781431842173	-0.4971627668020018	-1.1877057791540127	-0.7151958635115765	-3.764082025509178	1.9537461045220006	-1.9772199655682832	-1.9514471833863627	-1.6589199941174542	-2.215355141194133	1.6146265597598175	0.22078848970097908	-2.963375044794491	2.566441566321644	0.9937243270314999	-0.7268035268754369	-2.4079674177856227	2.5987024062558346	-2.0186999132938164	-3.383293334088272	2.26452448622506	-1.0695747250400713	-0.3921933955447674	-3.6460213154104633	2.3145021059905933	0.23230277604427485	-3.0710509002486224	-2.8918542648763004
COc1ccc([C@H]2SC[C@H]3C(C#N)[n-]c3ccc2)NC(C)C(Cl)C(Cl)cccc1	0.5637173252279636	1.5063269286374892	-3.359457691338089	-3.642441256738016	-1.851222600592131	0.9896897826338282	2.5671005320425113	-1.969594842326939	-0.1907139253201775	-1.5377341663321178	-2.704592696510428	0.6473417580508096	-0.5116521359904156	-0.6389137187119651	-0.5984809881189119	2.20828179442723	-3.046209460772035	0.7236982733272272	3.1290463130218162	-2.0860497335034935	-2.526237915730091	1.568321782524574	-3.2943371247452293	1.8046374521376132	-0.11726410233042328	-2.8579231184638547	0.12979247375216385	-3.7187867495242983	-3.0781866450899176	0.9485597335161273	-3.1006571484927368	-3.379738567676572	0.9882388753459557	2.838778261415767	3.2425215191936827	-2.1539891434594787	2.490712132632021	-3.1001199118370226	-2.819817799109993	-1.888276636845209	-0.9857508779740121	2.6996810935940703	2.558750974198497	2.540041674163086	-0.36246190212070184	2.6502410920031885	-2.932534292842341	0.1705520085548775	1.5260141261566345
Cl (=O)c(OC(=O)cn1C)cc(n1cc(=O)ncccc1)cc1C(C)C	0.04	2.0165294910814318	1.4770250997550427	0.7987492223006942	1.6835929591114107	-2.3017680043428603	2.0392622476087867	0.6121767908605387	1.93348151108576	3.017359998680748	-0.7345705231560933	-2.513714960840062	-0.9845767326268597	-0.2626090401513186	0.3546592030530329	0.38665004651061796	-2.018911047299028	2.0761890738602196	1.0797155918548604	-1.6367407970862642	3.1111404354749626	-1.4251503248386523	-0.22906926271450034	-0.6435644022605613	2.3853070739755484	0.3854686672087526	1.186885187263468	-2.262429664588163	1.6093295921466408	-3.6548988543453915	3.055455160813545	-2.108251018100133	0.778717057516209	-3.308684140805913	1.4651316746317757	3.086004543870577	2.4230944954083986	-2.321307658402234	2.275826726247053	-0.10356608345876595	0.7091256417905258	-3.7713294034444185	-0.5603967378251609	-2.7497782427643367	1.5108156577778065	-0.17103802466617868	-0.4171880917946682	-3.411458351006207	-2.294844197187264
C/C(=C1C[C@@H](C)NC(=C)N1C[C@H](N1C(OCl)C(C)C#N)C(C)C(F)C)C1	0.5823095238095237	2.4403419502601613	-0.6784614341261292	-0.9635754562665566	2.9508065592848833	0.9501645934737661	-3.379958000952718	-3.428031964644886	-1.2033955789094537	1.5075239203015514	-0.3817647070779082	-1.0597608516877082	0.5995646402692874	2.4710484960344283	-0.56773100649461	2.5796891478361097	2.6367562665904662	1.0097802246114727	1.5127310330059514	0.3088113176808651	0.5354670840244049	2.9304653166135752	0.33305135265349417	-3.659646010978922	2.3843060936334632	-0.2989496076999987	0.402523146387729	-3.3665067265625126	0.7410100486472091	-1.2710937311288975	0.14759204281511717	-0.29237094708231703	-2.5605815229417725	0.744150597170802	0.2928786615814625	-2.6499972747565796	3.2399133530280144	-1.4011651878994105	-0.9293681357390553	-3.297415013427469	3.156831448649217	-1.7277089956319411	1.625270660750732	2.1926464640669696	-3.398462172109551	-2.675217257407415	-2.953940423483126	-2.329289214883305	2.0108087914285306
CC1=C(C(C(C=O)Oc2coc3c2c(=O)cc3c(O)ccc[nH]3)C(=O)cc3C)OC1	0.6059299401234446	-0.5603105222607154	-2.4369956472249337	2.1590983079141575	2.1945547623910144	2.8163613127769995	1.5397075657095023	-3.2898891376089443	-3.5948103420694926	1.7254640839210333	-2.3185114632473454	2.9109126257259126	-1.345085374112681	0.7007121204194071	-3.622987942133574	-0.5560362071924496	-0.190683122947382	-2.9152633722699868	2.365840953672558	1.5999154786191703	-1.1032262559059367	2.4406950823845026	2.026064935552145	-1.1966280342050433	-2.781355502461863	-2.7537632027734897	1.0822932333913116	-0.9831963258350749	2.1478395113833946	2.44177755109462	1.0865461399980054	-3.544786902352315	0.5974989301713727	-3.0780931679750845	-0.35093200626730114	-2.137882617800061	1.1720676375892856	-2.498157828888787	-2.952589233613523	0.21717246056022077	3.170535613943687	-2.6848471520198918	-1.722429044412026	2.6329461947853954	0.871964713845375	-1.8831391385528398	2.072196389384457	-1.2288106166683583	2.608486543249902
C(N(C)O)(C)[C@H]1OC[C@]([C@@H](O)[N+]1)=C	0.01	-3.4213892958483463	1.4755583958330831	-0.019180136385738678	-0.5084776881103714	-3.6202803039455174	2.489433561225339	-0.6772635666845765	0.8853003268291699	-1.8420469597405709	-3.1843436345743847	1.9645722966708465	0.32903280212403274	2.496839113495043	1.2163872426557374	3.019285307052587	-2.8339436659866433	2.0147440792060607	2.276788243335341	-0.7849065390208092	2.3740321737872483	-1.087097742515791	-1.1193223493305378	-3.7949583818373966	3.268164216417097	2.320289243286066	1.7650740401898553	1.2712663676518483	3.231241010051625	1.228745514945623	2.332573833133387	-3.3622408574659315	2.281687112282107	-3.6274922797467433	-0.5249590551269829	2.2511411652838342	-0.2555425803764759	-1.7303714726519512	3.1655245623616297	-2.1570412112102932	0.4288235293713347	0.21413433305711216	0.3805433047330995	-1.9227280240576299	-0.5367004519272065	3.2434014744870803	2.413695608436387	3.0320379764203933	-1.552449668174154
C(CO)N/N1c(-c2ccc(Br)c(C(F)=O)c(C#N)C[C@@H](C)ncc(=O)o2)c1	0.6003686868686868	-2.9998295169048137	2.831026612759497	-2.3351813210237964	2.381730599656125	-2.2020908297342583	-1.1358716366689419	-0.010256507231587442	2.3382571274888626	0.2409132743256137	-3.314972238992024	0.9818343728812344	-3.610718468514893	-1.798823596915729	-2.142165122754842	1.4774675828566428	-3.6662756806070336	-1.7006648965895241	1.2556837578160858	0.9118500252306765	-1.4146590605366134	-0.9480925255869801	-3.0650728743933184	1.941455189721502	2.765141103557303	-2.422012628508668	-1.342436328169069	1.8413404283865251	3.037637568866681	3.236794964162099	-1.4895956037554936	1.724923773586486	-3.2808253849605356	-0.22111205532847844	-3.132989386200892	2.9331388162379817	-3.750337275293882	1.141829489298475	-1.8271645228150142	0.198516024867196	1.5963903395506183	0.4628344465399534	-2.9834034856736302	1.8342561594182154	-0.2839117390676935	1.5972351049173987	0.773818283170181	-3.295957175718225	2.0886909405575667
CCC12c(=O)nc(C(C(Cl)C[C@@H]2C2=C)C)N2(=O)[nH]c(F)c1F	0.5433348530901724	-1.0632013529349078	-0.9212596443229004	0.2189231158567404	1.4896356468559615	-1.7603213263452298	-2.932058649541068	-2.416696231257565	-1.452626431335998	-1.885749543720832	1.6202149700690907	2.323171506827496	-2.5402598183584466	-0.5381611145214329	-1.9658745838844558	-0.34695721275994895	-1.54451208271486	2.960095804399863	2.0430354842229512	-2.8483455368544868	0.8572931062868347	-1.2545899166599894	-1.776188689892955	-2.7060329484203622	-0.07861698750981772	2.8004739319505463	-2.6717410250535045	1.904851425510076	-2.0505497198851304	-1.0357839052117606	-3.269368428459339	-0.9675107563312033	3.033066346975003	-0.21131633173875475	-2.4217116928573534	-0.4569785789487488	2.4567115727043927	1.6095620812276819	2.8481040858674245	-2.618056603833688	-1.0458983221774334	-2.28797906431563	-2.469999578048641	3.2966006490629916	-0.7495685052825363	1.7856047509101183	3.105695440544734	0.7840845985399367	-1.2873272870693273
C#C/Nc1cc(C(=O)C[nH]cc(/S/C)[n+]1N)C(F)=O	0.0435	1.6416889929538367	0.6965347101217532	0.49143448159180014	0.5193502944514963	1.4361149708818735	-2.6862010447140214	0.8332333137370123	3.1556181131754926	-2.1301366631972423	-2.69572281430908	1.2189384296417058	0.8127488626663704	3.1167441836656646	-2.624422107736223	-2.4645743460164025	0.29947616717938264	-2.9206225095156024	2.7731343505701433	2.2929716820921016	1.664655298007279	-1.2801024294292431	-0.28259712910275425	-1.7051230333700698	-0.6612996454007622	2.5906651824107536	-0.3326511027428851	-1.3516298224905512	-2.9402079605416986	1.8393760543930249	-3.1909036068909096	-3.5308899495622548	-3.5617051268309217	1.2680184565067831	2.7217799724250016	-1.5153181366979869	0.3621731292275818	1.9905412726505842	1.440719177557754	-0.3865359119618472	-3.059115352446524	1.2580627617989277	-3.082850243988807	-1.645678419518073	2.536292583404679	-2.8990535874651338	-1.4760230322865384	0.1734084090205119	0.6383471947404944
C#C[C@H]C/C(=O)N1C(C(/C)c1COC(=O)C(C(=O)O)C)O	0.5367261904761905	-2.5311984395596756	0.16245079080721325	-3.3939978688740546	-0.1464403675854733	1.836667270552251	-0.6468210847194866	-2.040369683518427	-3.486151167607454	-2.184626953442388	0.1603620420779297	3.1071364262215004	-0.6747489202711661	0.2664927894471827	2.0261501919293377	1.2304316437883154	0.16503771008550228	0.5474533024514123	-3.7819368988328987	1.7696892567264264	-3.4224621377116544	-0.9046481575349876	-2.1034758551053576	-3.359841573618316	-2.4412568258972023	-2.005042216656072	2.861131684945864	1.8685391828402622	-1.5660589803690197	0.8187414946142368	-2.46702082689697	-0.8108016860741891	1.698754208950982	-1.295007162616658	1.4776732758665725	2.8185483872331707	1.535827337362491	-1.0497640193671667	1.6257827939942162	-2.235640385405053	-2.002325183023733	2.0895406097751987	1.3779544812766744	2.593915477988909	0.7934379638259044	-0.5740699429806422	-1.9425215359108878	-2.723647157486086	-1.6602512827362594
COC(C)C(N)c1C(C(C(c3ncccc2C)C1=O)C(Nc2ccccc3O)C1=O)C1	0.5720416666666666	2.8072285723296346	-3.1799205590238704	-0.3634573750066643	-1.5640185998474014	-3.427999945575333	-0.31469727584518115	-0.8649077054289522	0.4048315433260621	0.8596665279910392	1.7562140933960775	0.3128233787064225	1.8934625368042575	-3.7568469027008318	-0.247696280838142	1.1243595621033098	0.23773555059232176	-0.3699519602502095	-3.5377916856778104	1.1316697668102842	0.39294340938122474	1.3305656884395294	-0.7508190527971221	-2.687823303176722	-3.6805201444035975	-1.7309028325950466	2.3434912795954324	2.1207769574672524	-1.5255093638115702	-0.049919676300526294	-1.3208885991724335	2.503540074096418	-1.4506405461215968	-1.8416147625821753	-0.4382600214681429	-3.071845900293016	1.8244980663456936	2.446557413548688	-3.719764403566443	-1.0238217326600876	-2.095759515146728	-1.8994621923719968	2.3733420027763783	1.4810580845388364	-0.012153985023039215	-1.2901574637213598	1.4603305384018173	-0.5151702059766317	-1.84945292150182
O[C@@H](C[C@@H]1C(C1)Oc2ccco2)N-c1cc(Cl)nc(Cl)nc1=O	0.6703333333333332	-1.0426025916572375	-2.0460649350866364	-0.0687737498624772	-2.329931785111082	-2.2649785586624596	-0.8110376018770933	-1.1178699803464665	-2.9707554718780793	1.3560039595369755	-2.8985011047944225	-2.2235423676166057	1.9176292221186513	-1.4287191858853614	2.533736179066108	2.1431619772942483	-3.0447587839825863	-3.0564075269385342	2.054748781291792	-2.086491839626838	-1.2643398590169599	-3.2104410607398393	0.058135949020875266	1.093666426953071	3.149179817993594	-2.798191039231326	-0.36838326290495704	-3.463070921943054	-0.2587259454104127	3.2093211244027913	-1.010576972901839	-1.7439572786519877	1.3904652298687283	0.18174457779342124	-3.0415687715164608	-1.5852235924387617	0.7920000327137062	-1.1655417248253146	2.333615045850581	0.672003324401012	1.7464171210038835	-1.1750787686437483	0.4855654925651507	-0.005009661473849736	2.5092260483911195	0.14381648548004833	-2.9099591137597036	2.2954108384291354	-0.6962576740946145
Cc1ccc(N2CCC(C(C)CC)N(C(=O)C)nc(C)cccn2)cn1	0.5886493506493506	0.6624634559161509	2.787622022230912	-1.7680306986329497	-0.1330457998989063	-0.8785897859896723	2.8342270691242497	3.124764646052342	-3.193999763492114	2.334286973212338	0.053272081005965255	2.3518832409744492	2.1303218407551032	-2.947333666444504	-2.878126445423292	-1.7983297874485986	-0.5324287910632504	0.08869713810024349	2.3319040137824434	2.654271163111101	-0.07805073768279946	3.0839532213796215	-3.6674963466567316	3.038280984530572	0.35884412346612127	-0.00801892401956561	-1.8259716579559535	-0.567799302703393	-2.7255780656402075	2.9600860974365126	1.127349270564884	-2.265728558274321	2.2099722164200326	0.9690572584470125	1.6096132918318817	0.39677154821742366	-1.857315909727735	2.4529136328893273	-3.474858667409218	-3.1804295549562234	-3.3537179501525327	1.9022688592845896	-2.283018503346465	0.7633985995250843	-3.5990822270273655	-0.6811893024614002	3.262913800743638	-3.573311837155635	2.847836717106203
C[C@H]1C2C(C)(NC(=O)NC(NC(C)C)=SC)[C@]2(Oc2ccccc2)OC1	0.7019404761904763	-1.3863596778626293	-1.6222152353358532	0.267869952097759	-2.376796182325603	-2.332160129184542	2.7807023581049393	-3.3685447970768876	2.728383654764296	-2.0334646898378557	-1.8862270818922466	-1.94639010989527	0.5940570460061618	-0.41030682813217556	-2.8334707603326947	1.2118959658761668	-3.506294306861876	0.08820965426145255	0.33041521249607353	2.5721917124107074	2.1344762589635584	-1.852711966493329	-0.7265419487864202	2.0709798525580663	2.7553434741019167	3.021954687314623	-1.0669068199056104	-2.0387474185990744	-3.6238785236854034	-0.6857521821356372	-0.027812777981166548	-1.1441197915902204	-3.500376065366583	-0.9086988399729408	1.0247736309948126	-1.0104956246249137	0.9449279497355265	-3.2171341953324655	2.5334600495342166	1.05527789483149	1.4539400264315123	1.0636652844200203	-1.6890177742282777	-3.7469544719974945	1.6177613065642884	-3.0311035346741284	-1.2413254273970447	-0.10658712339939269	-1.8192409370894476
Cl (C)C(=O)(/OC)(Cl)c1cc(oc1C)C(C)=O	0.04	-2.2377882707532355	-1.4769573690490856	-1.856138838055059	-3.1812317519841002	-1.3033768514812794	-0.20894708878104362	-0.45609250449632466	-1.16515142513652	-1.8008022170066438	-2.0620230447705503	-2.9728313743643735	1.257388701037998	-2.8519314192121596	3.167874000033626	0.3692462505942471	0.940457082116195	-3.602323473900425	2.8673312515205955	-0.4280818087400706	-1.7620721388866198	0.5469415750369668	-0.41486550789228316	3.2536014861739533	-3.5578550224525447	2.966873864846213	-1.80401746951298	1.17143543941532	0.0005122893137130546	-2.7563011777928073	-0.08947338829580476	3.1393593519809695	-1.721923006981401	0.6037020195113145	2.3183660726921724	1.0720598100051442	-2.7398416526887837	3.089077769194164	-0.040901226795971635	2.7587730361869722	2.3183187345582317	1.6115816058206214	3.127405990959047	-1.5646464200374104	1.2443720372010967	-3.1798704702739116	-0.8126363771055458	-0.08808473437649189	-0.5984588132431075
COC(C)c2nc(CC(=O)[C@H](O)c2[NH+]2C(OC(O)[C@@H]2C)N)n1cccn1	0.5550821812596005	-2.093078500734059	-0.7725740780428736	2.3845831578229797	-2.8678651763218803	3.179094885529934	0.8164908559191755	3.089626323916516	-2.1493617540266974	1.8945258207371003	-2.4983942797355185	-3.3014170206587066	1.1493414730019271	0.9315748253788279	-1.2194134424415215	-2.876114888899799	-3.3589509952610452	0.35244916411499716	1.2132223708828702	0.8825091760275967	2.2098298588192025	1.3080598223186826	0.0025271433497078277	-2.319515463712027	1.1165925080310473	0.118219342893509	1.7160429375264181	1.9108085732401694	-2.274241305033052	0.5940088012821798	-1.2839314293949267	-0.28956423387898056	1.0227499104274225	1.517532514951779	2.6245120315373693	2.2388698736737327	3.272020798227457	2.071714034003527	2.4319628172529564	-1.583617035508054	-3.577966080349279	1.7130977753203798	0.469265666815037	2.1200547629186826	-1.9493197625325607	-3.1948102906627405	-1.3900457294120985	2.4832697897547007	-2.0466820159247403
C/NC(=O)C(O)C1C(=NC(C[C@](=O)NC(C)N)OC)NC(C)C1	0.4671071428571429	-1.5324539605213072	0.2391968770762416	1.8754291392445044	-0.7152870897956394	0.12445472142073966	1.653144291004482	-2.844589860510199	2.605859763191768	2.8196482100282916	2.5638971208184476	-3.634842394304142	-2.600411881375261	1.6382782742153683	-1.7494274666586809	3.298274187781379	-2.201225739655507	0.7527163657958447	1.1938934286262413	1.641043233826264	-0.12203740293791121	-3.710999020847103	2.1011928289563304	3.059968150893879	-1.27711587101123	3.112584467469299	1.479920543661426	0.804556955015217	0.6348998111748019	2.7953673835183332	1.8396908121772029	0.006389470560909327	-2.996919727233871	-3.164623917880882	-0.8168394929133527	3.0209625439928516	0.6755770252165592	-0.8250185104202639	1.2477135477370602	-2.5466429829051713	-2.0970517409835088	1.314372713120644	-0.10748828820840561	2.1461874531960445	-2.823366874667807	3.0104040385387734	1.946036614987631	-1.6161663277204958	0.32202830607741806
C(C(=O)c(N1C(C(F)F)c1cnccn2)CC(=N)C(C)C)CC2=O	0.495	-1.5540729515607468	1.4531130725258077	-0.9853950631699835	-2.8512588301913393	-1.3671330803453459	-2.8866025332944245	-0.6703116941707634	3.106155923690938	0.841605017032462	-1.9456870379109492	2.3268730599297784	2.6050202051880973	-1.322007629034938	0.037741555647941905	-0.3535588122798181	-1.3700358562190718	-2.0866596092450145	2.193829853332634	1.9255933487725185	-3.7169034541295325	1.7181269878367837	1.5294406568013628	-3.7289246230529107	2.7541506741931023	-2.7298161695768886	2.458903947281107	-0.7409194097567959	1.4263744918107584	1.388852944384757	-3.7343535579844516	-2.3757023107074837	2.219923623785699	-0.9481040015126201	0.22448938540894225	1.15413477908369	1.1442795000169816	-0.05060126272779719	0.5325644729300247	1.3705611355767067	-0.43758434633648724	3.210380048619971	0.097192464091711	-1.5738211747438702	0.6924289998975377	0.6025654704827854	-2.944548600138898	0.6804531782132734	0.9891566757819161
OC(COc1cc(C#N)c2[C@H]3ccnc2c(ccc23)nc1-c1ccccc(F)n2)n1	0.5531009595327493	0.14333229732308395	-0.30232556256442766	-1.3917159737688576	-1.330266978198726	1.2100818361390404	1.1411109288591001	-1.9591420786820746	-2.963420951876742	1.2257924804392362	1.3972341884169754	-2.78718205765629	1.2438922510784183	-2.699046643729507	-1.671974876789383	-1.6706991214899096	2.8508595016012483	0.6541067818089292	0.4829933096622874	-1.8776579508726154	1.8366179525820847	-0.15149604913227055	1.9654893179186104	0.011082690941792261	-3.217805255988835	-2.2665829332994853	-2.75998750048073	-2.475917119204607	2.455490562048186	-2.2589049212796226	2.5161183747517537	0.10024718365780982	-2.1718716953830937	-1.9911007660981255	1.7378173243683515	2.460810927912222	-1.0479054231701341	-1.3732770604155804	-0.023818286785233234	1.733808015106928	-1.2809335147122805	-0.7508796349269691	0.3659321306177441	2.499041763667649	3.0930826046292657	-3.437941008493216	-3.0942617688380234	-1.7731571167250975	-2.0307946464531663
C[C@H](c1COC1Cn1cc(C#N)nc(C)o1)C(=O)C1OC1C(C(C)C)=O	0.5333809523809522	3.1773546021222687	-1.854629625497646	2.4270847826054354	-0.3061674231891618	-3.794307869619297	-0.700781339092825	2.166944756237597	-3.073577808211642	-2.099973180434271	2.1878061967419855	-1.6428545646686885	2.7007673399720673	0.7823531113123021	1.0120356796144812	-0.7895408877072829	-0.7830944296890947	-3.5275750952099423	2.2618579863021138	-3.083864612734659	-2.615075604716189	-0.1905385098242487	0.34845533874094325	1.9709504221744503	0.4333152696131304	-1.1339011286821674	-1.2787150685643334	-2.980116039437777	-2.475586267935606	-0.8669718142638017	-2.3714049291382966	-3.1263380355970747	-0.9528642925794166	1.290430429019362	-1.6795765860848628	-2.584124694938038	0.06045507118910898	2.1461981225086237	-0.6366596831364939	-0.603593314076385	0.7397350803415383	-1.9845768322564121	3.2825414742445718	-3.7501598134997174	2.1606762929685255	-0.7771490659778135	-3.7485990958954925	2.2129865015106374	0.03577498288945202
O/C(c1c(F)c(F)c1C(Br)c1NC(=O)C)cc(F)ccccc1	0.5476428571428571	0.21206584399534556	2.8409017563103394	-0.7894342633483968	-2.487327454701607	3.174637275802575	0.11256271637548698	0.6030190733661387	-3.32805308918528	-1.850671709411789	-0.5432034933812333	-1.502011875124781	2.8799341465529427	-2.068009630306797	-0.39752834478478016	2.407812077762075	-3.678530335194702	-0.41752941739300864	0.11017445043494023	1.7023010353338854	2.466440451823849	2.6686785585740784	-1.0107754643338933	-0.717613327348297	2.4550180047759307	-2.3010531515230994	-1.3350471960230927	-0.7580961356794194	2.4646759604386324	-0.04211998342387702	-2.7174186681039134	-0.4389893818568522	-2.304786111199305	-0.27013731092306603	-2.041089627058418	3.2015423028280603	-2.6665637054821802	-3.608128165119204	2.074661943891588	2.3444758341379757	-0.6737355985526712	-1.1425618519694813	-2.849324322754343	-0.7723407613316353	0.027931797494667787	2.119272977584864	1.7567366755613696	-0.42527414844373324	-2.746345954619018
Cl /C(C(=C)c2cc2cc(OC)c1C(C)C3)NC[C@@H]3C(C)(C)NC(C)C1	0.04	-2.722565689260232	-3.3133334495746247	1.8257426352025687	-3.5006559076723187	2.703830386432987	-2.281920779589103	-1.8877963657584749	1.1431080095197501	1.3741768014359836	1.3726174918434824	-0.427052389984782	-1.478314877980992	-3.2427456738536162	0.0641153720314267	-1.2553529872053315	-3.505049672128674	-0.18835659573690533	-3.254668361091075	0.5409601630956784	0.9571062810260988	1.6853170170868292	-2.013171735005016	-2.835844356469146	2.5078871107245657	-3.5340597713698325	-0.7722622401345189	-1.8318024877206809	-0.07355991546762519	-2.9920741797163464	2.4556159919390437	-0.8539459761816022	1.1910537824364722	1.7350238411224277	-2.4089253818490732	-2.7913044559296343	2.7477352393252312	0.3930605202204438	1.9286582882711674	-0.12862287826090224	0.2810225802785826	2.0207973561225083	1.3387247154021535	-0.44854105433930336	0.43808120271314355	2.96329529480502	0.01495786281427991	0.6708415406344894	1.5429014943468093
C(NC(=O)ccc(=O)Oc2csc(c12)N1CC(C(=O)C(=O)NC(F)c1)C)C1=S	0.6024261904761904	0.7262303108318617	2.909950869052083	-0.9679788367075361	0.7034420488433852	-0.44839612906554915	-0.7532222732096421	-2.8254136345127057	3.197454232015242	-1.5025850509429395	1.826511855796113	-2.315856388106808	-1.4453305455638343	-0.07471035202165455	-0.28572412853859275	-2.8084558807105564	1.154363735254842	0.31989458464644827	-1.3940287427728273	0.5400013962909149	-0.10501581532180193	1.6715623854787394	-2.0593812869566013	-0.35360499254559175	-3.18809389497953	-0.773587344724668	0.6165068188329546	1.5399979737496299	-0.4311970733418713	0.3088701361973669	-0.8979418981339045	-2.967069152674935	0.49805521328709457	-1.1916297018983388	-3.5614612366217577	2.2707555122146017	-3.2175599258156398	-3.4935385104129875	-1.4916817759400476	-2.0032733301206926	2.7673968462088645	-3.4461946524495115	2.6717953532787746	-2.2568064213223966	2.7741106838397123	-0.5277971030962099	2.983347776971015	-2.6681150260483886	1.1062216088448595
C(=C)c1nccc2cccccc2c(C(=O)N2C(CO)(Cl)cccnccc5ccc[C@H]c1)c25	0.5291220871327255	2.4125147969110063	-2.0785445138938634	-3.232645864251485	-3.4833638003587604	-1.2358341578374357	1.420046730523847	-2.941427315930377	-2.867179547395221	1.6354465539145044	-2.803619687121245	-3.6989577746997027	-0.380384168703753	-0.5741276705853484	-0.06441661135574428	1.354123833218022	-0.02540716216376726	-3.0774920027212964	2.116599186559192	0.61420264071592	0.154666111811955	2.5293750999110776	0.35108469807830645	-0.7964093793103619	1.763326952572224	2.0872981092156646	0.15107538209743376	-2.0160944699100183	-3.0673651248028704	-1.2229859585411775	0.07071357840874182	-2.904298878760358	-2.685106987290638	1.9559953483883001	0.39501569808572157	-0.8870755980849778	1.8933582576266748	-0.6069834915224637	-3.4651530162994773	2.9503956290049773	1.2908388325875784	-2.683438886822646	-0.5955792997747342	1.495829377131714	-3.5213702244089844	-0.10335646214027072	3.054335531730059	0.1489427480273573	-1.1226638599694505
ClOc1cnccc1C(CN(N2cccc(CNS(=O)CO)cccc(Br)s2)c2)=C2	0.6592813852813854	-0.8154174757831214	2.1997535240619754	1.5796963435336666	-3.0266363835712005	-3.6630408790839217	0.6457631098849372	0.5166875212870927	-1.6881995491163706	0.6713127360804743	-3.7974025163790808	-3.2086877063393344	3.122624714165396	-2.388846453586007	0.527297711457746	0.9908663596080132	-1.2834840974712916	-3.5614932270131123	0.19897369247131147	3.2858179529456937	3.1213154941606485	-0.3992196143669129	0.9033307959763617	2.031012311305348	-2.442627389579988	1.8157396871116074	1.1204063462888163	1.6175399843865117	2.460518221082383	-3.195846097090773	-0.12195061142620744	0.11524288591816534	-2.0176040710027916	2.471067857498987	-0.7293993217921302	-1.8136465939382742	0.8284614134204915	-2.166446808107203	-2.4551652889335758	0.918685405760872	1.787106571785002	-0.9666104796858694	-3.6645162457562734	-2.099888826064023	0.09436619160060022	3.212820120824871	-2.2476512352480276	-2.839574057281536	-0.6247253006184619
COc1CCN(C)[NH+](C)C(C(=C)oc1cc(C)c(C#N)nc(CO)c[nH]c2=O)C2=O	0.5444506663077129	0.4435421337482044	2.483427413907849	-3.619004150398454	-0.6309968624896798	0.6662122722260673	2.442831435857893	0.0973875880511792	-1.1549078948279754	2.255529004937247	2.8502091521596613	-1.6121432858537617	-0.14895600005681997	2.7016886725748357	0.8360724252169351	0.982843022656084	0.9817462523371976	-0.2711166643719869	2.100502757349247	-0.3908823831653572	1.9858024285675269	-2.1231488841826547	1.4772290156512797	-0.7225097576935635	0.6324687669454221	-0.16774692920544387	-1.2029607204371793	-0.9349809767993813	0.15309749687768415	-3.7003501746229346	-0.5380039219042434	2.089746057194624	2.760576613755778	-0.4500584118904407	-0.4241985251380944	-3.001171658418703	2.5476944389031555	1.3330584302506745	-1.1336412177968218	-1.6269368790336096	-3.7557394794272425	-1.5127379466846005	-0.3649465875247495	1.9971853587967283	3.057071255319668	-1.1598570846268657	-2.6578574067171674	-1.2241955447361352	3.072777651840351
CCOC(=O)c1csc(=C(\N3NC(C(/C)C)=N\C(=O)C)[C@@H]3)ncc1=O	0.5442380952380952	1.3790608587866533	-3.479833516990615	3.2645403870435175	-3.3968143745984327	-0.037270931847298794	-3.754350775439921	2.4113515548217563	0.32533445643172954	-0.23184539380994007	-0.8037277337292856	2.616852752732213	-3.0640558947887344	-1.5004520380708501	-2.3575424978044124	1.8505905881869165	-0.998775446550956	-1.5002886576885466	0.24043237702111764	-0.5233186649610166	-3.32988443552024	-2.9011065599154486	2.2167826295928705	-2.9085236568382022	0.26664522440481075	1.4678934689827443	1.6515959801796	2.7502513373969277	2.8144456827881115	-3.7569732619470235	-2.307746046063377	-0.26364838313483085	2.0783509488349035	1.147412453408215	1.2973603140686034	-0.32494891618968236	0.8359308587812029	-1.0381482316740822	-3.2022506835554756	-1.6004296015456827	-0.8581122272088875	3.026033090287684	-1.3111126047667714	1.920083659969535	-3.6379752803242718	-2.7610185449468396	-1.372869825404499	-3.4800349643581043	0.11340284993039562
C1(=C)cccc1O	0.01	-3.00305087559015	-0.7366624983356633	-0.15552334397958845	-1.717961691462743	-1.8291032496533866	-1.1868402687471162	-0.3325889440387688	0.7760610581093275	3.207287797695966	-2.8623764598248664	1.9351152275144354	1.6685144012936153	-1.3597880395937878	0.39206774894225216	2.625938185098394	-2.04498824269303	-3.6860852564353266	-3.5422661926093744	3.158538669106168	3.1000401166291756	2.7095754277583266	0.5365861025744705	1.2417023704072658	2.1177836897429074	-2.388694963014797	0.6495514577526036	-1.50456588401312	-3.3783690364907146	1.1420249794991557	2.0458229584315912	0.9586853057752451	1.456379386039882	0.350704810220158	2.337612872678924	-0.4898900678823441	-2.6506481859416917	-2.235632262036215	-2.6269532400176816	-2.2763260448901255	1.2793698311900163	-2.0633125583647396	2.031345109545623	-0.9401119211598838	-0.18382032515791868	-3.7018753348625606	-2.061011775836588	-2.664516602517791	-3.4070685117659876
C(C(C(=O)OC[O-])NC(c2cc(I)ccc2Cl)SC)C(N)(C(C)(N)C1=C)C1	0.5312142857142859	-3.694629773727435	-1.1067637231048448	-3.4728500441561767	3.0203936093495782	0.08580902838565452	1.7866429563201098	2.2411139160477536	-3.205779414168697	-2.1666384426944103	1.5012192894421208	-2.987228933295837	0.7457421699831981	-1.2652210321916835	-3.5805148894712984	0.9124130146388261	-1.039772956352143	2.939009007629849	-2.6363347880489734	-2.213159447515327	-1.9268509939555851	-0.8081916111872682	2.2137755050658168	0.5220017005143722	1.9629036603455807	-3.1692212623880383	-1.2905945106621042	-3.2121125668545125	-2.3198024615798074	-2.8442973213121174	-1.2933191607188728	-0.8116782952612551	0.41346533884752734	1.0339670481990773	0.3032638982496376	0.0962689609487768	-2.9721786372446743	-0.13732105751400203	-0.997892683732208	-0.4138428710123385	0.019037711724883444	0.23335168666603145	-0.6091087839007536	3.2785542660599702	-0.21192891129930613	-1.6228103870833515	-3.5349394930201257	-1.099703533405171	3.0495899918205156
Cl	0.04	-1.703806558206741	-0.5664428295816268	-2.027388052054727	1.3619408322149233	-1.9715602911415517	-0.08420970636255953	-2.6568523124577306	-0.7025810614705779	1.9608147725980487	1.2492484075162196	-3.5257387852915114	0.6444146855150388	1.2761283567727677	0.30414197216478733	2.6651536126787994	-1.8563586558938452	-0.32445986172747787	-1.714702715091693	2.5048337596307793	-2.4455413996957187	1.7909041933389478	-3.3244162726436897	-1.2922296193451004	-2.91552503735873	-1.9009741575810513	-0.6146362257530584	0.9518018718114645	2.7998401404482527	-2.88732250141018	1.9638473600948378	0.04143811632344896	-1.7585164009142522	-1.4396414859253506	3.2781095214367877	1.2060863381883609	-2.2400398392223355	-1.7825347879955897	-0.06625339989082502	-2.495583849516751	-3.457829369009529	0.867746458576792	0.8700309494194043	-3.4934317582097627	0.30012811151788643	-1.8589973034928027	2.6192641990712273	0.6478699083612849	-3.5672435869151085
OCC(CO)(C(=O)C1CC(Cl)[NH+](C)C)C[C@H]2nccc(Cl)s12	0.4376666666666667	-2.053487786030935	-0.12688690637632494	-2.2114666440671407	2.1154660510088394	-3.229643256771832	-1.0144978435073764	-2.5492871968281996	-1.0951843061598483	-2.7868387511267123	0.060284055011063487	-0.7367205753357227	2.0465395932849386	-0.795913540675699	0.6107757690120597	0.9834539350917835	-2.085628292636577	2.1970797947981566	2.3982026243545995	-2.449077519394265	0.9956960258254073	-1.7770420797742705	-0.17546734223197857	0.5770019653155822	2.5384143531635512	2.8224452293916524	0.32785312604911	1.2648779071179046	-2.9111888609869903	2.0481011913544327	-3.7991538652214363	2.877677973675902	-3.4300419433993947	-2.7788171322957713	1.5063180274477093	2.3475587769531288	-3.7853638991319642	0.6565347144431719	-3.507331891633938	-1.733228703429977	0.8034985851654968	-2.0725001446664644	3.085528192612454	1.2041897145502247	-1.2130394770408017	-0.2487665135142585	1.7997224122055702	1.461884771188843	0.6423422013106759
NC(C)(CO)C(Cl)C(N)CN1C[C@](C)(C(=O)[C@H]2C)C(C(c3ccccc3)C2)C1	0.5657380952380953	2.876559313351759	-0.01578466461723682	-3.197151729606217	-0.9449219330935881	-1.6457529552092685	-3.4433278093471817	-0.09261727349488513	0.7837721909156548	-1.3623517943477337	3.1104892263839927	-1.395740772009129	-1.3602557731944818	1.5860258414674	-3.2758165929037846	0.8548246182516905	-1.287030677417702	-3.6387660924001772	2.435310054731999	1.3222538616340778	2.962171146140231	-1.1199742102986954	-1.7030787274649728	-2.6891093690338996	3.1111569622982236	-2.475287940933268	-0.8712266653564318	0.13320591019491612	2.1210957834052486	0.29121538040760875	-0.3428250419874601	3.2809139914554066	-2.5643397634261316	-3.273452087334109	2.4454471517852756	-3.546053786702711	0.7774767516049472	-0.12255566714109323	2.8163101533831396	0.4588645911104621	0.10886935773493533	-0.37440683671167196	2.3736486255792775	3.1278434149089414	1.9614936866128234	0.7879018020107837	-0.6221709868181109	-2.9033505910401534	1.8045784853455444
C[C@@H](C(=O)c1C(C)=SCS(=O)(=O)O[C@H](C1C(C)C)C)NC(C)=O	0.5418333333333334	-2.1319362894776672	-0.2745719172946637	-1.2617758980037745	0.7330151726047793	-0.3070356143217685	-1.1088954318129884	-0.8573999631502103	-3.1932530187583814	-2.8701940435527846	-0.48262921888438637	0.4832462243450655	-3.5577336346991055	2.358065219299432	-0.6471086590866535	0.5486535399984671	-3.743827265752933	-3.3769199171494075	2.6331883918886163	-2.952884604537646	2.8436917446560575	-2.4450774424501653	-2.1251751315243332	2.107910655078591	-0.29981288236132686	-2.534251706303054	-0.05844190686532924	0.3121256356587221	-0.21226782923335685	0.13235564879700723	1.5765310625786313	-2.7369498100267027	-3.476922229190394	-2.3100493497786454	-2.4362761224589726	2.9414864149477333	-2.1452732125313814	0.7387085917509371	-0.3616217289289816	-3.7908463457546984	2.8971370790304087	2.202566325976213	-1.23849177355158	3.180092487747131	1.4378021469033913	-3.5157524554537005	-0.023829420301453297	-2.3314905637832393	2.8458431735639635
CO[C@H](c1ccccc1)NC(=O)c1C(C#C)c2cccc2=SC(F)(F)C1=O	0.6548636363636363	3.037183790647104	-3.777962046368578	-3.7558191158221392	0.21826698929386623	2.2516985631320168	-0.43172890888237436	-3.525516754958968	0.5545347977157711	-1.3641234681255527	-1.828449878391278	-0.9807998624831593	0.745637972369388	-2.6823420725528635	3.123463380398319	2.0851010303197253	1.2213033906000197	-1.4678548671575946	-2.694541794091789	2.047490900168129	3.096915051677686	1.6798466954484503	-1.3956860502033734	2.0706639810194067	1.579493632323957	0.8959103047450281	-3.3864688270784473	2.976050997505003	1.6703280992240694	-0.7741704244258303	2.010118968510775	-2.071096446468778	2.1548977344338507	-2.0750916445938925	1.8308876485456569	0.9745612650915927	1.5699074399961725	0.83110598459072	0.6073492901350539	2.319447665049096	-2.190258932525241	-2.689781016290017	3.057705413379759	-2.8501133550487685	-2.205220984083592	-1.0908167878652937	-3.6113907020692047	0.7737356762482932	1.1780518107186166
C[C@H](N1C(=C)ccccc2ccc(=O)ccc2NC(=O)COc1cccc(F)cc1)C(F)ccc1	0.6392499999999999	-0.5081791562267455	-3.203058718246098	1.9679607296293682	-1.8754508284787776	-2.9296575647384477	-0.7856103930341405	-2.5392483853355277	2.634871830806934	2.963743640968806	2.966879139232155	-0.2637624161269603	0.8460126379472435	-1.2437185394870691	-0.058155775494980855	1.153322933091582	-3.5694414327278237	1.5620679808242555	0.07379549548400899	2.2847414674693702	0.016634729550439875	-0.5113470718686526	0.7168327178665681	1.3618187892716591	-2.2724749435785263	-3.2112830712424882	0.8257297425215331	-2.633955846296142	-2.473413580823763	1.3071037081160268	-1.4531809667706836	-1.5683422552507444	-3.1576651168425744	0.0337053042681994	-1.0713152807533541	-2.8801287341461945	-3.462085351741686	1.4251293119122055	-2.941663967865162	2.916499940361457	2.908748063043306	-1.1199134546042866	1.6745846621163798	2.866712376965915	-2.2694172942994078	-0.7597214398936103	-3.5131715208778953	-2.90187607367669	1.6696336434027375
Oc1ccn(c2nc(=O)cccccc(O)nccccccc2)sc2nncc(=N)c21	0.5430238095238095	3.291592088985791	1.186536662132835	-0.3726753911382117	-1.5478291401883855	1.3979699338939122	-2.6524397207002814	0.4309207308747274	2.682501544041653	-1.6475946418796448	3.216166668165119	-2.592073679499739	-2.86911466788053	-1.5686549046183176	2.8211214161122475	2.0233804400704187	-2.744120785276121	2.5059516790041796	-2.2522070998289916	2.873698291352304	0.5309430556005719	1.5220494619386358	-2.1494884511152104	-0.23606118633198125	0.11858170622426911	2.1567156355929393	-0.9320338318099441	-3.385098545763163	0.49029494041900623	2.224543838669474	2.6856989755623815	-3.10205452140877	1.528360768295693	1.5874961703943598	0.07969760256548675	-3.165862219096327	-1.533383187320322	-0.5309693760458898	-0.3587315805894007	-1.6956284442405773	1.281433805060157	-3.688627082478501	1.7944021107477433	0.915519263138993	-1.9008377444904954	-0.26316588399063834	0.07779253841189915	0.4540436562549104	1.3823425531243787
C1nc(C)nc2ccccs2c1CN(C)C(O)CC(N)=S	0.48038095238095246	-2.8381240081127284	-0.46988935025230516	1.9723229188732532	-3.1901164361751757	1.7152416920633327	-2.7857712940151953	-2.7186411302896794	3.0412509564769064	2.668900032121038	-2.7514415400546426	2.8352919456283825	-1.5637102900353237	-0.5496779214936449	0.4871622525239516	-1.4380478079371755	0.8968909559600711	-0.6815243198872674	-1.0721209546847685	0.08187114324383638	-0.9312623481168107	0.07961419435265737	2.2446730660264924	0.6173263170728989	0.8102776158356333	2.8925590972018664	-2.2741265271869557	0.10748341790251636	-0.8111914172764569	0.9090967227684663	-1.8371415287510071	-3.5271146018013404	-2.334863983940558	-0.5460882261263378	-0.6381717883651961	2.75158405247055	-0.36337760083988435	-0.9877891686939613	-3.11013581290751	-3.4380924197121505	1.2330053480973522	-1.6536013390447475	-0.2696311931472257	1.3289693740010255	-2.673877447354552	-1.7670675971474017	0.08595180004023728	2.885554940393032	-0.8947435703596915
CC(c1c2ncnc(F)ccc(C)nc1Nc(cc(N)cc2C#N)C(F)(C)C)O	0.6858731018594902	-1.0014026397748483	-1.5687526658735975	-0.742942648244342	2.1981035402300284	-2.8550260416190008	-2.1115912443587854	0.2810955005283402	0.9155026840585281	-3.7761501052269097	2.5021940561757043	-1.0901146809609643	-0.1416137968719724	-0.9150772861197902	0.7870485990360718	-1.1611096639207767	-0.09572337488436444	-1.3255226358769896	-1.3711916956115595	2.3418685604873097	0.3837142727949967	-1.5051136708949113	-0.0983944864246018	0.19282586140281	-0.6499298114533554	1.7512111793958995	-0.06600616309811569	0.8651947692934856	-1.8357125099290423	1.6502972030897487	2.9987651093315613	1.3522366475034637	1.591439209044161	2.3700886556821263	2.6550122084863386	-2.460985023395137	0.9857867222883625	1.7054694133676005	-1.6203338198075845	1.1756546313723337	-2.7301830784315886	-0.6807571717624579	-1.4259835012220647	-2.0058502220566625	-0.17282226860542949	0.1580219936736973	1.2277517979747907	0.3725536031876686	-1.4442221580463745
CN1C(C(C)C(=O)C2=C(C3cc(S(=O)/N)ccc2cc(C(O)(C)C)c3)C)C1=O	0.6479761904761904	-3.1584860918918944	3.2164668187885876	-3.1909845685732714	1.6538767516984105	0.2510893992973884	-1.4124694852983208	-0.2955300791697444	-2.8540355077037067	-3.574263299782288	-3.6046147848693337	-1.8625214054874148	-0.22341479182590795	-0.4883828678563553	-1.8286950913114772	0.8971735188288177	2.890956282679495	-1.279901705686413	-1.0684999923004872	-2.9748634704097574	3.116507005697879	-0.05235130709052482	0.2838363191444895	1.6622248852089365	-1.4970436225572317	0.2989688363184202	2.209824317622923	2.2611925052408877	2.1493698361807656	-1.12689405641214	-1.101209915282138	1.3287719238017504	-3.074552230471152	1.5625579192898336	1.58995840694356	2.3775945139422063	-0.12278520121917724	-0.8300438307445321	2.3359202937235892	-0.44272588232012966	-3.6710778781807636	-2.854273164406929	2.5766309341049345	3.269988409119339	-2.871149359903782	-2.772747125017853	-1.8179807144217173	2.972562395744845	-0.07740871024268126
CC(N1C(c2ccnc([C@@H]3Cc(F)cc2S([NH+]3)N3C)NC(=O)C3=C(F)C(C)=C)C)=C1	0.5592802795759452	-0.02525035797511599	0.12038106445589314	2.7116277967834375	-0.23907406559530742	-0.7622042238599054	-1.5775470033478642	0.21666432733705143	3.235022968728706	-2.650022498132566	3.1136125578122025	0.003458353732091801	1.4489001311375924	2.93486925463392	-1.8230229898730668	3.1900481216886023	-3.3843696896940774	-3.160290952253777	0.3962478332703361	-3.261898486404167	2.3807209638585416	1.8667816459075413	0.5890693140883831	-1.5205771602625218	-1.9051043063519706	-1.971722868013095	-0.052583367812508275	-0.45880183590078927	-1.2285642604269489	-2.2449025381886925	2.7268939319030796	1.8117567002542865	-1.6742440717379967	1.8161072177755955	-0.23813273987186712	2.534053277736012	-3.3031275031540517	0.03674203314385194	-1.9047559994976453	2.6251817292314943	-1.7924196518089253	-1.9564787726746304	2.2938472067443154	1.3997650247508258	-0.8911634685957552	-1.2606892992605974	-2.7327478937750262	2.8686061663383224	-2.06191041038863
CCOc1ncc(C(C(=O)C(=O)N(C)C)c2c(C)ccnc(=O)n(C)c2Cl)C1	0.6107678571428571	1.1277437700441997	-1.028067129963099	2.9429831993994693	-1.8396454960761568	-1.5164651745718518	-2.54003246688022	2.7884329791022022	-2.7819992489615	-0.3744853310862899	1.1633619194970013	-3.370159064107216	0.772019487892809	2.2011265796126898	0.7729757221562492	2.0363842086007464	-3.773584168587583	0.662395596377098	-2.629471592798909	0.01657797764136104	2.6214268977497355	3.2149110583766314	1.979293039297156	0.21478724856121367	-3.1767648733733003	-0.34250872460288884	3.020142734542932	2.8145284705492974	-2.9158204279833004	0.8793114005897316	-2.817096378043128	2.8567406671278643	1.0291820927381838	0.7307188047023381	1.6866527869772323	-2.614123685323682	2.1552722638832984	1.4863211391830191	1.2374227848081683	0.509174909840973	-1.8771699491378864	0.4951406585329945	-2.7249384504196916	2.3210003671540402	1.3023548479930502	-2.9879678826656195	0.4419006393359943	-0.828836141391252	-3.576726276769368
CNc1cc(C#N)c(C(=O)N(C)[C@@H]2S(C)NC2)C2C(N2)cc1F	0.510904761904762	-2.562773809479599	0.9617140661441494	-2.252786369447892	-2.8678733061161363	-1.2830551907858307	-1.4738336099931435	2.8888892155473824	3.1430459937211204	-0.5866264617562216	-2.7182317408211154	2.5420487647098806	-2.7072280890218074	0.6219982792321002	2.9190468030539085	-1.1319844219152526	-3.5248162582503793	-2.444130741742474	1.3158589670411063	-1.4151427607481653	1.3837847938490633	0.07511668259777293	1.6878183513621936	-1.635195196041447	1.537584071333864	3.0404505526590153	-0.6479916281317037	-0.6863876360536989	-1.0151725240908407	-0.10156218015411866	1.2003650074198084	1.4383943215661654	-2.776902282981982	3.0855101763299366	-2.9830352716828443	-0.37913873702095424	1.836251350143792	3.194226221906079	-0.6148841335575082	1.8432325119704673	1.8553115092672714	0.6719292109781714	-3.181880653212089	-2.9410202036665725	-3.4910085201081293	-1.8697792847346213	2.7530150989118383	3.1464783412119504	-0.28739010551572486
COC(=O)C[C@@H]1CC(N(C(=O)NC(ccccnc2C)C)OC2CC(C)=O)C1	0.6129166666666667	-1.0391365063012472	-1.7955220298110532	1.1852407650229626	-2.591888173826156	1.5051268467721597	3.0671777934435545	0.4955215015118286	-3.6982675667155958	-3.3517970449133507	1.3414312311386718	-3.6896002953634475	2.8658819701566687	3.0561446663627505	-0.5243699339584018	-2.1998790416074776	1.4964534340777131	0.4142805854995544	1.3145998426396108	1.465486421436517	-2.8337288174387307	1.6250926089760043	2.867843199273385	2.540695770403695	-0.4903382498860296	0.5791180226784229	0.9160127884613081	-2.427576778584073	3.117410101227086	-0.18640020002358026	1.9883622085338368	-1.6377114350018607	-3.033189027280808	3.141736093142198	2.103613467686693	-0.48511593315845314	0.8140033102373083	0.19135544815571848	-1.3622138420871126	-0.4633216224750609	-0.4030321215173358	-3.6312894430975824	2.7968886224918137	2.1895098587612667	3.095818086721623	1.0229342011637357	-2.373155287446515	-1.0476825981678042	3.146157876851839
COC(=O)c1ccc(CNC(C(=O)N=C2C=C/c2cccc1)c1COC)=C1	0.5947634245187438	1.0217411047090437	-0.09461169877902309	-3.550583082100889	-1.664369771899565	-1.3764360173072947	2.7875568152325023	-1.4008460231924524	1.5270679770872517	-2.876476942259007	-0.4534718466317904	-2.020837085485087	1.0940776212537875	-2.393308219156487	0.2716501130628819	-1.5549129643386883	0.3743905303119881	-0.8693546308740734	-2.906355074830887	-3.6849960060687383	-3.452865269607637	1.3300812264801767	-3.149120715662632	-2.0186829825225994	-2.8785747584445884	2.0021572445431834	-2.210197271294305	-1.919835591083193	-0.7682517640960294	-2.450026937910226	-0.5225755400496723	-3.027928526349855	0.572534026725533	-2.562854270392987	-0.007778815212607704	-3.655792653552969	-2.8662143830455173	0.008195432347668508	3.1605593248348507	-1.8309188538671972	-3.138688980042784	2.2762528944178513	0.31864658384042155	0.605167585281583	-0.5503135309591753	-0.21803884210006474	-0.9133859684895498	-3.12792063443705	-2.216789498513384
C[C@H+](C)Nc1ccccc1	0.09583333333333334	0.6714575974616608	1.616154257322048	1.5403883930191773	-1.3455678332616823	0.7430306234520048	-0.8859229800102235	-3.0791897515669335	-3.7032055717054644	2.0931450588933114	0.9466237035655372	0.24729580628052528	-2.753276581901912	-1.011832499261224	-2.0871402549692	0.33468167794792514	-0.669182404091579	-3.2819596630031347	-1.3715363490375974	1.440417884363459	1.6206183732312072	0.21382290832700956	1.0608610580500288	2.399712335065603	-1.2417016654748143	0.7788847377922439	2.7233283500034053	0.31368731486847246	-2.529561902275508	1.0221118324551286	0.2576015758354284	1.9213789362439888	2.6518302735297805	0.905702395451442	-2.787292905460512	2.8158126356764193	2.1927093037487806	-3.723002718715135	-2.738190755230459	0.825021819748609	-3.7070761287613507	2.869312124797914	-0.6091982014827537	0.5134038468916398	0.37381769792410946	-1.1909512053183473	2.4130383190109743	3.274731876862515	-0.3688827651599307
Cl (=O)C1C(@H2[NH3+])c(Cl)c[C@H]2[C@H]1C@H](C)Cl	0.04	3.2471889957615314	-0.48199130179570693	-2.7118099481910605	-1.881873002154925	-2.8495502572679596	-2.4189993712053086	-1.2792873569526053	-0.0716446655937717	-0.8653502678270821	0.8710173524815819	3.178529536272639	-2.8233664504077756	0.3272081276790084	0.8807029010475542	1.7001375029230479	1.0421065067410709	-2.1144561473201775	3.1174954844865033	-2.8924678227502243	0.22933211325443992	-3.7052514122123434	-2.721237058001387	-3.1508676064654937	-1.5518022833872767	-1.3029648041151987	-2.642829021194526	-0.204539490653862	0.35585547638804105	-0.4344144880763756	-1.8322059837254516	-1.7886853330508363	0.8078116975551719	-0.14130010619633238	1.6301014360551216	-2.0570494129977384	-2.6281945596370546	0.5918864369740966	-1.8076266455696726	-3.4651220818759465	0.20378841757382293	1.0073504422567883	1.8713106133126098	0.16905987505807119	3.2044084788213674	-1.837160243257984	2.695451986298175	-2.2651003110705146	2.461065384585777
C1cnc2c(C(C)(C)[C@]3[C@H](C(F)nccc3)N)c2c1	0.0	0.9486772378727135	2.1168062122906486	-0.527218875995223	-2.6195855482372536	-3.618178678044866	-1.7188802225715727	2.2902394362851126	0.4013528219263707	-1.084690726822393	0.7197689943664294	1.071508878093895	0.08119720311540224	2.309459644413052	2.22955241136229	0.7019772808320601	1.6284721183523034	-0.8710253361405651	-2.297967243627979	-0.9067221671006189	-0.11696651918773648	-1.68345350005377	-3.38569756288975	2.391041074476937	3.048455835165803	2.015742228914271	-3.544096840341385	1.1249289665953102	1.1830490119217387	-2.9524754163248383	-1.757451131393383	-1.0141178801887274	1.161785894410368	0.14929988604947342	-1.018867338083103	2.505390103282916	-0.11726695259634745	-2.8744458354355302	-3.7001290735125396	-1.9657413224207059	0.9916952195403974	-1.76831297873799	-2.6245940157188814	-1.5935964618622753	-0.4010914008610085	-2.584888312659472	0.2476526632784548	0.32723936299277145	0.7571508592045024
C(C(ccccccc1O)c1sc(Cl)c1)cc(C(=O)NC(=O)N[C@H](N)CC)ccc1=O	0.540625974025974	0.21777680951924872	2.5019805459755498	1.0297985277298434	-3.345415519434308	3.084640836103543	-1.5327347221343537	0.35536381208902323	1.48248223238269	0.6766785635566457	-3.0179325636396	1.172395832161806	2.5232345930199473	0.7935391545969317	-1.2301357521482617	-0.4027888333879086	-2.3162582154528324	-0.8615031451753836	-1.3979928014549006	-0.8767721964673996	-0.8357612052935344	-3.536814655847402	-0.3719265991935057	-2.9551341090071648	0.8557970439921876	2.5243068054269377	1.1570861995226078	-3.733431701771129	1.7437190804219052	-3.204540916414987	2.0561166517463647	-3.7723497097666905	-2.8656404038276673	-2.758150129541476	-1.6217113628362076	-0.08675132477067438	0.7649928672744943	-2.822697075360402	1.490829137470171	-1.6937127656834714	0.8411220565441635	-2.491519384385395	2.2235358396962814	1.8287450695077867	-1.2225103460720588	0.5544976487801634	-2.652986062562335	3.2202523518309256	1.7852871305911107
C1CCOn1c(C(=O)Nc1cc(ccccc(C2=O)C(C)C)C)cc1c2	0.6948571428571431	1.1985562199836695	0.06513420977762152	-2.0759604212159495	1.1266130760041646	0.08228554485684247	-0.894253684677234	2.679093298932899	-3.313587091523412	-1.153484251257412	-1.2586666743885258	-3.792368650446707	-1.45846248306038	1.1008949975318263	1.338783743902292	-0.6192457138869032	-3.2166889851061606	-0.635977649767705	-3.548879353541775	3.237077790465559	0.8021784775586456	2.4787075780671444	-0.584141957632573	-2.1973489610138746	1.9122543589622971	0.4454008109497307	2.1967371016885933	-2.0135352146625687	-0.6869932449404321	1.7757183175484643	1.5273324080436605	-2.0640180505280377	3.2587858497226154	0.28744404870195694	-3.1506881862751914	2.939720159240421	2.393050474036812	0.30581130930713485	3.288250308384691	3.2564852202069607	-0.7019597085072684	-0.2802653111806861	-3.394704195157742	3.2696083696657867	2.937169721831987	-1.4367816283987875	2.8414770253387447	2.3808725422963413	-0.4634318758608811
Oc1cc(C2cc(F)c(F)cc(N)(C(C)C[C@@H](O)C(F)C3=SC(O)c3=O)C(F)(F)Cc2)n1=O	0.6594999999999999	1.9975100717791845	3.2978301131115977	-3.7597564330390734	-0.6880648780995338	-0.4102582294085342	0.6390492279585764	2.887514271778871	-2.2195659374954206	1.2338938407880145	2.3568498125264057	2.0232747807082223	-1.456976923159889	1.5117846457526039	-1.1603337206025723	-3.4618195339404103	1.7742067678610303	-1.6999847521186768	-1.9814225505671217	2.5809807501716797	0.9789167035392277	1.3070679053461083	-0.7790864160775883	1.7225323291989207	-3.247019956448457	2.1233900130439025	1.1999846028479988	-3.1286201014040538	0.7821066217337913	-3.0762552751615164	-1.8712252373903973	-3.3564237879731644	-1.4811447194578227	1.090828793412963	-0.5512835576362685	2.8410774447805176	-1.5020349094297072	-2.0205842732523633	2.920907755555083	-2.5991910605429522	2.9694073645170054	-1.4174607993284334	0.6025407736111177	-0.19964112417570234	-1.2497750314632117	-3.7021944116093666	-0.44942418019592756	1.500331411444387	1.0901411287387468
CC[C@H](C1=NC(C)/CO)N(nc2cccnc2n1)Nc1cccc(F)on1	0.6944999999999998	-3.085963093812573	3.0069205763675715	1.6957254790753753	-0.4287666873334919	-2.745062328954093	3.0555341898343533	0.5349186196103624	-0.6778279260820925	1.4253018831841375	3.1128952193455843	1.4852427060192053	0.8781839660018553	-0.9870710304147083	-1.7763550401768118	-0.09565651827210608	-0.077576968338668	2.831082570999504	1.5281063721734274	-0.23072810126146415	0.7169629370852366	0.20662235499827197	-2.785162116667183	1.677768724137601	-0.8857866658002305	-1.4206602572570732	0.5697031762979847	2.3962996715981246	-0.9174958571132645	-1.8681477586139092	-3.5540595840789586	-3.3469307136719	2.2259356222596596	1.0563196692747967	-3.1653632101512206	3.2442187711372465	-1.6395609930698467	2.45984518337432	-2.044555151708155	2.855909225275165	-2.1797579354677685	-0.7815551024774368	2.2515862455990794	-1.7539834835886285	-1.1882182689867982	-0.5425205565079638	-2.5708532405832125	-2.475611737950123	2.604956073811505
Nc1(NC(O)cc2c(c2)cc(N/C)c(Scccccc1C#N)nncc1C)n1	0.5747187822497418	0.7280177784584598	-2.2677613780274886	-0.7700421803737378	-1.7841806393895867	0.2637855090852659	-0.49824071918796076	-1.1043102006451981	1.04259536160715	1.6726748205874395	3.108820126934094	-3.1927533669915107	0.24421068681253555	-1.8071458881921507	-0.03028942383939004	0.93222283949786	-3.4469551416764452	-2.4394773266550507	-0.23679790997929429	-0.15941237298113675	2.405371797819618	0.032389256811168554	0.7507655643057367	-2.7364614781806327	-0.1833909832639069	1.5067191825668251	2.39092888630113	-3.4123696430820307	0.0064745115156781274	-2.2587579452496565	3.00315250274915	0.9119322139827863	1.677021443338523	-1.8328229206009916	0.6540676664226686	0.02896380444058666	-1.7779036615718504	0.7178715149094259	2.6861711015894443	-2.827814772724289	-1.2886557609307214	1.1587163196314796	1.2291351457198267	-1.9015252756163976	-2.7438439960667003	-2.4765174517006585	2.857309801744079	0.1500921935945323	-0.6058334106546908
CCN(C1cc(O)c(C)c(N2C(C([N+]c2=O)c2)C[C@H]1C)[C@H](O)C)C2	0.5244300911854104	2.3178362765594507	-0.7911647514409856	1.583219685482864	-2.600261968726383	-2.273802094687121	-2.5178734923863386	-2.552692482286699	2.450508259795863	-2.7228630981958792	0.9305254446719164	2.5559290504406817	-2.2889220733283295	0.004534873027114639	2.556415784540323	-1.3675205552731962	-1.2638755910867965	-3.1977694566313675	1.0900809164653813	-0.6680015549146403	2.1050898799851137	-3.392998579318378	-0.17963190024140863	-2.2907366609479656	-0.3017615937312432	-1.7882963488204169	-3.64672293699012	-1.2188018362943502	2.2611884758479235	-0.9710632191067607	-1.576364156745902	1.4269763528526545	-0.33262733737785233	-1.3348591052197478	-2.708550894453025	-0.43091090690896516	-2.6793467921672423	-1.3371248787237775	2.6361929199459073	-0.9310820740137453	-0.9402655577874968	-3.051586010650324	-3.2665092100781656	-0.2697202747438521	-2.195196851381607	0.24029837047731117	-2.2328256346551494	-2.4873758262388295	1.2724723184919737
C[C@@](=CCC(OC)O)C2C(Nc3n(C)c3C(C)c1C)[C@H]2CC1	0.5283095238095239	-1.441467740599673	1.9042086997386392	2.9382309184654734	2.498363821283724	1.5566398336705012	-0.6540841928290186	-0.23199682117565112	1.9779426876150694	-3.6371069094283186	-1.3858595784155123	3.279328082734067	-1.015624519635169	-0.11317298851965507	-2.6008191308999495	1.3570613948295192	-2.52139061855184	1.2151881125419157	3.1750017204664864	2.998177902020446	2.2880373963330616	-0.41792009737492597	-2.6695506299674374	2.9849180809849702	3.161642279274381	2.102949925242225	0.8430273854627695	-2.0796653296934853	0.050382180969020585	0.49703968923699016	-0.41906191770754253	-0.19111284289193975	-0.6092651719911966	-0.27230504999023797	0.19578608337129655	-3.4244794497200095	-0.9971075749585792	-1.079741938388294	-1.0495044843448174	1.209090812348708	2.475811560026802	-0.7223156534668278	0.40699116178557393	1.0061652622029333	-3.2943218049254277	3.1496358853135646	-0.11358240672548137	-1.8963658478752492	-0.2092706035900762
CC(OC1C(C(C)C)c1ccc(C(=C)ncc2c(C)ncc1=O)O)[C@H]2Ccco1	0.6413511904761904	-0.28866849761977686	-2.1685498816265607	-3.7156856261545865	-3.7149578357952207	0.49493695842614027	-0.06001044309611414	-0.5001379340379093	-2.0283170897513925	0.3664624463626316	-1.176061553968975	2.9462969330725475	1.8513124962348693	0.7963582129273759	1.0082039305062258	2.7610056067547495	1.7013790039936598	1.189300181588882	-0.04407985878887599	-0.37436568501908507	-0.6706725689884174	-0.6574743276846213	3.190036551660156	2.7680888457759663	-1.8434021099064046	0.502017599814736	-1.9264678381966758	-2.425991932132604	1.141999278775316	1.7093184365982221	2.0475852982563882	2.3266400303452777	-3.729606453366473	-3.7640363644892894	2.5407285987877977	3.281905089494832	2.797207099414039	-3.5472622288428655	-0.27020160874274435	1.6664620443905438	-0.9766913621614584	1.595054518446923	2.683319996307704	3.187257277386329	0.20890532176801013	3.076908183817041	-1.0411607627748274	0.18941129529015077	0.20232461882683417
C[C@H](c1cccc(C(C(C(F)F)o2)cc2-c1CCC2)NC2S[C@@H]1C)C1	0.5465916638523022	0.3332568319291038	-3.1615725268611214	2.057037706672417	-2.5049760208955294	2.1990690002896978	2.6724384803147565	-0.3259464690043954	1.3121469558366474	-2.184950936313144	1.5407527112441857	-3.494329000168684	-1.0518826693254018	-2.953336205892055	1.74608040575015	-0.48630829468423764	-0.46343579172339044	1.0625055186332286	-0.43961634355018786	1.0732292382451476	2.3932453538316887	-0.7792335798177601	2.6850177033812805	-0.7062928990781847	-1.033776153633772	1.4673719091823951	-3.4398586039893897	1.292153412772418	-2.3921755788262864	-2.2951926269081673	3.106404449682219	1.1894084833330716	-1.6273350988257982	0.6896351521374369	2.876018396348684	1.4617866339385959	2.5800564450501327	3.0393964398748565	-1.6213016784305485	1.828967473109497	0.05128795961662913	2.1253593613841186	2.688477610952214	1.0223071422591623	1.9429997666867767	-2.288961377152611	2.8879898564584163	2.6453587998144226	-0.06985272102222906
C1CC(C(=C)CNC(C)C(Cl)C12[NH+](C)C2)NC(F)(C)C(C)C(Cl)O	0.5193095238095239	2.5917617676872045	1.3333790434141655	0.3836802393504941	1.891968164360354	-1.2434030770055906	0.06919032836782657	2.5841764752880465	0.40412892311287507	-3.503601032395015	-0.3058847350308582	-0.9391162081539508	-3.7547943711545666	0.024903658645453852	3.269172417281081	1.0864187859191157	-1.6844292862234647	-1.86358169728539	-3.766361169011371	-2.812505979531272	2.479943908982305	-2.7527598798483472	-2.9063845966918103	-1.6966109665387892	1.9300876768528639	-0.7208107409677273	-3.37029775589829	1.338232769267278	-1.6497692245906346	0.20532830120248757	-2.3868027266970753	2.5685590902101145	-1.8844609986431855	1.3480920493823563	3.073220189168527	2.2409894427167423	-0.7991538192961398	-2.470378704623162	2.7194151679558756	0.2815495276211175	2.283333027005944	0.38050291286809124	-3.7950950786529365	2.9105761534141505	1.4071558838039024	-2.6938300634521424	-3.701056021643642	-1.0020304649367922	-2.065417867608682
N[C@@](C)c1ccc(C[NH+]2C(NC(COC)C2)c2)c(c1C1=O)CC(C2O)N1	0.5808854489164087	1.354238077595494	-3.605397918773767	0.10815163308701736	0.9195308630530494	0.9044021778376257	2.482071946213936	-3.022133329053002	-0.26917070355869255	-3.3135733129117932	-0.5498144669603713	-0.7443286665302815	-0.3540098895069348	-0.49135611798330325	1.0944640652105386	1.4272508465370848	1.5758788544048548	0.8377358105591624	2.546583188111125	0.0626248765019235	1.347729147182382	-2.031979673027388	-0.8394025984270161	1.4842584609669087	-0.08020509529830244	1.0578793343285318	-2.107643965481266	-1.2967816249125037	-3.489903281230214	2.0689727210481514	0.592588253038703	0.03661701408919704	-2.935539143239169	0.8908710349874207	-3.1989239712679507	0.7485935471540976	-2.813504217498588	-0.0682572938562469	-0.46468686213563926	2.0153239492475326	-2.5001486486981097	-1.3574495551906125	-3.0095538591523545	-0.010608829276338216	-1.8224954395043877	1.900487187681903	0.3069572600498862	-1.5873541835627512	-1.792495144385296
C(C(c1nc2sc1C)C2c1C[C@H]2)c1NC(C1cccc(N)c(=O)nc2)C1	0.6474087478081347	-1.386337900942765	-0.5458156298184988	0.7436654129650719	-2.3646871286758318	-0.039186507252022995	-1.7350108432625948	2.303830252763614	-0.5994709958136184	-1.8230483307357406	-3.253270501086283	0.7414621573903561	-3.58536659056145	-2.2912799780375126	2.2693852308175	2.6681808464688803	-0.8413281400415977	1.9041908944063373	2.368507992638226	3.1709254458350715	-3.1259763048226663	-2.3477334026370547	2.131972101782739	-3.099503084876343	-0.38830142233810205	2.466744128563491	-1.6885693073797223	-3.744411714909623	-1.6336925032354146	-3.105196441138966	-3.5219496682767444	2.6922297492308447	-2.024045121516447	0.3775974779246667	-3.761567292837954	-2.4309610038306864	1.5682163577935206	-0.08072878065061229	1.4982273377374593	-2.169544045455	-2.154973737476303	0.2264896168350763	-1.295372436369136	-3.2401401279050557	-3.1058046090581364	-0.9152679317375716	1.28116555163653	1.6872837846797353	1.3624032854109558
COc1c(F)ccc(N(C(CO)c2ccc[C@H]2OC[C@H]1C[C@H](C)OC(C)(C)O)O)=O	0.5375	-2.2691862350530467	2.45422111557009	-3.447454636299251	-0.1492134541594745	-0.41052533101469546	0.46024801046807173	1.5260039126014888	3.194148936619773	-1.2350769599426261	1.0573031829158275	2.0578165469793275	1.033391344545711	-3.4437123723809258	-0.5916028030371097	-1.0946004278763133	0.030254549948726783	-3.5945193005432143	-1.1927600731972978	0.43067313480839253	1.2056075411603393	-0.6883338719578878	-0.960761961347758	-1.760900732464374	1.6854865966082393	0.42656491559529996	3.1721246317842935	3.2925882707120477	-0.14737536276111296	0.8611555201080598	2.661255410376092	-1.3146979314884533	-0.845159084400279	-2.229855862605179	-3.1010978854553155	-3.199976939080682	0.5381462897019356	-1.0363297909682059	-3.2830523849938023	1.0415044044128123	3.185622349541773	-0.2513155077642306	-0.810686571712186	0.8598832171358586	2.9006619429914053	-0.7613332621220219	0.8399623541549541	-0.03789701977143611	1.3498888500917037
C(c1nncc(C)c(=O)c2c1CNC(=O)NN[C@@H]1C(F)cc(Cl)c2)=NC1=O	0.576594132389798	-0.6485962564926364	-3.499497465754261	-2.670781448206218	-0.08515477721844844	0.5199214798760554	0.038368259616107014	1.8521049645029306	-0.2643056815227851	-0.18223335204312852	-3.5513483218121635	-3.5200965456734146	-0.7002249987620228	2.811975884681692	0.6019644412245979	-1.2089617863865536	-2.140481550494892	0.10048698696245051	1.2953997982761853	-2.0368835094542916	-0.8850399606221058	2.591507829645046	1.1642195629767151	-1.2570743524483756	0.9345601706958035	-0.32875641197178895	-2.60227630376163	-2.8615625890956764	-0.5484274761498606	-1.763572929142326	-0.09683352026047443	-2.6207109109736644	1.9380780862416458	-0.4408137709714772	-0.48168765927381685	3.0557496123834387	2.2906120080236843	0.9651623023772631	-0.8379868072197998	-2.4032594692061418	2.9216524148950356	-3.7756889667123716	-1.8784125892552166	0.17735307173641424	-1.7722251498059767	-0.29794403370216616	0.666883862543532	0.9725595393156015	0.39686997783686717
N=c1ccc(Cl)c(CNC[NH](=O)[nH]nccc(C1=NN/C)c1=O)cc1	0.5127593984962405	2.9193616681707404	2.546852542040443	-0.42351678058443465	-1.0082775266640733	-0.5785028377212567	1.9317178212050967	-2.0428048262291574	1.1358103616119593	-1.4824017761398043	-2.8211110924520884	0.5670831326782073	1.5343283148713134	-0.8632651606933206	2.8651358161145506	-2.5417702412284218	-1.257905342343527	-2.0382600366060153	-2.5866965573551184	0.39684509624619135	-1.1987600958499738	1.8375181414399497	2.6989706562111513	1.9020525595586726	-3.563040302462651	1.4439706224918476	3.079099304671912	-0.032711987998702785	-3.513443095578193	-2.3924680594323187	3.249711411388706	2.6853635384812913	-3.515933255735374	-1.5537385633507799	-0.7641504704555984	-3.662180993344233	1.8672434190794736	2.336589638116676	-1.4927174676504427	0.19120336223897505	1.6696742802781595	2.5988272904028404	-2.8485510509131675	0.21595155010435718	-2.6157423864201395	1.2106603990654827	-0.5874147921902373	-1.9722786205643328	-2.9930598655624294
NCC(=O)c1c2ccccc1c/n(C[C@@H]c(=O)n1C)CCCOC12	0.5544830012383204	-0.10539589856686238	-2.8286464276787906	-2.649766044339961	-3.031387836430426	2.174581244069371	-0.1607995931302879	2.3167531136412087	1.382064310381982	3.0327707269822373	-2.0059198600339556	0.4098496880374647	0.8407761417728885	-2.980659587038575	-2.4340431256297417	-2.5534050763360625	-3.1358154481598004	-3.470890827438387	-2.8664210914968913	1.3242200525133816	-1.8140632574951245	1.2015725342805217	-1.669220251444811	0.40003204022565786	2.575898184002627	0.054320403834897224	1.8424205828879696	0.270432906950389	2.6483447108591625	2.0491084188661057	-1.1757929491952428	-3.531280228275305	-1.7125762381605343	-0.6909171213765273	2.8877229478440674	-2.592423434204194	-1.6959706804111545	-1.255951274823929	-0.5603538765272105	1.683779803861639	-1.3556200836298697	-0.607458932935482	1.2445475928282015	-0.903204124691547	0.9145485945215572	0.24385036981496722	-1.3351319129194157	-1.5783601413431354	0.2153226788548075
OCC(Nc(N2C[C@@H](OCl)c3cc3c2ccs12)cc3c(I)ccc3n2)c1F	0.6003673460873711	1.9471374416704101	0.39473473814822135	1.4842523075262157	-0.37575684715250857	-0.32786902075715085	-2.280709491067218	-1.510310434542045	-0.828320795674462	-3.5558477917940268	0.73620114387165	-1.330410941933739	2.999873035079517	-1.5422866922371075	2.015457051084108	-3.5742564728622894	-3.388334052683872	2.213997486612615	-3.752045831652885	2.366557840984287	-0.8564218730946074	3.1105822605315767	1.0552092641569004	-3.2297669483971108	-1.242283924695827	1.2465946445075256	1.9366042267962005	0.9798961534749768	0.2823901684163008	-3.2185644532379634	2.469516227883081	-2.756180141173112	-1.6474845569999763	0.7264456363740068	0.5074851835903456	1.696457591700061	0.7831750703530309	-1.6819679056113332	3.163392015570283	0.38326347460741683	0.5442681622283336	-0.9151347354434143	-1.5441697279370725	-2.831357446121098	-1.2778812324136957	1.9640123305385044	-2.9282016108123514	2.2324161507885085	-3.635183824554658
Cl[C@@H](C)OC(C(CN2C[C@@H]2C3=C[NH+]3CN3C(C(C(=O)CO)C3)C)c2)C2	0.44485555555555556	-0.9142812575443249	-3.6373559734309366	-0.5702735861752073	-3.6882751726962533	-1.0813260093593358	2.2253654454362204	1.9445209744504517	-0.10784661921894223	-3.1917529052642193	3.245392351784214	1.7827945187289824	-3.5176765763690785	1.835167045234627	3.2160486644431234	-0.5094815016573739	-0.13101035546768003	2.9129866009688596	1.7511372337799438	-0.6650576728048327	-1.1418005481888476	-1.07977240198253	2.5742402139820664	-1.4485594534788864	2.6694753891753527	-1.6537349117806421	-0.02906407530041477	1.3465809571925922	-2.820407750210643	-0.8653194055476541	2.538917871117407	-1.3842190449847953	-1.3164210043149103	1.0555238152566693	0.8295033403039609	-0.3597159385428581	-3.7095557368210716	-0.6932556377154087	2.876639736310956	-1.105137641323941	-1.9582165067494814	-1.8487426310292425	-2.8878263076927007	2.678506891451992	-1.5318527261155963	2.598875155526658	-0.16942689762121788	-0.5195316029863881	-3.3484027199545814
ClOc1cc(C#C)nc2c1CNC(c1nccs1)n(C(C)C)OC(C)(C)C2	0.7328809523809525	-2.1043237719012744	1.1310351151708842	-1.5766762235021976	0.6540685000260478	2.0746566058994187	-0.3761020522303684	1.4773074531515178	0.76992042454249	-3.449067592002137	2.6804920592007795	1.7942466849816423	3.069406037565347	-1.3207441540447653	1.9590599503565027	3.173222351394233	0.5353941084636906	2.73755051774335	1.8184068938585796	2.0678594415970526	-1.9519673316285246	-0.777270677748148	-3.1124314325389215	-1.680975788844882	-3.3780791997579436	3.0691549847765645	-0.11031311181760328	-2.670123566969214	-1.014173189663604	-1.7628807462816911	1.3149162108732853	0.27673708339673464	-1.946806861067103	-0.16203738102710297	1.8008704449274706	0.9022156714497864	-1.8666128742693375	1.2599879617624632	1.2958933518226585	-1.3905757054373038	-2.855571074515303	-1.9472933123036587	1.7345389995448404	2.8026802002453968	-2.8139582773226812	-0.03588998986711678	2.642119544635271	-2.3525581138549163	-0.3761190387664737
O=C(C(C(cccco1)nc1-c1cccc(F)c1)O)CNC(N)OC(C)C	0.5961666666666665	-3.56344360608512	2.421487516597937	-0.14274992660519725	-3.083572678225721	2.3317775775539857	-3.5291867122638343	0.2794170547775803	2.510425568151491	-0.2299431851401117	0.37847762666654017	-2.9391487619922363	1.3078560531962102	-3.770674901695807	1.8104687857131347	2.5048184491726744	-1.3640398098210507	-1.3738248392593944	-2.9901944294214893	2.6724349341794627	-2.694714609295465	0.22291077160722406	-0.28553065524464083	-1.7897353888753638	-2.6356989274160876	-1.5963381993714987	2.787150621701172	-3.421406086806794	-0.4959726265310782	0.44911160397349903	0.0045653577413822255	-0.14304936165150206	-0.536385323228576	3.0055020446487557	-3.0949729761114106	-3.327243028919259	1.9918639134325975	-2.951269548118774	1.6549641316141912	-0.46950197482199707	1.5591556313511674	0.8966018929614732	3.010655295677381	-0.681955835899152	2.436100023450445	-2.9225676051280396	-3.074641306531061	1.2316648210491952	-2.7928991913111787
CN1C[C@@H](C(CC[C@@H]2)[C@]2(C)NC(C)c1coccc1)C(=O)c1	0.5460068107621299	-1.6880907290906846	-0.5289200380934034	-3.2903789784758573	-0.870850582330938	1.8281313867162075	1.8002278906143463	-3.0577805820790447	-2.6848038343230582	-1.5067226296681389	-1.912455718695458	2.2092305823285425	-2.0859871181554768	-0.7233347562649954	-2.145098441087262	-2.0369404634826584	0.31041051722692625	3.1435065299819005	2.5928456838072345	-3.3102073293708667	2.059659908145436	3.0833399152122247	-3.5549298520486237	-1.790624967543355	1.9084875987103693	-2.161195745041601	-2.2361930737634705	3.087010617126719	-1.654064903848941	-0.3482487031936934	0.1325060162565843	0.547694463168078	2.76484983190843	2.500515945131407	-3.217888898661266	2.6209180592728893	-1.306113114742026	0.8033708436136742	2.961078959619331	1.3537112895040027	2.937598495406805	-0.7056021888703237	-1.6752831368809384	0.05180674633950444	0.43996300056995175	1.6049671025878745	0.5983711189968153	2.666598199336617	2.6936940314573175
C1cnn(-cc2cccc2cnc(CO)cn2C[C@@H]2[C@H](C)c1CO)F	0.5041428571428571	-3.284474862015364	-2.2605594450876207	-1.3319318224229701	-1.334974516166092	0.16818204958299665	-2.741505970217304	-0.9154640218297061	-1.5516593009567692	2.1785906526382437	0.512885745272242	1.5230609760612932	1.8374632800728277	-0.26941203901644073	-1.2508151157463812	-2.8555549723739952	-2.3591734663694353	-0.3711231698298998	-3.2094522874261484	-0.31560240246905424	-2.5773796242720266	1.58248406355509	-1.9815008038545814	-3.358188376136461	-0.07159801110542752	-0.7347444660388427	1.8073802430138013	-0.10184810597877281	-1.5793468209137131	2.8968033639645574	3.0381448233902306	2.5306357603501937	2.279895701224409	-1.4548793986748936	3.078617655677438	-2.9963002383480792	1.6739163813606321	-2.863978991060832	1.9344962007261595	-1.450261197275979	-3.375459246547784	1.5792787337890406	-1.588062945574046	-3.370540288452897	-0.7727031314036643	-0.3330586964355473	3.0454448730340102	-1.4937189085342117	3.290978488744993
C(N(C)O)c1ccncc(O)[C@H](C)N1C(=O)OC1ccccc(C(C(C)C)(Cl)C)(C)c1=O	0.5246190476190475	-3.288680450318158	2.93636525061142	1.718616950439582	2.7247484615262643	-0.5050985423562322	1.4371679930876686	1.6827695776036364	0.9027899413852358	1.6501464289865861	0.5322486453960664	1.7996189921656667	3.0417800662697756	-2.819505728066036	-0.7436636306583049	1.9711906585460168	2.677691150206992	-0.027575958143152945	2.2331006700334193	-1.1562511581453316	1.8298098609482922	2.423369025567542	0.9882788112239238	-3.3379597869353215	-0.3250049688335901	0.01145899690462393	-1.9370309028624821	1.0360763501034427	2.162755370853204	2.781341591280814	2.1579204872357414	-2.1014676014709526	0.13839786204011828	-1.306740195463556	2.300591942779511	0.09578660095257341	-2.4498156661755934	2.2529461368746873	-1.641415678089623	-3.371194259646864	2.1914001942350554	-0.29742462634719136	1.6417817097828422	-1.8692438922930315	0.9991331725628783	-1.6665703739978586	-1.1057987982829522	-3.702482605993475	0.43828725342502306
C(S(O)(O)cccc(-n2cc2S(=O)N2COC(CN2)C)[C@@H]1O)c1	0.4563333333333333	-3.408358297205122	2.9403470993532954	-0.3708489046377088	1.1352461528308844	2.5281956430392842	-1.454751207674875	2.0512586652677793	2.7405201614651293	0.6813168639931044	0.8127088358450028	-0.8769578934530289	-3.297275501518253	0.22261038205090777	-1.6455850328249997	-0.13177311370474598	1.751226872498438	-0.539400404793843	2.8459120137079967	2.2606386548874333	2.898293972307779	-3.6715428220619977	2.944303177737371	0.35011060195647214	-1.6733019748978846	-2.7873761901293013	-2.114728155471601	2.938727734595785	-0.994020141583134	-3.784108381855268	-2.3263028072387373	0.48655499884010833	0.6874146728787283	1.790317256500071	-0.009419313692400788	-1.9597481589475108	-1.0175597684845532	-0.08586491291283771	-0.9957467887391034	0.3952702540357613	3.185018461299131	2.915064165325303	-2.648589182967033	-1.8554230125124447	-2.790936512725925	-0.8222293627617607	-2.5181293852823714	-2.0236135690173187	-0.31725259245854076
Clc1cc(NC(C)C)c2c(/C(=C3cccccc3C(=C)n3C)[C@H]2C)NC(C(C)=C3)c1	0.5675738947179624	2.732593833778184	-0.4466953535320566	-3.5373490751721097	2.8127069770095243	-2.567311822549015	1.1568068527334905	-2.811573340066891	-1.8550419379319494	-1.5822957883082296	0.913349949641101	0.09223249173241399	-2.3986860724928403	-2.5402149053185386	2.3659730770552176	-3.0338945289236263	-1.9214344997303292	-1.516981286674084	2.5995326947832913	1.8359319136092243	1.7536737511960343	1.3961368169089043	1.3425851080970137	-1.2378519456672459	-2.0650717716080953	-3.379553424749552	1.4664420887623857	3.2417702744695926	1.514357380454972	-3.4090107279757347	-0.3624428046674901	-3.685406871463861	3.2797055812643245	1.7114011383623815	-2.2645380098381898	-1.9321650624453681	-2.299634798044702	-1.9143565180178554	1.9255120927859872	2.863134643562769	-2.2731476135974105	-3.0532593010148594	1.1678214576624493	2.097354660861514	2.523110247172821	0.14566080789483182	2.561875218302969	-2.733586866804216	1.5332793848127686
COc1c[nH]cc2CC(OC(=O)[C@H]2C2cccc3nccc3o2)oc2ccc12	0.5317634245187436	-3.428673149817797	-1.422355683876642	3.113195366894405	-3.471165481528904	-0.950370943492671	0.5506812224412014	-3.7627697048694806	-2.859124482786666	-2.7648568567847622	-3.3202793621239666	1.616543235334122	2.6175145303108334	-2.2581219122397025	-1.0213350432466486	-0.8203777610445089	0.4091318725265163	-0.09074173419850107	1.0965077985282994	2.3620358385636546	-2.3473664236378897	1.5134312929291092	-0.45001998940452737	-1.022248110117434	2.6459029109789567	1.985762454780449	-0.07330213931523621	-0.3094965568259429	-2.953758837158915	3.2550809472152267	2.3984710299122787	-2.290324228852958	-0.15546026515496703	2.925515810173449	1.796478886690033	-1.5810785360546622	1.8991899576600595	1.1947539869972816	-1.9177310995946522	3.2404743186731286	1.127615949880414	0.21710276476987023	-1.8705878870254562	-2.1421626048449545	-1.4438464407571612	1.8565017868514548	0.12283323176963856	-3.369167602797588	2.8617172981574663
Cl[NH+](C)N(C)CC[C@H](C(C)=O)NC1[C@H](C)C(=O)N1c1cccc(F)c1	0.5556904761904763	0.6907352621121916	-0.49010736726408455	-0.3491683158160743	-1.2413544032173642	0.7889116864613497	2.6349196630378	-3.0786055995732067	1.3954241594415633	-3.7820365097031625	1.649116801830428	-3.5394202424741232	-2.6766314331940464	-1.7364388043267858	0.3962896277053325	1.9338666661759003	3.049585480430647	-0.901895519186811	3.042377009786902	2.0664681146099584	1.6603999997353256	-1.150473426054976	3.1608122021901153	1.7362661178599792	0.9976183543485906	-2.7734300066374122	2.4161756116776454	0.9609085038692564	-0.7681742128931894	2.295671530355274	-3.254699644126213	1.5100291071897045	0.3147140106425894	0.4110004725140408	-3.2281109100385086	0.5238200543870635	-0.14865965572985917	0.8308816817288118	3.2118461583127313	-0.6659856496126388	-1.3721537887789528	2.2418116361281077	-1.9567053968779078	-0.9892290663094325	-3.097102015960533	-2.2694439007948852	-0.7051483148915327	-0.918221282620419	2.1452997578665336
NC(=O)NC[C@H](c1ccccc1O[C@@]2)C(CO)C2c2ccccc2	0.6635000000000001	-0.6040785935945285	0.2721452830906097	-1.101551774309224	-2.499900934733366	0.0798098678751824	-1.0269191381218619	-0.7480015289127633	-1.0442926883220376	2.5550653460592025	-1.245885398623647	-2.6708700415671576	-1.496511265333731	0.9432510303033714	-3.5723960306872273	3.2606306697379743	2.1828377887928916	-2.259092009256593	0.0541585271144549	-2.1081609970267694	-2.2337673802340112	3.210239887894838	-2.0809835499696625	-0.3066208723863042	-1.0518989352212835	-1.4128325544974456	-0.6803329222865617	-1.4925627167059137	1.3777766855617486	1.235866110644869	2.2707636458348732	2.5880632919592506	-0.7223690175033948	3.0449720479138973	-3.4406189837639176	-1.018543931761711	-1.0805104955717115	-1.7532689931190806	2.767960986860478	2.2514761243882955	2.2952699805938614	-2.893232793232783	-3.0522602201909375	2.7962482420183026	0.6470966069514388	3.2687022589558348	-0.3646555654443189	0.8142038941202783	-2.5964398964321656
OCC(NCn2ncc(Cl)c2C2S(=O)NC)ccc(COCl)ccccnc2=S	0.555	2.4877404592755665	1.598764809568662	0.3101900804201163	-2.1959946950323594	-2.7486349896654465	0.3334884309067192	-2.0749170552788208	-2.7364471811815623	-1.5930631292690016	-3.11877484558155	-3.161881650748465	0.25519139370572397	-1.3790767402862465	0.17677963414897668	-1.0106501469257507	2.3874178056100703	-2.6347787278564825	-2.896835361893346	-2.611002901037092	-2.6138386667822044	1.8841203610774757	0.20542266352740235	-3.556273921979823	-0.046491753975658856	2.7809217024588078	2.291542291060483	-3.5978099258971277	-0.7280530427509175	-2.4823972764378155	-3.0723572329651074	-2.3010559041879715	2.2512719535589056	0.9783699535965518	-3.1436408739265427	-1.9617285476501094	1.7607484821442805	0.8448619226361558	-0.12900604872345278	2.894689338272146	-1.4365847999594612	-2.9539161987060822	0.03570796414984745	-0.26068734971175234	-0.858222597021872	-2.8285976663525685	2.3118554240321654	-0.3168484131562064	2.3845363880939265
COc1c(Cl)nc(c2ccc3c(O)nc(OC)c32)cccccc1	0.6762142857142858	-0.049434895935362544	-1.089507543487481	2.4229561381990665	2.132898144429559	1.8201708281861002	-0.08440169068592684	0.39012712716530107	1.4994376608106625	1.6604086206585063	0.7142378073665112	-1.8684013694460933	-1.9342729615224923	-3.0176340848347727	1.5416021629911674	-1.1764797923393524	1.732575559973685	-0.6373082475476757	1.9317142976782744	-2.801633444171069	-0.927345402230233	-3.1971578333191615	1.1036785393896515	1.1430307643546742	-0.8548218441364694	-0.46636777314832534	-2.158777653750912	-1.2456006054452722	2.2510790356490196	3.228086858087736	-2.282725996178441	1.9905497655818793	-2.0571190237391974	-3.0734502172351004	2.1376311174404865	-1.7174216676963403	-2.4189267587152163	0.21284191689275112	-2.762038581288197	-3.2928878527329033	-1.9529189753792846	-2.6443597797564617	0.019515685836068553	3.2208225677595905	0.04050649088369429	-0.9611353485418364	-0.6439484346364059	-2.6770103363285838	0.6954032054429993
C[C@@H]1CC(C(F)oc(C#N)(=O)C(=O)NC(F)c(C)nc(Cl)c1C)C	0.579547619047619	-2.543987843014972	-0.11400332198463659	2.6450593831453455	-1.5627257640381647	2.4417755778644343	-3.7668739522733925	0.9687780923536833	-3.5851870875269274	-1.5224130348185567	-2.774556851491832	-1.1545094624932082	-0.5581535814079599	0.10241664867280953	-0.8538722292685734	-1.1813326524459624	-2.4142569722547647	-1.1982918209087852	1.1610092739204028	-2.0486855989147505	-3.4352698912319415	-1.7130504141669918	-1.1676964547821673	2.5299729033116876	1.339661607451763	-1.5432129611938952	-2.2847258199024183	2.341737006353303	2.901485734985118	3.2985855254197256	-0.8651594863095187	0.41658781991227745	-2.2901931447568895	-0.8794467916534687	2.178214619226895	0.12418689559268126	-3.1182178732781343	-1.3577915106242422	-3.561861263356377	-0.27931269141754633	0.9016672316969725	2.8353351363476484	-1.1225998061816695	0.12984461354822274	-3.508010521941968	1.4914492602656022	-1.5637161442982501	2.676663869698067	2.278095078696654
CC(=O)N1c2c(ccc(C(C)nc-c2nc(O)cc1C)C)N-c1ccoc1	0.6061666666666665	0.22093299361191665	-0.734332036989819	0.26956677135036955	-3.3999506590677644	-0.794309372578951	-2.497040040462778	1.0095794337600976	2.3717668118693105	2.6319405136022906	0.7139050117294641	1.6613160432861562	0.14858807286732212	-2.091953685708418	2.899743281833147	0.6400468289006067	-2.489787586253507	-2.3276353617698486	-0.1781697155414217	2.1318071465717843	1.3964930551019759	0.28171821214592807	-2.084619524527297	-0.7019308717407182	-3.463348023134682	0.555151803469812	1.640278690910291	1.7142019302350882	-3.7988443409434205	-2.582092078863018	-1.9437894778800116	1.9781270254619292	0.8926810636723825	1.6092392112403475	-0.1021143017998889	-1.2946824869910807	-3.595949986926787	-0.1941279175643622	-3.1863655260521107	-1.7022616797137653	1.1253446462086485	0.7780286757590256	-3.5423613405890357	-2.9797483281849755	1.6873421936735555	-2.8045254656666985	0.9756646888341987	0.7326967016840733	-0.5062103954215562
C(CNc(C12Nc1c2ccc(=O)c2C)[C@@H]1)c(cccccc2C#N)C(O)c1O	0.5649732620320854	-0.7225475123076874	-2.214368319695255	-1.503719283492602	2.8920940081851825	-1.7272753519137152	-3.6093436942015975	2.458882120799024	-1.5875742106593065	1.0445655573745096	-2.662122741282925	-2.477482711566595	-1.8695672327515875	-2.187025880925815	0.08382435909253028	-0.46576073374028715	-3.253321280491801	-0.4022768194736597	-2.59269771527564	2.400933552256639	1.3434981361367138	2.006853219501865	0.6334432445814091	-3.7645731249173706	2.411112922043185	0.7984011872051751	-0.7955513291166638	0.49290329702366087	2.540271402475179	3.0586176018721147	-1.3764628212326024	-1.301321676473779	-2.63544422418174	2.390849004286495	-2.1086623178999697	-1.2024846148835664	2.4758226812290136	0.8159390594847329	1.4207874629873958	-2.549853034550963	-2.829311728259923	3.0481432194096785	-2.713214344647332	2.2438729263832187	2.615130659204767	2.2595540137762153	2.600329745618298	3.271620537081925	1.8547390697202255
Clc1ccc(COC)c2csc(CC(=O)C(=C(COC)cccn2=O)C)c1	0.6537143651676467	3.150181032597753	-3.349418421539255	2.5323730486188856	-3.2444588511383285	2.6267691130352313	-2.7830861414339507	0.08787745680089998	1.8136343956223184	2.610561275437597	-2.026268120433071	-0.17959498581861455	-0.28210092538416376	-2.028239998685446	-0.7293136923079127	-1.7856324317687235	-0.8339226168278469	-1.7146133532473513	0.5678362296147679	0.03981792015510255	-1.5908236961681816	-2.8794265833115196	0.3196818669481356	-0.6035118423090484	-0.03130529704612517	-2.3045342803102455	1.7925188568390205	2.2173409338349996	-2.3864607919868774	2.024760862785379	0.147601510875079	-3.2789636670050473	0.40990050980167236	2.4455266587335904	-2.1903063933263303	3.0763100948210518	-1.1100808232054855	2.297562596890992	2.9621004870665146	-0.6273670197067864	-0.8880959247343281	-3.3217195761887077	0.41581073332903884	2.9588835478443887	-0.2907447028413652	1.8920739136642624	1.1450148861995135	-1.1148492121231044	0.43245705774098386
Cl[n+]1c(C)C(=O)C(C1)C(c2nc(C(C(F)F)nncccc2)cc1C(C)C)c1	0.610741134751773	-1.9078663736970907	-2.3593196843849373	0.23343709209435115	1.2353349251207932	-0.6227751653217299	1.2230298967808553	-2.9334018573168157	-3.49145256337939	-3.072970850574681	1.8918614842095396	-2.0969215636052656	-1.6889480244524746	-1.2688588235061644	2.521779613740666	-2.9731575298075086	2.442334283325714	-1.3275578797820318	-0.08133218442656709	-3.2833634451177183	-0.19642881884883945	3.2999581650321677	-0.40202764930305923	-3.0930527054761976	-0.47215522213324546	2.5061009513354504	0.6726549750054254	0.6728004520132869	-3.6854832367569914	-0.027171668540730387	0.04991573644056091	-2.569186843753945	3.1290691192908264	-0.939894208336467	-2.1239287588621947	2.4621026660621617	0.4127005566871311	-0.18165530771079386	-1.8066829078030726	2.4578666693762194	-1.0663638049660626	1.9651850881955077	-1.785497525759164	3.0885901538294096	-1.763661505113987	0.31316861503236026	-1.1401035674740894	-2.6410735182258884	-1.2092594186599697
C1ccc(C(=C2/C#N)NC(C(O)O[C@@H]2)CCCl)cc2ccc1CC2	0.5295	1.5881286201175975	-1.6792628275488153	-1.1581551525588512	-3.3084137234270443	2.8551487474561297	2.913567529788109	-2.876933418929692	-2.6699270233374603	2.325360260861899	-1.413405577068898	-2.3155718444299795	0.02378812246051032	0.7528241034026877	-2.918193297724024	1.3902734976639373	0.8581923097123072	1.7569905767223482	-2.164132001744031	-2.0505742249911822	3.2095312874398303	-2.0854206384378857	0.955334290714438	-0.9822074419320908	-0.09116637839991792	0.876476190513845	-2.4861939532533537	-3.0203423906401135	-2.3528826423241798	0.16675118149903412	-1.015182620253388	0.7079880376738386	3.1982260687622865	0.5386560027988461	2.6108372486469715	1.1123672045999022	-2.68577194251817	-3.2320557652306774	-1.7627093743274682	-2.6040593138437087	1.4583384205195618	0.4946158559168765	-2.7634465871571363	-1.989908993575757	-0.9459071478088119	-0.679537077210894	1.104566972194374	-1.9525123007568608	1.5323734482440639
c1ccnc(Nc2ccc(F)c(c3cnc(F)cccc2)c(C(=O)n(=O)c3)C(C)C)c1	0.5889523809523807	-2.7666612254348273	0.25204020185407394	-1.970982477772087	3.0353224156860668	3.1394865110619	-2.4941189304193614	-0.17052374229960154	3.2896014782813428	2.264909872072801	-1.9402765010743743	0.2452258891939021	2.388392591207962	-2.740325825335243	-1.4683710594846162	2.1630014616990083	-0.43046681766727524	1.3143004344919866	-3.1904550895290598	-3.0603101642180155	0.7799378568605988	0.5592445105806263	2.4688830469296965	-0.7873637958301214	-2.1482312111119706	-3.6164135767532604	0.8038218317967134	0.7706960917187535	-1.0616012487019284	1.0796933518011507	-1.587461467968943	2.4622368075752172	-0.3567702224473046	-0.22047340627285195	2.8395270675508186	-1.5257029064789651	1.2811794449710368	2.758051945155313	0.8241643422638134	0.8241280153345665	3.2023403644446757	-3.680422230008759	1.3728836125595718	2.5214879090897186	2.154517414061197	-0.8588505369639843	1.851114390983751	1.5138521062536796	-1.9421522569670528
C=COc1cc(Br)nc2c(/c(N)nc3cccc3C(=O)[C@]3(C)NC(C)c3c1)c2	0.6287705882352941	-3.1778006439659245	-2.852141270477015	-2.0905474155266837	-2.7707215677078842	-3.3805205878471742	-0.21025650611053726	2.8644202906586793	-3.343629932675042	-2.7288382574045107	-0.9727924880423959	-2.7367441727411332	-1.6029071046247014	2.538113154203386	-0.5860945793857972	-1.071192815343303	-2.667884000092436	-1.4124845275445956	3.12151844718748	3.225623793759407	-2.9568705033413187	1.7506118489383526	-0.6322895261676056	1.4295806226910868	0.4139631246362514	-2.754483530476646	2.1523764365558673	1.2593041383034969	3.1907898786961395	-1.4922541100538083	-1.8590288669950061	0.7590090392541287	-3.2707409785020247	3.173944797461301	2.3367232036926238	-2.3004856485421477	-1.209999427905796	-0.25611807369189066	-1.1084891086117645	2.7693077588004273	-0.5127910383015992	2.5381903816950864	2.923977728756528	-1.2318498126027069	-3.6547372104841935	0.05154356674062299	1.2824437236663373	-2.979860497185684	-3.4053743333796604
[truncated: 125 more rows]
[truncated: 148 more columns]
