# Supplementary material for: Interpretable Machine Learning Models for Molecular Design of Tyrosine Kinase Inhibitors Using Variational Autoencoders and Perturbation-Based Approach of Chemical Space Exploration
Source: Int J Mol Sci. 2022 Sep 24;23(19):11262. doi: 10.3390/ijms231911262 (PMC9569663; doi:10.3390/ijms231911262)
Supplement: Supplementary file 1 [file ijms-23-11262-s001.zip › SUPPLEMENTARY_MATERIALS/Original_Set_of_Generated_Molecules/Bayesian/bayesian_biased_sort.csv]

smiles	kinase	dimension0	dimension1	dimension2	dimension3	dimension4	dimension5	dimension6	dimension7	dimension8	dimension9	dimension10	dimension11	dimension12	dimension13	dimension14	dimension15	dimension16	dimension17	dimension18	dimension19	dimension20	dimension21	dimension22	dimension23	dimension24	dimension25	dimension26	dimension27	dimension28	dimension29	dimension30	dimension31	dimension32	dimension33	dimension34	dimension35	dimension36	dimension37	dimension38	dimension39	dimension40	dimension41	dimension42	dimension43	dimension44	dimension45	dimension46	dimension47
ClC(=O)c1ccc([C@H](C)C2C(=O)NC(c3ccccc3F)S(C)(=O)=C2)cc1Cl	0.842547619	-0.61107551	2.479432946	2.331698544	-3.020870533	2.495527638	-0.361790116	2.787603415	2.530747686	2.200564075	0.153811043	-0.946407285	-0.64708962	1.367466816	-2.59810285	-3.44182004	0.14674156	1.953194076	-1.916084247	3.096330005	-2.653882561	2.770795063	-2.446407414	1.667171493	1.100259342	2.392148204	1.925772877	-2.365655356	2.190593162	0.465123817	-1.689224133	-2.323343036	0.406231426	-3.38058509	1.345650541	-0.993449457	2.004434651	1.867353984	-0.043436113	0.363228834	2.920707401	-2.100798198	-3.377667772	2.803509066	0.41400213	0.228723152	-2.011755744	2.083654051	1.5904562
Cn1ccnc1CCC(CCNC(=O)OC(C)c2cccc(C)c1)c2nc2ccccc12	0.767166667	3.129177393	2.576514222	-0.09514711	-1.98659094	-2.020423675	-0.984026281	-0.508322654	0.693732806	-1.253287695	-2.957784099	1.35461545	1.635298869	-2.29954459	-2.444306836	0.827208791	0.47781315	1.768208868	-0.490305846	2.784856773	1.918669541	1.675689162	-2.348061396	-2.848546319	2.904835553	2.735522656	-0.22955596	-1.787276551	0.180603458	-1.78334762	-3.500040664	2.674751024	-2.749764376	-2.747295434	0.632017723	0.426872854	-1.446668648	-0.406093185	-2.41564303	0.227034272	-2.424575729	1.673342398	-3.767697923	-3.466310102	-0.212961174	-3.272021508	1.609853589	0.274038068	2.505655371
C(C(=c1nc2cc(C)ccc2cn1NC(=O)NC)c1cccn1c1C(F)ccc1OC(C)(C)O)O	0.753323992	0.806786908	-2.539944883	-3.549023993	-1.902069725	-2.801077926	-3.465755873	-0.187565075	1.23100845	-2.549110059	-0.041585545	-1.731309297	3.260048157	-1.463889318	1.294806191	0.07237525	3.017396716	-3.162639808	-1.15698901	-3.684021961	-3.535923284	0.312595585	-3.77899703	1.607598469	-0.381423428	-2.235845211	1.384608789	-2.731958739	0.117752535	-1.224549362	1.29447411	-1.687196489	1.481354956	2.031864845	0.596363973	1.09706081	-3.588475876	1.578484567	2.375111944	-3.040778407	-0.742906521	-1.570924445	-2.571984763	-2.567128882	0.292023745	2.773230827	-3.446739127	-2.212868848	0.213242205
ClOc1cc(C#C)nc2c1CNC(c1nccs1)n(C(C)C)OC(C)(C)C2	0.732880952	-2.104323772	1.131035115	-1.576676224	0.6540685	2.074656606	-0.376102052	1.477307453	0.769920425	-3.449067592	2.680492059	1.794246685	3.069406038	-1.320744154	1.95905995	3.173222351	0.535394108	2.737550518	1.818406894	2.067859442	-1.951967332	-0.777270678	-3.112431433	-1.680975789	-3.3780792	3.069154985	-0.110313112	-2.670123567	-1.01417319	-1.762880746	1.314916211	0.276737083	-1.946806861	-0.162037381	1.800870445	0.902215671	-1.866612874	1.259987962	1.295893352	-1.390575705	-2.855571075	-1.947293312	1.734539	2.8026802	-2.813958277	-0.03588999	2.642119545	-2.352558114	-0.376119039
CCNc1ccc(OC)cc1C[C@H](C1N(C)c2ccccnc(F)ccn2)n1	0.73277422	2.710488413	-0.680161077	1.81305121	1.621991104	-3.054875234	0.684177796	-2.242017619	-2.196623935	-2.873959912	2.876121184	-0.772495524	-1.66322393	-3.39256867	-2.259509833	-1.371805269	-1.921255147	0.397541294	-2.070647116	-2.054742463	1.827497656	-2.83764047	-1.993893154	3.033632855	-0.574698235	2.499682526	2.605162294	-0.779310145	0.365573085	1.821891304	-0.533668043	2.71194273	-0.606493169	-0.999852784	1.015629306	0.64896571	-0.033055241	2.779025398	0.327532431	-0.961291035	1.50259752	3.251860229	-1.865366603	2.388835114	1.082287276	0.917858882	0.456315232	1.53535297	-1.37491674
C(C1nnc(C)c2cccc2OC(c2cccc(I)c2)=C1CC(O)C)O	0.729619048	0.439562191	-2.771015852	-0.441272268	2.01162793	3.112892693	-3.748817102	2.204071224	0.927101409	-2.855506538	2.404658576	0.830351379	1.820391218	-1.679524728	0.352864788	2.246680811	-0.596624365	0.710460705	2.360550855	-3.718041152	-1.063149046	-1.582410808	-3.057034594	1.19516985	3.051069462	-0.459666948	2.748360515	-2.89159461	0.271356687	-1.058063458	1.620411186	2.499894424	2.137494727	0.467099879	1.227438924	-2.637350163	-0.297722578	-2.375909531	-0.187103284	-3.398751376	-0.975010188	0.069273281	1.073525566	-2.633472216	-0.544503637	1.319398347	-1.400563577	1.804953458	-0.587199609
Nc1c(C(C)nnnc1C)NC(-c1c(Cl)cnc(c1Cl)c1ccccc1O)Cl	0.727035714	0.011267116	1.561438363	-0.932993301	0.347297204	-0.717895998	0.646712062	-0.211797385	-0.578777479	-0.374448013	-0.332029454	-0.752150877	0.821830827	-1.669661243	-1.747141486	0.175462741	0.201610165	1.463692827	0.018789614	-3.776365772	1.604069743	2.026901552	0.750557267	2.037994391	-0.256805485	-1.838371215	3.448956975	-0.07295909	1.825166966	1.526098591	-2.175086275	0.787588362	1.947946173	-0.837808719	0.764114181	1.141107811	1.112421907	-1.587576698	1.350465297	-0.18155729	1.401435435	1.811975545	0.279858526	1.808236047	-1.48796984	-0.833122336	-0.018097557	-0.056512711	1.099679219
Nc1c(C(C)nnnc1C)NC(-c1c(Cl)cnc(c1Cl)c1ccccc1O)Cl	0.727035714	0.011267116	1.561438363	-0.932993301	0.347297204	-0.717895998	0.646712062	-0.211797385	-0.578777479	-0.374448013	-0.332029454	-0.752150877	0.821830827	-1.669661243	-1.747141486	0.175462741	0.201610165	1.463692827	0.018789614	-3.776365772	1.604069743	2.026901552	0.750557267	2.037994391	-0.256805485	-1.838371215	3.448956975	-0.07295909	1.825166966	1.526098591	-2.175086275	0.787588362	1.947946173	-0.837808719	0.764114181	1.141107811	1.112421907	-1.587576698	1.350465297	-0.18155729	1.401435435	1.811975545	0.279858526	1.808236047	-1.48796984	-0.833122336	-0.018097557	-0.056512711	1.099679219
C/C=C(CO)c2c(c(F)cc(F)c2OC(C)[nH]ncc1S-c1cc[nH]1)[C@H]1C	0.724887331	0.820945883	2.081598282	-0.104448186	0.453624713	1.545758863	2.915919599	-0.797852061	2.657197729	3.193276702	1.004956992	1.688312299	2.122783349	-3.076444528	2.216872469	-0.851455343	0.409234327	-3.015590309	-1.365085379	-1.739023342	1.829254744	1.75206356	0.993556066	2.837979889	1.080331046	1.050885281	-1.923307122	-0.502958066	-2.061916345	0.202676139	2.811671158	-3.500470091	2.971838686	-1.921784807	2.532977683	1.539349459	1.535983768	3.287316386	-0.608118571	3.247491924	-0.128651762	1.955530625	2.945599098	0.204881087	-2.253826368	-0.923948564	-0.331092081	1.429340244	0.305965264
Nc1coc(-c2ccc(C)Nc(C)=C(C(=O)N3C#C3)nc2)c1	0.72002381	-0.475527427	0.292620305	-3.024820489	-1.724149419	-0.712746868	1.548689074	-1.109278715	0.281043339	1.896789178	1.795963441	-1.482642149	-1.306638876	-0.779229445	-1.290534692	-0.370256209	-2.332055894	1.954528536	-0.997429599	-1.569515568	0.03697444	-0.929668704	1.192260225	0.43394703	-0.973318395	1.203237301	0.885802585	-1.406606758	1.115431461	1.787477859	-0.568370768	-0.717503814	-0.039106881	-1.457331503	0.766920354	1.056155214	-0.503945945	-0.997228709	0.815594514	-2.27092457	0.965274182	-0.970228641	-0.394430499	1.353548502	0.002171598	0.387252308	-0.028773917	0.425570845	1.709858598
Cc1ccc(NCC(=O)ccc(F)=C(\C(F)cc3ccc(OC)c32)CCl)c2C(=O)c1	0.712833333	-1.754404542	-2.844005801	0.692938176	-3.594014949	-0.835463513	0.108703237	-3.372836232	2.443275331	-1.11367196	0.915875025	1.844491141	3.164992985	-3.022912066	0.172429456	-1.804812317	2.160379028	2.996724739	1.250500368	3.120231467	-1.523430262	0.92939335	-2.245592457	-2.843645842	1.27421737	-1.989166869	0.746374356	0.063866221	-0.401336972	0.455048239	1.657570612	-2.812559379	-0.005463764	0.33469908	-2.804060679	-0.425549818	0.139035381	0.627003844	-1.438553109	-2.22949513	0.078444063	-0.830555954	0.031448118	1.064752446	-0.328768748	1.788883571	1.279963889	-1.309746795	0.200459097
ClNc1c(NC(=O)CNC(c2cccc3ccccc23)[C@H]2[C@@](C)C)CC12	0.712140351	-1.039184463	0.519122475	-1.516168441	-1.165523181	-1.526052837	-3.68930884	-1.072569861	-1.593191418	-2.494351351	-1.431060252	-1.889989305	-2.46256474	-2.744601417	0.493173937	-0.814804113	-2.613589635	-0.033713511	0.852936437	2.400217317	-0.126760602	-1.942938778	2.973043025	-1.25216929	-2.521874648	-1.065597985	-3.713964489	2.763356096	0.86217796	-3.522716453	-3.497495068	-1.648684236	1.099182803	1.391144156	1.3741367	0.983262393	-0.270136738	-0.313244647	-3.161293328	2.775568866	-0.96893038	-1.339885095	2.662416306	-2.815896299	-1.797751152	2.820317427	2.85212118	1.678012575	1.004226479
COC[C@@H](C(O)c1cccc(-n2nccc2C)cccc2cc(C(=O)c12)C)C(=O)O	0.704000821	1.574168522	1.673138909	-3.138300226	-1.039449664	-0.54883101	-0.626338302	-3.489680926	-1.982821508	-2.451962077	0.203480859	2.785015201	-3.417496681	-3.700957357	2.725653804	2.401681958	-3.614987176	2.303482871	-2.403591657	0.387588523	2.709128872	-2.12415224	-2.876767528	0.036444926	0.06666452	-2.766773157	-0.470370128	-0.337593909	0.237690764	-3.406312539	-1.872586646	-0.397244733	-1.157901213	-3.559252757	-2.48276214	-1.795632362	-1.344805639	-3.417112403	2.010111716	-3.175146773	-2.335999977	2.428616005	2.895690208	-2.252240507	-2.328989033	-1.075435724	-3.798623311	1.007522398	-3.30033716
CCNC(=O)C1=S(=N/[C@@H](Nc3ccccc3F)N(C2C)cc2C)(C(=N)N)NC(=O)N1	0.703823232	-0.686769388	-3.550977587	-3.178515864	3.028353443	2.422839861	3.193104522	-3.041174361	1.546799892	2.99762128	2.682190282	1.88582504	-3.369401678	3.214879546	-0.739651935	-0.683420642	-1.186847554	-2.317970736	-3.56574955	3.157612007	-2.831148079	2.784533953	-0.582533848	1.407857022	2.116279995	-3.363759274	0.452148383	-2.098098488	-2.547421031	-1.906529838	-3.029054439	-1.037617794	2.691167773	3.09602906	1.700564612	-1.292444145	2.496818472	2.651888708	2.521899955	1.148002202	2.22617063	0.717174991	-1.884112662	-1.363884795	-0.962203697	2.572391432	-0.876937916	1.306309178	2.986516906
COc1ccc(C(=O)N(C/C(=O)c2sccc3C)C(=O)c2ccccc3O)cc1	0.703452381	1.157222147	-1.618056604	-2.210208505	0.811648457	-0.243993971	-1.512687002	0.224112809	-0.56151632	-0.330515361	-1.918779126	-0.42108105	1.052097612	-0.89350661	-0.742586851	1.575547094	1.07755729	1.233283393	1.305848713	-0.138536198	0.912152727	0.473706976	0.85641592	-0.527653662	-3.298227036	-0.289935222	0.860386908	2.3322538	1.269729698	0.419698467	-1.014334581	0.233811257	0.587148068	-0.507301072	0.31712077	-0.196845881	-1.553472061	0.674424127	0.825512734	1.631852094	-0.260722406	0.675705314	0.497361227	0.318590802	1.708512746	1.437296009	0.80717543	2.14269134	0.796630364
C[C@H]1C2C(C)(NC(=O)NC(NC(C)C)=SC)[C@]2(Oc2ccccc2)OC1	0.701940476	-1.386359678	-1.622215235	0.267869952	-2.376796182	-2.332160129	2.780702358	-3.368544797	2.728383655	-2.03346469	-1.886227082	-1.94639011	0.594057046	-0.410306828	-2.83347076	1.211895966	-3.506294307	0.088209654	0.330415212	2.572191712	2.134476259	-1.852711966	-0.726541949	2.070979853	2.755343474	3.021954687	-1.06690682	-2.038747419	-3.623878524	-0.685752182	-0.027812778	-1.144119792	-3.500376065	-0.90869884	1.024773631	-1.010495625	0.94492795	-3.217134195	2.53346005	1.055277895	1.453940026	1.063665284	-1.689017774	-3.746954472	1.617761307	-3.031103535	-1.241325427	-0.106587123	-1.819240937
C(Cnc(C)c2ccsc2n3n(C(=O)NC(C)C)c3c3c(O)c3c2)n2	0.700392857	-0.605486453	0.895530183	1.383773778	0.159044029	-1.614923899	-0.995245583	2.70078137	-2.964678515	-0.526339015	-1.671562013	-3.754195476	-3.193461514	-2.219127487	-0.099647053	-0.242542474	-2.592263287	-2.131609326	-2.633330901	2.377567325	2.265478692	0.145974075	-2.700444729	1.672676241	-3.123020239	1.803094565	-2.678988918	1.81829198	-0.674693349	-1.015293324	-0.565289785	2.685253075	-2.12130847	-1.527569973	-2.922816164	-3.09668157	-2.215331382	0.964423448	3.238643638	-0.981342627	-1.242706833	-1.505063516	3.09784314	-3.750769151	-0.797624206	0.542390129	-2.28942509	-3.074815281	2.156873144
c1cnc(Cl)cc(cc2n1Br)NC(O)(C)c1cc(Br)cn2nccc1CO	0.699769793	-3.471685487	-1.286949277	-0.437108142	1.682805378	-3.556496026	-0.246688496	-3.275565271	-0.537330238	0.021110717	-3.080618478	1.826661667	-2.517295943	-3.644205663	0.748737158	1.879893749	-2.210775915	3.185681483	2.372122479	3.019585619	0.107215614	-1.06831092	-3.432338117	1.284880187	2.195929774	0.240294904	1.742289594	-2.186290606	1.321845465	-1.173179052	2.964210705	2.530927956	-2.116967694	-3.720871483	1.316276651	-1.102433084	-2.805322803	-3.271454606	2.313713276	-3.087478055	-1.006007906	0.739047017	-0.559592208	1.408833562	0.633143663	-2.444710097	-0.063930796	0.366886147	-3.509903666
Cc1ccc(OC)cc1/C1C[C@H](C)C(F)c(C)cc(C(=O)OC)c1	0.699571429	2.893577593	-0.175090616	0.050326051	2.14724619	0.030666586	0.089400166	-0.601440076	-0.065393939	0.797325579	1.573092538	-0.641592323	1.057185598	-1.56847595	1.584055617	-0.29360589	0.989054573	-1.825340013	0.010836595	0.974176974	0.307306041	0.409474372	-0.310770329	-1.624918945	-1.075833857	0.111523102	-0.002172639	-0.398623944	0.248319185	-0.391020465	0.986872442	0.439100206	-0.162491996	-0.873876864	-1.160188543	-1.204056819	-2.254590352	-0.129567874	0.771222234	-1.618431492	0.572692155	-0.549202621	-0.917449388	1.692286168	-3.600136085	-0.554232136	0.382057377	-0.868971522	1.083622212
CC1=NC(C[NH+]CC(C)C(C)C)C(=C(Nc3cccnc3C(F)c2ccco2)O)C1	0.69797619	-3.059531779	2.187904647	2.632015493	3.193966556	0.35535952	-2.152787232	-2.594558305	1.372149604	0.078315425	-1.698897104	-2.279686539	-0.639265728	0.979103686	-1.086162528	0.654779604	2.8962217	-1.691290148	-0.79169194	-1.739135226	3.188159625	-2.134290588	1.973499688	-0.663364173	0.04501766	-0.071101885	-3.429370091	-1.477223813	-3.764139039	-0.580387837	-0.34553657	-0.487979322	-0.168608992	1.695660637	-1.02078563	3.043998604	2.641972921	-2.779417589	1.866994767	1.034552979	-2.492680669	-2.201359064	-0.377018081	-0.829891594	1.931469387	-0.273810853	2.182106377	0.987753234	0.218616309
CC(=O)N=C1O-[C@H](C(Nc2nc(C)c(F)nc2)C)Oc2sccc2O1	0.696678571	-0.394257476	0.368017024	3.064587071	2.774509066	-3.782792589	-3.540327465	-3.577016438	-1.746860954	0.367907395	-1.467823621	-1.441706057	0.761030161	0.79809893	0.446565728	0.394257263	-0.132405271	-0.304735496	3.169135261	-1.332737932	-3.555720708	1.122026834	-2.409636959	2.865341498	-0.602700261	0.515696477	0.746703374	-3.324262333	-0.069213205	-3.224792464	1.123334713	-1.764021337	2.267596569	-0.452597821	-0.534806114	1.320308535	-1.601148589	-3.719271957	-0.543815026	2.827624841	0.257048716	2.216884884	-2.947875916	-1.330509355	-1.31773619	-3.334745645	-3.673313431	-3.281036752	0.637357271
C1CCOn1c(C(=O)Nc1cc(ccccc(C2=O)C(C)C)C)cc1c2	0.694857143	1.19855622	0.06513421	-2.075960421	1.126613076	0.082285545	-0.894253685	2.679093299	-3.313587092	-1.153484251	-1.258666674	-3.79236865	-1.458462483	1.100894998	1.338783744	-0.619245714	-3.216688985	-0.63597765	-3.548879354	3.23707779	0.802178478	2.478707578	-0.584141958	-2.197348961	1.912254359	0.445400811	2.196737102	-2.013535215	-0.686993245	1.775718318	1.527332408	-2.064018051	3.25878585	0.287444049	-3.150688186	2.939720159	2.393050474	0.305811309	3.288250308	3.25648522	-0.701959709	-0.280265311	-3.394704195	3.26960837	2.937169722	-1.436781628	2.841477025	2.380872542	-0.463431876
CC[C@H](C1=NC(C)/CO)N(nc2cccnc2n1)Nc1cccc(F)on1	0.6945	-3.085963094	3.006920576	1.695725479	-0.428766687	-2.745062329	3.05553419	0.53491862	-0.677827926	1.425301883	3.112895219	1.485242706	0.878183966	-0.98707103	-1.77635504	-0.095656518	-0.077576968	2.831082571	1.528106372	-0.230728101	0.716962937	0.206622355	-2.785162117	1.677768724	-0.885786666	-1.420660257	0.569703176	2.396299672	-0.917495857	-1.868147759	-3.554059584	-3.346930714	2.225935622	1.056319669	-3.16536321	3.244218771	-1.639560993	2.459845183	-2.044555152	2.855909225	-2.179757935	-0.781555102	2.251586246	-1.753983484	-1.188218269	-0.542520557	-2.570853241	-2.475611738	2.604956074
COC(N)[C@@H]1/C(C\C(=O)c1c(cc(F)cc1)c1cc(F)noc1C#N)c1	0.694166667	0.107414007	-3.760100677	-2.708354421	-0.8288518	-1.31607946	-0.446953434	2.427463371	-2.060402625	0.882964142	-0.365369209	-2.846787954	1.618290482	-1.465852288	0.189058987	-2.947351351	-3.491097824	-0.067431443	1.488545744	-1.572599595	-0.761316392	2.043082296	0.154273519	0.020984231	-0.434505268	1.528705877	1.107500091	-1.348023549	1.57594633	-0.902180979	-0.976447977	0.851747349	-3.509447645	-3.628235714	-1.960770539	2.594093979	-0.518951127	-0.546342902	3.03083911	1.807908104	2.610724181	-2.639421906	2.090773786	-3.614703894	-3.72928466	0.357981883	2.243002938	-0.72734933	-2.715448132
C[C@H](Nc1ccnn1SC)c1nc(-n2C)cc3c(N(C(F)C)c(F)cc3C2=O)ccc1	0.692525329	2.506379475	-3.473848777	-3.24515845	-2.072599378	-0.025057116	-2.561263341	-0.913460932	-1.95992129	-0.420762956	-2.726855821	0.683060531	2.760612888	-1.483392552	0.599244403	0.646735531	2.275576085	-2.068830281	-0.274383456	2.634103227	2.773871734	-0.715537215	1.44474004	3.255266077	-0.720961559	2.018554232	2.184044051	0.13395947	-3.343805472	0.889309303	-3.298735065	-3.367662125	0.641824421	2.362302821	-0.237034457	3.29305172	1.031620255	3.175734746	-0.03440503	-1.343138355	1.830719487	2.805438767	1.081367807	-3.442838769	-3.437578694	-2.469767829	1.451443839	0.159554551	1.532822756
C/C(=O)Nc1ccc(C(S[C@](=O)n2cn2)cc1-c1ccncc1)O	0.689952381	0.759659623	2.126100031	1.40436187	-0.786868586	0.165613604	3.194482875	2.583934078	-0.077862133	2.722602784	-0.101907754	-2.036693693	-0.058797801	-3.673174088	1.031653013	1.601911225	2.170148951	0.526411483	-1.56410005	0.931835207	0.991602446	2.151683526	-2.121919296	-2.543703541	-2.885313937	0.331657557	-2.58282385	1.291696098	-2.964439309	-0.744523904	-3.223171884	-0.936048669	0.2595501	-1.915465684	0.914669735	-2.99456192	-0.200217878	3.094306788	-2.90302448	1.309601496	0.455871341	0.689637808	2.493844058	-3.473851697	-3.331390208	2.149881696	-0.338119883	-1.29531535	-2.884103798
OCC(C)C(c1c[nH]c2ccccc21)C1ccnc2c3oc2cccc3c1=O	0.689841688	-1.035312999	3.174802202	-1.56192515	-3.211087716	2.586858493	2.952620142	-1.626723904	2.963870339	0.844873108	2.043378235	0.324839081	-0.923737063	-3.370341983	3.244006853	2.430646987	2.252515117	2.116165383	-3.563944108	3.215926097	0.566321611	-0.019025939	-2.037930734	-1.094334839	0.494227764	-1.253672765	0.817364717	2.047874975	3.048922867	-1.500307864	-2.157747262	-3.255678817	3.267459067	-3.793197948	-3.267042464	2.445826668	3.215594874	-1.535998673	-3.016148061	3.291872268	1.015094291	-1.818268529	-2.309215289	-2.564082419	1.061394325	2.58485877	-0.760096669	3.027465008	-1.125054499
C(C=O)[C@H]1C(F)C/OC(c2ccc(I)cc2)c(OC)c2ncc(O)cc(O)ccc21	0.686333333	-0.489609516	-3.176494783	0.930178426	-1.66817125	-0.813917045	-1.978742828	2.59803569	-2.425200979	2.72749414	2.043410179	-3.372447338	-1.231524946	-2.570565843	2.852198639	-2.852328465	1.364901185	-0.147093044	-2.89672229	0.724815591	-3.228575762	-3.200664628	-2.615474797	-3.790594897	2.206606444	-2.880144149	2.423691923	-0.278513703	-1.182880646	1.886205619	2.358518736	1.652680499	-0.866627921	-3.390253324	-1.969519455	1.016821134	2.024481163	-0.965292839	2.666097744	-0.889852319	-3.403942146	1.824559164	-0.536560922	-1.376023983	1.085363805	-2.844369736	-0.795527584	3.071645143	-2.25905816
CC(c1c2ncnc(F)ccc(C)nc1Nc(cc(N)cc2C#N)C(F)(C)C)O	0.685873102	-1.00140264	-1.568752666	-0.742942648	2.19810354	-2.855026042	-2.111591244	0.281095501	0.915502684	-3.776150105	2.502194056	-1.090114681	-0.141613797	-0.915077286	0.787048599	-1.161109664	-0.095723375	-1.325522636	-1.371191696	2.34186856	0.383714273	-1.505113671	-0.098394486	0.192825861	-0.649929811	1.751211179	-0.066006163	0.865194769	-1.83571251	1.650297203	2.998765109	1.352236648	1.591439209	2.370088656	2.655012208	-2.460985023	0.985786722	1.705469413	-1.62033382	1.175654631	-2.730183078	-0.680757172	-1.425983501	-2.005850222	-0.172822269	0.158021994	1.227751798	0.372553603	-1.444222158
C[C@@]1(NC(=O)CC2COc2cc[nH+]cc2)c(I)c2-c2ccc(CO)c(C)c2C(C)C1	0.682194973	1.590801692	-0.083458956	0.844975302	1.705159469	1.574141452	1.966765517	-3.549428791	-0.720588707	1.070005382	0.552514558	1.237813523	0.485480288	-0.77414736	0.24410779	0.180887122	-3.389177689	1.612755655	-2.848184118	-0.409824579	0.896448616	1.560359993	-2.344017322	1.242656345	1.485404595	0.215937897	0.186202649	-3.493767707	-1.740020949	3.210682922	2.101225495	-0.635923438	0.750953094	-2.819386717	-0.402999903	-1.678202239	-0.330553514	2.344559679	-0.736710849	3.063402706	1.652659471	-2.265813512	1.409970985	0.305894819	2.665210733	-2.653414485	-2.887251346	-2.431706409	-2.887012062
CC(F)n1nc(C[C@H](c2ccccc2C2CC2)c2c1OCC(=O)c1(C)C)C12	0.682120567	-2.894883459	2.75762305	2.963000779	0.060943414	-0.605881132	-3.43414308	1.264799806	3.05474707	-1.022171597	1.43294311	-2.106507799	2.609601031	-1.015105633	-0.593456374	0.974987852	1.563887043	2.087821376	-3.749089728	3.080942451	-0.80753889	1.018596888	2.789657861	0.233983208	-3.584368787	1.62850137	-1.551815235	-0.775174962	-0.85251956	-1.023333423	0.00619762	3.04839332	1.138547325	-1.759135782	0.926334883	0.248629426	2.456591242	-2.820532516	-2.259842128	-0.213974908	0.284236289	-1.232708772	-0.091840889	-1.38901808	1.078791566	1.448860382	0.17963147	2.312305702	-1.150970203
COC(=O)C1C(NC(=NC(=O)N/C(=C)N/C)c2cc(Br)cccocc2)[C@H]1O	0.678711779	-1.959557448	0.242472834	-1.099777211	-0.668248299	-0.896864315	-0.400578622	1.6409476	0.637543117	0.435473652	1.025956917	0.051285342	-0.360906032	1.125863175	-0.038139787	0.797815481	1.975648514	-0.566992492	-1.737778353	-0.234373781	-0.868014379	0.471783872	-1.062236228	1.39454248	-1.627925042	0.035943733	-0.714608117	-0.869897173	-1.602008472	-1.319786494	-2.174625322	-1.211426627	-1.488281287	0.820427006	0.091881406	-0.785358031	-0.748776326	-0.245855736	-1.004718138	1.026701074	-1.286287595	1.542559794	-0.521814717	-0.655971996	2.280855254	1.523674163	-2.093302743	1.836927999	-0.487641457
C(C(=C1CNC(=O)C)[C@@H](C(=O)C1COC2=O)ccc2=O)N=O	0.678619048	1.997564739	0.579782388	1.978839172	1.476796386	-1.044547676	3.002013558	-2.720595798	-3.585794326	2.256064805	1.592288764	3.222134082	-2.985693809	-2.753293712	-1.264673233	-0.090871969	-1.95808426	0.012273729	1.985011959	1.826956214	-1.95297243	0.565250669	0.857676088	2.210581266	-0.171131511	-3.31694191	-1.585105335	-0.165846243	3.281534308	0.283853059	1.439996173	-1.117438365	-2.049282726	-1.628733795	-3.680579748	-0.84994906	-1.400377745	2.296464203	2.235775017	-1.785861004	2.55722881	-0.437012668	-2.736583978	0.510958068	0.677183036	1.107617504	0.494858731	2.170533624	-0.087081939
C#C/CN(c1ccc(C)[C@@](=O)c1non2cc1OC)ccnncc(F)c2c1	0.678306787	2.756061802	1.33005976	-0.49471787	0.004627513	3.283238446	-0.751476534	0.492055589	-0.877804002	-1.912715636	-2.175656651	1.028063468	1.404364535	-2.285994225	0.260723091	3.009511655	1.189186887	-1.54083652	-1.393423132	-2.250873974	-0.927360103	0.240332537	1.96331678	0.637467625	1.318464832	-0.84414493	1.546295256	-0.142601903	-0.6441865	-1.801735736	-1.863368826	3.107660399	-2.575513353	2.300208253	1.20943464	0.936288796	-1.277445631	1.076788276	-2.25874324	1.596935506	3.292818664	1.715786773	-3.545529399	-2.473784684	-0.778065818	0.009757044	0.207824138	2.161211704	-3.447077392
OCC(COC(=O)C(=O)O)CC(S(C)(F)O)c1ccc(Br)c2ccc(F)c2c1	0.678	1.264418479	2.854693627	-2.393008186	-2.575778296	-2.284626488	-2.289107309	1.69269682	-0.130880502	0.069778319	-0.703811932	1.935651333	0.396758726	-0.663459928	-3.488320996	2.014570066	-0.516642774	-1.404010014	2.418688294	-2.823799142	2.071384527	0.365086101	-1.797926185	2.304696612	1.157294721	-3.27541337	1.282372374	1.318833159	0.097209335	-3.4704785	1.975518102	-2.882676379	-2.260202322	-2.751413219	-1.81386199	-0.328503488	1.976997189	1.790935023	2.493515201	-0.48453228	0.645891248	0.385819927	-0.178571472	-2.231631759	2.953054731	-1.854590399	-1.997251911	-1.408629728	-3.131535698
COc1c(Cl)nc(c2ccc3c(O)nc(OC)c32)cccccc1	0.676214286	-0.049434896	-1.089507543	2.422956138	2.132898144	1.820170828	-0.084401691	0.390127127	1.499437661	1.660408621	0.714237807	-1.868401369	-1.934272962	-3.017634085	1.541602163	-1.176479792	1.73257556	-0.637308248	1.931714298	-2.801633444	-0.927345402	-3.197157833	1.103678539	1.143030764	-0.854821844	-0.466367773	-2.158777654	-1.245600605	2.251079036	3.228086858	-2.282725996	1.990549766	-2.057119024	-3.073450217	2.137631117	-1.717421668	-2.418926759	0.212841917	-2.762038581	-3.292887853	-1.952918975	-2.64435978	0.019515686	3.220822568	0.040506491	-0.961135349	-0.643948435	-2.677010336	0.695403205
CC(S(=O)=O)Nc1c(C(C)cnoc(N)c1/C(C)C(C3cc2onc3C2)C1=O)C1	0.675078431	-1.497007139	-0.26710787	0.700032504	-1.656867926	-1.222126144	-0.433662886	-0.588851396	0.304488776	-1.886456346	0.439186016	-0.434276329	-0.73237274	0.472498483	-0.752091063	-0.090290159	1.238719903	-0.24713202	-1.869809055	-0.124301871	1.150102507	-0.297769651	-0.134524849	0.558318084	2.334224935	-2.040872142	1.229598679	0.031501217	-1.243633291	-1.011857461	-0.401601189	-0.127656362	1.052547018	-0.197765719	0.144318361	-0.696329667	-0.162091971	1.009138616	-1.832883892	0.998651361	-0.793608673	1.079757353	-1.837790792	-0.252159353	-1.413952172	-0.274786831	-0.234128044	0.404614151	-0.129031063
O=C(/C(n1cc(C)c2c(Cl)c1)sccccc12)C1c1cc(C)n(F)c1	0.673452381	-3.649495228	2.824707246	-1.953159349	-1.497111887	0.180495446	-0.426043743	-2.577707186	-1.639137059	2.94104371	-1.74259777	1.113160886	2.190269278	-3.351725973	-2.057803968	-3.688007621	-0.258328152	-3.251392002	1.323342784	-1.561226159	-2.813535704	2.161564021	-3.19031428	1.372961397	-3.70736974	-1.573586707	1.080356097	-2.396648246	-1.310817763	-3.361223783	0.083301932	-1.631279734	-2.798984295	3.26339007	-1.01484483	1.389872329	0.532808609	2.318637187	-0.099342186	-2.015527649	1.799158444	-2.30250925	2.650741033	-3.611293041	-2.732133339	-1.840005757	-1.318920087	-0.556094343	1.017502852
C(S(NC(=O)C(c1cc2oc3occc2SC1=O)c3CO)[N+](=O)C)Cl	0.671754386	-1.440026326	2.75767702	0.845625778	2.920460236	3.211083982	-3.537846203	-0.248472097	-0.853609599	-2.548318257	0.045954134	0.646775263	2.348716266	-1.249640104	-0.435325625	-2.913226406	0.359498625	-0.788312608	-0.894051222	-1.907104167	-0.107833776	0.749614193	-1.02540224	2.751042177	-1.863811603	2.806864454	-1.097562868	-0.23098861	-2.027165402	-1.382208927	-1.997623758	0.62719781	1.538441301	1.200645047	-0.567420161	1.529674622	2.857550811	-2.244942081	-2.386088748	-1.390862852	-0.918031296	0.30907733	2.46461054	0.356521509	-2.036665773	-2.356108541	-2.606358715	2.301241838	3.212454395
C(C(C)O)c1ccc2nccc(-ccc(Br)c3C(F)ccc3nc2=O)cc1	0.671142857	-1.028926481	-2.733487622	-2.204176488	-3.099191864	1.954386678	-3.65226352	2.188168982	-3.757955919	-2.39053711	2.62589863	3.008616834	-2.917633228	-2.987290333	-3.364163487	2.353153566	-3.659859294	-3.214417565	2.373857846	-1.7959959	-2.756984697	-2.089875855	-0.83614628	-1.947672886	-0.239529677	0.06632208	0.239733948	1.64502742	-1.067847083	2.6555534	0.906502814	-1.597402425	-0.176666809	2.918938985	-1.411927382	-1.998675037	2.208046211	2.972842383	1.706083222	2.45399073	-2.052415631	-1.008564332	1.548107625	-2.165641155	1.381772427	-3.025847736	2.401390052	2.874119032	-2.365684197
O[C@@H](C[C@@H]1C(C1)Oc2ccco2)N-c1cc(Cl)nc(Cl)nc1=O	0.670333333	-1.042602592	-2.046064935	-0.06877375	-2.329931785	-2.264978559	-0.811037602	-1.11786998	-2.970755472	1.35600396	-2.898501105	-2.223542368	1.917629222	-1.428719186	2.533736179	2.143161977	-3.044758784	-3.056407527	2.054748781	-2.08649184	-1.264339859	-3.210441061	0.058135949	1.093666427	3.149179818	-2.798191039	-0.368383263	-3.463070922	-0.258725945	3.209321124	-1.010576973	-1.743957279	1.39046523	0.181744578	-3.041568772	-1.585223592	0.792000033	-1.165541725	2.333615046	0.672003324	1.746417121	-1.175078769	0.485565493	-0.005009661	2.509226048	0.143816485	-2.909959114	2.295410838	-0.696257674
COC(=O)c1c2cccccc(OC(=O)Oc3cc(C)cccc(C)cc3=O)cc1-2	0.670153846	-0.162956217	-3.213211327	-1.814406707	-2.679077839	-0.189687425	1.940845522	-1.628734317	2.510374615	-1.098445972	-0.926390829	0.775025203	-0.615990524	-2.217645862	2.110592105	1.818362932	-1.776786601	-2.683308266	2.855436224	-1.992537541	1.07203028	0.256000364	0.322888546	1.812379302	1.078492918	-1.145246943	2.825173309	-2.363203838	-1.9795299	1.769182688	-3.280163949	-3.564432847	-0.614574192	0.285677224	0.68193051	-1.155658688	-2.067685639	2.478883829	-0.761584066	0.764324988	1.032473625	-2.367786879	0.14925566	-2.746564954	-1.890204344	1.11595764	0.026754539	2.847757009	0.701238073
Cl[N+]1=CSC(=O)cccccc1/C(/[N+]1OCO)cccc(C)c(C)c1	0.669953612	-2.893014404	2.442613353	-2.519873043	0.910380271	-2.473717008	-3.611984872	2.068319677	2.091353502	-3.379393974	-2.358978822	0.856403598	-0.640774377	-0.093043388	0.990717905	-0.608120303	-0.616246181	-0.815852828	1.336517184	-1.661041865	3.093854636	0.440148518	1.046515865	1.710680702	-2.911525632	0.295844987	2.846868759	0.632674941	2.108095711	-1.83766235	-1.415166953	1.935680902	1.870843429	1.881903678	-0.365405725	3.171142246	-0.041972607	-2.00808515	-3.000333993	-1.858805674	-1.374597444	-0.767506168	-0.347379058	-2.465285677	-1.282978855	0.824340184	-3.584637731	-0.863732736	2.623392154
C(C(C)c1cccc2)cccc(C(=O)cc(C(=O)o2)C)O[C@@H](OC(C)C(C)C)c1	0.669595238	0.872549239	-1.079863327	-3.313293971	2.654252646	2.881625234	2.228594006	-1.458491799	-1.615594747	-3.438063575	-1.716936008	2.721674924	2.21494576	-2.417765984	-2.150346927	1.049678	1.141573515	-0.629345392	-2.125249017	2.468823928	-3.262568013	0.753354605	-0.673761816	2.057224511	2.933133265	-2.082711578	-1.740453563	-2.002840263	1.891512012	0.029093235	-3.770712124	-3.391792645	2.105753302	-1.567359997	1.6831758	1.238358765	-3.039114623	-0.782195624	2.715548116	2.559624886	2.440349029	-3.634447927	1.838852813	-0.655802066	-0.809207669	-2.640011579	2.485850852	-0.258003236	2.296694806
CC(C)(C1CC([C@@H](CNC(=O)NC2=C(F)nco2)c2ccccc2)C1=O)O	0.668780702	0.411227236	-1.519433177	0.986723535	-2.119945322	-2.934800571	-0.176948927	0.508110378	-0.500276126	0.581042352	0.102216047	0.087951819	0.221676498	0.692013992	-1.345121336	-0.067202788	-0.251464395	-1.01235141	-1.850967991	0.834797175	0.705720115	-0.544223087	0.225131795	-2.375432596	-0.251312028	1.017990398	-2.451507106	0.770780952	0.875538525	-2.073979097	-0.939968973	1.200235129	0.18145225	-0.122701992	1.007485587	0.149661916	-1.244629635	0.931736838	-0.163191131	0.244487663	-1.39319126	-0.590290901	-1.747154691	0.952653022	-0.551422999	-1.077302683	-0.779060074	0.28812598	1.427902811
ClCC/COc1c(C1Sc1ccc(C(=O)n1=C(C(=C)N(C)C)C)C)F	0.668759168	0.693519636	-0.639006709	-0.065221609	0.657570476	-0.816948582	1.607929304	-0.922075613	-2.338773055	-2.13910566	-1.014239337	-0.664146954	-1.31609433	-0.161468922	-1.902694558	-0.254341661	0.654676169	-0.589451118	-0.674636893	1.383427073	1.329969313	-0.874097078	-0.000648839	-0.647161247	2.934221873	0.04467675	-0.523228264	0.469435035	-0.457760768	-1.027705636	2.601660946	0.180946008	1.664286866	-0.553423162	-1.196071277	0.119911842	0.684855997	1.324746241	-1.339230132	0.777606489	1.374895713	-0.7173467	0.376014414	1.934733394	-1.634288221	-3.946939004	-0.246655551	1.64144114	0.952078655
ClC(OC)c1ccnc(C)c1C(/N)(C(=O)cccc(C)cc1O)cn1	0.668380952	-3.072767258	1.398983114	0.310191243	2.434513047	0.293194038	1.441609113	-3.474176053	-3.644862031	-1.019958937	1.396539321	2.22268612	-2.427400079	-3.748826855	-0.700889787	-1.592797422	3.01419566	1.454934568	-2.246254131	1.680878545	-2.909520741	2.381745199	-3.657943426	1.979572993	0.102514324	-0.074754897	2.419951927	1.191676288	2.830241999	1.660186531	-3.341582203	-0.403145003	-1.165742911	-3.592254636	-0.95000055	-3.0153325	0.08079134	-1.778949707	1.075102222	1.151423201	-0.067673953	-3.001833084	0.39402829	1.06190735	0.967000632	0.219806408	1.006439663	1.743103907	1.081522327
CC(C(C)n1C(C#N)=c2cn[nH]ccc2=C)c2c1CC(N2c1cc2ccc1)OCO2	0.664078239	-1.821405335	-1.494473106	-0.306138048	1.486610097	-3.700758193	-2.284125705	-1.381054692	0.482430599	-1.587186923	3.283526862	-0.302734596	-0.048490876	-2.320064524	-1.777939999	0.429637273	2.968383201	-2.985347262	-0.473369945	1.713795395	-3.651409431	-3.707549544	-0.842879518	0.546820721	1.981192014	-0.146838809	-1.128046646	0.878691207	-2.497629384	-2.78014404	-2.233099146	-3.222114179	1.73830269	-1.51297027	2.534855108	-2.937848946	1.867784297	0.370318654	-0.160338679	-0.529033845	-2.004139204	1.413819727	3.295206585	-0.550650288	1.779923619	-3.492320901	-3.132796328	0.416077398	-0.84818805
NC(=O)NC[C@H](c1ccccc1O[C@@]2)C(CO)C2c2ccccc2	0.6635	-0.604078594	0.272145283	-1.101551774	-2.499900935	0.079809868	-1.026919138	-0.748001529	-1.044292688	2.555065346	-1.245885399	-2.670870042	-1.496511265	0.94325103	-3.572396031	3.26063067	2.182837789	-2.259092009	0.054158527	-2.108160997	-2.23376738	3.210239888	-2.08098355	-0.306620872	-1.051898935	-1.412832554	-0.680332922	-1.492562717	1.377776686	1.235866111	2.270763646	2.588063292	-0.722369018	3.044972048	-3.440618984	-1.018543932	-1.080510496	-1.753268993	2.767960987	2.251476124	2.295269981	-2.893232793	-3.05226022	2.796248242	0.647096607	3.268702259	-0.364655565	0.814203894	-2.596439896
CC(C)C(OC)C(=O)CC(OC(=O)C(C(C)=N(=O)/c1C)c2ccccc2)n1=O	0.663464286	-2.780286574	1.074209943	-1.039454592	0.135902327	-3.61342905	0.038506869	2.02238442	3.26028962	-1.156972139	-1.322942666	0.910850979	-0.506598599	-1.556058635	2.18351588	-2.571607387	2.839991821	-0.508517162	2.983245097	-3.693625996	-3.097679301	2.022551008	-3.013890274	-0.015685587	0.833310927	0.393979226	2.059428148	-2.311745258	2.512945608	-0.99496663	0.118931332	-0.242740189	0.065451723	3.014529449	1.616811324	0.826670785	1.65296533	2.433343049	0.148679406	1.284204155	0.499235556	1.159757775	0.667209608	-0.870481824	1.922083797	-0.423756346	2.053608606	-0.007685471	-2.223815582
C[C@@H]1CC(N(C(=O)C(c2cccc(Cl)c2)cccc1C1)N1C[C@H]1C)C1=O	0.662292525	-1.687082087	-3.19019178	0.066980139	0.734607569	-2.294337957	2.274775467	-0.787829455	1.672106909	2.036042594	-3.349831174	0.600846795	1.272230459	-0.590177643	0.910403971	-0.039918309	-2.399581913	1.725237668	-0.40455232	-0.187797687	0.862981221	-2.132686743	1.461058553	-0.763405331	1.472120886	-0.085269973	2.324786128	-1.849408842	3.265754698	0.266673713	-1.658129316	1.245691522	-0.914547183	0.132539707	1.046717876	-0.058499634	2.579926579	-3.528460344	-3.73188289	0.987063954	-0.483752952	3.126664323	2.843365096	-3.620602512	1.465958765	-3.384207381	-1.69048354	-1.562805544	2.899891932
Oc1c(CSc2nnc(C3CC3)c3c2o3)c2ccc(Br)cc12	0.661630952	-0.30791834	2.166170584	-2.489669661	-3.037523687	-1.488513021	1.653362386	3.097643798	-3.46198316	-0.160443936	-3.691960845	-1.493951623	-2.680886228	-1.281224321	1.173393693	-2.46982219	2.813707572	-2.518270181	-2.840445995	1.637596755	0.265094312	-1.547809124	-2.037383787	-1.270888673	-2.061660249	2.610492439	3.251663486	2.376298343	-1.937276067	1.233313733	2.86811424	-1.336977085	0.878858658	-0.197407794	2.747359708	0.788666579	-0.913478601	1.970900972	-0.410006549	-1.795297002	-2.103044429	0.586781985	1.566585223	-0.327531848	1.020910211	-0.531745786	1.218671432	-2.3635957	0.530443426
OCC(=O)C1=CC(NC(=O)N2CCO[C@](NCC(=O)c3ccn(C(C)C)c3)C2=O)C1	0.659547619	-1.213021789	0.48081692	-1.019349351	-1.645342713	0.714538179	-0.995032589	3.104901838	1.614736256	-0.508558679	-1.758487299	-1.915774217	1.92852251	0.358074082	-2.181135318	0.258731423	-1.946798313	-0.531055149	-3.02233316	2.997615957	-0.580699844	-1.69558205	2.696336551	2.267194087	-2.172821109	1.679339448	-3.109695884	3.277580234	1.310490288	2.001344156	0.774429474	-2.461282984	-2.746741553	-2.899975549	1.412882435	-1.498193067	-0.230102116	1.756109561	2.801023229	0.486545256	0.42715292	-0.903727879	-1.755688503	-2.053578587	-1.652549018	0.27856364	-3.493583052	2.515874965	1.651855258
Oc1cc(C2cc(F)c(F)cc(N)(C(C)C[C@@H](O)C(F)C3=SC(O)c3=O)C(F)(F)Cc2)n1=O	0.6595	1.997510072	3.297830113	-3.759756433	-0.688064878	-0.410258229	0.639049228	2.887514272	-2.219565937	1.233893841	2.356849813	2.023274781	-1.456976923	1.511784646	-1.160333721	-3.461819534	1.774206768	-1.699984752	-1.981422551	2.58098075	0.978916704	1.307067905	-0.779086416	1.722532329	-3.247019956	2.123390013	1.199984603	-3.128620101	0.782106622	-3.076255275	-1.871225237	-3.356423788	-1.481144719	1.090828793	-0.551283558	2.841077445	-1.502034909	-2.020584273	2.920907756	-2.599191061	2.969407365	-1.417460799	0.602540774	-0.199641124	-1.249775031	-3.702194412	-0.44942418	1.500331411	1.090141129
ClOc1cnccc1C(CN(N2cccc(CNS(=O)CO)cccc(Br)s2)c2)=C2	0.659281385	-0.815417476	2.199753524	1.579696344	-3.026636384	-3.663040879	0.64576311	0.516687521	-1.688199549	0.671312736	-3.797402516	-3.208687706	3.122624714	-2.388846454	0.527297711	0.99086636	-1.283484097	-3.561493227	0.198973692	3.285817953	3.121315494	-0.399219614	0.903330796	2.031012311	-2.44262739	1.815739687	1.120406346	1.617539984	2.460518221	-3.195846097	-0.121950611	0.115242886	-2.017604071	2.471067857	-0.729399322	-1.813646594	0.828461413	-2.166446808	-2.455165289	0.918685406	1.787106572	-0.96661048	-3.664516246	-2.099888826	0.094366192	3.212820121	-2.247651235	-2.839574057	-0.624725301
CC(C)C(NC[C@@H]1C(C(c2cccnc2)=O)C1=O)c1cccc2c(F)oc2c1	0.658892857	-2.330181709	2.288044521	-3.008283876	-1.378084664	-0.735370627	-1.673805855	-2.377904233	0.2857788	-2.435926215	-1.081450919	-3.034747963	-2.144111281	-0.46149482	0.294286089	-1.047241387	-1.912124778	-2.774981537	-1.826282074	0.205176123	0.518605943	0.748552268	1.866988459	0.911484421	-3.782846802	0.467781098	-0.262103312	0.911884759	1.527642594	2.248548464	-3.555246027	-1.317643967	-0.330934653	-0.758801539	-1.6684534	-1.570054	-2.381120079	0.693444391	2.111522836	2.662386481	2.471692994	2.336577315	0.348837135	0.835353703	-2.988682553	-1.833368764	-2.072764141	0.3752873	2.297091969
COc1ncc(NC(=O)N(C(C)C[C@]2C(N)=S)[C@H](O)cc2C2C(C)C2)s1	0.658809524	-1.780049469	1.922103299	0.025875806	2.646254723	1.824425889	-3.26005659	-1.49834626	-0.395518691	3.032364615	-3.230799085	0.555576181	2.826879374	3.203053674	-2.487132441	1.372785483	-3.260213948	3.238927098	-0.917423096	1.52873551	0.938541678	-0.215394044	3.15512545	0.35638761	-2.016391086	-2.270445261	0.580637467	3.125502631	-3.12615587	-3.784161501	0.93459187	3.273514955	1.185966724	1.07480454	-1.187142753	-2.629259919	1.622988909	-3.199209744	2.295437417	-0.227130662	-1.344773571	-1.524429551	-2.79678024	3.159292317	-0.172785295	-0.801297928	2.529442811	-1.910516947	-2.22554912
CCc1ccc2c(C(=O)N=C(C)c3ccc(C)cn3)C(=O)C2C(O)nc(O)cc(Cl)c1	0.658433333	0.796427809	2.941669558	-3.350569747	3.117105982	-2.30650602	0.343241436	1.961078555	0.294244634	-0.052125323	3.182580091	-0.478126972	-0.05857842	-0.140137289	-0.156192047	2.012384853	-0.077349715	0.871719731	2.107693653	3.052328183	0.901735095	2.445659724	-2.079633542	-2.573374536	-1.620091724	2.393879451	-3.734641248	2.42617672	1.916729496	1.626089804	-1.230279978	0.221252262	1.81325355	1.654035601	1.774437644	-1.802178054	-0.523154928	-0.045423037	2.785628148	1.124816859	1.085330442	-1.485202516	-2.942943031	-0.313522731	2.208192407	-0.529802816	0.256749618	2.086050201	-0.357904762
C/C(COc1cccc(C)c(Cl)nc2c(cccccc2)c1CC(F)=C)Cl	0.65834647	3.1062759	-0.37847691	1.320848087	-1.056585636	-1.608354244	2.510477569	-1.570566781	0.744563634	-3.745348969	-1.684919927	-0.159327568	-0.553967678	-3.327725606	-2.740529192	-1.192469064	-3.566111901	-2.982386462	3.181967867	-1.770876739	-1.640692993	-0.281276487	-0.870872525	3.262964701	0.678698141	2.780454465	-1.597166542	-1.486742055	1.752340543	0.673290951	-2.548719653	1.523350103	1.110466386	-0.172338209	-2.642534522	-0.407688899	3.226917852	-1.747692116	-1.850546681	-1.550255502	2.964985901	-0.300674841	-2.782605206	-0.95365157	-0.42986505	-2.516148332	1.272154813	-3.176149826	-2.308845669
CC(C)C(=O)Nc1=C(NC(=O)NCC(O)C2=O)c2cccc2ccc1C2	0.657119048	0.472158978	-2.689242545	1.640445895	-1.457865893	-0.527765292	-0.148184215	-2.725878398	1.158915956	-1.131241917	0.90936328	-0.957832575	-2.879627636	0.824393026	-0.809018396	-1.320985059	0.632106058	-0.296043967	-0.895792403	-0.640124551	2.118396708	-0.376895782	0.999774316	0.806642101	-0.36811839	0.212525404	1.918604545	-1.639759354	-1.000377372	0.473015267	-0.679186497	1.72306715	0.785556998	0.321356011	-0.114252954	0.940829589	0.115453533	0.481750959	-1.071504887	0.096112564	-1.611861882	1.05658296	0.669670222	1.899443033	0.418024194	-0.510046661	0.406429526	0.611585362	1.343802598
CC(=O)n1c(ccc(N)(C)N(C)N(F)cc2cccccc3)c(C)c(C)c3cc12	0.656978792	0.377295655	-3.7636142	0.237043601	-3.559645881	0.005748171	-1.069820865	-2.886000537	-2.42597654	-1.034404408	-2.98697137	-1.290620748	-3.777210843	-3.259557934	0.942896209	-3.20193232	0.571199932	-2.018479079	2.501979766	2.786598822	2.073307568	2.906828815	2.312381924	-1.962143362	-1.410884799	-3.624156769	-2.383939974	-3.16123111	-2.649179494	-2.594077212	-0.445934246	0.471104469	-1.617574808	1.312818522	1.965878364	1.374609184	-1.841677961	-2.824580215	-2.091639605	2.671091359	-3.140588073	-2.458930171	-3.628238266	0.197363401	-2.434446563	-1.151643374	0.254867286	-2.594572366	-0.092412306
COC(=O)C([C@@H]1COc2ccco1)c1cc(=O)OC(=N)cc1C(C)(C)C2	0.655602049	-3.005972972	2.643085538	-3.157960503	0.831330594	-3.724203096	-3.021525572	-0.028213939	-3.731077825	-3.157209462	3.02587621	-0.381357525	0.427897	3.296748571	-1.62248731	-1.554925391	-1.885969091	-0.72736746	0.197697033	3.185500587	-2.458376023	-1.444002937	-2.121313447	-0.07766695	2.587039585	-2.94531949	3.201857032	0.229068725	-3.085741969	0.680775857	-2.878212992	1.781122964	-2.316126483	-2.903060127	2.040330705	-1.48651287	-0.920667091	1.737139749	0.819798368	-1.303564246	-2.300878815	-3.300159556	-2.435357571	0.114695099	0.01739144	-2.250649959	-3.118556947	-0.851586139	2.165708742
CO[C@H](c1ccccc1)NC(=O)c1C(C#C)c2cccc2=SC(F)(F)C1=O	0.654863636	3.037183791	-3.777962046	-3.755819116	0.218266989	2.251698563	-0.431728909	-3.525516755	0.554534798	-1.364123468	-1.828449878	-0.980799862	0.745637972	-2.682342073	3.12346338	2.08510103	1.221303391	-1.467854867	-2.694541794	2.0474909	3.096915052	1.679846695	-1.39568605	2.070663981	1.579493632	0.895910305	-3.386468827	2.976050998	1.670328099	-0.774170424	2.010118969	-2.071096446	2.154897734	-2.075091645	1.830887649	0.974561265	1.56990744	0.831105985	0.60734929	2.319447665	-2.190258933	-2.689781016	3.057705413	-2.850113355	-2.205220984	-1.090816788	-3.611390702	0.773735676	1.178051811
Clc1ccc(CC(c2c(C(F)F)c/n(C)c3(Br)cc(C)n2)cn3)nn1	0.654311044	1.61137031	1.997012013	-0.720067718	1.18925166	0.610859369	-1.1262367	1.238896193	-1.988190986	-0.951598459	1.612928328	-0.740684151	-0.694426616	-0.931603247	1.242724939	-0.894993251	2.927237403	1.520787427	2.199219001	-1.873562395	1.174117578	-2.881078525	-3.054020023	-0.336079504	-3.565718117	-3.584869263	-0.630293988	-2.287751297	-2.299596713	0.48259803	2.718911735	-1.102371544	1.965495952	2.540882639	0.849814018	2.020031696	-2.82911701	0.259985808	0.03465169	-0.917374558	-0.319483754	1.165225735	-2.182104536	3.22371767	1.60224259	2.67595716	3.032271532	2.000900994	-0.784537649
Clc1ccc(COC)c2csc(CC(=O)C(=C(COC)cccn2=O)C)c1	0.653714365	3.150181033	-3.349418422	2.532373049	-3.244458851	2.626769113	-2.783086141	0.087877457	1.813634396	2.610561275	-2.02626812	-0.179594986	-0.282100925	-2.028239999	-0.729313692	-1.785632432	-0.833922617	-1.714613353	0.56783623	0.03981792	-1.590823696	-2.879426583	0.319681867	-0.603511842	-0.031305297	-2.30453428	1.792518857	2.217340934	-2.386460792	2.024760863	0.147601511	-3.278963667	0.40990051	2.445526659	-2.190306393	3.076310095	-1.110080823	2.297562597	2.962100487	-0.62736702	-0.888095925	-3.321719576	0.415810733	2.958883548	-0.290744703	1.892073914	1.145014886	-1.114849212	0.432457058
COc1cc2n(NC(C)ccc(CC(C)C(O)C)(N)c3cccocc3C2)c1	0.6535	-1.514751706	-1.510099483	-1.038172745	-2.02813839	-2.542598698	-0.581125683	0.868390753	-3.167705136	0.255540488	-3.530417964	0.109101611	-2.113877631	-3.283378353	-3.163286545	-3.182386454	-0.439316109	0.921605754	-0.01307156	-1.158133109	-1.791623712	-1.56334691	0.542755554	0.485580127	1.346899208	2.638365317	-3.0859813	-0.823185818	-0.103403698	0.511650628	2.430980681	-1.977856921	-0.927980941	1.50581395	-3.796743054	2.334386665	2.446728941	0.068542487	3.181842967	-2.41147046	-3.744266286	-3.141115604	0.011202617	3.207163037	0.545765044	0.596525359	2.414077684	1.283012334	-0.023069166
SC(F)c1nnc(C(N(CNC(=O)NC2C(C)C)C2C)=O)c(C(C)F)n1	0.653142857	-2.18139972	1.552560545	1.940233267	-3.40107009	-2.579331271	-1.594452693	-1.067373249	-2.331654003	0.058711083	2.57432851	-1.872357674	-1.642398321	-2.748886402	-3.785666278	-2.122504161	-0.014065491	0.200135127	-2.414137672	1.650689084	2.623938069	2.220969374	2.019466802	0.883914984	1.996628202	-0.47422653	-0.076297521	-3.129673579	2.712861128	2.500196669	2.302749612	-3.625745502	-0.840133175	-3.184030093	2.416783078	-3.297249481	1.85062529	-0.300383225	2.371403588	-2.451074729	-1.696501356	-0.807032921	-3.728004294	3.092180736	0.683292002	2.373625011	2.661232743	-2.508063063	-3.65788473
Cl1ccc(C)c(C)n2CC[C@H](CNC(=O)C)ccccc(c2=O)c1	0.652930091	0.983383385	-1.266740848	-1.29693234	-0.204401408	0.523928507	0.824686634	-0.6699278	-0.165182673	-1.131295717	-1.78811697	0.149181471	-0.562028875	-0.704563012	-0.683967533	1.078168611	-0.390713306	0.883941728	-0.650387323	-1.180330713	0.64991674	-0.917896065	0.43298465	0.425942434	-0.204541514	-0.793080422	-0.154476705	0.614193576	0.817863215	2.177222368	0.023209475	1.48319555	-1.500787094	-1.047162251	-0.504961046	-1.709553075	-0.461826588	-0.719376397	-1.944731225	-1.317193754	0.438404458	0.126875936	0.490705925	1.696359588	-1.348843715	1.575671251	0.122777383	0.361806035	0.62305788
N=C(c1cc(NS(=O)=O)C2C(C(F)(F)F)nc(C)nc2cc(C)nc2)sccc1[S-]2	0.648809524	-0.177590959	3.063640502	-1.804146688	-0.522843365	-3.082388678	-3.575049397	-0.894196453	-0.819667378	2.421022303	2.954211165	0.786235413	2.811568681	1.690553873	-0.955674124	-3.329339823	-2.688191901	2.902954023	-1.219063725	2.177322676	0.433286621	-0.525106102	-0.635359893	2.977539804	1.569151128	-1.725327062	1.480391545	-0.688813685	1.007106261	1.806781454	-1.019211167	1.676622293	-0.917899276	-2.05891488	2.66899634	2.173186755	1.071655321	-1.730547089	-0.276469649	-1.651700594	-3.082880203	2.510116086	-0.479083607	-2.839122699	-0.213638017	1.642867057	2.634649484	2.999198393	3.211190235
OCC(/C(=c2cccc1)C(Cl)c(/Cl)C1C)C2c1ccccc1C1OC1	0.64797619	-2.091603116	-3.048962294	3.116514492	-0.767831765	-2.291088039	-1.157743939	-1.568319576	1.642429737	-3.020419089	3.010869749	-2.165761151	-3.336141323	-2.917951732	2.900920451	-1.39700785	-0.320449034	-2.165569759	-2.37807585	-3.566401167	-3.148226623	0.660386103	0.078695112	-1.687838374	2.01912221	-0.609002402	-0.920458318	0.440208715	-2.812547135	0.463874976	1.768429675	1.932990176	1.410065818	1.598901751	1.646621928	-0.030017398	2.850430339	-1.205428399	-0.434953916	-2.579412522	-0.428424095	-3.770555155	0.254771987	-3.087831264	-0.065732413	-0.856557593	-2.488234465	-1.606665916	-3.255248401
CN1C(C(C)C(=O)C2=C(C3cc(S(=O)/N)ccc2cc(C(O)(C)C)c3)C)C1=O	0.64797619	-3.158486092	3.216466819	-3.190984569	1.653876752	0.251089399	-1.412469485	-0.295530079	-2.854035508	-3.5742633	-3.604614785	-1.862521405	-0.223414792	-0.488382868	-1.828695091	0.897173519	2.890956283	-1.279901706	-1.068499992	-2.97486347	3.116507006	-0.052351307	0.283836319	1.662224885	-1.497043623	0.298968836	2.209824318	2.261192505	2.149369836	-1.126894056	-1.101209915	1.328771924	-3.07455223	1.562557919	1.589958407	2.377594514	-0.122785201	-0.830043831	2.335920294	-0.442725882	-3.671077878	-2.854273164	2.576630934	3.269988409	-2.87114936	-2.772747125	-1.817980714	2.972562396	-0.07740871
CC(C)C(=O)NC1CC(C)C(NC(=O)OC)C(Oc2ccccc2)c1C	0.647619048	-1.168721245	-0.477149917	0.037448543	-1.628407187	-2.42576364	0.027707273	-2.906045367	-0.167057904	-0.17844927	0.210546327	-1.933137015	-0.458934668	-0.040873332	1.519431447	1.973924438	-0.277050807	-2.118289349	0.509233792	1.5532199	-0.649691151	-0.613969355	-1.772777242	-0.562978404	0.373772137	0.605198309	-2.07040503	0.496880428	-0.637791689	1.469635621	0.019076381	0.608244216	-0.673868377	-0.266484018	-0.96952237	-0.045342593	-0.697539955	1.155792515	-0.929908124	0.200767641	-0.212160129	0.445230057	0.201526248	1.05294863	-1.240152546	0.965386499	0.097151992	0.960734713	-0.95851979
C(C(c1nc2sc1C)C2c1C[C@H]2)c1NC(C1cccc(N)c(=O)nc2)C1	0.647408748	-1.386337901	-0.54581563	0.743665413	-2.364687129	-0.039186507	-1.735010843	2.303830253	-0.599470996	-1.823048331	-3.253270501	0.741462157	-3.585366591	-2.291279978	2.269385231	2.668180846	-0.84132814	1.904190894	2.368507993	3.170925446	-3.125976305	-2.347733403	2.131972102	-3.099503085	-0.388301422	2.466744129	-1.688569307	-3.744411715	-1.633692503	-3.105196441	-3.521949668	2.692229749	-2.024045122	0.377597478	-3.761567293	-2.430961004	1.568216358	-0.080728781	1.498227338	-2.169544045	-2.154973737	0.226489617	-1.295372436	-3.240140128	-3.105804609	-0.915267932	1.281165552	1.687283785	1.362403285
COC(CC(cnccc(C)c2scc2C(=O)C(F)c1)sc1NC)c1cc(C)ccc1C#N	0.647119048	3.223946023	-2.482650634	-1.06747324	-1.735505124	0.460098148	-2.194961628	-0.538057636	1.969074079	1.959229229	1.552030722	3.177540757	-3.474327823	-2.302291485	-2.38638233	-2.991154404	-0.996452698	0.067300194	-0.47591493	-3.6775727	1.738899255	-3.060214915	-1.777309113	-1.233454421	-2.41528525	3.285687235	-0.372793968	-2.645643255	0.251010354	0.915454012	-1.283390785	-2.144773994	0.305302487	-1.697315005	0.071859658	-3.082736021	-1.45958698	-1.023282529	2.831545526	-1.098463558	-0.045437846	-1.701817805	1.612615141	1.516488872	-0.21792239	2.472810507	-1.889848247	-0.84035962	-1.624189484
COC(=C(C(=O)N)NC1C(=O)N1CC(=O)C(C)C(F)cccc1Cl)C1=O	0.645940476	0.569538912	0.527595686	-0.355361383	2.585024266	0.45032572	-0.11032677	0.621097619	-1.29919627	0.493451961	-0.674927714	-2.91036715	-1.414439232	-0.181794504	0.423937683	-0.201405633	0.19827798	1.46080823	-1.028615395	-0.357112864	-0.492673696	0.998534631	0.776955263	-1.672581043	-1.028199036	0.317141194	0.137946995	-0.000532703	0.777428401	1.671327035	1.070346379	2.759456968	0.851593921	-2.814412395	0.306665778	-1.360703222	-1.728636009	1.959224814	1.179418259	-1.228380766	0.854794492	-0.152710791	0.650531228	1.046476589	-0.59119601	-0.400340549	-1.356296387	-1.256568851	1.897862202
C12c(F)cc(c1)C(=O)NC(=O)C(C(C(=O)C2C(=C)CCC(C)C)C1=O)c1	0.645416667	-0.057568764	-0.766260757	1.03967854	-0.103723093	0.45981497	0.93793482	-0.346383699	0.741517229	1.487493494	-0.909425459	-1.655952906	-0.682312039	-0.019697045	-1.322962166	-0.770912795	0.560748568	0.301486693	0.372447975	3.042027708	0.992123596	1.571403274	0.993298049	-1.335925449	-1.300163319	2.098170789	0.337481548	0.24679142	-0.617544898	0.002052386	0.181263794	1.505034094	1.719001468	0.025068233	0.844742496	0.768720255	0.92152753	-0.804607489	0.937606271	-1.693918028	-0.676170312	0.830856649	1.942640425	2.756051624	0.57105675	-1.75856325	-0.406499402	3.049443961	-0.635857632
OCC(CC1C(C(C(F)(Cl)F)C(F)C#N)=O)c2ccccc2CC1	0.645047619	2.564053571	-0.628374767	-2.502016611	1.43876326	-2.026188225	2.667587578	-1.298974496	0.381254628	-0.4551641	-3.584045088	2.758875836	-3.258255629	2.117991292	-2.317297162	-1.002531404	0.612498259	-1.976547361	-3.401341038	-2.461921216	-1.032225629	-1.657488763	-0.509697012	1.883877321	0.020652613	-0.228223365	-2.008730026	-3.521703624	-3.412191708	3.204940883	0.311132196	-2.136561974	1.168840627	-0.621752259	0.808555583	-2.027278006	-2.44154316	-3.555474737	-3.34521778	-1.023092403	-2.266014588	-2.614325555	1.022638415	1.038512892	2.151625777	-3.018055934	-1.028038249	-0.151256708	0.516695328
C(c(CC(c1cccs1)c1nc2c[nH+]c1C(OC)O)C)C2	0.644904762	-0.931160074	-0.592765234	-1.610326805	-2.117430777	0.892635576	-0.291764021	-0.007988024	0.558431648	-2.836652991	-1.808256827	1.388318615	2.288006168	-0.176916152	0.754657082	1.592499582	2.619494954	0.045971292	0.073905248	3.170892176	2.991151037	-1.371481146	-3.201099719	0.916075168	-0.181316098	1.361808603	2.338057005	-0.380454925	1.286922968	-0.270031563	-0.401013382	-3.138980475	1.900738025	-0.303501764	-3.132766226	3.217489509	1.205723142	-2.084529184	-3.090910526	-2.68502546	2.955809586	1.821364779	-2.080808285	0.301104587	3.024825332	-0.112412869	1.007760913	-0.448724839	0.505357663
COC(=C(Oc1ncccc1SC(C)N1C[C@H](O)c1=C)C(C)C)O	0.644559524	-1.152934587	-1.421148889	2.387407654	-0.047679424	1.452626564	0.445439528	-2.52313687	0.774221264	-1.686083421	0.716940602	0.511036364	-0.476443409	-1.976100316	-3.288870413	0.268236103	-1.440230667	-0.246553495	-0.454313288	0.14232262	1.668909878	0.051810383	0.254206286	-0.365303156	-0.4692946	-1.101165412	-2.013089008	1.954547288	0.090344698	-0.034596074	0.252567408	1.341164092	-0.290015593	0.953447073	-1.578237853	1.208647304	1.978520201	0.108398362	0.089378767	-1.281244216	-0.006202123	-1.253739975	-0.302259623	0.566143722	0.412723497	-0.530677036	0.096996779	1.188250301	-1.317346757
COc1cc(N)c(/N2)c(/c(=N\C(c3ncoc3)cc2C2c1ccc2)[C@]1)n1	0.643930091	-0.300409638	0.643763622	0.521266013	-1.630205515	-0.468773115	1.179028647	-0.263406303	3.167927285	-2.171902828	-3.582379663	0.249570646	-0.581395339	-0.654938966	1.087183157	0.897271499	2.397931507	-0.418760322	-3.768215597	-3.524011563	0.815419505	0.896294647	-2.989926709	-2.037941556	-2.300824367	-0.282321424	3.093815793	-3.317381191	1.415559328	1.50763238	0.810191085	-1.343716348	1.665537526	3.134013743	-0.516278409	0.530538823	-1.351891115	-3.639736949	1.426080492	-1.617549786	0.699353045	0.890757417	3.10086663	-1.594082412	3.077224127	2.953738202	-1.672627557	2.486434353	-3.765876139
CSc1nc(OC2CNC(=O)c(C(C#N)(F)F)nn2C)c(=O)c1Cl	0.643333333	1.646521932	-1.217172497	-0.936557719	3.246376527	0.541512807	-1.856875224	3.192251913	-0.990249285	2.591830955	1.613683389	-0.561796849	-2.550268203	-2.219230771	-2.453297311	-2.694466752	-3.277856305	-0.88440169	2.034774132	-3.650781908	0.857809562	1.383107897	-2.260370265	-3.147776646	1.971626493	-2.662347657	-1.61909559	2.578239042	-2.294129123	-3.237806641	-2.090988631	1.119977524	2.713417009	-1.067575716	-1.977085619	-0.504056158	-2.393444521	-3.19707491	-0.013296599	-2.299631187	2.282503724	2.412152668	-1.081548684	0.623267937	-1.592307473	3.033682541	-2.696013143	0.615431177	-2.132293977
COC1N[C@@H](C2=O)C(=O)c([N+](=O)NCC)ccc2n1C(N)CC1nccc1	0.643140351	-3.427624028	-2.248383483	2.638017395	0.749329824	0.094843344	-1.403138934	0.205238261	0.909286759	0.673006021	3.117095769	0.951928178	-3.561655755	-0.949609866	-2.338386049	1.09190051	0.848282371	0.177943666	-3.671216278	-3.416772074	-1.682745734	-2.099428159	-1.44684674	0.955845502	0.371757257	-1.691325272	-0.408526777	-2.643375187	1.729897182	-2.158012534	-0.719516285	2.390013077	-2.405737914	-3.162799242	-2.238852367	-0.75083664	-3.331698614	-1.473034445	-1.19918037	-0.946182311	0.732114271	0.524086011	-1.561916748	-3.341879095	-2.635327953	0.121735864	-2.7740129	-1.099927504	0.026842658
Nc1ncc(Oc2cncc(NC(=O)C(F)c2=O)(C)CNCOC2)cc12	0.642574213	0.465832297	0.90321919	-1.300721205	2.655607374	-1.697915755	-2.619667925	0.096135847	0.42005234	1.730404575	-0.450344359	-2.945873837	2.459787689	-2.02765191	2.21224945	1.998506683	2.872016285	-1.725983492	-0.642252519	2.851430177	2.739004149	1.145703398	-0.745177359	-1.910911722	-1.858422366	0.247735357	-2.899427533	-1.022595563	-0.359732582	-3.188617654	1.909784064	0.550966328	-3.638953823	1.96815123	0.36082553	-0.781941886	-1.269898867	-2.60469315	-3.31804295	-3.529304677	-2.745747454	2.592509279	0.403311099	1.559925448	0.985655882	1.56655834	-1.147376896	-2.541447083	3.07612365
COC(C)C(C)(C)c1ncc(NC(C(=O)OC)Cc2(C)cccccc2)o1	0.642214286	-1.272777638	0.395626907	-0.417430411	0.236614148	-0.998331585	1.050013768	-1.405429731	0.562636473	-1.050232395	-0.471998548	-0.657094823	-1.074970994	-1.0812304	1.343193252	2.574944342	0.427555281	-0.986412821	-0.723556035	-0.525077764	0.140411941	-0.981541954	-0.859626843	0.286103402	-0.680836982	-1.584290188	-0.21993924	-0.9749597	-0.629798669	-1.084784304	-0.580671715	-0.565098776	-0.401251072	0.665156143	-0.43371461	-0.438252484	0.213870851	-0.873019219	-2.700067168	-1.644702234	2.190390101	0.106457605	-0.628974986	-0.411777071	0.274339335	-0.436649166	-0.339235061	0.910329901	0.211474355
CC(OC1C(C(C)C)c1ccc(C(=C)ncc2c(C)ncc1=O)O)[C@H]2Ccco1	0.64135119	-0.288668498	-2.168549882	-3.715685626	-3.714957836	0.494936958	-0.060010443	-0.500137934	-2.02831709	0.366462446	-1.176061554	2.946296933	1.851312496	0.796358213	1.008203931	2.761005607	1.701379004	1.189300182	-0.044079859	-0.374365685	-0.670672569	-0.657474328	3.190036552	2.768088846	-1.84340211	0.5020176	-1.926467838	-2.425991932	1.141999279	1.709318437	2.047585298	2.32664003	-3.729606453	-3.764036364	2.540728599	3.281905089	2.797207099	-3.547262229	-0.270201609	1.666462044	-0.976691362	1.595054518	2.683319996	3.187257277	0.208905322	3.076908184	-1.041160763	0.189411295	0.202324619
Cl[C@H](C(=S)NC(=O)c2cn(C(=O)cc2F)c1=C)CN(C[C@@H](C)C)C1	0.641195767	1.490297667	-2.599081132	-2.538470027	-2.559101733	-3.238940148	2.899012549	1.123408539	-1.120994147	-3.740319081	-3.419520968	2.505080225	0.295749922	1.293460384	1.110569164	2.791140227	1.666976377	1.237272119	1.839184903	-2.4237609	0.796339279	2.110953967	-2.680678573	0.578262032	2.812839142	-2.187398316	-0.39055436	2.224673012	3.128519347	0.312272213	2.04883539	-0.30419724	-1.209301323	-1.850557333	-3.711450195	-3.300546605	-0.397052702	-2.662456732	-0.546084103	-0.895513319	2.607296258	2.216614502	-1.823265977	2.050290984	-2.043352916	-1.509195886	-3.676346756	0.82293816	-1.354311645
COC(=O)C/C(C/c1ccccc1[C@](C)(C)nc(Cl)o1)ccccc(C)ccccn1	0.640857143	-3.362900519	-1.502250316	-3.1896848	-0.863021264	1.881549948	-0.511739716	-3.632091117	-0.357113175	2.225093705	-2.662454328	2.09084899	0.464810528	1.932281414	-1.65852475	-1.688650486	-2.564754721	-0.160285364	2.875375575	-0.726012003	-3.649920053	-2.075957209	-2.969460271	-1.945742763	-0.546063371	-3.451657092	-0.025482037	-0.611212119	0.663497275	-3.336275977	-3.635168904	-2.040978801	-1.20133458	-3.287803703	-1.007600079	1.075736418	0.013987887	0.642017332	0.099337314	0.422765579	-3.315282459	-1.033099903	-2.274556561	1.064590005	2.498976405	-2.582114119	3.266042591	-0.937597313	-0.694497142
O/C(C)Oc1cc(CC(F)ncccncccncc1)Nc(ccccc1)oc(F)c1	0.63997619	-0.672788219	2.143586538	0.777703654	1.923415605	-1.99008587	-2.150397821	3.23268038	0.933532045	-1.013135669	-2.51981092	1.69456232	2.340896236	-2.673048372	-1.044294711	-1.178995397	-0.466814506	-3.33151482	-0.425648593	2.724024899	2.755436308	2.385086323	2.616717	-1.540058109	-3.61624406	2.800627461	-3.260948488	-2.697514851	2.146144356	0.366312435	-0.364143706	1.897118769	-2.416037519	-3.209780262	-2.289443658	-3.399534313	-2.360943581	3.107918576	1.468388379	-3.545715062	0.921989512	0.787042684	0.533614179	-2.357935272	-0.217363162	2.641238911	-1.161689464	1.860380061	-1.781303245
CCc1nc(COC[C@H]nc2cc1cc(C)nc1CNC(=O)C)c1cccccc2CO	0.63995694	-1.591561283	-3.648053993	-0.098427466	-3.358450106	-3.56117549	-2.892521678	3.257462779	-1.049482026	-2.412748024	1.321318948	1.765536323	3.228703858	-0.765863807	1.102527807	-0.353724869	0.722695068	0.137584073	1.896650409	1.843566765	2.990710462	-2.030496	-1.683553386	-0.702063576	1.201441479	-1.803712017	0.963816159	2.524660575	-0.688549148	-1.603763765	-2.807892132	1.71973225	2.423038312	-0.58428099	0.30126867	1.868968308	-1.982415655	1.200107712	-1.573635085	-3.56329583	0.993181013	-0.802034297	-1.248352788	-3.711042874	1.359133029	-2.513895083	3.130598559	-3.291537166	1.928356106
C[C@H](N1C(=C)ccccc2ccc(=O)ccc2NC(=O)COc1cccc(F)cc1)C(F)ccc1	0.63925	-0.508179156	-3.203058718	1.96796073	-1.875450828	-2.929657565	-0.785610393	-2.539248385	2.634871831	2.963743641	2.966879139	-0.263762416	0.846012638	-1.243718539	-0.058155775	1.153322933	-3.569441433	1.562067981	0.073795495	2.284741467	0.01663473	-0.511347072	0.716832718	1.361818789	-2.272474944	-3.211283071	0.825729743	-2.633955846	-2.473413581	1.307103708	-1.453180967	-1.568342255	-3.157665117	0.033705304	-1.071315281	-2.880128734	-3.462085352	1.425129312	-2.941663968	2.91649994	2.908748063	-1.119913455	1.674584662	2.866712377	-2.269417294	-0.75972144	-3.513171521	-2.901876074	1.669633643
Nc1cc(C(C2C(c3c(NC(C)C(C)=O)n3C)Cl)SC2=O)C(F)cc(OC(C)(C)O)n1	0.638166667	2.59372548	0.207121885	-3.0706436	1.390800314	2.164218593	2.974249597	1.75248071	-2.345603896	2.058034057	2.170930293	0.216246787	1.052596824	-0.782928292	2.376671763	-0.258992025	-0.588208421	2.478268753	1.691280764	2.659240687	2.085916702	0.249439891	-1.133371379	0.167594893	-0.198483766	-3.09046127	-3.278166678	1.250624423	1.634686558	1.754378359	0.579123448	-0.974935493	1.283141009	0.940642112	-3.701207601	-3.453902931	-0.356377278	-3.595134698	-0.324984776	-0.142931291	-1.85040188	0.288449304	-1.405177792	-1.548814728	-0.561867289	-1.035710651	2.832351082	0.567225689	-3.453943036
Nc1nccn1/C(=C\c2C(C(F)=O)n(F)cnnc1C(C(Cl)c2)nc1Cl)Cl	0.636619048	-1.530025161	2.952579795	-1.63977645	-3.618466007	0.478943653	0.512349677	1.733333541	-0.629875729	-1.143259075	-1.451469441	-3.211764001	-3.309381894	-0.592003717	-0.322434479	1.704530822	-2.664678278	-2.598029533	-2.697733158	-1.72962606	-2.892600044	-0.390853104	-2.261575372	1.724258322	-1.91429244	-0.843562431	-3.496967989	-1.421098894	2.696829676	-2.337741267	-0.194390489	-1.7241398	2.679213107	1.051587185	-2.89687429	-1.034146893	-2.3345439	-0.110134489	-0.864536628	-2.954010006	-0.144140836	3.270052519	2.455448525	-0.660339568	0.233894685	-0.622177022	0.633989604	-0.733672639	-0.455615465
O=C(oc1ccc(C(C)=O)/c2cc(OC=O)c-c2cccc2)cc1n2	0.636071429	-2.767966692	1.085854021	-2.839779021	0.008798816	-1.837064441	-0.756397516	2.179267084	1.58841363	3.059910407	-1.137777888	1.710881609	1.116712987	-3.521938622	0.465190192	0.849030869	-0.088889295	1.652763079	-0.022060675	1.691439886	2.457355527	1.893502375	-0.101185304	-1.175665861	2.76548143	-3.280929836	1.310490019	-2.27278239	-0.306698446	2.082935286	-0.826301827	3.141883632	1.28130109	-3.053158441	-2.695809995	-2.307749689	-3.065842425	-0.883921135	-3.402238585	-3.719501807	-3.532827326	0.568554412	-1.137658635	-1.673146607	0.803417399	-3.528198945	-1.220737896	-2.803906264	-2.789976221
C(C[C@H]([C@@H]1C)c2/nc(\N)ccccccc2C#N)C(C(Cl)C1C1Cl)C1Cl	0.635791005	-2.080705389	3.044632422	-1.389085128	1.042476086	-3.265306417	2.427527952	-2.221564831	2.405282739	-1.886644539	-1.523614415	0.679694439	0.981817766	-1.020349665	-2.374867153	-3.047053372	-3.430029333	-2.201305711	-3.340936021	-3.49985464	-0.364384783	0.701863451	2.503794184	2.436377115	-2.296865841	1.609036453	1.079493595	2.132324598	1.226176974	-1.885487358	-2.066231968	-1.08275066	0.593684395	-2.278842255	-1.864700249	-1.784550211	1.371891249	2.584095307	-0.483334147	-1.090941115	-1.890360886	-1.216835188	2.908640153	1.708847307	2.67991887	-0.997836988	-0.856062884	-0.13173092	-0.122416017
Cl(C)C(C=O)n1c(C)c(C)c(C)c(C(C)=O)nc(C)cnccs1	0.634833333	1.799387368	-2.175746324	-1.234830788	0.415708301	-0.279643696	-1.808250453	-0.406223459	-0.285062144	0.989676383	0.22872698	-1.006965652	-0.190380161	0.130038806	-0.625452042	-0.075072283	0.443991514	-1.267618705	1.378003262	-0.626055232	1.588152044	-0.792204192	-0.161124399	-0.696699635	0.673641191	-0.834132046	-0.054444449	-1.080892148	-0.458380386	1.612841943	-0.161768653	1.482978263	-0.68740643	-1.686095198	-1.403717608	0.098483233	2.536169621	0.530634734	0.702028226	-0.214308623	-0.631937865	0.715256744	0.892332673	0.937002554	0.754988993	1.745693329	-1.72158607	-0.575838052	0.194673986
OC1NC(C)c2ncc(CC(NC(=O)N)C3C[C@@]23)cc(NC(C)O)C(Cl)nc1	0.633640351	-1.696758279	-3.377310766	1.936692579	1.784267565	-0.497310342	2.973669787	-3.206557506	1.846391148	-1.147995876	-1.553077966	-3.03289004	-0.72125352	-0.642176251	2.506488097	2.377614061	-1.754718549	3.041701763	-3.204800987	0.249162814	-0.548003965	-3.51253122	2.02739828	-0.098396533	0.786973504	-0.068717254	1.668004139	-0.658617867	-3.043129972	1.630768453	1.067878051	2.052831993	0.918570929	-0.594166859	-0.868964637	-0.831301153	0.546505436	-1.715567037	2.545005248	1.15424563	-0.767958531	-0.288136696	-3.430394952	-1.796545079	-3.177493872	-0.7767399	2.040140007	3.004243465	0.009088901
O-c(/C(C(\C)C)[C@@H](C)C1C(=O)NC(N(C)C(F)cc1)C1)c1c1ccccc1	0.633551605	-2.056832147	2.907674071	1.455533756	-0.979162751	-3.11640634	-1.955295504	0.97055368	-3.20986568	-0.126089994	0.927956181	0.707544946	-1.27030341	-1.935453476	1.56724281	-3.355156489	2.007777587	1.606746168	2.154998133	2.288002928	-2.331452455	-1.140933345	-0.988965119	-1.040319174	-0.505445472	1.396700132	-0.025456948	-3.280758871	1.554159649	1.005824078	2.341428988	0.551921805	-3.379222851	1.368940548	-2.755799398	-2.652394195	2.634657659	0.624783544	1.241176634	1.05239193	-0.655519444	1.275473321	-2.739107813	0.453114089	0.141807603	-2.059579973	1.581172234	2.371086148	0.05449595
O=C(c1cccc1c1oc2s/c1=O)nccc(O)c1c2ncccncc1Cl	0.632953901	-1.137300539	1.839211069	-2.899352233	-2.605640898	1.197529852	-3.092245207	0.972591872	-0.994927041	3.177072945	-1.715596053	3.121698358	2.40047794	-3.082412493	-0.319614529	2.138982118	1.416199307	-0.593242247	-1.152405915	2.142622479	-3.628077356	-2.604147582	-1.590366649	-0.941769209	2.099404339	-0.305655897	-0.49603915	-2.202738707	1.617975708	2.366610365	-1.730815768	-0.040121766	0.805563959	1.452216759	-0.251169636	-0.783585561	-3.111935751	0.337527985	2.335180396	1.86336544	2.156795646	-3.414146928	-2.631989927	0.35626199	0.426710075	3.096807541	-1.700066203	3.111458272	-1.240129078
C1ccc2nncc(Cn3cc([C@H]3)c2c2)c2C1C1COC(C=O)c1(C)C(C)=S	0.63265458	1.767855965	2.342632277	3.255546355	-1.281807195	-1.450369598	-2.944563049	-1.04105935	3.200199459	2.258303701	-0.361411529	0.260170738	1.126381986	-3.38997615	-2.675016268	-0.852527176	-1.029036208	2.99530187	-2.483253103	-1.306865605	1.889885643	0.32401401	0.874705404	-0.215963475	1.985646175	-2.016009496	3.273651563	-1.551485526	-3.130385198	-1.036835392	-2.940597643	-2.881485317	1.525566994	1.498866139	-2.079724045	-2.792038311	-0.156477242	0.718286887	-2.428587651	-3.73012565	0.931541242	1.462756471	1.297453925	-3.732241791	-2.97366299	-0.170372872	1.700275001	-3.270749773	-1.04374686
Cl(C)C(=O)c1cncc2sc3nc(C(F)c3)c(N3[C@H](C(=O)C)cc3)nc12	0.632168186	-1.113175478	-3.154439165	2.274056753	-3.556015447	-2.15806926	0.745968598	2.898422028	-1.041207734	-3.026391216	3.227678997	1.032640431	-0.878808904	0.233562189	-3.21441159	0.510390375	3.028165463	-1.285469797	-2.093909286	0.670012701	3.236074497	-3.434290956	-1.407617511	-0.462062559	-3.082136829	0.835182688	-0.795575007	1.565188309	0.082403698	2.088547456	0.728569994	1.002412042	-1.17471704	-0.07245309	-0.2606763	-0.635222529	-0.478112734	-3.5045593	-2.311410857	-0.912596588	2.685768767	2.002352145	2.994237591	-1.948000733	-2.644241009	-2.501163147	2.216465203	2.77048379	-3.356884661
COC1CCC(=NS(=O)(OC)COC)C[C@@H](C[C@@H]2C=C(C)cccn2)CC1	0.631880952	3.03730201	-1.132723841	-3.183949984	-1.771554669	-2.631390769	-0.78167741	2.989605089	2.707216608	2.801219811	-2.14641285	-1.12001743	-0.158588901	0.757061054	-1.99184959	2.823653932	-3.38107343	-1.545411308	-2.642564072	-1.380353208	-3.072394774	0.001082446	0.899456585	-1.608866311	-1.388091411	-1.56247383	-2.122772208	-2.399732105	2.534648525	-2.634442432	2.845204102	-1.438542652	-2.486085648	-0.828641984	1.271014268	1.883626196	2.56373685	1.636497166	-3.597384815	0.574134753	2.987083669	2.047349826	-2.673818097	0.222184462	-2.24804694	2.426741999	2.470020336	0.675854325	-0.586461878
OCC(=C)Oc1ccccc1OC(=O)NC(=O)C(=O)C1=C(F)c(=O)o1C	0.631464286	-1.44155865	0.761743387	-0.482761803	-0.629395749	-0.061989862	0.205414724	0.683683367	-0.029767668	-0.086053824	0.188997042	-1.439658273	-0.689224908	-1.525780292	0.045897141	-0.641229117	-2.068570922	-0.550340754	0.754129724	-0.922720961	-0.895213935	1.792508409	0.312747506	-0.10741616	1.301698411	-0.390531645	1.195183292	1.014760493	0.072427435	0.535587678	-1.028031568	-0.542209996	0.634914748	0.730907162	-0.69360438	0.492961547	0.065115658	0.124811902	1.280892546	0.827118955	-1.50009874	1.565076347	1.38658881	0.520214345	-1.165269726	0.313107757	-0.316761657	2.435995294	-1.301205627
COC1C(N2C(C(=O)C)C)CC(OC(=O)c3cnccsc3c2=O)C1=O	0.631378143	2.029488602	1.389418486	2.543549904	-2.380814289	2.999032371	-2.539489917	0.688965762	1.709565841	-2.025948019	0.028702606	0.821438833	0.411279008	-1.130853353	1.128849987	-2.490265789	-0.812303953	2.972912289	-3.375162644	1.579689078	-0.713401877	1.055428068	1.498239772	-0.212462758	3.261280821	2.62629266	-1.389377208	-3.341830352	-0.057494132	0.792646944	2.39126196	1.935154775	1.416811	-0.667443738	-3.725742517	-3.601215209	0.412719961	-2.308086735	-2.330006739	-1.859952309	3.005132077	-1.291648689	-3.344823375	-0.256352335	-0.650093496	-3.161890177	0.590874039	-2.412104241	-1.621933788
OCCOc1c(F)ccc(C)[C@@](C(=S(=O)O)c1)NC(n1cc(F)cccc1F)Cl	0.630333333	0.619403855	-2.567963379	-1.698307324	-1.198216751	-1.511500939	0.225361118	-1.645232389	-2.556216997	3.198328246	0.674283134	2.57583529	2.343028648	0.424959895	-3.102964163	-1.462164684	-2.889451081	-1.738260857	-2.498310307	-2.551721513	-0.417422562	1.337967452	0.388742062	2.847383446	-2.748938134	-1.14212596	-1.02389713	1.659225368	-1.763561215	1.192511212	-1.831687316	1.20511633	-2.189286316	-2.733604379	0.683186301	-3.089031264	-1.281514174	-1.735102393	-1.097300622	-1.25444634	-1.213799413	0.628314858	-3.544782838	1.536356658	-2.049578116	1.526566139	-1.463120147	-1.572071984	-0.459542566
NC(=O)NC(C(=O)n1=O)NC(=O)n2nccc(C)cc2SCC(=O)COC1	0.630166667	2.390836082	0.505580537	-0.503871585	-3.371341752	-0.342330187	-2.783985905	2.824041511	-2.23791037	-2.707299342	-0.637237058	-2.94183851	-1.706485637	1.775774822	-2.19186352	2.017480906	-2.273270083	-1.648937474	2.744432422	2.569015758	1.542856239	-1.122873248	0.279758131	-1.437338044	0.959124712	-0.317987928	-2.180567344	0.14742654	1.232603772	-0.755281207	-1.126190589	-1.3248549	1.754299952	-0.927191078	2.706099775	-3.368790887	-3.39055269	2.85372534	-3.112670474	-2.733848554	1.490876948	-3.151145302	3.008777508	-3.411458222	-0.045013995	-0.413526991	-2.61999075	-2.026916375	1.668456968
C=COc1cc(Br)nc2c(/c(N)nc3cccc3C(=O)[C@]3(C)NC(C)c3c1)c2	0.628770588	-3.177800644	-2.85214127	-2.090547416	-2.770721568	-3.380520588	-0.210256506	2.864420291	-3.343629933	-2.728838257	-0.972792488	-2.736744173	-1.602907105	2.538113154	-0.586094579	-1.071192815	-2.667884	-1.412484528	3.121518447	3.225623794	-2.956870503	1.750611849	-0.632289526	1.429580623	0.413963125	-2.75448353	2.152376437	1.259304138	3.190789879	-1.49225411	-1.859028867	0.759009039	-3.270740979	3.173944797	2.336723204	-2.300485649	-1.209999428	-0.256118074	-1.108489109	2.769307759	-0.512791038	2.538190382	2.923977729	-1.231849813	-3.65473721	0.051543567	1.282443724	-2.979860497	-3.405374333
CNC(=O)c1cccc(CN=C(CO)NC(=O)C(C)CCC(C)C)C(=N\O)c1C	0.628357921	-1.370239239	0.165508701	0.569167094	-1.566207025	0.935048271	2.542267099	-0.073815768	0.35544553	-1.53727507	0.487065811	-1.84048579	-0.268445157	-0.81400731	-1.35797578	0.880105294	-1.924031467	0.166988369	-0.38688997	0.677222535	-0.941889191	0.639269236	0.982559606	-0.233495752	0.130452755	0.479924333	0.698607595	0.748502041	-0.849821893	-0.156586854	-0.144825741	-0.818469085	-0.091345274	0.707313125	-0.373828751	-0.88186085	-0.357677316	1.492517997	0.115102005	-0.323980752	-1.250926311	1.21064998	-0.244906581	-0.124647336	-0.578224103	0.433093842	-1.596540533	2.54214899	-1.677592483
CC(C)(C(=O)N1CCN(C(F)F)c(C)c(c2cc2no2)-c2ccnc2)c2C1=O	0.62725152	0.193680661	-1.241870308	0.71988987	-0.245792475	-1.58779483	-0.057027836	-0.71564613	0.563630883	-1.134002037	-0.158262187	0.084423223	-0.151179831	-0.657513843	0.130533886	0.060481175	0.761805021	0.327581912	-0.00437432	0.055099179	0.361551593	-1.231827151	0.980773313	-0.524908629	0.809162323	-1.761861426	0.865800635	-2.844556767	-0.821189854	0.322586241	-0.244831663	0.656956132	-0.290491002	-0.933718434	0.941460815	1.670872179	-0.639374472	1.955440795	0.580340643	1.984128968	-1.487964609	-0.321505129	-0.762807477	0.091976518	0.817431181	1.112772707	-0.774445111	-0.23991226	-0.436536612
CCOC(=O)c1cnc2nnc(SC)c3c(cccc4cc3ccc4OCC)ccc2c(=O)c1OC	0.625642857	0.684004981	-2.243364542	-3.421641304	0.080763704	-0.289651094	-1.457036997	0.226112381	1.168235347	1.090230887	3.057316741	-0.863689215	-1.241515113	-3.788742507	3.272880719	2.333110667	1.082482269	3.253567994	2.626205333	0.819358671	-3.102043109	0.601311339	-3.140900998	-1.27025489	0.238546178	-0.195224277	1.500300944	-0.97864468	0.393300598	-0.841444717	-2.003137501	1.040706656	3.122448251	0.162509964	-3.643723362	-2.034840999	1.762491103	-1.952604307	0.138229728	0.51237617	3.069086215	3.050838894	-0.429007297	2.339514807	2.673552728	0.713198395	-0.849914039	-2.327731876	2.351148995
COC(=O)c1cccc(NCOC(=O)NC(CNC(c(C2CCC)C)c2)=N)=C1Cl	0.624462963	-1.06718839	0.33549315	-0.344888105	-1.218877201	0.421073584	2.040005682	0.803015911	0.274498493	-1.247247014	0.535630799	-1.866510231	-0.224303162	-1.02835473	-0.935688987	0.235325306	-1.542376965	-0.428091914	0.599722076	0.115279972	-0.865220156	1.204458693	0.890911424	-0.268529768	0.211555087	0.18541227	0.841925339	1.285281731	-0.82203111	0.21264737	-0.870809467	-0.73304441	-0.082478752	1.040005946	-0.757266651	-0.354866065	-0.418138606	1.106835805	0.450784117	0.067692853	-1.485092089	1.856112348	0.068942953	-0.392509813	-0.834879397	0.641182485	-1.201838246	2.633426682	-1.568492541
C[C@](O)NC(=O)c1ccc(-c2cnc(C)ccccc[nH+]c1=O)C(C)C(C)[C@H]2	0.62442316	1.741999408	1.938103773	1.43182629	1.251694171	1.463698225	0.668249795	-2.152692923	0.722088324	-2.282753885	0.039808097	0.451809298	-2.49339281	0.87334878	1.764686951	-1.385463072	-0.075651706	0.011486345	-0.980653279	1.962285468	0.284664602	-0.688924745	1.484247431	0.627732484	0.470400171	-1.637901439	2.526442185	-0.610641232	2.282831615	2.166854191	0.61902713	-3.370722003	0.917974014	0.353811504	-1.885687516	1.227898611	1.855671989	1.521711529	0.661099969	-1.207013904	-3.513662582	-1.011301725	2.821246054	2.792822075	-0.666783711	-0.618524447	2.20880586	-2.790595869	-1.594383765
Cl1ccnc(C([C@@H](c2C(F)F)OC)c2OC)C(O)c2C(=O)C(CC2=O)c1	0.624119048	-2.763561712	1.939697297	-1.494211486	-3.776192482	-3.018760255	-0.244633368	-2.089490838	1.865896026	1.915056963	-2.81635593	-0.61405543	0.277293402	1.823658292	-2.003559773	2.012028809	-0.139922738	1.046194163	2.192122954	-3.198260457	2.376267152	0.224262579	1.913625376	-0.831107813	0.743525332	-3.502568676	-2.303404061	1.227296539	-1.250047474	-3.659424944	-2.34455323	1.880263686	0.062717477	0.991757671	-1.347876399	2.56623036	-3.689729506	-0.62667531	-3.125944335	-0.56419767	-0.228342892	-2.379563232	1.572377524	-3.721707006	-2.277908277	0.341649989	1.670647699	-3.771746509	-0.50139056
COCC(=C[C@@H](C)ccc([C@@H]c2c(C)csc2C)c1)C(O)C1	0.62372619	0.575659292	-2.263090391	-0.359995009	-0.604803532	0.237056373	1.413571574	0.360815647	-1.39119455	0.900121167	-0.783372985	-0.859259458	0.269293481	1.19493832	0.696471045	0.82383249	0.732074581	0.757317901	-0.477729356	0.611546101	1.282805606	0.496769637	-0.906212548	0.206377161	0.641832404	-1.210235266	-1.204491201	0.405924489	0.128433789	0.635166475	-1.305527214	-0.593289233	1.601146812	-2.418684499	0.615960877	-1.290299177	-0.873218484	0.352630467	-0.827563764	0.145364464	-1.211703161	-1.055018925	1.197945141	1.794198677	0.405192388	-2.120251482	0.201429791	-0.885329229	-0.139561588
CC(=O)Nc1cc(C(C)C(CC1C[C@]12)C(C)C)cc(OC(C)C)c(C)ccc2c1	0.623666667	1.728185244	3.191460842	-2.77057924	-0.81983579	3.19290262	-1.61326653	-2.531529998	0.443064713	-1.660121382	0.508712897	-2.464502622	-2.99307045	-0.714500593	-3.347680483	0.599058301	-3.465263484	0.649376298	0.061874662	-1.993183259	0.149832739	2.962317589	-0.455136988	-1.715533044	-2.549441078	-2.8702642	0.083082517	0.115538427	-0.129805088	1.587392247	-0.947367073	3.122565236	0.966716358	1.721808617	0.663047215	-3.438134141	0.276153927	0.824271444	-3.623789889	-2.947079768	1.672502718	1.646872462	-1.542979883	1.247188469	-1.135448438	-1.801852726	1.867232082	-3.637711253	2.571646559
Cl(C)c(Oc2ncc(C=N/N2ncc3c(cn3)ccs2)C(=O)C[C@H](C)C)N2	0.623590909	1.977128274	-1.673431625	2.974736439	-1.614836446	0.619766019	2.401387494	-0.605850281	-2.586934597	1.866693504	2.317403532	-1.862073974	-2.204850996	-1.202115833	-0.706686693	-2.550722267	1.60520249	-1.68201052	0.947136877	-3.421069849	-0.154407042	0.747877081	0.311271829	1.283250551	-3.344593095	0.471072357	-1.964356161	-1.434937367	0.578821992	1.055503605	-3.014284927	-2.265224995	2.215797082	3.130317424	-0.415573729	2.679286372	1.835115182	-3.786773359	2.199303659	-0.658965229	-0.513817797	0.650101616	2.110474606	-2.566691547	1.120754214	-0.559255118	-3.670836105	-0.424465121	2.196641857
COC(=O)c1occ(SC(=O)OC(CO)(C2C(C)C)OC2=O)c1C	0.6235	1.697276745	0.046018545	1.265522417	0.378181412	1.440334628	-0.559364853	0.257904423	-2.54291481	1.220144704	-1.169821713	-0.848300498	1.265584082	1.239164836	0.750271253	-1.531034893	0.512234866	-0.254307079	-1.567188493	0.843809448	0.772713919	0.104160422	-1.690896391	-0.401197123	1.047067838	0.764695757	0.019135087	0.096636119	0.684579474	0.006287617	0.188679365	1.00596561	1.862517517	-0.631842751	-1.370310774	-1.576398305	0.024025061	1.137837588	-0.457064083	-0.795804465	0.345323528	-0.358960087	-0.586886682	-0.531633123	-0.851430294	-0.659189023	-0.020502616	-0.711063957	0.858273837
OC(c1cncc(=O)c2ccc2CNC(=O)C(\c3ccc(Br)cc3)c2)c12	0.621833333	-3.342670669	2.922116783	-2.183024587	-0.778545983	-3.012831793	-2.877354735	1.477284188	-2.635537956	-1.591253426	-0.841639375	-0.042966681	-0.148520543	-3.595277364	0.986511032	-2.325552163	1.756688166	-1.166604264	2.730329622	-1.84855929	-3.136186974	2.817423142	-0.121008286	-2.251367132	0.684178442	1.252264673	-2.722485969	-2.986926228	0.202143369	1.449644045	-3.784303215	2.23902321	-1.796365125	-1.741413607	-0.273182136	0.153391581	-3.296353864	0.770589925	-2.951258702	1.641217546	0.074948723	-3.281160573	1.669677757	1.801746245	-1.563734144	0.773240656	1.620589207	-2.739191766	-1.037288294
C1cncc(n2ccnc(CN3C(=C)C)n3C2=O)cc1C1NC(C)C(O)cc1	0.620577417	-0.929174427	0.690062665	1.988525943	2.540329075	0.104608273	-3.791064255	2.239664383	-0.245904358	0.374243918	0.145859332	1.256490399	-1.166228639	-3.710498439	-2.131733157	1.629303497	2.44051686	-0.129335762	1.822355924	-1.019439387	1.446968296	2.815505201	0.454494847	-0.806485693	-3.40102352	2.842762746	-1.304819317	-1.947737851	-2.961328368	0.416144599	-1.097811862	-2.831562687	1.950673526	0.833411136	-1.280318352	-2.108773714	1.35254744	-3.430054875	2.814302444	-3.457707852	1.267701478	-2.819557864	-1.135920835	-0.422030102	-1.982876307	0.757805054	2.010565763	0.011052199	0.900961812
C[C@H](O)c1C(CC)c1-c1sc(O)c2c1cc(OC(=O)Cl)cn2	0.62047619	-3.216781935	0.321224275	-0.767142343	-0.548215915	1.786170238	1.989548777	0.222338988	-0.595002525	-2.741531298	-0.794817127	-1.942141048	-2.620491509	-1.670244876	0.232953595	3.089333329	-1.239456117	-3.344380274	1.303436159	-0.653239246	-2.14553415	2.795696727	0.744201217	-2.44323772	-1.878448651	1.715853796	-0.361797916	-0.694177197	-2.300643493	2.771831623	1.951769111	-0.25385692	2.180772286	2.900579	2.82823026	-2.409750989	0.428159276	1.032487309	-1.744517641	1.800036873	-3.152798158	-0.758172476	-3.257027077	0.313543256	-2.202274211	-0.105503197	0.557388464	2.705167692	-0.490473312
CN(C)Oc1cccc(CN)c[n+]cn(C3CN3c3nc(C)cc(C(F)C)c3C)C1	0.619809524	-3.675622563	-3.292552731	-2.474164807	-2.233771853	-0.097570953	-1.634840541	-3.535901641	1.856988917	-2.674373318	-1.066983317	-2.695298999	0.364084056	-3.340101003	-3.547683736	3.114547326	-1.141063498	0.04819132	-3.636480977	3.2030441	1.049402721	0.66739992	-0.814596857	-2.952318287	2.064375509	3.274178583	1.381990365	-0.458397974	2.089817232	-3.487894661	0.703526942	-0.159684281	-2.914018948	2.454627278	2.005106673	0.340030632	-0.511578649	-3.431818589	1.40651707	0.184070821	2.6590165	-0.656520541	-0.713108054	-2.609957826	2.495411252	0.005147726	0.160508664	1.703654113	2.592661507
COC(=O)c1ccc(C)n(NC(=S)[C@@]2=C)C2=CC(N)CC(C3=C)CC(C(Cl)C)n3c1=O	0.61959141	1.870337509	-0.593110032	-1.743873604	-3.38005601	2.565644786	0.485487206	-0.253993287	2.753065718	-1.972445234	1.791552376	-2.772418008	1.601610487	-1.625483941	-3.594904344	2.243802399	-0.771667605	-3.109064875	-0.264854014	-3.208604659	2.647463792	1.03004512	1.349812453	2.083763042	-3.107991441	-1.382237902	1.027358142	1.218773222	2.173853397	-3.73872657	0.229089334	0.115654708	2.312334882	-3.505596231	-2.390802003	0.634551764	-3.041451685	-3.086595347	-1.948367118	-0.240383153	2.155603222	-2.830563713	-2.022632048	-3.222793071	3.015774444	-1.141029628	-3.480985771	-1.960661096	-1.145256345
C/C(=O)c1cccc(C(C(=O)N(C)c2sCO/c2)c1)c1ccccc1	0.619363636	-1.13589627	-1.480896596	-1.408584173	0.62891485	-3.113046273	0.45908356	0.040717254	-0.126294977	-0.738220455	0.360274231	-2.445141588	-0.594446944	-0.647297517	-1.125387198	0.465678178	-0.224819204	0.66595556	0.366409109	-0.613202213	0.648978159	-0.106754081	0.766337427	0.69023943	0.03388499	0.650925363	-0.912326449	1.468126207	0.558010485	-1.214073278	-1.464516105	0.542763568	0.596337939	0.856053516	-0.389764474	-0.169225183	0.840246896	-0.53996342	-1.149424755	0.435596806	-0.501773852	-0.672240479	-0.227504706	0.937354904	-0.291018468	-0.101664945	-1.200061149	1.076829671	0.876974662
C(Cn(C)c1cc2cc(c(C(O)nc2ncccc1=O)c2c1C)C(C)C)cccccc1O-2	0.61930595	-1.401548883	-3.226142295	-0.477295612	-2.511013442	-1.666233633	0.117251719	2.911793517	0.022412136	1.319124835	-0.478303923	-0.317153205	0.854089838	-1.31803411	2.507236606	2.472628327	-2.388617471	-1.446535632	-2.203194185	-0.295864945	-3.266939733	-0.238178823	1.852807002	3.255543737	-1.535440127	0.719607037	0.202019227	-2.243688739	2.110191887	-1.256234909	-2.630011674	-3.488535531	-2.828540728	0.877762204	1.262448436	1.392360262	2.262153172	-1.943764385	1.537478558	1.300165173	-2.529524575	-0.12310639	0.195019331	0.239920894	-0.395164346	-0.118140535	-0.824305481	3.070238415	2.639618025
CC(C1C(=O)COC[C@@H](O)CN(C)C)(O)C(C(O)Nc2occc2)=C1	0.6185	0.420241591	-1.187244954	0.920843536	0.141042433	-2.668485653	-0.758826724	-1.372347363	1.469554276	-1.555019038	0.591582186	-0.88749036	-0.555785193	0.578128526	0.7903556	-1.053248603	-0.341573539	-0.786880579	-0.428813024	0.863753427	0.47339547	-0.49788485	0.611545854	-0.303750152	0.740711378	-0.423002483	1.49453505	-2.012240885	-0.871939735	-0.582127737	-0.976645797	-0.084297089	0.376647311	-1.587736821	2.186465213	1.385094368	-1.354487158	-1.341781218	0.305395006	1.311197535	-0.606676253	0.940294175	-1.798578814	1.368988722	-2.449955635	-0.500160236	1.3548864	-1.136839402	0.953131688
ClOC(=O)c1cnccn2c(C(=O)Nccc2=C)nn(Cl)ccc1Cl	0.618441708	-1.882706441	-1.909880445	-1.904814748	3.220992504	0.179959448	0.187261066	2.79377547	-2.606736054	-2.173395026	1.87617356	0.714508852	-0.865369861	-0.086411623	0.086474457	2.771852634	-2.09715355	1.455683061	-0.693932162	-0.904377217	-0.059582569	1.471126286	-3.662650539	-3.362495254	-3.29243771	-3.377043481	3.210395378	-2.407795828	3.231735838	-3.629506449	-3.651448989	-2.85415782	1.825728772	0.253646494	2.893822385	0.210363705	-2.498520353	1.312544092	-1.071577385	-1.510120816	-3.609005602	0.555367518	2.93225994	-2.865255189	-2.087985759	-3.083966976	-2.603220962	-2.650377937	-0.500586539
O/C(c1nccc2c1cccc1=O)NC1C(=O)N(C(=O)cnccc(=O)c2cccn1)C1=O	0.618007213	0.268539903	1.350689095	-1.167807547	2.478358601	-1.090834319	-1.635651653	0.637706539	-2.743089441	2.57542936	-3.095766067	-3.491926524	1.977252986	-0.18817937	2.487976421	1.273791047	0.145422673	-3.658253761	-3.552235765	-2.997171083	0.303364715	1.614177436	2.882895117	0.342194755	-3.323621389	-0.124727114	1.342088413	-2.611540795	-2.518820202	3.091392543	2.387297246	-1.469583429	-3.729873112	1.953422199	-1.140027887	-1.287883026	-3.637527968	-2.421539727	-0.527682845	-1.139749583	0.801122297	-0.434279553	-2.74947685	1.720363976	-2.412546997	1.65181015	2.280930538	3.136061847	1.53067553
O/C(C)n1ccc(C2cccc(N)c(Br)c(C)c3cc(F)(F)ccn23)c1	0.617809524	-1.744681995	-2.625724446	1.554379819	-3.503998459	1.960022476	1.327165332	-1.256332927	-3.38225853	-1.180128982	-1.006410517	-1.109180312	2.683522552	-2.990812598	0.643421354	1.859767494	0.114844635	-3.59505958	2.09313936	-0.615747259	0.613181237	2.351545542	0.264043157	-0.958909157	-2.774112421	-3.048379099	-2.966778889	1.795526057	-0.786454712	-2.602178194	-3.389364695	-1.990707931	-3.218410693	0.420170633	0.379899168	-2.566314788	3.106134717	1.600950426	-0.122411326	-2.089605291	0.6560475	-3.215051255	2.573814626	-0.222652347	1.737695703	-0.234987485	1.71900299	-1.564803494	-3.74360388
CNC(=O)c1ccc(C)c(C(O)C(=O)C[C@H]2CO[C@@H](C(N)=O)CC2C)n1	0.617494987	-3.291155248	-1.790749762	1.014089965	-2.725310135	2.607909267	1.250226296	-3.724156422	1.535142855	-0.737907405	0.275096286	2.34312809	-2.665029753	1.808572266	2.646958134	2.382545928	-1.527517941	-1.129428741	3.219210094	2.204430598	0.949676947	-0.311853968	-2.144166239	-3.473849068	0.086870544	-3.114889987	-2.974449304	3.127585243	-0.920066438	2.49324054	-3.371066782	-2.125345284	-0.812574173	-3.599099749	-1.40990616	-2.334718932	-1.741885996	-1.182926013	-0.554780462	-3.6295283	2.079634611	2.150645089	-2.170939566	-1.213688208	-0.33706662	-0.947019183	0.333834475	-0.366251072	0.121996266
C[C@](O)CCN1C(c(SCC(=O)NC(C)C)nn12)NC(c1ccccc2)C1	0.616499484	1.872733722	-1.642786417	-3.051675356	2.564047188	-1.535854333	0.872193849	0.281512433	2.586263629	1.84303004	-1.403251133	-0.691350797	2.528812829	0.837097899	-0.639874653	-3.671338161	-1.179168169	-1.064921153	-2.436743091	-2.186447008	0.989903164	2.233035501	0.181385318	2.217556582	-2.827986807	1.608214342	-3.722793088	-2.663468004	-0.57758705	1.031571462	-2.487593265	2.066637172	0.416686229	0.378166387	-0.396264405	-2.430170348	1.9051187	2.713978901	1.705468313	-2.595110766	0.035360627	2.13701233	0.962536835	-0.568947881	1.196430633	0.255979593	-2.23376682	2.949610625	-0.319459473
COc1ccc(C)c(C(=N\C#N)c(=O)nc2ccc2ccnc2n1)ccc2	0.616280702	1.085764217	2.384642632	0.464963623	-3.44958485	-0.211881612	-2.464491488	1.238387137	-2.69089539	0.315066722	0.002430733	1.541572154	2.261976842	0.766168718	-2.187758924	-0.805562042	-3.441711899	-2.804996887	0.855686608	0.308868603	-2.460158751	-3.508713915	1.555442728	0.048667305	-2.325842625	0.832762543	-1.187536475	-2.626902437	2.338914637	-0.141165268	2.417227199	1.314153834	-0.035152309	2.497625022	1.484029251	-1.951050559	2.324714476	-3.381843275	-1.334756752	-2.665119978	0.586544365	-2.361318558	-0.760784118	1.234031219	0.312981155	1.231285388	-3.454498002	-0.861489442	-1.558447826
C(/N)C(c2ncccc1C(C)C#N)o1-c1C(OC)on2C(=O)C(C(C)C)c(C)(C)c1Cl	0.615763425	3.262498511	-1.863408493	1.909254937	-1.709016481	-3.1394047	-1.997113294	-1.681669442	-1.920077531	-1.347521337	0.579706118	-2.272194313	-2.793848688	-2.049637882	3.099537675	1.118360016	0.707807307	0.163821729	-0.568850044	1.762700386	0.562847522	-2.548777646	0.303988358	0.27915143	-1.15468331	-2.770976571	0.40963426	3.287963173	-0.768080874	1.177538048	-0.31731879	-0.845819898	1.877788919	2.854510042	2.413996016	2.571770404	-2.138087627	-0.48357507	2.723220563	-1.956029115	0.643127456	-1.497269355	-3.313553071	0.301051669	1.476124808	2.433689517	-3.320837145	3.201904311	1.414966546
CC(OC)C(O[C@@H](O)C(NC(=O)cccc2C)C)=C1CC(=C)C(F)(C)C12	0.615357143	-1.14019107	1.001323422	-0.631710269	-2.402329474	-2.962025445	-1.393549096	1.157860279	-1.17583601	-2.207059753	-0.782229391	-3.591926927	-1.826228164	2.725354017	-2.596135581	0.377241507	-3.111967416	-1.48266503	-1.162926719	-2.24991598	-1.070515467	-3.745447689	2.318627837	1.477466941	-1.28779552	-0.023452585	-2.528082294	-0.299413108	-0.359984305	-3.579068852	-2.756290751	-1.532905107	-0.084255055	-1.174654345	2.609687599	-3.790011652	-3.455590024	-3.238893982	2.136985464	-2.118404908	-2.075997105	0.780684544	0.037109263	1.470295587	-1.466900553	2.799906099	2.24043109	-2.674093166	-0.742623005
CC(C)OC(=O)NC1CC(C(=O)OC(=O)C1=C\C)c2ccccc2Cl	0.615166667	-1.808805147	-1.45951989	-0.009101784	-1.973117708	-3.01840241	0.881310277	1.240796702	-0.856152175	-1.580072245	0.470384583	-1.422553062	-1.24997343	0.603207874	-0.554100394	-1.10515176	0.235971408	-0.457054206	0.326333224	-1.504840611	1.425066752	-0.990828411	1.027697449	-0.235728691	2.538340799	-1.682346183	-0.344512839	1.488510791	-1.063203698	-0.428647105	-0.21624834	0.955983421	-0.393188242	-0.994275508	1.552483714	-0.733387755	0.113617678	-0.22861952	-1.172264286	1.869921032	-0.292749819	0.761611444	-1.252881228	0.962647506	-1.361248601	-1.238165615	0.401242313	-0.230616586	1.912351891
CC(C)c1nc(N/Cl)c(N[C@@H](c2cccc(F)cs1)N2C(=O)ccs1)o1	0.614994366	-0.358980445	2.427746019	2.561748147	-3.355975444	-0.205516976	1.068715897	2.403398085	-1.300123886	0.060974826	-3.346461629	-3.132626447	-3.241089817	1.867190713	0.107968177	-3.185544759	0.151092468	-3.748063555	0.580044737	-1.718045555	0.968557509	1.629055314	2.604124079	2.683790937	-2.765876178	-2.262177825	0.468340121	2.105517551	0.974262971	3.262881756	-1.374934877	-1.989666441	0.314173719	1.379527292	-0.07846447	-0.545450612	-3.425193558	-1.271682404	0.499441857	-0.315455837	-2.918804384	-2.049715322	-0.083675108	-3.737211789	-3.661168155	-3.5274092	2.64716708	-0.482318583	0.343617487
COc1cc(CO)cc(Cl)c2CCN(C)c2c[C@H](C)C(F)nc(O)cc1O	0.614531746	2.826865689	-0.672071875	0.133627756	-2.228911093	1.065860092	-2.125588929	-0.634631665	2.705777086	2.268269026	-2.700900688	2.059336825	-0.53129147	0.50485157	1.885303027	-1.396247292	2.284059349	-2.520108303	2.941994306	-2.904506889	-0.355924992	2.367898029	0.500005649	2.900669093	-0.358626692	0.275047279	-1.517312553	-3.581963514	-3.497820502	-1.037378909	3.024129414	-1.142183187	2.171011623	3.27038039	-1.301645899	3.185661786	-1.137718031	3.056163711	-1.741530518	-2.136951266	2.712600814	3.123710225	-0.262093545	1.374260991	-0.170899451	-2.878234648	-1.071028494	-0.730907341	0.991627128
COc1ccc(C(N=C)C)[nH+]c1C(C12c(Cl)ccc2)c2ccccc12	0.614333333	2.979035265	2.976970183	2.866162956	-3.30257488	-3.748995364	2.067847342	-2.409929036	1.869022146	3.129346586	1.593124412	2.804901321	3.08344821	-2.351629289	-3.284862398	3.01835869	2.333898532	2.398561473	-1.898646374	2.609470033	1.956079757	2.883001959	0.692655104	0.974114189	0.733856164	-2.950428568	-1.319006302	-0.398411472	0.127530596	0.180073693	1.381211381	-1.060929568	0.537446618	2.626137324	-1.45765104	-0.888661144	-2.985349306	1.167035465	1.260103764	0.703334707	2.169112292	-3.249813649	-3.450840246	1.102331321	-3.641227246	0.499469439	-3.586451154	-3.733861843	-0.237179905
Clc1ccc([NH+])(=O)N2cnc(C(=O)C(N=O)CClc3ccccc32)cn1	0.614015805	1.773433357	-1.539933638	2.066288308	1.195926919	-3.010846412	-3.204515418	2.593306509	-1.659133325	-2.128172307	-0.449159499	-3.279144161	2.573170707	1.15943599	-0.969674762	-0.773460311	1.896637229	-2.674932799	0.472365309	0.602262546	1.479854826	-3.124756724	-2.473461352	-1.31048586	0.867834677	-0.402760109	1.543533784	0.940950249	-1.437726148	0.466774915	1.366924388	-2.363946949	-3.052676576	-2.686346259	2.466193784	0.627236243	-0.000107187	-0.57243768	1.308321885	-0.042877369	-0.770738968	1.3389501	0.301556158	0.528960443	3.235536371	1.498243432	-1.073194662	-2.203015438	-2.300522924
CO[N+](C)/NC(C(O)CCS[C@H]1NC(=O)C)cc(C(COC)oc3cc(C)c3cccccc2)nc12	0.613497494	-1.046809286	0.161486369	-0.820271126	-3.371817768	0.849713574	-0.446658127	1.250733753	-2.562800096	0.820015535	-0.548480579	-2.549750811	1.70611377	-0.495298394	-2.168636378	0.991451554	-3.162062076	2.363027615	-0.613142778	-3.673255217	0.609833449	-2.451072274	-2.828451581	-0.106215056	3.298521168	-0.559390861	-0.887721978	0.665216717	-3.517279217	-3.3393873	2.651091697	0.757262217	3.061697049	0.598309038	-3.615273518	2.164892705	3.175864807	0.311783865	2.254203239	-1.686883784	-1.781167068	0.628428592	-2.879773632	-1.37750433	0.430821686	2.806975076	2.067944171	-1.343385887	-2.803159614
C1=C(/C(=N\C(C)nc(C(=O)C(F)F)n2C)C)C(=C(N)n1=C)C2	0.613484127	-1.054225226	-0.751354873	-1.984395312	0.546827989	-1.27251701	1.906056849	-2.264676372	1.812964045	1.54685251	-3.655578326	-1.537710116	-2.901663979	-1.836313359	2.259304545	0.337287694	-2.573991739	-3.394917763	-3.163948465	-2.41547065	2.647958414	-0.373621261	0.066239267	2.949317907	-0.236008942	-3.512584672	2.137156407	3.14232188	1.122814918	-1.860866514	0.390279649	-1.927747983	2.108121601	2.127113636	1.222447847	1.628250898	2.312806681	-2.539734256	1.01490987	-2.595725849	0.10571541	2.04619757	2.167742949	-3.40408946	-3.783198268	-2.34894685	-1.524916073	1.583429382	-2.301398304
CN(C(=O)C1CO)c(C1COC(=O)N(C1CC(C)C)C)[C@@H]1c1ccco1	0.613059524	1.274017366	0.186784292	-0.183758345	0.532762765	2.372343198	2.79919699	-3.367916628	-3.17857218	-2.870889245	3.1377673	1.633486263	-0.312917981	-1.402618362	-1.363330083	-1.488127285	-3.791852629	2.172087195	-3.464222774	0.829290677	-0.918312762	2.876912382	-3.477707293	0.021767136	-2.425638841	0.816484282	-0.13454955	-0.308284265	0.058357593	-0.140112107	-2.470980897	0.123465321	0.099726865	-3.075153628	0.586083303	2.677922662	3.212043429	-3.089685969	-1.281703423	0.952333464	2.544396663	0.405563674	2.366503397	-3.475720811	-0.414644072	-2.690688619	2.880821243	-0.236130207	-2.676461562
Clc1ccc2cc3ccccc1OC(CNC(=O)/c3cco1)nc(C)[n+]c2ccccc2cc1Oc2	0.612922969	2.682865315	-1.053285623	2.050237843	-1.710947958	2.659314843	-3.601760514	2.956301705	-3.493059429	2.695181093	1.952727728	-3.775923693	-1.169630698	-1.892645584	-3.682649139	0.021348932	-1.623053797	1.007264426	1.011258904	1.942792099	-2.429673892	-3.524062165	2.566407157	2.390222429	2.835897891	0.48061593	-2.714886895	0.937591196	1.926516805	2.36137354	2.329308103	3.12183036	-1.156671746	2.921464473	-1.140258042	2.567907164	-2.728734986	-1.287451035	-3.642081339	1.382927472	0.96201132	1.431474339	-2.424228909	-0.511638328	-1.071872614	2.33549437	1.417708181	3.003943962	0.470215981
COC(=O)C[C@@H]1CC(N(C(=O)NC(ccccnc2C)C)OC2CC(C)=O)C1	0.612916667	-1.039136506	-1.79552203	1.185240765	-2.591888174	1.505126847	3.067177793	0.495521502	-3.698267567	-3.351797045	1.341431231	-3.689600295	2.86588197	3.056144666	-0.524369934	-2.199879042	1.496453434	0.414280585	1.314599843	1.465486421	-2.833728817	1.625092609	2.867843199	2.54069577	-0.49033825	0.579118023	0.916012788	-2.427576779	3.117410101	-0.1864002	1.988362209	-1.637711435	-3.033189027	3.141736093	2.103613468	-0.485115933	0.81400331	0.191355448	-1.362213842	-0.463321622	-0.403032122	-3.631289443	2.796888622	2.189509859	3.095818087	1.022934201	-2.373155287	-1.047682598	3.146157877
COc1cc(OC)nc(SC3ccc(CC(=O)C3=S(=O)[N+]4C)cc3C(C(C)C)ccc43)cc2cccccc2c1	0.612614719	0.940543855	-0.044385086	0.125981185	-2.441902821	3.188359322	-0.455971418	0.025954865	2.534539955	-3.172213037	2.042648277	-1.625438183	1.103574521	2.270979778	-0.621016087	1.472275549	-0.727699145	3.095539895	-2.282401087	2.939044507	-3.683455649	-3.423906098	-1.88530972	-3.495285474	-1.687065667	-2.924531262	2.623281814	-1.946268069	0.95358043	-3.77163441	0.937221327	-2.634004854	0.002359998	2.491298789	1.607173964	0.786502866	-2.164246929	2.180827603	2.182337009	2.451145477	-1.171459755	2.504779293	2.437424595	1.715258478	-1.349323223	3.079211522	2.177749151	-2.957088309	-2.244004278
C1ccc(C(=N\N=C)c2cc(F)c3C(=O)N3c2ccccc2)ccc1C2	0.611287234	0.680019253	-1.82129981	1.828504955	-1.856656332	1.652263236	1.288084807	-2.091970934	0.025223822	-0.659289153	1.359782386	0.869481619	0.088707059	-0.995048626	-0.160605815	0.82114287	0.582725545	-0.35662533	0.648735929	-1.254340746	3.941542017	0.691765927	1.952979207	-0.529098514	0.131858889	-1.558242722	2.333197141	-1.413288145	0.117610834	2.186494898	0.607407512	0.042526335	2.36072375	0.552001113	-0.697986908	1.952159411	1.098956048	1.102925652	2.277312541	-0.939671945	0.348842242	-0.043924151	-0.435560781	1.15215919	0.613092526	-0.431026711	-0.915758187	-0.322533863	0.204393257
CCOc1ncc(C(C(=O)C(=O)N(C)C)c2c(C)ccnc(=O)n(C)c2Cl)C1	0.610767857	1.12774377	-1.02806713	2.942983199	-1.839645496	-1.516465175	-2.540032467	2.788432979	-2.781999249	-0.374485331	1.163361919	-3.370159064	0.772019488	2.20112658	0.772975722	2.036384209	-3.773584169	0.662395596	-2.629471593	0.016577978	2.621426898	3.214911058	1.979293039	0.214787249	-3.176764873	-0.342508725	3.020142735	2.814528471	-2.915820428	0.879311401	-2.817096378	2.856740667	1.029182093	0.730718805	1.686652787	-2.614123685	2.155272264	1.486321139	1.237422785	0.50917491	-1.877169949	0.495140659	-2.72493845	2.321000367	1.302354848	-2.987967883	0.441900639	-0.828836141	-3.576726277
Cl[n+]1c(C)C(=O)C(C1)C(c2nc(C(C(F)F)nncccc2)cc1C(C)C)c1	0.610741135	-1.907866374	-2.359319684	0.233437092	1.235334925	-0.622775165	1.223029897	-2.933401857	-3.491452563	-3.072970851	1.891861484	-2.096921564	-1.688948024	-1.268858824	2.521779614	-2.97315753	2.442334283	-1.32755788	-0.081332184	-3.283363445	-0.196428819	3.299958165	-0.402027649	-3.093052705	-0.472155222	2.506100951	0.672654975	0.672800452	-3.685483237	-0.027171669	0.049915736	-2.569186844	3.129069119	-0.939894208	-2.123928759	2.462102666	0.412700557	-0.181655308	-1.806682908	2.457866669	-1.066363805	1.965185088	-1.785497526	3.088590154	-1.763661505	0.313168615	-1.140103567	-2.641073518	-1.209259419
NC1ccc(N)nc(/C(/c2cc3ncc2O[C@@H](Cl)C(C)C3)C)c1CO	0.609807018	2.502830449	2.586933152	-1.606331321	-1.461932435	-1.368376832	-2.242733495	-0.407224666	-0.751104248	-0.744111387	-2.554723014	0.526988644	0.560405376	-1.541595204	1.287889969	0.701907436	-1.924280415	-1.553691367	-1.476785929	1.955456777	-3.553622196	-2.819312405	-1.285586038	-0.223281138	-0.977251849	2.026741614	-0.892534869	-1.407517382	-3.533145328	2.112426428	2.408812567	-3.007684414	1.928931838	-3.618019761	-2.499448579	-1.646527683	1.982559392	-2.273884076	2.691627133	-1.900375425	-0.626947318	0.659550138	-0.280655297	-1.671414312	2.033910912	2.174269366	1.67864575	1.152222883	3.205223665
O=C(c1cccc(C(=O)[C@H]2C(=O)N[C@@H](C)C)(N2CC(C)s1)C(F)=C)Cl	0.609690476	-1.634231817	-2.468028443	-3.169359279	-0.305269092	0.215937883	0.782280794	-0.307222244	-2.741423197	1.431862393	-3.669416531	2.15576369	2.276049154	2.107774824	-0.47476253	-0.471718165	-0.324849751	2.678674558	-3.521142378	2.203844184	0.859439803	-0.962149677	2.4571507	3.256295938	-1.209237377	-2.209493198	-3.19334663	2.913836658	-2.306218565	1.982688236	-1.747075714	-0.85092744	-2.80427845	-1.62355235	3.032781243	2.592646101	-0.364848001	-2.668160458	-2.430925795	-1.687150292	-2.794576775	-0.744781222	-2.833296778	0.745685393	2.648913781	0.333177258	-0.330710188	-2.281648615	-0.134026698
O=C(cccccc1Nc1ccc(Cl)n2)N-c1ncc(cc1F)c(C)cc2C#N	0.606870567	-2.301351703	-0.067395699	2.54479254	-1.048807292	3.074103936	0.041480839	-1.342942948	-3.085430817	-1.22578371	2.068424471	3.254691601	0.979198853	-1.078582283	-3.59037858	1.206517879	-0.980044486	3.242244982	-3.252449169	1.794660719	-1.777249719	1.208222025	-0.138558941	1.398576885	3.243040225	-2.243189485	-2.515606843	-1.300311738	-1.452654088	-2.837066541	-0.909829198	0.541729907	-2.11512777	1.66819673	-0.424239223	-3.125033691	-1.800062619	1.364560568	-2.587084814	0.297229205	-3.090231389	3.243268896	-2.404728019	1.453593013	-1.849093878	0.048892246	-0.153561672	-2.458222302	1.589068393
C1CC(CC(=O)CN2c3c(Cl)c(C)c3)NC2=C(C)cnocc(Cl)C1	0.606244906	0.902282933	-0.840244137	-1.632186159	-0.549251315	0.475009526	-0.243002048	0.322302669	-0.290147612	0.187457127	2.372989918	-0.129765532	-1.275916087	-3.044634776	1.03163022	-0.743837586	-0.019917628	-1.323926119	-0.037341444	-1.035651338	0.339336757	-0.548041832	0.467675861	-1.825533637	-1.556751156	0.634047725	-0.838691879	-1.634966375	-1.759871631	-0.182161384	-0.331538836	-0.723027894	-1.082644201	1.32914397	-0.652348422	0.760617004	-0.904187506	0.216571678	0.329453008	-0.212911842	0.232087386	-0.49039492	2.166571337	1.426966832	-0.101076511	-0.213096431	1.026268768	-1.046874209	1.425489885
CC(=O)N1c2c(ccc(C(C)nc-c2nc(O)cc1C)C)N-c1ccoc1	0.606166667	0.220932994	-0.734332037	0.269566771	-3.399950659	-0.794309373	-2.49704004	1.009579434	2.371766812	2.631940514	0.713905012	1.661316043	0.148588073	-2.091953686	2.899743282	0.640046829	-2.489787586	-2.327635362	-0.178169716	2.131807147	1.396493055	0.281718212	-2.084619525	-0.701930872	-3.463348023	0.555151803	1.640278691	1.71420193	-3.798844341	-2.582092079	-1.943789478	1.978127025	0.892681064	1.609239211	-0.102114302	-1.294682487	-3.595949987	-0.194127918	-3.186365526	-1.70226168	1.125344646	0.778028676	-3.542361341	-2.979748328	1.687342194	-2.804525466	0.975664689	0.732696702	-0.506210395
COC(=O)C1CC(C(CCC2)c(C(=O)N/N)c2CCCNC(C)=O)c1	0.606	1.156295578	1.502118696	2.695406987	2.426508689	2.027305262	0.467125712	-1.856434913	0.450668034	-3.038102517	-1.250657565	-2.877357676	-1.831359818	-1.348974013	2.077946723	-2.307133697	-0.483666649	1.741972251	1.041565479	-1.414865011	-0.018692602	-3.550161025	-0.967736816	2.162528285	1.543803724	-0.681239438	0.308425944	1.437068866	-1.467785098	0.204455576	-2.989705415	1.216925671	-0.959031699	1.674047592	2.13097465	1.193898788	0.590072061	-3.112771779	3.165303014	-2.559304988	1.97865636	0.852044428	-3.399216933	2.08120599	0.938371114	-2.791635463	-1.883724987	1.17367692	-2.418804845
CC1=C(C(C(C=O)Oc2coc3c2c(=O)cc3c(O)ccc[nH]3)C(=O)cc3C)OC1	0.60592994	-0.560310522	-2.436995647	2.159098308	2.194554762	2.816361313	1.539707566	-3.289889138	-3.594810342	1.725464084	-2.318511463	2.910912626	-1.345085374	0.70071212	-3.622987942	-0.556036207	-0.190683123	-2.915263372	2.365840954	1.599915479	-1.103226256	2.440695082	2.026064936	-1.196628034	-2.781355502	-2.753763203	1.082293233	-0.983196326	2.147839511	2.441777551	1.08654614	-3.544786902	0.59749893	-3.078093168	-0.350932006	-2.137882618	1.172067638	-2.498157829	-2.952589234	0.217172461	3.170535614	-2.684847152	-1.722429044	2.632946195	0.871964714	-1.883139139	2.072196389	-1.228810617	2.608486543
C(C(C)C)c1ccc(N2CCN(C[NH+](C)C(C)C)C(=C)C(C)C(C)c2=O)c(C)c1	0.605214286	0.440938491	-1.602822611	-1.516463966	2.802986266	-3.226011618	-1.587818921	0.062964756	2.530861456	-3.405764226	2.824122198	-0.64572799	-2.96474952	0.379044043	1.554650953	2.750435904	-3.757449112	-0.161816347	1.173067426	-0.001206584	-0.104012565	-1.773983755	0.958626798	0.305403378	-2.545954198	1.030584653	-0.317447453	-2.956910087	2.763828162	1.575601108	-0.297095304	1.4739317	-1.574577853	-0.918488483	3.183684709	0.82348874	-1.663317508	-2.391670132	-0.278582411	-3.481301685	1.352780368	-3.368657955	-1.187675722	3.136562949	2.539193834	-2.786504897	-1.79702395	2.746257661	-3.501467398
COc1c2c(cc1)c(C)c(CCN(F)NC(CCCCC1)c[nH+]c(C)ncn1)n2	0.605109524	3.183310429	-1.274130261	1.4933032	-3.121211225	-1.325625912	-0.442605692	-1.692340388	-1.989866464	-3.029536335	-2.870955331	-2.52212947	-0.722413777	2.109974149	1.831226103	2.239592506	-1.767274178	0.475109508	-0.958670348	-0.525579611	2.270393224	-0.530183607	-1.518422338	1.632985698	2.475646496	1.274683516	2.368255279	2.158194105	-2.476826116	-2.528625613	2.139480144	0.760216333	-1.090706851	3.245333213	2.290459671	1.279019928	2.973610071	-0.110658143	2.849768585	-1.458345296	-2.944803214	2.281600303	-0.842331963	-1.666281553	-0.127791794	-2.164448486	2.313910821	0.30187779	-1.963119426
CCC(C)C(CNC(C)C1=Nc([N+](=O)c2c(C(C)C)n1n1C)C1(C)C)C2	0.604715805	2.075906927	-0.512709844	-2.101958123	-1.761476356	-2.387176371	2.366789665	-3.423795018	0.862299235	1.602252561	2.723532579	-3.61890151	2.879084442	-0.253114742	0.3925688	-3.542251946	1.493201626	0.715552963	2.317936377	-1.431086889	-1.629323054	3.189527711	-1.047177418	2.1873303	2.505002285	-3.281571786	2.163179398	-3.762063606	2.3341003	2.243012809	-2.251141973	1.75625588	-3.702608424	-2.529414726	1.143952757	-3.278948331	2.318324604	1.976570111	-0.416372453	-3.45471141	-2.899232487	-0.800993427	0.654004564	2.266181919	-3.363110846	0.630464211	0.601130894	-3.729237015	-2.281491173
COCC1C(C(=O)COcc2c(cc3occccc3nc1F)cc2)c1=CCC1=O	0.604578431	0.283161944	-2.341048092	-1.181877776	-1.954511403	0.719117814	-1.492489939	0.969466639	-1.588998773	0.306955341	0.47431498	0.740720421	-0.342488334	-0.189758237	1.175055644	0.12134364	-0.224388695	0.192665834	-1.727102499	0.146282009	0.251180688	-3.793174561	0.373962808	0.1450423	-0.731252378	-1.629456712	-1.175197166	0.860183627	0.046492968	1.715494519	1.237899451	-0.468069579	-0.224572776	-1.364120825	-0.904262989	-0.903443152	-0.374952496	1.086326023	-1.183984716	1.650705182	1.374221588	0.12720764	0.768076266	-1.088366404	1.440533609	0.181031342	-0.901732977	-1.545348731	0.124845894
OC(=O)NC(=O)NC1(Oc2scccn1)[NH+](C(Cl)C)c1c(N)c(F)ccc2[nH+]1	0.604218782	-2.17872061	1.912977203	-3.426759323	-1.6371938	-1.570448071	-2.358586413	0.695241085	-3.06039813	-2.243945048	1.301306662	1.481021865	2.792476827	1.785900219	1.235277674	-1.236402989	-3.709734429	-0.706952255	2.341419028	-1.620631449	-2.549297531	-2.154742276	-2.718302136	0.416863424	3.137306604	-1.583560103	0.405023085	1.059527926	-0.057757578	1.352822909	-2.725458206	-1.86449514	2.627893045	-2.750757256	-0.05730966	2.467442477	-3.697705762	1.788030057	-3.334308785	0.772298402	-2.193240876	1.089704831	-3.140186391	-0.554111153	0.79621947	1.390960029	-1.798680286	-2.938672586	1.553657255
C/C(=C(O)c1nccc([S@](C(=O)sc2Cl)c2)c1C(C)(C(C)C)OCl)Cl	0.604013136	-0.466403749	-2.00618509	1.522489326	-0.291372265	0.226761246	-1.060064664	0.432848962	1.645943337	-0.864617711	-3.094968265	-1.273289255	-0.110953448	-2.694458781	0.201358757	2.594077965	0.257192729	0.022312003	1.475536905	-3.175064247	-0.836382346	-1.275476615	-2.185767166	-2.119710974	1.544849464	0.930755587	-0.643401718	-3.308738582	-0.853275757	1.672711585	-3.372862031	-2.622982321	0.766796686	-2.309649544	-2.869217043	1.936371637	-2.888055777	2.68047647	-1.337786653	-3.084081936	-2.342535168	-3.085451235	-2.91359329	-0.493550844	-3.777657727	1.079740126	1.081498196	-2.817315817	-1.020280944
CC(C)=C1C(=O)N(C)C(=C(C)C(C(=O)C=O)C2)cccc2C1	0.603935382	0.818098345	0.58185767	0.37956849	0.851110445	-2.259227875	0.219415227	2.296884402	1.198261498	2.488352234	-1.043801013	0.432465036	0.051628577	1.978160763	-2.02132976	0.254901182	0.688680478	-0.827357198	-0.067115774	0.931125748	0.319131245	2.390928184	0.08845016	-3.105831807	1.474498945	1.749558041	-1.135903465	-1.120609054	-0.210929949	-1.027794886	-0.2111807	0.603881491	-1.073737479	0.739537464	0.767470906	-1.378631825	-0.498394769	-1.374700466	0.066935638	0.395174669	-0.511305023	-1.166157121	-1.412301677	-0.096826821	-1.536897761	-1.105403668	0.354042089	3.656225638	1.132615771
COC(=O)N(C)c1cc2c(C)N(-c1c(C)nc3cccc[n+]3c1)[C@]2[C@H]1Br	0.603753901	-0.707217465	-3.638200224	3.040866699	0.086220173	2.7677507	-1.647130631	0.75404685	-2.441884446	-3.637111117	-1.664066605	-1.163588173	1.721304397	2.240993734	0.612577462	-0.943692403	1.768671206	2.111358533	-1.339623595	-2.196284858	1.102279228	0.646136175	0.687705017	-2.35767644	-1.641110922	1.116175145	3.017747941	2.516834471	-0.629391834	-0.087075428	-3.511186989	-2.328811329	2.650987369	0.230666091	-0.360197755	-0.452241265	1.646503712	-1.925032003	-1.467874475	-3.106234944	2.033770301	-0.812272223	0.824517277	-0.086244516	-3.740315474	3.264992442	-3.778795852	-0.35322687	-2.573798387
CC(=O)Oc1cc(Cl)ncc1-c1cnc(N)cccc(F)ccnc1	0.603333333	2.540504673	-0.49726827	0.849164614	1.714963719	1.381617396	-2.027551025	-2.306665843	-0.848649542	-2.422910624	0.765696373	-3.384925692	1.877265191	-1.500647837	-1.074366561	0.497661031	1.833821202	3.039276684	1.823661628	2.047864709	2.545536006	2.913026311	-2.220307472	3.170578041	1.646906122	2.000556292	1.361453536	-2.166330902	1.026690882	-2.128725771	-1.059455155	-1.692699305	-0.481502328	-2.801343629	-1.548875849	-2.948491903	-3.016409704	-3.635391498	-0.990828353	0.268124354	-0.705737733	-0.27529861	-2.353670302	-3.551843626	-2.589184439	1.87289425	-2.527497088	1.349525675	0.952214659
C1cnc(C)nc(C(=O)N2C(C)C(C)oc(=O)cccc2)c1F	0.602738095	-0.613890659	0.703142233	-0.805270233	-0.4579134	-0.774828924	-0.040549416	1.078464256	1.216729571	0.247433946	-1.175956976	-1.161554448	-1.165825648	-0.882575716	-0.88422869	-0.431295339	-1.359461773	0.473261349	-0.684968173	-0.90827194	0.468100956	0.303395905	0.644061214	0.724338631	-0.460632623	0.02067465	1.079091308	1.436439849	0.918414306	0.265210818	-0.824929164	-0.648392504	1.507106303	1.483893325	-0.841764622	-0.004131591	-0.840927527	0.847174885	0.696089447	0.357703169	-0.0648628	0.936051321	0.773335034	-0.723684315	0.348036191	-0.237667513	1.3267078	2.19802139	-1.030446589
OCCNC(CNC(=O)C[C@@H]2ccc3c(F)nc3c1cn12)c1ccccc1	0.602571429	1.492567978	-1.331563434	-1.052171234	-0.141935481	-2.722370337	-3.555448085	2.378538248	0.871345707	-2.935946754	-3.261091035	-1.58007443	-0.001304424	2.931031662	-1.763099836	1.74713677	-0.300276613	0.860565187	-1.295890905	-3.211717485	-2.91913009	-1.987923871	0.077799328	2.957684954	0.82060599	-1.320244152	-2.524309719	1.853861365	-1.582750569	0.404482068	0.712800689	-0.568109232	-0.663583066	1.748566227	1.802953001	2.251064812	-3.541073118	1.09021405	-1.855753915	3.185764888	-3.346285138	1.951854608	1.652644263	1.958420579	1.773863342	2.153656788	-2.824548515	1.600383278	-3.367861894
C(NC(=O)ccc(=O)Oc2csc(c12)N1CC(C(=O)C(=O)NC(F)c1)C)C1=S	0.60242619	0.726230311	2.909950869	-0.967978837	0.703442049	-0.448396129	-0.753222273	-2.825413635	3.197454232	-1.502585051	1.826511856	-2.315856388	-1.445330546	-0.074710352	-0.285724129	-2.808455881	1.154363735	0.319894585	-1.394028743	0.540001396	-0.105015815	1.671562385	-2.059381287	-0.353604993	-3.188093895	-0.773587345	0.616506819	1.539997974	-0.431197073	0.308870136	-0.897941898	-2.967069153	0.498055213	-1.191629702	-3.561461237	2.270755512	-3.217559926	-3.49353851	-1.491681776	-2.00327333	2.767396846	-3.446194652	2.671795353	-2.256806421	2.774110684	-0.527797103	2.983347777	-2.668115026	1.106221609
OC[N+]([nH](=O)[C@H]1CNC(=O)cc(Br)ccc2=N)[C@@H]2ccc1=O	0.602421163	2.463491403	-1.918052315	-2.53486403	0.400350079	-2.944393576	-1.072527383	-0.707230787	-0.245350911	-3.365655068	1.550253038	-1.69472244	3.01530761	3.125369657	-0.462158875	1.811334007	2.915096045	2.125135545	-3.533798093	-2.629621354	0.075855046	-3.023938487	1.430016493	1.85337613	-0.570540404	3.0864057	-2.141311752	-3.724893437	-3.723404835	1.932164856	1.262918709	-2.189482774	-1.710678316	-1.986081796	0.13413047	0.253698081	2.786327454	-0.827798583	2.845023049	-3.447249181	-2.831070969	-2.637221131	-3.761736251	1.39355673	-3.0923666	-0.441880766	1.007099182	3.089682464	3.228889626
COc1cc(C)cc(NC([NH+](C)C(C(N)C)F)Cl)cccc(C)n1	0.602404762	0.739268592	2.402968829	2.414906601	-0.780513105	1.958711271	1.385889013	1.888494992	0.761746485	2.016196866	0.045098052	-0.717809041	-2.158176564	-2.761765703	2.094722558	3.050100454	-0.117683675	1.820550452	-2.673774831	-2.404370631	1.645643744	-0.788134659	0.346414689	1.220605237	-3.345934957	-1.473884929	1.523312964	3.229793541	3.20135389	-2.034419921	2.061591405	2.941886344	-0.389442205	1.133478231	3.240693872	-2.002647841	0.894557411	-2.079532804	-2.497300005	-1.037137391	3.151030358	0.140116776	-2.188880628	-2.949666262	0.693848532	1.875977241	3.109766904	0.746391148	-1.440670624
CO/C#CN=C(CN1CCC[C@H](C)C(=O)OC)[C@H]1c1cccnc1	0.602202381	-3.268661772	3.142186711	-2.645800085	0.656007324	-2.227438022	2.274660574	-1.955655632	-1.838718054	3.134201276	-0.465313874	-3.2749934	-3.000191287	-2.103876827	0.633911481	-1.629926135	1.4599139	-0.720302293	2.247683933	2.866107673	2.777388782	1.911918292	2.073532284	2.52031425	1.230812289	1.190514302	-1.89491865	-0.689952925	0.773395748	2.462291231	-2.467963151	0.617443195	-1.483040994	-0.68221667	1.033836044	2.304813508	-0.36164042	0.73078416	-2.196617625	-1.757458371	0.28121742	-1.948549912	2.870177727	-1.163347856	-1.279006303	-3.314310242	1.698712408	-2.890107485	1.942355195
COC(N(C(=O)C(C#N)NC2C)/C(=C(\C)C(C(F)C)C)cc1C2=O)OC1	0.601953901	1.76277901	0.398949766	-0.777959559	2.204254601	1.140265198	1.929802736	2.068555405	2.183199843	0.019940846	0.886799094	-2.908094963	2.186240939	-1.01140808	2.759835204	-1.647607139	-3.765718372	-3.400705458	-1.11399173	3.082647312	-1.170383792	2.338615334	-1.218220562	-1.59431736	2.976869001	-2.883581617	-1.490784713	3.025510632	2.380212741	-2.593656133	-1.052415519	-0.573107505	0.811989903	2.449739579	-2.755717649	0.553406085	0.416486886	1.426731276	-1.413561226	2.620188058	0.885830746	-1.335144091	-3.581409842	-3.679185708	-3.30085998	2.55318581	1.813683887	1.925473655	2.312758521
O/C(NC(=O)/C(C/c1ccc(C)[C@H]2Sc2ccco1)c1cnc1Ccc1C)=C1	0.601893838	-2.054879666	-0.873837982	-0.256320614	1.170968694	-0.141190448	-2.764467355	-2.546007155	0.313323649	2.544545193	2.691769154	-1.457612276	2.802752577	-2.050821144	1.769128289	0.442126073	-2.149581094	3.286961341	-3.718467285	-0.5222011	-1.073130375	1.9145232	0.974572992	2.277225205	-1.522225581	-2.117905486	-3.084350498	-2.478829612	-3.536664839	-3.671454639	-1.061547632	-2.248768114	-3.525733838	2.857215868	-1.172360383	-0.99734331	-2.967619179	2.082018744	1.785770933	0.909665494	-2.288284169	-0.520606458	0.94191345	1.141271473	-0.803799652	0.920049807	-2.439038295	-0.402114136	-2.407323319
O=C(C1=O)Nc(N(C2CC(OC2)nncnn1-c1ccc1C)C(Cl)C)Cl	0.601513425	-2.250229098	0.582093455	-0.581107676	-0.664859467	2.417100145	2.948148798	1.907904278	0.892088328	-2.140692704	-1.512816076	-2.726363447	-1.468219142	-2.424718132	2.621214725	1.607659353	-1.228331394	-0.158658337	-3.437710045	-0.780685542	2.744357142	0.65450999	0.049946947	0.345405002	-3.44372598	-3.096648695	2.310477465	1.937239777	1.26316282	-0.08408739	0.534853718	-2.77635724	0.992795837	-0.793569062	0.917991699	3.25184703	1.314921956	-2.438218676	-0.982965525	-1.359140041	1.789368061	-2.615392335	1.531537411	2.263832711	-1.028410801	-3.239735024	0.264408547	-2.389486711	-2.417921129
C1CC(NC(O)CN(C)C)NC(=O)C(F)(F)c2ccccc2[nH+](C)c2cccn12	0.601214286	0.863422823	-2.79291055	0.364319966	-2.388625636	0.72534439	3.248809228	-2.081975865	-0.606524991	-0.693116095	-2.59494126	-0.204327165	2.391054392	-1.546802704	0.057513316	-0.28886274	-0.524622035	0.164610591	1.058362843	-2.167504738	-1.384039814	1.261672694	3.1461256	0.129369496	-1.043026026	-2.560402389	-3.205937668	-0.483554211	0.571743864	-0.580610452	0.765767962	-0.678224416	-0.62169726	-2.936680247	2.068730882	0.840779809	2.215536837	3.120477313	2.664087637	0.316054471	-3.754757653	-3.792928966	0.17657971	2.454189412	-3.204081317	0.765120781	-0.061764593	-3.697834542	-1.991581018
C[C@H](c1ccc(F)nc(C(=O)NC(=O)cccc(Cl)C(C)c1)(C)C)C	0.600952381	-1.543694461	-1.076458612	0.34637244	-0.375303776	-0.378650222	4.261332566	-1.550364799	-1.079004702	-1.502760147	1.852214461	-0.298160566	-1.063096927	-2.456173554	-1.225040101	-0.525426135	-0.101670384	-0.436027513	-1.702742625	0.182753163	-0.167810217	0.502017639	0.605703912	-1.287488102	2.116632935	0.555658882	2.295207051	-1.008802348	1.504620615	-1.43681531	-1.704396068	0.036441251	-0.227830367	-0.067437291	-1.184276837	1.901271615	0.366428327	0.918802387	-1.785913741	0.87165779	1.588618848	0.253977161	-1.125514908	-1.548585791	-3.275563812	-1.609095396	-0.103136178	-1.804930582	0.476168089
COc(cc1c2cc(C2=N)[C@](C)(Cl)C(C)CC(C)C2)nc12	0.600648148	0.990264974	1.318806862	-3.321600614	-0.12181537	1.845871753	2.263050165	2.462430268	-2.480781136	2.699126658	-1.379895073	-2.828529012	-1.130099619	-0.914040868	-1.164632022	1.373876926	-1.063907041	1.107302617	0.722519909	2.890539661	0.013433298	1.184129439	-1.667265293	1.132806304	-1.607655944	2.130805064	-3.149700579	1.64941079	-0.125397335	3.038985245	-2.357957763	0.847805109	-2.202042048	-1.684372104	-1.357567662	0.072976957	-0.910582192	0.998288451	-2.469758511	-3.275523719	-1.353057499	-0.98047385	-1.107957762	-2.882405749	-0.057675121	-1.219363632	-1.022244972	0.805505244	2.078402011
Cl1(C)(=NC(=O)C2C(C(=O)OC2)OC(C)(Cl)O)c2ccc(C)cc2C1	0.600571429	-0.667390778	-0.951187095	0.75352519	-0.638408563	-1.565979314	-0.938605051	-1.001920713	0.516680125	-0.911861492	0.355261309	-1.321451365	-0.374375665	0.905151711	-1.760452373	0.763248407	1.047022048	0.632457728	-0.37643621	0.837495225	1.562855197	-0.564174694	2.273187933	-0.55158036	-0.758575045	0.113183634	-0.950884654	0.552034338	0.405319314	0.365386782	-0.533295863	2.157914587	0.865643625	-0.538130269	2.022465571	2.301224788	-2.914345271	2.712610531	-0.444875724	-1.059295536	-2.544800609	-0.773615961	2.396389172	3.691917517	-0.45067227	-0.400831186	-0.014078322	3.380248791	1.622475589
C1C(C(C)NSC(=O)c2c(C)n(C(O)C)C(=O)o2)C1NC(=C1CC(OC)C)C1	0.600404762	-0.403426703	-1.411065333	-2.190220532	0.212371437	-0.53958517	0.975716859	0.018993616	1.14017961	3.323612631	-0.799759714	-1.725470571	1.50558831	0.460539779	-3.12961755	-0.050301858	-0.455307251	1.833765666	-1.960867258	-0.739495128	-2.053294606	-0.553972208	0.12124057	0.068201962	-0.238588748	0.940567217	-2.296581748	-0.995165367	2.490987136	1.523168231	0.708780222	0.267985437	0.767252414	-0.133304577	-0.719988128	-0.196173167	0.354281107	-0.517250333	-0.067813827	-0.887849253	1.597291607	-0.445769638	1.136903546	1.535455977	0.511463523	0.013658922	-0.345752667	0.583910649	-1.307007349
C(CO)N/N1c(-c2ccc(Br)c(C(F)=O)c(C#N)C[C@@H](C)ncc(=O)o2)c1	0.600368687	-2.999829517	2.831026613	-2.335181321	2.3817306	-2.20209083	-1.135871637	-0.010256507	2.338257127	0.240913274	-3.314972239	0.981834373	-3.610718469	-1.798823597	-2.142165123	1.477467583	-3.666275681	-1.700664897	1.255683758	0.911850025	-1.414659061	-0.948092526	-3.065072874	1.94145519	2.765141104	-2.422012629	-1.342436328	1.841340428	3.037637569	3.236794964	-1.489595604	1.724923774	-3.280825385	-0.221112055	-3.132989386	2.933138816	-3.750337275	1.141829489	-1.827164523	0.198516025	1.59639034	0.462834447	-2.983403486	1.834256159	-0.283911739	1.597235105	0.773818283	-3.295957176	2.088690941
OCC(Nc(N2C[C@@H](OCl)c3cc3c2ccs12)cc3c(I)ccc3n2)c1F	0.600367346	1.947137442	0.394734738	1.484252308	-0.375756847	-0.327869021	-2.280709491	-1.510310435	-0.828320796	-3.555847792	0.736201144	-1.330410942	2.999873035	-1.542286692	2.015457051	-3.574256473	-3.388334053	2.213997487	-3.752045832	2.366557841	-0.856421873	3.110582261	1.055209264	-3.229766948	-1.242283925	1.246594645	1.936604227	0.979896153	0.282390168	-3.218564453	2.469516228	-2.756180141	-1.647484557	0.726445636	0.507485184	1.696457592	0.78317507	-1.681967906	3.163392016	0.383263475	0.544268162	-0.915134735	-1.544169728	-2.831357446	-1.277881232	1.964012331	-2.928201611	2.232416151	-3.635183825
CC(C)(C(=O)/C1(NC(=O)/C(C(F)=C1c2ccc2cc12)CC)C2)C(F)C1	0.599457672	0.518761246	-2.031555308	0.730002171	-1.335701168	-1.72322528	-1.949558698	-1.358781064	1.065609352	-1.358222693	-0.685576075	-0.875861934	-2.120719863	0.721200033	0.900358235	-0.588508136	0.650833544	-0.045088207	0.453155201	-0.532369805	0.308803311	-0.602396471	0.269323507	-2.820945955	2.746233079	1.450015882	-0.526695634	-0.561878429	-3.0111607	-0.54646172	-0.625235402	3.044241604	-0.693591425	-0.257733688	2.259356069	0.225370397	0.183963273	0.735190236	-2.001861649	1.797548326	-1.543639574	0.381746229	-0.115343515	-0.869557636	0.469134649	0.385428802	-1.0056191	0.612229273	1.129646398
COCOc(C(=N)c(C)c2C(=O)Oc2ccc(Cl)c(=O)cc1Cl)n1	0.599333333	-1.5811508	0.919132586	1.416971758	1.62224756	0.047638651	-3.59689454	-1.608476115	-0.224056537	-3.021813978	0.21242528	1.48192169	-0.921042631	-2.528827982	-2.492260653	-2.617298704	-2.67356219	2.018256369	-3.301464496	-0.338781651	3.075023327	-0.133428674	-0.317976849	-3.265085598	-2.200098789	-2.997176187	2.18219655	-1.245273046	-1.998826534	0.117719165	-3.21779678	1.463380645	0.272468721	1.132859334	-0.173103945	-1.493333607	0.819121187	2.637966801	1.654977099	-2.077181133	1.746105311	-1.701391542	1.544503193	-1.675350126	0.607871527	0.846528659	3.10936192	-2.268224053	-3.383749091
OC1cccc(C(O)[C@@H+](OC)NC(c3nnc(C)C3)C)NC(c2ccc(F)nc2)s1	0.598714286	1.032348431	-0.056782461	-3.602902857	0.397945427	1.450928053	-0.877131934	0.777771713	-1.511932283	2.495252153	-2.83153808	-0.858686865	-2.090246035	2.991329414	-3.203661445	-1.337092633	1.991912588	2.677911536	2.211276563	-1.786843937	0.276366562	-3.46534385	1.834949709	2.936210745	-0.693332289	1.971108049	-2.52833049	-3.774955107	-0.742534131	-0.746582999	2.811850464	-3.603748128	3.282041019	3.012265128	0.480862882	2.607963544	-1.365460729	-2.006993669	0.96820441	1.400096839	0.583751865	-0.332503827	-2.442060617	1.173476855	2.590741717	2.770438819	-2.220929611	1.90603675	-3.634187261
c1cc2nc(O-c3ncc3c(Cl)nc32C[C@@H](C(=O)C)C[C@H]3C)cs1	0.598508914	-0.127386169	-3.770371566	-3.742569625	-1.715480541	1.980424761	-1.958113526	0.746651331	0.474538445	2.324429567	1.823552917	-0.343815052	0.204096124	0.065147214	-1.583188876	0.677939982	0.450242015	0.493118124	2.315726703	-3.037309088	1.197315449	-0.563102761	-3.022432594	2.900175616	0.995225166	-3.308345717	1.514875315	3.099686028	-1.778603857	-0.578940016	-0.598711346	0.361968337	-0.758949385	-2.016082595	1.480028189	-2.560731631	1.923838942	-2.240174807	0.130150511	1.546835372	-2.87631153	0.670026565	2.026029278	2.836640441	-3.414228094	3.11154623	-0.178458288	-2.006284885	2.948519612
Nc1nc2c(cccc2)cccc2c(=O)nnc2coc3c2cnc3nn2[nH]1	0.598453901	1.141291174	2.6485216	1.939569398	-3.786405575	0.310239484	-2.637133926	-3.208855123	0.847232694	-3.232233701	-2.708216192	1.762532136	-0.313263843	-3.228704856	1.110995191	3.140495082	-0.768199931	0.598033976	-2.262836751	-1.652766732	2.058410644	2.723423895	3.01592357	-1.549155702	-2.428210945	2.796613205	-1.88040196	3.211860069	-0.428517562	-3.651688712	2.991657897	0.656680268	-0.656296502	-2.73178124	0.715610747	-1.453754004	-0.054071993	-3.412853322	-0.759947332	-3.132465459	-3.628537859	-2.453886349	1.950758198	0.026500198	-3.317253844	-0.695006777	-0.341489969	1.651642545	1.517049302
OC1(NC(=Nc2nnccc2Cl)N2C(O)(OC)C)C(C1C(C(C)C)C(F)Cl)C2	0.598333333	-2.454310966	-1.320717834	-1.435778944	3.006145133	0.726025283	0.744475395	0.190547499	-3.501851527	-1.205984305	2.852539019	-0.551485111	2.436820294	-2.609969561	-1.989003276	-1.267881634	-3.786127847	-3.524538558	-3.257416148	-1.389284213	-0.376822321	-0.134603905	-3.122235521	2.994842763	2.684670879	1.18443937	3.208852514	-1.070888557	1.134743467	0.197829128	-1.744534776	-2.755526451	0.114823125	1.654836139	2.671104763	-2.360136141	-1.061496009	1.429728726	-3.212516427	1.233695097	0.949933644	1.95555441	-2.388390894	2.682292461	-0.751924727	0.438911044	3.003087358	-2.350832878	-1.213295013
CC(/C)c1c(S/C#N)/C(=Sc2c3c(F)cccc2C(=O)c3)nc1C	0.597333333	-1.347001939	-1.762936637	1.027372068	0.794026632	-2.526713876	2.411765214	0.222795595	2.712198273	1.650005485	-1.109896956	-2.985723268	-0.693120224	-0.006478014	2.074255152	-0.32324643	1.061774618	-3.65682866	0.238893014	0.624136164	-3.339484177	1.12903372	3.256791156	1.345235746	2.083615165	-0.362671052	-1.806340362	1.557381531	-3.252987021	0.679032798	1.726056067	1.157751731	1.819211524	0.612254562	1.268525536	1.748415562	-1.313050661	1.93877099	1.773767075	-0.277661733	-3.384598886	-1.865630102	-0.811066662	-3.531469301	2.475585307	-0.897217823	-0.896083174	2.160896964	-0.708158536
Nc1csc(NC(C([C@H](O)C(C(F)=C(F)F)Cl)OC)C)ccc1	0.596690476	0.501057621	-2.333984185	-0.586825497	0.613943748	-1.036262344	-0.495356486	0.204281212	-1.146020765	0.458195129	-1.040112028	-0.707065369	1.396284061	-0.397126774	-0.63504752	1.789012295	0.614760837	0.008351513	-0.415407683	-1.405916896	1.606575311	1.220146701	1.360210275	-0.299775238	-2.43279467	-0.298421324	-1.399828715	0.520387674	0.234967967	-0.240699437	0.78131319	0.194283313	1.606358319	1.29777555	-0.037287113	0.504423812	-0.770935895	1.483559482	-0.41734634	-0.113797388	0.331317143	1.14284087	-1.00314459	1.449903073	0.679551313	-0.7205406	-0.395230984	-0.014646972	-0.49690874
C1CC(C(/N)n/N2c3ccccc3c3cccccc3=SC2C1CN1C)CO1	0.596348023	1.21098504	0.889432754	-3.467732017	-1.033693067	-0.027555923	-2.007963594	2.352071753	2.255789931	-2.486337204	1.062022877	2.39738754	0.319683806	-2.671522284	1.253531733	-0.126772666	-2.610179764	-2.252226873	-2.930304103	0.794360269	2.99075972	1.710506655	-1.112726488	-2.315828603	1.542789629	-2.61831671	0.462298571	-2.364651876	-1.411526275	0.870516542	2.135723599	-2.751998534	2.100339563	0.686656236	-1.858574315	-0.624575518	-2.954355271	-3.022134908	-0.662499561	-1.382276188	-2.432447398	-2.204176288	2.446110845	-2.53006667	1.191750343	-1.215962791	2.529737721	-1.393993766	-2.291390704
C(c1C(CNC(C)C(C(NC(=O)NC(C)C(=O)C)COC)C)ccc1)C	0.596277778	1.74399547	-1.70883895	0.254616187	-0.229994923	-1.117977992	0.691083181	-1.217951341	1.181042625	0.445515698	-0.050831726	-0.137705409	-1.000138611	-0.214760278	0.336897052	-0.590895756	-0.723571226	-0.143277156	0.564571582	1.482559908	-0.694832812	1.0050735	0.867179078	-1.668674753	0.802733461	0.243491843	-1.72490482	0.759651072	-1.595747701	0.284946864	-0.663669511	-0.337121871	0.379217696	1.43790528	0.92141772	-1.090753393	0.307322933	-1.387491337	-0.239754772	1.336383048	-0.456776854	0.598878685	-1.067394636	0.21632737	-0.092319053	-0.3593257	1.072812249	0.417686467	0.160929313
O=C(C(C(cccco1)nc1-c1cccc(F)c1)O)CNC(N)OC(C)C	0.596166667	-3.563443606	2.421487517	-0.142749927	-3.083572678	2.331777578	-3.529186712	0.279417055	2.510425568	-0.229943185	0.378477627	-2.939148762	1.307856053	-3.770674902	1.810468786	2.504818449	-1.36403981	-1.373824839	-2.990194429	2.672434934	-2.694714609	0.222910772	-0.285530655	-1.789735389	-2.635698927	-1.596338199	2.787150622	-3.421406087	-0.495972627	0.449111604	0.004565358	-0.143049362	-0.536385323	3.005502045	-3.094972976	-3.327243029	1.991863913	-2.951269548	1.654964132	-0.469501975	1.559155631	0.896601893	3.010655296	-0.681955836	2.436100023	-2.922567605	-3.074641307	1.231664821	-2.792899191
OC1(NC1=C(c2c(c3ccc(Cl)c3cc3c(F)ccc2)C2)ccc3nc12)C1	0.596154762	2.439602729	-1.564062177	-1.391907476	-0.198331655	0.344147649	2.575431141	2.352095815	-0.927583563	-1.171177475	-3.283889094	0.989266182	-0.290000061	-1.493619122	-3.028044403	2.611460703	0.188452136	2.765603142	-3.027719799	1.656285909	-1.029054954	0.209719188	2.733310564	2.069719686	-0.273135571	0.351045912	-1.036657905	-3.281262804	-2.480952152	1.008955728	-2.34837183	2.044060053	1.785870151	-2.146045285	-3.115965809	-1.307299066	-1.382256663	-1.246860528	2.503017761	2.777693129	-2.178527897	2.17651493	1.76855576	-2.782460559	2.93167691	0.974384365	0.931446055	1.486689314	0.462717432
C[C@@H](c1ccccc1OC#N)C(=O)NC(C(F)cccccc1F)C(=O)C1	0.595690476	-0.534916933	-0.802227839	-1.452984944	-1.647353452	-0.761223029	0.274553868	0.080265236	-1.531157685	-0.600859573	1.108878101	-0.923729272	-1.056953227	-0.926457918	-0.60600952	1.57588703	-0.252338528	-2.86314603	-0.265706968	-1.122945118	1.41651511	0.397893746	-2.118086142	0.798380485	-1.626179637	-0.348410994	0.086494627	0.433298675	-0.133628685	-0.06461458	-0.892093461	-1.711044983	0.279396094	-0.148858099	-1.494555454	-2.001192599	-1.278375551	0.832900296	-3.177959101	-0.324565845	-1.170064581	0.45046184	0.611191658	0.391771519	-0.529552346	-0.970600839	0.097931446	0.876038892	-0.089870979
c1coc(C2=Nc(N3C(CC3)/F)C(F)C(=C)c/c(F)ccc2=O)c1	0.59502381	1.166597904	-0.199472098	1.750339339	0.498129929	-0.222477363	0.052702867	-0.730086848	0.806028184	-0.366650434	-0.278962993	0.989743719	-0.562672061	-0.566814958	-2.015264602	1.081684775	0.752978665	-0.329012921	-1.029187188	-0.902018947	1.205707683	0.313763639	0.255605036	-0.115213065	-1.203705871	-1.852656039	-0.765687865	-0.995773963	0.125724914	-1.589619303	0.209008185	-0.396738923	0.37472028	1.469683074	0.638289796	-0.02108011	-0.947464298	0.656662548	-0.685258476	1.177061088	-0.789673932	0.917381696	-0.145651298	0.554781307	1.000125877	1.029897797	-1.670164687	0.841935548	-1.144801552
COC(=O)c1ccc(CNC(C(=O)N=C2C=C/c2cccc1)c1COC)=C1	0.594763425	1.021741105	-0.094611699	-3.550583082	-1.664369772	-1.376436017	2.787556815	-1.400846023	1.527067977	-2.876476942	-0.453471847	-2.020837085	1.094077621	-2.393308219	0.271650113	-1.554912964	0.37439053	-0.869354631	-2.906355075	-3.684996006	-3.45286527	1.330081226	-3.149120716	-2.018682983	-2.878574758	2.002157245	-2.210197271	-1.919835591	-0.768251764	-2.450026938	-0.52257554	-3.027928526	0.572534027	-2.56285427	-0.007778815	-3.655792654	-2.866214383	0.008195432	3.160559325	-1.830918854	-3.13868898	2.276252894	0.318646584	0.605167585	-0.550313531	-0.218038842	-0.913385968	-3.127920634	-2.216789499
OCC(Nc1ncc2c(SCl)cc(=O)n3nccc2CCCCl)cc2nccnc1c2COC(F)cccc3	0.594614719	1.184147214	-3.775799993	-2.810343293	0.830106424	-1.303661396	0.294370564	2.417232977	-0.192430623	2.101557566	1.42277562	-0.970340436	3.161744494	-3.032205477	2.421029059	-2.824504599	1.194703602	1.154235113	-3.577219783	-0.675598461	-0.958832342	2.003701632	-1.679550147	2.686455776	0.601248878	-1.075354521	0.261580824	-3.02311598	-0.61618174	-0.649184179	1.579077215	-0.731098771	1.025756532	-0.382648949	0.348390856	-1.775283137	-0.878056616	1.579985903	2.759888803	1.749981966	2.213682953	0.471752191	-2.235889379	-3.474698534	-2.709035474	2.300189574	1.546402805	1.520933757	-3.709823992
CC(C)(C[C@H](CNC(=O)c2c(nccccn2)nc1)c1=O)[C@@H]1COC1	0.594583333	1.20100379	-3.372030507	-1.082907368	-0.958839103	0.343226741	-1.465076561	-2.612811392	-2.017183314	0.579448622	-0.110724131	2.725465209	3.181227236	1.608915158	-0.515315025	2.395470682	1.205409564	-0.71218075	2.779200641	2.446051971	2.55881008	-2.506200849	2.606821331	-1.93430642	-1.168303844	-2.322229659	0.35796262	-1.015598987	-3.788584282	1.313106318	-3.503241971	-1.001500329	-0.345658883	-3.66664503	-2.513151469	-0.934862868	-1.62601483	2.029929321	-0.386255269	1.463655081	-2.072174552	2.262235504	-2.212470941	0.712120952	-3.526831459	-3.030673371	-0.396931787	-1.337655802	-2.937681899
C(C=O)N1C(O[C@H]2C(c3noccc(Cl)cc(F)ccc3O)C2)c1	0.594404762	-0.926409563	-2.753182978	-2.321128255	-1.585177673	-0.420427282	-0.822902299	-1.504605491	-1.217424265	-3.637209966	0.135620441	1.639206172	-1.246630638	-2.809484465	-2.365456237	-0.749172903	0.993124745	-1.189457699	-3.747810908	-1.412622188	-2.813513925	-0.054614063	-2.338825465	2.180823152	-0.714371184	0.513425923	0.927782071	-2.741494211	-2.910752045	2.119726565	-2.56795145	2.045525189	0.447660936	2.912549321	2.020022621	-2.955899041	-2.523411112	-1.447072783	0.388555825	1.376645495	1.41625715	-2.980288542	2.133242218	-1.411791473	2.819590461	-0.650694567	0.345880772	0.535814567	-3.704223456
CN(c1ccnc2cccc2ccc2)n(C1C(C)C)CN=C2	0.593483001	1.008880426	1.270636416	-2.918265628	-0.979804634	0.36043429	-3.745726567	-0.616587827	-1.937691464	-3.785569587	-0.054856908	0.344876426	0.78723925	-3.343717303	1.542537324	1.90020517	0.839730186	-1.25028596	3.230849219	0.378860978	-0.571826879	-0.918982336	1.934131057	-2.311700804	0.834518174	2.936995125	-0.943643535	-2.206053694	0.291172978	-1.288552323	2.248517695	2.134864935	-0.868439225	-0.884487357	1.590239463	0.35553089	2.50261465	-1.604902938	1.383662714	-1.917587362	1.899822661	-3.018041688	-0.115524147	-3.540287332	-2.208117965	-2.096592139	-0.22449352	-0.905497257	-3.442359108
C[C@H](C(=C)/O)C(C)=N/c1ccc(C(C)(C)C)C(C)C(Cl)C1	0.593309524	-2.082645936	-2.615548168	-0.738828765	0.135876333	-1.399983967	-0.356402333	1.478104216	-2.083103817	-1.917968043	0.870014749	-0.655100718	-2.410509773	0.334322416	-3.981422525	0.898585407	-1.323614053	-1.357244536	1.144372718	-0.553587438	2.024365169	-2.358738055	0.443700658	-0.867710216	-0.810141489	-1.494287064	-1.381378997	-0.187486975	0.595893094	-0.655018323	0.863002993	-1.050418314	-1.251457274	0.557859778	-4.31146841	3.227448428	1.947311972	1.151213223	-0.688824396	1.636718387	3.11955192	-0.582256842	-0.579599194	-1.979172913	-2.201235293	-3.335591883	1.215697193	-1.231846514	0.086210288
C[C@@]1(Cc2nc(C)c(c(=O)nc2cc1OC1=O)c1ccnc1Cl)c1	0.593096758	-1.442535764	3.014190272	-3.102086735	-1.180831601	-1.789291907	-0.914899388	-1.547375849	-0.837689917	1.807653364	1.534987103	-1.827378571	-0.702596489	-2.075474299	1.671454706	-1.203735546	2.017493747	1.839219091	-2.463010467	-1.232522563	-0.196490529	-2.039184212	1.484947613	-2.368886708	1.043648332	-3.431653358	-3.403612893	1.225189133	1.657201345	-1.040814848	3.098176353	0.188705578	2.856226772	2.252096134	-1.787255797	-3.328225748	1.365655011	-1.726226706	-1.293843092	0.131836525	-0.850140875	0.310763678	-1.590900178	-3.042908962	-3.516308515	1.641631994	-1.50772791	-1.098818171	2.651714932
COC(=O)c1cc(c2cc(/c1)cnc2)N(N/N)[C@@](C)(C(=O)OC)Cl	0.593035714	-2.434399468	2.534761872	0.188288756	-0.980803487	-0.016538497	-1.996890903	-3.347695757	-3.617455421	0.927227221	1.913559533	-3.311217214	-2.50800642	1.232623257	2.655225707	2.336523867	-0.531910245	1.952527655	2.06635557	2.174048509	1.412699394	-0.890247934	-1.265273897	-1.529609628	0.743783735	-0.892658743	-2.038229337	2.916731275	2.813766766	-1.042633636	-1.682412281	-3.37760796	2.718534822	-1.332655801	1.401629288	1.13941125	3.114621276	-0.356943056	-1.669921098	-2.40005606	3.290564661	2.508493832	1.348135988	2.714869359	2.863198068	-2.365771579	-3.201650927	2.664367818	-3.181480201
Clc1CN(C(=O)O)C(C(=O)C(C)(C)Nc2ccc3c(cc2)ccco3)C1	0.592833333	2.271330716	-0.964258288	0.282426936	-0.870621809	-0.810236374	-0.391889847	-1.904047242	-1.785170313	-1.437382321	0.689807863	0.138087023	-0.151080987	-0.184959358	0.717040613	-0.208472741	-0.969110169	-0.304367781	0.667477268	0.303328259	1.222404016	-1.663413538	0.818634072	-0.950427526	1.132746904	0.941803318	-0.471705054	-2.43610694	-2.860608862	-0.171994778	-0.498546682	1.903545421	-1.388985267	-0.361640965	1.267594382	1.133679857	-0.90331548	-0.811810425	-0.41034747	-0.445486138	-2.049433832	-0.938017611	-1.336227918	0.814606625	0.411885721	-0.938795402	0.216016976	-1.948771358	1.698326152
CC(C)C[NH+](C(=N/OC)C)OC(c2c(F)c3cccc3c2Br)c2cc2=O	0.592371429	-1.426734482	1.736672982	1.846716899	-1.008835454	0.883881813	-2.14455527	-2.910140284	-3.384471267	-2.737338951	-3.184712696	2.74478646	1.885672348	0.121691341	-2.786702489	2.970879509	0.924294628	-1.526691572	-2.320897761	1.286423265	1.313287003	2.847562862	-3.190251345	0.604990076	-3.236393285	-2.424285464	-2.662687451	0.577573961	1.988519882	0.405414966	0.186580055	-1.364414985	1.698268134	-2.802349044	0.892205272	-3.44808776	-1.143763745	-0.309963137	-0.409646425	1.769757658	-1.136632967	0.6980564	-1.23597905	-2.636897916	-1.129490289	3.233285857	1.27945555	1.358116928	-0.98270419
C/C(=[N+](C=O)C(ccc(-c3ccccc3)ccc2C)c1ccno2)C1	0.592333333	-0.078382542	0.042307993	2.885247684	-1.796369161	1.641520572	-0.782455915	2.068931905	-1.17346364	-0.443124104	0.407857193	-3.129776089	2.187190584	-1.354964889	3.18257226	0.90144342	0.163602117	1.040074422	-1.384977899	-0.681722356	-0.589740049	-1.02887495	-0.734818032	1.150422689	-2.505599464	-2.576859312	1.07977485	-1.932195687	1.089612605	1.084123391	-0.571287652	1.840225018	2.800217597	3.279970832	2.699083017	-2.205818119	2.92455529	-2.200613086	2.701855336	1.284503851	-2.467596238	-2.908897503	2.020295077	-2.326810769	-3.55535716	1.178212067	1.305297422	-2.464005328	3.060864868
OC(c1c(C2C3COC)C)C(C#Cn3ccccn3)cc[n+]3/C(=O)nc1-c2	0.591474489	-1.66664933	-3.42191787	-1.115468595	3.086739588	3.081312581	-2.770652278	0.284137765	-0.878568899	1.862986194	-2.214470909	1.637244286	1.93088716	-2.649983149	-0.701030019	2.661244259	1.345741158	2.371930477	1.998292504	3.193862377	-2.956180258	-2.895631872	-2.08990083	-0.640771793	-1.078018538	2.445062114	2.885503347	-0.613144542	-0.32177168	1.076021084	0.266787032	-2.92320157	2.376543238	1.825651267	-0.018076101	-3.508837835	2.222725433	-2.372003224	1.684922432	2.557636141	1.270859676	-1.555779598	1.870404318	-3.494054933	0.911663624	-2.328883679	0.650092441	-0.201311463	0.697809807
OCC(NC(OC1cccccc1CC(F)(\N=O)C)C)C(=O)/C1C\N=N1	0.590559524	3.049911222	-1.108614081	1.349044259	-0.85364139	3.288143536	0.138855258	-1.408156053	2.609700376	-0.670605702	-0.006446726	-2.766955261	-0.553566316	-3.533713734	1.881789008	-2.202492087	2.621736258	-0.513138667	-1.115388562	-2.172789054	-3.233886525	-2.383437892	0.531569498	1.521502797	1.523586163	-1.201139361	-1.045549992	1.014531176	2.464379749	-0.562807769	-0.99579999	-0.46495418	-0.050147291	-3.428419993	2.568554358	-3.416594166	2.872871447	-1.344220826	2.070622318	2.683443318	-0.39772192	0.431655077	0.627338615	0.315920828	-2.285958955	3.035196097	0.954912011	2.643354243	1.393791884
COC(NC(c1ccccc(CCOC)c(C)c1)COC(C)COC(OC)(Cl)C)C	0.58947619	1.443919157	0.214521627	2.875688301	-0.390024017	-1.164755777	-0.374652105	2.255950064	1.078451589	-3.322507376	-3.179391221	2.558387005	0.065047791	-3.430910261	-2.616413641	-0.284186021	-3.474658664	0.915194794	3.153111679	2.99792543	1.736773086	-3.063276754	3.092889194	0.137579533	-1.036976083	1.48398107	0.232124563	-3.75168693	1.329537875	-3.125185085	1.89709556	2.169835837	-2.766949895	2.351418411	2.406060557	0.037504318	2.171244148	3.013398128	-1.885450096	-1.48750143	1.824060882	1.863394075	-3.35358438	2.533795959	0.232895345	-3.658548803	-1.807106308	2.304307908	-0.483549264
c1ccnc(Nc2ccc(F)c(c3cnc(F)cccc2)c(C(=O)n(=O)c3)C(C)C)c1	0.588952381	-2.766661225	0.252040202	-1.970982478	3.035322416	3.139486511	-2.49411893	-0.170523742	3.289601478	2.264909872	-1.940276501	0.245225889	2.388392591	-2.740325825	-1.468371059	2.163001462	-0.430466818	1.314300434	-3.19045509	-3.060310164	0.779937857	0.559244511	2.468883047	-0.787363796	-2.148231211	-3.616413577	0.803821832	0.770696092	-1.061601249	1.079693352	-1.587461468	2.462236808	-0.356770222	-0.220473406	2.839527068	-1.525702906	1.281179445	2.758051945	0.824164342	0.824128015	3.202340364	-3.68042223	1.372883613	2.521487909	2.154517414	-0.858850537	1.851114391	1.513852106	-1.942152257
COC(Oc1cn(C(C)=O)cc(N1C1NC(=O)N=O)F)C(C)o1	0.588928571	1.037908858	-0.364938363	0.174360642	0.175760618	0.00621776	1.488831582	-0.43071644	2.101279905	2.258574683	-0.855060006	0.213434631	0.615007236	0.510885876	-1.430180731	1.810017135	-0.521981355	0.158746139	-1.19486375	1.025155985	1.026319401	1.95161319	-0.262033912	-0.772639627	-0.054600256	0.87243119	-0.153281624	-0.220387908	0.546459387	0.255608808	-0.49884247	-0.889184793	-0.00678782	1.18069883	0.262338989	-1.631296425	-0.351735736	-0.354300197	-1.209696631	0.388577345	0.42975351	-1.358981355	-0.309529274	0.01734245	0.289320842	-1.65765909	-0.448241827	0.921038762	-1.467905159
C1=CC(C(C(/C(C(C)NC(=O)N2C)C3=O)C3=O)C(N)COC(F)c2Cl)N1	0.588809524	0.845626386	-1.367701016	0.562159319	0.382440845	-0.694392664	-0.285183447	0.282231515	0.023784305	-0.420427314	-1.056409244	-0.048501678	0.720397724	1.009371016	-3.269475914	-2.314944243	-0.114574966	0.068493846	-2.700218872	-0.346111504	0.758563141	-1.028906433	0.078127996	1.158865632	-1.336811225	-0.086539703	-0.716059966	-0.71538426	-0.930093422	-1.125387943	-0.598104488	0.958873605	-0.047508507	-0.358808817	-3.042232652	0.494317891	-0.617470917	-1.70804307	3.670361052	0.395050072	-1.59389559	-0.29403297	1.042829857	1.529341252	0.2689064	-0.860738985	-0.895365318	0.611620945	0.803497151
NC(S[C@H]1CN(C(=O)Nc2ccc(F)nc2n2C)C)c1ccc2	0.588809524	-2.011557731	-1.250611683	-0.854439617	2.178801373	-1.737173275	3.274791638	-0.542768026	-0.160600133	-2.720935202	-1.725450695	1.632218738	1.250332541	-2.614289054	-0.410628375	-2.224851982	-3.201285437	2.936685164	1.408514277	-2.216923728	-3.358021333	-3.252609225	2.033802543	1.189924207	-1.640770531	2.540501588	0.742487091	1.511080195	1.286408176	2.651571955	1.770454255	-2.132536591	-0.677756609	0.885876046	2.256583809	-0.492845488	-0.571238713	1.28596838	-0.686947297	-2.676365739	1.093892391	-1.009071897	-0.011215329	-2.978617908	-1.005660061	-3.604632691	-1.083376017	0.807918265	-0.727015878
C(CN(C)O)=Sc12nccc(C)c(ccccccc2)cc1[S@](O)[C@H](C)CO	0.588807018	-0.545382448	-2.085362807	-0.699733922	-2.514496	-0.23106005	-3.164570666	0.177943348	0.404948111	-3.758519863	2.510136234	2.28460494	-3.206278739	-0.656842151	-2.679754933	-1.977239323	0.02006392	3.091823663	1.568793019	-2.816779905	1.754788153	-2.325963612	2.976878194	2.142924995	0.814956824	-2.264095864	-1.529165804	-1.515565247	-1.064661887	0.709530374	-3.746239123	-3.349584644	-1.761596881	-3.034390602	1.489778341	-0.163270426	-1.015730284	-0.245731312	2.304411633	3.152640451	-2.651522671	1.627111172	3.032532815	-1.928734695	1.718865395	-0.248768565	1.966878182	2.16622419	-2.805773491
C1ccc(-c2ccccc2)cnc1NC(C(O)c1C(O)C)c1[C@H](C)C	0.588666667	0.254031347	-2.604435669	-1.406777525	-0.803135948	-0.607371752	1.983891733	-0.625351178	-1.257402591	0.474357139	-1.440916217	0.587475084	0.351989849	-1.744190443	-2.299353446	0.294456006	-0.180105024	-0.811176163	-1.593007766	-1.211597387	-0.786751849	-0.942450635	-0.341803007	-1.372403666	0.356443494	1.470508607	-2.317799801	1.648724442	0.246479922	-0.042187661	-0.051378453	-0.918830244	-0.226425422	0.533427973	-1.181183098	2.331929837	2.145286241	0.606255298	-1.075408354	-1.700501831	2.1115531	1.190227264	0.938044208	0.188831194	-0.386349016	-2.57582527	1.14358993	-0.350277046	-1.951970612
Cc1ccc(N2CCC(C(C)CC)N(C(=O)C)nc(C)cccn2)cn1	0.588649351	0.662463456	2.787622022	-1.768030699	-0.1330458	-0.878589786	2.834227069	3.124764646	-3.193999763	2.334286973	0.053272081	2.351883241	2.130321841	-2.947333666	-2.878126445	-1.798329787	-0.532428791	0.088697138	2.331904014	2.654271163	-0.078050738	3.083953221	-3.667496347	3.038280985	0.358844123	-0.008018924	-1.825971658	-0.567799303	-2.725578066	2.960086097	1.127349271	-2.265728558	2.209972216	0.969057258	1.609613292	0.396771548	-1.85731591	2.452913633	-3.474858667	-3.180429555	-3.35371795	1.902268859	-2.283018503	0.7633986	-3.599082227	-0.681189302	3.262913801	-3.573311837	2.847836717
COCCOC(c1nc(C(C)C(=O)N(C)C(=O)c1cccccc(C)cc2)C)s2	0.587876623	-1.180390449	-0.782205523	-0.033853734	1.213982313	-2.05786546	0.242480029	-1.333814057	-0.602246907	-1.000265624	0.801197396	-1.179817517	1.113718628	-2.695071015	-0.298139999	1.046564979	-0.029378546	-1.705730708	0.244285428	-1.620553644	1.786934385	1.082651364	0.08145149	1.4607198	-0.656420524	-0.403717113	-2.38617344	-1.029024148	0.954328973	1.304224883	-1.125660015	0.951700074	-1.481569527	0.639473588	0.346173426	0.026573933	-0.698009224	-1.717600506	1.047545546	0.134981263	0.206429588	-0.681752167	-0.210503015	0.594699445	1.263852783	0.807697247	1.027889336	-1.347746617	-0.512567404
Clc1cc2nc(CNC(C(=C(C)C)c2c1=O)OCOC1)cc1	0.587649668	0.692729231	0.713657968	-2.930766173	0.637972391	0.63701634	2.338150211	-1.243612851	2.966982611	-0.190812929	1.095497104	-0.649946561	-0.458527284	0.534786016	-3.700099525	-1.063831517	2.848425486	-2.812460464	0.45538017	2.550417119	-2.349197762	2.911733025	0.701179926	-2.456190466	3.268866957	3.070343567	-2.444098521	0.044302368	-2.154447009	-0.94949405	2.726793217	-1.762890657	1.040563598	1.241664403	-3.081862318	1.967697174	-1.907543562	2.419158745	2.192978484	-2.94127	-3.374451636	1.838116695	-2.539002576	0.715069088	1.323545697	2.408404057	2.143758403	-2.344766703	-2.103086988
COC(C(C)C(C)C(=O)Cn1c2c(cc2)NC)C(C)=C(C(C)Cl)C1	0.587309524	0.878491064	-2.129781579	-0.763837746	0.679911165	-0.486458298	-0.464311322	-0.155104753	-0.467913542	-1.840099853	-0.169132173	-0.426792163	-0.958914036	-2.070367869	-0.759540169	3.164186611	-0.55575715	0.285392439	0.851845804	1.422915715	-0.464606924	-0.140540217	-0.196160299	-2.135599741	-2.449267251	-0.562159614	-0.231862274	-0.226007472	-0.362935014	-0.30858224	1.865601371	-1.861398123	-0.795501012	1.932104061	-2.914340152	0.490787177	-1.245917125	-1.657556164	0.465362373	0.048083117	0.629446207	1.715055021	-0.849975853	0.650756427	-0.801626135	-1.190834283	-0.046949947	3.113391988	0.814364069
ClC(C(C)C(=O)c1ccc(C)n(C(=O)CNC)C(F)cccc2)CC12	0.587285714	0.404936914	-1.369834451	-1.328554772	-0.407031375	-0.117084108	-0.269544236	-2.323540752	-0.198489571	-0.031694721	-0.43975422	-1.576605654	0.004047302	0.123004222	0.410226825	2.09257679	-0.539034317	-0.148544584	-2.160901088	0.731045319	-1.721035045	-1.005029301	-0.980611229	0.039942773	-0.893000194	-1.398311984	-1.843342528	-0.925966849	-2.008557334	0.934884304	0.975424953	1.013668824	-0.756948364	3.024461331	-0.422709933	-0.129659843	1.327600272	0.82952943	-0.590918078	0.495576673	-1.200132953	0.175415645	-0.114723752	1.263610505	0.552658129	-0.905866763	1.404108485	-0.099761528	-0.533517979
CN(C(=O)n1nc(NC2CCC2)cc2n1O)[C@H](C)C(C)C(F)c(O)c(C)c(C)c2	0.587283208	3.269630785	1.832691991	-1.75031154	0.243138318	-3.538470257	-1.066795273	0.072302711	-0.401630387	-1.611266659	-0.622018674	-2.553182883	-3.436077368	-2.852815127	-1.957933502	2.362697982	-3.525063797	2.919561327	3.008568232	1.715976327	-0.636381551	-2.404976359	-2.393546588	-1.240102549	-2.722865497	0.434411851	2.421140908	2.466687291	2.364551698	-1.007811263	-0.203692425	-1.956041836	1.672715509	-1.399940571	-1.29188539	2.269950909	3.207807459	1.016686612	0.335539618	0.12602818	1.539454251	-2.517937285	-3.220226455	0.927316277	-1.392120246	-1.274180509	0.057968189	-2.218662279	2.953761938
Cl(C)C(C(=O)[C@H](C)C)C(C(Br)N(C)C1O)cccccc1	0.585198413	-0.492327747	-2.413184379	-1.199838519	0.418688615	-2.29892404	-0.415532103	0.219083945	-0.312861089	2.234321381	-0.798587724	-0.629214371	1.575025522	0.484943441	-0.601369997	-1.48977315	-1.211334171	-0.950705847	-0.081952925	0.161194198	-0.375454966	-0.314614353	-0.163115655	1.380754885	-0.945783717	-0.182127398	-1.651488221	2.743841841	1.408203634	0.732507775	-0.063358771	-0.372376941	1.567740384	0.797553508	0.290553525	-1.645076189	0.062868058	0.550831685	0.358832377	0.990433065	-0.651209102	0.446464887	0.5407207	0.261272095	0.238076932	-1.059892764	-0.123518985	1.114335178	-0.018931361
CC1CC(=O)N(C2cc(C(=O)N(C(CO)C)NN=C1F)CN1)ccn1=2	0.584783208	0.395177618	-0.507976227	0.598505379	-2.439748066	-1.996771375	-0.301730977	-2.924048121	1.070475495	-2.067965907	0.499831076	0.081740069	-1.654510205	0.625728127	-0.332004251	-1.58333167	0.628400066	0.632716331	-0.575800589	0.713083601	1.947567704	0.367305668	0.118142826	0.650003126	0.592546044	-0.894652715	0.039590555	0.051350443	-1.019341307	0.744487355	-0.276652974	1.694816292	0.57302583	-0.12354144	-0.201211985	0.839259186	0.441073187	0.058575733	1.169855326	0.030576405	0.338004051	1.640648093	1.341632962	1.422541273	-1.422648941	0.813699629	0.432522984	-0.705627636	1.078134113
CC(C)(C(C(=O)C(C)(C)C(=O)C2=N/c(F)n2)c2c1ccc2)c1	0.584690476	-0.107268821	-0.938365011	0.109877471	0.404549778	-3.165436391	-1.764222022	0.186761803	1.15427884	-0.009769189	-0.129602898	-0.171306002	0.39080536	0.875465135	-0.401765963	0.126735519	1.541286974	-0.267797034	-2.193724355	0.106643495	1.992651953	1.361875671	0.013632091	0.482317339	-0.415680882	-1.0014754	-0.720698089	-1.475149788	0.373247245	-1.421538146	-0.616814191	2.42164742	-0.016254142	0.884135504	-0.318535263	1.310910041	1.731841249	1.156332231	0.89566708	1.100134055	-2.474354787	-1.881029646	-1.507226461	-0.478403709	0.561361798	-0.65199136	-0.080273338	1.211916594	0.447046319
CC(C)CC(=O)NCC(CO)C1C[C@H](C(C(=O)N2C)cccc2Cl)C1	0.583654762	1.067969586	-0.720374222	-0.614213693	-0.449009439	-1.96989606	-0.242007784	1.12592948	1.017606011	1.330476793	1.222738517	-1.698679921	1.438616218	0.807230989	-1.686991927	-0.749179344	0.264588219	-2.159454995	1.276746562	0.928358144	-0.297961062	0.626343693	-0.540798888	0.596274852	1.243239901	-0.238970914	-0.201090553	0.412377107	1.519294233	-0.01336702	0.012259563	0.986223797	-0.831541981	-2.237952613	-0.377605701	-0.221303621	2.286162672	0.429950372	-1.536900678	-0.528718992	-1.387938283	-1.09415009	-0.327322355	1.445231662	-2.038866352	-0.932217895	-0.091023659	2.47070264	-1.496551622
CCOc1ccc(C)c(C)/C(C(=O)c2cc3c(c(C(=O)N3C[C@H](C)OC)=Cl)c2=O)c1	0.582619048	0.319749769	2.358075866	-0.07572206	3.017886324	-1.610857275	-2.043481018	-0.955687478	-0.812203425	-0.431233892	2.962695871	-3.724634439	2.849062929	-0.025713698	1.164890832	-0.996182761	-2.662832112	-3.101009119	-0.776307507	-3.710981309	-3.280337786	-3.413415777	-1.119374418	-0.026936942	-0.96562143	-2.995951575	2.968726846	0.582300186	1.030705403	-2.118840444	-2.201563356	0.833856294	-3.117220062	-0.160803138	1.678159835	-2.540328347	-2.887381054	-0.433559056	-0.974310282	0.343642943	-1.46996343	-3.377642881	1.615170121	-0.1605815	-3.260842705	-3.12564451	0.561379198	-1.469678118	-0.488018581
C/C(=C1C[C@@H](C)NC(=C)N1C[C@H](N1C(OCl)C(C)C#N)C(C)C(F)C)C1	0.582309524	2.44034195	-0.678461434	-0.963575456	2.950806559	0.950164593	-3.379958001	-3.428031965	-1.203395579	1.50752392	-0.381764707	-1.059760852	0.59956464	2.471048496	-0.567731006	2.579689148	2.636756267	1.009780225	1.512731033	0.308811318	0.535467084	2.930465317	0.333051353	-3.659646011	2.384306094	-0.298949608	0.402523146	-3.366506727	0.741010049	-1.271093731	0.147592043	-0.292370947	-2.560581523	0.744150597	0.292878662	-2.649997275	3.239913353	-1.401165188	-0.929368136	-3.297415013	3.156831449	-1.727708996	1.625270661	2.192646464	-3.398462172	-2.675217257	-2.953940423	-2.329289215	2.010808791
C[C@@](C)C1CCN(c2CC(NC(N)NCO)=O)OC(=O)NC2C(C(CO)C(O)C1O)O	0.581140351	-2.453372022	-2.066980583	-2.033645364	2.928633288	0.232386885	1.014636885	-2.379841168	3.003489324	-3.046469137	0.582733422	1.38795421	3.148578707	-0.951362527	-2.523799382	0.658642123	-0.74846598	-1.492486399	-0.469166297	1.742675236	3.113536593	-1.545359093	1.165991218	-2.545944709	1.624264831	-0.3023455	-2.49744203	2.156363135	-1.056565033	-0.104603226	-0.086082908	-0.937549151	-0.957081931	-2.867445699	-1.928381363	-0.627990511	0.418459079	-2.629120166	0.221269634	0.555612099	1.599678331	2.082009116	1.260741592	-1.877569826	-3.579069797	0.183706458	-1.976674142	-0.543184012	2.780301711
N[C@@](C)c1ccc(C[NH+]2C(NC(COC)C2)c2)c(c1C1=O)CC(C2O)N1	0.580885449	1.354238078	-3.605397919	0.108151633	0.919530863	0.904402178	2.482071946	-3.022133329	-0.269170704	-3.313573313	-0.549814467	-0.744328667	-0.35400989	-0.491356118	1.094464065	1.427250847	1.575878854	0.837735811	2.546583188	0.062624877	1.347729147	-2.031979673	-0.839402598	1.484258461	-0.080205095	1.057879334	-2.107643965	-1.296781625	-3.489903281	2.068972721	0.592588253	0.036617014	-2.935539143	0.890871035	-3.198923971	0.748593547	-2.813504217	-0.068257294	-0.464686862	2.015323949	-2.500148649	-1.357449555	-3.009553859	-0.010608829	-1.82249544	1.900487188	0.30695726	-1.587354184	-1.792495144
COc1cc(NCC(=O)NC(=C(C)[C@H]2Cl)ncc1OCC(C2)cc1Cl)cc1C	0.580626073	0.466982838	1.799935553	-1.117229429	0.767880879	0.439465824	-3.044226943	2.558166433	1.794889333	-2.438000179	-2.470280326	1.742294574	2.233332478	-0.166884479	-2.968415547	1.899474486	1.115822324	0.745178229	0.499839585	-1.671636825	-1.126189164	2.703811478	-1.767561795	-0.540280535	-0.0254481	1.658814398	-0.849241297	0.404361325	-3.123741382	-1.632107687	0.176081776	-1.761730657	-1.36697431	0.803670085	3.000061301	-1.491924428	-3.634509615	0.707561695	1.695394836	0.308353138	-0.755330011	-2.201952251	0.864904042	-3.519321028	1.061708125	2.584730115	2.941902708	-0.559640087	-2.443977834
Oc1(NC(Oc1ccncc1F)C(=O)NC)/C(F)cccccc1	0.580166667	-0.733954481	1.153376524	-0.230511218	-0.445525253	-0.224968199	0.234245204	0.810105445	-0.869344732	0.478082467	-0.041857746	-1.42798529	-0.14288148	-1.568924875	-0.482123665	-1.10827118	-2.489397846	0.059496445	0.167284291	-2.409027526	-0.377119698	0.480323122	1.524653081	0.929063242	-0.417463803	-0.718048487	0.704000243	0.742364195	0.459598252	0.142155861	0.273936164	0.054505655	1.520396473	0.29503534	-0.4280662	-0.237482967	-0.645608528	0.636048369	1.484136715	0.365358826	-0.062770792	1.664574727	0.962246881	0.60296118	-0.928669092	-0.104157055	-0.484678731	0.747213955	-0.671833262
C[C@H]1cccc(C)C[NH+]([C@H](c2ccccc2OC(F)F)F)c1F	0.580166667	-0.288238225	0.308899988	0.313470079	-3.798598994	-3.70794391	0.773781709	-1.822159118	-1.720639838	-2.274224933	-3.110375714	-0.39268578	-3.199151262	-0.093647301	-2.414322768	2.089070535	2.779816138	-3.66962501	0.055933759	2.549226252	-3.178450935	3.117444329	-1.32083095	3.261679759	-3.548406304	1.150284976	1.380843304	0.396141262	3.225827759	1.257448673	-3.057357844	-1.894017123	-1.943994944	0.33454651	-0.895812007	-3.73671059	2.276930535	0.954330998	0.828858645	-0.426304967	-2.968944314	1.605588204	-0.285549897	-3.586548944	-0.493300502	2.306194366	2.380636551	-1.417377398	-2.162157587
SC1nnc2c(COCO)nc(OC)C(F)(F)ccc(=C(/C)C)NS(=O)(=O)c1C2	0.579552116	-2.968125996	2.645634837	0.221879286	-0.787852015	1.550380819	2.856749493	3.190117333	1.69758288	1.947163859	2.719672449	-1.665077132	-3.671594745	1.474479894	2.808353893	-1.75124631	2.724761658	3.097127093	1.375459182	1.795866411	2.233764466	-0.941485739	1.014195952	-2.462559873	-2.798281135	-3.096722087	-3.400409859	-2.853036906	2.740055257	-3.223997397	2.439519371	-3.345772469	-3.207845873	-0.06096163	1.058691389	-2.758346613	1.605850519	1.361755441	0.288377762	-3.772155857	-1.317853882	1.825932608	-1.988754295	2.260558882	1.841691871	3.279591066	1.465725452	-0.967700826	3.138373716
C[C@@H]1CC(C(F)oc(C#N)(=O)C(=O)NC(F)c(C)nc(Cl)c1C)C	0.579547619	-2.543987843	-0.114003322	2.645059383	-1.562725764	2.441775578	-3.766873952	0.968778092	-3.585187088	-1.522413035	-2.774556851	-1.154509462	-0.558153581	0.102416649	-0.853872229	-1.181332652	-2.414256972	-1.198291821	1.161009274	-2.048685599	-3.435269891	-1.713050414	-1.167696455	2.529972903	1.339661607	-1.543212961	-2.28472582	2.341737006	2.901485735	3.298585525	-0.865159486	0.41658782	-2.290193145	-0.879446792	2.178214619	0.124186896	-3.118217873	-1.357791511	-3.561861263	-0.279312691	0.901667232	2.835335136	-1.122599806	0.129844614	-3.508010522	1.49144926	-1.563716144	2.67666387	2.278095079
COc1ccc(C(=O)NC2(C(F)F)ccc2conc2)c2(F)cc1	0.579142857	-0.224659298	0.142242756	0.308955785	0.136922559	-0.094500144	-1.310375159	1.665800414	-0.14084297	-0.714789171	0.813622873	0.553439888	-2.890564065	0.369822336	0.786203591	0.007276815	0.927353644	0.208939846	-0.764398397	-0.143309722	1.822922589	-1.107837886	0.967680337	0.063881921	-1.040223769	-1.11805713	-0.641018782	0.142612248	-1.737266091	-0.391707469	-0.830889117	-0.151578765	-1.188057102	-1.569878252	-0.645854596	1.011528072	0.713867624	1.634388673	-0.803863004	1.536763189	-0.49950697	-0.991261702	-0.682468315	-1.173861621	1.420868935	1.456729552	-1.606569302	-0.819809505	0.519174079
C[C@H](C)c1ccc(C(=O)NCC(=O)N2[C@H]3NC(C2=C)C3C(O)CO)cc1	0.578878446	-1.101419321	1.523055148	-1.366112634	-1.067571436	-1.832639572	0.574714754	0.025510878	0.960867515	0.365917305	1.587461369	-0.53437698	0.169031898	1.645856482	0.022047763	0.410570357	1.537311891	-0.898280586	-0.677523736	0.182657838	-1.688164153	-0.409385794	-2.283253967	-0.613183104	-0.426010736	-0.157605127	0.718482501	-0.984676292	-0.551960787	-0.175351637	-0.113716597	-1.038310348	-2.358552957	-0.65846231	1.241889419	-1.791310761	-1.816383373	-1.454044306	-1.415787519	0.679475944	0.065861113	1.342191284	-0.557341383	0.726344112	-0.054845036	-0.282228794	-0.665683414	1.886573376	-0.504065285
COC(=O)CNC1CN(nc(C(C)nccc(C)c1=C(F)F)F)F	0.578714286	-0.123577417	-0.659647119	-0.38826385	0.962982604	-0.535037031	-0.024415242	1.947953847	-0.035722762	0.995393733	0.495726401	0.211298234	-1.798456397	-0.630144252	1.036246233	-0.083517111	0.651227712	-0.030939061	-2.2370032	0.612300088	-2.148898685	-0.426519152	0.135236598	-0.688671337	-2.151913816	-0.994286526	-0.890460065	0.959242018	-2.246460808	-0.116389765	0.512761002	-0.5751604	-0.094880974	-0.920450503	0.594302429	-1.368067454	-0.58308755	3.158267849	0.435522113	-0.223077666	-0.301351484	0.574165865	-0.930136109	0.199663843	0.63643568	0.084485879	-0.633851905	1.010919688	1.33000638
Cl[C@H]1NC(=O)C(=C(C(N)=C(O)C(C)=O)C2=c3cccc32)C1=C	0.578	-0.59090501	-1.293760189	1.785863029	-1.020499335	-0.353879482	0.169366463	-0.186163482	1.651549864	-0.671970712	0.938231722	-0.676938986	-0.834663736	2.264404001	-3.174109753	0.413772549	1.633492331	0.50639568	-1.113641618	0.884709202	0.81382225	-0.151620666	2.249521671	-0.38532102	-1.379224807	-0.992225908	-0.637153185	-0.069846729	1.274680813	-0.417382095	-0.971652532	1.36129031	0.135739435	0.889581812	2.008107788	3.124943104	-2.003419197	2.973422102	-0.793399801	-0.338080808	-3.79658941	-1.039832721	2.453522515	2.339041863	1.215668635	-0.099171332	0.046822917	3.035715883	0.406990014
C[C@H](C(C(=O)N1CC(=C[NH+]3C(C(C)C32)n2)C1=O)NC(C(C#N)(F)F)F)F	0.577885449	0.366884723	1.312967504	0.744347722	1.206013635	2.575291949	-2.007206478	-3.458831998	3.289308589	-2.154799376	-2.35887145	-0.995188021	-3.566612885	0.824783131	-0.054392032	1.555968199	0.303120503	1.222852064	-0.87163846	-3.167202145	-2.836686327	3.085337667	-2.515819391	-3.470234999	-3.120209719	-2.069241606	1.824313945	-0.707521027	0.490347786	2.397250869	-1.559447926	-3.727394856	1.62800787	1.01604808	1.950462632	2.002685901	1.096520179	-1.870859116	-0.36136382	0.01677157	-3.324202246	-0.867668339	1.511903617	2.161792235	0.483568719	-0.483386096	2.794532851	3.042054529	-2.692953335
CC(C)COP(=O)c1c(NC(=O)OC)o/C(=C(N)c/ccc2)cc1C2	0.577190476	0.941860047	-0.928338487	-0.21755037	-0.986975596	-1.145748292	0.194696681	-0.540185996	-0.055493619	-0.864755464	-0.292762927	-1.056186215	-3.05805816	0.57478523	0.997803847	-1.190225807	0.313713784	-0.570760316	1.28790903	-1.24295414	1.617745816	-1.906351045	0.186011115	-0.92360454	2.530645163	0.083874501	0.595265894	-0.553897472	-2.781751053	0.874341638	-2.337113595	2.213018848	-1.622991371	-0.167487741	1.308184533	-0.300888783	-0.296543864	-1.088205761	-2.112667654	1.912369513	-1.533600377	-0.355876188	2.196730233	0.786612549	-0.109344889	-0.503186076	0.240919409	-0.874916489	1.248593935
C[C@H](N)C1=C(C)C(C)(F)N/C(=O)c2cc3c(ccc2)ccc3C1=O	0.576690476	-1.652781892	-1.029515259	0.043652103	0.377257708	-0.409024804	0.32139349	-0.939349047	0.833221282	-0.693937925	0.274342234	-1.664271742	-1.234505084	0.211212495	0.380717652	1.505802701	-0.750385127	-1.161455496	-0.555088278	-0.351742535	0.098141923	0.207150766	0.779920838	1.705515035	-1.024867896	-0.462015604	-0.145163712	0.564766056	-1.568587787	-0.581788961	-0.638427339	-1.256212811	0.126927777	1.346856839	0.00682442	-0.732165037	-0.549522227	0.702329049	-0.411354934	0.935415761	-0.494787837	-0.539701624	-1.246343653	-0.650357639	0.825701708	1.095413587	-1.734901333	1.894411081	-0.707824006
CC(C)NC(=O)C1=C(O)C(F)(F)N=C(NC2CC(C(C(F)C2Cl)C)C)C1	0.576666667	-0.974973571	-2.444145833	-0.049760287	-1.557112919	1.815001335	0.411331184	-1.574654932	1.887793526	-0.483972983	2.028620423	-1.893840238	1.475268937	0.128813595	0.238965538	-0.75876965	-0.122193237	-0.456996528	-0.512370923	0.38379613	2.665725494	-1.21948092	0.822398971	-0.892474951	-2.19901373	-1.000645427	1.258875623	-1.395749752	-1.075908682	-0.177871332	-1.263933558	0.490752475	1.178282318	0.998000008	1.561544471	2.111772223	-0.173899769	-0.058136831	0.49624938	-0.530682637	-1.029838351	0.436482581	-1.295295341	-0.198948045	0.973805596	0.803507392	2.882183854	-0.9174786	-0.270502361
C(c1nncc(C)c(=O)c2c1CNC(=O)NN[C@@H]1C(F)cc(Cl)c2)=NC1=O	0.576594132	-0.648596256	-3.499497466	-2.670781448	-0.085154777	0.51992148	0.03836826	1.852104965	-0.264305682	-0.182233352	-3.551348322	-3.520096546	-0.700224999	2.811975885	0.601964441	-1.208961786	-2.14048155	0.100486987	1.295399798	-2.036883509	-0.885039961	2.59150783	1.164219563	-1.257074352	0.934560171	-0.328756412	-2.602276304	-2.861562589	-0.548427476	-1.763572929	-0.09683352	-2.620710911	1.938078086	-0.440813771	-0.481687659	3.055749612	2.290612008	0.965162302	-0.837986807	-2.403259469	2.921652415	-3.775688967	-1.878412589	0.177353072	-1.77222515	-0.297944034	0.666883863	0.972559539	0.396869978
C(C(=O)n1CC(OC(CC(=O)c1=Nc(F)c(F)c2)c(F)c1)C1C#N)c2	0.576411573	-0.617094914	2.352700273	0.090630847	-1.183911883	2.129406809	1.933727574	1.300850457	-1.184104198	-3.199271102	0.689459576	-3.555596899	-0.648694089	-0.423815529	-0.921234829	0.39636423	-2.190501105	0.894119828	1.417884114	1.353541236	2.260696932	-1.31797783	-3.144069238	0.980140913	2.067149854	1.270748756	2.798038977	0.307114272	1.408419367	-2.398913252	1.19797447	-3.719959988	-1.692423147	-1.848293567	-1.368477646	-1.994232172	0.881205403	1.453909617	-2.088106475	1.169464113	-2.692391378	-3.356981643	-2.479261316	0.896829007	-2.394899587	-2.429401816	-2.983182246	2.829166463	0.279353443
C1C(cc(C)[NH+]c(C)cn1C(=O)c1c(C)sc2)cc1C[n+]1cccs12	0.575420567	-1.387116602	2.935488608	-3.69782189	-2.100466964	-1.719402317	-2.775359615	-3.313313258	-1.356993276	-1.713987732	2.369887684	-1.711244327	-2.40182178	3.126558477	1.361999627	3.026034132	1.430802499	3.025536507	-1.92477312	-0.731275076	3.273443645	-1.025454908	2.750351181	-3.108311232	-3.670484368	1.806568609	3.232000367	-3.69012715	2.885678842	2.542692535	-3.117769565	-3.434128114	1.774349689	-1.396203405	3.009736464	-0.547106332	-2.745373072	-3.519969559	-1.894284471	-2.874130397	-3.063775134	-2.815389388	0.956614685	-0.511505548	3.222600429	-3.057604964	1.678674646	0.629256847	-2.490947894
Cn1ccc(-c2[nH]c2C[C@@H](O)C)c1C2ccc(F)c1cc(F)cc2C(=O)cc1	0.575333333	-0.591115654	0.622084707	-1.353116434	-2.822141351	1.343157479	-0.827244272	-0.950775898	-0.594798853	1.143363881	-0.895815463	2.965253437	2.964268679	-1.458324081	2.57868841	-3.718297475	2.593241683	1.70833629	-3.557588306	-1.684877394	0.850044909	1.681509972	2.397458283	-2.452046967	2.990302263	2.304727689	-2.360783508	2.830958388	0.576978812	0.749300513	-1.308297976	-2.693539101	1.33380924	-0.402679716	-2.193842031	-0.968158692	-2.243626912	2.642336643	3.221397157	-3.266696234	1.519882107	-3.420827928	2.003482066	1.715361208	-1.530734995	-3.021068304	1.85223108	0.884544932	0.120254844
CNC([O-])NC(c2nccc(=N)C(C#N)C(F)c2(C)C)n2-c1cnn2c(=O)ccc1	0.575266401	-0.640789308	-0.156122853	3.258848864	-3.035680483	2.920480378	1.11217921	2.269226533	-3.228167894	2.478803611	0.348936113	1.909981064	-0.066030073	-2.080436794	-2.309821299	-2.272186731	-0.6802112	-1.850272484	-1.706359505	1.560504242	0.218044373	-1.902263606	0.086568255	-0.945461662	2.772156398	-3.100840866	0.533327018	-1.323222493	-1.767726818	1.196038532	-2.584642106	-0.41749406	-1.943764907	-2.562237613	2.704702199	2.75646084	-2.139550249	0.68054981	-1.260361294	-1.423644354	0.731329455	1.966188193	-0.873445542	-0.018561542	3.089122772	-2.18502107	1.174891523	-0.701195734	-2.591051112
Cn1ccn2n(-c3c(sc2(C=O)N/N=C(C)nc3ccccc3C)c3)c(=O)n(=O)n1	0.575191996	-2.061890794	-1.210957314	0.350521742	-0.764403985	0.045558338	2.59991938	1.444948198	2.671921158	3.138561275	-2.394620504	2.338200088	2.753425446	0.058479985	-1.026944727	3.117072874	1.313130813	-0.434341373	-1.025740317	-0.251005136	-1.027643094	1.761868347	-3.699391098	0.932249729	-2.162461418	2.693064357	-3.508433804	-1.561292681	1.492573315	3.002944709	0.199685448	0.990074191	2.457096511	2.096949947	-1.68286898	-0.882086543	-3.261240762	2.88045787	3.075066637	-0.380260303	2.808236835	-1.169564847	1.014217171	1.392017736	-1.326380068	-0.283768862	-2.853986078	0.822434248	1.062325302
C[C@](C)c1ccccc(COC)n(C(C)OC)C(F)c1=N	0.575011905	0.917688479	-0.382068885	-1.043270657	-0.567779361	-0.82416538	-1.078668361	-0.700089735	-1.553120528	-0.12763293	-0.947800788	0.255191806	-0.033516987	-0.278623812	-1.455195505	0.542499994	0.980250093	0.074225533	-1.547907757	-0.524224347	-0.243753067	-1.346710762	0.972757376	0.079005252	-0.481225769	0.22954011	0.043589549	-0.778048215	0.446680041	-0.146346617	0.498843681	1.509945756	-1.424531652	-1.10553471	0.059897546	-2.3069118	-0.408172073	0.842730308	-2.051095629	-0.242103292	0.266380553	0.531263448	-0.749656649	-0.316905804	1.247258222	-0.067413834	-1.03423843	-0.488067872	1.559676265
C[C@H]1OC[NH+]=C(C)C(O)(O)C(O)cc1C(O)c1ncccccccccc1Cl	0.574833333	-1.95144014	3.210622799	-0.11562361	-3.723961259	-2.983054125	-2.499127091	-2.794469655	-2.227443507	-1.886188638	-0.881888425	-1.318112886	-2.39452056	1.818434013	-3.712913198	-3.256316674	-2.405684517	-2.136558892	1.311866733	-3.006999893	-2.136136419	-1.204613258	1.12653881	-0.634753081	-2.027176814	-0.303663941	1.582283893	-3.288048655	-0.184130982	-3.322730248	-3.208668682	-3.301727355	3.041947047	0.822558136	0.293432172	0.591303127	0.902121045	2.280004756	-1.095301891	2.298740521	1.597273404	-3.0373613	-1.976908443	2.322884816	0.532388412	1.4189297	-3.150614648	-0.16564468	-2.581080688
COC(=O)C(C(N)C(C)c1ccnc(C[NH+](C)c1C)cccncc1)c(C)c1S	0.574832228	-2.160281335	2.987447974	-0.294870006	-0.440427279	-1.328162166	-2.703814914	-0.732109772	2.799507884	-3.541802515	-1.840863213	-1.857327953	-1.509324225	-2.64528388	3.101691428	-2.897697139	-2.607289731	2.708655371	-1.270409034	1.091326194	-1.0612662	-1.341013279	-3.123166885	1.313650361	0.705809022	-3.332053877	1.131448557	2.822172045	-0.167857945	-0.695079538	1.150883757	2.512783466	0.18623761	-3.099967924	0.921624564	2.871637094	1.635365683	-2.70649392	-1.334567634	1.419756269	-2.659787582	-3.241777891	-2.841223943	3.037077249	0.858355025	3.270713639	-2.317865448	-3.126012131	-2.825797546
Nc1(NC(O)cc2c(c2)cc(N/C)c(Scccccc1C#N)nncc1C)n1	0.574718782	0.728017778	-2.267761378	-0.77004218	-1.784180639	0.263785509	-0.498240719	-1.104310201	1.042595362	1.672674821	3.108820127	-3.192753367	0.244210687	-1.807145888	-0.030289424	0.932222839	-3.446955142	-2.439477327	-0.23679791	-0.159412373	2.405371798	0.032389257	0.750765564	-2.736461478	-0.183390983	1.506719183	2.390928886	-3.412369643	0.006474512	-2.258757945	3.003152503	0.911932214	1.677021443	-1.832822921	0.654067666	0.028963804	-1.777903662	0.717871515	2.686171102	-2.827814773	-1.288655761	1.15871632	1.229135146	-1.901525276	-2.743843996	-2.476517452	2.857309802	0.150092194	-0.605833411
[NH+](C1CC(C(=O)[C@H](C)c1coc2)ccc2cccccc2Cl)c1C2[C@H]1F	0.574680952	0.273465947	-0.849347964	0.114331949	-0.756303701	-3.611271995	1.359257214	3.16953902	-2.763432944	-3.367117547	-3.090875144	0.00895976	-1.938541918	-2.923193751	1.682929483	2.963495016	-3.752006376	-0.569990267	-3.224939945	-1.655556738	-0.076010456	-2.399526215	0.668676391	3.044532498	-1.081632166	-3.188471308	-0.080247219	1.497125587	-1.744330495	-2.923789977	-3.773379563	2.592000322	-0.871840931	1.105994031	-1.291859648	-0.215720868	2.647801774	-0.975640965	-1.291908262	-1.452205399	2.083208421	-0.404091996	-1.862532795	-1.018260586	0.984724703	0.433730353	0.748401154	-0.089992688	3.187684849
C1CN(C)[C@]1(C)N[C@H]2NC(C(=O)[C@H]1C)c2nc2ccncc12	0.573690476	-2.89190491	0.668469028	-2.701972059	2.555817974	0.184998138	2.917465367	2.418086758	-2.048097154	-3.646413991	1.300060972	-3.382745465	-2.763223508	1.906677468	3.158754649	-3.713719827	-3.660513793	1.846814733	-2.327783007	2.558502353	2.372401247	-1.055940328	0.332393547	-1.190386422	0.710318648	-3.519432851	0.954747232	-1.992593542	1.737145224	2.224703185	-1.341226608	1.207102788	-0.708287077	1.015595672	-0.77998852	3.001339534	-0.244466325	1.428997306	0.646917182	2.463960774	-1.325226504	-0.4076256	-0.580768503	-1.390890073	0.991413126	0.855007995	-3.179147039	1.064445494	-1.794373632
Cl[C@@H](C(=O)c1occ(NC(=O)C)ccccc2)c1c(F)(C(F)C1)C(=O)c2C1=O	0.573333333	-1.332075937	3.191581393	-0.573402189	-3.106194023	2.035665167	2.20080382	-1.115524629	0.971129447	-3.126425086	-2.500606887	-0.014048396	-0.838372312	1.248615468	1.467597793	-1.241444879	0.401701388	-3.52606404	1.537908967	2.251089028	1.264865775	-3.399882607	-1.358628709	0.980407518	-3.263581046	-1.289094707	0.295755117	-3.798056988	3.012848863	2.820638844	-3.069728056	-0.182220342	2.479590006	1.151543311	-2.206762979	0.422136653	-3.761181263	-0.528473746	1.841813154	0.759935198	1.06122578	-3.151244571	0.428935215	-0.246111654	-2.504504472	3.134426217	0.103168259	-2.563806368	-2.926006548
Cn1ccc(NNC(=O)C(C(=O)C(C(C)C)=O)c(C)C(OC(C)C)cc1Cl)=O	0.572916667	-2.544212291	-2.255710584	0.436126657	0.269102797	-2.607534883	0.481412839	2.37872303	-0.383161241	-3.114535629	2.491864037	0.863459643	-0.247588914	-3.549865389	-3.225038703	-3.717552462	-3.406244087	-1.115996766	2.859415686	-3.739688669	0.59048325	1.557033374	3.026052992	-3.672684454	-0.034785606	0.807099654	-3.146582515	-0.687204015	0.791886279	0.860000527	-0.460686458	-1.17744301	-0.511012714	0.004708192	2.27601354	-0.946826938	-1.01362173	0.841292974	1.919352457	-2.942306915	-1.516049217	-1.461996237	2.823924835	-0.043482253	-0.147968732	1.550988922	2.130954496	-2.74427676	-0.188199944
COC(C)C(N)c1C(C(C(c3ncccc2C)C1=O)C(Nc2ccccc3O)C1=O)C1	0.572041667	2.807228572	-3.179920559	-0.363457375	-1.5640186	-3.427999946	-0.314697276	-0.864907705	0.404831543	0.859666528	1.756214093	0.312823379	1.893462537	-3.756846903	-0.247696281	1.124359562	0.237735551	-0.36995196	-3.537791686	1.131669767	0.392943409	1.330565688	-0.750819053	-2.687823303	-3.680520144	-1.730902833	2.34349128	2.120776957	-1.525509364	-0.049919676	-1.320888599	2.503540074	-1.450640546	-1.841614763	-0.438260021	-3.0718459	1.824498066	2.446557414	-3.719764404	-1.023821733	-2.095759515	-1.899462192	2.373342003	1.481058085	-0.012153985	-1.290157464	1.460330538	-0.515170206	-1.849452922
C1cccc(C(/C)(O)c2ccc3c2(C(=C)c2)C(C3OC2)N3O)cc(C3(C)C)cc1	0.571919048	-0.590866209	-0.015230318	-1.842575131	0.462602078	0.320030081	0.104787774	-0.759782102	-0.812860646	0.572721967	-1.565897259	-1.187068016	0.470300887	-1.326622454	-1.486647618	1.585063479	-0.597054423	1.540524235	-0.598036102	-1.359253259	0.363000979	-2.341602695	0.284523784	1.114121848	0.17881634	0.068396033	0.119088274	0.066249245	0.889562414	-0.248275722	0.489688121	-0.045506853	0.693132355	-0.672705847	-0.175869053	-2.202010616	1.007620575	-1.94837918	-0.041768625	-1.324376632	2.683278746	0.579430905	-0.442016483	2.806861445	0.989238966	1.429930535	0.722566934	-0.218235196	0.984941624
C1ccc(COC(=O)C2c3oc(C)ccc(C)c3)c2cccc1	0.571666667	1.111558427	-2.147030301	1.386526639	1.987622956	1.107219841	0.406566324	0.343696392	0.598829202	0.011288921	-1.076012598	0.006936077	-1.628483647	-1.002496155	0.397565251	0.950595933	0.311391621	-0.138194763	-1.073501518	-0.763646726	3.336631689	-0.068196302	0.429227628	1.743890074	-0.063839666	-1.943072155	0.143388338	0.537314337	0.531846285	-0.676628733	0.542198248	0.584655443	2.807625084	2.118002045	-0.352477787	-1.093434404	-0.880285074	0.330728706	0.050887057	-0.336907709	-0.491527413	-0.125027256	1.015815827	1.332211623	1.215122372	0.8317536	0.254220041	0.63614995	-0.2018069
CC(C)n1CC(C(N)c2cc(cn(C)OC(C(C)N)cc2)c3ccccc2Cl3)C12	0.57129274	-1.980587869	-1.783654057	-1.687047578	-1.487075493	-2.932706462	0.395724619	0.765315298	2.209196413	-1.476042741	-0.624152283	-2.194965015	-3.121447257	-3.578669087	2.307343163	1.397539594	1.999702342	1.315829714	3.268886727	1.183729633	-0.349169397	2.840786382	-1.43054356	-0.159577282	2.816569767	-1.90420293	2.845850064	2.419297079	1.603461323	-3.612372959	2.799002062	-0.259279474	1.55959741	-0.163535254	-2.404280811	-0.32043564	-2.622387172	-3.274386418	-3.702801341	2.55745958	-2.930836651	1.37853221	0.478110272	-2.447612333	-0.980836275	-3.698393187	-2.784184981	1.815249302	-2.447114438
C1cc(ccccc1(C)ncscc1N)[C@H](OC)ccccccnc1OC1OC1	0.571002482	1.749721166	-2.080386523	-2.408879678	-3.146302013	-2.339819404	-1.405741193	-2.152491187	1.185633223	-1.700482038	0.826958139	1.646620277	-1.613968516	-1.103096379	-0.056092234	-0.938321516	2.784427739	-0.455263724	-3.293026026	2.082563583	-0.028778934	-2.041005265	-0.459113957	1.636920086	-2.386976418	-1.560071925	1.634525619	-0.595754209	2.85699055	-0.400167278	-2.327224889	-3.275152781	-0.462763424	-2.509496027	2.724142926	3.211166165	-3.636192822	-3.368072425	-0.786419462	-3.481862707	-2.283608537	3.084069324	-0.637369545	2.688519546	-0.157579081	-2.907218595	2.075329141	0.2556393	2.967687939
CC(C)(C(=O)NC(=O)C(C#N)C(=O)N)NCOC(O)C(F)(F)F	0.568702381	-1.362040592	0.358545483	0.752942607	1.873569751	0.948509354	2.44293784	-1.048740669	-0.216547819	-1.660413818	1.86157778	-0.456935128	-1.539154063	-0.634032151	0.424423974	-0.198934525	1.047631677	-0.135723485	-0.02978709	0.639814784	-0.485003675	1.026757897	1.980139135	0.505836241	0.729401191	-3.324578665	2.810997473	-1.118078565	-0.444244495	-1.728841378	0.448895988	-0.151917099	2.489952956	-1.728426597	-2.253605577	2.063312763	2.600558174	-1.38404582	2.121194571	0.75005463	1.511665023	0.498770058	-3.051117078	0.236707463	-2.644648998	-0.33533905	-0.299112646	0.620510184	-2.753559694
CC(C)[C@@H](c1cc(C(F)(F)C(F)o2F)n2ccc2n1)ncc2S	0.568668186	0.792249613	-0.875983878	0.732124382	-1.065846727	-1.625887355	-0.645247674	-1.288794044	-0.232128883	-1.254275666	-0.710031878	-0.539550566	-2.765633053	0.695922696	1.135643901	-1.15567012	0.938471915	1.060659033	-0.155777549	-1.943656137	-0.300647682	-1.001385494	0.14130721	-2.360300886	2.860064703	-0.730816623	-0.946418013	0.387499635	-2.350513903	0.533252439	-0.912349521	2.819619216	-1.207814336	-0.064496956	1.810769974	-0.064894792	0.134144114	0.157061689	-0.241131381	0.836407771	-0.364522143	-0.272624971	1.573506467	0.267921446	-0.562509569	0.168869867	-0.638506304	-0.892954287	2.173210633
Clc1cc(NC(C)C)c2c(/C(=C3cccccc3C(=C)n3C)[C@H]2C)NC(C(C)=C3)c1	0.567573895	2.732593834	-0.446695354	-3.537349075	2.812706977	-2.567311823	1.156806853	-2.81157334	-1.855041938	-1.582295788	0.91334995	0.092232492	-2.398686072	-2.540214905	2.365973077	-3.033894529	-1.9214345	-1.516981287	2.599532695	1.835931914	1.753673751	1.396136817	1.342585108	-1.237851946	-2.065071772	-3.379553425	1.466442089	3.241770274	1.51435738	-3.409010728	-0.362442805	-3.685406871	3.279705581	1.711401138	-2.26453801	-1.932165062	-2.299634798	-1.914356518	1.925512093	2.863134644	-2.273147614	-3.053259301	1.167821458	2.097354661	2.523110247	0.145660808	2.561875218	-2.733586867	1.533279385
Oc1(NC(=O)C[C@@H](O)NC(=O)OC)cc(\c2ccccc2)cn1	0.567202381	0.3638155	0.57323211	-1.011478545	2.492350076	-3.501284528	2.079872914	2.057952739	0.858849088	2.342830812	-2.410610889	-2.568577858	3.252806139	-0.961534315	-1.848453318	1.619032674	-1.47061265	2.909954215	-0.317021172	-2.973027155	2.841331207	-3.280449262	2.752394792	2.545706548	-2.038112508	2.945427243	-3.119004209	2.177861903	-0.388939336	-1.707776215	-2.167709792	1.064010749	2.296275638	-2.370967711	-3.625525071	-0.296894355	-3.430487078	2.394086636	0.233021865	-0.303713671	0.595488392	-3.050891448	-0.09431652	-1.801564197	-1.608810773	-0.738304194	1.584162504	0.379933971	-0.633312867
CC(=O)N(C(C(O)=O)c1C[C@@H](F)N(C)C(C(C)C)C(Br)=O)C1	0.567166667	-3.076636246	2.275897979	-0.427770675	-2.847455672	-2.020790297	-0.637592554	0.532160835	2.304216738	-1.55094061	-0.854450818	-2.798830914	-2.066782761	1.865952002	1.9999822	2.814208925	1.019396376	-1.517212461	3.289743875	2.927151746	-3.107178189	1.373987877	-2.743684041	-2.079047795	1.996833812	1.878048651	2.617568331	0.675088019	-0.747880579	0.178076262	-1.580220196	2.184192601	2.146849157	-2.443981665	-1.059977793	-1.115995093	-0.279431424	1.269196531	-0.726902717	2.49584889	-1.997913978	-3.375518819	-1.903673258	2.903311387	-0.145587384	1.66433675	-3.279354942	-1.674983076	0.10921325
Cl(C)C1COC[C@H]2CC[C@@H]2C(NC(=O)N(c3nc3c3cc3nc12)C)C2	0.567134853	-0.707720269	2.69504389	-2.055360102	-0.608060749	0.031134726	-0.40609005	-3.318682687	-1.60422985	1.95734813	-3.166816342	-0.61243598	0.510303454	1.302422064	2.084239186	1.507370505	1.917396298	-3.682717755	1.880356472	2.956461628	-2.440798511	-0.529161705	0.74690389	-3.177025123	-2.026353857	-0.025718301	2.804275913	-2.406335083	-3.315807109	-0.806316731	-2.188751197	0.439175774	-3.145267367	-2.422912291	-2.707037318	1.996924392	-3.450017013	-3.78420914	1.783206066	0.96854559	2.322821677	-2.951893295	-0.520541496	-0.811325057	-2.853060978	-0.064592784	-0.638283525	1.162384578	-2.136549641
C[C@@H](Sc1cc(Cl)c(C)c2)c1[nH+](C2)C(=O)[C@@H](C)c1ccncc1	0.567	0.30029822	-1.886121919	-1.528351893	2.396559778	2.732365453	-1.183527856	-0.659708164	-3.229375499	-0.386316361	-3.152254425	-1.318717895	0.801863438	2.794496137	2.737341959	-2.279419033	-0.952658084	-2.353884185	3.151982154	-1.857617049	-0.1925039	-1.271768797	-1.674713226	3.106277894	-1.879935277	-0.676165184	-1.846309316	-2.290146669	-0.786830299	1.461415657	0.084114373	-3.619955758	-0.975482001	1.321141496	-1.557007849	-0.651490474	2.650817865	-2.106659789	-0.788057087	1.184094857	1.843454806	1.426560556	2.215405367	-1.464440842	-3.543814356	3.123759306	-3.787601042	2.584084474	2.697737032
ClC(C)C(C/C(=O)ccs/N=C(N)c1)NC(=O)NC(C)C(C)C(C)OC1	0.565832011	-2.253900899	0.210465472	-0.665625427	0.608587186	-1.246278399	0.021339497	0.925986322	-0.186441607	0.156809512	-0.297038343	0.591697421	-0.892280357	0.874635635	1.723574706	-0.194633951	2.217634475	-1.685843074	0.09812861	-0.510609359	-0.380317053	-0.679047792	-1.801094866	1.670184128	-0.641879265	-0.291066843	0.899474487	-0.730291128	0.476792433	-0.408432955	0.162269867	-1.499316202	-0.40517443	-0.814634376	0.188749161	-0.25253607	-0.795719498	-0.937653579	-0.007727872	1.052620139	-0.820205245	1.108298527	1.362480222	1.150842341	0.917203297	0.623291914	-0.704244642	0.575476985	-0.062609368
COC(C)c1/C(=N)c(=O)N1Nc1C(N)C(C)ccccccn1	0.565809524	0.16666616	0.175167606	-0.125713088	1.093976401	-0.745150039	-1.593341719	-0.993207865	0.258552125	0.031214648	-0.963427142	1.369260667	-3.440587738	-1.197408723	2.112428999	-2.786928259	1.484675431	1.406342294	-0.392534307	3.002414771	0.82584895	-0.484844387	-2.489524133	-2.317803331	-3.254877718	2.654752982	2.907581848	-2.546281505	0.538946192	2.502232441	2.599226697	2.539581645	-0.401774897	-0.899116469	2.241691522	-1.467452103	1.77241942	-1.11490828	1.146219573	-1.619190901	2.652148476	-1.801726123	0.757887744	-0.063448026	2.902286039	-2.029315226	-3.048314516	-1.901951393	-2.64746528
NC(C)(CO)C(Cl)C(N)CN1C[C@](C)(C(=O)[C@H]2C)C(C(c3ccccc3)C2)C1	0.565738095	2.876559313	-0.015784665	-3.19715173	-0.944921933	-1.645752955	-3.443327809	-0.092617273	0.783772191	-1.362351794	3.110489226	-1.395740772	-1.360255773	1.586025841	-3.275816593	0.854824618	-1.287030677	-3.638766092	2.435310055	1.322253862	2.962171146	-1.11997421	-1.703078727	-2.689109369	3.111156962	-2.475287941	-0.871226665	0.13320591	2.121095783	0.29121538	-0.342825042	3.280913991	-2.564339763	-3.273452087	2.445447152	-3.546053787	0.777476752	-0.122555667	2.816310153	0.458864591	0.108869358	-0.374406837	2.373648626	3.127843415	1.961493687	0.787901802	-0.622170987	-2.903350591	1.804578485
CS1cc[n+]c(C(O)c(=O)c1cc[n+]c1)c(=O)c(F)c(S(=O)(=O)C)C(F)c1	0.565457569	0.995790293	1.725391974	2.860721533	2.947162666	-1.085082289	0.727540358	-1.948028992	-1.223635356	-3.195859422	-3.537771616	-0.81701613	-3.068243437	-1.418263978	-2.359662381	-0.136918796	-2.468986863	-1.511913506	1.929015224	-1.994818175	-1.536598538	0.604637857	-1.844739762	0.54251232	-0.520297303	0.957606003	-0.418183738	-0.344774884	0.193992541	3.240160725	-0.549819806	-1.054381705	3.246131084	2.726180126	2.75522616	-2.60657734	-0.112775355	-2.268314768	-0.0405889	-3.356136168	-0.379960117	-0.123227741	-2.301037467	-2.342790903	2.434487184	1.580655864	-0.720238454	-3.270367216	2.368140332
C[C@H]c(c1cccc2)cnn(C[C@@H](CO)C(=O)NC(=O)C(C)C)c2c1	0.565416667	-3.596694715	-3.549041156	-2.602604111	-3.376291598	1.447902546	0.108723538	2.551838271	2.034098662	-0.292632634	-2.67440522	-1.850336027	3.171902067	-0.987659741	-0.426653173	1.394932802	0.108524365	-2.235103288	3.245446809	2.409980288	-2.171792436	-0.9984674	-2.648673411	-2.721174442	-1.620280144	-0.08045545	1.059653583	-1.303714781	1.314713866	2.442550144	2.328030536	2.446329185	-3.474279931	-0.999753788	-0.227081236	-1.004434778	-3.686063024	-2.296368526	1.389919035	-0.319179566	-3.028640417	-1.743546634	-0.843536895	-2.403208844	-0.317469188	-3.071971082	1.309037153	0.221872021	0.247456864
C(CNc(C12Nc1c2ccc(=O)c2C)[C@@H]1)c(cccccc2C#N)C(O)c1O	0.564973262	-0.722547512	-2.21436832	-1.503719283	2.892094008	-1.727275352	-3.609343694	2.458882121	-1.587574211	1.044565557	-2.662122741	-2.477482712	-1.869567233	-2.187025881	0.083824359	-0.465760734	-3.25332128	-0.402276819	-2.592697715	2.400933552	1.343498136	2.00685322	0.633443245	-3.764573125	2.411112922	0.798401187	-0.795551329	0.492903297	2.540271402	3.058617602	-1.376462821	-1.301321676	-2.635444224	2.390849004	-2.108662318	-1.202484615	2.475822681	0.815939059	1.420787463	-2.549853035	-2.829311728	3.048143219	-2.713214345	2.243872926	2.615130659	2.259554014	2.600329746	3.271620537	1.85473907
Cc1c(/C(=O)N2C(NC(=O)C(C(C)F)cccc2)=C)cccccc1	0.564839827	1.718222192	-2.010759758	-0.817596939	0.426540328	0.130476175	-1.345351693	-0.532368386	0.0088512	1.204791587	-0.91246771	-0.651493118	0.20494552	-0.675664327	0.252535662	-0.181314826	1.05143505	1.566894368	0.076924066	-0.6034404	0.824273685	1.765758458	-1.978036101	-1.672249563	-0.007612947	0.177195477	-1.295522323	0.287903217	-1.384471656	2.09978204	0.317816505	2.647132132	1.71227223	0.156911053	0.431137138	-0.441296639	0.640230071	-0.429993982	-0.405759095	-0.44588379	1.55407445	1.0737012	-1.090693697	-0.178349939	1.631992268	1.93877701	-0.445629085	0.557373139	-0.876209882
Fc1cc(C)n(C(/C)C)NC(c2C(F)cc(F)ccc2F)c1	0.564642857	-0.474300844	0.532740102	-0.867272193	-0.510297055	-0.674129382	-0.385428832	1.037892679	1.283542816	0.42666203	-0.994257397	-1.21640459	-1.398783787	-1.114792574	-0.742115234	-0.406099572	-1.561346197	0.383607815	-0.658377988	-1.005257864	0.290952131	0.286341676	0.824281739	0.864935912	-0.607700309	-0.132340058	0.982709583	1.568933144	0.992669678	0.032090616	-0.849337623	-0.839278462	1.78982497	1.71486712	-0.896137123	-0.05936516	-0.874619402	0.804749827	0.794244126	0.650572963	-0.174705947	0.675297761	0.814565145	-0.726053776	0.356232001	-0.234081236	1.309247464	2.33423857	-0.814432865
Cc1cc(C)c2cc(CN3C(NO)c(=O)n3C3-c2ccccc3(C)O)n1	0.564218782	-0.823190806	0.950967668	-3.770831632	0.79013678	2.951740673	2.155527435	2.750661099	-0.547147175	2.849793835	1.007301928	2.623151609	1.762870866	-2.487307461	-2.774912067	1.880849187	-1.786551516	1.96463253	-2.792439663	2.594255495	2.300209166	-3.173914507	0.28404552	-2.397724951	1.711585626	1.204712907	1.454631709	-3.479651676	-3.146388601	-1.992983936	-1.617570604	1.319812021	3.135562661	-3.355057575	-0.161856805	-2.464069997	0.510557689	-3.445856758	-1.801693293	-2.804851351	0.091638783	0.298138353	0.30895051	-1.866836258	-3.766652606	-2.846648559	3.272708707	-3.657561528	0.411687848
COc1ccc([C@H]2SC[C@H]3C(C#N)[n-]c3ccc2)NC(C)C(Cl)C(Cl)cccc1	0.563717325	1.506326929	-3.359457691	-3.642441257	-1.851222601	0.989689783	2.567100532	-1.969594842	-0.190713925	-1.537734166	-2.704592697	0.647341758	-0.511652136	-0.638913719	-0.598480988	2.208281794	-3.046209461	0.723698273	3.129046313	-2.086049734	-2.526237916	1.568321783	-3.294337125	1.804637452	-0.117264102	-2.857923118	0.129792474	-3.71878675	-3.078186645	0.948559734	-3.100657148	-3.379738568	0.988238875	2.838778261	3.242521519	-2.153989143	2.490712133	-3.100119912	-2.819817799	-1.888276637	-0.985750878	2.699681094	2.558750974	2.540041674	-0.362461902	2.650241092	-2.932534293	0.170552009	1.526014126
Oc1cc(C)ncc2c-c1ccc(F)c(C(-n3cccc2Cl/C3)cn1)cc1	0.563680257	-1.00875247	1.30650323	1.032095681	1.762942356	2.68816283	2.858989993	-2.316626123	-1.258645127	1.940273027	2.205192398	-0.800476685	-2.177913351	-0.355595007	0.235040703	2.446480353	1.40313038	0.439552909	-0.632596348	2.12952197	0.02043431	0.121136467	1.703911795	3.268998933	-1.257855864	-2.593225666	1.77917749	-0.753360524	2.822155968	-1.493343506	1.320247964	-3.206085312	-1.620593711	-2.902228561	-1.862986618	-1.622287601	0.114332872	-3.099112141	-1.152902376	-3.662760073	1.562129082	1.560624478	1.124717431	2.705841167	-0.00969999	-2.643630468	2.861547839	2.888386041	2.758737858
C(cccccc1CC)ccccc(=O)n(C(=O)NC2ccc(Cl)cc(C)[n+]2)[C@](C)s1	0.56347619	1.332038268	-0.745401558	-3.388563424	2.817677307	-1.660229835	0.429243745	-0.12855445	2.300611355	-3.212032928	2.880270694	1.246804553	2.629873095	-2.244365213	-2.361707288	0.275432387	2.665457995	-2.488617778	2.41978414	-0.89095535	1.128960937	-1.739152542	2.107276589	-0.962498671	1.885095236	-1.009120405	0.156380972	2.003031731	1.21571646	1.76522982	-2.786626734	1.626947965	-2.835376885	-2.359847905	1.953301802	0.7517929	-1.025409367	-0.147010521	-0.42416276	-0.518212484	-2.351539389	2.664497313	-2.251779366	2.437917473	1.985965035	0.643053611	3.036299327	-1.702147123	-0.848619969
OC(-c1nc2sccc2COc(C)C(=O)NC(N(C)C[n+]1cccc2ccccc2c1)Cl)n1	0.563083333	-1.808013219	-0.135871348	-3.685074348	-2.719306428	-3.307510739	-3.267175095	-3.57793252	-2.619080278	2.97998661	1.703141902	-0.802699431	-2.346920425	2.131882636	-2.258438704	-3.260237023	-0.078254268	2.918704492	-0.479277088	-0.839916401	1.414724164	3.26215819	-0.26644032	-0.859171943	-2.346448816	0.180319635	-2.185337552	-2.94033597	2.731843752	-2.879415621	2.852716712	2.503558209	-3.098230148	2.15278359	0.688203606	1.203769706	1.537798523	-0.330331519	-3.209802291	2.971262558	0.863836012	0.365537036	-3.588143854	0.116617927	-2.644500571	1.608003299	-1.963014256	1.466913101	-0.695431413
Cn1nc(C(=C2C)C2)C(=O)C(C(C)N/c2C(=O)cnc2sccn2)[nH]c12	0.562951076	-3.754705809	-1.823055296	0.288470645	0.242103853	2.396415613	0.687306712	2.678719251	-1.92502724	2.01460897	-1.78746992	-1.710684564	2.936443701	-1.548835273	-1.637062122	-3.076905803	2.429463226	2.002330972	2.981356473	-3.43346811	0.416706664	2.265513582	-2.442679945	-1.766624186	0.299031382	-1.979997273	-1.146429334	1.485461094	-0.755063717	-2.064149984	-1.541862981	0.768159896	1.547619009	3.165112981	-3.334051518	-3.6075569	-1.946875867	-2.253099861	2.596041562	2.184351772	-2.499670898	2.042399821	-0.815477003	-0.112880678	0.621362703	-0.373871966	-1.329973942	2.353872707	2.178077653
CO/Cn1c(=C(c2cccc2=O)oc1ccc(C)c1NC)ccccc1	0.562203901	-1.934728323	-2.576040454	-1.141680636	-0.327043958	1.470244377	-2.815852132	-3.282955175	2.174033302	2.943238127	2.528804569	2.14737008	-1.169576312	-1.584577214	1.647956618	-2.088244415	-0.889489097	-3.78203531	3.074150301	0.085905044	-2.217742252	3.287824553	-3.778633644	1.535254068	0.049938532	-2.141131826	0.565185393	2.287694304	1.574015873	-2.227564177	-3.219029072	1.742406805	1.123981656	-1.832517484	3.113215653	-3.195390849	-2.38898012	0.808911233	-3.641451364	-0.663697809	-2.539617311	0.886656537	1.033403156	-3.76012472	-2.634568017	-3.143629622	-0.987910172	3.131711973	-2.15781865
COC(=O)C/C(C)N(C(C(=O)NC(=O)O)C)NC(C)N(C1C(C)C)C1	0.561666667	-0.31850045	-0.4843994	-0.967085832	0.306082661	0.966828809	-1.384170984	-0.862433397	1.722512294	-1.550287944	-1.138302588	0.041544112	-2.378580224	0.692084641	-1.208742212	2.081667215	-1.684439212	-0.033826303	1.821259628	1.091583271	0.577940924	0.135077975	1.453653661	0.34811861	-0.096797931	-1.946961083	-0.138363453	0.471772273	-1.437394441	-1.003703091	0.731410426	-0.82758323	0.197749287	0.962466611	-1.821933669	0.809206923	1.510020727	-1.618618524	0.08546492	-0.976864005	1.341097171	1.735980183	-1.093873092	0.33585759	-0.693040622	0.975758618	-0.794159065	2.977470442	-0.63125581
COC(C(C(=O)C)C(C(C)=O)N)[C@H](C)CC2cccccc2	0.561130952	-1.630495437	-0.748956185	0.440005895	0.768750767	0.409806526	-1.604366345	-2.745968746	-0.138260854	0.732619839	0.9060399	-1.663958829	-1.003661857	-0.952813765	0.514337441	2.998382461	-0.419055719	-0.015693685	-1.326109215	-0.110532593	1.007903077	-1.3499778	-0.093753878	0.941981017	-3.647804505	1.221196932	0.058587693	-3.761400169	-1.168104821	0.282844727	-0.077412888	-0.352876508	0.394238164	1.384596731	-2.330651085	1.295605124	-1.898916281	-1.482562022	-1.323968694	0.915972141	-0.856954334	0.151861609	-0.903651035	-0.256895845	1.309140119	0.815629121	0.379132944	0.288455095	-1.45145498
CON(CCN(Cl)C(F)c(OC[C@H](NC(C)C)c2cccc2n1)C1C1=C)[C@H]2C1=C2	0.561	3.059589421	-0.688920723	-3.780169947	1.835066351	1.69296652	-1.090318952	-2.931297265	0.45030201	-1.019813065	-1.051242265	-1.957274641	-0.350476739	-0.497163159	-0.45529385	0.345049716	3.006792682	0.568918305	0.798279453	-0.178462922	0.138211606	0.083942302	-0.125243487	2.979990337	1.303365337	2.331073739	-2.81197927	1.220009417	-1.033202591	-1.540560959	2.746896799	2.421190971	-0.492796347	-2.698751374	2.095897735	2.870993007	2.966079961	-2.577187934	-0.929841144	-1.386708408	-2.808261103	-2.92591186	-2.135242356	-3.563271828	-0.928583729	0.773508497	0.486704739	-3.278231739	1.743480713
C[NH+](C)c1ccc1[C@@H](Ncnn3n(Ncc2)nc3O)c1-c2cccc(Cl)cc1	0.560380952	3.085661379	-0.035215915	1.559198238	-2.808905967	2.829341301	2.097375388	0.52556218	-1.491160348	2.304385139	3.267580403	-2.883565901	-0.738322156	0.737414973	-2.292738822	-1.223026391	0.620573719	1.155154958	0.403556796	-2.797828085	-2.296327451	-2.679280616	-0.323546915	-0.065811084	-2.374010557	1.512600182	0.284785823	1.662098274	-1.70512162	1.455804433	-1.960059285	-1.619994531	-1.714719241	1.446643632	-0.672950165	2.889256804	0.77090769	-1.484149278	2.378044702	1.499643121	2.858992134	2.174373428	-0.488250088	-3.3858225	-2.833767239	3.158354381	-1.750144922	-2.40855973	2.31270644
Oc1ccc2ccc(F)(Cl)=N\C(-c2nccc(=O)c2=O)Cc(c2ccccc2)n[C@@H]2C1	0.560191114	-1.467956431	-0.768932615	-2.144963728	1.177826297	-1.040298298	-1.174280901	-2.264060289	-2.811795944	3.120844641	0.224663063	-0.658962226	2.826946537	2.421748241	0.784640879	-2.755099153	-1.890348161	-0.452328458	1.279418974	1.510137568	2.917591319	0.793742173	1.086402549	-1.997028479	-0.619184866	2.595792946	-1.403167945	1.594593935	2.004424315	1.945157371	2.189997223	-3.146357223	0.11040404	1.086197856	0.540790332	-1.413293782	1.127981446	-0.127434891	-0.047297577	-0.774319996	1.142002568	-0.404851639	2.843534148	-2.560229441	-1.175066663	-2.12243251	-0.404183	1.832491216	-2.585862109
C[C@H](O)c1(Cl)C(=O)C1C(=O)c1=C(C1cc1cc2nc2c1c2)cc2	0.559833333	2.370086089	0.686619833	2.656781803	-1.569324643	-2.01808185	-0.703884792	-2.285744937	-1.680426215	2.442842947	2.541028598	-1.862305919	2.494738886	-2.894018721	-2.43217148	1.054239673	1.946815705	1.220556306	-0.743898457	0.683602841	-0.588024646	-0.963176193	-3.551840814	0.257225538	-1.315682708	-0.619780952	-1.973151351	-3.113843454	-0.584373461	-3.095846016	1.732564442	-2.544117913	-3.47651248	2.049641087	1.628410022	-3.651502996	-1.2527631	2.338840485	-0.939523771	-0.130075819	0.022028779	0.35428349	-2.801181148	2.385044654	0.118918564	0.700542042	-2.793568351	-3.190769491	-2.483844163
COc1ccnc1(C(C)C1C[C@](C#N)Nc1nc(NC)ccc1)[N-]1	0.559470588	0.328391295	2.473549207	-2.512837317	-3.372214035	2.391923409	-0.147874876	-3.077129567	-2.311356183	-1.039193259	1.416126252	-2.674239437	0.010962329	-0.02679431	-3.70380959	-1.255970584	0.308978292	1.801848301	2.669347139	2.649810681	2.455633671	2.877588313	1.648759541	2.295159135	2.115665308	1.383500246	-3.093930486	2.341027413	1.786162015	0.257542182	-0.878970409	1.238271554	1.820446979	1.22140167	-2.447738628	2.512968146	2.11353209	2.72205101	1.499934726	-1.2284992	2.558727177	0.190820089	-0.300864851	0.715909645	-3.297936711	1.425235307	2.351239456	-0.326291916	2.662651218
CC(N1C(c2ccnc([C@@H]3Cc(F)cc2S([NH+]3)N3C)NC(=O)C3=C(F)C(C)=C)C)=C1	0.55928028	-0.025250358	0.120381064	2.711627797	-0.239074066	-0.762204224	-1.577547003	0.216664327	3.235022969	-2.650022498	3.113612558	0.003458354	1.448900131	2.934869255	-1.82302299	3.190048122	-3.38436969	-3.160290952	0.396247833	-3.261898486	2.380720964	1.866781646	0.589069314	-1.52057716	-1.905104306	-1.971722868	-0.052583368	-0.458801836	-1.22856426	-2.244902538	2.726893932	1.8117567	-1.674244072	1.816107218	-0.23813274	2.534053278	-3.303127503	0.036742033	-1.904755999	2.625181729	-1.792419652	-1.956478773	2.293847207	1.399765025	-0.891163469	-1.260689299	-2.732747894	2.868606166	-2.06191041
C1C(N(C)C(=O)c1ccc(F)ncc1=O)N1CO[C@H]1C(C[C@@H](C)C)C1Br	0.558453901	0.771601634	-0.672837991	-1.554860413	1.19471227	1.471169614	2.007880019	-0.414824268	-0.566937304	-1.789587396	0.138070238	-1.160051532	-1.893242403	-1.730687191	0.29242522	-0.256063758	1.499689444	1.603244674	-1.917482628	-1.56705298	-0.881316824	0.149168322	1.113731325	-1.292886829	4.237186169	-0.408740185	0.159375549	0.028592235	1.572094237	-0.177687364	-2.968268938	-0.131709165	1.329272899	-2.130173279	-0.741840899	1.195515835	0.823616293	-1.586206814	2.360280948	0.510173709	0.777599276	-2.215500761	0.455709599	1.819527306	-1.420686625	-0.852633629	1.086098555	0.25348773	0.520093817
Clc1ccc(-c2nc(=C[C@H]2C(C(C(C(C)C)C)N/NC2)C)c1C(C)C(Cl)C2=O)=O	0.558431038	2.605385271	-1.042631148	-2.174189394	-0.831307007	1.823952051	-3.442442459	-0.24799419	-1.507064167	-0.349829015	1.490228097	2.625812454	1.070021878	-2.593461028	1.24670903	-2.043534295	-2.925113127	-0.788922579	0.454668679	-1.828814274	-2.320655861	2.076113131	1.739066512	-3.783584818	-2.657049	0.396271797	-1.388305424	0.873769997	0.063564406	0.650561321	1.155684931	-0.215347966	0.638219314	0.111853056	2.119257825	-0.328631951	-1.299625143	-0.985006403	-3.492841398	-2.216737982	-1.110231762	-2.8965777	-1.339647911	1.110662204	-3.610663165	-3.698396811	-1.537026516	-2.997320678	1.514922002
C(C(C)C)c1ccc(OC[C@H](C(N)C)[C@@H](O)CNCNC(CO)C1C)C(F)O	0.557833333	-0.330468083	-2.264836618	-2.267781087	-0.036142712	-2.464821608	-0.013604121	1.53712538	-0.728680466	-0.103657409	-0.539266634	-1.499848986	0.225330225	-0.712878173	-2.22700287	0.912024265	0.944103115	0.694817468	-1.779582371	-1.864739513	0.136972651	1.092926944	-1.076235823	-0.144576199	0.746349983	-2.371304801	-0.809572859	1.244406826	1.735204757	-0.847459954	-0.827989053	-0.734880892	0.606627757	-1.03147139	-0.582151414	-2.575230683	0.892076713	-0.189520637	-1.355417938	0.310197773	-1.509241435	0.904731864	-0.559156788	-0.004178317	-1.36531011	-1.532099943	0.651612678	0.194330132	0.382602515
Nc1ccnc(C)c(Cl)CC2C(C[C@]2=C2C)ccc(C)ccc2cc1	0.557767196	0.949780656	-2.165429962	-2.930247165	-2.661810288	-0.404786405	0.048485808	-0.392783976	0.981822435	2.900434122	0.756875691	1.332856608	1.689301091	-1.931152969	-1.00926654	-2.327085308	0.458904964	3.049971696	-1.443649948	-3.153593272	2.832463242	3.019262637	-0.32998312	-1.712735843	-0.828637774	-0.772126438	2.417514012	-3.377939945	-1.871196959	-3.120039404	-2.354552647	1.36134307	1.168820023	0.028124639	-1.886167422	-2.23095292	2.845878874	-1.249681562	-0.766580608	-2.685190938	0.858174211	-0.316939219	-3.364599466	3.104573167	3.102757457	-0.886875926	2.050857458	2.405143876	2.481181623
Cl(C)c1nsnnc(Nc1cc(F)cscc(Br)ccc2Br)cn2	0.55762069	-2.62190806	2.56244241	-2.546945951	-1.22586646	3.057970414	-0.20661684	-0.950965278	2.140361919	-1.429881767	-1.362224874	-3.638529653	-2.622734496	-1.532734089	1.328459614	0.744589888	-3.669620081	-2.340593908	-2.398745178	-0.736363129	-3.179604476	-1.461211863	3.24200785	-1.592778371	-2.798209327	2.966028288	2.467227459	-0.196181655	1.153857107	-0.979041149	-1.679321727	-1.027045466	3.240079569	0.223643689	-3.116276517	2.231671812	0.243391388	-3.704659083	1.224852021	1.008675718	-1.520642266	-2.776641051	1.519935115	-0.131310394	2.620080497	-2.521245082	1.468577636	3.022910675	0.671546899
C1(NC(C#N)C)NC(C(=C(F)ccc(=O)NC(C)C(F)ccccc1=O)C1O)C(C(=O)C)Cc1	0.556738095	-0.789744039	0.636038169	-1.126143825	0.19222499	1.027977175	1.537595571	-0.417955053	0.20499916	0.158386046	0.49467473	-0.965503003	0.255118266	0.592548026	-0.218670393	0.009974487	1.344900676	2.944722266	-3.438258746	1.332654788	1.573174731	0.366574786	0.295117037	0.821320705	0.167364957	-1.486572564	2.95871486	-1.252613592	0.692996618	1.528474364	1.348205967	1.544228483	2.873586851	-0.853745354	0.855419563	-0.132603433	-1.437666187	2.452123019	1.014033276	-0.821433895	1.783239325	0.387690787	-1.318911367	-0.253990728	2.661257658	0.716662837	0.51387374	1.026080846	0.124120256
C=C1C(C(=O)OC)OC2c(C(=O)NC(=O)[C@](C/C)C(C)C2=O)C1	0.556452381	0.915014371	-1.093627352	0.265862296	1.256924821	-0.433106271	0.438174453	-1.018918924	-2.454257476	-1.091647087	-0.351551529	-1.477361597	-3.343314812	0.840751341	-0.861302315	-1.077615386	0.361340074	-0.942906553	-2.122301931	-0.165339337	-0.532478669	-1.650086052	0.893124454	-0.100280202	0.955453594	-1.227429102	2.004318677	-0.977667713	0.536470314	-1.800238893	1.982431586	0.798707483	1.199703072	-0.974442917	-1.922209794	2.463775715	2.458068342	0.629497983	0.145166605	0.867050497	2.598518141	1.928371539	-0.79069083	2.470364767	-1.262115054	-1.291485224	-0.89122956	0.273726908	1.928679962
Cl[NH+](C)N(C)CC[C@H](C(C)=O)NC1[C@H](C)C(=O)N1c1cccc(F)c1	0.555690476	0.690735262	-0.490107367	-0.349168316	-1.241354403	0.788911686	2.634919663	-3.0786056	1.395424159	-3.78203651	1.649116802	-3.539420242	-2.676631433	-1.736438804	0.396289628	1.933866666	3.04958548	-0.901895519	3.04237701	2.066468115	1.6604	-1.150473426	3.160812202	1.736266118	0.997618354	-2.773430007	2.416175612	0.960908504	-0.768174213	2.29567153	-3.254699644	1.510029107	0.314714011	0.411000473	-3.22811091	0.523820054	-0.148659656	0.830881682	3.211846158	-0.66598565	-1.372153789	2.241811636	-1.956705397	-0.989229066	-3.097102016	-2.269443901	-0.705148315	-0.918221283	2.145299758
Nc1ccc(N2Cc(=O)C(C(=O)C)C[C@H]2CCC(C)(C)C)cc1	0.555595238	2.466949953	1.09068479	-3.586491936	-0.707993752	0.373946216	-3.489407695	-0.980229575	2.492947521	-2.499951281	2.470818718	2.100804782	-1.43096609	-3.457846607	-2.687581884	-0.104365594	-2.060063119	-2.525379005	1.442135266	-1.684163739	-3.479819487	1.268066229	-2.98181949	-0.624196784	0.448085671	-0.496934127	2.937089372	2.259779066	2.907272332	-3.785317911	2.883355015	-0.697278879	0.125774577	1.954435287	1.549764851	-3.373060354	1.304380788	0.099662664	0.287633538	-3.595842482	1.459342992	-2.141216925	0.656246191	-1.241237489	-1.43034996	-2.076279744	2.882726736	1.70979983	-3.687487903
COC(C)c2nc(CC(=O)[C@H](O)c2[NH+]2C(OC(O)[C@@H]2C)N)n1cccn1	0.555082181	-2.093078501	-0.772574078	2.384583158	-2.867865176	3.179094886	0.816490856	3.089626324	-2.149361754	1.894525821	-2.49839428	-3.301417021	1.149341473	0.931574825	-1.219413442	-2.876114889	-3.358950995	0.352449164	1.213222371	0.882509176	2.209829859	1.308059822	0.002527143	-2.319515464	1.116592508	0.118219343	1.716042938	1.910808573	-2.274241305	0.594008801	-1.283931429	-0.289564234	1.02274991	1.517532515	2.624512032	2.238869874	3.272020798	2.071714034	2.431962817	-1.583617036	-3.57796608	1.713097775	0.469265667	2.120054763	-1.949319763	-3.194810291	-1.390045729	2.48326979	-2.046682016
OCC(NCn2ncc(Cl)c2C2S(=O)NC)ccc(COCl)ccccnc2=S	0.555	2.487740459	1.59876481	0.31019008	-2.195994695	-2.74863499	0.333488431	-2.074917055	-2.736447181	-1.593063129	-3.118774846	-3.161881651	0.255191394	-1.37907674	0.176779634	-1.010650147	2.387417806	-2.634778728	-2.896835362	-2.611002901	-2.613838667	1.884120361	0.205422664	-3.556273922	-0.046491754	2.780921702	2.291542291	-3.597809926	-0.728053043	-2.482397276	-3.072357233	-2.301055904	2.251271954	0.978369954	-3.143640874	-1.961728548	1.760748482	0.844861923	-0.129006049	2.894689338	-1.4365848	-2.953916199	0.035707964	-0.26068735	-0.858222597	-2.828597666	2.311855424	-0.316848413	2.384536388
NCC(=O)c1c2ccccc1c/n(C[C@@H]c(=O)n1C)CCCOC12	0.554483001	-0.105395899	-2.828646428	-2.649766044	-3.031387836	2.174581244	-0.160799593	2.316753114	1.38206431	3.032770727	-2.00591986	0.409849688	0.840776142	-2.980659587	-2.434043126	-2.553405076	-3.135815448	-3.470890827	-2.866421091	1.324220053	-1.814063257	1.201572534	-1.669220251	0.40003204	2.575898184	0.054320404	1.842420583	0.270432907	2.648344711	2.049108419	-1.175792949	-3.531280228	-1.712576238	-0.690917121	2.887722948	-2.592423434	-1.69597068	-1.255951275	-0.560353877	1.683779804	-1.355620084	-0.607458933	1.244547593	-0.903204125	0.914548595	0.24385037	-1.335131913	-1.578360141	0.215322679
CO[C@@H]1COC(=O)C(=N\C)cc(F)nc(C)n(C(=O)[C@H](O)c2)C2C1=O	0.554428571	2.906570771	3.077585471	-3.26132748	1.740087554	-0.351877638	2.318847239	-0.356263091	1.66758349	3.000542351	-2.08718706	-3.555629531	-0.37437416	1.537624996	-0.887163766	1.029236281	1.429442278	2.96665354	-1.222074623	3.037947754	3.209591	-0.57746352	-0.133214297	-3.356753258	2.20794445	-1.293616177	2.440739927	-1.699232029	2.707775498	2.885936899	-0.27161138	-0.796012978	-0.24190779	-0.060132565	0.058238705	1.507917403	-2.594016051	-1.6110356	-2.053786618	-2.400889624	1.915306706	-0.684919895	2.513413109	-0.354447536	-1.390447798	-3.479185638	-3.477517673	-2.100209786	3.135917982
CSc1ncc(N2C(F)c(c(C)cc2Cl)n2nnccc2cccc(C)c12)C[C@@H](C)C2	0.554222616	-2.431591371	-1.186915707	-2.319777314	1.16044916	2.255234241	-2.511408043	2.382780562	-1.575957887	-0.550185505	-0.291334865	1.850569427	-3.57789977	-1.974527625	-0.891402192	1.017934381	-1.276123943	1.437643475	-0.066298248	1.444169168	-2.958150394	-0.1869883	-0.776298707	2.267811433	1.882095137	1.242159322	-1.268523959	1.820906042	-1.93494025	-3.775245994	1.861161508	-1.083335125	-0.606116269	3.278357586	2.23442801	0.152392602	-1.603992926	-3.390516541	-2.313492278	-3.510109376	-3.164328758	-0.929808522	-3.60597438	-1.961383934	-0.482464233	-0.417255957	2.953997862	-2.784009886	1.677763161
C[N+](C(C)/NC(N1CC(c3nocc(F)o3)c(C2)cnc2)N2CCOc1C)C2	0.553833333	1.206871108	-3.500798682	2.865717532	-3.45410724	3.184086145	2.216397199	-1.17357039	-3.761118344	-2.023272271	-2.333636524	0.88498844	-2.771350433	-2.259008327	1.04900273	-0.450649956	0.460564324	1.006275998	0.71967522	-3.752288166	2.468740234	-1.98183061	2.261715672	-1.192732546	1.391304287	1.236569061	-3.768932578	-0.792769587	0.079776095	-3.459374419	0.205473266	-0.823329094	-2.625015446	-3.356700264	-1.501789811	1.838731395	-2.276166723	-3.47759916	-0.9452156	0.409078391	-3.24883796	-1.194604194	0.323933224	-2.456984528	3.145055009	1.085211426	-3.182909542	-0.255061111	-0.263942557
CC(C)OC(=O)C1C(C(C(=O)OC)C)/C(C)nc(/ccsc2C(F)F)c2C1	0.553733766	-0.428033546	-1.010128964	-0.88911735	-1.233173755	-1.43158153	-0.284689206	0.55822677	0.068762924	-0.884654154	0.060282005	-2.278477986	-0.960406135	1.130397454	-0.308686048	-2.914769557	0.206450927	0.884764102	0.29530517	-1.82772908	0.18048893	-0.313048921	1.320590953	-0.858120646	1.691622447	-0.786996536	0.399035957	1.449538222	-0.223143157	-0.188572909	0.021646287	1.60175689	-0.373613451	-1.028395426	0.503195677	0.157170369	-0.172452678	-0.699065754	-1.334620513	1.198463789	0.136653059	1.42708858	0.200938758	0.233779735	-1.463592644	-0.883462251	0.702682328	0.721433138	1.236065532
NC(=O)[C@H]1CCC(C)(C)CC(=O)NC2CCC(C(N2C(C#N)(C)C)Cl)C1	0.553296314	-2.205666081	-0.309836442	1.360753424	-0.945811416	3.102191209	-2.818289296	-1.181866163	1.929299672	-2.778128897	-0.896178605	-3.613490066	2.957913683	-1.315166509	-1.338391384	1.927379306	0.962174751	2.778900882	0.083387673	2.301951576	0.035916318	-3.508843289	2.090310079	1.821070534	-0.067205658	-3.283257675	-2.738699785	1.371931045	-2.255403282	0.066259093	2.298067277	2.823056358	-3.695114847	-0.932617049	0.546337434	-2.972363916	1.346038537	-2.445069079	2.861787726	1.307281545	1.982326721	-2.477091971	-1.800258375	-2.723303299	-3.167128564	1.049644199	3.28731942	-3.502552039	0.983917432
OC(COc1cc(C#N)c2[C@H]3ccnc2c(ccc23)nc1-c1ccccc(F)n2)n1	0.55310096	0.143332297	-0.302325563	-1.391715974	-1.330266978	1.210081836	1.141110929	-1.959142079	-2.963420952	1.22579248	1.397234188	-2.787182058	1.243892251	-2.699046644	-1.671974877	-1.670699121	2.850859502	0.654106782	0.48299331	-1.877657951	1.836617953	-0.151496049	1.965489318	0.011082691	-3.217805256	-2.266582933	-2.7599875	-2.475917119	2.455490562	-2.258904921	2.516118375	0.100247184	-2.171871695	-1.991100766	1.737817324	2.460810928	-1.047905423	-1.37327706	-0.023818287	1.733808015	-1.280933515	-0.750879635	0.365932131	2.499041764	3.093082605	-3.437941008	-3.094261769	-1.773157117	-2.030794646
CNC(=O)OCN1c2c(s/C/N=C\\cccco2)c2cccc(F)cc2ncc1CO	0.553	-3.180298144	-2.284089389	2.798300898	-1.358838085	0.106768583	-2.578569659	1.980038599	1.593591231	-1.458546751	-2.633049792	0.518749404	0.354735229	-3.43725835	1.037013345	0.120864272	-1.602107373	-0.005948939	2.540156517	0.950430172	-1.676807388	3.077933734	1.77326636	2.400798531	2.900654417	0.531226854	1.055094734	-1.253143936	-1.362367095	0.771442167	-2.346070017	-0.904921739	-0.855196613	-3.617056788	-2.034102501	1.326285208	0.495423467	-0.94423735	3.192734554	0.794999453	-2.738496634	-2.99063452	1.110458238	-0.254927102	2.712374048	1.36671356	0.678448047	-1.316244748	2.660437721
CCOC(=O)[C@@H](NC(C(NC(C)c2c(C)c2ccc1)n(N2)cc(C)o2)C1C1=O)C1	0.5525	0.40830743	2.437502876	-3.113527081	3.164600711	1.719510865	-2.245182281	-1.72473794	0.631906892	-3.366212761	2.705558039	-0.289833955	0.133029248	1.959345362	0.396398583	2.630973279	-2.349270708	-0.662261744	0.892789806	-1.179399201	-2.1053098	0.767387562	-0.536659009	3.108291105	-2.273635697	-3.323512147	1.649814075	2.722658053	-1.383802527	-0.635586281	-3.062395893	2.795996526	-1.422055519	-3.498886823	0.50212932	-1.94027457	-3.611467387	2.656611871	-2.525124857	0.150037055	0.389079297	2.044628877	-1.379551747	-0.872804845	1.357309198	1.473586093	2.157293944	2.347779098	-2.731577782
COC#CN1CNC(C(=O)Nn2C1C(=C(C)C)n2cc(F)ncnc(C)C1=O)C1=S	0.552432557	1.63947686	-2.394304774	1.346497718	1.632338431	1.401053287	0.578570399	-3.33315922	1.645870503	0.957159913	-0.952824724	-2.053219412	1.907928827	0.994328771	-3.788374076	1.151040951	0.403176163	-1.707677375	-2.434763792	2.814819216	1.746337217	2.964986412	-2.465384206	-2.566047683	-1.240722447	2.102176778	-2.491294803	0.435159477	2.436069795	-1.921078297	-1.878447304	0.121843021	0.065125928	-0.677227675	2.570089366	-0.589834739	-0.448234025	1.132377826	2.288506787	0.298897842	2.082311243	-1.415795802	-1.237245065	-1.443645902	-2.066119263	-2.105627678	-2.154688078	-2.911654117	2.63823975
OC1ccc(C)c(CC(CO)[C@H]([C@H]2C(Cl)O)c2)cnocc1CO	0.552166667	0.987655135	-0.39401687	0.379131511	-0.447397565	-2.383300438	2.178684489	-0.982019689	-0.440816409	-0.820719824	0.013602535	-0.040446658	0.823656245	-0.734075077	0.399181311	0.277844695	0.508267796	-0.472248113	-2.207637797	0.831868455	-2.277727429	-0.731615931	-1.851642504	-2.34038313	0.019173887	1.087856064	-0.844595215	-1.784051075	-1.036133867	-0.223827092	1.464483313	-1.479303743	-2.214288734	-1.450698843	-0.685992044	-1.036617235	-1.783421947	0.239340003	0.959293289	-1.824991134	-0.60576468	0.896181514	-1.271375524	2.561426798	-2.076908606	-2.47461205	0.612049453	0.079991489	3.097932932
COC(=O)NC(=O)N[C@](=O)C1NC(C)C(C)(OC)C(F)C(=O)C1=O	0.550761905	1.724896054	-0.182888824	0.396222877	0.475959094	-1.601249083	-0.703657176	-0.493244009	-1.525551923	0.120004023	0.361839701	-1.505646719	-0.931686214	1.692533954	-1.362389695	0.324860264	1.543441344	-0.742143956	-1.220029467	-0.130918231	0.295557045	1.733092363	2.617311982	1.375492628	-1.824790017	-0.600439851	1.097149522	0.693739393	1.318065629	-1.336221918	-1.685187343	0.405396919	1.982150124	-0.322706578	2.301113834	-2.250567258	-0.402617513	2.393101477	-0.773820673	-1.245210302	0.078063445	1.403474411	-1.192407752	1.966979071	-1.215309517	0.20210081	1.484057975	-1.17724056	0.894413836
C(NS(O)(CO)NC(=O)C)c1c2cc(F)cc[nH]c2nc[C@@H](F)n1	0.5495	-1.230256998	1.81627221	-1.631161412	0.098546017	-2.582879515	-0.655950309	2.910077894	-0.878800123	0.26320522	2.474694052	-3.689216333	1.254551929	-0.270929231	-2.439348565	-0.579673542	0.586182188	-0.332807505	2.295256525	-2.171232871	-1.795745003	0.592548425	-1.501230193	0.34168762	-3.679070658	-3.328371049	3.220342662	-0.118325703	-0.862931546	0.800022577	1.960790933	-3.27328343	0.424809504	0.220890235	-1.689551091	1.798255825	-0.247764492	-2.906841358	-0.427348711	-1.522727206	2.841123534	-3.118461921	2.736483397	-3.047470611	-0.998712726	1.937501139	-3.389654503	2.675361362	2.870995512
C(C(C)C(c1ccsc1)c(C(=O)NC(=O)CCC1C(C)C)C)C1	0.549309524	-1.790673986	-2.121933997	-0.876592599	0.407867903	-1.374911204	4.855603998	-2.526925636	-1.199316904	-2.691016894	-0.001817796	-0.514366697	0.726863486	-2.84909914	-1.270881623	1.429775739	0.016095804	0.119023071	-1.365914989	1.302402135	1.289614068	-0.651929082	0.642306106	-0.170291858	0.15707417	-0.014359935	2.394217418	-0.392836475	2.32885813	-1.583423774	-0.605758228	-0.370905115	0.05322816	0.209627234	-1.705107959	1.69874589	1.954684875	0.683443563	-0.899367345	-0.741848115	2.54008054	0.221369565	-2.695962064	-0.451230128	-1.805441825	-2.250085117	-0.159647109	-1.717293352	0.415796508
C(C(=O)n1ccnc2-c1ncc(C(F)F)N[C@H]2C(N)(C)C(=O)N2)=S2	0.549194973	-0.870772502	1.752775718	-0.866846779	-3.501145097	-0.049278914	1.811356231	2.189847426	-2.744296411	0.85718174	-3.60923602	-3.650778731	-2.159864924	0.082194902	-3.406456983	-0.848976816	-3.110584679	-0.551233772	0.200878568	0.619647409	2.720100075	2.758434661	-2.4223704	-3.640646669	1.546420419	-2.824146663	2.011399199	-0.699215366	0.200049573	-3.429828	-1.705560697	2.0537192	1.492625683	-0.197490452	-2.340586945	-2.718310371	1.003821343	-2.246958264	-0.174212014	-3.632015154	-3.613238078	-1.949169074	0.675788326	0.320991796	2.601819507	0.644723651	0.305495791	-3.671646668	1.783711243
COCC(=O)c1ccccccc1c2c(cc(C)c3=O)C1C(C1(N(C)C(=C)Cl)C3)C2=O	0.549021505	-1.289529697	-1.938417416	-1.289175731	3.049363238	0.802136679	-2.372779069	-1.099006432	-2.849719857	-1.673733986	2.42276563	1.049640697	-3.353082996	0.140869173	1.437816008	-0.662930935	1.825332918	-1.745858963	-3.362174756	1.111047734	0.693516103	-2.290470461	-1.052297058	-1.245784625	-0.39933521	-1.757014822	-1.888826291	-2.752466469	-1.887029281	0.652463749	-3.060556906	-1.785761759	-2.348048704	-2.132689352	-0.616923914	-1.928175772	1.904879749	-2.936382316	1.655972547	0.958468146	-1.072531097	2.174259344	1.244076046	0.897319017	2.98511245	1.694013699	1.736857823	-2.509711976	-1.392723077
COC[C@]1(C(=O)c2ccc([C@H]3)CN(C)C)cc2C(Br)C(C3)cc1	0.548633333	0.136862376	-0.407121996	0.101165517	-0.936269999	-0.092161443	1.500772262	0.315231041	-1.796939147	-2.150331071	-0.47118485	-0.521232616	-0.63978997	-1.013679161	-2.597374367	0.438979444	-0.461246941	1.879150757	-1.142107844	-0.219775345	0.214056104	0.004625849	1.061181958	1.111624557	-0.555121461	-1.563305744	-0.040343313	0.97385309	-0.898210184	0.181648902	0.552363613	-0.483969055	0.896260572	1.009396106	-1.424277463	0.452769841	-2.105259716	0.203151139	0.273768671	0.785181775	-0.249503473	-0.100124817	0.561527355	2.723021585	0.027699153	-2.778846369	0.010153093	-0.425272615	0.984607518
C1C(C)cnc2cc(C3=CCC3=O)s2(=O)NC(C(F)=C)C1	0.54847619	-0.791239004	-0.151814464	-1.04078394	-0.860379688	-0.667448748	2.373863822	0.935081756	0.378001133	0.119813446	2.686669922	0.515352239	-2.509181293	-0.331537347	0.339090114	-1.423932033	-1.622830077	-3.195895908	-1.560593426	-1.463180485	-0.157985938	0.743702185	1.295715762	-1.135905122	0.260169769	-2.113084939	2.523734848	-0.370121965	1.580836392	0.748598845	-0.403757888	-2.668072031	-0.567439937	2.551970456	0.110224309	2.111848493	-1.096193947	1.701416289	0.998558309	-0.329194839	0.192195771	-0.061701378	-1.080137482	-0.409257003	-4.148147663	-0.13516929	0.8341261	2.05714475	-0.08235169
O/C(c1c(F)c(F)c1C(Br)c1NC(=O)C)cc(F)ccccc1	0.547642857	0.212065844	2.840901756	-0.789434263	-2.487327455	3.174637276	0.112562716	0.603019073	-3.328053089	-1.850671709	-0.543203493	-1.502011875	2.879934147	-2.06800963	-0.397528345	2.407812078	-3.678530335	-0.417529417	0.11017445	1.702301035	2.466440452	2.668678559	-1.010775464	-0.717613327	2.455018005	-2.301053152	-1.335047196	-0.758096136	2.46467596	-0.042119983	-2.717418668	-0.438989382	-2.304786111	-0.270137311	-2.041089627	3.201542303	-2.666563705	-3.608128165	2.074661944	2.344475834	-0.673735599	-1.142561852	-2.849324323	-0.772340761	0.027931797	2.119272978	1.756736676	-0.425274148	-2.746345955
NC(=S)N([C@@H]1CCC(NC2=C(Cl)Cl)c(Cl)(F)C2C(O)C)C(C)S1	0.5475	3.123269638	-1.380908346	0.802970454	-3.309559979	-3.081577577	2.416180762	0.26073705	3.128693441	1.075726601	-3.671080896	-3.632618641	-1.796948179	-2.492942358	3.016912439	-2.118687383	-2.77186021	2.331152014	3.27781939	-1.067799148	-1.869345583	2.014020209	0.284074483	-1.971569164	1.984614332	0.440765157	-0.957271297	-1.865635211	0.278898261	-3.451613552	-2.997455422	-3.086574414	-2.404778	1.6825015	3.2834966	-0.556683175	-3.766708182	-1.819621522	3.293129984	2.013059356	0.848332648	-0.371773073	1.759504144	0.704714704	1.431268831	-1.917720399	-1.909905586	-2.920982061	-0.139565323
ClCOC(C(=O)C1C(O[C@H]2C(C(C)C(C(C)F)F)o2)C(C)O)c1OC	0.547071429	1.201424337	-2.440216427	0.778444937	-1.149117497	-2.164217582	-0.370319011	-0.901761594	0.20695234	-0.251496353	2.012122289	0.083556076	1.366660009	-1.442029899	0.29814107	0.83717439	0.977601763	-0.655694008	-1.801973752	0.754771435	-1.102793115	-1.284363964	-2.005420271	-1.60813199	0.985275769	-0.334002624	-2.021244977	0.080273367	-0.27584099	-0.92505306	0.963996573	-0.419892242	-1.184982571	0.06833185	-0.404205244	-0.00269378	-2.302230835	0.735484548	-0.45540223	0.63857865	-1.031843367	-1.043882835	-1.327832827	1.205307938	-0.814168294	-1.60145363	0.410450521	0.71571861	1.650686122
OC1=C(c2CC(N[C@](=O)C3=C(C(=O)nc(s4)C34)Cl)[C@H]2Cl)C1	0.547071429	-0.129532218	-2.716788055	1.038632373	-2.181897763	2.691281394	0.322615158	1.736505768	1.976015785	-3.006429724	-0.31408732	1.039298546	-1.645985317	1.371643989	-3.51468526	-2.108803653	1.340068231	-3.751330933	0.705530262	-3.509508182	2.798113691	-3.330970352	-2.435926276	1.652742484	1.89492394	1.491405115	0.226447333	2.950251087	-0.021059141	-0.962466465	2.503041906	-2.951761227	-2.879268619	0.755410881	-1.806327188	-3.43675543	-0.700837447	-2.006488693	-3.576175205	1.513386355	2.342565105	0.939381106	-3.288306996	2.735461393	3.223115794	0.499128779	-1.283326792	-3.739474059	2.182637723
COC[C@](NC(=O)c2cc(O[C@H]3C)N(F)c3cc2C(C)C)C=O	0.546763425	-0.229118356	-0.626210531	0.341820878	-1.11388953	-0.24147947	2.358297447	-0.094136955	-1.31784374	-1.896434305	0.181309254	-0.694324709	-0.480665728	-1.091814305	-2.229054307	0.581929213	-0.176013331	2.236231953	-1.875887536	0.270250534	1.220939912	0.086627088	1.369487967	1.871978812	-0.743226585	-1.679066887	0.156210788	0.444061725	-0.175491802	0.602234515	0.412887614	-0.830588933	1.552719557	0.503888622	-1.442576495	0.156622556	-2.449760647	0.02790473	0.195056349	0.343482691	0.332413575	0.036585993	0.055906152	2.444507665	0.08997344	-2.307123914	0.263704908	-1.040358631	0.600334104
C[C@H](c1cccc(C(C(C(F)F)o2)cc2-c1CCC2)NC2S[C@@H]1C)C1	0.546591664	0.333256832	-3.161572527	2.057037707	-2.504976021	2.199069	2.67243848	-0.325946469	1.312146956	-2.184950936	1.540752711	-3.494329	-1.051882669	-2.953336206	1.746080406	-0.486308295	-0.463435792	1.062505519	-0.439616344	1.073229238	2.393245354	-0.77923358	2.685017703	-0.706292899	-1.033776154	1.467371909	-3.439858604	1.292153413	-2.392175579	-2.295192627	3.10640445	1.189408483	-1.627335099	0.689635152	2.876018396	1.461786634	2.580056445	3.03939644	-1.621301678	1.828967473	0.05128796	2.125359361	2.688477611	1.022307142	1.942999767	-2.288961377	2.887989856	2.6453588	-0.069852721
O=C(CN(C(C1)N/NC1=C2cnc(c(c1)o1)ccc1)c1cccc1)c1O2	0.546453901	3.245177526	-1.793579577	-3.272621255	0.618588362	-2.566495975	0.916294755	0.25354708	2.467664301	-0.375297211	-2.014594925	0.59262942	2.722819585	-1.645709695	1.195894479	-2.156880219	-1.230292518	1.630232185	1.91548897	-0.371540128	0.802390064	-1.973575458	-0.179174811	0.598107854	-2.545493839	2.007717871	-2.226321597	-2.347644146	-0.596090065	1.623504058	-3.538344241	-0.993237376	3.224974338	-3.244864036	-2.787697652	-1.994030327	1.260827131	-0.834484632	1.789225268	-0.361063844	1.785899911	2.375263485	-0.786259965	1.501637042	2.440016838	2.395946926	-1.201997616	0.636589424	1.55123708
CN1C[C@@H](C(CC[C@@H]2)[C@]2(C)NC(C)c1coccc1)C(=O)c1	0.546006811	-1.688090729	-0.528920038	-3.290378978	-0.870850582	1.828131387	1.800227891	-3.057780582	-2.684803834	-1.50672263	-1.912455719	2.209230582	-2.085987118	-0.723334756	-2.145098441	-2.036940463	0.310410517	3.14350653	2.592845684	-3.310207329	2.059659908	3.083339915	-3.554929852	-1.790624968	1.908487599	-2.161195745	-2.236193074	3.087010617	-1.654064904	-0.348248703	0.132506016	0.547694463	2.764849832	2.500515945	-3.217888899	2.620918059	-1.306113115	0.803370844	2.96107896	1.35371129	2.937598495	-0.705602189	-1.675283137	0.051806746	0.439963001	1.604967103	0.598371119	2.666598199	2.693694031
ClC(CO)c1c(C)C(C)nc2nnnc2nc2CC(=O)c2ccc(F)cn1	0.545809524	0.788929862	3.128675933	1.884297307	1.13809469	-3.63844943	-1.350809404	-2.836354083	-2.657716645	-3.357918659	-2.388473575	1.262275257	2.103898716	-3.05726128	-1.372656747	2.556974894	-2.036052454	-1.455672548	1.933404576	0.973523507	-1.813615871	1.503125005	-0.964863751	0.355594417	3.136197229	0.78741215	0.776271894	-1.196933174	-2.981568701	-0.99327652	-0.757032946	-3.359311624	-1.117781155	2.613860227	-0.612267251	3.104400216	2.722292318	2.769717408	-0.699537808	0.180963208	1.412067239	-0.124288796	-0.158492221	-0.278321533	2.735885888	-2.797126743	2.337378297	0.881267042	-3.521720715
C[C@H]1CCC(C/C1=S[C@]1(CN2COC[C@H](C)CC(=O)N)C2C#N)C1	0.544896758	-3.430107614	-0.70697337	-0.632625533	0.866837819	0.788771992	1.269013785	0.347646283	-0.357628654	-0.249206035	-3.225047025	1.676749917	-3.049473606	3.04026295	-3.232695839	-0.415422679	1.754473499	-2.976913356	0.842673759	-0.108165521	-3.089963989	1.816636686	-3.404911766	-1.285359372	1.152510533	2.745340168	-3.246585418	2.100497772	2.082484612	2.757175542	-1.057789987	3.013647321	-3.729106422	2.544402952	-1.691643095	2.198511504	2.229924899	-1.795774207	-1.621249456	0.544547314	-2.039716851	0.757204991	0.062669785	-0.427789748	-1.20572187	-0.785101755	1.578113346	1.312976899	-1.300174125
C/C([n+]ncc1O)c12cccc1C(=O)N(C1=NC(C)C(C1)CC2)c(N)c1	0.544721664	-2.954819532	3.099326969	2.793051082	-1.610520336	2.237199428	-0.468080689	1.281723453	0.021531083	0.442194006	2.019095176	-1.566226304	3.279641728	1.240077757	-1.398398739	1.848379636	1.216104473	-0.520483948	1.320741827	-3.209718993	2.57406805	-2.281826342	-0.571751368	1.847645634	2.909769924	-0.516369758	1.968705457	0.203331019	-0.270450527	-3.245237192	0.236969046	-1.574180037	-1.619617592	0.934693996	2.899828322	1.444383587	-0.454773688	-3.394191358	2.528057217	-1.36609837	2.766622854	-1.090759737	-1.717797899	3.03877313	0.930690939	1.15591973	1.457375595	-3.491430607	2.094056789
CC(C)(C(=O)CCC(F)(CO)[C@]1=O)C(C(C)c2cnccc2)C1	0.544452381	1.572033406	-2.477604682	0.685818567	0.0283574	-1.762777054	-1.13065399	-0.94179324	-2.048887374	1.282463022	1.790080245	0.145104604	1.227061582	-2.682246979	1.855277122	0.500798885	0.681482749	-0.605367326	-0.075974431	0.431459079	0.177095563	-1.495951346	0.500862778	-1.034543361	-0.021509436	0.681500018	-1.501823451	-1.432349915	-0.385495039	1.181525747	1.753947861	-0.835372478	-0.481062673	-1.391262483	-0.226379823	-0.798981196	-1.943813602	0.005461465	-0.365385561	-1.744010199	0.146697645	-0.519386758	-3.433874093	0.742927278	-0.191546066	-0.935640432	1.675690558	-1.408500679	1.432802645
COc1CCN(C)[NH+](C)C(C(=C)oc1cc(C)c(C#N)nc(CO)c[nH]c2=O)C2=O	0.544450666	0.443542134	2.483427414	-3.61900415	-0.630996862	0.666212272	2.442831436	0.097387588	-1.154907895	2.255529005	2.850209152	-1.612143286	-0.148956	2.701688673	0.836072425	0.982843023	0.981746252	-0.271116664	2.100502757	-0.390882383	1.985802429	-2.123148884	1.477229016	-0.722509758	0.632468767	-0.167746929	-1.20296072	-0.934980977	0.153097497	-3.700350175	-0.538003922	2.089746057	2.760576614	-0.450058412	-0.424198525	-3.001171658	2.547694439	1.33305843	-1.133641218	-1.626936879	-3.755739479	-1.512737947	-0.364946588	1.997185359	3.057071255	-1.159857085	-2.657857407	-1.224195545	3.072777652
C(C(=O)N(C1nc(C)occ1-c1CNC(=O)/F)C(C)=N)NC1	0.544285714	1.935114557	-1.120376308	0.254529642	1.19773108	0.626619746	0.174065105	0.352194224	1.486453981	0.747759056	-0.67161528	1.466058554	0.59229766	0.28590861	-0.283745448	-0.731909179	-1.646922025	0.208077816	-1.399189167	-1.160444602	0.176760369	1.610925144	0.815580349	-1.191184431	1.594968342	-0.431326674	0.674589873	-1.708989964	0.432390457	1.202272048	1.406530432	1.448125201	0.332134263	0.778677533	0.401009455	1.0027224	-0.529175359	1.158701461	-0.540424282	0.322397709	-0.096417606	-1.779336329	-0.176901284	0.670844498	-0.782982268	-0.589011984	-1.136464347	-0.223496312	-0.296351874
CCOC(=O)c1csc(=C(\N3NC(C(/C)C)=N\C(=O)C)[C@@H]3)ncc1=O	0.544238095	1.379060859	-3.479833517	3.264540387	-3.396814375	-0.037270932	-3.754350775	2.411351555	0.325334456	-0.231845394	-0.803727734	2.616852753	-3.064055895	-1.500452038	-2.357542498	1.850590588	-0.998775447	-1.500288658	0.240432377	-0.523318665	-3.329884436	-2.90110656	2.21678263	-2.908523657	0.266645224	1.467893469	1.65159598	2.750251337	2.814445683	-3.756973262	-2.307746046	-0.263648383	2.078350949	1.147412453	1.297360314	-0.324948916	0.835930859	-1.038148232	-3.202250684	-1.600429602	-0.858112227	3.02603309	-1.311112605	1.92008366	-3.63797528	-2.761018545	-1.372869825	-3.480034964	0.11340285
CC(O)C(OC[C@H](N)C)NC(NS(=S(N)C(=O)c1C)c2ccccc2)c1	0.544166667	2.629167022	0.550403081	-3.145154572	2.096563315	-3.296087192	3.299542052	2.053490105	-1.575216869	2.570278829	-1.736926768	-2.662888828	-3.537781385	1.898496606	-1.488365828	1.60411569	-2.732926876	-0.196553502	2.98466882	2.340673103	3.242639165	-2.642978942	0.724237486	-1.321719708	-3.5246587	-0.806704243	-0.425280215	-0.895192055	2.857546275	-1.602988479	-0.655203812	-2.487889444	-3.756940138	1.545565257	-2.018456057	-1.574492407	-2.79491945	2.070130343	0.305267266	0.748322496	1.935381301	-1.355693627	0.251113716	1.356649516	1.713801788	2.418048109	-0.358042868	1.39387572	-1.985458793
C[C@H]1/ccc2c(cc(C(=C)C(N)C/C=O)NC(cccco2)C(=C)C)C1C	0.543642857	-2.322999206	-3.488090313	-0.059631143	1.211739972	3.001432639	0.293990812	0.904343698	0.154086326	-0.948221616	0.433681229	2.882818054	1.090799344	-2.913940744	-0.005095784	-1.978469784	3.154717486	1.064642242	-2.716028348	2.369860626	-1.999278627	0.583774193	3.22262263	2.212766658	-1.3251867	-0.048200478	-3.431233575	2.40368344	-1.579167575	2.903909832	-1.355743988	-2.45632958	-1.315605721	0.468963035	-1.198349469	2.151274961	0.494722777	0.235743835	-1.656281299	1.571606129	-1.769152245	-2.21016246	-2.080717948	0.091595509	0.486845482	1.202925555	0.959348102	2.597812371	-0.012738759
CCC12c(=O)nc(C(C(Cl)C[C@@H]2C2=C)C)N2(=O)[nH]c(F)c1F	0.543334853	-1.063201353	-0.921259644	0.218923116	1.489635647	-1.760321326	-2.93205865	-2.416696231	-1.452626431	-1.885749544	1.62021497	2.323171507	-2.540259818	-0.538161115	-1.965874584	-0.346957213	-1.544512083	2.960095804	2.043035484	-2.848345537	0.857293106	-1.254589917	-1.77618869	-2.706032948	-0.078616988	2.800473932	-2.671741025	1.904851426	-2.05054972	-1.035783905	-3.269368428	-0.967510756	3.033066347	-0.211316332	-2.421711693	-0.456978579	2.456711573	1.609562081	2.848104086	-2.618056604	-1.045898322	-2.287979064	-2.469999578	3.296600649	-0.749568505	1.785604751	3.105695441	0.784084599	-1.287327287
N=C(C[C@H]1SC(c2n(ccc(nccc2)N)C1O)(C)C)S(F)(N=O)OC(Cl)Cl	0.543309524	-0.010054786	1.9763353	-2.595855698	0.055953126	2.246964208	-0.681995061	0.240372754	1.17107956	-3.11221095	3.116405683	-1.585663274	-2.289780739	-3.542462853	-2.040916976	-2.172788251	-0.171220995	1.832032546	0.017661696	0.551277747	-3.142101941	0.892051489	2.114040242	-3.736990432	-2.896898643	-3.455148847	-0.599079384	2.596063228	-0.647896795	-2.018079065	2.352537497	0.522541234	-3.092127088	-2.04572821	1.177426929	-2.167172471	-1.056848529	-0.125358035	2.767009027	0.689661344	2.045545338	2.705251027	1.4377089	-1.759451863	1.532549939	3.223605547	-0.090538883	1.946082493	2.645894104
Oc1ccn(c2nc(=O)cccccc(O)nccccccc2)sc2nncc(=N)c21	0.54302381	3.291592089	1.186536662	-0.372675391	-1.54782914	1.397969934	-2.652439721	0.430920731	2.682501544	-1.647594642	3.216166668	-2.592073679	-2.869114668	-1.568654905	2.821121416	2.02338044	-2.744120785	2.505951679	-2.2522071	2.873698291	0.530943056	1.522049462	-2.149488451	-0.236061186	0.118581706	2.156715636	-0.932033832	-3.385098546	0.49029494	2.224543839	2.685698976	-3.102054521	1.528360768	1.58749617	0.079697603	-3.165862219	-1.533383187	-0.530969376	-0.358731581	-1.695628444	1.281433805	-3.688627082	1.794402111	0.915519263	-1.900837744	-0.263165884	0.077792538	0.454043656	1.382342553
CNC(=O)C1=C(Br)C(C[NH+](C(=O)NC(C)C)C(=O)NC(C)C)C1	0.542571429	-0.317338358	1.158889432	2.845408128	-1.216452035	0.368254684	-3.039904005	-3.44110572	2.331950698	-0.435776431	2.262968156	-3.249223111	-1.627641128	0.768818363	2.093680057	-1.779621667	-3.196247094	2.983028302	2.244801848	-1.53863959	-0.60889281	0.179307975	-2.22022152	3.065771638	-3.04369469	1.075108059	-0.626647398	1.765879937	2.67065786	-1.035979818	-1.923116207	0.698580557	0.809857935	-3.572014959	3.147099199	-0.866214347	-3.056989392	2.294663872	1.914821643	-2.870149939	-0.041935769	-0.466497105	-1.798504264	0.960480341	0.720526933	-3.509471032	-1.116220102	0.300088637	0.94046337
ClC(C(C(=O)NC)CC(C)C)(F)NC(=O)c2ccccc2	0.542142857	1.546500498	1.335023564	-0.706931631	0.758099909	-0.744976756	-1.853819534	0.539212655	1.274824246	-0.873163526	1.202522723	0.387225412	-0.982978737	-0.035656187	1.102732637	-0.917915962	-0.487429045	-1.518975582	-1.043773249	-1.796779509	0.006948618	-1.167024782	1.049493725	-0.260125008	-0.176673011	-1.336915233	-0.354365747	-0.993731419	-0.011399775	-0.204469536	0.089827737	-0.981482318	0.317981592	0.043980601	-0.456332622	1.294195361	-2.026313253	-0.264933695	0.731776416	-0.122031778	0.341329139	-1.044264079	-2.347395157	-0.483317116	-0.814384186	1.018321722	-0.498464036	1.154746328	0.491374864
Cl/C(=O)N/N/C1/C(C(=O)C[C@]2=C)NC2c2cccc1ccoc2	0.541949875	0.286529824	-0.57117354	-0.144358813	-2.225943773	-0.371310691	0.442740756	-2.089030588	-0.035378795	-1.346228001	0.552394031	-0.877904106	-1.206336139	0.315431479	-0.52652488	-0.436149968	0.906836848	0.259243774	-0.601998817	1.399782071	3.350600166	-0.413049698	0.374354541	1.196746503	2.522212821	0.274779465	-0.009059665	-0.536355886	-0.89008863	1.078278918	-1.887256424	1.560492724	0.596713259	-0.429927917	0.10402451	-0.074891813	0.816512824	-0.199463661	-0.709740879	-0.180667974	-2.019377033	0.319370856	1.819782177	2.025529181	0.872221728	0.190733003	-0.848589474	-0.955339879	0.324091938
C[C@@H](C(=O)c1C(C)=SCS(=O)(=O)O[C@H](C1C(C)C)C)NC(C)=O	0.541833333	-2.131936289	-0.274571917	-1.261775898	0.733015173	-0.307035614	-1.108895432	-0.857399963	-3.193253019	-2.870194044	-0.482629219	0.483246224	-3.557733635	2.358065219	-0.647108659	0.54865354	-3.743827266	-3.376919917	2.633188392	-2.952884605	2.843691745	-2.445077442	-2.125175132	2.107910655	-0.299812882	-2.534251706	-0.058441907	0.312125636	-0.212267829	0.132355649	1.576531063	-2.73694981	-3.476922229	-2.31004935	-2.436276122	2.941486415	-2.145273213	0.738708592	-0.361621729	-3.790846346	2.897137079	2.202566326	-1.238491774	3.180092488	1.437802147	-3.515752455	-0.02382942	-2.331490564	2.845843174
Cn1cc(/C(C#N)(\NC(C)/N)N(/C)C(=C)CC)C(C#N)C1	0.54122619	-0.141363232	1.04620478	1.055419773	2.51018823	-0.655964887	-1.108766697	-2.223327637	-2.377891564	-2.005855463	-0.058830056	2.401969979	-1.147138399	1.44668202	2.216505227	0.929564069	-3.141920782	3.267530479	-2.885740677	0.180942596	3.098190694	-1.067503222	-2.338035688	-2.892834393	-3.398896846	2.301541104	0.502690174	-1.420639523	-0.604271372	-1.726756459	-2.363249052	-2.316066375	6.24E-06	2.522377272	-2.664098428	2.225859032	3.146207325	-1.726420139	-0.271573849	-1.641428629	-0.487991227	2.052601919	-0.10694073	3.232906113	1.26512647	0.873459603	2.519913788	-1.822495028	-1.915357742
COC(C(C(NC(=O)COC)(C(=O)O)s2)c(C)cc(C)(C)ccc2=C)C1=SC1	0.541	-0.392002612	-0.798799804	0.227000723	-0.196336066	-2.449182556	1.789047827	-2.089813371	1.436294451	-2.164772188	0.915327172	-1.567063753	1.612938477	0.592247352	-0.055113732	1.683218032	1.532227634	1.23259225	-1.061826983	3.074379212	-0.360445546	0.315582342	-0.041393945	0.907387769	0.385438198	-1.644700686	-1.161111996	-1.333498008	-0.253102911	-0.520352979	-1.279645939	1.951302872	-1.165455228	-1.140504083	2.038597562	0.213311304	-0.102715665	-2.206246052	0.230731994	0.729675357	-0.444320509	-0.441708414	0.256541959	2.423703696	-1.024055947	-0.220097199	-0.516225684	-0.93661558	-0.702351319
CC(=O)N1n(S[C@H](O[C@H](C)N=N/S(=O)OC2(OC)c3cnc3)c2=O)=S1	0.540666667	0.196475612	-0.430575624	-0.185469562	2.208031672	-1.311082993	-3.325023562	1.314337219	-0.694922582	2.129708858	-2.925606257	-1.387659685	-1.316205115	2.158745914	0.872940582	1.532009098	-3.199662029	-2.864769064	2.273734235	-0.901466283	2.392541092	1.073866091	3.203650751	-2.816299626	-1.721143902	-1.813080169	3.043329134	1.413445888	2.911881556	2.961813198	2.276604784	0.658309358	-2.983532837	2.162514343	-1.428051933	0.540890939	0.627001546	0.61230349	0.055102579	0.708542827	2.972067485	-1.445838619	1.966675705	-2.935119475	-0.579197391	0.342443022	-2.846459369	2.974674627	-3.308970822
C(C(ccccccc1O)c1sc(Cl)c1)cc(C(=O)NC(=O)N[C@H](N)CC)ccc1=O	0.540625974	0.21777681	2.501980546	1.029798528	-3.345415519	3.084640836	-1.532734722	0.355363812	1.482482232	0.676678564	-3.017932564	1.172395832	2.523234593	0.793539155	-1.230135752	-0.402788833	-2.316258215	-0.861503145	-1.397992801	-0.876772196	-0.835761205	-3.536814656	-0.371926599	-2.955134109	0.855797044	2.524306805	1.1570862	-3.733431702	1.74371908	-3.204540916	2.056116652	-3.77234971	-2.865640404	-2.75815013	-1.621711363	-0.086751325	0.764992867	-2.822697075	1.490829137	-1.693712766	0.841122057	-2.491519384	2.22353584	1.82874507	-1.222510346	0.554497649	-2.652986063	3.220252352	1.785287131
C[C@H]1CCCN(C)cccc(F)c(O)c2CNC(=O)NC(C(C)(N)c(=O)NC2)C1	0.540473684	-1.915953019	-0.735517681	-0.39693987	-0.024742145	-0.059749434	1.040770896	1.173954455	-1.909978216	-0.689029232	0.792632905	-0.483713011	0.654547554	1.145917498	1.215099694	0.574621143	3.164413669	0.108176013	0.621617036	-0.750703058	0.140308919	0.106156387	-2.116576916	1.484608969	0.798985182	-1.445029926	0.918047605	-0.952416563	0.724648496	-0.579984137	-0.29834013	-1.36532236	-1.696890741	-1.082099799	-2.273659917	-1.686191838	0.859394283	-1.744550128	-1.02989289	1.308716666	-0.314085911	-1.652915264	1.143395402	0.397018365	-0.131695898	0.338095846	-1.169540087	1.468146548	0.381063337
C1cccc(C)nc1CNC(=O)NC([C@H](N)C(F)(F)C1Cl)c1	0.540047619	-1.627208885	-0.559443636	-1.299914169	-0.948628436	-2.596213422	1.596109043	1.309518166	0.560786032	-0.454359541	-0.272931724	1.411439435	-0.219504033	1.512302938	-1.433521459	-0.386633814	0.821814314	2.08850816	-0.811971528	-1.405265018	-2.083240207	-0.612106256	0.170333464	-0.916244049	0.647574859	-1.070129075	1.222379085	0.607657679	-2.147914617	0.303536859	1.313245173	1.139848774	-1.64932023	1.752876903	0.064422033	0.436796609	0.262919943	-1.100805572	-1.018962083	0.48667092	1.700143143	2.059039006	-1.662970742	-0.984319615	-0.122015186	0.111509638	0.798938337	1.181784624	0.12797168
c1cc2cc(F)c(F)NC1=C([NH+]c(=O)OC(C)(Br)c2=C)Cl	0.539870123	-2.07478165	2.439332851	1.281552921	-1.223830026	-2.360729506	0.123315651	-1.471589588	0.603803373	-0.083309227	1.077113007	-2.068070196	0.808143665	1.143229761	-0.007644606	-0.558786008	-2.012234659	1.245339355	-3.503109941	1.202072691	-1.313541559	1.435928053	-0.968029306	-3.509617585	2.596409901	2.032755482	1.403493103	-1.05337559	2.700630548	-0.311289929	2.475286961	-2.799054192	-2.772836552	-2.784398714	0.714094882	-1.800211475	0.794668784	2.029807241	-3.271249787	0.730404336	0.086842297	-0.396007776	-2.08741749	2.852155021	2.36269384	0.211104984	-1.372970296	-1.155963443	-0.027741283
CC(C)(C1N(C)C(=O)N=C(C(C)CC)[C@@H](C)C)COC(C(O)C(C)O)OC1	0.539702381	0.467100832	-2.269503403	-0.289276765	0.231334043	-1.425749568	0.076565207	1.981990161	0.415474395	1.914496963	-1.378909101	1.752754149	-0.814738929	1.263347618	-0.712776477	-0.457632242	-0.555619194	-0.619518386	-1.859177389	1.041666057	-0.406550711	-0.92163156	0.686528474	-1.141624075	-0.509453284	-0.575781246	-0.65855856	2.487564904	-0.745988871	0.704210468	-0.58949087	-0.284195425	0.718133636	1.39259016	0.060693648	-1.598989216	-0.54113964	1.235140359	0.256081235	1.428262776	-1.124313969	0.950612891	-0.613501513	2.287221796	0.253877834	-1.11709152	0.81872605	1.737070959	0.012549764
c1cc(C(Oc2cccc2ncc2O)ncn2nncc2)cccc(C)c2nccn1	0.538711476	0.159581869	1.816672278	1.916543213	-0.812924557	-0.559430738	2.968932826	-2.130465262	-3.530449163	1.038102341	-2.322550079	-2.831891646	-1.776455379	-2.960583834	-0.706008872	-0.12586694	-3.325362563	1.991121601	-0.373862114	1.606464462	-0.740254226	-2.179648229	-2.540502818	2.505034591	-3.483940094	0.009224132	1.164765679	-1.214722493	-3.254630814	-3.016193872	-2.057303373	0.055575799	1.540140077	-1.277663014	0.547102901	-0.389134013	1.681752716	-2.505044468	-2.743307627	-3.745805573	0.32013717	2.466342668	1.374069095	0.066805059	0.774306388	-2.793011709	-3.584916644	2.518992515	-1.549917271
CC(=N/OC(c2c(C)nc1C#N)ccc1ccccn1)cc2OC1	0.538119167	3.247072659	-3.510562258	-0.892393585	-2.110442641	2.482485083	-0.692906469	1.930080161	-0.72482094	1.040125124	-1.085872799	-2.987038224	-2.387634316	-1.384291718	-3.127088321	2.107273024	-1.617306751	-3.174166092	2.435427516	-1.060722445	1.599835493	-0.005214001	0.104504081	0.118102338	2.328937382	-1.186138516	3.106618495	-1.300160846	0.551546303	-1.651469024	0.962423905	-3.397015448	2.452699915	-3.759047925	-0.859023785	-3.089935772	1.673599105	3.192623902	3.272759357	-3.022583722	-1.790229299	1.295378664	1.130631827	-1.555318542	-1.401058233	0.882074147	-3.510550105	2.59141884	-3.309780958
C(CO)[C@@H]1CCC(C(=O)OC(=O)OC)N(C)N=C(C2)cc12	0.53772771	0.704881714	-2.068545816	0.071395794	-0.966730552	-1.876372576	-1.252616462	-1.733840821	0.756208711	-0.1701285	-0.58144497	0.195795378	-2.473320795	0.29696064	0.774564957	-0.559543237	-1.173424874	-1.003996188	1.692594228	-0.230552433	-2.915946838	-1.327312792	-0.144964812	-3.117111456	2.781171735	0.022045267	-1.031575424	1.849252628	-3.450103583	0.769136897	-0.007391203	1.628566946	-1.70866205	0.958560088	2.48911074	-0.458328209	0.502825412	-0.58436758	-1.869202872	0.6081857	-0.856080343	1.514593097	-0.718130153	0.6693127	0.141090372	-0.204615511	-0.018127754	2.313945865	0.027746496
COc1c(F)ccc(N(C(CO)c2ccc[C@H]2OC[C@H]1C[C@H](C)OC(C)(C)O)O)=O	0.5375	-2.269186235	2.454221116	-3.447454636	-0.149213454	-0.410525331	0.46024801	1.526003913	3.194148937	-1.23507696	1.057303183	2.057816547	1.033391345	-3.443712372	-0.591602803	-1.094600428	0.03025455	-3.594519301	-1.192760073	0.430673135	1.205607541	-0.688333872	-0.960761961	-1.760900732	1.685486597	0.426564916	3.172124632	3.292588271	-0.147375363	0.86115552	2.66125541	-1.314697931	-0.845159084	-2.229855863	-3.101097885	-3.199976939	0.53814629	-1.036329791	-3.283052385	1.041504404	3.18562235	-0.251315508	-0.810686572	0.859883217	2.900661943	-0.761333262	0.839962354	-0.03789702	1.34988885
C#C[C@H]C/C(=O)N1C(C(/C)c1COC(=O)C(C(=O)O)C)O	0.53672619	-2.53119844	0.162450791	-3.393997869	-0.146440368	1.836667271	-0.646821085	-2.040369684	-3.486151168	-2.184626953	0.160362042	3.107136426	-0.67474892	0.266492789	2.026150192	1.230431644	0.16503771	0.547453302	-3.781936899	1.769689257	-3.422462138	-0.904648158	-2.103475855	-3.359841574	-2.441256826	-2.005042217	2.861131685	1.868539183	-1.56605898	0.818741495	-2.467020827	-0.810801686	1.698754209	-1.295007163	1.477673276	2.818548387	1.535827337	-1.049764019	1.625782794	-2.235640385	-2.002325183	2.08954061	1.377954481	2.593915478	0.793437964	-0.574069943	-1.942521536	-2.723647157	-1.660251283
C(C(=O)c2ccc(S(C)(=O)CC(N)S/C(C)C(C)c(c1)C)OC)C2(O)C1C#N	0.536619048	-2.981020188	-0.216514324	0.89540688	-0.119123491	1.970486587	2.63218127	1.64785351	2.703747806	2.442711882	-3.465666329	1.559245076	-0.953627252	-2.145937956	3.244268469	0.134451606	1.560555245	-1.465835717	1.719695106	1.84084473	-1.363238766	2.086272526	-0.655773645	3.259922431	0.516449233	0.593014288	-0.635580429	-0.073737401	1.381080915	1.956919256	-3.701926894	-1.325961772	1.135672561	-1.553817326	-3.015447801	-1.049973223	-3.309038073	-0.213676023	-3.337666881	-3.720790047	-3.35756507	-1.673845754	-2.950390419	0.576960978	-3.632856511	-3.6413834	-0.838113357	-3.547913813	-2.164520875
CC(SCC1(N2)C(C)NC)c3CN(-c2ncn-cnc(C)(C)sc3)n1	0.535171163	0.878928612	2.6201526	1.949500578	3.003848757	-0.410244673	1.937552374	0.587102192	-0.769572339	3.087773389	2.537271028	-1.028115181	-0.557174866	-1.270996002	-2.52314061	0.034478304	-3.742737026	-0.758593398	3.058128859	3.158429896	0.844060989	-3.63732927	-2.251639761	1.183415824	1.585387398	-1.32473307	-2.11521592	-1.991147404	-2.629773476	-1.445162115	-3.753872692	1.867869287	1.522330807	1.400059477	2.950955458	1.936767804	-1.234746997	1.224703093	-2.668061273	2.216191194	-1.162846064	3.141749124	-1.959511565	1.521039479	-1.799411255	3.142944917	2.442283688	-2.098354341	0.738984268
CCC(O)C(C1C[C@@H]1CCCC(O)(C1)N(C2C(CC2=O)[C@H]1C)CO)=O	0.534833333	-1.304713018	-0.627554873	1.679099456	0.941718973	-1.270360177	-1.815792129	-2.104514094	2.633626854	2.379905816	-1.984084655	-2.3353902	2.984661293	0.719095536	-1.445043958	-3.18926938	1.913936148	-2.669989056	-2.577462997	-3.007382057	-1.946165114	-3.31105801	-2.712069604	1.217833579	0.683120398	1.434484246	-2.168073028	2.072961104	-3.718213103	0.284936764	-3.702566523	-2.045709489	1.652359344	-3.508991053	2.491042135	3.25852236	-1.530423924	-0.097972803	0.716057152	2.067571936	-0.887984452	0.076960986	-1.708643225	-0.313861869	-0.935072217	3.096227608	1.606886513	-0.989063695	-1.825472492
CC(=O)c1cccc2ccc3[nH]n2ncc(NC(C)C)c3c(=O)SC(C#N)cc1	0.534600936	2.936550521	-1.08849201	3.129052604	2.183954422	2.669917677	0.85237795	0.368694295	0.623187319	-3.751730628	1.293650355	1.338358723	-3.590618762	-1.733108418	-0.081738008	-2.77397603	1.279809417	2.217681432	-0.413905467	2.779312412	-3.538081927	1.883344314	-1.886584702	0.432463786	1.871314338	0.311245444	-1.457510033	-2.464403205	1.345211605	-3.094967718	2.759694054	-2.221859593	0.063642513	-3.681869563	-0.336306942	-1.75833938	2.24265529	-3.128236624	3.295846735	-1.211020856	1.909035837	-0.659127344	1.77662314	-2.620521285	2.264490493	-0.153742589	-3.758250958	1.425456176	2.724240811
C[C@H](c1COC1Cn1cc(C#N)nc(C)o1)C(=O)C1OC1C(C(C)C)=O	0.533380952	3.177354602	-1.854629625	2.427084783	-0.306167423	-3.79430787	-0.700781339	2.166944756	-3.073577808	-2.09997318	2.187806197	-1.642854565	2.70076734	0.782353111	1.01203568	-0.789540888	-0.78309443	-3.527575095	2.261857986	-3.083864613	-2.615075605	-0.19053851	0.348455339	1.970950422	0.43331527	-1.133901129	-1.278715069	-2.980116039	-2.475586268	-0.866971814	-2.371404929	-3.126338036	-0.952864293	1.290430429	-1.679576586	-2.584124695	0.060455071	2.146198123	-0.636659683	-0.603593314	0.73973508	-1.984576832	3.282541474	-3.750159813	2.160676293	-0.777149066	-3.748599096	2.212986502	0.035774983
C1ccc(C)nnc1C(=O)NCC1CC[NH+](C(NCC1(C)C)(C)C)C(C)C	0.533309524	1.771539889	-0.631961024	-0.781073862	1.405503821	0.245703481	0.711213416	-0.891077015	0.800837429	0.863686705	0.246057922	-0.938222334	0.087893863	-1.100818256	-1.026711435	-0.7502339	-0.349948686	0.331413391	0.610748675	0.797166449	-1.980208424	2.561107711	-0.052519705	-1.069009595	2.464940304	-0.683716898	0.516519657	-0.863653184	0.225576337	0.480957484	2.181659887	-0.171752098	2.218509009	-0.329811766	-0.235086235	1.996573858	2.274649844	-2.072818915	3.208935374	-1.458552111	1.721392879	1.350935065	-1.428223437	2.333408066	-0.296823063	-1.074310386	-0.148478066	2.129256946	-1.656945289
C([NH+]1C(C(C)CC(C)C(Cl)[S@@](C)C)OC)c(OC)=C(C(C)=O)C1	0.53227619	1.039661518	-0.152938007	0.031361128	-1.521633532	-1.876180574	0.14350333	-2.724131713	2.402120628	-1.018270101	-1.81732051	-3.169568934	-2.960099722	0.700614137	2.380668496	-1.583072845	0.219604922	-0.068047509	0.663719594	-3.763024493	-3.372076683	-0.559795886	-0.524413163	1.141846145	0.83005929	-3.661098669	0.150167464	-3.403887539	-0.372310109	-2.935981396	-3.19010794	-2.13114835	-3.099109677	2.873049174	-1.302035897	2.601105066	-0.764797034	2.08863959	-0.109040698	3.216309719	-2.657652268	-3.17374995	0.091781113	1.177678022	0.184947516	2.724643987	1.202320016	-2.406829175	1.347982459
c1ccc(CO)CC(=O)N2C(F)OC(Cl)(O)C2C(C2ccncc2=C)s1	0.532119048	-0.891731257	0.844908545	-2.052717913	-0.585463259	-0.493225147	0.868075955	0.01887474	2.073565325	-0.419441177	0.529625251	-0.202679102	-0.90942723	-1.871722385	0.033388308	0.872050621	1.904050101	-0.199224759	-1.990062522	-0.217357226	-0.123705352	0.153701347	-0.012445891	1.020831303	-1.442319426	0.281719312	-0.726124122	-3.102016425	-0.638377553	-0.845886559	-1.616165123	-1.167816979	-0.850091363	0.92998792	-0.233411865	-0.45962529	-0.025388958	-0.591913952	-0.210846459	-1.273944047	1.145645373	-0.488772095	0.575938704	1.461507168	1.280204472	1.000112203	1.502519244	0.363368134	1.618885135
CC(C)CN(C(C)C)[C@@H]1C(=CNCNc2ccc(C([nH]cc2)SC1=O)C(C)C)F	0.531807018	0.950143685	-3.277199394	2.579790115	2.548230106	-0.484745647	-2.372908807	-2.00194944	-3.135801554	-2.428938004	2.466618699	0.491690371	2.711211896	1.167001639	0.250591997	-0.146138122	2.751512239	-3.666706883	2.660168041	1.171036812	3.297074167	-1.305645017	-3.733113476	-0.977780431	2.243543656	0.140838778	0.142570838	0.299247644	-3.489768203	2.398194148	-1.37854814	-0.796072576	2.74573665	-1.902022418	-1.370446621	0.825992873	3.271043887	0.698908325	-2.952607341	0.887146698	2.725706878	1.447694679	-1.968773667	1.325606816	-0.135198001	0.15705234	1.314764555	-1.10314761	2.524160384
COCCC(C(C(=O)C(C)CN=C/C(=O)C)C(C)C)c1CC(C)c1	0.531797619	0.862349049	0.720293538	1.942519556	1.48427204	-0.970785121	-0.398942292	0.356227816	-2.157850307	-0.947377805	-2.882568592	0.840197536	-0.17029429	-0.815696741	-1.544695494	-0.375889749	0.538001602	-0.276493034	-0.297595438	-1.404392616	-0.229666712	1.675982697	-1.075180064	1.167520378	-0.170182088	-0.11371395	-0.517774202	-0.519301753	0.485079005	0.936429064	1.930824452	-1.283106922	1.047512865	-0.898358521	-0.969720043	-1.172975588	-0.206816686	-0.895239103	1.462322875	0.40547628	0.117570464	1.2807907	-1.051145023	2.178876549	-0.632642764	-0.868937796	0.468267406	-0.712825269	0.497670189
COc1c[nH]cc2CC(OC(=O)[C@H]2C2cccc3nccc3o2)oc2ccc12	0.531763425	-3.42867315	-1.422355684	3.113195367	-3.471165482	-0.950370943	0.550681222	-3.762769705	-2.859124483	-2.764856857	-3.320279362	1.616543235	2.61751453	-2.258121912	-1.021335043	-0.820377761	0.409131873	-0.090741734	1.096507799	2.362035839	-2.347366424	1.513431293	-0.450019989	-1.02224811	2.645902911	1.985762455	-0.073302139	-0.309496557	-2.953758837	3.255080947	2.39847103	-2.290324229	-0.155460265	2.92551581	1.796478887	-1.581078536	1.899189958	1.194753987	-1.9177311	3.240474319	1.12761595	0.217102765	-1.870587887	-2.142162605	-1.443846441	1.856501787	0.122833232	-3.369167603	2.861717298
C(C(C(=O)OC[O-])NC(c2cc(I)ccc2Cl)SC)C(N)(C(C)(N)C1=C)C1	0.531214286	-3.694629774	-1.106763723	-3.472850044	3.020393609	0.085809028	1.786642956	2.241113916	-3.205779414	-2.166638443	1.501219289	-2.987228933	0.74574217	-1.265221032	-3.580514889	0.912413015	-1.039772956	2.939009008	-2.636334788	-2.213159448	-1.926850994	-0.808191611	2.213775505	0.522001701	1.96290366	-3.169221262	-1.290594511	-3.212112567	-2.319802462	-2.844297321	-1.293319161	-0.811678295	0.413465339	1.033967048	0.303263898	0.096268961	-2.972178637	-0.137321058	-0.997892684	-0.413842871	0.019037712	0.233351687	-0.609108784	3.278554266	-0.211928911	-1.622810387	-3.534939493	-1.099703533	3.049589992
C[C@@H]1OCOC1C1C[C@](=O)N(c1cnc(CNC(C)C#N)cc1)C1CO	0.530666667	-0.502176972	1.694929173	2.149021918	-3.664411002	-3.029229602	0.412005195	-3.619323828	-3.348492966	-2.05921251	1.901963878	2.382195107	0.468830987	-1.17436799	-3.77883168	-1.462260928	1.3205261	1.998900206	3.117499246	0.543243382	-2.950560132	-1.784065802	-2.784359116	0.71060807	-1.627333303	1.778234629	0.676287617	-1.452529745	0.345663111	-0.685776294	-1.054156085	2.290208644	-1.983031715	-1.846441668	-2.732196197	-2.923699007	2.495354614	-0.363993929	-1.423331433	1.59784182	-3.418284571	1.240895048	-2.181746254	3.259099126	-2.025857515	-1.178508449	0.715690764	2.173568976	0.15726988
C1cccc(C2(C)C(C)C[C@H](C)C)N2C(C)C(F)ccnc(C)cc1	0.530619048	1.473350756	-0.136538103	-0.675194299	0.933557421	-2.310509358	0.829314624	-1.09916918	0.363939947	-0.119058798	0.047867087	-0.035658642	-1.220627747	-1.481493663	0.442628175	1.329187104	0.152663293	-0.974458203	-1.51161208	0.301017666	-2.280848905	-0.935195921	-0.466053928	-1.371122639	-0.652672245	1.271240866	-1.179389434	-2.289542399	-0.75303912	-1.002846048	0.491641193	-1.430005154	-1.895192436	-0.2924162	-0.681715918	-0.756222791	-1.660289491	-1.526035337	1.283014886	-2.066365858	-0.007416579	-0.482567051	-2.020818364	3.679118813	-1.696556993	-1.445725667	2.1551765	1.226844755	3.430476046
Clc1c(C)n(C)c(=O)NC(C)c(C)C2(C(=O)NC2=C)cc1	0.530619048	0.840972225	0.410392787	1.588904806	2.149105923	-0.57762593	1.224672434	-0.565597541	1.487700269	2.017842494	-1.26335551	-0.27661634	-0.134071288	0.607567482	-1.79815529	-0.025169589	-0.032448858	0.169928466	-0.529679089	1.683530242	-1.86307071	0.254514807	0.852023909	-0.627399714	0.750328729	-0.295920846	-1.210758354	-0.220762702	-0.798790404	-0.566912366	-0.276001157	1.451259405	-0.632310288	1.654111886	1.49912661	-0.851888178	0.209686513	-0.429197422	0.819825013	0.613462219	-1.703251949	0.457652167	-0.856852952	1.476294669	1.477320103	-0.876230367	0.941992162	1.468584637	-0.540685164
C(C)c(C(=O)C1C(O[C@H](C)/C2=C/C(C)Cl)nc2)C(C)=N1	0.530261905	2.019346925	-2.751850428	0.986567262	-0.017550283	-1.625892388	-0.462462811	-1.739518362	-0.563856654	0.454126544	1.115971454	0.451978281	0.620408907	-1.502823522	1.735011797	-0.271833461	0.265545019	-0.648976438	-0.681529151	0.774602928	-2.363848366	-1.82046183	-0.690957927	-2.034679893	-0.104295699	0.063180075	-1.720349646	-0.056867556	-0.662544645	-0.377394944	2.458678902	-0.973932855	-1.563192238	-0.703091545	0.119432798	-0.29990244	-2.085593413	0.269852194	-0.024697266	-0.5151131	0.036182122	-0.677992494	-1.679264631	1.697951238	-0.889696867	-2.065799365	1.432700377	-0.666584249	2.519471013
N#C/NC(C)=N\C(=O)c1COC[C@H](NC(C)=S)NC(C)c2C1c1cs12	0.530047619	0.551520353	1.041282782	1.542683193	-2.832490325	1.568980072	-0.559829649	-0.376225305	-1.46834012	-1.22647938	-0.112277155	0.875965229	-3.174832924	2.917500349	-0.539450415	-1.87858947	2.848117333	2.441295126	-1.168636155	-2.553418766	0.402182972	-2.875322588	3.202613831	-0.54373811	-2.600463087	2.760373849	2.688874661	-2.174903155	0.826679989	1.58137109	-0.086939338	1.55022298	-0.874163662	-2.848125594	1.451032841	1.767778655	-2.01076409	-3.778510452	-0.609829901	2.379064958	-3.333759251	1.027997018	-0.610361761	-1.823334417	-3.070719176	-0.806964549	-0.000316447	-2.503196616	0.417965593
C1ccc(C(=C2/C#N)NC(C(O)O[C@@H]2)CCCl)cc2ccc1CC2	0.5295	1.58812862	-1.679262828	-1.158155153	-3.308413723	2.855148747	2.91356753	-2.876933419	-2.669927023	2.325360261	-1.413405577	-2.315571844	0.023788122	0.752824103	-2.918193298	1.390273498	0.85819231	1.756990577	-2.164132002	-2.050574225	3.209531287	-2.085420638	0.955334291	-0.982207442	-0.091166378	0.876476191	-2.486193953	-3.020342391	-2.352882642	0.166751181	-1.01518262	0.707988038	3.198226069	0.538656003	2.610837249	1.112367205	-2.685771943	-3.232055765	-1.762709374	-2.604059314	1.458338421	0.494615856	-2.763446587	-1.989908994	-0.945907148	-0.679537077	1.104566972	-1.952512301	1.532373448
C(=C)c1nccc2cccccc2c(C(=O)N2C(CO)(Cl)cccnccc5ccc[C@H]c1)c25	0.529122087	2.412514797	-2.078544514	-3.232645864	-3.4833638	-1.235834158	1.420046731	-2.941427316	-2.867179547	1.635446554	-2.803619687	-3.698957775	-0.380384169	-0.574127671	-0.064416611	1.354123833	-0.025407162	-3.077492003	2.116599187	0.614202641	0.154666112	2.5293751	0.351084698	-0.796409379	1.763326953	2.087298109	0.151075382	-2.01609447	-3.067365125	-1.222985959	0.070713578	-2.904298879	-2.685106987	1.955995348	0.395015698	-0.887075598	1.893358258	-0.606983492	-3.465153016	2.950395629	1.290838833	-2.683438887	-0.5955793	1.495829377	-3.521370224	-0.103356462	3.054335532	0.148942748	-1.12266386
OC(/NC(c1cc1c(c1)C(F)F)o2C(=O)NC2(C)C(F)O)c1C	0.528666667	0.134291551	-0.822069997	-2.074363317	-1.509793654	0.237538016	0.853278106	0.437685512	-0.760910306	-1.332247317	0.214597745	1.010990546	-0.208874521	-1.889765585	-0.388860133	1.345094206	-0.394514973	0.495378855	-1.594869481	-0.866470879	0.549545717	-0.01068101	-2.275096633	-0.850374207	1.236294739	0.767802347	-0.764080029	-0.240983436	-0.568215401	0.099523469	0.395921674	-1.960812299	-0.075809865	-1.523133492	-0.777567768	-0.400439416	0.390612606	-0.034324683	0.116727245	-0.079969783	1.200899303	-1.459239661	0.506956682	0.43776825	-0.954239379	0.759278632	-0.114130455	-0.546348226	-0.428311672
C[C@@](=CCC(OC)O)C2C(Nc3n(C)c3C(C)c1C)[C@H]2CC1	0.528309524	-1.441467741	1.9042087	2.938230918	2.498363821	1.556639834	-0.654084193	-0.231996821	1.977942688	-3.637106909	-1.385859578	3.279328083	-1.01562452	-0.113172989	-2.600819131	1.357061395	-2.521390619	1.215188113	3.17500172	2.998177902	2.288037396	-0.417920097	-2.66955063	2.984918081	3.161642279	2.102949925	0.843027385	-2.07966533	0.050382181	0.497039689	-0.419061918	-0.191112843	-0.609265172	-0.27230505	0.195786083	-3.42447945	-0.997107575	-1.079741938	-1.049504484	1.209090812	2.47581156	-0.722315653	0.406991162	1.006165262	-3.294321805	3.149635885	-0.113582407	-1.896365848	-0.209270604
ClC(=Nc1cccc(C(C(C)C)c2cc1)[N+]2)C1(C)C(C)(O)C(Cl)C(Cl)s1	0.527574468	-3.337674844	1.806702603	2.242820571	0.676812928	-0.711553799	-3.191578907	-1.254905699	-3.762948671	2.505909914	-1.187618592	2.404030138	-2.137932994	-3.55967876	1.128549664	-2.449778976	1.007840809	-1.686887024	0.950551872	-0.649219494	1.672458978	2.984280061	1.225356851	0.337578285	0.123320615	-1.262538663	-3.704761172	2.945433332	0.513397307	-2.272942942	0.920826263	1.353040377	3.22434855	-0.436163256	3.117354677	1.262172943	2.999668121	0.116279597	1.713300135	-0.39397256	2.422790069	-0.333451616	0.532201974	-3.170599356	2.956788247	0.011345891	-1.442587017	-1.881745378	1.220827255
OC1CC(NC)CN(C1COC[C@H](CN2C[C@@H](c3cccs3)S2)[N-]1)C1=O	0.527083333	1.918599099	0.687196073	0.043835349	1.330425812	3.001986958	2.560376849	-0.917538506	1.853477358	-1.618903036	-2.175941781	0.383000346	0.2243895	3.103767717	-1.989094537	-3.412621004	-1.063357327	-1.50550763	2.879745219	-0.72755296	-3.79109849	-2.862122517	-3.62938359	0.333897927	1.369072425	1.236841069	-2.947063641	2.644215317	-2.28338155	-1.792963406	-2.999639085	-3.273905403	-2.012335883	2.817455309	-1.124351051	0.651883237	-2.484512245	1.603405093	0.978289044	2.408072063	3.189636354	-3.593627868	1.232018328	2.933354726	1.178237738	0.83248528	2.967420813	-0.717561722	2.747235207
Fc1oc(C)cc2cc(NC(=O)Nc3[n+]nc3)nc(C)cccc2cc1F	0.5265	-0.76244748	2.625535094	-0.957062111	0.061285025	-0.570883585	2.965870647	0.432705211	-3.398240067	2.217511622	-2.751951247	0.289221544	3.242874518	-2.131683953	2.027985229	1.517523164	2.572900808	-0.261935722	2.668294996	1.349790489	-3.437074877	-1.901681029	0.768991216	-2.726307097	-2.88490154	0.282800988	-0.35988035	1.594214865	-0.146476224	2.365213639	0.728737141	-1.589758566	-1.643326047	-2.855569339	-1.140455372	1.409825331	2.691158241	-2.424524178	-2.131867576	-0.799234121	1.919334171	2.552448098	-3.573792415	-2.066006848	-1.725204374	1.966518601	-1.542286395	1.009075669	-0.750277661
Cc1n(C(=O)NC[C@](O)C(F)(F)OC)c(F)c2cccc2ncc1O	0.5265	2.250434029	2.073694635	-0.187944003	-2.846457033	-1.982618027	2.186392273	2.187163496	2.177155783	3.033127385	2.870994226	-1.431760859	3.173938356	-3.04474872	-0.97261034	-2.048954209	-1.983777156	-3.110588078	2.161414136	-0.931757102	1.493454593	0.472837241	-2.290003709	0.551660374	2.589121715	-0.508036591	-1.017236975	-0.187977075	-3.019210539	0.649084028	-0.194992409	2.135490254	0.76236512	1.890561651	-2.280924788	1.023807228	-3.506060066	1.360314064	-1.287697698	-3.677553973	-2.774691109	1.648570958	-1.832640024	-0.429421766	-1.364134307	1.666618559	-0.111935054	2.451411297	-1.880856964
Cc1ncc(O-c2cc(C[C@H](C)NC(C)N(C)[C@H]([C@@H]3C)CO3)c2)cc1	0.526039683	-0.894836371	1.788604428	0.029389914	2.44312084	1.932548229	-0.477412021	2.364872362	1.914296737	2.3413977	1.975880237	3.229961169	-3.018410602	-2.148313507	1.245311594	2.114333511	-2.987719397	-3.772471842	2.069796078	-2.046567732	-0.624678232	-2.675929423	2.144023403	-2.711492084	-3.355756373	-0.540501664	0.857459676	-0.202365086	-3.396447061	-1.271140598	-2.998461862	-3.509538751	-1.173507964	-0.116602	-2.989743734	-0.747590627	1.017588624	-1.247204658	0.810253714	1.900340778	1.012461623	-1.861237409	-2.732430456	2.491568446	-3.775933509	2.716466193	3.238186465	-1.461863576	-2.598089077
C/C(C(\C)c1oc([nH]ccc1Oc1nocccc2\C)c1/N/C)C[NH+]2	0.526028306	1.853197709	2.541159647	-0.789311953	-3.209779006	0.547926398	0.28165307	-3.625410442	-1.280087096	-2.851651084	-1.9605679	-3.198214024	-2.895608377	-1.579398621	1.998336936	-3.491326317	-3.626675278	0.207877239	3.174252577	-1.935277622	2.397664934	-3.478286599	-2.713197798	-3.407415197	1.248386573	3.013053329	-2.895634496	-1.240848215	2.744475877	-2.65403188	-1.156567322	-0.74562594	0.233951276	-1.92426807	-1.249995731	0.946488634	1.026888889	0.339265056	1.066017247	-2.13904863	-0.450643514	1.781244807	-3.37506406	-3.286973304	-1.890620671	-2.217791664	1.00133096	-1.596952022	2.760104502
CC(OC[C@@H]1C(C([C@H](C)/C2=C/C(C)C)O)O2)cccc1O	0.525261905	2.325684214	-1.527843988	0.735514138	-0.028875879	-0.942510351	-0.381310986	-1.303738818	-0.759165073	0.531765581	1.825967834	0.8781977	0.357958512	-0.192383757	2.594644339	-0.929481593	0.494732974	-0.825973294	-0.587861131	0.571028786	-1.858750181	-1.329559667	-1.288722804	-1.917995902	1.392405311	-0.958888667	-0.400111414	-0.322492001	-1.142734396	-0.892425106	2.085942181	0.075066116	-0.21099951	-0.866998368	-0.383212513	-0.25488952	-2.21812277	1.076787606	-0.484889064	-0.203984146	-1.447667539	-1.074480205	-1.144086505	1.204919667	-1.63285305	-2.719019635	0.409830228	-0.134711468	2.542348767
Clc1nc2nc(NC(C)C[C@H]3)C(=O)c3cc(C)c3ccnnn2n3n1	0.524906282	-1.873588849	3.100997574	2.899722523	-0.101394269	-2.304412989	-1.721813365	0.728520298	-1.468531376	3.117345343	0.244544122	2.100992754	-2.359255018	-1.785918892	-3.786103319	2.324973309	-0.521168396	2.700420071	-1.76439884	-0.826638477	-3.791512274	3.265743344	2.205851376	1.078451637	-0.111826809	-3.264948073	-2.301110527	-1.394645196	2.74060696	-3.353206444	0.175403818	-2.339780548	-0.346537761	-0.755233533	2.170845742	-1.446641433	-1.870508865	1.489929837	-1.80970177	-3.494525365	-1.84598325	-3.433869254	-3.25491693	-2.554993622	0.439423249	1.328126635	2.973053176	3.29979565	2.430153026
C(N(C)O)c1ccncc(O)[C@H](C)N1C(=O)OC1ccccc(C(C(C)C)(Cl)C)(C)c1=O	0.524619048	-3.28868045	2.936365251	1.71861695	2.724748462	-0.505098542	1.437167993	1.682769578	0.902789941	1.650146429	0.532248645	1.799618992	3.041780066	-2.819505728	-0.743663631	1.971190659	2.67769115	-0.027575958	2.23310067	-1.156251158	1.829809861	2.423369026	0.988278811	-3.337959787	-0.325004969	0.011458997	-1.937030903	1.03607635	2.162755371	2.781341591	2.157920487	-2.101467601	0.138397862	-1.306740195	2.300591943	0.095786601	-2.449815666	2.252946137	-1.641415678	-3.37119426	2.191400194	-0.297424626	1.64178171	-1.869243892	0.999133173	-1.666570374	-1.105798798	-3.702482606	0.438287253
CCN(C1cc(O)c(C)c(N2C(C([N+]c2=O)c2)C[C@H]1C)[C@H](O)C)C2	0.524430091	2.317836277	-0.791164751	1.583219685	-2.600261969	-2.273802095	-2.517873492	-2.552692482	2.45050826	-2.722863098	0.930525445	2.55592905	-2.288922073	0.004534873	2.556415785	-1.367520555	-1.263875591	-3.197769457	1.090080916	-0.668001555	2.10508988	-3.392998579	-0.1796319	-2.290736661	-0.301761594	-1.788296349	-3.646722937	-1.218801836	2.261188476	-0.971063219	-1.576364157	1.426976353	-0.332627337	-1.334859105	-2.708550894	-0.430910907	-2.679346792	-1.337124879	2.63619292	-0.931082074	-0.940265558	-3.051586011	-3.26650921	-0.269720275	-2.195196851	0.24029837	-2.232825635	-2.487375826	1.272472318
CC(C)(C1C(=O)NC(C(=O)NC)C2C=C(C(=O)C)C)c1ccccc2	0.523892857	1.277344537	-1.672766275	-1.242391781	-1.562131037	-2.443466586	0.018566089	1.879221423	-0.283934674	1.408546939	2.298485977	0.135660844	0.917511314	1.387460052	-1.160259856	-0.461400299	0.350762749	0.272965407	1.919378024	1.138332884	-0.09801051	1.271883061	-1.080813464	-2.749323101	1.983701092	0.098117601	-0.557505896	1.275778296	0.624575818	0.016558595	-0.151214555	1.157609156	-0.440767287	2.012326768	1.616071581	0.004702175	-0.347299059	-0.226656953	-0.790391643	1.373256444	-0.870511116	-0.012091742	0.053860528	-0.239590865	-0.496675438	-0.804073038	0.299997585	1.091824001	-0.804237839
Cl[n+](\c1\ccc(=O)c1c1c(=O)c(c2n(C)c2no1)cccncc1)C1	0.520867346	-0.660922091	-3.186902326	1.865286144	0.079902366	-1.068815848	-0.825290507	-1.057762197	-0.085705776	-0.345792615	2.748464872	-2.722435004	-2.286126834	-0.945218081	0.678988688	-3.511936358	-1.0876645	1.525365675	0.771527638	-1.287465797	-1.646085266	2.845954362	0.051219597	-1.208046143	-2.264212934	1.378830026	-2.814664503	0.563474866	1.851589327	-2.83167136	0.15229629	-1.964408706	1.956894405	-1.145464387	-3.560329877	0.349562381	-1.011700239	-1.742411898	-0.44674621	2.560073198	0.874871699	2.022422002	-2.458295204	-3.510369534	-3.577849895	-2.811560609	-2.921308624	1.528426044	-2.717145206
N#Cn1cc(S(C)(=O)=C)c2occ(C)nc(cc(/C(=O)nc1-c2cccc3cco1)occ3)o1	0.520856439	-1.924272026	2.874084882	0.554023551	-2.251217188	-1.365552392	-1.528908952	-1.230789852	-3.656773224	1.219839502	2.985211549	2.33406858	2.425737645	2.72591646	-2.827686568	1.183476843	3.03078909	-3.255526136	-0.820676367	-3.009450392	-1.807796154	-3.603347979	-1.377661829	-3.494352392	-1.129483452	1.036214478	-1.037181188	-2.756359779	-0.27908513	0.258254996	0.915634349	2.648661171	2.759131351	0.774873666	-3.633727111	3.157911073	-0.173232312	0.949526004	-1.732123032	0.571961163	-0.263561988	2.063007811	-2.431869532	-0.026423699	-2.486358297	1.316553642	-1.063016019	-0.877483226	-3.710562985
C[C@H](c1cncc(NCC(c2=O)nc2)ccc1)[C@H]1[C@](C)C(=C(C)C)C1	0.519357143	-3.76032824	0.548823951	-1.393428042	-1.203517654	0.456054451	-0.442500997	-0.800415173	-1.031962536	-1.560204181	1.300012298	0.164120988	-0.558304592	-1.793833577	-1.220003218	-0.913738082	-1.277751063	0.280519825	-1.379359669	-1.47421886	-2.148650433	-0.994590369	1.023815868	1.237457462	0.631919009	-1.801421117	1.346777442	-0.391236406	0.480255367	0.165625698	-0.220431998	-0.975594793	-0.486165507	-0.51323843	-2.539027937	0.841008105	0.885478798	1.291799392	-1.909031693	2.578799771	1.872994983	-0.064516686	0.990194421	-0.706891324	-1.370823644	-0.954419598	0.683732742	0.536702483	0.482989731
C1CC(C(=C)CNC(C)C(Cl)C12[NH+](C)C2)NC(F)(C)C(C)C(Cl)O	0.519309524	2.591761768	1.333379043	0.383680239	1.891968164	-1.243403077	0.069190328	2.584176475	0.404128923	-3.503601032	-0.305884735	-0.939116208	-3.754794371	0.024903659	3.269172417	1.086418786	-1.684429286	-1.863581697	-3.766361169	-2.81250598	2.479943909	-2.75275988	-2.906384597	-1.696610967	1.930087677	-0.720810741	-3.370297756	1.338232769	-1.649769225	0.205328301	-2.386802727	2.56855909	-1.884460999	1.348092049	3.073220189	2.240989443	-0.799153819	-2.470378705	2.719415168	0.281549528	2.283333027	0.380502913	-3.795095079	2.910576153	1.407155884	-2.693830063	-3.701056022	-1.002030465	-2.065417868
Fc1coc(C(=O)N2c3ccc(F)cc(F)c2c3cc2)c(C2)cc1Cl	0.518495035	-0.060142228	-1.331061271	-0.016251435	-0.565306081	0.79777297	2.223282375	-0.144145516	-0.503523861	0.161481175	0.787088335	0.202795322	-2.029306057	0.486743793	1.109941682	2.219375242	1.265804777	0.459113713	-0.309695071	-0.452352958	1.568513481	-1.394256616	-0.105993353	0.558035087	-1.14296947	-2.157023985	-0.527805999	1.715504649	-0.649246151	-0.122082878	-1.303982473	-1.063434152	0.565211603	0.227655743	-0.918434104	-1.726422756	-0.744332761	0.124702607	-0.464890536	-0.134217222	-0.589158912	-0.406459848	0.361948544	0.527237891	1.130076052	0.755371516	-1.230317348	-0.41768381	-0.102947575
C[C@@H](C(=O)NC(=O)N1COC(C(=O)OC)=C(F)Cl)cco1	0.518369048	0.074987391	-0.5788057	0.894139278	0.433250348	-2.139279744	0.161669157	0.826674476	-0.625918648	1.340690526	-1.573526328	-0.402176846	-1.473084359	0.037232076	-1.393727975	-0.037174581	1.517066949	2.263149547	-0.122388246	1.12787991	-1.330824202	0.700123981	0.027203357	-1.092413575	-0.020814803	-0.703528539	-0.682095219	1.28153579	-1.7500313	1.958354014	1.369532293	1.926700665	-0.88506405	-2.45736758	1.560719091	-1.647726692	0.724294458	1.835110853	1.032314304	-0.413387475	0.727897199	1.928085384	-0.489617506	1.433055883	0.862540464	1.459440321	-0.706971845	0.626167195	0.308613503
C[C@H](c1cncc(NC(C)cn2)c(cc1)C)O[C@H]1[C@H](C)C2(C(C)C)C1	0.517341664	-3.694546584	0.252410486	-1.425298144	-1.318558502	0.460975971	-0.332482032	-1.07975233	-1.055941038	-2.928893305	0.816158421	0.129477615	-0.599054987	-0.775520067	-1.208564793	0.574394888	-0.823634071	-0.158031511	-0.396414387	-1.758742969	-0.988043506	-1.074906737	1.12459483	0.235581199	0.535910846	-1.943782923	1.467579561	-0.964550711	-0.238995094	-0.262371484	-0.226488743	-0.17107664	-0.365957248	-0.379457996	-2.210108772	1.58541786	1.526874266	1.187681812	-1.95079262	3.139535363	2.474316014	0.187022328	1.342214796	0.111282644	-1.689508968	-1.316439576	0.912999937	0.529635607	0.519128139
N/C(N)(C)C1C[C@@H](OC)nncnc3c2ncc2c(C3)/c2ccccc21	0.517093933	-2.442825065	-0.764406689	2.655561791	0.975442054	-1.292808671	-3.478048425	-0.956363709	2.453142443	2.638811562	1.256796457	-1.615717611	-3.518284518	-1.639206401	-0.630725954	1.149964611	1.75062214	3.171415681	2.898642083	-0.814494069	-1.588740089	-0.653289054	2.461535157	-2.568203716	0.439652241	2.171776319	2.49125617	-2.210395173	1.562307219	3.056096161	-1.440251906	2.500604925	-0.663565919	-2.44720776	0.915791363	-1.640094668	1.744578713	-0.7719927	2.193371911	2.658399974	2.066718705	0.465786697	1.317705538	-0.707781472	-3.202232969	-0.71389548	-2.970494921	-0.003458245	0.991679134
C1CNc(C2C1C)C(=O)C(=O)C/C(F)cc(C)cccc2	0.516285714	0.821094489	-3.26454426	-0.432846276	-1.313286773	0.904722908	1.08271544	2.033604446	-0.69703927	-0.045631566	0.804077527	-0.72357095	-0.265642161	-0.380358576	-0.114700123	-0.173387336	1.478829405	-0.50407726	-2.290535528	-0.05412292	-0.167269353	-0.764564602	-1.147595153	-0.611767821	-0.439418646	0.078870436	-0.155177135	0.950769023	0.809397352	-1.146040036	0.05721458	-1.698161057	1.005507538	1.003260587	-0.484804072	-2.476347196	-0.794877225	0.719421631	-0.287260199	0.130617211	-1.258048347	-0.05587504	-0.73221395	-0.711398974	0.479736947	-1.001217346	0.907837124	0.306509954	2.023670461
C[C@@H](c1cc(Cl)cc(C(=O)nc[n+]1C)ccsc(ccc1)O)C1	0.515715805	-0.253977686	1.50772591	0.410426394	-2.790558411	-0.9576333	0.340493112	-0.150335185	0.920953166	-1.587893224	1.177417314	1.188386282	1.880728644	-3.599802521	1.650863752	-0.783586453	-0.842800652	-1.414986356	-3.539724363	-2.584198483	-1.140059762	3.2838178	-0.034755335	-1.618730181	0.964215912	-2.51549885	-3.059348153	2.584255435	2.418506222	-1.963658511	0.609108047	-3.197268953	2.278501895	-0.910470886	-1.121850319	-3.312839323	-3.233456961	0.879192109	0.675088942	-1.249697214	-2.237860767	-3.051660049	-0.434028451	-3.017667182	-2.218552025	1.715171012	-2.088723535	-1.684965076	1.198565105
C(cccccc1OC1c(=NC(=O)O)N1C(C(/C)C)C(C)=O)C[C@H](C)O1	0.515595238	0.055083612	-1.887346168	0.414795198	1.519034758	1.071840311	0.538858657	-0.062054064	-2.377237308	0.293346765	-0.572718601	0.488123654	-1.189325837	0.583991502	-2.659420178	0.999089319	2.233157279	-0.296244611	-0.395867277	1.617177642	2.594412203	0.696923528	0.969907157	1.276379699	-2.405946173	-1.823771015	0.875256454	0.987014023	1.025301395	-1.236542095	2.373280309	0.534353596	-0.095206404	-2.253632658	-3.114750054	-0.450394167	0.023312161	0.42427513	1.809531166	0.188123242	-0.642052354	0.195608891	-0.244113289	2.335738119	1.742621997	-2.054383153	-1.239208905	0.227483146	1.435190712
CC(C)CCNC(=O)N(C)C(C=O)C1cccc(C#N)[C@]1	0.513869048	0.987278203	-1.123886197	-1.036755319	-1.598947805	-1.28013685	0.378994241	0.550152448	0.535775773	0.986781349	-0.649234047	-0.299288873	-0.119026997	1.726156883	-0.377002616	-1.405941847	-1.674391599	0.741031532	1.675403859	0.745986071	-0.575250968	1.499299131	1.448688424	-1.724302301	1.738936415	-0.970576923	0.991621785	3.076166689	0.680116566	1.162290862	0.790133325	1.605987097	-0.460962043	0.205576566	0.044414525	-0.292858419	1.14214293	1.346369349	0.891689094	-0.27599816	-0.793419172	1.220609722	0.9318245	-0.676261809	-1.593013864	-0.176643317	0.048983944	2.413735272	-0.277163214
OCC(Cl)/NC(\c1ccc(C(C)S(F)(O)n1C)N)[C@H](O)C1C[C@H]1Cl	0.5135	-1.957794482	-2.875814241	-2.725854392	-2.668089077	2.946629335	0.958149948	0.668454776	2.115720356	-3.123644352	-3.442594566	-1.439518263	0.088101072	0.444190077	-2.894447744	-2.869259972	-2.534515679	-3.733125118	2.909180994	-3.559242125	2.351680497	-2.840124141	-2.315582216	0.911927395	0.078756061	-1.127581038	2.197677014	-2.054074461	-1.770498793	3.114497405	1.173255875	-2.477155842	-3.490643899	3.110965392	1.609223238	-0.386615876	-0.410829522	0.708158616	-3.225595081	-3.068113748	-0.419463242	0.043502337	2.041566107	0.572552826	2.651718419	1.562866317	0.40840192	1.940670955	-2.350708828
COC(C)CC1CC(Cl)[C@@H](/Nc1C(F)cc(C#N)c2)[nH]ccc2	0.512880952	-0.92004615	1.383694916	2.797623197	0.35041977	-3.143504116	-3.515438229	-0.565203342	0.11184747	-2.301028307	-1.138574347	-1.28920858	-0.536797735	-1.737453936	-0.67465062	-0.950039091	-3.679015458	-0.346153991	1.872405306	2.555809678	-1.394829756	-1.401286122	-2.666487423	-0.080579881	-1.493146175	-3.611189887	-3.30725864	0.577875358	1.902545867	-2.504341009	-1.217168854	0.067608972	-3.12561982	-2.06164542	-1.657161428	2.770436991	-1.537899713	-2.680070885	0.662984668	0.390420029	-0.989140882	1.009787049	-1.723033006	-3.12797875	-1.075747519	-3.246958822	-3.310773547	2.376693406	1.676230866
N=c1ccc(Cl)c(CNC[NH](=O)[nH]nccc(C1=NN/C)c1=O)cc1	0.512759398	2.919361668	2.546852542	-0.423516781	-1.008277527	-0.578502838	1.931717821	-2.042804826	1.135810362	-1.482401776	-2.821111092	0.567083133	1.534328315	-0.863265161	2.865135816	-2.541770241	-1.257905342	-2.038260037	-2.586696557	0.396845096	-1.198760096	1.837518141	2.698970656	1.90205256	-3.563040302	1.443970622	3.079099305	-0.032711988	-3.513443096	-2.392468059	3.249711411	2.685363538	-3.515933256	-1.553738563	-0.76415047	-3.662180993	1.867243419	2.336589638	-1.492717468	0.191203362	1.66967428	2.59882729	-2.848551051	0.21595155	-2.615742386	1.210660399	-0.587414792	-1.972278621	-2.993059866
C1ccncc(C(=O)NC2=cc(C3CC(N(C)N(C)C)C3)C2)c1C	0.51247619	1.73414338	0.283233324	0.874814528	0.648142162	1.21801154	0.152483024	-0.792644304	0.757517161	1.353350211	-0.812490782	-0.189327037	-1.05641619	-0.371824621	-0.930902004	2.023246385	0.232904344	2.15929683	-2.164923362	1.230658681	0.200488754	2.047887984	-0.064318654	-1.232686081	2.181266166	0.286105004	0.368771449	-1.35030135	-1.267106158	1.753359871	1.074244391	0.695257226	0.147431512	-0.356822192	0.393068762	-1.633531872	0.166075919	1.23877665	1.285150707	0.087648247	-0.282996207	-1.342988026	-0.989152412	1.114136346	0.881372113	1.258503534	0.117413264	1.054702233	-1.450738838
C1(C(=O)NC(C)C)C(=O)n(C(C)(C)C1([C@H]1CC(C1C)=C)C(C)C)F	0.512142857	-3.04620891	-0.416572935	0.356300856	-1.119991751	-3.694272759	0.282249084	-3.571561106	2.463061166	-2.523032916	1.354992824	2.599690715	-3.130576363	1.446304687	-0.585843637	3.031646098	-1.07961498	-3.577402195	1.33584728	-3.076440154	-1.884288022	1.04713468	-0.415791388	0.864927733	1.338563101	3.122179335	0.898739337	1.561463628	2.795752366	0.479315064	1.256243318	2.634139705	-0.729357919	1.484691894	2.976212668	-0.250784597	0.455174909	3.043226752	-1.12099932	-3.155977681	1.793776514	-3.340958988	3.294778983	-2.321512973	0.132015708	-1.525330692	1.722947941	-1.046168478	0.130489564
C[C@H]c1C[C@@H]3C(=O)sc(C(cncc(C)C[nH+]c3C)C2)ccc2C1	0.51200152	-1.601786006	-1.679622707	1.15572143	-0.427165457	2.425431202	2.962605985	1.731951254	1.860235069	-3.135309606	0.658895336	-3.687230676	0.33120416	1.178474282	-1.564850354	-2.537685546	-1.287924951	-0.06395251	-1.687553104	2.970207119	1.515291047	0.560090276	-3.219212489	-0.624594797	-1.185200913	-0.612859074	0.588674484	3.070994343	-0.911153481	1.698838035	-0.033025717	-0.521869046	2.052988762	-2.75816702	1.525647085	-3.580605326	-1.850551437	-1.823586675	-2.475526416	1.83621871	-1.636347627	-0.001644353	2.856535015	1.095960614	1.126016114	0.378646359	-1.26510616	1.093546729	-0.178994299
Cn1c([C@H]2OC2C[C@H](C(=O)Cl)N=C(F)F)ccc(Cl)n2C(C)[C@H]12	0.511984874	0.160617185	1.810963182	-2.628850876	-0.489669383	-2.801853968	-0.749907166	-0.218937637	0.660502252	0.500108269	1.810857841	-0.66758568	1.970167065	-2.499321218	3.111366244	0.177484576	-0.566917723	-2.491613347	-3.454770213	-1.811083947	-0.220178175	-2.043317938	1.245316408	1.759561411	1.539818898	1.143996176	-3.67271207	-2.911641153	-3.720470969	1.363811385	-1.839021855	-2.52209464	0.911770122	-2.664172407	2.655324099	-1.569855552	0.109075749	2.616147645	2.34700273	-0.658775133	-1.791340192	1.608668561	1.453266399	2.832731818	0.800610387	0.972371894	3.169918885	0.548519473	3.277607215
Clc1cc(/C)c(C(C)/C(=O)[C@H]([NH+](C)NCC(=O)C)C)cc1	0.511880952	-2.377773297	-0.905110847	-1.244582909	-1.71478476	-1.634661779	1.241755554	0.429447356	-0.41530828	-2.331239018	-0.033634326	-1.134721785	-0.760484992	1.481074274	-2.890308159	-0.09729296	0.924943768	0.879735107	0.844370293	-1.744465498	1.964052717	-0.239972248	1.800830319	-0.767345528	0.537718425	-0.122326355	0.158578005	-0.88048502	-0.618762578	-0.914638879	1.038688592	-1.200379348	-0.524144662	-1.297919034	-2.316727763	1.729417723	1.605236844	-2.243837834	-0.153243362	0.832903766	1.279441561	0.098504938	-1.804858679	-0.499654904	-1.796973449	-2.710729696	2.243577727	3.191598431	-0.461245738
CNc1cc(C#N)c(C(=O)N(C)[C@@H]2S(C)NC2)C2C(N2)cc1F	0.510904762	-2.562773809	0.961714066	-2.252786369	-2.867873306	-1.283055191	-1.47383361	2.888889216	3.143045994	-0.586626462	-2.718231741	2.542048765	-2.707228089	0.621998279	2.919046803	-1.131984422	-3.524816258	-2.444130742	1.315858967	-1.415142761	1.383784794	0.075116683	1.687818351	-1.635195196	1.537584071	3.040450553	-0.647991628	-0.686387636	-1.015172524	-0.10156218	1.200365007	1.438394322	-2.776902283	3.085510176	-2.983035272	-0.379138737	1.83625135	3.194226222	-0.614884134	1.843232512	1.855311509	0.671929211	-3.181880653	-2.941020204	-3.49100852	-1.869779285	2.753015099	3.146478341	-0.287390106
C=C1c(C#N)CNC(C(=O)CNC2CC(=O)NC(C)C2O)cccc1C(=O)Cl	0.510733766	-0.534702995	1.10941076	-0.998402887	-0.018404988	-0.310473604	2.454007695	-0.445068231	-0.131181883	-0.200723409	0.383274856	-0.690406588	-0.006789613	0.708291763	-0.482137672	0.26176006	1.96409503	2.97483747	-3.517801092	1.646557324	1.715941684	0.28056876	-0.213176994	-0.358303264	-0.317423967	-1.900784841	1.756832183	-0.938538511	0.98010517	0.269727898	1.143542555	1.246024792	2.459687374	-0.191499233	1.022546259	0.230160795	-1.911854376	2.178839488	1.314508022	0.394231538	3.295289762	0.382769153	-1.547511753	-0.723857267	2.03000167	0.88941265	0.42410962	0.895757878	1.252012363
ClC(CO)c(CN1[C@@H](C)C)CNcc2oc(c1)COC2	0.509096758	0.932040602	0.524131452	-0.183581789	2.567874267	-0.211883356	-0.664451629	1.70249363	1.328958123	0.378393389	-1.825857382	-0.407875701	0.026968135	2.167817271	1.040291746	-2.911642198	1.209712232	-1.10409101	-0.973633034	-0.662810421	0.075650948	2.286105164	0.331491967	0.230066981	0.24944698	-0.660900037	1.217867096	0.776025083	0.890021128	1.16963052	-0.094302371	0.204841127	1.341428421	0.327170669	0.45213917	-0.989353244	1.075049281	0.563789196	1.443814299	-0.063808598	0.24237729	-0.292383344	-1.15232591	-0.558169937	0.323523419	-0.135520157	0.668040694	1.844487496	1.273253194
CN(c1cnnnc(C1)C(C1(C)[nH+]2=C(F)cc2)(C)C)C1=O	0.508787234	2.9827008	-0.300352193	2.811348287	-1.374634881	-0.895074391	0.171206707	-1.767730481	3.006245849	0.754096878	2.379013331	-2.617357723	1.28729571	-2.335716181	-3.059599362	-0.254880376	-2.676482835	0.678116607	0.25292795	-0.520401305	3.132775195	1.798198869	-3.646745484	-2.841172162	-0.391433276	2.220524635	2.643909842	1.208934254	-1.113000091	-1.394489867	-2.588654007	-3.091011785	-3.244134173	0.835647539	-3.236924134	-3.390311955	-2.048706533	-2.154088637	-3.03828635	-2.888915257	-0.324527592	-2.680988519	-0.420501213	-0.136666557	3.152860362	2.935466779	1.58709189	3.061561996	1.933208894
C(C1C(cccc2c(OCO)c2oc1=O)N2CN[C@H](C)C)C(=C(C)cc13)CC(C1=C)C32	0.507763425	2.990619987	2.185455674	-2.073438957	-0.995715488	2.936138367	-1.184203945	-0.951699982	2.010314832	0.323105661	0.461605513	1.239724481	2.838749056	2.955841186	3.053106885	1.414753188	-1.279433901	2.661995885	0.960644516	2.416387906	-1.279575461	1.971730772	2.662758811	1.518934636	-0.160202361	3.276339412	-0.351358767	-0.629697123	-3.582064979	2.257520906	0.92640015	-3.540862794	-0.1730001	-3.332759601	2.334178562	3.081275009	0.7655782	-3.158045054	-0.182653437	2.890224906	1.851182601	0.445805653	-2.245676782	-3.560093336	1.346543455	-3.256161986	2.402383578	2.986307607	0.713800845
C=COC(C1C(c1cn(F)C(F)nc1)C)CN1C(/C(C)F)F	0.50697619	1.26140347	-1.64234579	-1.208506059	0.033523136	-0.379329878	1.329829509	1.573471174	-0.695137491	1.471667292	0.443933599	1.445005314	-1.148434313	-0.312681922	0.001977215	-0.307107282	-0.361115588	-0.839911571	-1.523789427	1.650484558	-0.553411946	-1.098652415	0.839621053	-0.293137292	-1.129267028	-1.34675535	0.481794946	1.155004847	-1.789666732	0.705271918	-1.275098046	-0.866946332	-0.104306813	1.010404562	0.11832314	-2.949177529	-0.724756607	1.311098031	0.425159662	0.907157003	-0.839797552	0.96240554	-1.498330387	0.452277727	1.033603346	0.348986716	0.892466131	0.331598968	0.601791246
COC(NC(N(C)C)Oc2cc(C)c(nnc(C)nn2)ccc2)cc2	0.506673477	-1.58134796	-3.044354106	2.101640276	2.563751064	2.257487791	0.079338966	2.205912048	-1.445272487	2.522126512	1.167904185	-3.035852333	3.238996671	2.613590409	-2.659486314	1.23589278	-1.252046293	-1.915333899	-0.854949881	0.697171342	-0.454516174	1.306061802	-0.923809449	1.770804598	-1.480674514	-0.695659139	-2.182304409	0.953069655	-3.350418721	2.417310383	-0.958325803	-3.058734789	1.850520566	0.287325476	2.766104028	2.268792934	-0.09909733	-0.311203183	-1.33589433	-1.178615668	0.549445938	-1.808766962	1.277316277	1.006971656	-1.843206937	2.945366064	-2.154196431	-0.224541084	2.543276225
Cl(C)Nc1cccc(C(=O)N2C(C(=O)C3C(C)CN3N)C2)c1	0.505928571	-0.084361986	1.209047961	-1.801084483	-1.500966181	-0.192868803	1.291138091	1.017134887	-0.202677837	0.565202138	-0.07151838	0.383179368	0.13347825	0.897053738	-1.408305475	-1.019721053	-1.055249111	0.89137721	-1.433409574	0.798100994	-1.211046381	1.649067248	0.725679583	-2.745858664	1.185805217	1.068582837	0.685066727	-0.050103458	-1.400667429	0.130486114	0.768201803	0.386353502	-0.432385582	0.667873826	1.014452033	-1.562528494	-0.584202762	-0.21970911	0.64148394	1.353658347	0.892524531	0.333529356	-2.126795956	-0.764446719	-2.164270859	-0.194525212	-1.079034531	0.465614098	0.62230445
COC1cc(C(=O)N(/c1ccccc1C)CO)n(C)C1	0.505411573	-0.028907314	-0.023116783	-1.695533231	1.842278577	1.046039122	-0.570072036	0.706259646	-1.430989409	1.041535971	0.033030521	-1.807019197	-1.562409119	1.09415585	-0.44728269	-0.20758093	1.413752084	1.969314836	-1.941842832	-1.382970139	0.564182447	-1.543604909	-0.577727102	0.043770428	-0.178537129	-0.94457322	0.733223634	-0.757228555	-1.088367888	0.456876721	0.650841158	2.306199601	2.593040836	-0.843713755	0.278734024	-2.00083044	0.993644887	1.494889802	-1.476872311	-0.348578502	1.601030616	-0.339171857	-1.443115798	0.242089754	2.922406189	-0.790281485	0.944094668	0.619846897	0.186563198
OC1P(/C(N)N(c2nccc(O)on2)C1(C1ccc2c1cc1)OC2)ccc(F)ccc1	0.505401322	-0.534473102	0.79785428	2.448354867	1.903476755	1.164756062	-3.26124672	1.148787252	-2.313270197	-2.992423899	2.919253426	0.384049706	-2.676394	-1.327334028	-1.567554575	1.032444933	-3.383668903	2.90573015	-2.094692905	1.782752773	-2.613315305	-0.131811923	2.769276552	0.788973164	0.582720396	-2.67515757	-3.082474045	-2.117499738	0.918998073	2.987013912	0.854337478	-2.361078757	1.134102775	0.341088919	-3.229988388	-0.611590305	-1.147373922	0.411555249	2.96884753	-1.883100314	2.963027885	2.67162554	2.344162011	0.042619325	2.47682661	1.737956799	1.067604776	-0.725080839	-2.857533548
C[C@H]1C(=O)s/c1=C2\c(C(NC1[NH+]2)n(C)C3ccc(C3)c2)ncc1C2	0.504287234	-0.467802222	-2.321545196	0.418956172	2.104450618	-0.646980113	-1.103198803	1.136410798	-2.233845335	2.989257624	-2.994720123	-3.553484842	-0.567018256	1.622199474	1.684790683	-0.248742342	1.238277756	2.374330078	-3.473730375	1.623016272	2.866107687	-0.281905536	2.395007544	2.811872668	-1.022391031	-2.360846651	-1.888676579	0.762931144	-0.596952663	1.355454834	-1.878103459	-0.058953246	-2.360270962	-0.924968076	1.12411026	-2.229935236	1.249500599	0.411949892	0.955340915	2.811453586	3.213486705	0.108227809	2.162713298	-0.389156053	-0.365351964	2.228567483	-2.739263112	-1.345401337	1.115096638
C1cnn(-cc2cccc2cnc(CO)cn2C[C@@H]2[C@H](C)c1CO)F	0.504142857	-3.284474862	-2.260559445	-1.331931822	-1.334974516	0.16818205	-2.74150597	-0.915464022	-1.551659301	2.178590653	0.512885745	1.523060976	1.83746328	-0.269412039	-1.250815116	-2.855554972	-2.359173466	-0.37112317	-3.209452287	-0.315602402	-2.577379624	1.582484064	-1.981500804	-3.358188376	-0.071598011	-0.734744466	1.807380243	-0.101848106	-1.579346821	2.896803364	3.038144823	2.53063576	2.279895701	-1.454879399	3.078617656	-2.996300238	1.673916381	-2.863978991	1.934496201	-1.450261197	-3.375459247	1.579278734	-1.588062946	-3.370540288	-0.772703131	-0.333058696	3.045444873	-1.493718909	3.290978489
Cl(C)(C(=O)NC1CC[C@H](/C(F)/C)C(F)c2=CCC2c(F)c2)C2=C1	0.500148148	-0.654174197	-1.918415579	0.498962772	-1.709840728	-2.753142206	1.106209453	0.755528766	-0.84727168	-1.345001951	0.628091468	-1.383754645	-1.673130548	0.285444336	-0.703269042	-1.832240009	0.24894385	-1.284019621	0.193647657	-2.225750611	1.051797369	-1.246855958	0.680438795	-0.523004207	2.748107975	-1.295209745	-0.80742528	1.376817483	-1.128224557	0.186434102	-0.858027233	1.034025146	-0.316499699	-0.776863467	1.815090778	-0.965858904	-0.615470199	-0.408200479	-0.909088484	1.561831315	0.659070143	0.965911428	-1.212402353	1.042537031	-1.517481727	-0.539510641	0.641687587	0.131471675	2.271871333
CC(C=O)NC1=C(OC(N(C)[C@H](O)C(C)C)C1=O)C[C@@H](C)C#N	0.498892857	-0.330856028	-1.466008353	-0.661037157	-0.806695927	-0.547759084	0.851101816	1.572004888	-0.798393759	0.389128658	1.441565292	-1.191418884	-1.134745549	1.374028893	-1.133789487	-0.720901345	0.796313757	0.197549062	-0.530003663	-1.943746901	0.353446299	1.662258131	-2.66985233	-0.90636017	3.135130415	-1.852826868	-2.782625556	1.175298667	1.385828798	0.210545172	0.231378858	-1.524145267	2.008694273	-1.125474711	-0.367891996	-1.583176735	1.176966586	0.660875308	-0.095447442	0.057229567	0.274973498	0.019601322	-0.242545217	0.083342028	-0.339915478	-0.997249204	-0.25558019	-0.3140184	-0.425745415
C[C@H]1C(ccccnccc2NC(=O)N2CC(=O)N2ccc2c1c1(F)Cl)S1	0.498813425	2.282614736	-3.70248247	2.395872918	1.783564355	-2.736224898	-1.436146231	2.417463943	-0.917510297	-0.905091031	0.071592826	1.699089072	1.862406276	-2.979920156	-1.30827078	-3.589645629	-3.727879259	-3.022682832	1.21143395	2.862261625	0.655424629	-0.514817335	1.39797836	2.857341901	-3.334550934	-1.079776394	-0.668008478	1.909038971	-2.081349083	-1.861616823	-2.173021502	0.685070273	0.389217245	3.252135527	-0.624162724	2.195647716	0.113978862	2.285013369	2.968939545	2.573810533	2.624054897	1.16989424	0.337332787	0.050281927	-1.972301149	-0.658545538	-2.614953279	-0.814008934	-3.249777
C(c1C(NC(=O)[C@H](C/C)C(C)C)N/C(F)NC(F)C)ccc1F	0.498202381	2.513597173	-1.189564753	-0.232205072	1.364142402	-0.191187366	0.461768131	-0.038617927	0.50610833	-0.783974268	-0.179755879	-0.162064425	2.020995817	-0.684912957	1.578347743	-0.663647451	0.055865639	-0.893757466	0.220230928	1.388720891	0.738557893	-1.342585196	1.284565433	-2.504846655	-0.329039087	-0.461613524	1.14595795	-0.077401867	-0.728662661	0.965672416	0.43794615	-1.350658996	0.825695696	0.839165736	-0.189238429	1.153688907	-0.89200219	0.208697315	1.150345756	1.383472951	1.199147696	-0.801151258	-2.720994898	-0.235800117	-1.433384382	-0.517214901	1.322076941	-1.499897916	1.198670247
C(C(=O)c(N1C(C(F)F)c1cnccn2)CC(=N)C(C)C)CC2=O	0.495	-1.554072952	1.453113073	-0.985395063	-2.85125883	-1.36713308	-2.886602533	-0.670311694	3.106155924	0.841605017	-1.945687038	2.32687306	2.605020205	-1.322007629	0.037741556	-0.353558812	-1.370035856	-2.086659609	2.193829853	1.925593349	-3.716903454	1.718126988	1.529440657	-3.728924623	2.754150674	-2.72981617	2.458903947	-0.74091941	1.426374492	1.388852944	-3.734353558	-2.375702311	2.219923624	-0.948104002	0.224489385	1.154134779	1.1442795	-0.050601263	0.532564473	1.370561136	-0.437584346	3.210380049	0.097192464	-1.573821175	0.692429	0.60256547	-2.9445486	0.680453178	0.989156676
OCC(Ncc(F)nc1c2cc(F)cccs1)C1=C2CC(Br)(F)C(C)OC(C)[C@@H]1	0.493619048	-1.766382393	-0.045611664	-0.126296705	-0.394372667	-1.221967239	-0.986981426	2.589453927	1.292310184	-2.891183332	-2.754117776	2.33842868	-0.588057211	-2.83982853	-2.692857657	-0.311512978	2.943605426	-1.896052645	-1.535651098	-1.46054989	-1.725643574	-3.615725657	-0.609410677	-2.542583462	-3.63597167	0.284159902	1.284149164	-1.008744507	-0.210121807	1.143063909	-0.619261129	-1.074082988	2.594730066	-1.548812025	2.328081623	1.403197949	2.20485509	-3.580373212	2.452578998	-0.28591741	0.152487084	-2.497125686	-2.355805808	1.653501504	2.527958028	-1.585950407	3.270280374	2.258484459	-0.824648331
Nc1(NC(Oc1ccncc1F)C(C)Nc1cocc(F)cccc1F)ccc(=O)C1Br	0.490452548	-0.508081478	0.924839421	-0.293143565	-0.5183953	-0.132928753	-0.177540744	0.71407748	-0.748337791	0.714659696	0.156935261	-1.512509942	-0.451992448	-1.863581413	-0.340379027	-1.060114801	-2.807108548	-0.017571761	0.212034229	-2.510676542	-0.585468869	0.461439561	1.717327485	1.078689067	-0.547676714	-0.902314652	0.55236251	0.882526723	0.53758422	-0.137973911	0.297591312	-0.123281782	1.858155351	0.533445253	-0.479647302	-0.317600295	-0.680790876	0.663903953	1.558800064	0.728543717	-0.197636259	1.370392108	1.058320655	0.621216185	-0.925184842	-0.121637743	-0.505707384	0.873521314	-0.4110663
CC(C)CC(=O)N1C(C)(C)O[C@H](CNC(=O)c2C(F)ncc2C)C1	0.488285714	1.202767152	-1.117254513	0.030933533	-0.339154287	-2.1788163	-0.036169911	1.137463116	0.154818898	1.311360983	1.292451234	-1.350783463	1.485207283	0.983339374	-2.365722238	-0.544943105	0.171232388	-2.079797135	1.787258395	1.074299087	-0.060286955	0.82100441	-0.418359214	0.79803039	1.162468936	-0.227547877	-1.007864547	0.542063791	1.977656051	-0.172829664	0.122988276	0.578256828	-1.136940969	-1.95453688	-0.826091495	-0.38894206	2.193681879	0.222328578	-0.94031665	-0.963438418	-1.307923327	-1.201022669	-0.430439712	1.229115071	-1.959256757	-1.022364485	0.130562152	2.369340988	-1.059119105
Cln1cc(C(=O)[C@@](C)(C)O)[C@H+](N[C@@H]([N+])C(Cl)(C)C)cc1	0.488059524	2.182960136	-0.298475007	-3.542382255	1.653837523	-2.429352898	-0.937722624	0.310229604	3.134729877	-1.560104121	-3.235088951	2.121252054	-0.647679211	-1.826321983	-2.245737692	-3.447747693	1.448111769	0.800938432	0.949718846	1.109599394	1.044490274	-3.320217934	-0.43203183	-0.322618242	-2.367568335	-3.015000995	-1.562878977	2.893361785	-2.541765622	-2.071207225	-0.921558709	-3.673619041	0.822164694	-0.460549859	1.803077284	0.406936847	2.419156135	0.017905209	1.186114073	-1.119912162	-3.614171529	-1.506078875	-0.690584501	-0.488876078	-3.159839312	2.693692113	3.218431232	-2.599076891	3.114261919
CC(C)CO[C@H](C(C)=C)[C@@H](CS(=O)(=O)C)c1cccs1	0.486511905	1.585300365	-1.347434122	-0.208072553	-0.40488497	-2.816445655	-0.307603452	2.679389909	-1.27903867	2.001747173	1.590850818	0.520545662	0.939848435	1.806830479	-0.333077493	-1.983806803	-0.196758055	-0.522295617	2.954029511	0.865788309	0.009354084	1.569789351	-0.690862778	-1.138785847	1.907114454	-0.000138261	0.337688239	1.391187135	-0.746739607	0.237474234	0.242554517	0.855479953	-1.305470585	0.326253088	0.659214075	0.143788362	0.604378621	-0.126953526	-0.382117001	0.640696141	-1.769464535	-0.361355105	-0.419643803	-1.058149882	-1.298153025	-2.036137182	0.568287039	-0.209001762	-0.032547028
c1cc(O)c2ccc(SCC[C@@H](O)C(C)[C@@H]2)C2SC2n1	0.485998957	0.867861998	2.619932376	-3.437196482	-3.402353828	-1.24419685	1.967356604	-1.694537878	2.094078664	2.037413389	1.291680162	-0.934482417	3.158369747	0.603030212	-2.908453502	1.16731021	-0.081415808	-0.687739787	-2.630602799	-1.426826022	-0.916639958	0.095477678	-2.836770179	-2.688168567	-0.799729171	2.508926809	0.429264025	-1.747824128	2.053086684	-1.135254171	-0.582497373	-3.324136781	2.755960657	3.179868089	-1.290438642	1.013971124	1.708066527	0.919856626	0.577798421	-2.879102891	1.375460494	2.336787755	-0.602148127	2.212395214	-2.656986746	3.055318189	2.715209302	-1.516682417	-2.598645477
CO[N+](C)C(C)[C@@H](OC(N)Oc1-cc(Cl)n1)c1cccc(O)c1	0.485261905	-3.685145469	-0.478566202	-0.500835115	1.54063125	-0.807919365	2.242745343	-2.680123454	0.173235611	-3.48382054	2.674246695	-2.268530539	-3.440933278	3.041364119	-0.054358343	-2.255462112	0.081295749	1.796799425	0.546451179	-2.553110758	1.11175937	1.804905622	-0.375857406	-1.036757127	-0.299957169	2.890806287	1.286340952	-2.823581548	1.878639312	-2.035215165	3.039909178	-0.430884259	2.842008225	-2.62344985	-1.128790509	-1.914489985	2.520678707	1.158966342	0.764794061	0.28630433	-2.102504259	-0.040388813	-2.309419358	0.821717282	-3.03675303	-1.128858907	-2.568017682	0.900621894	-3.210102324
C(C(C(C)c1cc(O)cccc1/c1C(O)C(CO)O)Cl)[C@@H](C)C1	0.484904762	-1.622773914	-2.207328137	0.120546955	-0.50546472	-0.505473405	2.915936674	-0.236225527	-2.053495118	-3.061266507	-1.673741568	0.758448151	0.908472945	-0.970423336	-1.195166974	1.082792365	-1.353854624	0.812936912	-0.496913563	0.087527621	-0.502431886	-2.081134751	-1.140777857	-2.247883874	2.127714547	-1.057268017	-1.187089977	0.766259337	-1.510063866	-1.173062376	2.578902374	-0.433375273	-1.623630254	0.050923494	-2.68359048	1.133702984	1.169043054	0.524598538	-1.42588438	0.111086273	3.460396505	-0.01957995	-0.499205832	-1.197023853	-2.0512278	-2.897811722	2.461972053	-0.140845909	-0.097600676
CCC1nncc([C@](NC(C)C)c2S(C)(OC)C(=O)NC(N3CCCC3)c2)s1	0.484809524	0.332523099	2.167153248	-0.746781805	1.664960377	-2.560565811	-3.181504597	-2.870527905	-2.235281778	-0.990003715	2.405886824	2.03108015	-0.391699093	2.260107202	2.151718601	-3.370057626	-3.425098845	2.692772025	2.200160716	-2.393900103	-1.522172757	0.986012862	1.104224038	0.029984564	-2.398252436	-1.368767597	3.23752327	-1.527091723	-2.549738468	-2.750132532	0.815169423	-0.343273394	-2.892797607	-2.31089529	1.232953974	2.708601906	2.349306745	-3.125322861	-0.195972332	0.454858551	-2.251437106	1.903535374	-2.588217994	-0.72181092	-2.992079561	-0.059367132	1.426205448	2.513263255	1.47064729
C1nc(C)nc2ccccs2c1CN(C)C(O)CC(N)=S	0.480380952	-2.838124008	-0.46988935	1.972322919	-3.190116436	1.715241692	-2.785771294	-2.71864113	3.041250956	2.668900032	-2.75144154	2.835291946	-1.56371029	-0.549677921	0.487162253	-1.438047808	0.896890956	-0.68152432	-1.072120955	0.081871143	-0.931262348	0.079614194	2.244673066	0.617326317	0.810277616	2.892559097	-2.274126527	0.107483418	-0.811191417	0.909096723	-1.837141529	-3.527114602	-2.334863984	-0.546088226	-0.638171788	2.751584052	-0.363377601	-0.987789169	-3.110135813	-3.43809242	1.233005348	-1.653601339	-0.269631193	1.328969374	-2.673877447	-1.767067597	0.0859518	2.88555494	-0.89474357
C[C@H]1C[C@@](C)C(C(C)C)N2C[C@H](C(C)(F)C2Cl)OC1=O	0.477715805	0.484189584	-1.483849855	0.759855629	0.105571348	0.066021283	-0.651737925	-0.130367078	-1.02892911	2.180774127	-0.580460045	-0.025582292	-1.34260646	1.187955653	0.091410032	-0.051888215	-0.162141794	-1.989976449	-0.563330293	0.226392527	0.443978203	1.2380042	-0.12174051	1.189227694	-1.561168976	0.412604434	-0.002645826	1.109094848	-0.281029073	-1.123338179	-0.921704985	-1.670717074	1.154554124	1.23987972	1.141927656	-1.170299005	-0.560322718	0.821709125	-1.187394803	0.559446302	-2.199254887	0.10374219	1.095142012	0.651946652	0.80072791	-0.875472841	0.587291855	1.59842388	-0.684567299
CCOc1cc(C(=O)O)n(C)C2(C)[NH+](C2)cc(Cl)c1OCOC	0.477190476	-0.632034468	1.477657459	0.084106465	-1.354314688	0.760585466	2.579530181	1.046734663	-0.551037364	-2.860881973	-3.047848191	-0.130707361	3.124752038	0.600458436	-0.731809835	0.125713852	-0.985556822	2.736031407	-3.591318378	-1.286576689	0.149045572	1.853487809	-3.091774635	0.88979687	2.160377179	-2.145777482	-0.004183601	1.145694256	2.040393193	-0.628083465	-2.537069407	1.266889289	-0.492502359	-3.446309234	0.989842479	2.547550539	0.623818658	0.843805909	-1.714038376	-2.974972252	2.093142645	2.546446238	-2.474601492	0.546771801	-2.102518979	0.474506036	0.507766882	-3.119512833	-2.09168073
CCNC(=O)c1cccc2c(N)CC[NH+]=C2C(C(=O)o1)C1OC1C(O)C	0.476166667	-1.514712085	-0.868117635	-2.885633684	-2.426286693	-1.14624323	2.433321177	-2.178902475	1.619725481	3.276349316	2.837285246	-1.20543471	2.632218383	1.586007744	-2.756158502	0.205597718	-2.042616455	-1.983582064	-1.621536393	1.099102478	0.147425379	-0.136552285	-3.088990159	-0.200379912	1.754982985	3.126393768	2.937599557	0.030327817	3.13327077	-3.678522206	0.53765838	-2.119231125	1.825378387	-3.700871915	2.246431613	-0.351866408	1.132566593	0.532963065	-1.963806069	-0.186304892	1.488779351	-2.282358097	-0.983376009	-1.761083363	-1.651761726	2.126365845	-0.363407728	0.405481026	2.854679849
C1CCC(C(=O)NC2ccoc(C)(C)C1C([NH+]2C1O)C)C1	0.475640351	0.910546812	1.374332787	-2.001545597	-1.176186408	-0.909241986	0.950324921	-0.354899691	-0.925261126	1.078842821	2.074871465	-0.215651776	-1.497527011	1.159807636	-0.116464838	-2.221461336	1.367925083	1.409386128	-0.885078036	-0.280836279	-0.699369381	0.904463158	-1.271680041	-0.470672362	0.471961527	-2.120308541	2.265263546	1.071989097	-1.155938802	2.183098458	0.733301176	-0.397800325	-0.706328716	-1.959614962	-2.254722591	-0.352374222	0.441372196	0.309175816	0.853189	-0.467227311	1.234434515	1.386355777	0.006566695	-0.104634886	-0.887443943	-0.553940866	-0.520032084	-0.77589523	0.440553314
O=C(c1nnn2ccccc1CC[NH+]2)N1C(c(F)c1[N+]1=O)[C@@H]1Cl	0.474453901	-2.630077854	-1.604659165	3.133367258	-3.326273676	2.799559222	-0.72018983	-1.534308575	-2.054371094	2.437667905	-1.204632205	2.182313012	-2.448502741	0.517474629	0.287585711	-1.221622945	-3.097234008	1.814408005	-1.0398956	-2.035876232	1.942254616	3.014826304	-2.787319227	1.026535769	3.035257529	-1.544373325	0.721258906	-2.352317279	1.451584328	-0.138416964	-1.339926031	-2.646540861	-0.491070546	-0.543091035	1.063238701	-3.118015105	2.282125421	2.239300058	-0.944064076	-3.381169386	-2.797645051	-3.018398591	2.286258874	2.425976442	-1.030669163	0.318801671	-0.434775039	-3.056358982	-3.703953967
ClOC(=O)c1nc(C)cc(Br)ccsc(C)cc1	0.47347619	-3.477831847	0.588139864	1.515871791	-3.077554161	-3.019077748	-0.855380339	0.412018974	-3.191242362	-2.266334789	2.943083934	-1.247123928	-0.412605104	-3.26262149	-1.294059	-0.402435131	1.545423024	-1.378057121	0.888527095	-3.515493197	1.157413004	-3.697146597	0.171614046	-2.082376296	-1.971527117	-0.073094164	0.584103753	1.648511391	3.142510676	2.567772171	0.50745047	0.592913861	-0.537133067	0.671821494	1.136222954	1.067509057	2.383871108	3.125660659	1.828750094	-1.787140542	-2.444344873	-2.743761827	-3.003049905	-0.383549947	0.500549625	-3.469960884	-2.624833265	2.198587202	2.748536218
C[C@H](C)COC(C)c1C(=O)c1C(=NC1=N\C)C1(Cl)C(C)C	0.473285714	-4.078773678	-0.886385494	1.139075487	0.252530035	0.7404563	0.880540209	-0.654812119	-0.963747092	-1.783515912	1.0837713	-0.29685968	-0.123400128	-0.137510094	0.691290204	1.023781462	-1.059668875	1.357437234	2.079400239	-1.149856054	1.841358213	-0.361572741	1.397275219	-1.624923733	1.566357649	1.98532288	-0.286439757	-1.671471712	-1.287735709	0.256176596	0.9303766	1.127911667	-0.794924435	-0.367764689	-1.921020171	4.057930411	0.543789828	-2.647154755	-0.525075167	0.017608851	2.030089801	-1.178018254	0.59987368	1.041623456	-1.318128896	0.121354485	-0.299314154	0.53536025	0.087044709
COC(C1C[C@H](C(=C)c2)N=O)NC(=S)NC1CC12ccc(F)c1	0.473261905	3.238342892	-2.418704488	-2.515821073	-0.820921688	-1.170970132	0.725662249	-1.209869485	1.945652041	1.562815508	2.578262658	3.296584236	-3.166968192	0.188771829	-2.98292815	-2.719515917	2.405321235	-1.69541029	-0.739479232	-0.306307769	1.952501593	-0.564122191	-1.655159384	-3.445493255	-1.635718157	-1.337881169	1.093626173	-2.391953098	-0.510745071	2.098451387	-1.069800536	0.681782651	1.837629474	-1.782781548	-2.361116489	1.038546459	-0.068451501	-1.562112917	-2.930449208	-0.548194693	3.009861519	2.655999607	1.270107744	-0.107282592	-1.527558819	0.099161968	-0.249809388	1.954292	-3.077199846
CC(C)(C(=O)OC1([C@@H](O)CO)C(C)C)C(=O)N=C(C)C1	0.471119048	0.008761545	-1.017610221	-0.076713922	-0.616574086	-2.221352835	-0.779352725	-1.179259872	-0.759561975	-2.079771885	0.884047134	-0.799174745	0.765325339	0.877813513	-1.587245868	-1.091991085	0.10969967	1.025705954	-1.378201978	0.747306589	-0.095871454	-0.78854508	1.769190127	0.820748905	2.258117988	-0.878743377	-0.927981967	-0.307340463	-1.574435358	-2.414820071	-0.3550273	1.122574123	-1.406664026	-0.262364323	-0.435396172	-0.19400541	2.180359912	-0.699488131	0.575590181	-0.136332966	0.085641521	-0.55289987	-1.756525761	-1.34678116	-0.798364621	-0.186806229	0.471319917	-1.268815348	0.933455391
C[C@@H](C1NC(=O)CC(=O)c1c(Cl)cn1)CNC(C)CC(=O)[C@H](Cl)C1Br	0.470857143	-2.984433471	-1.64071256	-3.153014561	-0.087300264	-3.117816716	-0.255469792	-2.395418228	3.214477086	-3.14394971	-1.99517806	-3.473217589	-1.728209861	-0.22182107	-0.954918163	2.440933733	0.48989867	-1.700598287	-1.111708393	-2.531505016	1.880929962	0.705414802	-0.548073353	1.213851467	2.271061645	2.166439942	-0.305241064	-3.081805807	-2.126016747	2.566590032	-1.36300356	-1.86545436	-0.346856081	-2.06050687	0.524206504	-2.597886391	-1.417392471	0.223134793	1.571191598	-2.12644938	3.009398174	-0.243037861	-0.164173942	-0.558843472	-0.879131654	-3.662993636	-2.861623909	3.293110797	0.469733096
C/NC(=O)C(O)C1C(=NC(C[C@](=O)NC(C)N)OC)NC(C)C1	0.467107143	-1.532453961	0.239196877	1.875429139	-0.71528709	0.124454721	1.653144291	-2.844589861	2.605859763	2.81964821	2.563897121	-3.634842394	-2.600411881	1.638278274	-1.749427467	3.298274188	-2.20122574	0.752716366	1.193893429	1.641043234	-0.122037403	-3.710999021	2.101192829	3.059968151	-1.277115871	3.112584467	1.479920544	0.804556955	0.634899811	2.795367384	1.839690812	0.006389471	-2.996919727	-3.164623918	-0.816839493	3.020962544	0.675577025	-0.82501851	1.247713548	-2.546642983	-2.097051741	1.314372713	-0.107488288	2.146187453	-2.823366875	3.010404039	1.946036615	-1.616166328	0.322028306
CC(=O)c1ccc(C[S@@](=O)C(=O)C(C(C)C(F)C)F)cc1O	0.46597619	0.77323096	-0.509707201	1.940338745	2.829936233	-3.370993225	1.052124031	-3.780728358	2.643113699	0.706479442	-0.032662066	-1.981103847	1.326830447	-1.202380471	2.328959797	-2.936342763	2.958209407	0.869823851	2.984173116	-2.143200749	-0.207702619	3.201799363	-3.160346258	-2.291124234	2.872013229	3.181373337	0.817542285	0.72203559	-0.869986532	1.942250454	-3.181968777	-0.725524391	-1.372938973	-3.550701141	0.348991199	-2.387731718	-2.25105014	-2.368681176	-2.404751129	0.868922811	0.624701952	1.200674445	-3.491539895	3.1400879	-2.411345521	-0.782899526	2.323527472	0.635671129	-2.486855538
C1Ccc(C)n(C[C@H]2C(=O)/C(=O)C[O-])C2=C(C)C1Cl	0.464785714	0.505321182	-1.122403362	-1.302030746	1.64880732	-0.442085839	1.094444326	0.942801773	-1.283612991	0.062024472	-1.502094862	-2.269096915	0.041871399	0.202161212	-3.655607929	0.270826732	0.222012295	-0.479710302	-2.134208753	-0.885922842	1.127678538	-1.545155752	0.198974615	0.064806928	-1.954696371	1.237844257	-1.472657715	1.402278481	0.608404332	-1.358771803	0.966550923	-0.935709489	1.023783128	1.363942532	-2.020188732	1.357345888	-0.332981248	0.075065961	-0.409209731	0.016673439	1.884629545	-0.399823946	0.498999652	3.625196479	-1.753527728	-4.013130548	1.001818911	1.182119132	0.362056149
COC(CCC(C(C)(C)NN(C[C@@]1(C)C)N2C(C)Cl)NC(=C)[N+]2)C1=O	0.463093933	0.604398477	-1.403931263	-1.976165665	0.821310096	3.099114974	0.617913965	-2.989181916	-0.00301335	1.719783525	-3.679395024	2.021333623	-0.096353572	3.248565083	-0.628692829	-0.903958212	-1.782873794	-2.188405263	2.846242411	1.919410147	-0.909054144	0.719166325	1.360151816	-2.632021097	1.919229804	-0.734827179	0.205541774	2.408475547	0.147786383	-1.327823905	-0.970906886	-0.319424322	-3.617767673	-1.802284889	0.653852545	1.083897461	-3.260047539	1.254924955	1.384791463	-2.356591333	-1.759714046	-0.041667621	0.706045979	-2.828398507	-0.822421622	2.8612657	1.281905615	-1.229356559	1.100500096
C1C(C(c1cccccc1)ccc1/C)C(=O)C(=O)Cl	0.462619048	-0.29909741	-2.430028066	-1.394142142	1.101123332	0.139292689	2.476996127	-0.686083582	-1.369406673	0.276083599	-1.693947869	0.447671765	0.259255798	-0.334675862	-2.18155954	0.248707665	-0.957676528	-0.211069623	-0.365015726	-0.208671847	-1.432733714	-0.958426654	-0.713412022	-1.105237856	-1.054348191	0.770733533	-3.339688965	0.51929769	0.880314938	-0.068876926	1.00175454	-0.612028724	-0.361933646	-0.321646018	-1.143284642	1.392319592	2.555805518	-0.635436569	-1.30265686	-1.031000854	3.133365609	1.416111827	0.15444988	1.973743769	0.929304227	-2.690153756	1.150947789	-0.404543344	-0.911079181
C[C@H]1c2ccc(Cl)c(=O)C(C(=O)N2C1)c1C(\C/C\[C@@H](Cl)C)C1	0.460857143	-0.576672088	0.448073422	0.854406595	-1.064650717	0.471368574	-2.381131193	-2.104241405	1.4603613	-1.303441531	1.363055864	2.814973466	-0.427526618	-1.014524168	-0.193125	1.1145255	-0.915561638	0.810524125	-2.697430132	-3.155657372	0.851901048	-0.813076918	2.281317935	1.016234257	2.850742342	0.763575865	-2.96465009	-2.353054354	0.295276029	3.200109757	-2.101903701	1.690380943	-0.447780714	-1.215780682	3.209562349	2.817122637	1.428386306	-2.348732569	-3.432788124	-1.238754891	-2.960755006	-2.830781022	-2.946444484	-0.088484094	2.475305456	-0.48283109	0.504053514	-2.612385614	1.932231002
C(C)CN(C(NC)NC(=SC(NC(=O)C1C)[C@](CO)C2=O)C1)C2	0.459307018	1.221986752	0.105741417	1.080452356	0.79806046	-0.353059748	-0.54669131	-1.13226595	0.468934486	1.76018197	-0.358644882	-0.36738129	-0.601608295	0.349483384	-0.619176838	-2.866256063	1.316933614	-1.407266049	-1.120701921	-0.258763691	-0.294326629	1.077333772	-1.902441114	0.999428412	-0.859592738	0.997590713	1.096570013	-0.846887099	1.683927781	-1.913732684	-0.593117837	-1.549147611	1.054245392	-1.634340482	-1.079769025	-1.849539171	1.62741209	-0.989432858	-0.212653468	2.044428325	0.391596594	-0.814876486	1.323951983	0.581771052	-1.396025155	-3.286247009	2.025418296	-1.518222208	2.274659135
COC(C(C)c1ccc(F)cc1/O)C(C(O)C(O)(C)C)[C@H](C)S	0.45902381	-0.968107685	-2.485001129	-0.319360905	0.046342682	-0.426293468	3.057755898	-0.490859016	-1.625722731	-2.304242032	-1.884571537	-0.12214172	1.007177167	-1.21857333	-1.000216444	1.038158202	-1.323125151	1.672724766	-0.513337538	0.264692406	-0.251500771	-1.781947106	-0.476013838	-1.654638997	1.614970761	-0.458726277	-0.832120843	0.958313367	-1.316049291	-1.114946864	1.979063611	0.000612205	-1.35799958	-0.594582069	-2.138686973	0.764507079	0.531461451	0.303424064	-0.865932721	0.073984219	3.014323744	-0.131485081	-0.999169384	-1.140356359	-1.990197253	-2.921280493	2.083078957	0.180025836	-0.571164441
C(S(O)(O)cccc(-n2cc2S(=O)N2COC(CN2)C)[C@@H]1O)c1	0.456333333	-3.408358297	2.940347099	-0.370848905	1.135246153	2.528195643	-1.454751208	2.051258665	2.740520161	0.681316864	0.812708836	-0.876957893	-3.297275502	0.222610382	-1.645585033	-0.131773114	1.751226872	-0.539400405	2.845912014	2.260638655	2.898293972	-3.671542822	2.944303178	0.350110602	-1.673301975	-2.78737619	-2.114728155	2.938727735	-0.994020142	-3.784108382	-2.326302807	0.486554999	0.687414673	1.790317257	-0.009419314	-1.959748159	-1.017559768	-0.085864913	-0.995746789	0.395270254	3.185018461	2.915064165	-2.648589183	-1.855423013	-2.790936513	-0.822229363	-2.518129385	-2.023613569	-0.317252592
ClC(C)C1C(C)C(N2C(=O)C(F)scc2OC(C)(C)C)C1	0.45447619	-0.760315974	-1.625682755	-1.569035538	0.287047201	-1.254004939	0.535081699	2.295466419	-0.748441416	1.804776185	-1.254494583	0.911424217	-0.752940598	0.278580506	0.467471978	0.322864572	0.292784182	0.302842085	-1.059092537	1.668775465	-0.457929356	-0.483668869	0.115105996	-0.380351487	-1.676384157	-1.136760967	-0.345307357	2.685623652	-0.616941556	0.616792601	-1.584406797	0.613360567	0.923142001	0.530713148	0.694391169	-2.159740338	0.076005504	1.65281367	-1.019688078	1.212932271	-0.245564154	1.768828064	-0.029755061	2.549375266	0.88056454	-0.120548787	-0.168175314	1.467607681	0.896641611
CC(C)C(N(C)C1CC(C(=O)[C@@H]2C3C(C)C32)C12CC)C2	0.45	0.258955302	-3.315819986	-0.692622313	-1.2923412	-2.81843238	0.305019778	0.379975404	1.012699355	0.725310717	2.222546547	0.441511323	1.013848925	0.595362496	-1.330625875	0.203290914	-0.236994314	-1.333148662	-0.335278999	0.214680495	-1.042351261	-0.130372489	-1.04017954	-1.700744972	0.589054932	0.485271638	-2.118257713	-1.192015104	0.536840038	-0.880484944	0.645634859	0.811521877	-1.128026124	1.665914001	0.994479155	0.226863396	-1.726486588	-1.649735715	-0.940283866	1.923641247	0.751695843	0.468228461	-0.944866047	1.326657066	0.293016403	-0.279991018	1.356059048	2.440321831	0.09535949
COC(c2cc(C)cc(C)c2Cl)[C@@](O)(OC)C[C@@H]1C(C)c1	0.449357143	1.825323742	-2.330890264	-2.647322232	1.557598384	-2.966627296	-2.852809945	-0.850404059	-2.646140212	2.309733979	-0.090042498	-0.356494907	-0.15225476	-0.346942472	-2.406744994	2.299907806	3.079747693	0.699524256	2.938930014	-1.258450129	1.831782672	1.505887438	-1.998871094	-1.213182698	-3.324781883	-0.888394436	2.648890837	-2.718367642	2.381755582	3.100137982	2.362057729	-0.783177132	0.559658261	-2.418883907	1.734654238	0.433184771	2.34132484	-2.478325087	1.629273568	-3.631619983	0.916561232	0.779940167	-1.974774687	2.422059688	-2.958192236	0.252271673	-0.405708728	1.37873144	-0.161048181
OCS(N=O)CC[C@H]1S2C(=O)N2c2C[C@H]3N2C(=C3)C12CCOCO2	0.448944444	-2.765942921	-0.088469847	-3.242925659	-1.614713417	2.070494892	-1.720086235	-3.311934514	2.414259982	0.859202508	-2.395806933	-2.504345308	-1.649410312	1.114622845	-2.000406241	-0.498459396	-3.794583864	3.252524139	2.696219554	-0.255083677	-2.815816967	-1.002359777	-1.141893839	-0.833542696	0.219609809	-1.870286334	2.294292435	-0.902130272	-3.706294765	-2.631082152	-1.464342999	-2.997804936	1.745561457	0.903107391	2.108958749	-3.090427054	-2.363583635	-3.718036703	1.017290593	1.348770602	-0.155065485	-0.593408296	0.377101472	-2.358549609	2.089858129	2.312112645	1.814967418	-2.484330505	-2.897031692
C[C@@H]1CC(C(=O)[C@H](C(=C)N/OC)c2cc(F)ccc2)c1	0.447980159	-1.627549332	0.567856775	-0.904824023	1.133638694	-1.694178706	-0.005358485	0.991207562	0.047872763	0.149634832	0.630427987	-0.499926838	0.760683321	0.98023851	0.044147516	1.334376853	2.55640327	-1.140596453	-0.959760914	0.019167105	-0.687173726	0.980828254	-0.843546599	1.71982469	-1.793708558	0.135500138	-0.943054331	-0.832323092	-1.174394284	-0.792575956	-1.184937841	-0.338248295	-2.285058671	1.158756464	0.149339213	-1.029976337	-0.667248231	-0.359136584	0.558494558	-0.742660799	-0.73365049	0.800119947	-0.586648642	0.05726035	2.22250704	1.503466225	-1.825507731	1.425316222	-0.038879144
Cl[C@@H](C)OC(C(CN2C[C@@H]2C3=C[NH+]3CN3C(C(C(=O)CO)C3)C)c2)C2	0.444855556	-0.914281258	-3.637355973	-0.570273586	-3.688275173	-1.081326009	2.225365445	1.944520974	-0.107846619	-3.191752905	3.245392352	1.782794519	-3.517676576	1.835167045	3.216048664	-0.509481502	-0.131010355	2.912986601	1.751137234	-0.665057673	-1.141800548	-1.079772402	2.574240214	-1.448559453	2.669475389	-1.653734912	-0.029064075	1.346580957	-2.82040775	-0.865319406	2.538917871	-1.384219045	-1.316421004	1.055523815	0.82950334	-0.359715939	-3.709555737	-0.693255638	2.876639736	-1.105137641	-1.958216507	-1.848742631	-2.887826308	2.678506891	-1.531852726	2.598875156	-0.169426898	-0.519531603	-3.34840272
Nc1c(Cl)ccc(NC([C@@H]2C[C@H](C)CC)CC2)Oc1	0.443595238	1.867569462	2.925996865	-0.55299186	2.868890042	2.841748791	0.481918047	-0.657052209	1.068560392	-1.777619684	0.768799926	-1.866217529	-1.004487175	-3.768943664	1.361750765	-0.830901145	0.047654936	2.399316058	0.263256407	-1.179935889	-1.308585042	2.067627543	-1.71692838	1.631608775	-2.438521878	2.236971632	0.688605271	-1.181260724	-1.109996653	-0.888242411	3.099829215	0.145667933	-2.252707945	-1.555792705	2.251071107	-1.46098295	0.451809245	3.126338012	2.453495247	-2.410697967	2.037424413	0.600969459	-3.359773548	-0.957377354	1.445265719	-2.529443848	1.115058232	-3.21907038	-2.99470818
ClCOC(C1C(C2C(=C(C)C)C(=O)C2O[C@H](C)C)C)C1	0.4425	0.119392314	-2.278555456	-2.836432833	0.422252702	-1.182438726	0.987600606	2.850900375	0.724059771	1.554691773	-0.503562187	1.452338109	0.055379564	0.948722435	-1.571405089	-1.059452824	-1.166497441	0.049714831	-0.771227018	-0.150188495	-0.750935256	-0.866676151	0.596258941	-0.935199748	-1.885483002	-1.525213113	-0.315582165	2.081106088	-0.35098062	0.440388057	-1.411813228	-0.75423148	-0.004577641	2.514347297	1.331076266	-0.28721878	-0.807984273	-0.038058256	-0.434680403	1.328282139	-1.375819287	0.992389509	-0.044248404	3.004451716	0.37169139	-0.98227415	0.781975127	1.704266953	-0.141116675
COCN(C)[NH+](N1[C@@H]2CCC(=O)N[C@H]1C)c1c(-c3cccc3n1)[nH]2	0.44202381	2.546544707	3.045482657	3.289636787	2.993590011	-2.369190175	-1.287950097	2.714942448	-3.276263839	2.154281805	0.163974899	0.821485009	-0.833458804	3.293536513	2.341836009	-1.848887239	-2.470061135	-2.274283762	-1.322049385	-2.791401012	-1.926824654	-3.443127575	1.011599352	3.157768544	-0.271516788	1.112251878	1.232259414	-2.267079696	2.904447892	2.064574092	2.441359472	1.814132051	2.219786307	-3.019444863	-0.341899527	-2.93221938	-2.332451402	-0.988523937	2.980251113	1.499962717	0.756478992	-1.50424293	-3.501057111	1.629787431	-1.362847056	1.557243815	0.295187423	2.743866314	0.209568342
CC(C)C(N(C)N1CCOC(C)[C@@H](C)C(=O)NC)C(F)C1	0.44122619	1.073702077	-0.224333477	-0.883092913	0.302267743	-1.995188944	-0.365872293	1.009953209	1.067976716	1.477276923	1.88805865	-2.058145194	-0.140465983	0.929579225	-1.212724362	-0.500983641	-0.064468655	-0.969784304	1.133791741	0.655491849	0.008493819	2.333209166	-0.939203917	-1.54600186	1.663880069	0.821471282	0.012529227	-0.287165554	2.17486029	0.883561362	-1.002001346	0.478315609	0.105339655	-0.692896594	0.856209834	-0.031888691	0.776681495	-0.544377322	-1.474042093	-0.345813243	-1.122419473	-0.552566467	0.158571267	0.652249134	-1.757133018	-0.88368503	0.786925219	2.255543467	-1.418934669
OCC(CO)(C(=O)C1CC(Cl)[NH+](C)C)C[C@H]2nccc(Cl)s12	0.437666667	-2.053487786	-0.126886906	-2.211466644	2.115466051	-3.229643257	-1.014497844	-2.549287197	-1.095184306	-2.786838751	0.060284055	-0.736720575	2.046539593	-0.795913541	0.610775769	0.983453935	-2.085628293	2.197079795	2.398202624	-2.449077519	0.995696026	-1.77704208	-0.175467342	0.577001965	2.538414353	2.822445229	0.327853126	1.264877907	-2.911188861	2.048101191	-3.799153865	2.877677974	-3.430041943	-2.778817132	1.506318027	2.347558777	-3.785363899	0.656534714	-3.507331892	-1.733228703	0.803498585	-2.072500145	3.085528193	1.204189715	-1.213039477	-0.248766514	1.799722412	1.461884771	0.642342201
Cl(C)NC(NC1)C1C[C@@H](C(=NC1=C(C(F)F)F)C)CC1=O	0.427642857	1.145206057	-2.342266945	1.392937378	-0.266942922	-1.851845623	-0.19849075	-0.727109989	-0.207688198	0.397340793	1.38818796	1.367742756	-0.911160574	1.09605894	1.19410153	-0.553923297	0.761935803	-0.992644437	-0.451964463	0.196539986	-0.079492986	0.004518158	-0.158224961	-0.485349769	-0.396437861	-0.515433635	-0.97067547	0.193881749	-0.641876644	-0.47669242	0.559777078	0.475285426	0.447485721	1.127557238	2.161215286	-0.855263122	-1.475268875	0.248760293	-1.787629084	1.26506421	-0.467234097	0.510291973	-2.170990823	1.504288057	1.1055863	-1.29887823	1.331317396	-0.199189771	1.032107143
OCS(NC(C)=C(N(F)C1=O)C1OC(=O)OC(C)F)Cl	0.426619048	-0.933451476	0.464731159	-0.272537982	1.180927616	1.031335915	-0.678041106	1.977681791	-0.782036931	0.967843139	0.99039444	1.057196019	0.365453166	1.17623152	-0.068048597	-0.689930603	2.085538454	0.915637185	-2.693766836	-0.358000203	0.341311926	0.81565256	-1.204644198	0.714877751	0.167683843	0.276637254	-0.340284109	-0.535453235	-1.06007943	-1.227806797	-0.200665284	-0.152583068	1.069781418	-1.214254623	-0.880847199	-1.556796439	-0.403946693	-0.080629398	-0.580433415	-1.026718488	0.51608584	-1.173281822	-1.734351928	-0.403836095	-0.17045315	0.490284818	-0.97900447	-0.391442604	0.602553079
CC(C1CC(C[C@@](C)(C(C)C[NH+](C(CO)O)C)[C@@H](C)C)C)N1	0.424059524	0.822990372	-0.527492678	-0.307210856	1.19663714	1.251850381	-2.179665959	0.578626317	1.266124624	-3.550142964	-1.38664964	-0.783316534	1.149641358	2.518583216	2.946387181	0.277450877	1.241192301	-3.188371082	0.520593264	0.986695279	-3.40809411	2.236235459	1.800504763	-0.922950047	-2.225076907	-2.748731488	1.119686961	1.603746437	0.692558905	-2.923530321	2.128554421	0.699210109	-2.201423459	-2.642125399	-0.991168112	-1.508680324	-1.680337506	-0.610509181	-2.90557801	1.972720377	2.786561827	3.064182752	-0.249030685	0.843272864	-2.988364603	0.170420068	2.711517468	1.62206554	-0.736016159
COC1nc(C(=O)NC(c2ccccc2C)NC(=O)C)C1	0.423642857	-0.099698107	-0.078389684	-1.638355715	1.614065968	0.925016865	-0.708162497	0.642160648	-1.135203232	1.469235056	-0.059072728	-1.558320714	-1.345547635	1.010191745	-0.354411097	-0.170333818	1.52490174	1.986989716	-1.901080581	-1.385981299	1.108306971	-1.36879231	-0.321431947	0.314171981	-0.601028197	-0.741401298	0.786110503	-1.150378801	-0.880128796	0.97071613	0.914558387	2.108437327	2.790803789	-0.865066986	0.388425462	-2.076721245	0.687169086	1.764274192	-1.480554916	-0.482505952	1.660998718	-0.232546732	-1.633794324	-0.171997946	3.208546164	-0.261749605	0.9756116	0.788832195	0.250650423
FCC/C(=O)C(/C)[C@](C)C(C)=NC(=O)C1CC(=O)CC1	0.420785714	-1.543012312	1.748974672	0.309611446	0.877566064	-3.484788658	-2.959736461	2.612901361	2.650247673	2.537835243	-1.724048248	-3.683390291	-3.008406768	-2.709494035	-3.775077097	-3.421830298	-0.558535904	-1.653972713	-0.629665157	2.729051594	-2.088330025	-0.584413436	1.928361726	-0.544060131	-1.811778021	-1.302759751	-1.493964509	-1.262694187	-3.290373582	0.024926894	-0.001490553	-2.111314314	-0.013317984	0.887560366	-1.962407099	-1.977864768	1.643855136	-2.428278486	3.080962797	-2.25458374	-0.951729219	-0.680730124	-1.50134528	-1.038594734	-2.783868247	-0.550016513	3.235329598	1.72059267	2.121354212
CC(=O)n(C[NH+]C[C@H](Cl)c2c(=O)nnc2onc1C)CC[C@H](C)c1=O	0.420559524	-1.919043143	1.473427107	3.01702248	-0.923426437	0.079541474	-3.449170639	-0.61285039	-1.57941197	-2.296644243	-0.32904705	-1.031262413	-3.644165032	1.605190225	1.964779282	0.20834106	2.494339455	-3.107201392	0.948886131	-2.966752318	-1.592068459	1.190444577	-2.635357883	-2.771297447	3.061663787	1.032988225	-2.255342719	1.291034764	-1.927359908	-2.211492088	-3.120144919	-2.825971929	3.210631914	0.049325316	-0.414246322	0.507004538	0.15588134	2.832695114	-3.764345747	1.483150405	-2.14049921	0.127017804	0.856164701	-1.64162291	3.180134184	-0.679189236	-3.733429109	1.52166386	1.766935178
CN(C(CO)c1O/C1)c1c(=O)n2cccccc2c1C	0.411833333	0.089318042	-1.33939386	-3.056678996	-1.266319711	0.042034877	-0.397586061	-2.953098812	-1.000492166	-1.013406638	1.59349971	-3.187597238	-1.960561882	-2.683576552	-1.618864955	-1.001219998	2.240516484	-1.705137216	3.011100915	-0.805789508	-1.407839262	-2.131082477	-0.18017089	-0.940241971	-1.380230078	3.291503818	2.179635851	-1.606995811	-0.977355159	-0.775450767	0.086461639	-1.243966524	2.873706644	-1.666329155	2.508943862	1.377741111	-2.035188892	-3.256832048	2.864707341	-1.080942507	-0.210153558	-0.970997176	2.534619641	-3.018511083	2.772946291	1.333997501	-3.266313772	2.069279302	0.041387119
C(CO)C(=O)C1CC(C[C@H]2S/C(=C(C(=O)F)F)O2)C(C)N1	0.411642857	2.211285617	-2.072997671	0.677306902	-0.533864017	-1.45908198	-0.72340726	-1.06348688	-0.363373575	0.538798608	1.26605387	0.190109137	0.504599962	-1.372406354	1.700634046	-0.529650673	0.347048752	-0.227904465	-0.609988104	0.679612547	-2.275347098	-1.786179094	-0.860133136	-2.444279113	1.187953164	-0.624446527	-1.233204816	0.374593933	-1.106974041	-0.133991213	2.166402971	-0.882917925	-1.146040054	-0.650899234	0.393903712	-0.143476435	-2.160485705	0.693652405	-0.290594851	0.19313746	-1.059666478	-0.600158953	-1.401719294	1.14194178	-1.034496028	-2.585635302	1.03698683	-0.29394381	1.987154791
O[C@@H](C)OP(/S(C)C#N)(=O)(F)[C@H](C(=O)NC1(C)C)C1=C	0.407285714	-0.382038606	-0.384801458	-0.052362984	-3.530526181	-0.921823332	0.428071951	-1.1052495	0.580799423	-0.619464905	-1.665682141	-2.425377701	0.870488041	2.853133889	0.188483215	-1.572553729	-1.698216231	-2.893420036	0.495332147	0.935650713	-1.121115083	-1.406934526	-1.741091337	0.211493445	-1.525672886	0.793111054	0.301902082	-0.894784187	1.670913092	1.483792457	1.555416537	-3.439977495	1.727360684	-2.09782083	2.064326853	2.046970436	3.027277705	-2.617053297	-1.466884699	-0.512721811	-1.659426101	-0.160839296	3.069869535	1.371800969	-0.024889454	1.449147117	-3.085426801	0.949978069	1.304805865
C(C)c(C(O)C1CC(C(C(=O)NC2(C)C(C(C)C)O)n2)NC)C1	0.39452381	1.93709444	-2.289499124	1.090502455	0.080986883	-1.223602528	0.116766431	-1.335101406	-1.159664981	0.891649254	1.941251339	0.44879529	1.106536637	-1.256014847	1.843220397	-0.58702495	0.153047229	-0.835951226	-0.687414353	1.074862596	-3.13885516	-1.57110668	-0.89311989	-2.111401957	0.208842055	0.369304351	-1.720789918	-0.348568269	-0.193003056	-0.661828744	2.57393439	-0.668972383	-0.899612347	-0.828021589	-0.527565571	-0.501464273	-2.508775233	0.227846867	0.304004336	-0.618688866	-0.096915395	-0.968990411	-1.603883394	2.073495268	-1.629666761	-2.187260658	0.687747307	-0.648547426	2.667372471
Cl(C)(C(C)/N/C(F)(F)SC)n1C(/F)(F)ncc(F)c1F	0.388785714	1.293562911	0.162633922	0.197298019	2.348649061	0.334987799	-0.346166418	-0.726979992	0.446893654	-1.430875115	0.201264214	1.454877828	-0.167127215	0.783584253	3.047991556	0.16240501	0.393244158	-2.752218281	1.361325732	0.400731286	0.051332262	1.299689222	-2.20807076	-0.977296721	-1.257708742	-1.019117309	-0.174122017	-1.182563667	-0.812287124	0.394030364	-0.156791508	-1.492337735	-0.147111064	0.786544657	-2.100669016	1.104520813	0.067362992	0.47972967	-1.013157784	0.567340303	-0.777963316	-0.846566347	-0.51500385	-2.403820904	-1.306453416	-0.387421692	-2.150336276	0.829677961	1.073646344
ClC1C(COC(O)C1C[C@@H](C(=O)[C@@H](N)NC2=C)C)c2	0.386235589	0.281876567	-1.010937855	-0.77326702	0.957218191	-1.060419991	-0.65234979	0.404612767	-0.672299499	-1.037396767	-0.82615979	-0.424114909	-0.817702353	1.983594281	-1.695841766	-1.413466118	-0.830661473	-0.923883875	0.677040776	-0.47940346	-0.198308953	-0.883286554	0.954984927	0.331659096	2.194443837	0.089448145	0.807607259	0.40744154	-0.195428256	-1.439194057	-0.718405618	0.721059734	-1.497976279	0.47602108	0.7616826	0.140740378	1.693060935	-2.132537769	-0.810896168	0.948553365	-0.549018783	0.317163996	-0.402001896	1.387461688	-0.410781189	-0.441920294	0.983998337	0.292016348	0.344477366
CC(C)(CC(=O)C1C[C@@H](C(=O)C(OC)=O)N2C(F)c2)C1	0.385285714	-0.157393464	-0.908816064	-0.883051483	-0.447492448	-1.920574102	-1.978871146	-0.210360826	-0.386736434	-1.366301806	0.0427221	0.152305421	-0.858132026	2.009275297	-0.902229792	-1.068689725	-0.589698656	-0.660138376	0.143904242	-0.24532105	-1.044237587	-0.473637172	0.241174621	-0.395107005	2.043285538	0.906407512	0.172763415	0.099271997	-0.713300133	-1.456401862	-0.562726789	1.956594538	-2.273248294	0.357071035	0.443351266	0.576816472	2.152889088	-1.092084452	-1.60282954	0.145608773	-0.553979878	0.044954763	-0.491881829	-0.134505291	-0.097656542	-0.320824289	0.995464213	0.526376081	0.157714531
ClC1C(C(C(=O)c2coc(C)(F)cccc2)cc1)C	0.360309524	0.548375969	0.471813239	-0.395943499	0.662124103	0.516775456	-0.390893655	-0.261763229	0.478319877	-0.853377758	0.262612849	-0.478232615	0.10055221	-0.733231618	2.070459279	-3.053680244	-0.171410743	-0.126291224	1.042422352	-0.437257932	-1.386918315	0.776277164	0.019257545	-1.263115421	-1.27721498	-2.146491051	1.917012661	2.765558176	-0.873125882	-0.033033649	1.425310738	0.190833871	1.232839204	1.542361135	0.85550551	0.011456793	-0.42634339	0.92757356	1.483593944	1.824360663	-0.950584576	0.964744145	0.472471085	-1.2359309	0.336434636	-0.946575218	1.409040251	-0.062760935	0.235759459
C(C1C(NC(C(F)nc1)c(=O)c2cc1)c(OC)c2)c1C	0.301768716	0.880418085	-0.269591083	0.998163193	-0.497425074	0.234473629	-0.511865654	-0.156273556	-1.199811292	0.690112563	0.934608999	0.023897631	-1.348556628	-1.121107256	-2.093227673	-2.315132171	1.225317951	0.952072031	-2.68763943	-0.649949933	2.336917301	0.292929617	-0.747057287	0.096185217	-1.86065054	-0.140748666	0.821222304	0.304242582	0.653382814	0.645180211	-0.80284203	0.354783637	2.780532322	-1.488711485	-1.223513604	-0.671385644	0.344979848	0.418160493	-0.336382509	0.484994021	-0.112498814	-0.968560193	0.573356423	0.497453698	-0.486449722	-2.92761971	0.832542791	-0.779228847	1.261616737
CC(=O)Nc1ccccc1	0.269071429	0.20433807	-2.695427015	2.06223915	1.707963591	3.102841366	-0.379039026	-2.947088486	1.430827747	-1.638475455	0.33604671	-2.104477348	-2.530543749	-0.342855622	-0.362092627	-0.599603056	2.944039782	-3.442891929	-2.435561477	-2.477264702	-3.106527914	1.971146429	2.957074067	-3.453040193	2.568731793	2.715144149	-2.661402604	-1.552143659	0.655831285	-1.45382961	1.876799122	1.319269921	-1.05739314	2.176082402	1.847732331	1.62936749	-0.915204875	0.757216319	-2.984095311	-3.201108946	2.499165021	1.978527613	-0.88516007	-1.184909694	-0.268951554	2.392997938	3.221270101	-1.266339649	-0.860119163
c1cccc(O)c1	0.233654762	-0.845527744	-2.544381084	1.684796471	2.780133341	-1.035937677	0.926352965	0.075069567	-2.848784569	-0.463778635	-1.273526032	0.69884513	-1.59521595	-3.482164279	3.237852051	1.434244337	-2.121524622	-1.479766003	3.198274927	2.177080796	3.279018141	-0.880592525	-0.821163924	-2.868137009	1.190218862	0.241635841	-2.873445943	-2.684256359	2.865691484	-1.158050186	2.106577283	2.485183142	0.559682962	3.004671627	-3.118599868	3.252676901	-1.838901104	2.471462614	2.925291013	-1.378097777	2.85762366	-3.108501863	2.235600794	2.420650952	-1.928144227	2.405568979	1.616848758	-0.906510126	-0.271677585
FCOc1c(OC)cccc1	0.209488095	-0.53936888	0.773983385	0.613466077	-0.044564632	1.753876622	-3.448874561	3.151793912	1.422593539	0.216607472	2.282870348	-1.912383919	0.212269822	0.070654619	-2.765905524	0.961127418	-1.093284441	-1.219393733	0.360044303	-3.311391924	2.587633693	-3.627424713	-1.127686093	-2.610606052	1.11614953	1.920491123	-1.406632691	0.403837462	-3.682285395	-3.794013615	2.768118951	-1.528403236	-2.159171937	1.293171203	-1.309684479	-3.165922101	2.889209862	-1.764867673	2.31802314	-1.351590916	0.699614315	-1.912050052	-2.635214971	0.253772118	0.071380292	-1.791917143	2.983276658	-0.160167075	1.453325283
C[NH]/C(=C)N1C(=O)OC[C@@H](COC(=O)c2occc2)C1	0.206	2.068974592	0.052989935	-1.137066005	0.516691605	-1.611716179	-0.471069465	1.676792907	0.600628051	1.265203846	1.465382497	-1.647349843	0.790780347	0.58773575	-1.025797659	-0.411997662	-0.200792354	-0.82152463	2.39574394	1.075558944	0.329345102	2.178635899	-0.32578243	-1.619956684	1.033478474	0.869252913	-0.031307512	0.916958526	0.030985941	0.035336943	-0.319748254	0.607959653	-0.672664072	-0.385592023	-0.223645258	-1.032423372	1.117180812	-0.664937937	-1.421453995	-0.169360898	-1.552683195	-1.009380696	-0.587793843	-0.739104672	-1.886554238	-1.771486372	-0.093427541	1.425866545	-1.079348865
CON(C)Sc1ccccc1	0.205821429	-3.257243245	-0.111818595	1.151329453	2.644267641	-1.734768946	-1.61999859	-0.13538681	1.337344318	2.554582825	1.274400108	-2.817649354	2.123404462	-3.181966748	-0.886606916	-2.099456271	3.134105438	-1.366641542	-1.829966507	2.708635355	2.189375621	-1.978335647	-0.831321847	1.279146928	-0.964959426	3.069263714	-3.255699744	1.360792874	-3.089123667	3.274888862	1.475332362	-0.427279278	2.633991742	-0.018851186	2.849136131	-2.667846632	-0.625727947	-1.56395005	0.663949143	0.421920067	-0.943368931	-1.793462242	1.173604609	-3.273160384	2.816623405	-1.350524306	-1.508439105	0.887000499	3.243608385
Cl(C)COc1ccccc1	0.162511905	-1.510694519	-1.110978811	-1.74346717	-1.379131682	-0.977547117	2.203495534	-2.1981438	-0.24202952	-0.625323936	-1.433922839	0.315996798	1.774147475	-1.918399	0.689684038	1.598288315	0.255756596	-0.696664488	-0.312969547	0.121219483	0.88757252	-1.261650465	-0.566323679	-1.109398532	0.491197136	0.827043973	1.884546822	-0.359942238	0.985119715	1.213880313	-0.102465312	0.120142797	-0.578281606	0.12303405	0.115200692	-0.020512391	-0.876883556	0.668571196	-1.786616659	-0.295301719	1.569865303	0.747484033	0.073205257	-0.787301503	0.597056219	0.370106249	1.302252881	-0.532334538	-0.356095712
OCC(C)COc1ccccc1	0.161488095	-1.387905815	0.28573498	-1.105442093	1.109393138	0.210342404	1.305966526	1.017039556	0.13305783	1.252988987	1.562889898	-0.597894627	0.727904189	-0.287506735	-0.929777237	-0.197780994	-0.507293638	0.387411529	-0.576358773	1.000428278	0.575855392	-0.879865461	-0.698672665	-0.445393827	-0.025552757	-0.689315049	0.466081488	0.413837576	-0.374522997	0.532835197	-0.525995383	1.151098487	-1.188606331	-0.464417864	0.422475434	1.701395163	-0.501012153	0.537347578	-1.327620025	0.38633278	0.404129367	0.253759097	0.370069802	0.731919695	-0.428461319	0.665350373	-0.338598214	-1.24371037	-2.074173502
C(C(NC(C(=C)c(=O)c(F)cc1)OC)O)(C)c(F)cc1	0.112	0.709182042	-1.017103629	-0.108008954	0.311810695	-0.530341504	-0.671911599	1.222909926	-0.498380108	0.900904046	-1.148692197	0.381939874	-1.496727552	-0.260837592	0.814957286	0.106532235	0.172520697	-0.445190946	-2.745206594	0.326014756	-1.155534577	-0.352314034	0.280429153	-1.008543986	-1.627867709	-0.97181672	-0.247962508	0.65133229	-2.402960131	-1.143341602	0.990031792	-0.313451163	0.657631876	0.088060512	1.185054714	-2.857054758	-0.577457094	2.283707436	-0.82994676	0.084821138	0.290554247	1.410063853	-2.358287828	-0.42098936	0.165502918	-0.626611033	0.896852578	0.942059706	1.084130929
C[C@H+](C)Nc1ccccc1	0.095833333	0.671457597	1.616154257	1.540388393	-1.345567833	0.743030623	-0.88592298	-3.079189752	-3.703205572	2.093145059	0.946623704	0.247295806	-2.753276582	-1.011832499	-2.087140255	0.334681678	-0.669182404	-3.281959663	-1.371536349	1.440417884	1.620618373	0.213822908	1.060861058	2.399712335	-1.241701665	0.778884738	2.72332835	0.313687315	-2.529561902	1.022111832	0.257601576	1.921378936	2.651830274	0.905702395	-2.787292905	2.815812636	2.192709304	-3.723002719	-2.738190755	0.82502182	-3.707076129	2.869312125	-0.609198201	0.513403847	0.373817698	-1.190951205	2.413038319	3.274731877	-0.368882765
CC[C@]1NC(=O)C1	0.09	-1.003992398	-2.251381369	0.14201604	-1.016656983	-0.272824318	-0.523413653	-1.534120314	-0.663686201	0.13604884	-1.456819542	-0.60521369	0.251536468	0.046151881	0.383572673	1.292513975	1.349969879	-0.205639308	1.916849088	0.848981203	1.681683469	-0.436857241	-0.705552386	-0.540533249	0.9345402	-0.715225359	-1.291585285	1.220227322	0.953372948	2.183256628	1.7548584	-0.541359223	1.896882885	-0.431997555	-0.550378833	-0.259007974	0.747581531	0.567703496	-0.116645502	-1.431499076	-0.691107331	1.425965738	-0.411084154	1.887848129	1.745462248	1.428355183	0.484933354	1.70594083	-1.271407887
C/C(=O)Oc1nc2ccccc2n[nH]c1	0.08647619	-1.854058394	3.020182707	3.138939987	-3.363951867	-2.702493502	-1.812490864	0.567719759	-3.005853334	-2.914218759	-0.806108866	-1.032904122	0.700683131	-2.806446262	0.005703037	-0.55768083	1.22891214	-3.132271178	0.404580507	2.589383563	-2.106059492	1.989767809	0.704962181	1.245718244	1.629608092	-3.382155838	0.837870265	2.970559736	-1.688050463	-3.630260354	-3.183975667	-3.415222832	-0.428847638	-0.842653991	-2.353023984	3.168594173	-1.029778697	2.990167784	-1.687762308	0.309953304	-0.246516981	1.779081565	-1.273517478	0.755690555	0.399009429	-1.999734553	-1.748125578	-2.602721753	-0.943610642
COC	0.07	0.15713188	1.907861297	-3.150176003	2.909137104	-1.595385842	2.508578521	-1.091943177	-2.852744716	0.308080473	-1.62921392	2.648381295	-1.29190529	-1.077403853	-1.970471526	-0.028810654	-3.514472532	1.963709245	3.095850415	0.644511666	-3.535917343	-3.243996572	-0.173354145	-1.798837641	3.137936717	3.02807201	1.351778384	0.05521783	-2.709567274	-2.490948442	-2.746031034	1.126591612	-0.873187886	0.809798843	-0.484936823	3.056802473	0.534707428	-0.2011367	0.335849642	0.466254184	-1.322888649	-3.73794141	1.942495509	2.47772456	-0.098774936	0.337933177	-0.600408433	0.321923767	1.358278152
NC(=O)c1ccc(Cl)n[C@H]2C(/[NH+]=c1)c1cn2CO[N+]1	0.069666667	2.578357009	2.868349992	-0.556865843	-1.316194083	3.040563795	-0.87977599	-0.094111016	1.798784873	2.810226826	0.62204724	-2.468664396	-2.399977973	-3.59635608	-2.799708854	1.456324368	-2.182892613	2.237488134	-0.495919613	-3.363350361	-0.637939341	2.60042365	-2.615375696	-0.379085408	-1.994216277	3.12115175	2.90099415	1.590319327	0.143075363	-0.188473303	-0.680570585	2.676202028	-1.305119663	0.876704701	0.860637332	-0.161306759	-3.756502262	-2.998925724	-1.335200596	-0.796055916	-2.044805048	0.041617962	-0.352163456	-1.956470565	2.24913307	-2.516941543	0.304407353	-1.718061644	-0.653972362
CC(C)N(C[C@H](OC)CCOC1=O)NC(C)(NC)C1	0.0645	0.293832424	-0.002513483	-1.315592615	1.852660462	-1.461062954	0.21599005	0.530666776	0.744192367	1.104104843	-1.2800193	-1.423476642	-0.496426785	1.342460299	-1.309016749	-2.490313452	-0.740368328	0.475906829	1.1747757	-0.3730584	-1.174279266	1.4063772	-0.458543542	-1.295525379	-1.232448324	0.478424773	-0.915721693	1.589692044	-0.184306652	-2.07474342	1.015047408	-0.474346019	0.405363341	-1.177012247	1.202345706	-1.701354794	0.753157708	-1.274574554	1.802809774	1.054726125	1.09691617	-0.953990839	0.066343829	-0.081010003	-1.390399291	-2.491115535	0.413522826	0.124974162	2.396892253
	0.06	-1.249054422	-0.309372987	1.60214946	-2.824616553	-2.720558462	-3.123860044	-1.535541257	-0.24246623	-0.141980063	2.15000342	3.226531656	0.33413536	-0.283332514	1.137508364	0.235606854	2.374464021	2.01096543	-2.970478335	1.278704383	2.311897794	-1.898466427	0.487631567	-1.145323366	-0.025351519	1.453279077	1.071929197	-2.562325349	-3.17313125	3.228775269	-1.312415582	0.412150497	2.842000221	-2.725188393	-3.457333232	3.123675312	-0.378520746	-3.640357106	2.784773402	3.222443959	0.070629724	-2.126554453	2.781239098	-0.236239447	-1.434899387	3.052327401	0.301527394	-0.778860269	1.443060386
ClC(C)[C@H][C@H](C(=O)NC(C(C)N1C)CNC)CN1	0.057	-3.4939284	1.675094674	-2.929938302	-2.450863331	-3.555006967	3.211495361	-3.267260639	0.861867924	-0.556678739	2.827701447	2.893270782	-2.015615379	0.882346908	2.820341366	-1.976229175	-0.520888428	-2.11634688	-2.889167702	-0.68338192	0.028348486	-0.816372677	-1.65521787	0.278211649	-2.505727681	0.237641627	3.228125261	1.637743595	-0.84996548	-2.003945373	2.472295929	-3.090603797	1.286675899	1.723881255	-3.245506911	3.120597414	-0.296428091	-1.524072216	3.218752837	-3.737851171	-1.99336666	1.740782934	-3.786006238	-2.376014437	-0.984046872	0.916559446	-2.651581344	1.677962906	2.601323456
CC(CC(=O)N1C)C[NH+]1	0.05	1.516199174	-1.445333369	1.634802069	-0.220851479	-2.29052635	-1.210678601	-3.353102631	1.650245086	-0.913107761	0.429821438	-1.055821218	-0.874184989	0.566628641	-2.3153732	-1.687492236	0.415596691	-1.107817654	-0.268234443	1.361888176	1.980412493	2.209335907	0.450903164	0.752704692	1.32801185	1.643512648	-0.323175032	-0.365871685	-0.040918131	0.753844982	-1.103798654	0.485501296	0.46728372	0.639276049	0.552569306	0.586183344	0.110209495	-0.238548404	0.449770506	-0.519646164	-1.550679959	1.701505634	0.16563413	1.392174197	-1.050401454	-1.06525187	0.541126634	0.288434988	0.315096763
F [C@H]2C(=C@@@H]12C)CCC1	0.05	-4.397143211	-0.965114262	-1.754817878	-1.951946843	-0.358737103	1.964860053	-1.953724576	-2.326415007	-2.572187353	0.237295903	-0.72653955	-0.439209558	-0.655346019	-0.80693561	1.326433519	-1.651651102	0.346708056	2.250592966	-0.575400849	-0.822183568	-1.172841369	-0.080792341	0.300978662	2.018097278	-0.50247584	-0.20813499	0.163399323	0.082780707	-2.049690829	1.818262755	-1.756598546	-0.606242576	-1.194518378	-2.619312762	0.516128788	4.95825542	-1.460705095	-0.427590945	1.170034436	3.689539122	-0.586016367	-0.824944944	0.054748179	-0.468368124	-2.709379644	1.380967151	-0.125088948	1.547626152
F	0.05	-1.639947956	3.058324372	1.238260899	2.209203518	-1.106408636	-0.032746087	-1.317509101	-2.722628339	0.984835611	-2.739271616	-3.341727658	-1.88683812	0.197159052	2.269549513	-2.006044836	-1.797400077	-2.412560663	-0.373891135	-0.158578869	-0.032557045	2.964522348	-1.587887887	-2.203494131	-2.000182474	-0.109927252	3.071299974	0.299267902	0.934559466	-2.76348371	-0.262525925	0.795395116	-2.970305654	-1.887808515	-2.549546659	-1.646615578	0.669417522	0.700423634	-1.82463629	-2.916481932	3.155500762	1.154539592	-0.855991077	1.162989373	-3.572312022	-2.022597057	-1.676590807	-1.093081377	1.765033009
N=c1oc(C)c1	0.045	-0.983207008	-1.072628201	0.3284666	-0.765222746	-0.219061435	1.86697133	1.030438517	-0.708560783	-0.724634108	-0.642685808	1.08103058	0.53912651	0.293441549	1.0731143	-0.740032113	0.489099775	0.748359066	-0.383201884	1.11264623	-1.468956146	-0.515451119	-0.501189644	-1.645295074	0.793015286	0.988616588	-0.535854521	0.823544001	-1.479776333	0.261401908	0.70183702	2.798529567	-1.63509929	-0.5366206	0.781651531	0.605211956	0.255445964	0.91974596	-0.938659327	-0.136393335	1.459756411	0.754298338	-0.326750476	0.246736627	0.119295453	1.608786024	0.450243172	-0.986431501	-0.505284973
C#C/Nc1cc(C(=O)C[nH]cc(/S/C)[n+]1N)C(F)=O	0.0435	1.641688993	0.69653471	0.491434482	0.519350294	1.436114971	-2.686201045	0.833233314	3.155618113	-2.130136663	-2.695722814	1.21893843	0.812748863	3.116744184	-2.624422108	-2.464574346	0.299476167	-2.92062251	2.773134351	2.292971682	1.664655298	-1.280102429	-0.282597129	-1.705123033	-0.661299645	2.590665182	-0.332651103	-1.351629822	-2.940207961	1.839376054	-3.190903607	-3.53088995	-3.561705127	1.268018457	2.721779972	-1.515318137	0.362173129	1.990541273	1.440719178	-0.386535912	-3.059115352	1.258062762	-3.082850244	-1.64567842	2.536292583	-2.899053587	-1.476023032	0.173408409	0.638347195
CC(C)CO[C@H](C(C)=O)C(C)c1CCS(=O)(=O)NC1	0.043	1.192267149	-1.518349468	-0.299444724	-0.800513421	-2.066846705	-0.759887496	3.26007865	-1.357081416	0.798974935	1.804334183	0.983623205	0.817602208	1.0668061	0.005933234	-1.177701536	-1.088080501	-0.348305282	3.224117606	1.036174406	-0.392510348	1.44151503	-0.061817167	-1.98509811	1.644409077	-0.709619347	0.306719227	1.355238107	-2.010109928	1.200067337	0.490185428	0.399664217	-2.314614225	1.051321984	0.901172944	0.630489782	0.585599547	0.001229041	-0.660881759	0.944243522	-1.753660838	0.346535354	0.094855036	-1.212506545	-1.819657671	-1.651692722	-0.013976366	-0.599432538	0.175083577
Cl S(C)(=O)c1ccccc1	0.04	-2.072403359	1.182198337	-1.908728523	-1.330445747	-2.749703901	0.355031658	3.405858187	-2.757085862	-0.139077089	0.892327104	-1.371746472	2.055238769	2.014908623	-1.134181232	1.041443946	3.55572532	2.25358909	-2.011798143	-0.59955946	1.060510971	1.833871207	0.64511623	-0.617331509	1.329834707	-0.1116802	1.241457992	-0.409648899	0.994910526	-1.652213468	-1.87100744	1.048187486	-0.151027277	-0.148523999	0.266140102	-0.138358522	-1.33028257	-0.503162656	0.150073654	1.046027209	-0.077609946	-0.311426871	0.470855039	-1.398595732	-1.826332396	-0.344310995	0.407305722	-0.343896275	0.232158042
Cl	0.04	-0.86882366	-2.866606166	-0.082405723	-2.245893105	-2.284234494	0.875733582	-0.46686606	1.256631917	-0.52049045	-0.727348603	-0.453139995	-2.247151954	1.329793392	-0.349875763	-0.130563215	-2.506137203	-1.111598209	0.024416358	-1.3232085	1.575090076	-2.046857737	-0.200606169	0.277734376	-0.618548202	0.070913567	-1.1596663	0.306669539	-1.420622344	0.063370716	-0.201979107	0.532961313	-0.81795833	-0.018722735	1.023343049	0.566228144	-1.444398196	-0.879210652	-0.578130115	0.124704903	-1.324073976	2.070355519	1.587642539	1.523100166	-0.375863658	-1.356869605	0.921769389	2.116310726	0.043843277
Cl	0.04	0.537884269	-0.930472415	0.65035338	-1.267346188	-2.795488457	-0.965673609	-1.607956382	0.265617112	-1.200557908	0.133212581	-0.759766576	-1.24895913	2.249893155	-0.231731132	-0.70576001	-0.451048024	-0.163521878	0.115464848	0.581097838	0.61951431	-1.692780411	0.905220702	0.666286156	0.610874914	-1.154374717	-0.588058535	-0.05276207	-2.235153232	-0.45554101	-0.319655628	2.51876089	-1.117754966	-0.552076037	1.234404061	0.574015889	-0.002874127	-0.4775728	1.137383951	0.321567233	0.982274912	0.849281012	0.411854797	1.282383734	-1.023290568	0.860271448	1.038092453	0.106119974	1.859375304
Cl [C@H]2C(=C(F)C2)ccc1C@H]1=O	0.04	0.36524724	0.125684797	1.291128493	-0.203072319	1.721146171	1.172548136	-2.836396721	0.710487213	1.8544347	0.231132026	-0.040564928	-3.127933901	-0.585634444	-0.646989078	-0.367309294	0.549752965	0.067639598	-0.013329478	1.533331167	-0.606915381	2.330002634	-0.077600257	-1.671700209	-1.270811381	0.771090032	0.714667494	-0.282402883	-0.227132458	-0.66551413	0.540985405	0.407543185	2.94176404	1.191510267	-2.413092185	0.432637959	-0.035823245	-1.730958693	2.029130081	-0.179564177	-1.679559693	0.997205461	0.929600391	2.356840028	0.080041047	-1.051378689	-1.276831873	3.016235013	0.899893582
Cl	0.04	1.397117217	-0.196243872	0.295534397	-1.71205888	0.070431112	0.462507805	-1.077452919	0.211102285	-0.145335572	0.158190321	-1.536734119	-0.020453181	1.375763088	-0.942570541	0.940547455	0.156039464	1.604995378	0.211037779	3.94498521	-1.471495869	1.520715542	1.324429574	0.213530223	1.148608714	2.041975036	-0.052349711	0.776515233	-1.159993899	-2.442148772	-0.42540989	1.704215385	1.031464726	1.013047531	0.166094366	-1.791815619	2.356073182	0.758880682	-0.75942769	0.422154712	-0.605117453	0.569112041	-1.022153886	-0.47889066	0.129817208	-0.146927815	2.319551835	-0.093933758	-1.413674876
Cl	0.04	0.53295365	-1.205085865	-0.358463973	-0.885675594	-1.194226431	-0.07703929	0.077320859	-0.121804642	-0.764187554	0.874342138	-0.140043454	-1.190593846	1.205968475	0.702848799	-1.702296629	0.911810906	-2.473583982	-0.57487199	0.281666615	-0.676064242	-0.940756896	0.428993442	0.543527071	-0.647135146	-0.034301867	0.183484333	-0.861233481	0.600406832	-0.543465539	-1.23032652	-0.496722829	-1.477661077	2.00995456	-0.506561805	-0.316201234	-0.709918395	-0.441009431	-0.176027623	-0.537760701	-2.485452134	1.060570305	-0.598689521	-1.628735959	-0.422791169	-0.407114611	2.689738253	-0.128507182	0.491435868
Cl [C@H](CC(N(C)C)C(C(C)=C)C1=O)C1	0.04	0.990404132	-0.869703547	1.94972771	1.577307609	-0.593988076	1.783603631	-1.033063326	-1.851656666	-2.486852662	-0.505045676	-0.211649094	-1.149093448	-0.1044941	-2.337674439	-0.68088137	0.081187458	0.141497075	0.475877245	0.970211542	0.553726465	0.652236333	-0.817769033	0.321380409	2.539459625	-1.671510544	0.239417939	0.084359731	-0.697818612	-0.418374733	1.534731604	0.933992996	0.404875389	-1.115616906	-0.461926215	-0.641772855	-0.790078887	-0.163078947	-0.153162102	1.2525551	-0.330613589	-1.490840936	0.90735028	2.668036179	-1.41198816	-3.831596864	-0.313460912	1.085094253	1.584163101
Cl	0.04	1.34649204	-0.342135411	-0.513629615	-1.932915619	-0.982271701	-1.504911397	-1.027512341	-1.239622483	-0.87661879	-0.122600485	-0.622713958	-1.746326353	0.332788456	0.215892814	-0.735552428	1.112334646	1.774263132	-0.176227132	-0.302971339	0.689562148	-1.165004196	1.377163511	-2.015979239	1.750091546	0.157526081	-0.676880093	1.26833052	-3.259923887	-0.201057802	-0.026132508	3.402759478	-0.193479084	0.432424264	1.525546902	0.148865341	0.476334162	0.797876527	0.039819398	-0.06748451	-0.603336785	0.38063733	0.986475421	0.337277977	0.668412255	-0.039144214	-1.916825697	-0.804755767	2.005060123
Cl	0.04	1.814136303	-1.707845468	-0.990447853	-0.687316819	0.392207889	-0.804277153	-0.324972834	0.329962659	1.134908272	-0.596165939	-0.020310157	-0.589370484	1.112190814	-0.171553587	0.743385905	-1.34092358	1.02779781	-0.70090008	2.382540457	0.418676184	-1.297876688	-0.140112358	-0.900753086	-0.400142951	0.403474703	0.861763783	1.013334264	-2.343548347	-0.77261251	-1.306075183	-0.028431459	1.317285272	1.065551877	-1.18449335	1.40445783	0.051626387	-0.267468387	2.166883337	2.971848784	-0.571305048	-0.996083961	-0.392810242	1.141487264	-1.846106232	-0.900086917	-0.500592309	0.624195064	0.226149467
Cl [C@@H](C)NC(=O)c2c(C)C(C(NC@3)s2)cnnc1CO-]1	0.04	2.7508098	-0.040132074	-0.944750893	0.589787543	-1.839982124	1.192289439	-0.437642488	-0.82589577	-0.37506312	-3.636663932	-0.579039244	-2.53802621	-0.25807124	3.056357582	0.723138026	2.392102001	0.710270219	2.469426948	-0.327047823	0.468177156	-1.8620363	0.571693184	-2.579445338	0.98349819	-0.031495659	-1.19341801	-2.648899075	1.711603299	0.310080743	-2.494549005	0.202970185	-1.465481721	-1.343031221	-1.386204036	3.232396364	-2.327526334	-0.892581234	3.184731091	0.109584476	-2.030383512	-0.905333813	0.038433695	2.240387287	-1.648127767	-2.452759197	0.136640735	0.531961114	-0.171602011
Cl (C)nc(cccc3c(c2)c(F)ccc(O)c2N2C(=O)C)=3C(C#N)C2	0.04	-1.683581089	0.513520849	2.2820901	1.212554223	2.837862021	-0.093551927	-1.767044723	-2.682375349	0.470880044	-0.272282928	-0.038703609	0.775078743	0.183515581	0.434985313	2.536257241	0.777135292	-0.187887966	-2.521897731	3.134607174	1.421759555	2.064869252	-1.75967052	0.093486278	0.409183201	-1.041821196	-2.259882578	2.036628633	-0.014477913	2.447135426	0.78777814	0.053143392	-0.652376968	1.838036715	-3.245193355	3.211400073	-0.899298702	-2.737660928	-3.685900833	0.560426047	1.421511588	-0.465227382	1.860039107	-2.405364781	1.16418458	0.933983229	-3.256156368	0.05165681	2.137519249
Cl /C1ncccccc1c1C(NC(=//c13C(F)C)C)/cc(=N)[O-]3C#N	0.04	-2.97715772	1.308001176	1.882247511	2.369829177	-1.624238515	1.936358524	-3.39020029	-2.071532683	-1.122634514	-2.751251703	-0.598984717	-0.449148747	-2.710868933	-0.723082779	-3.063841414	2.856906301	0.749022389	2.308548392	3.017545484	2.032407306	-2.468134485	0.867395427	0.930018198	-1.469611379	1.762717419	-3.093051286	2.276877024	0.810364381	-3.179901949	3.131069975	3.073132211	0.39373531	-3.253419856	1.33108812	-1.314924346	2.753367543	0.636418539	-0.052600723	-3.747956398	0.624575311	0.653741732	2.992673797	-2.289509663	-3.510412703	-0.291331022	-0.107450535	1.71401237	-2.372811315
Cl	0.04	-1.530417582	-0.345793571	2.019627646	1.510110588	-2.511464336	-2.469853156	1.163380298	-3.471267594	-1.903931675	-3.432081088	2.791049365	-0.792006756	2.423979257	-1.388096195	-0.605102275	2.880729259	2.204521698	0.012792507	-0.718263538	1.628846913	-2.627640984	1.882180641	-1.934463963	-2.456101225	-2.067809198	1.026900403	-0.601077024	-3.216150638	-1.978315077	0.215391978	1.148283447	0.435015484	2.371651492	-2.367086379	0.365775049	3.055708821	-1.83944697	-3.389794663	3.267193924	-0.205253441	-2.862207865	-2.291289254	-1.41579386	0.171765408	1.559999653	0.757052233	0.904204308	0.667098498
Cl [C@H]1C(C(O)N(C2CN(C(=O)[O-](C)C)N(C)CC3)C2)C1	0.04	3.098317292	-2.104416287	-2.807276318	-2.509030736	0.303596494	0.783176799	2.829945709	2.466312935	0.905260902	-0.770670916	-1.138120053	0.373798321	2.792416076	1.467219696	-1.816371133	-2.312906573	1.508520254	2.41711577	0.743175908	0.404853603	-1.8592931	-1.108144797	-2.825622953	0.718934055	-2.514791641	-2.273284284	-3.102995384	1.984149484	-3.109323108	1.927662763	0.339346987	-3.185603871	-2.223491185	-1.805126586	-2.63701878	3.017490454	2.586116319	-2.29269594	2.039684629	-2.009487187	2.464418729	1.341327627	-1.242054481	0.73114257	-0.196735427	-0.95404075	-0.512963969	-2.745006208
Cl (=O)N[C@H]c12n(C(=O)n2ccc(C)s1)cc1(=O)n1	0.04	2.311407512	1.454447348	-1.899961879	-0.150360793	-2.199031898	1.285518082	-2.873773665	-1.278701618	-3.466703742	-0.714368415	-2.11958094	-1.790234419	-2.871960752	-1.05512426	-0.491027896	2.217111943	2.444054407	-1.199549228	-3.466750537	-2.585514096	-3.66083441	0.486297736	1.590936771	-3.181268421	1.796888379	2.924615736	-3.545971894	2.768823256	0.599653137	1.257365107	-0.743012214	0.217676668	-1.016825895	-1.95778161	-1.776457227	-0.199033209	-1.297027078	-0.121332374	2.42168043	2.630412149	-0.814988167	1.668365125	3.28671484	-2.265954724	-2.224851403	2.123817614	-1.455043162	-1.043014249
Cl (=O)C[C@@H]c(Sc2cc(OC)c(F)c2C@H]1C)OC1	0.04	-3.053545451	-2.500010982	-3.401674489	3.228258381	2.043451927	1.676761919	0.34128321	2.97763161	0.758603641	-0.233500532	-3.260438196	1.888303063	0.189767433	2.318767464	2.165033424	1.435135377	-1.989353333	0.137636291	2.988054691	-0.282737982	-2.66711699	-2.015626292	-0.139540755	1.416083869	2.330787251	-1.976898511	-0.870644198	-0.47171869	2.046316384	-2.649374154	1.306312297	3.086339226	3.150600432	2.143263386	-2.59410992	-3.028327182	-2.939754347	1.437748204	-2.715299307	-3.688158879	1.663767658	0.769938042	2.73603105	-3.543348734	-1.200415378	-1.166048763	0.656143475	3.288447313
Cl	0.04	1.845097541	1.51727106	0.380390574	-0.371760352	-1.323061567	0.162198729	-3.630421743	-3.550709215	1.016337912	0.306462335	-2.669152727	2.96078917	-1.291786037	3.289100628	-3.543170838	-2.208048263	-0.337505661	-2.422171288	2.960741385	0.156510705	-2.107426204	-3.487410382	1.455757886	0.557912834	0.578935405	-2.254934796	2.353290082	-2.006173507	2.029303438	1.138503536	-0.755300999	0.523020906	0.590506393	-3.352173542	3.223129162	3.184468394	1.750830943	-3.416208755	-2.497497125	2.521832462	-1.60209558	-3.50179707	-3.209192747	-2.462075418	-1.226745132	-0.445070614	1.557746359	-1.347343361
Cl /c1cc(/C@H](C(=N)C@C(C)C2=NH3+]3C(C)C)[C@H]32)cn1	0.04	0.46260694	-0.325997281	-0.279246969	-3.551792203	-2.867466142	-1.834233018	1.78147752	-0.346156263	-0.296427952	1.825970631	-2.856661517	1.472231301	0.06368536	-3.651196449	-1.007172761	-0.842588484	-2.468514754	1.130490621	2.506622574	1.534963968	0.439510423	-1.561673	-3.069612424	-3.237237176	-2.679029664	-1.497691267	2.549620804	1.102210756	-1.892164227	2.310006969	-3.289838628	1.93402158	0.298590686	-0.778662499	0.080575433	-0.852733711	0.917520648	0.445478341	0.936486832	0.434785331	-3.034680871	-1.438099652	1.84645405	1.851939385	-2.061444557	-1.08201058	-3.059215446	-2.538712914
Cl [C@H]([C@@H]2CC(=O)C@c3c(C)(F)cccc3s2)C2=O-2	0.04	-3.53893697	1.128186541	-1.317988964	1.350861979	-0.268918477	-1.836684081	0.600971541	-3.723809938	-0.03249958	2.701484836	-2.952630042	2.390182777	3.252949399	3.290984942	-3.713462206	-1.51187175	1.458499052	-2.676032561	2.544930472	0.951179793	-3.660382881	0.828193563	-2.51748946	2.997250308	-0.874291944	-2.405896074	2.358735522	1.868931183	0.737955362	-2.288644308	0.552600799	-1.455445426	-2.514257224	-1.124617701	-2.240866622	-0.24120282	1.752434658	-3.745720052	3.150039898	0.955134577	-1.827213309	-3.517855646	-0.122807818	-2.52900709	-3.242512638	3.061356597	-2.834832929	1.294489632
Cl (=O)N1C1CC[NH+](c2nn(C(=O)=C)CCC3)c2=O	0.04	-1.159009966	1.382442269	1.341164638	0.557418246	-1.526735804	-3.131504892	-2.176635169	-1.812802596	2.818810182	-2.303540885	2.38874299	2.216918715	3.113007383	2.56467218	2.112532433	0.51110343	-3.659704774	1.074066507	-1.977270222	-0.712334885	-0.721776253	1.984874521	1.796863372	0.287791988	2.432937996	-1.810412625	-0.881728032	-0.891440849	-1.991259995	-2.098432824	0.902329542	-3.662034598	2.023534446	-0.873004794	-3.720245373	3.268734189	-2.675625119	2.533919293	-0.669686444	1.206674485	2.830607073	-2.353739256	2.387312699	3.18090363	0.995381871	-2.009312208	-1.277898445	-3.560807554
Cl (F)c1C2C(CCN1CNC([S(=O[O-]3)(C)c1)ncns2)n1	0.04	-1.592155422	2.130119743	2.040393784	3.135402007	3.153259895	-1.425035886	1.739050815	-1.939677427	-3.298057323	-0.56862193	2.918966302	0.98013334	2.150269746	-1.028457267	-3.016523871	-0.314155815	-3.078946824	0.429785632	2.617519957	0.713178846	2.965426071	-2.649971062	-1.935916965	-1.884502845	-3.769127477	3.218926777	0.47253411	1.757356986	1.82783737	-1.518136141	1.57861334	1.503105837	3.14457475	-2.688456575	-0.838575603	1.159013745	-0.896335962	1.413448326	-1.424551529	0.19405413	0.878411074	1.017219514	2.939241818	-0.282022879	2.856198436	2.10697214	-1.055908742	0.744635045
Cl	0.04	2.710276133	-3.74809195	-0.233408469	-0.7849092	2.663945555	0.100304173	-0.964730122	-3.112825225	-3.010940337	0.292461117	-0.375120264	-0.688439086	-3.521518116	2.941167741	-2.471078768	2.452027311	-2.254037323	3.223495651	1.200174704	-2.728313796	-2.775509491	0.751896499	-0.681491124	-1.113632976	-2.501763611	0.681357813	-3.351968699	-1.046988378	-2.130629379	3.279704428	1.419894944	2.319478633	-3.746675831	2.340139331	-0.931949543	-2.354060107	-2.989200968	-0.076362143	1.7528561	-3.141969462	-2.445372654	2.677417869	-2.415019148	-1.298736705	1.594078694	-2.812065527	-0.607460655	0.636625819
Cl nncc(OC)c(COC(cccc3[nH]ccc2)c2cnc(=O)(=O)c32)c(C)=C2	0.04	1.767852351	-0.399432389	-0.457325037	-1.073451432	0.641990725	-1.767704175	2.81496589	-2.386071359	1.739776411	-3.344887835	-3.257643864	-2.616998762	-0.310931251	2.605099688	-2.6981807	-0.641386836	2.986231767	-3.502545566	-2.201339688	-0.544058632	-3.629978143	-0.497162767	-1.187705779	-0.715195864	-3.764082026	1.953746105	-1.977219966	-1.951447183	-1.658919994	-2.215355141	1.61462656	0.22078849	-2.963375045	2.566441566	0.993724327	-0.726803527	-2.407967418	2.598702406	-2.018699913	-3.383293334	2.264524486	-1.069574725	-0.392193396	-3.646021315	2.314502106	0.232302776	-3.0710509	-2.891854265
Cl (=O)c(OC(=O)cn1C)cc(n1cc(=O)ncccc1)cc1C(C)C	0.04	2.016529491	1.4770251	0.798749222	1.683592959	-2.301768004	2.039262248	0.612176791	1.933481511	3.017359999	-0.734570523	-2.513714961	-0.984576733	-0.26260904	0.354659203	0.386650047	-2.018911047	2.076189074	1.079715592	-1.636740797	3.111140435	-1.425150325	-0.229069263	-0.643564402	2.385307074	0.385468667	1.186885187	-2.262429665	1.609329592	-3.654898854	3.055455161	-2.108251018	0.778717058	-3.308684141	1.465131675	3.086004544	2.423094495	-2.321307658	2.275826726	-0.103566083	0.709125642	-3.771329403	-0.560396738	-2.749778243	1.510815658	-0.171038025	-0.417188092	-3.411458351	-2.294844197
Cl (C)C(=O)(/OC)(Cl)c1cc(oc1C)C(C)=O	0.04	-2.237788271	-1.476957369	-1.856138838	-3.181231752	-1.303376851	-0.208947089	-0.456092504	-1.165151425	-1.800802217	-2.062023045	-2.972831374	1.257388701	-2.851931419	3.167874	0.369246251	0.940457082	-3.602323474	2.867331252	-0.428081809	-1.762072139	0.546941575	-0.414865508	3.253601486	-3.557855022	2.966873865	-1.80401747	1.171435439	0.000512289	-2.756301178	-0.089473388	3.139359352	-1.721923007	0.60370202	2.318366073	1.07205981	-2.739841653	3.089077769	-0.040901227	2.758773036	2.318318735	1.611581606	3.127405991	-1.56464642	1.244372037	-3.17987047	-0.812636377	-0.088084734	-0.598458813
Cl /C(C(=C)c2cc2cc(OC)c1C(C)C3)NC[C@@H]3C(C)(C)NC(C)C1	0.04	-2.722565689	-3.31333345	1.825742635	-3.500655908	2.703830386	-2.28192078	-1.887796366	1.14310801	1.374176801	1.372617492	-0.42705239	-1.478314878	-3.242745674	0.064115372	-1.255352987	-3.505049672	-0.188356596	-3.254668361	0.540960163	0.957106281	1.685317017	-2.013171735	-2.835844356	2.507887111	-3.534059771	-0.77226224	-1.831802488	-0.073559915	-2.99207418	2.455615992	-0.853945976	1.191053782	1.735023841	-2.408925382	-2.791304456	2.747735239	0.39306052	1.928658288	-0.128622878	0.28102258	2.020797356	1.338724715	-0.448541054	0.438081203	2.963295295	0.014957863	0.670841541	1.542901494
Cl	0.04	-1.703806558	-0.56644283	-2.027388052	1.361940832	-1.971560291	-0.084209706	-2.656852312	-0.702581061	1.960814773	1.249248408	-3.525738785	0.644414686	1.276128357	0.304141972	2.665153613	-1.856358656	-0.324459862	-1.714702715	2.50483376	-2.4455414	1.790904193	-3.324416273	-1.292229619	-2.915525037	-1.900974158	-0.614636226	0.951801872	2.79984014	-2.887322501	1.96384736	0.041438116	-1.758516401	-1.439641486	3.278109521	1.206086338	-2.240039839	-1.782534788	-0.0662534	-2.49558385	-3.457829369	0.867746459	0.870030949	-3.493431758	0.300128112	-1.858997303	2.619264199	0.647869908	-3.567243587
Cl (=O)C1C(@H2[NH3+])c(Cl)c[C@H]2[C@H]1C@H](C)Cl	0.04	3.247188996	-0.481991302	-2.711809948	-1.881873002	-2.849550257	-2.418999371	-1.279287357	-0.071644666	-0.865350268	0.871017352	3.178529536	-2.82336645	0.327208128	0.880702901	1.700137503	1.042106507	-2.114456147	3.117495484	-2.892467823	0.229332113	-3.705251412	-2.721237058	-3.150867606	-1.551802283	-1.302964804	-2.642829021	-0.204539491	0.355855476	-0.434414488	-1.832205984	-1.788685333	0.807811698	-0.141300106	1.630101436	-2.057049413	-2.62819456	0.591886437	-1.807626646	-3.465122082	0.203788418	1.007350442	1.871310613	0.169059875	3.204408479	-1.837160243	2.695451986	-2.265100311	2.461065385
Cl	0.04	-3.780248327	-1.815984301	2.615690598	2.779122122	-1.825982977	2.5175028	2.429583785	-2.63406338	-3.626142928	-0.840870028	3.081028909	1.395808451	1.870109227	-2.098739421	-3.165550726	2.36093572	-2.854495433	-0.53189192	-3.749588427	2.954162325	-2.54600859	2.226230939	3.18559114	-1.122068361	-1.764209653	-2.595802502	2.554108653	-3.358688825	2.890630562	-2.07451641	-3.274976841	-3.071518052	1.319281529	-0.723037672	-3.310355659	1.995574908	3.019844984	-3.639668412	0.584567419	2.026955979	-0.154561517	-3.261917502	-2.24526296	-0.28476326	-3.728715333	0.646480924	-3.01727401	2.312137158
Cl	0.04	-1.327484375	0.004745632	-1.207556912	-0.626853071	-1.576945819	2.432486718	3.120610982	-2.545852974	1.451984853	0.049854327	-3.786041444	1.167414239	0.996628418	-2.036506978	-0.468158531	0.479326679	1.932305652	-1.729002635	1.418251921	-2.178105869	-2.042893718	-2.755049468	1.429857225	1.825707216	0.453436533	-0.222896822	-1.614320226	-2.833330402	-2.473408845	3.033235711	-1.539696644	-1.80812783	2.05294243	1.605720963	-2.082398273	-0.237017035	-2.167848611	-0.510951705	-3.301565213	-3.487642117	-2.421906091	2.004443821	0.984703269	-2.865369099	2.616592111	1.607993549	2.57759191	-2.425859708
Cl (O)(NC[C@H](C)Oc1ccc(F)Cc(=O)(N(=CCCl)=N/N=/c3=C)C)[n1=O	0.04	0.028605843	1.701620175	1.403259355	-2.7280776	-0.865456798	2.444314171	-2.218681229	-2.164413257	1.295799779	-3.077221026	2.540562336	1.957036037	1.931260546	-3.646863249	-3.580102476	0.68525317	2.921654444	0.003301252	-0.254299726	-2.463621928	-2.363014048	3.299663345	0.434047247	-0.707897997	-1.951500997	0.156498485	1.556720522	2.288032836	-2.153715608	1.162955028	3.164924832	3.232383784	2.890281712	-1.695635704	-3.662865799	0.262133457	-2.33245616	1.032414435	-1.132416221	-3.364663576	3.008452703	-2.54033639	-3.209673312	2.414692567	0.481339187	-0.813553714	1.12404167	1.287364208
Cl S[C@H]1/C(=C\c2cn(C)C#N)c(C(OC)C(C)C[@@@H]2)O1	0.04	-3.486040443	-3.479983285	-3.54681155	-1.465697276	-2.202802311	2.64008343	0.028995472	-0.754352846	-3.432080121	1.046633102	0.403335404	2.757861175	0.511914392	-3.432458064	-2.257387739	-0.668059176	0.340005385	3.064123957	3.128777502	-2.255675266	-1.982453922	0.914364063	-2.989279478	2.729863496	-2.600854959	0.395402338	0.123397342	-0.659685366	-2.672241832	-2.160949911	-2.123963074	-2.115104839	-0.834519482	2.668484302	0.451722648	-0.357531856	1.3885079	-0.667711303	2.77357837	2.212039882	2.909519552	0.812917976	3.076083035	0.7813751	2.433586087	-0.076740372	-1.530569068	1.773706962
Cl (C)nc2CC(C@](C(O)C2C)cnccc1)C1	0.04	2.438787435	2.974880043	-1.690936398	0.202503054	0.350039452	-1.912033521	1.827458945	2.36031177	0.132687893	1.404999964	0.550221123	-2.16378681	-0.637220824	2.549241274	1.924035249	2.943082464	-2.879027958	-3.474978758	3.017717939	-1.288770438	-0.565952386	0.640765815	1.878301614	-1.35933994	0.65994264	-2.466349578	-2.492059463	0.217239383	-2.032673219	-0.379388801	1.475343319	-0.842668428	-3.356189719	-3.094138115	-2.637296424	-1.320045338	-3.367332895	-2.82276606	0.883738657	0.082839207	-2.595069302	-1.182734731	-3.789047072	0.692505796	-1.324558808	-1.377147156	-2.898744189	2.092446683
Cl	0.04	-2.843042383	-0.078188732	-1.231259593	-0.927381927	-0.895551034	-1.72911688	-2.864660484	-0.28615865	-0.06893103	-0.891730298	-1.847619432	0.973414535	1.204274115	-3.334985492	0.56315126	2.022742457	3.287930474	2.060443157	-3.032569807	0.153484744	1.309796651	1.836798728	1.078698229	-1.351664744	3.283344516	-2.047413947	2.726584549	1.946566476	-2.330609276	-3.726759598	0.046886345	1.120373071	-0.679693769	1.313094286	-0.200534473	0.191202129	1.705567116	0.966150089	-3.436784281	-0.518687311	-0.516953714	-1.838580023	0.328059176	-2.497244176	2.005941393	3.144032521	0.643022408	-2.861120351
Cl C(c2cccc(CN([C@H]3C(N)C)NNc4ccncnc3)cc4(F)cc2)Cl	0.04	1.983038293	0.751238145	2.066759757	1.012189195	-0.260560133	2.324887188	2.038638522	1.152934493	-0.045365528	-2.303852042	1.538673384	1.513904161	-2.539224335	-0.775731349	0.587986618	2.290400141	3.074539029	-1.830851797	3.221207355	1.602779111	0.959832216	2.941530933	0.836279932	-2.075974515	2.38654909	-1.746076847	2.748064015	-3.205355739	-1.685858275	2.315113989	2.68237972	-2.720176819	1.987724521	1.242535018	-1.128114996	0.718507713	0.879129681	3.273551161	0.555517112	-0.67898082	-1.898286244	-0.522010309	3.180502063	-2.079111572	2.475055044	-3.558795218	-2.234773657	-3.48913399
Cl ( ]cc(C)=C)=N\[NH3	0.04	2.41944846	-0.995268838	1.387261502	-1.841816539	-0.58738247	-1.425697931	-1.055133975	-2.647704221	0.884202505	-3.146980417	2.628813887	-1.778407504	1.730650837	2.6973964	-1.241425242	0.501393321	1.02094373	-2.220474422	-3.232963272	1.111194867	-2.332085463	1.778508273	1.319182673	-3.417713637	-0.576775579	-1.786810842	2.745466677	-3.103347904	2.668877807	-0.657981047	1.887692523	1.539713361	-0.581656798	1.054512374	0.763015442	-0.817740599	-2.01595637	-0.558386052	-1.717092407	-0.053736181	2.924528554	0.523866378	0.256492192	-1.980309496	1.03378241	2.522824086	1.577653025	-0.292999335
CC(=N[C@H]1C(=O)N(C)N)N(N)N1	0.034666667	0.35935382	3.066763356	2.995850924	-0.208826606	2.467992518	0.058402768	-1.606003978	-0.391073443	-1.854879839	-3.263397739	-0.064721619	-1.388907019	0.782397156	-3.556600177	-2.195197692	-3.221792278	0.162602669	-1.853443487	-3.644961652	1.548721341	-3.110467694	-1.154216432	0.156863568	3.12953905	2.355829041	-0.920510901	-0.838314577	-0.857609813	-2.134497344	-1.553541983	-1.497026333	2.80253119	1.646150972	0.982093647	3.162122768	-1.769797787	0.652129974	-1.065580995	-2.600599166	-3.147711678	2.310140473	-3.596579964	-1.138463487	-3.126536594	-2.552181539	-0.807276763	0.68300831	-3.209593693
ClC(=O)Oc1cc(C)C(C(C)=C(F)F)C(C)c1F	0.0325	-1.685603817	-1.978819795	-0.265007237	-1.087668561	-1.459463508	-0.639767943	0.63043463	-1.31451001	-0.347964907	1.852225311	-0.694942396	-1.242143161	-1.458630379	-1.372401874	-0.780285175	-0.622686525	0.4854196	-1.486616061	-2.336041091	0.802785173	0.246159381	-0.210901698	-0.42344673	2.103535288	-1.955176101	-0.445717843	1.513190312	0.846284794	-0.005517648	-0.856060246	-1.672293088	1.504365299	-0.51283608	-0.374224634	-0.868145116	-0.111137594	0.660531086	-1.324106948	1.217153564	-1.673409578	-0.337817229	-0.207040125	-1.757189139	-1.353288479	-2.152790985	-0.374259815	-0.862781189	-0.300256149
Br (C)s1C([C@@H](C)N2CCN(C3(C)C3)C2=N2ccccnc2)cc1	0.03	-3.340757418	-3.106756524	1.13671668	-0.923685921	-2.923381513	0.004976571	-1.475528624	-2.88984921	0.007812538	2.555511322	3.1355482	-3.08360594	3.247441406	0.235455236	0.059148197	1.337129254	-0.030499057	3.269579035	-0.092380409	-2.595621609	-2.549629273	-2.243050652	-3.404184764	-3.360055082	0.01360656	-3.691783937	1.817359123	-1.512362071	1.206427149	1.689966374	-2.127689077	-1.973214237	-0.01703251	0.170070055	-2.79151178	0.90473394	-2.842914965	1.329993676	2.479389198	0.078374841	-1.49564216	-3.722190316	-1.166418168	-2.442111823	-1.243375272	2.63533102	0.446293696	-3.455766483
OCS(=O)O/C(C)n1c(Cl)n1	0.03	1.392738873	1.548862941	-2.268987347	-2.619480625	-0.8352345	-1.293514989	-3.654110794	-2.917509964	-2.832049988	-3.079125169	1.316921929	2.035780348	-3.258717235	0.813263358	-0.23991942	-3.032239713	-2.706778447	-2.115884724	-0.983011783	-3.209504389	2.956484836	2.355941846	0.592005299	-1.650840943	0.68753395	0.325558736	-3.131915742	-0.825084759	-2.210116755	-0.40472537	-1.854201167	3.28820028	-1.375152806	-0.250113582	3.219670235	2.739220027	2.314986808	-1.059399674	1.394206671	-1.152424969	-0.481700457	1.797033445	-0.396811941	1.09756586	-1.402211929	1.433226772	-1.761094047	-2.034731913
O/C([O-])C([C@H]1/NC([O-])=[N+](C(C)C)C)c(F)Nc(F)c1	0.026666667	-2.949414757	2.094792419	0.656926249	-0.332671457	0.012758554	0.028108961	-2.310773854	-1.032637317	0.996684401	-3.260116047	-2.570860606	3.13698619	0.4745737	1.765784862	-0.808088141	-2.344036976	-1.130423956	2.156107895	-1.312285922	-0.730077344	-0.46248749	-1.107874776	0.799262664	-2.898175971	-1.815247243	-1.782787078	-3.012886772	3.296785492	-0.66391549	-1.9529429	-1.083597197	1.632603301	0.822942118	-2.501860957	0.776213996	-0.634568092	-2.686546856	3.216568924	-0.650275574	-0.783540719	-0.652205513	-1.102523568	-0.224006295	1.504076133	0.761435515	0.392042057	1.99960315	-0.560740859
Cl(C)(C(=O)C1C(C[C@H](C2=C)C3C(C)(Cl)N23)CC1)=O	0.026	1.557674957	-2.747303224	1.936196345	-0.069665455	-1.750253973	-0.578350588	-2.843128765	0.167375619	-0.326665938	1.171138641	1.12024445	0.507687861	-0.311077099	1.034148773	-0.386706857	0.68950445	-1.465265649	-1.326888943	0.938296297	-1.508848209	-0.154208121	-0.772099174	-1.009023728	0.486812218	0.078274986	-1.595477291	-0.376405678	-0.821832958	-1.134572587	1.669646384	0.752544913	-1.231267196	0.019320115	0.440200408	-0.666263748	-1.346701284	0.725091081	-0.865491969	-0.128593565	-0.927418342	-1.027202006	-1.887396864	1.831067905	-0.314584244	-1.807083124	1.247989277	0.640927797	2.560986151
C[C@](C)c1=C(SC(C(=O)C(C)C)NC(=O)C)n1C	0.025	-0.58187981	0.626552908	0.299711055	0.694579665	-0.870538105	-0.345959893	1.028758501	-1.635110907	1.125187843	-0.267078609	-1.296047765	0.121219783	1.804962473	-1.905781608	-1.703271147	0.613187545	0.139113248	-0.407127045	-0.188668163	0.172515536	0.723242285	-0.28799382	1.331284432	1.43926137	-0.005003733	0.919813364	-0.055252951	0.465030293	0.549275332	-0.652559065	0.623889604	-0.233702089	-0.068364848	-1.969909218	-0.580698777	0.22239289	-0.637079564	0.201234699	1.114655745	-2.319114021	0.394425523	-0.017683021	0.032112703	-0.558413276	-1.812806354	-0.748952101	0.692529767	-0.36851026
C[C@H](O)C1cc1	0.02	-0.376410633	0.274666881	-0.147240851	0.395879706	-1.426092152	0.673053283	2.001300784	-1.797058534	-0.394994727	-0.846761339	0.259814693	-0.912336106	-0.159706542	-0.617887936	-0.842838075	1.933569609	-0.171257019	-0.644532424	-1.169101461	-0.782408897	-1.268788315	-0.947990272	1.171357116	-0.046769797	-0.027453624	0.967123683	-1.346418334	-1.123059632	0.922733724	1.068104917	-1.380993162	-1.766879502	-1.381583445	-0.284280411	-1.080731276	-0.719323016	0.217321904	-0.164144782	0.383524484	-0.297803884	1.316271717	0.775602936	0.850675167	0.644627702	-1.014232178	0.682613451	-0.831137357	1.655382111
C#COC(C(=O)c1/F)c1	0.02	-1.067690454	-3.671416662	-1.234735978	0.452609995	-0.087591569	1.02581307	-0.432422005	-3.294538121	2.346990439	1.36924705	-3.190488884	-2.653809904	2.426527038	-2.0300426	1.75424108	-3.304382177	-0.020167615	-0.219829912	1.125509453	0.341545717	-0.707934312	2.407051825	-0.024067454	-1.455713084	-3.340164509	0.344374899	-3.556873852	-3.604625947	-1.273637916	3.201996175	-3.110087765	-1.457176386	-3.303115358	0.713832148	0.362592331	-2.895074759	1.197560599	0.243640445	3.035504662	0.851020855	-2.328591782	2.824286922	-0.865207429	-2.727792902	-0.823842132	-1.564716911	1.067006355	1.680822815
Cl1oc(F)ccc1	0.015	-3.799666187	-0.002343964	-2.002155504	0.063094876	1.583633159	-0.557625065	-0.8103311	3.214951787	2.437350554	-0.941137287	-2.379156536	0.146158193	-2.57818294	2.226801517	-2.609191948	2.879123684	-1.162766704	0.081932603	-0.792026482	1.670565877	-0.071591239	-2.322512873	1.578323286	-0.586028273	0.931261119	-2.280760066	-1.700917627	-0.346914444	-2.590457628	2.258276008	-0.366026483	2.797890653	2.808599672	1.383334402	0.976303999	1.588137724	-2.586814053	-2.314920569	-2.014910774	-0.780699555	2.472943465	-1.250954114	1.340291512	-3.020584895	0.853083075	1.824306609	3.023452349	-3.734761843
CC(=O)c1C(C)CNC(=O)C(C)N1	0.013	0.014443368	-1.029657002	0.988757992	0.120915156	-2.012329424	-0.280275677	0.381061131	-0.654974658	2.804522978	-0.616906988	-0.743182615	-2.094741286	2.608086709	-1.681844991	-0.837923645	-1.239587847	-0.343696532	-0.45946598	0.407477834	-0.774413463	-0.299710135	0.885849712	0.448266442	0.692315874	1.600470217	-0.984758133	0.101262195	1.337582585	-1.188679556	0.216433751	0.734393085	1.665833796	0.091139336	1.014548806	-1.398630295	0.116158513	1.178068459	-0.448671996	-0.529980205	-1.231959101	1.303692931	0.733203141	1.404449923	-0.285946446	-1.296762702	0.170469795	1.0721551	0.641110826
C/C1nc(C)C1	0.01	-0.449535807	0.622196304	-0.210535709	1.102039165	1.451082118	0.439107608	0.087297163	0.982785414	1.017003382	0.931233403	0.261639906	-0.987513871	1.271829161	-0.949453205	0.919606646	0.136579036	0.070162718	-1.588769293	-0.108082961	0.621645591	0.450324263	2.188936637	1.138684751	-2.195396606	-0.090774835	1.053805183	0.433906575	-1.096546171	-2.625304671	-1.10271516	1.123146989	0.785155254	1.14663759	-0.399319324	-1.004309042	-0.073174255	-0.414915932	0.202611228	1.035030739	-0.175500577	-0.626305601	-2.06751755	-0.354237736	1.197086758	1.660542302	-2.637124593	1.238426137	-0.692363121
CC(C)(C(C=O)CNC(O)NC)CCn1Cnc1	0.01	1.08842266	-0.896750862	-1.585488977	1.06743309	-0.826962254	-1.766312335	0.015841213	0.008821416	0.970522263	-0.681030137	-2.613583989	-0.204887582	0.167391677	0.608071423	-0.225477413	-0.946396721	0.018887971	0.228474596	1.584174375	0.014761825	-1.146255485	-0.357520768	-0.539431609	1.250932208	-0.611274375	-1.035907727	-0.446263194	-0.758271479	1.480328334	0.263365407	0.192855515	0.873358277	-3.246725656	-1.108439015	-0.224498101	1.1927855	0.324069777	0.193191752	0.814063396	0.464096452	0.547292547	-1.298737259	0.747207617	-0.297046902	0.926747136	-0.285520016	-0.166233592	0.616756788
C#CC(=O)c1cc(=O)cc1	0.01	0.260607615	1.498254741	-0.43220263	-0.970651541	-0.655008228	1.163696852	-0.124167474	0.087625051	0.32371465	0.038734475	-0.541734953	-0.041524939	-0.556900643	-1.811836134	0.830961384	1.136879743	0.284874611	-0.731921908	-1.05654839	0.118966505	-0.974228737	-1.677486677	-0.847929948	1.518707701	-0.624195916	0.795015185	-2.797056188	-0.932658189	0.021187546	-0.410370417	-1.817740397	-1.454603843	-0.874002735	-1.886016406	-0.60413776	0.705231993	-0.223806193	-1.161231244	0.27619291	0.441890422	0.434656325	-0.920860446	0.226694859	-0.927885161	-0.019120907	-0.728612995	-2.040093772	-0.240093882
CC(CC(N)N/N)N2C[C@@H]2C=C(C(=O)N)c2ccc2	0.01	0.426651871	-1.788718999	-0.18162655	-0.979137157	-1.416128448	-0.994231538	0.064177351	0.354629442	-1.59767385	0.48177728	-0.116679254	-0.169295	0.887230449	-2.416402325	-2.436463276	0.328483534	-0.040956399	0.64899918	-1.500273814	1.470197514	0.050060698	-0.036983597	1.189408458	1.12816896	-0.347247167	-2.437984012	-0.599696453	0.559683092	0.350722217	-0.812116847	1.470040868	-1.297707765	0.299296538	0.012723614	1.003641022	1.164244063	-0.649730214	-0.422942287	1.213805445	-1.231387548	-0.258048448	1.450850346	0.988544227	0.831321916	0.76961488	0.234925252	0.369741715	0.980449083
C1cnc(C)nc2(/C1=O)C(C)C(=O)OC(=C)\Ccc2	0.01	0.447102799	0.030634116	-1.221629498	0.640958169	-1.170856764	0.928695932	0.023946872	1.270601504	1.110398149	-1.402619163	-0.951890185	0.16970565	-0.680541102	-0.819078432	-0.289528839	-1.646944959	0.089003085	-0.371393298	-1.275909973	-0.520239834	-0.836396039	1.255877291	0.707214391	-0.794872222	-0.811050964	0.499303361	0.833317872	1.218575138	-0.034378466	-0.083714196	-0.743140359	1.441049331	1.421384606	-0.075559524	-0.536143785	-0.434990541	0.031046352	2.008999338	-0.768647053	0.406557667	1.19378991	-0.336738512	0.54669395	0.300418328	-0.386452536	1.006353382	0.96662533	-0.014944803
C(N(C)O)(C)[C@H]1OC[C@]([C@@H](O)[N+]1)=C	0.01	-3.421389296	1.475558396	-0.019180136	-0.508477688	-3.620280304	2.489433561	-0.677263567	0.885300327	-1.84204696	-3.184343635	1.964572297	0.329032802	2.496839113	1.216387243	3.019285307	-2.833943666	2.014744079	2.276788243	-0.784906539	2.374032174	-1.087097743	-1.119322349	-3.794958382	3.268164216	2.320289243	1.76507404	1.271266368	3.23124101	1.228745515	2.332573833	-3.362240857	2.281687112	-3.62749228	-0.524959055	2.251141165	-0.25554258	-1.730371473	3.165524562	-2.157041211	0.428823529	0.214134333	0.380543305	-1.922728024	-0.536700452	3.243401474	2.413695608	3.032037976	-1.552449668
C1(=C)cccc1O	0.01	-3.003050876	-0.736662498	-0.155523344	-1.717961691	-1.82910325	-1.186840269	-0.332588944	0.776061058	3.207287798	-2.86237646	1.935115228	1.668514401	-1.35978804	0.392067749	2.625938185	-2.044988243	-3.686085256	-3.542266193	3.158538669	3.100040117	2.709575428	0.536586103	1.24170237	2.11778369	-2.388694963	0.649551458	-1.504565884	-3.378369036	1.142024979	2.045822958	0.958685306	1.456379386	0.35070481	2.337612873	-0.489890068	-2.650648186	-2.235632262	-2.62695324	-2.276326045	1.279369831	-2.063312558	2.03134511	-0.940111921	-0.183820325	-3.701875335	-2.061011776	-2.664516603	-3.407068512
Cl(C)CNC(=O)NC(F)[C@H]c1Cc(=O)N1	0.0075	0.922230306	-2.470135739	-0.668360837	0.82411897	-0.62650375	-1.466768486	-0.196875934	-0.630484107	0.303965832	-0.305521168	-1.555172768	0.112275131	-0.341610931	0.471773449	0.86275392	0.126199294	-1.300176253	0.819674715	-0.158465517	1.736496335	-0.782309599	0.70721431	-0.666118741	1.026253453	-0.431504659	0.063839836	-1.111496416	-0.497873812	1.576010026	0.485952481	1.361661732	-0.410939947	-2.63795849	-1.898212651	-0.145409801	2.211626697	1.698708413	0.863284567	-0.658988008	-0.652147892	0.133658439	-0.252957944	0.744618293	-0.093488756	1.775083679	-1.924683314	-0.536228104	0.403554781
CC(=O)Oc1scc(O)c1	0.005	-0.405362574	-3.656316609	2.080789868	-2.005756089	-2.515807753	3.020563403	-3.395509428	1.631637923	-1.534082684	2.871966944	-3.324803699	-2.161709605	-1.692791728	1.058533254	0.823427968	0.676374466	1.656572736	0.577086138	-2.495384428	0.4947146	-0.72080833	0.856466345	2.381580984	-3.411083005	0.375071683	1.648041685	1.300968787	-1.864620013	-0.818994892	1.524065512	-0.348730044	-2.455910409	2.10307269	-1.376195233	-1.810779104	-2.021606406	-3.69071172	-3.410924568	-2.118337467	-0.507282807	-2.328905905	-3.717815989	1.739172452	2.135651546	1.73033286	-2.16312948	-2.471246092	-0.882562744
c1ccc2nccc(Cl)cnc(C)(F)cc2/C=C1	0.003333333	-2.404554469	-0.280066372	-2.120680797	0.078215802	2.200625039	-0.826987799	-0.92027589	1.198410612	3.174810795	-2.184876806	-2.566718727	1.121480507	-0.178414573	3.080857352	1.836245913	-0.078697155	-3.730700047	-2.591027416	-1.130539374	1.184000225	0.904300486	0.868502847	-0.510949104	1.970948369	-1.159802593	-2.808295024	-3.307690316	2.520470081	-1.1773133	-1.772725988	-2.375908454	0.157688701	-0.560792207	3.284877208	1.343429471	1.942473831	-3.60663782	-3.387616087	-1.400389236	0.259999061	-0.200881039	-1.164003209	-1.119384154	2.841314152	0.384515926	1.580351383	-1.581372463	0.721108172
CC(C)=C(\C)CC(=O)C[C@]1=NC(=O)/C/C(/C)c1N	0	1.286621571	0.652517204	-0.050113823	1.712926382	-0.45836869	0.093909632	0.154679804	0.266068138	2.237962285	-2.94227668	-0.10037873	-1.13077265	1.836466354	-0.447934728	-0.175217583	-0.30708756	-1.96262009	1.121862108	0.300200965	0.557419803	1.694542737	-0.692916644	-0.231290241	0.745456783	1.873844064	1.986919732	-1.004396219	-1.302371022	0.691993571	0.030212966	-0.783212145	-0.03158057	-0.795828266	-1.785632144	-0.590457885	0.993308643	-0.881154573	0.496728444	0.638042055	-0.572355885	1.806168102	-1.536501176	-0.699065457	-2.551689728	-0.976372154	-0.247500183	-0.301919963	-0.387146252
CC(C)(C(C=O)C(F)F)C[C@@H](C(N)=O)C(C)Cl	0	1.14218269	-1.383855589	0.960089447	0.978869729	-1.205719842	1.215085139	-0.075370064	0.491009563	1.334492523	0.220132083	2.407165085	-0.391850363	1.528202702	0.847910181	-0.511822939	-0.547482147	-0.161568592	-0.630037162	0.546973994	1.363813913	0.716885506	-0.680718405	0.76138787	1.388161003	-0.812233153	-0.490364995	0.044159871	-2.164220353	0.290145525	0.405572974	0.439549851	-0.21159665	-0.215804888	0.146634868	-1.038506023	0.410082697	1.556843458	-0.707705028	0.254857168	-0.141393302	-1.787890227	-0.339832756	-0.044816237	-1.305428763	-1.342653628	-0.685172446	0.075354513	0.087171192
Clc1c(C)c(C)c1	0	1.177027535	-0.568199694	0.833758498	1.825876517	-0.422958154	1.008744833	-0.177259722	0.558421074	1.379452934	-0.903127834	-0.440709806	-0.375899528	0.152799124	-1.288354081	-0.464401873	0.075595392	-1.388691973	0.086184363	1.2584565	-1.418896305	-0.791372127	0.985842185	0.149448114	0.499952298	0.212560397	-1.311665741	-0.33318219	-0.77196424	-0.512132943	-0.025512024	1.612383238	-0.877001323	1.451647355	0.96408101	-1.354173285	0.815341968	-1.519217095	1.372714498	-0.168510736	0.156527884	0.513069664	-0.648086067	2.336840917	0.835605369	0.266440776	2.350490038	1.895541094	0.175368761
CC(C)(C(=O)OC1C(O)C(O)OC)C(C)(F)C1	0	0.686777549	-1.115492624	1.330087694	-0.248629104	-2.922264549	0.132829134	-0.825603302	0.667524158	-1.674666813	0.933939789	-1.679181885	-0.374503793	1.385007706	-0.771089148	-0.984479248	0.363191733	0.877477407	-0.656083984	0.420442312	1.510615932	-0.385345811	1.297677608	1.27504552	1.62686154	-2.440556024	0.080652301	-1.382388371	-1.161737873	0.012296868	-1.762502992	1.921038788	-1.032263594	-0.588574845	1.315667978	0.528309651	0.023234083	-1.223383186	0.96478479	1.181966414	-0.796694223	-0.074427762	-0.528431398	0.889631501	-1.163290895	0.490997264	1.38652564	-1.409739757	0.682902348
Cl(C)CNC(=O)C(Cl)(C)[C@H]1C[nH+](=O)NC1	0	-0.167177159	-1.767096828	0.670355523	-0.627060463	-2.522514774	-0.441763186	2.120447572	-1.725392061	2.401230908	0.211481192	2.099697932	0.731041778	1.947994778	-1.571157414	-2.14394735	0.110956739	0.794822644	0.485369899	0.505256742	0.866586343	-0.837523482	0.271326165	1.281355846	0.313143293	-0.807752896	-1.588956845	1.602363291	-0.274931426	0.854939039	0.80585776	0.532171793	-0.838556629	-0.565501167	0.181961159	-1.351171448	-0.874508587	0.116946512	0.173954674	1.920813264	-0.639808872	-0.498009454	0.053873371	0.704176596	-0.989962193	-1.828580427	-1.27358689	-1.714555633	1.148020077
Cc1ccc(=O)c1	0	2.605193447	-1.160153313	0.483430981	1.818438723	-1.470062533	-0.00025354	-1.59916147	0.553665266	-0.011420141	0.489769436	0.540114551	1.114887459	-1.625171063	1.161551552	0.829048593	0.444916894	-1.989745612	-0.488966865	1.261466178	-0.003747884	-0.059599406	-0.783931031	-1.514082118	0.251412225	-0.243767016	-1.129799478	-0.480312354	1.01944676	0.241198232	0.808060319	1.048910086	-0.007379421	-0.139690687	-0.483391028	-1.254465837	-1.869350315	-0.266911206	-0.486216929	-1.945340121	1.008212938	-0.463249046	-1.466729178	1.67255647	-1.98948391	-0.724894776	0.709256734	0.454666207	0.9184192
C[C@@H](C1C)CN1C1C(N)C(=O)/C(NC)c1	0	-1.602167559	0.422140273	0.516182269	1.313100258	-1.363331878	1.684277971	0.395814605	-1.793400445	0.0869801	-1.242024688	-0.718662616	-0.631959567	-0.076564048	-0.951254077	-0.248644643	1.064064131	-0.042306858	-0.821429526	0.665317744	0.12815299	-0.791344234	-1.481395298	1.919432613	-1.377438256	1.316038278	0.819181488	-0.706090731	-1.198625534	0.563155865	0.292540085	-0.310626275	-1.311911637	-1.171073272	0.578266613	-2.328998591	-1.029938651	0.621228629	-0.894233396	-0.628422472	0.509060621	0.759868009	-0.277992477	0.581713736	0.948298091	-1.363105479	-0.230141677	-0.964242158	2.031962073
Clc1nccc(F)c1	0	0.779700655	0.005691596	-1.282458554	0.274220481	-0.045650888	-0.424390519	0.067172882	1.12490651	1.586343942	0.329091746	-0.518598138	-1.128551054	0.573301917	-0.754714666	1.248367592	0.133672332	-0.0563954	-0.93352489	0.784307102	1.610673412	-0.347257991	0.234979318	0.39261956	0.056509033	0.645616013	0.057189625	-0.03469122	-0.658230516	-1.033777579	-0.548732006	-0.638232414	0.422940263	-0.558425442	-0.701195423	-1.290692583	-0.27496904	-1.191404508	-0.111453263	0.309146601	0.45341963	-0.703657439	-1.246823341	0.155023264	-0.264735148	0.63888092	-1.315799408	2.468229358	-0.667484406
C[C@H]1CC=c1C(=O)N(C)c(C(=C/c/c1)/C)C1F	0	-0.080892178	-2.324097828	-0.778898326	-1.007409268	0.291335438	0.338201972	1.378728264	0.072695934	0.674967493	-1.785620899	-0.335789986	-1.282717313	-0.366960629	-0.794231572	0.064946983	-1.121496763	0.173975499	-0.652597469	1.528504963	-0.544231067	-0.524307525	2.377053447	0.818892367	-0.985860411	-0.309345427	0.845909664	2.853426796	-1.304147039	0.219224503	-0.265361708	-1.168066281	-0.082034032	0.802765976	-0.816317681	-2.715034223	0.416336261	1.06381254	1.769332013	0.912848505	-0.672807761	0.914814581	-1.275545578	-1.498442424	0.295133469	1.756931939	-1.356925944	1.369638748	-0.849170014
CC1cc(C[C@H]2C(C2C(OC)C)=O)ccc1=S	0	1.570381997	-1.00417024	-0.683030222	0.364192927	-0.210013851	-0.129961094	0.599105114	1.075126285	0.321301362	-0.542037248	1.223132373	0.683705501	0.620744069	1.091989881	-1.450851004	0.192329175	0.277050789	0.837234067	0.986153772	-0.640930967	-1.15499138	0.11384322	-3.359923679	0.81460707	-1.699983281	0.14657301	2.28050471	-0.439950647	0.985791119	-0.175643396	-1.61475874	1.14655987	1.400700696	0.691290013	0.707831931	-0.546899083	-0.844425565	0.921235726	1.274214325	1.221071939	0.791500028	-1.554375618	0.083437472	-1.104953315	0.019561621	1.068527252	-0.691807493	1.005854712
CC(C)COC(=O)c1/C/C(=O)/C(C)c1	0	0.117092301	-1.187994054	-0.177786783	-1.217348579	-2.101737343	0.846345053	-0.557820427	0.560071228	-0.813285011	-0.273954769	-1.752851339	-1.713980255	0.696090574	0.393085305	-0.67368324	0.656452307	-0.336127671	0.936980127	-1.118402266	2.356600016	-1.494042331	1.042211292	0.602363773	0.830436053	-0.331487187	0.737695631	-1.337975866	-1.794889187	0.706411027	-1.879545653	2.324078032	-1.206535954	-0.83532761	1.659378907	-0.08726246	-1.105151985	-0.451533787	-1.873966706	2.030406479	-0.638860862	0.023770667	1.615566258	0.607006074	0.041284743	-0.226328807	1.02617481	-1.362846357	1.463303599
CC(C)OC(N=O)[C@H](C)[C@@H]1C[NH+](C)CCN1	0	1.431218137	-0.913254621	-1.123868925	1.001480971	-0.733630073	-0.407005965	1.339016449	0.640353595	1.909890851	0.063801702	-1.070186613	1.092691734	1.279096243	-0.909402264	-1.668701535	-0.572081168	-0.85532128	0.696067902	1.648849445	-0.986015352	0.631861112	-0.926373156	0.514658224	-0.740691679	-0.217988875	0.315592205	1.084784187	-0.329558387	-0.144358506	-0.021085298	-0.330253312	-0.266699474	0.314033145	-0.481089653	-1.569799233	1.594820165	0.537797985	-0.571188618	0.739018933	-3.136777743	-1.166543686	0.082324211	0.338049899	-1.071341458	-3.908681119	0.290548864	1.252899027	0.066540852
C/C(C)c1COCc1	0	0.550356361	1.344966461	-0.072304349	1.001630407	-1.058598626	-1.26146389	0.100649924	-0.533866498	1.100157693	-0.849733259	1.047618614	0.180025606	-0.024059788	-1.052101725	-0.636764985	-0.015031719	-1.944976087	-0.641697482	1.057399964	-0.454278504	-0.061689474	1.023189923	0.06846799	0.509214077	0.305716631	0.230495546	0.323667699	-0.029982209	-1.446876954	-0.783901214	1.226996227	-0.676112638	-0.195778861	-0.846046012	-1.223368368	1.004771705	-0.593478614	-0.874525288	-0.264271003	0.323737254	0.990472253	-1.407382313	-0.975273359	0.502126035	1.139947094	-1.684237078	1.012167419	-0.750814881
COC(/C)c1oc(C)c/ncc1	0	-0.227623108	-1.594555032	-0.919300427	-0.41683821	0.527344824	1.304614666	-0.62310778	-0.5489345	0.416989726	-1.064369431	-1.3450252	1.122699634	1.112280342	0.461146583	0.790604206	-0.576586963	0.678540312	-1.841871757	0.456423502	0.201279381	-1.259541909	-2.093782586	0.304716698	0.292955903	0.080562089	-0.627105893	-0.795158264	0.118476103	0.364363573	-0.120168775	1.044479315	0.152287902	1.906752437	-0.188034181	-1.780915414	-0.762138556	-1.478040077	-2.72073432	0.500528215	0.760887948	1.015204633	0.905218451	-0.390328888	0.727219062	-0.821637486	0.590187078	-0.581413263	-1.511468689
COC(C)=C1cccc1	0	0.025459422	1.547669191	-0.048670257	0.497886621	-1.525886523	-0.075741407	0.475508106	-0.564745602	0.914208267	-1.151516092	-0.070608938	-1.115719245	0.515713929	-0.954966763	-0.628516072	1.671904996	-1.222740983	-2.494614552	-0.296124164	0.159966941	-0.349138326	-1.066193759	0.650481431	-0.685185291	-0.321269628	0.216253115	-1.208390276	0.235529107	-0.800206605	-0.327311817	-0.593957155	-0.781940032	-0.533578792	-0.776672948	-1.505041133	-1.181295542	0.258554696	0.338839079	-0.239809137	-0.812651556	0.653904444	1.004616117	0.409511734	0.697934097	-0.855442506	-0.687822903	0.461889918	0.153758574
COC(=O)OC1CN(C(C)[C@H+](C)c2ccco2)C1	0	-0.643632175	1.326452196	-2.421711195	-0.513772265	-1.03249847	1.007043409	0.639031105	-0.218991541	-0.857542	0.585726939	-1.707073629	0.879226708	2.324256989	0.720634186	-3.087580396	1.576836319	0.700020276	-0.743379197	0.014683973	-1.713443645	2.538654544	-0.189355307	-0.274419908	1.1105712	0.021965836	1.044668401	1.022493445	1.055683379	-0.426137675	-0.280770756	1.807779235	0.326181677	-1.484762943	-0.874179445	-0.767517323	1.636212992	0.274474604	0.861936968	0.101393458	-0.779422723	-1.195504337	0.531259816	-0.639991629	-2.38018737	-0.829401791	-0.882766381	-0.031359841	1.956284529
Cl(C)COC(=O)[C@@H]1O[C@H]2CC(S(=O)=C)C12	0	0.773834425	-0.213186429	1.490097669	-0.228141037	-3.423627303	-1.407934624	3.633796127	-0.943332106	1.396133907	0.952073361	0.953939945	1.608053271	1.818676015	-1.151561868	-2.670297044	0.944775371	-0.702031895	2.018130581	1.081420377	-0.962922991	0.590858132	-0.904253991	-0.061478364	1.070399733	-0.455113478	-0.131533712	0.99093093	-0.16177541	0.513045354	0.636369548	0.262692974	-1.72993249	-0.215716499	0.829196286	0.777700179	0.719519934	0.245995357	0.29107173	1.657491622	-1.871836342	-0.603851275	-0.639040203	0.163967196	-1.810422897	-2.640459299	0.648235668	0.075603154	1.130608347
C1(Nc(C(/C)CN2CC[C@H](C)C(=O)OC)C2)cc1	0	0.028526784	-0.40099183	-0.541302301	0.597908957	-1.124055838	-1.213786118	1.606542326	0.310936327	0.838219414	1.073091649	-0.465615655	-1.901317937	0.365813194	-0.353326989	-0.270517738	1.138330632	0.712936094	-2.017197172	-0.824203686	0.586100055	-0.702731032	-1.008976905	-0.180042634	1.125246942	-0.440472331	-2.316840182	-0.093348795	0.353181712	0.705226983	0.069580006	-0.372156244	1.001162336	-1.283691628	0.10000799	-0.65296061	-0.890278567	0.977761291	0.425179505	-0.729850016	0.807089291	-0.252329135	-0.467088479	1.056933936	-0.207893047	1.37698397	-0.619056606	0.843138616	0.86446018
Cl(C)(C)C1=C(C(=O)C(=O)N=C)cccco1	0	0.363224264	-0.296244689	0.786065571	-0.102756025	1.411670901	1.108228697	0.192611303	-0.784564639	-0.536461499	-0.84639186	-0.663086957	-0.052397137	0.60710139	0.740360956	-1.014569175	2.200286254	-0.239848375	0.078606001	1.4197163	-0.836904645	-0.656727796	0.337499757	1.36587361	-0.31003228	0.556771085	1.96044861	0.540138243	0.608689144	-1.267950615	1.370464586	-0.027838831	0.427242077	-1.33637387	-0.909507859	-3.079054659	1.197619766	-0.366824785	0.212907787	-0.843194779	-0.992484387	0.08376526	-0.294707056	-0.038346864	-0.24454627	-0.156720276	-0.675758959	0.03608649	2.175716234
CCOC(=O)c1ccsc1	0	1.893593541	0.651837887	0.599655761	0.607854232	1.331139346	1.902420067	-3.120861055	1.08926933	-2.879020577	-3.780267687	-1.509457052	1.88410267	2.390166162	-2.709105926	-1.81951813	2.726210123	1.880948386	-3.450616812	2.675513958	-0.521189814	-1.693738828	-2.993829875	-2.312757291	1.013788455	-2.82238602	-1.441586862	-1.322680805	1.683706425	-3.101957358	0.736548264	0.854326874	-2.850544642	1.631267386	2.422718552	-0.821813111	-2.055539685	1.719325513	-2.494607715	-3.555058851	-0.350992217	2.249925317	1.725707058	-0.770417948	-3.374256515	2.634546093	2.06239781	-2.421228176	-0.563870392
Cn1c(=O)c2ccc(O)c(C)c(NC(C)C)[C@@H]12 (C)Cl	0	1.865025073	-0.019841603	-0.240710029	1.489060016	0.00433349	0.103351964	1.00390315	-2.599958823	0.532701983	1.025707564	3.01518928	1.884430465	-0.947055086	-2.45266936	-3.593357429	-2.026805314	1.07895496	-1.453771543	-1.537816609	-0.934350152	1.908312289	1.509358071	2.633176329	0.552941247	0.282967791	2.486664886	-0.577808129	-1.848202843	-2.904944318	1.857581265	-2.174483608	-2.095593356	0.03587921	2.634084615	-3.139790491	1.338133045	-3.745410529	0.714321393	-2.030855419	3.033289715	0.11608834	0.643167078	-2.902305668	-2.74097956	2.294796755	-2.492597658	2.695665304	1.799241876
C(OC(=O)/C(C#N)c2s1C(n2nc(C)c1=O)n1C)C1	0	1.46943212	-0.349037478	2.962204642	1.457543585	-2.161261656	-1.536270757	-3.172448599	-2.543243968	1.874595525	-1.212810448	-0.471859375	-3.419838203	0.561037522	0.413650187	-3.084346642	2.98679962	2.004365105	-3.798151041	0.001047262	-1.124990377	-3.028805476	2.024666388	-0.289785355	1.666127563	-3.139968912	-1.564252802	0.862999799	1.437253419	0.712308729	-0.225975314	1.651978703	-0.724194792	-2.23707464	0.394772928	1.337754345	0.886667145	2.464962652	-2.302018701	-2.090113344	0.581894862	-2.693376085	1.037142274	1.482715993	2.773357978	2.773477195	-2.472516454	0.056020041	-2.090210799
C#C[C@@H](Cl)C1CC[C@@H]1	0	-0.805641641	-2.644033077	-2.418105792	2.584469809	2.690421322	2.757940328	2.302383181	-1.5374283	-0.040820189	-2.433726075	-2.551631971	-3.344634628	0.522226586	-0.668978026	-0.096647735	3.285889865	2.786608243	-0.695612457	1.497808598	0.132980551	-3.351070131	-2.487249416	-0.927637308	-0.608131607	-2.242513145	-3.57171379	3.031563572	2.715012648	2.601097298	-0.942787655	-1.153280018	-2.641966136	-0.767841727	-1.917318884	-0.890411081	2.85639821	-2.321053967	0.955894345	-3.069940712	-3.655794135	0.397252291	1.677792759	2.589434567	2.922460426	3.047346057	3.163710445	-0.515280509	-1.07362056
C[C@H](NC[C@@H]2Cc1C[C@H](C)CC(C)C)CN2C1	0	-2.895963567	0.825047312	3.006106642	-3.277103655	-1.010030084	-2.756393598	-3.159668722	-3.458553537	-1.016251298	2.092404542	-1.971907355	-2.843764211	1.880210593	-3.659367132	0.960723013	2.731823584	2.63511635	3.128333033	2.789045415	-1.768772678	2.462734342	0.946971946	1.320170382	0.506009507	0.22003752	-2.554209072	2.363078241	-1.562601628	3.180475218	-2.77500448	0.164918605	2.011456784	3.104856163	-1.816927411	2.359926096	-2.637677676	-3.061142158	-1.587563898	-0.818442014	2.463735038	-3.008047326	1.669952196	-2.09690192	-1.555001958	-2.637339553	2.446597389	-2.431419791	-0.687973911
O/C(C[C@@H]1C)C/C(=C1\C=CN2c1nn2COC12)CO2	0	-0.811414853	-0.818969595	0.434319191	-2.171142864	0.779633494	-0.745295379	-3.310464303	2.715405454	2.545981623	-3.383836468	2.662300032	1.58741814	1.815884531	0.763652109	0.431857592	0.535412559	-1.270746493	-0.756557938	-2.373530972	3.257761143	-0.399739352	-0.036768622	-3.043294618	-3.103499041	3.032644215	-3.444549515	1.279866786	-1.121295902	-0.241470428	-3.135285072	2.141046867	2.925315397	0.506704492	-2.37970066	-1.572835197	1.385024124	-2.356455551	1.400386278	-0.555006975	1.258730161	-0.181665011	-2.190247214	-2.742240231	2.242437312	-3.562279712	2.906757184	-1.309976083	1.312324358
C[C@H](OC(N)c1[C@@](C)([N+]/N/[C@H](C(=O)OC)C)C)C1	0	1.820064752	2.942129422	0.968174145	-0.764195547	0.885435212	-0.591854249	-2.824153673	0.148731177	-1.98294724	1.302252179	-2.734344311	-0.836658009	1.365093214	-0.190326827	-3.470337076	2.793687005	-3.150773824	0.574180771	-3.498055804	-1.454178118	-0.187163023	2.72182285	-3.789654153	1.349178352	0.826202488	-2.657827397	-0.387776777	-2.772179952	1.258917391	1.656820602	-2.563061053	-3.154323683	1.820921316	-1.324392167	1.58204936	-2.979464237	1.853844947	1.4681504	-0.851404197	0.665915296	1.034475952	-0.640980169	0.844533642	0.904325346	1.452815121	-3.281300692	-1.746502066	3.015223228
Cl1ccc(C)c1	0	-1.699830768	1.193660523	-2.063530506	3.216467927	-1.389031621	0.689579123	-0.407872728	2.141750691	-3.217602302	-1.631960563	3.061818183	-0.727347514	0.960153419	0.912626651	0.703648751	1.583157037	2.73343313	1.693341477	1.067943577	1.493806949	0.019606342	2.575491743	-2.972840428	2.527954161	1.899686081	-1.787394796	3.112563934	3.254305449	-0.411686348	-0.74097962	-2.888324159	-2.012042513	3.216761259	1.776247092	-1.30917096	2.985133097	-2.123691383	-1.046740707	-2.850404515	2.883862599	-0.073156461	-1.056068269	2.290676307	-0.208010345	0.257340769	2.537613704	0.437345105	-2.610013233
C1cnc2c(C(C)(C)[C@]3[C@H](C(F)nccc3)N)c2c1	0	0.948677238	2.116806212	-0.527218876	-2.619585548	-3.618178678	-1.718880223	2.290239436	0.401352822	-1.084690727	0.719768994	1.071508878	0.081197203	2.309459644	2.229552411	0.701977281	1.628472118	-0.871025336	-2.297967244	-0.906722167	-0.116966519	-1.6834535	-3.385697563	2.391041074	3.048455835	2.015742229	-3.54409684	1.124928967	1.183049012	-2.952475416	-1.757451131	-1.01411788	1.161785894	0.149299886	-1.018867338	2.505390103	-0.117266953	-2.874445835	-3.700129074	-1.965741322	0.99169522	-1.768312979	-2.624594016	-1.593596462	-0.401091401	-2.584888313	0.247652663	0.327239363	0.757150859
C1cccc(Cl)cc1	0	-2.598036728	-3.145653269	-2.992818902	-1.280877718	2.052282946	1.466753314	-1.914364842	1.206076985	1.656684287	1.698099587	2.317570121	0.969077198	-2.828990521	0.117996477	0.193161727	-3.138753712	-1.199785457	-1.128972288	1.896598087	2.397203378	-2.134940037	-2.07013879	-1.77828319	-2.900400393	-3.630208209	1.866686224	-0.5718056	-0.533183382	-0.257589799	2.978150049	3.250860143	-2.865503599	0.336523196	1.978665956	-1.205036136	1.172415125	2.816830094	-0.045310188	-0.653919269	-0.39982981	0.636146646	-3.510101346	3.149989218	0.371102822	-0.478053001	2.373262582	0.814239744	-3.122360673
CC(=O)c1[C@H](C)C[C@H]1	0	2.266035362	-0.617827746	1.160607666	1.777629886	0.713550085	-0.745423629	2.073729319	-1.094541838	0.542780661	1.286317972	-1.401769152	-0.183887507	0.090640879	-1.256288051	2.421410897	-1.99461211	2.548922	-2.119093452	-3.798481165	-1.815423221	3.178435735	1.348316412	-2.417537392	-2.331587352	2.637142107	-2.464025551	-0.216517821	0.239885667	-0.640118619	-1.090929081	-0.686116035	3.183828391	-0.123057976	2.938703045	1.475865371	-1.35149984	-1.189692661	0.572867321	-0.228298554	-0.585992646	0.935795068	0.000606226	-1.764955476	-3.583114301	-0.099071356	-1.221068877	-0.369815771	1.196334999
CC(C)Cn1cc(O)/C1	0	-1.049781714	2.010294826	3.108181654	2.163386771	2.697918253	3.031588357	-1.915861314	-1.998395699	-3.671004532	-0.130288877	-0.688114675	0.411032959	3.112161164	1.319030811	-3.764463188	0.08584842	-3.586592236	3.192964854	-0.858947372	-2.19261275	2.674110905	-2.228807912	-0.338700262	2.568845907	1.838991722	-2.7235732	-2.679877443	1.340661453	2.018791347	-1.009166314	1.534934667	2.175627175	2.322792637	2.539354386	2.774118537	1.601688733	0.993221415	-1.865861228	-2.067982653	-2.208969894	-0.508503902	0.856665193	2.022143203	-2.159428948	1.179710382	1.180813907	-1.877875634	1.887017945
COC(O)(C)c1N(CC(=O)NC(=O)OC)/C1	0	2.960473945	0.332258055	-2.000333517	-0.706270001	-2.285578782	1.298238465	-0.012661417	2.528110951	-1.577949234	1.05056336	-2.636582961	-0.099905002	-0.214607542	-0.539867626	-1.962378425	0.96340772	2.933335216	2.88758653	-3.417692007	-1.263728291	0.608714903	-2.251521601	1.853226133	-0.928721685	0.789762963	-1.944520361	3.276008515	2.151315528	-3.540522872	-0.338364485	0.502019554	-0.964138128	-2.974517283	-2.156678625	0.681986363	-0.191128155	1.626901179	0.503613378	-0.201596822	-2.914953028	0.539294604	0.440737526	-3.643594581	-3.718644709	-2.03716842	-2.000132738	2.986038603	1.811091472
[truncated: 148 more columns]
