# Supplementary material for: Interpretable Machine Learning Models for Molecular Design of Tyrosine Kinase Inhibitors Using Variational Autoencoders and Perturbation-Based Approach of Chemical Space Exploration
Source: Int J Mol Sci. 2022 Sep 24;23(19):11262. doi: 10.3390/ijms231911262 (PMC9569663; doi:10.3390/ijms231911262)
Supplement: Supplementary file 1 [file ijms-23-11262-s001.zip › SUPPLEMENTARY_MATERIALS/Original_Set_of_Generated_Molecules/Bayesian/bayesian_sorted.csv]

smiles	kinase	dimension0	dimension1	dimension2	dimension3	dimension4	dimension5	dimension6	dimension7	dimension8	dimension9	dimension10	dimension11	dimension12	dimension13	dimension14	dimension15	dimension16	dimension17	dimension18	dimension19	dimension20	dimension21	dimension22	dimension23	dimension24	dimension25	dimension26	dimension27	dimension28	dimension29	dimension30	dimension31	dimension32	dimension33	dimension34	dimension35	dimension36	dimension37	dimension38	dimension39	dimension40	dimension41	dimension42	dimension43	dimension44	dimension45	dimension46	dimension47
C(NC(C(C1c2ccccc2S(C)c2ccccc2C(-c2ccccn2)(C)O)C)C(=O)NC)c1	0.769364016	2.037434372	-1.919440032	1.142996407	0.758958415	1.048202824	-2.113096912	-3.122573534	1.546699875	-2.336317641	-0.823581804	2.730840255	-0.607479696	-3.04912117	0.098890718	2.922796195	1.360434132	0.379754171	1.524549978	0.541736157	-0.083083212	-3.364717375	1.044465285	1.509005632	2.803238696	-0.581850313	-3.099740067	-1.159499927	-2.374178419	-0.044232415	1.041845637	-2.186952044	-0.808940214	3.166841052	-1.914878543	-1.523008559	1.12474544	0.10872389	1.722054892	0.352242614	-2.380953807	-2.330912987	0.974776654	-0.83177478	-0.385090678	-2.075073809	0.393669033	1.378381379	3.125965625
C[C@@H](C)c(c1C(c(=O)n1-c1cccc(C)c1)C(F)c1CC(=O)[C@H](C)C)C1	0.760857143	2.41641592	1.526126487	2.400139906	0.049307014	-0.848960269	2.027397044	-2.612397271	2.29047875	-2.259756073	-3.393141845	-1.637312415	0.066941616	-3.644965025	-1.031735344	2.930340047	-0.618403182	-3.403095606	1.509754988	2.679392324	-1.775656379	1.098682745	-3.787186399	2.856451776	-0.249264294	-0.457053754	3.022091405	-0.045789347	0.806188569	0.487892707	-2.957978798	-0.51002998	-0.888733869	-1.297218539	-3.76479339	1.878085967	-0.488358973	-3.575244078	-1.075825264	-0.30571505	-0.808951126	2.191119648	-0.917032384	0.846876135	2.68578864	-2.798117588	-1.89364377	2.537165778	2.428683223
C(N(C)C(Nc1ccc(C(=O)C(C)C(F)S)c(c1Cl)c1cc(OC)ccc1)S(C)=O)=O	0.760609364	-3.75647335	-3.768106235	-0.963136733	0.636776672	-3.617321065	1.077354222	0.113740883	3.135832821	0.855632679	-3.614916787	3.17433761	1.058663624	-2.068294794	2.711939693	2.54121461	-3.628041283	-2.974451582	0.06826411	-0.4749822	-0.984761788	0.517254648	2.003178266	2.153189559	0.153984618	-1.825339121	-1.339740516	-2.781147282	2.006499308	0.026807314	1.155273297	-2.08950752	1.124643865	0.396533021	3.123592373	0.028770066	-1.784762018	3.165278243	-2.077673697	-2.252289643	-3.417910122	1.998021923	-0.857993182	-3.271170028	-1.809158849	1.63017422	1.891220303	2.158201816	0.608934122
CC(ccc(C)nc2c(C1CCCCl)c(-cc(C)c2)[nH]2)N2c(C(=O)NC)c1	0.753263425	2.323262995	-2.639489145	-1.447615855	2.790382742	-1.549070582	2.184534893	1.17248287	-3.013771758	-0.332661644	-3.538468359	2.733767147	-3.199657879	-2.213076457	-1.876045955	0.648324816	-3.29270274	1.517161552	2.60625389	-2.986269812	-0.124255089	-3.012844875	2.889373472	-1.199526994	2.107451696	-3.578166192	1.471092235	-1.535584897	-0.054898723	-0.068413917	2.901236973	1.141842614	-1.70346234	-2.054108162	-3.094532314	3.120531066	-3.320807739	1.133560188	-2.409193728	0.101634567	1.296832108	-1.679433927	-3.182598553	2.983890647	-1.14180091	1.351522974	-0.613606306	0.405308179	1.284205109
Clc1ccc2c(C(=O)N(C(C)c3ccc(C)nc3)C(=O)SC2=O)nc(=O)c(C)c1Cl	0.747304216	0.796427809	2.941669558	-3.350569747	3.117105982	-2.30650602	0.343241436	1.961078555	0.294244634	-0.052125323	3.182580091	-0.478126972	-0.05857842	-0.140137289	-0.156192047	2.012384853	-0.077349715	0.871719731	2.107693653	3.052328183	0.901735095	2.445659724	-2.079633542	-2.573374536	-1.620091724	2.393879451	-3.734641248	2.42617672	1.916729496	1.626089804	-1.230279978	0.221252262	1.81325355	1.654035601	1.774437644	-1.802178054	-0.523154928	-0.045423037	2.785628148	1.124816859	1.085330442	-1.485202516	-2.942943031	-0.313522731	2.208192407	-0.529802816	0.256749618	2.086050201	-0.357904762
C(=C)c1cccc(Sc2ccc(OC3=SC(C(N)=O)c(C)n[nH]3)cc2C#N)c1	0.745877395	-1.352584441	0.246823278	-3.293588624	1.21025166	3.087413482	-1.588737282	-0.96304697	-0.178615922	-1.006743823	3.082817343	-2.778729426	3.163892814	-2.445676534	0.00857456	-0.617344874	0.151674738	-0.789385298	2.759022946	1.340444676	-1.091687597	1.28590216	3.277444265	-2.251907653	2.851910467	-2.3014716	1.356636173	-0.89754193	0.965853691	-0.657009371	-2.719094414	2.995001774	-2.801705773	1.648680718	0.357625003	1.44126727	1.089382879	-1.66644286	0.591574492	2.624750488	-3.671587563	-1.854798702	1.65029461	-0.03908631	-1.478601325	-1.394983573	-0.465663779	1.046182647	0.316865489
C(=C)c1cccc(Sc2ccc(OC3=SC(C(N)=O)c(C)n[nH]3)cc2C#N)c1	0.745877395	-1.352584441	0.246823278	-3.293588624	1.21025166	3.087413482	-1.588737282	-0.96304697	-0.178615922	-1.006743823	3.082817343	-2.778729426	3.163892814	-2.445676534	0.00857456	-0.617344874	0.151674738	-0.789385298	2.759022946	1.340444676	-1.091687597	1.28590216	3.277444265	-2.251907653	2.851910467	-2.3014716	1.356636173	-0.89754193	0.965853691	-0.657009371	-2.719094414	2.995001774	-2.801705773	1.648680718	0.357625003	1.44126727	1.089382879	-1.66644286	0.591574492	2.624750488	-3.671587563	-1.854798702	1.65029461	-0.03908631	-1.478601325	-1.394983573	-0.465663779	1.046182647	0.316865489
C[C@](C)CC(N(C(O)c(nc2cccc(c2)o2)ccccc2=C)NC[C@H]1C)C1	0.73947619	-1.687082087	-3.19019178	0.066980139	0.734607569	-2.294337957	2.274775467	-0.787829455	1.672106909	2.036042594	-3.349831174	0.600846795	1.272230459	-0.590177643	0.910403971	-0.039918309	-2.399581913	1.725237668	-0.40455232	-0.187797687	0.862981221	-2.132686743	1.461058553	-0.763405331	1.472120886	-0.085269973	2.324786128	-1.849408842	3.265754698	0.266673713	-1.658129316	1.245691522	-0.914547183	0.132539707	1.046717876	-0.058499634	2.579926579	-3.528460344	-3.73188289	0.987063954	-0.483752952	3.126664323	2.843365096	-3.620602512	1.465958765	-3.384207381	-1.69048354	-1.562805544	2.899891932
C=CCn1cc(C(=O)C/O)c2c(cn2)C(C#N)C(Cl)c(C)c2cc(F)ccc2c1Cl	0.738642857	-1.726760388	1.959689934	-3.618406737	-0.499216589	0.983991271	-2.821110949	0.642417185	-2.779365998	-2.272078242	2.407848687	3.156972065	0.841105886	2.146374952	-2.507012332	2.4286587	-0.479175225	3.165588864	-1.908004169	3.292524069	-2.918697541	-0.193439123	-3.753897688	0.533888016	-2.610843308	2.214032256	-3.020380771	-3.260087891	2.25254021	-1.554142297	-1.398921941	-3.015884202	2.549021692	-0.64695106	-1.57085107	2.85269036	-1.446563367	2.55856957	-0.392622516	1.081955319	-1.003523108	-2.782660705	-0.849781041	-1.572742686	2.753197984	-1.144132089	-2.711365771	-3.574116487	-1.650457778
Cc1ccc(NC(=O)Cn2sc3nc(Br)cccc(C)c(C(C)C)cc3s2)nc1C	0.736809524	0.628587222	0.684792548	0.073269128	1.187103387	-0.254553286	-1.770262574	1.79828354	-1.751873505	1.829363974	-2.137373568	2.898928218	1.219924209	-2.139399215	0.241461544	0.070128241	2.750332436	2.441868536	1.33739287	0.20801876	-3.453802918	-1.000434376	2.26221352	0.215865878	0.931929269	0.463474662	-0.051670074	-2.259867027	-3.347993479	-1.74617664	-2.509227818	0.340192768	2.779799809	-2.475974066	-2.118886229	1.525212661	-1.500618779	1.868173732	-1.283842436	0.558671476	-2.413838472	-0.975401743	2.38051082	2.051044329	2.672869565	-2.27953918	1.720544109	-3.375401244	0.162272693
C[C@H](Nc1ccnnc1C)c1nc(-n2cc3cccc(OC(F)C)c(F)c3C2=O)ncc1C	0.726857143	2.506379475	-3.473848777	-3.24515845	-2.072599378	-0.025057116	-2.561263341	-0.913460932	-1.95992129	-0.420762956	-2.726855821	0.683060531	2.760612888	-1.483392552	0.599244403	0.646735531	2.275576085	-2.068830281	-0.274383456	2.634103227	2.773871734	-0.715537215	1.44474004	3.255266077	-0.720961559	2.018554232	2.184044051	0.13395947	-3.343805472	0.889309303	-3.298735065	-3.367662125	0.641824421	2.362302821	-0.237034457	3.29305172	1.031620255	3.175734746	-0.03440503	-1.343138355	1.830719487	2.805438767	1.081367807	-3.442838769	-3.437578694	-2.469767829	1.451443839	0.159554551	1.532822756
C1cccc(-n2cc(Nc3ccc(C)=C(/N(c4ccccc4C)n3)C)o2)C1=O	0.7225	2.221426104	1.358649183	2.797583108	0.250318388	3.198012168	-1.758786274	-3.068208938	1.749513028	-1.923119439	-0.779473016	-1.547729822	-0.160774753	-3.535796209	2.842233087	-3.637924995	-2.504483348	-1.137340731	-1.963286624	-1.302454406	1.716626248	-3.788546771	-1.467357784	2.747139779	0.839048054	2.331081608	-1.908976938	0.743409239	-1.44301394	0.858768469	1.157703548	0.079642879	1.39064826	-1.076778473	1.84089129	0.086495782	-0.222696639	0.439104334	-0.357877588	-1.155717133	-1.595461424	-2.479759436	1.300045943	0.801769811	1.473083631	-3.107054438	2.968767049	1.891506584	3.164161685
COC(cc(C=O)C(=O)NN1C(=O)NC(n2cccc2)C)c2ncccc(Cl)cc21	0.720864035	3.156419651	1.611247967	1.149103834	1.825222282	-0.135064268	-3.10251546	-2.622688267	-3.238970677	-3.366112728	-2.194990904	-1.732403148	2.07202104	0.685750087	2.883308968	1.582859421	2.530741883	-0.757042907	-2.290247359	2.787454156	2.94797457	-1.248284121	1.738775955	1.353792219	1.178682029	-0.268223339	2.540822619	-1.066778577	2.781801293	-1.962221515	1.586659279	-0.072464575	-2.77625525	-0.593754336	-0.468806532	-3.573128528	2.178761823	-0.013011219	3.144355335	0.019146256	2.844689731	0.178981551	-2.350055603	-2.618520151	1.156662423	-1.215345594	-1.879379375	-0.904753727	-0.032551943
C1cccc(Nc2nnc(c3ccccc3c3cccccc3=C)C2C1N1C)CO1	0.719323232	1.21098504	0.889432754	-3.467732017	-1.033693067	-0.027555923	-2.007963594	2.352071753	2.255789931	-2.486337204	1.062022877	2.39738754	0.319683806	-2.671522284	1.253531733	-0.126772666	-2.610179764	-2.252226873	-2.930304103	0.794360269	2.99075972	1.710506655	-1.112726488	-2.315828603	1.542789629	-2.61831671	0.462298571	-2.364651876	-1.411526275	0.870516542	2.135723599	-2.751998534	2.100339563	0.686656236	-1.858574315	-0.624575518	-2.954355271	-3.022134908	-0.662499561	-1.382276188	-2.432447398	-2.204176288	2.446110845	-2.53006667	1.191750343	-1.215962791	2.529737721	-1.393993766	-2.291390704
COC(C)N(c1ccc(F)cc1CNC(=O)c1cc(c1C)cncc1)nccc1	0.718362257	-1.484757706	-3.754255303	-0.918903142	-1.284211941	-1.823307582	2.873804306	-2.191261325	-3.337574817	2.850062448	1.993270162	-2.382631909	1.611584475	-1.116704423	0.70172685	-1.359913043	-1.197076635	2.614341142	1.163266793	1.257692057	-0.257241034	1.822738137	0.032748204	0.986832959	-0.376840691	1.061995162	-1.865019486	-3.628254959	3.139572671	1.636817035	0.86816084	3.232649606	3.168669201	-2.49608711	-2.554982345	-2.83111715	0.823271451	-2.450656474	-1.171500685	-2.446811672	-0.532124889	-2.278432733	-3.244234416	1.023017946	-0.630284441	-2.585629524	-0.73876615	-1.278186374	-0.629536314
C/C(C)(C1=C(C)C(N)=S)N1C(=O)NC(c1csc(C)c1)C1C(C)(C(C)C)cc1	0.718277778	-0.958820227	1.185158998	1.641871995	-2.411685672	-2.911165634	-1.307291318	-1.494713167	1.745892951	-1.923919256	1.80229056	-0.860276539	2.638307466	1.910603973	-1.818876503	-3.505597326	-1.522137459	-1.572522995	1.839782011	-3.495387013	-0.756156713	-0.746685838	-3.626696205	2.042615073	2.124267256	-2.127523854	-0.313619845	-2.058364284	-0.481844038	-0.18311774	-2.55880822	-1.991102841	-2.855258291	0.827419612	-2.593440245	0.915852844	1.773196954	1.990641858	2.572769453	-0.227937828	3.281694358	0.496203671	-3.423874916	-0.810073457	-0.943927231	-3.708393062	-2.289983613	2.485040972	-0.987858685
CC(C)/N=C(\C(=O)NC(=C(F)C(F)C)c1=COC(=O)N1C(C)C)Cl	0.717611111	-2.839980038	-0.979696529	0.857924651	-1.768899081	-1.844683727	-3.042709049	2.006327462	2.497561925	-1.411685348	-3.090530452	2.19931676	-2.532335377	-1.955083716	-3.596707308	-0.802818826	2.118435588	-3.598224146	2.091230994	-2.517843345	0.193869031	2.562209677	-3.301144302	-1.142748969	2.374214344	1.784402238	1.278694322	-3.792392387	-2.675395706	1.015295106	-1.592490283	2.415733317	0.988978558	3.212937579	-3.523567558	0.695434895	0.202827702	-1.999065135	-0.373389819	0.439217103	-2.588792635	1.04883008	-0.251424582	-3.674120772	0.321378025	-0.923231615	0.034609161	-3.004038637	-1.178699446
Clc1cnc2nc(CC(=O)ccc3ccsc3C(=O)CC(Cl)cn2)c(C)oc1Cl	0.716378216	1.924601632	-2.360135884	2.923956256	0.569782236	-0.722318005	0.287620142	-2.506911809	-2.543747345	-1.980204054	3.030071699	0.701097102	1.981194531	-1.440232516	-0.575788462	-2.355919391	0.38427756	0.339890865	-3.147193962	2.254062375	-1.668746358	2.715360241	1.98833684	-1.531880775	1.843581509	-0.218036462	-0.675897492	-0.511598753	-3.768073325	-1.710357314	-1.425393647	2.022201737	2.916542319	3.157299173	0.162636619	1.661764446	2.525465643	-3.492947172	-0.716341323	-2.524613521	2.19372182	0.888561575	-2.204638617	2.135481241	1.466581287	-1.662584373	2.629641678	-0.367701582	-2.465796011
CON(c1nc2cccc(CC(=O)n3cc(F)cc3C)c2c2)c1cccc(O)c(=O)n2C	0.715542514	-3.663084101	-1.962928668	-3.581928084	-0.165585806	-3.079026478	1.148553671	-1.200696439	3.145949201	2.511600411	-2.527465287	-2.26247334	-1.943027146	-3.270359425	0.940123831	-2.613824432	1.10337767	2.863619017	-2.187310375	0.580607511	2.79729283	0.849935793	3.13470701	3.215655218	-0.994671077	-2.579730755	1.604179183	0.860018502	-3.018818055	3.186236031	1.778027039	3.174610498	-0.563438384	-1.031858362	-0.834336173	3.245677146	-1.130407936	1.422231169	-0.809463205	-2.599614794	0.03939213	2.395165413	-3.202708741	1.561117737	2.881349695	1.809170101	-0.590206749	-2.330549485	-1.347835428
CC1CC(O)c1(C(=O)NC(C(C/C)O)/C(=C/c3ccsc3)c1(C)C#N)cc1	0.712666667	1.999098644	-1.121736919	-2.403029163	0.357411596	-2.108811322	2.296351919	3.295182571	-3.284183999	-0.189476818	-3.370450665	-2.130150859	2.392877295	-2.130393187	1.487171998	-2.693034955	1.530908564	-0.182735378	1.275373953	1.012338863	0.643819058	1.637727205	1.479315985	-0.669470342	0.270846744	-3.754201331	-0.835565969	2.860075279	-1.850444686	1.893688082	-2.648488651	-3.230905332	1.134594263	-0.865419947	-1.292952023	2.175753897	-3.432612365	2.796371196	-3.196585876	-2.253365679	-3.64228568	-3.761123199	-2.096768667	-1.612053605	3.251176148	1.685358971	-2.097089968	0.186160365	-0.107682138
CN(C)c1cccc2nc(C)nnc(Cncc(Cl)cc2)c1C(c1ccccc1Cl)S(=O)=O	0.708583333	-1.3949624	-0.502711123	-3.009729803	1.057655859	0.61140828	-2.211966622	-1.142481326	-1.591168521	-1.50437476	-3.313357692	3.084892965	3.171220163	-2.542638046	-1.537456641	1.79293572	-2.939605529	-3.273089322	1.505229791	-3.310800378	1.902868039	1.183636667	0.460598393	2.209884938	3.277411012	1.335435738	2.72527939	2.336704819	2.676452196	1.923485904	0.544516016	2.546628153	0.051069793	0.757103327	-3.091679242	-3.780325369	-0.010308685	-0.555454556	2.456960617	-3.737774725	0.645928241	-0.725392324	-0.767074624	-3.069473176	1.276453546	-2.842266611	-2.851956623	-0.053845763	-1.713687287
ClC(C)CC[C@@H](c2occ(C(=O)OC)ccc2C)C\c1cccnc1	0.707948413	2.892072428	-2.735696748	-2.619576141	1.536576037	-3.538350402	2.384569699	1.689245322	-0.741915884	-2.910638427	0.78811455	0.106612578	-0.912028699	0.770454592	1.534833433	-3.306393672	0.908571576	-1.229972479	-2.921646339	2.414578668	0.045066527	-3.124318095	-3.641834003	0.801094836	2.738158711	0.919904515	-0.715652229	-0.607143896	1.087458902	2.039746388	-0.631355769	-1.299361737	3.137036706	-1.841307596	1.937350866	-1.932109666	-2.665481348	-1.309567274	-1.202628708	-2.55137975	-1.73354386	-3.615808718	0.003317845	-2.689514004	-0.467153664	-3.324850588	1.227973245	1.100360721	0.386946755
C[C@](OC)C1CC(C)CC(N)C(=O)OC(=O)CC(c2cc(C)cc(C)c2)c1	0.705738095	-3.795659281	-3.029287113	0.123256634	2.442213941	2.48637757	2.961038806	-2.299351414	-0.011757683	-1.229329839	-3.339157084	-2.45236778	2.703957529	0.969727011	0.979009883	0.410921716	2.126451396	0.709802668	2.660329752	2.660009805	3.20300258	-3.259256071	1.412193696	-2.166045084	-2.042556751	-0.49554821	-1.5337411	-0.149993858	1.478226165	1.415342517	-3.043506261	2.301633648	-2.05403424	1.039468787	-3.400443473	-2.442771539	2.055945472	2.286395157	1.571764249	2.375583341	1.994741402	-2.779403614	1.310671849	-2.599533677	-2.442762056	-2.088143548	2.249656155	-0.230762112	-2.644300272
ClOc1cc(C#C)nc2c1CCN(c1nccs1)n(C(C)C)NC(C)(C)C2	0.699666667	-2.104323772	1.131035115	-1.576676224	0.6540685	2.074656606	-0.376102052	1.477307453	0.769920425	-3.449067592	2.680492059	1.794246685	3.069406038	-1.320744154	1.95905995	3.173222351	0.535394108	2.737550518	1.818406894	2.067859442	-1.951967332	-0.777270678	-3.112431433	-1.680975789	-3.3780792	3.069154985	-0.110313112	-2.670123567	-1.01417319	-1.762880746	1.314916211	0.276737083	-1.946806861	-0.162037381	1.800870445	0.902215671	-1.866612874	1.259987962	1.295893352	-1.390575705	-2.855571075	-1.947293312	1.734539	2.8026802	-2.813958277	-0.03588999	2.642119545	-2.352558114	-0.376119039
COC(=O)/C(=C(Nc(C(C)(C)C1=O)N\C1(C)C)NC(=O)C)Sc1ccc(Br)cc1	0.697777778	-1.602468809	0.207480509	3.022526173	1.578492951	1.171172478	0.311802311	0.492305579	1.511035027	-0.958814687	0.578529006	1.906150784	1.050563367	-1.058115389	2.680948633	2.536934462	-1.828346323	1.54289797	2.652152171	-2.877859201	0.093652765	1.26056536	2.660165925	-1.043372552	-3.388482046	-0.077236936	-0.426467949	-3.706989672	-1.862446042	-0.886980394	-0.471575086	-0.277247644	-2.039501826	-3.240691144	1.20761281	-1.928649874	0.62809601	1.264343296	-1.213681769	-0.732848544	-1.530455211	-3.042845913	0.48184127	0.689678326	-2.585021982	-3.764555331	-1.699123778	-2.606725795	1.762083108
OC(NC[NH+](C)C)c1nc(-n2c(C)nc(O)cc2c2CO)c2cccco1	0.695119048	-1.878393119	-3.082828514	3.147906736	-0.500952694	0.704682185	1.353847471	-1.300849102	-3.70332832	0.582759087	-0.028556512	-2.233875029	0.99239079	2.350912124	3.126805974	0.724273379	0.368620181	1.116583473	-1.689623748	-0.00290096	1.712794068	-0.413628069	-3.568748333	-2.535583259	1.455213583	-2.910882893	1.182130925	-0.432621375	-2.13689949	-0.039594669	-3.794908459	1.025172441	-3.162260341	2.552251302	1.127263793	-2.250729479	1.557878539	-2.263061733	1.660327445	1.261344798	-3.42494185	2.668992624	2.858301492	-1.153707776	1.494864329	-0.753512745	-1.547120539	0.414626562	2.148865289
COC(C(C(=O)NC(=O)C)c1cscc1Cl)c1cc(Br)ccc1Cl	0.690366667	-1.295971026	-0.588802266	-0.772866006	2.407769939	-2.728653888	3.004376542	-2.065478365	-1.227335532	-3.71084536	1.048667455	1.702266819	-0.367709283	-3.435342406	-2.271797678	-1.855580009	-3.729907838	-0.226724569	-2.545754846	-2.085212674	-0.086186008	1.917874446	2.479064596	2.320143575	2.484447962	-1.729975666	1.692566195	1.043453345	0.079395096	1.499359631	-2.404632353	-0.916930544	0.841501226	-3.244896974	3.144399438	1.771180077	-3.358916124	0.721078663	-0.141799109	-1.694336059	-3.630125507	-3.631449912	-0.2139399	2.454463834	1.631118548	0.005637614	-2.339513826	-1.529095423	0.975100031
Cn1ccnc1CCN(CCOC(=O)OC(C)c1ccc(CO)n2)c2nccccccc1C	0.690185932	3.129177393	2.576514222	-0.09514711	-1.98659094	-2.020423675	-0.984026281	-0.508322654	0.693732806	-1.253287695	-2.957784099	1.35461545	1.635298869	-2.29954459	-2.444306836	0.827208791	0.47781315	1.768208868	-0.490305846	2.784856773	1.918669541	1.675689162	-2.348061396	-2.848546319	2.904835553	2.735522656	-0.22955596	-1.787276551	0.180603458	-1.78334762	-3.500040664	2.674751024	-2.749764376	-2.747295434	0.632017723	0.426872854	-1.446668648	-0.406093185	-2.41564303	0.227034272	-2.424575729	1.673342398	-3.767697923	-3.466310102	-0.212961174	-3.272021508	1.609853589	0.274038068	2.505655371
C/C(=C(\c1ccccc1C(=O)n1C(C)C/C1C12C)C(N(C)C(O)C1)C(=O)C)C2	0.689387763	0.340121409	-0.962195862	1.871092776	0.331665386	-2.431421577	-0.218792054	3.263433526	0.054065415	-0.279855438	-2.662489923	-0.981652702	2.737403352	-3.732941308	-1.441346788	-0.506581482	-1.193910803	1.026116223	0.955059166	-0.079283145	0.292088822	0.467748999	-0.785790045	-1.355062883	0.019612706	0.475221231	-1.319888213	-3.468898686	-3.376510668	0.174162347	2.298981896	-1.275587973	-1.152847171	2.900672595	-1.107249996	-2.814841648	1.190946881	1.388325764	-0.898145305	-1.607832569	-0.982454565	0.436875589	1.778811953	-0.189381235	1.939621053	-1.98549559	-2.961477896	-0.673992082	0.59174424
CC(C)Oc1c([C@@H](N)c2C[nH+]2)N=C(N)N2nnc(C(C)C)cncn21	0.687428571	-3.253868685	2.695421325	0.021539683	-1.829346166	0.183727502	0.120221249	0.091423046	1.972179324	-2.003462236	-0.283414014	-1.919359164	1.093338374	1.574751841	-2.97891274	0.016044147	-0.544813184	-1.481072756	-0.987457315	-1.905286712	3.213617538	1.784928138	1.842965363	1.469525358	-1.521115681	-1.303035122	1.775218968	-1.779558948	-1.116157129	1.005866108	0.13488453	-3.432892764	1.174896029	3.07637493	1.309009322	0.90542077	-1.635326182	-0.818213552	2.346000524	1.254609134	1.938557384	-0.563790214	-3.52742492	0.973296766	0.682878732	0.969970545	1.170402114	-3.550357842	-2.535898599
Clc1ccc(-n2cc(C[C@H](CO)C3c4c(cccc3C)cc(C4)NC=O)c2=O)cc1	0.687393939	1.948017656	-0.901826804	2.523165844	-2.573458727	-3.594117175	-2.939268092	0.50614729	2.159803533	-3.033000959	-0.106983999	-2.011726689	1.164709632	-1.449438822	-0.890279465	-3.269179161	2.679114715	-0.541513468	2.390181128	-0.177639428	1.456353289	-1.218581024	1.52003886	0.330038696	-2.837554372	-3.729397835	-2.101704399	-3.413727264	-0.075541628	-3.426276666	1.742866981	-1.434549364	-3.542865241	0.449570714	0.56321398	0.433834062	-2.418476255	2.744427048	3.073097196	2.382108298	-0.040033143	-1.163926485	-3.191018292	-3.091283255	0.412638526	-1.730833698	3.005220857	-1.349689328	-2.443099998
O=C(c1c(C(C(C)O)cc1CCO)CC(O)c1ccccc1Cl)N1C(F)c1	0.68552381	0.882626262	-2.621371899	1.505858215	1.623929149	2.222705161	-3.482569287	-1.883057827	-1.869602304	-0.344863483	-3.430059218	-3.675242979	-1.761386335	-1.822141379	0.078864927	-1.742182678	1.474318498	0.472599615	2.601470889	0.45350027	0.768377131	3.159238623	1.67526	-0.458389914	-3.124849664	0.313069578	-3.115168537	0.701085052	2.250760335	-2.943071502	-0.582137431	1.464985347	-0.448948908	-2.114254793	-3.626097517	-2.663564427	-3.752282566	1.156013584	0.917707374	-1.960783003	2.839798912	-2.616784601	1.584023747	3.16441961	2.727592317	-1.458227949	-1.817813839	3.034930381	-3.351400138
COc1oc(C)cc1COc1ccc(N2C(=C/n3nc(C)c3=O)cc1OC)cc1-c2ccccc1	0.684171226	1.669744929	1.257925384	0.287364908	2.802695387	1.330375953	2.803039288	0.741594523	-1.766090984	0.260657647	-0.402624619	-2.217539137	3.02426958	-0.609062054	-0.285347554	0.588119255	2.348198682	2.409178482	1.806849901	-2.761007124	0.194331489	-0.257136242	-0.101875977	-0.263247801	-2.594898576	-2.567280276	1.9006224	-0.665914549	0.622109006	-0.447596787	1.606588703	1.577624497	0.224141952	-0.372974541	2.80939636	-0.278823774	-1.403264523	-3.260584457	-2.017884907	-2.256946756	0.373787821	1.338490969	-0.391181458	1.528612694	-1.904733398	2.515366968	0.873799396	1.513508424	2.991394866
O=C(C(Nc1ccccc1)C[C@@](CO)C[C@H]1OC)ccc(C(F)n2CCCC2)c1	0.683619048	2.044438101	-0.622944573	-3.735776387	1.727305365	1.19357696	-0.679197459	-3.601670798	-0.252251876	-3.468165415	1.271446541	-1.602382773	2.234445658	-3.525266536	-1.625536447	2.43316755	-3.782426588	2.434561761	-2.675159125	-2.98911152	2.629576296	2.019610121	2.608932094	-2.370169088	-2.778975615	2.468902059	-2.635995676	-1.175881526	-1.750600754	-3.432048561	-1.73368112	-0.497394135	-2.270622755	0.009223522	-0.557139806	1.458073247	-2.738810918	3.256328631	3.088180262	-0.917762802	0.884503258	0.080001561	2.726974837	-1.357293942	-3.728050103	3.047234154	2.964008355	1.532915258	-3.641645664
COC(NC(=O)cc2c1ncccc1CC(=O)n2[nH]ccc(C)c2Cl)=N2	0.682925926	0.228594859	-0.973793552	1.950584607	2.210624104	-2.480307204	2.018437672	0.442281341	-3.482218832	1.247140641	0.465694252	-2.144298451	-2.525917143	-1.016811655	-3.665221146	1.575810753	-2.535061115	1.397711452	0.382753264	0.38319941	0.886884574	-1.08328056	-2.525170566	2.29521949	-1.922032181	-0.799524856	2.046318791	2.473927037	-0.985124471	-1.733877021	0.409877774	-1.239990787	-2.364870544	-3.662179375	3.292081641	-2.792387221	-3.430431582	-2.677298827	3.19448023	-2.421798491	-0.014133364	2.432957823	-1.64730689	3.161179104	-3.243754445	0.395862252	3.109066631	-3.414625543	-3.311654679
CN(C(=O)C1C(F)c1CCNC(=O)N(C1CC(C)C)C)[C@@H]1c1ccco1	0.68097619	1.274017366	0.186784292	-0.183758345	0.532762765	2.372343198	2.79919699	-3.367916628	-3.17857218	-2.870889245	3.1377673	1.633486263	-0.312917981	-1.402618362	-1.363330083	-1.488127285	-3.791852629	2.172087195	-3.464222774	0.829290677	-0.918312762	2.876912382	-3.477707293	0.021767136	-2.425638841	0.816484282	-0.13454955	-0.308284265	0.058357593	-0.140112107	-2.470980897	0.123465321	0.099726865	-3.075153628	0.586083303	2.677922662	3.212043429	-3.089685969	-1.281703423	0.952333464	2.544396663	0.405563674	2.366503397	-3.475720811	-0.414644072	-2.690688619	2.880821243	-0.236130207	-2.676461562
COCC[C@@H](C)c1ncc(N)C(=O)C(C(=O)c2cscc2)cc1Cl	0.67997619	0.020482235	-0.540144766	-0.746406344	-0.258514607	-0.184391049	-0.708376574	-2.146098858	0.414075102	-2.324904676	-1.048308422	-0.588472475	-3.152421395	-0.208409724	-0.652849652	0.647968939	-3.19321377	-3.153023325	-3.239979808	1.86464003	-1.577344408	-3.714313604	1.125858376	-2.387078781	-1.706504005	-1.512240328	-3.642720974	2.611114724	0.654335516	-0.551139387	-0.106796681	-1.492777216	0.125632448	-0.381356372	0.987332872	1.425617205	1.600937317	0.175196442	2.093335684	-3.589337475	2.98672873	-2.235353874	1.769674331	1.472233151	2.086018403	-0.95768755	-0.91259363	-0.770051868	0.318925496
CC(C)n1nc(C[C@H](c2ccccc2OCCC2)c2c1OCC(=O)CN1C)cc1Br	0.679624339	-2.894883459	2.75762305	2.963000779	0.060943414	-0.605881132	-3.43414308	1.264799806	3.05474707	-1.022171597	1.43294311	-2.106507799	2.609601031	-1.015105633	-0.593456374	0.974987852	1.563887043	2.087821376	-3.749089728	3.080942451	-0.80753889	1.018596888	2.789657861	0.233983208	-3.584368787	1.62850137	-1.551815235	-0.775174962	-0.85251956	-1.023333423	0.00619762	3.04839332	1.138547325	-1.759135782	0.926334883	0.248629426	2.456591242	-2.820532516	-2.259842128	-0.213974908	0.284236289	-1.232708772	-0.091840889	-1.38901808	1.078791566	1.448860382	0.17963147	2.312305702	-1.150970203
C(C(OC)C(C(=O)n1cccs1-c2nc(C#N)ccc2C)C1=O)COCOC1	0.6795	-2.011091315	1.923372527	-3.493686239	-0.671724368	3.192865677	1.121204884	-0.160165129	-0.366697283	-1.599842555	2.545731343	1.638214301	1.275670586	0.691741818	-3.786634652	-3.213198659	0.821360361	2.728825965	-0.138034485	0.871846204	1.012362201	-1.3024049	2.531165132	-0.632443317	2.154072484	-3.517019689	-1.9401432	1.691256424	-1.690017606	-2.140640599	-1.564476196	-2.131220804	-0.788613829	-3.436105273	-1.812013751	-1.281387181	1.141238626	-0.956745787	2.667510148	0.14278913	2.128994672	-3.111728693	-1.424809168	0.297280729	-1.353583939	-3.571376647	-3.702294128	-2.323966873	1.776440955
C(C(C)c1ccccc1)c1nc2c(C=O)cc1C(C)(C)CC2	0.677666667	-0.931160074	-0.592765234	-1.610326805	-2.117430777	0.892635576	-0.291764021	-0.007988024	0.558431648	-2.836652991	-1.808256827	1.388318615	2.288006168	-0.176916152	0.754657082	1.592499582	2.619494954	0.045971292	0.073905248	3.170892176	2.991151037	-1.371481146	-3.201099719	0.916075168	-0.181316098	1.361808603	2.338057005	-0.380454925	1.286922968	-0.270031563	-0.401013382	-3.138980475	1.900738025	-0.303501764	-3.132766226	3.217489509	1.205723142	-2.084529184	-3.090910526	-2.68502546	2.955809586	1.821364779	-2.080808285	0.301104587	3.024825332	-0.112412869	1.007760913	-0.448724839	0.505357663
COc1cc(F)nc(N2ccc3(N)cnc(OC)c32)ccccc(F)cc(\C(=O)C(C)=C)o1	0.676489327	-0.049434896	-1.089507543	2.422956138	2.132898144	1.820170828	-0.084401691	0.390127127	1.499437661	1.660408621	0.714237807	-1.868401369	-1.934272962	-3.017634085	1.541602163	-1.176479792	1.73257556	-0.637308248	1.931714298	-2.801633444	-0.927345402	-3.197157833	1.103678539	1.143030764	-0.854821844	-0.466367773	-2.158777654	-1.245600605	2.251079036	3.228086858	-2.282725996	1.990549766	-2.057119024	-3.073450217	2.137631117	-1.717421668	-2.418926759	0.212841917	-2.762038581	-3.292887853	-1.952918975	-2.64435978	0.019515686	3.220822568	0.040506491	-0.961135349	-0.643948435	-2.677010336	0.695403205
ClC(=O)c1ccc([C@H](C)CC[NH+]2C(c3ccccc3F)S(C)(=O)=C2)cc1Cl	0.675357143	-0.61107551	2.479432946	2.331698544	-3.020870533	2.495527638	-0.361790116	2.787603415	2.530747686	2.200564075	0.153811043	-0.946407285	-0.64708962	1.367466816	-2.59810285	-3.44182004	0.14674156	1.953194076	-1.916084247	3.096330005	-2.653882561	2.770795063	-2.446407414	1.667171493	1.100259342	2.392148204	1.925772877	-2.365655356	2.190593162	0.465123817	-1.689224133	-2.323343036	0.406231426	-3.38058509	1.345650541	-0.993449457	2.004434651	1.867353984	-0.043436113	0.363228834	2.920707401	-2.100798198	-3.377667772	2.803509066	0.41400213	0.228723152	-2.011755744	2.083654051	1.5904562
COc1cc2cccc([nH]1)c(C)c(=O)S[C@H](C)CC(c1ccccc1)C2	0.675124339	-1.791845047	1.595524578	-0.918504175	-2.2922162	-2.654770825	-1.545780231	-0.121444734	-2.855845592	0.121996946	-0.032751836	2.997456555	-3.675656887	-1.505843293	-0.019705366	-1.363958304	-2.03006605	-0.292720267	2.330726565	0.392290861	2.515090837	-1.156823278	3.060866605	-0.626024788	-0.141455052	-1.580043829	-2.441293054	-3.083664132	-2.049304872	-1.357292724	-2.103067635	-0.100476927	-1.173500827	-3.369575794	0.367469461	-1.0958341	1.946227122	-3.245034376	-3.079518726	-1.003698563	1.441476674	-0.546541873	-1.376457713	-3.153815937	1.795139922	-3.471920229	2.087494533	-3.344723615	-1.739516678
CC1C(C)[C@@H]1C[C@@H](CN(c1ccoc1)NC1)c(=O)c2ccccc2nc1O	0.674785714	-1.202792605	-1.273093796	-0.014937462	1.452370945	0.242951135	-2.367337579	-2.874096337	-0.248270521	3.176983808	-1.804046928	0.919010159	1.384023412	0.775397607	1.428134619	0.158666707	2.51891932	2.042792029	3.052480498	1.198669938	-1.82399467	0.364476398	0.887699082	1.350269876	-0.33263249	-1.550225516	1.506661727	0.362665696	-1.229597755	-1.526994642	-1.458640479	2.924732263	-2.244589984	1.409969905	-1.681665076	2.926612055	1.804140073	-3.313620595	0.11657205	1.537570523	-3.262188462	2.995593634	2.827654419	-3.484942129	-3.188786357	-3.444241304	1.568493638	2.637065195	-2.087305999
CCOc1c(N)c2cc(CNC(ccc(ccc(O)cc(F)c2)c(C)c2)cc(F)n(F)cc1F)N2	0.674464286	-2.443053912	-1.699754873	-0.315718476	0.947350071	-3.372941088	3.09096304	-1.099908159	-3.251344063	1.066725864	0.600305475	1.151146053	-0.728194406	-2.464858314	1.110314809	1.092704621	-2.606845816	-0.885130812	2.835720877	-1.182639383	-2.205139652	-3.356677744	0.579926809	-0.673392337	-1.240112533	2.326079693	0.330410536	-0.359913551	2.425642284	0.178783543	2.703906295	-2.156037242	-0.47849835	-2.807432369	2.764840796	1.543561219	0.085385105	1.155099074	-3.214555962	1.828831118	-0.338844478	-1.146504584	0.761587806	-2.206341063	-0.307152094	0.989433794	1.407960458	-1.156625171	1.354671681
OC1=cc(C)cccc(COC(=O)NCC3CCCC3)cc2-c1cnnc2=O	0.673739821	3.174450715	-3.153159996	-0.181322241	3.266280244	1.18837971	-1.295469022	-3.496191159	1.319392232	3.069809668	-2.843200987	-2.327549023	3.211463802	-1.901096979	-3.235226216	2.412736828	3.264085411	1.612876454	0.244867995	0.45044966	2.218125652	0.808178804	0.236443383	-1.816484222	-1.506651106	-2.539493628	1.568823169	3.046335581	-0.185922392	-1.09396245	-0.974997177	2.032717684	0.510361285	1.996971075	-0.454293888	-0.034113767	0.007503027	-3.065260129	2.039616018	-1.422299	-1.743234765	-3.357883905	-1.827594462	-1.38948164	-2.833009695	0.215840912	-0.56297007	-3.582797176	0.492453878
Oc1(NC1C[C@H]1C(N(C)C)[C@@H](OC)cccc(O)cc[C@H]c1)c1cccnc1	0.670833333	1.032085763	-2.893788992	-3.76560819	2.688568988	0.831203597	2.462391685	3.140200235	2.36978429	2.850418465	-3.121978282	-0.201639495	2.49283801	3.26972926	1.285408054	3.001529154	3.151650609	1.482720954	1.110329322	1.401738132	1.424654891	-1.325876356	-0.277412948	2.254813405	-1.479618751	1.340913845	-3.254991635	-1.768465265	1.860348271	0.60557836	-2.706092035	2.683078269	-2.094183496	2.941535839	-1.494406744	0.063057877	0.947352399	-2.404175355	2.91782853	-1.312976456	-3.262784508	0.602150684	-0.348353501	1.804005932	1.328787165	2.477186398	-2.634857628	2.90919143	-0.460834446
Cc1nc2c(cnn2C(OC(C=O)NC(F)F)c2cccccc2c1)C(C)(C)C	0.670690476	-3.471159168	-1.909165715	2.411810066	-2.213408609	-3.61053966	-2.074627481	0.444697875	-2.772032236	-3.138518707	-2.73913481	-2.465786183	1.570523638	-3.536120193	0.940093912	-0.108213971	-0.312673685	-0.444081374	1.429251718	-2.96660218	-0.468871106	2.69034675	-0.915560604	1.522398589	-1.20105823	-3.099584076	-3.513300341	-2.712966052	1.911640979	3.211918427	-2.933751951	3.022976284	1.379576698	0.909973376	2.461011667	1.065892683	0.45076398	-3.132809393	-1.281270571	-3.482277808	-2.891241306	1.761103294	-1.322701491	0.690708749	0.181417751	0.179599092	1.576445215	2.370483113	0.436677325
CC(C)(O)c1cc(Cl)cc(CN2)cc(C(N)(C)[nH]cc(C)c(C)ccc2)c1	0.670002785	1.517795154	-2.32892513	-0.851000079	-0.816024273	-1.107278752	0.719811602	3.109282799	-3.585350713	0.597477054	-2.983576173	2.021067091	3.133545526	-3.412091807	0.925428985	2.299986737	-0.024531261	0.745777129	2.155515917	-0.210927393	1.516227025	-2.838869855	3.152734623	1.06083736	-0.290991381	-1.782760639	-0.954930415	1.814999238	1.580519741	0.382859804	1.359466898	-0.47363797	-1.544114306	1.820909746	2.873043633	-2.678628695	3.074390293	-2.371643077	-1.784607864	3.174356035	-0.947597452	-2.812115706	-3.215477135	-1.345131635	-2.460252797	-1.023887623	-2.670392612	1.376411911	-0.331313104
C#CON(c1cccc(N)C([C@@](=O)C(=O)C(F)F)c1N1CCC1)C(=C)C	0.669702381	2.994490768	-3.170999003	1.65852039	0.968161334	1.011540577	3.170612594	1.447553397	-2.390204026	-2.739449466	-3.327414898	-1.729954803	-2.009775299	0.579759457	-1.181819585	1.099672819	-2.146802739	1.059043152	-1.558613472	1.261380406	0.633071212	-3.334904629	-2.581209722	1.182943704	1.343623348	-1.623810004	-2.406407121	1.778842949	0.592042613	-1.325380623	1.163617137	1.983537632	-0.08098782	-1.481018053	2.335878616	-1.787726763	3.203808972	1.03327888	1.76174311	-2.311034271	2.016389957	1.971972819	-3.695222678	1.09221014	-0.11324122	-0.940685789	2.380095175	1.771259636	-2.436758464
C(C(=O)Nc1cc(C)cccc(=O)c2S(=O)OO)ccc(OC)cc2C1F	0.668973366	-0.710843696	0.508223293	0.31466902	0.248568619	-3.108193945	2.770387755	0.176132939	-1.44324056	0.959080665	2.386476117	1.031706706	1.723725179	-2.097957358	0.032052193	-2.671486213	-3.283693493	-1.535486329	0.922483024	0.93324643	0.291363771	-1.323042246	-2.799338216	0.006863076	-0.879783053	-0.886850724	-3.311956296	-3.084235597	3.21402002	2.428898832	-1.061326011	0.22020041	2.710163587	-3.544271045	-0.449418205	2.428343846	-0.500710324	-0.629446066	-0.755535755	-0.235134935	2.6424124	1.969672757	0.486022113	-2.226762108	-1.333029382	-1.606036742	-3.526179485	0.821969124	0.062119483
COC(O)c1cccn2nc(NC(=O)Oc3ccc(Nc4c(C)c4nc3)c(F)cc2)[nH]1	0.667619048	0.28036859	-0.779926571	1.570953296	-0.317846133	0.677934585	-0.042626178	1.304772262	2.036675967	-2.198431404	1.527149993	-0.131295113	2.492236086	-1.04228066	-1.056885264	-2.51492679	-2.360453535	-0.872731762	-1.549309968	1.98551247	1.549726653	-1.982417055	-1.91396134	0.250935155	1.581119977	1.855076575	1.63115339	2.048506767	-3.10758381	1.582276837	-1.172782806	0.343630041	-2.711251715	-1.812667099	-2.284554421	3.222940203	-0.329447371	-1.382797395	-1.815790118	3.058855125	0.336260398	0.50759774	0.197925154	-0.863876337	-2.771570358	1.082078472	3.285197573	-2.151075573	2.223299107
Nc1ccc(-c2[nH]c2C[C@@H](O)C)C1N2ccc(F)c1cc(F)cc2C(=O)cc1	0.666452381	-0.591115654	0.622084707	-1.353116434	-2.822141351	1.343157479	-0.827244272	-0.950775898	-0.594798853	1.143363881	-0.895815463	2.965253437	2.964268679	-1.458324081	2.57868841	-3.718297475	2.593241683	1.70833629	-3.557588306	-1.684877394	0.850044909	1.681509972	2.397458283	-2.452046967	2.990302263	2.304727689	-2.360783508	2.830958388	0.576978812	0.749300513	-1.308297976	-2.693539101	1.33380924	-0.402679716	-2.193842031	-0.968158692	-2.243626912	2.642336643	3.221397157	-3.266696234	1.519882107	-3.420827928	2.003482066	1.715361208	-1.530734995	-3.021068304	1.85223108	0.884544932	0.120254844
COC(C)c1c(SC(=O)NC(=C)c2c3cn2)ccccc(=O)c3ncc1C	0.665586085	-1.347001939	-1.762936637	1.027372068	0.794026632	-2.526713876	2.411765214	0.222795595	2.712198273	1.650005485	-1.109896956	-2.985723268	-0.693120224	-0.006478014	2.074255152	-0.32324643	1.061774618	-3.65682866	0.238893014	0.624136164	-3.339484177	1.12903372	3.256791156	1.345235746	2.083615165	-0.362671052	-1.806340362	1.557381531	-3.252987021	0.679032798	1.726056067	1.157751731	1.819211524	0.612254562	1.268525536	1.748415562	-1.313050661	1.93877099	1.773767075	-0.277661733	-3.384598886	-1.865630102	-0.811066662	-3.531469301	2.475585307	-0.897217823	-0.896083174	2.160896964	-0.708158536
Nc1ncc(Oc2cccc(NC(=O)C(F)c2=O)(C)Ncncc2)cc12	0.665357143	0.465832297	0.90321919	-1.300721205	2.655607374	-1.697915755	-2.619667925	0.096135847	0.42005234	1.730404575	-0.450344359	-2.945873837	2.459787689	-2.02765191	2.21224945	1.998506683	2.872016285	-1.725983492	-0.642252519	2.851430177	2.739004149	1.145703398	-0.745177359	-1.910911722	-1.858422366	0.247735357	-2.899427533	-1.022595563	-0.359732582	-3.188617654	1.909784064	0.550966328	-3.638953823	1.96815123	0.36082553	-0.781941886	-1.269898867	-2.60469315	-3.31804295	-3.529304677	-2.745747454	2.592509279	0.403311099	1.559925448	0.985655882	1.56655834	-1.147376896	-2.541447083	3.07612365
O/C(C)n1ccc(c2cccc(N)c(Br)n(Br)ncc(F)(F)ccnc2)c1	0.664560755	-1.744681995	-2.625724446	1.554379819	-3.503998459	1.960022476	1.327165332	-1.256332927	-3.38225853	-1.180128982	-1.006410517	-1.109180312	2.683522552	-2.990812598	0.643421354	1.859767494	0.114844635	-3.59505958	2.09313936	-0.615747259	0.613181237	2.351545542	0.264043157	-0.958909157	-2.774112421	-3.048379099	-2.966778889	1.795526057	-0.786454712	-2.602178194	-3.389364695	-1.990707931	-3.218410693	0.420170633	0.379899168	-2.566314788	3.106134717	1.600950426	-0.122411326	-2.089605291	0.6560475	-3.215051255	2.573814626	-0.222652347	1.737695703	-0.234987485	1.71900299	-1.564803494	-3.74360388
COc1cc(NC(C)=O)cc(CN2COC(C)C(=O)NC(C#Cl)=c2C)n1	0.663592857	1.044593736	-0.280522122	3.002897395	-0.333120552	1.647787842	-2.202979831	2.789443714	1.920266024	2.532798253	2.071744785	1.076907572	1.631652534	0.640098023	2.749143451	-0.744208206	-1.219210802	1.457467283	3.177541919	1.135128711	-1.276671817	-2.406590403	2.652143086	-0.667215573	1.242172486	1.874115092	1.853433214	0.816657924	0.159504982	-0.955695977	-2.419146086	-2.559929104	-1.75843935	2.8202652	1.821485531	-2.133914015	-2.417010767	2.012987112	1.327053496	-1.699332628	3.071605557	-2.600703364	-0.119254624	1.786374235	-1.851255912	3.088800571	-1.93073455	2.194621125	0.775908983
COC(=O)C(C(C/c1ccccc1[C@](C)(C)nc(Cl)o1)c1ccccc1)cccc1	0.663242857	-3.362900519	-1.502250316	-3.1896848	-0.863021264	1.881549948	-0.511739716	-3.632091117	-0.357113175	2.225093705	-2.662454328	2.09084899	0.464810528	1.932281414	-1.65852475	-1.688650486	-2.564754721	-0.160285364	2.875375575	-0.726012003	-3.649920053	-2.075957209	-2.969460271	-1.945742763	-0.546063371	-3.451657092	-0.025482037	-0.611212119	0.663497275	-3.336275977	-3.635168904	-2.040978801	-1.20133458	-3.287803703	-1.007600079	1.075736418	0.013987887	0.642017332	0.099337314	0.422765579	-3.315282459	-1.033099903	-2.274556561	1.064590005	2.498976405	-2.582114119	3.266042591	-0.937597313	-0.694497142
C1=CC(C(N2cccc2/C=C(/C)c(F)ccc(C#N)cc2)[C@@H](O)NC2C(C2)C2=O)C1	0.661142857	2.614479889	1.791666376	-1.301648464	0.82302838	-0.75377639	1.178770664	1.872026477	0.387373624	-1.132827742	-1.429162238	3.07027819	-3.484872843	-1.001391545	-1.423058471	2.506241205	1.229397446	-0.10054118	2.650624924	-0.735013527	-2.045568111	-3.790973855	-0.938539879	2.156078667	-2.60188638	-0.492145216	1.607591262	0.016297804	3.029822039	0.57214821	2.201023008	1.011360227	2.380229059	-0.818197996	-2.866099125	0.669998382	-1.497374096	1.098546408	-2.529392105	-0.628163664	2.888093737	3.289347455	2.675281087	1.205249747	-0.429842385	-2.525686611	-0.619325517	0.074721117	1.69741304
C/C(=O)c1c(-c2ccc(Br)c(C(=O)c2C(C)O)C[C@@H](C)O)c(=O)cc1	0.660857143	-2.999829517	2.831026613	-2.335181321	2.3817306	-2.20209083	-1.135871637	-0.010256507	2.338257127	0.240913274	-3.314972239	0.981834373	-3.610718469	-1.798823597	-2.142165123	1.477467583	-3.666275681	-1.700664897	1.255683758	0.911850025	-1.414659061	-0.948092526	-3.065072874	1.94145519	2.765141104	-2.422012629	-1.342436328	1.841340428	3.037637569	3.236794964	-1.489595604	1.724923774	-3.280825385	-0.221112055	-3.132989386	2.933138816	-3.750337275	1.141829489	-1.827164523	0.198516025	1.59639034	0.462834447	-2.983403486	1.834256159	-0.283911739	1.597235105	0.773818283	-3.295957176	2.088690941
Clc1nc2nc(NC(C)Cc(C)C3)C(=O)c3cc(C)c3ccnc3n2n1	0.658935382	-1.873588849	3.100997574	2.899722523	-0.101394269	-2.304412989	-1.721813365	0.728520298	-1.468531376	3.117345343	0.244544122	2.100992754	-2.359255018	-1.785918892	-3.786103319	2.324973309	-0.521168396	2.700420071	-1.76439884	-0.826638477	-3.791512274	3.265743344	2.205851376	1.078451637	-0.111826809	-3.264948073	-2.301110527	-1.394645196	2.74060696	-3.353206444	0.175403818	-2.339780548	-0.346537761	-0.755233533	2.170845742	-1.446641433	-1.870508865	1.489929837	-1.80970177	-3.494525365	-1.84598325	-3.433869254	-3.25491693	-2.554993622	0.439423249	1.328126635	2.973053176	3.29979565	2.430153026
CN1C(C(c2ccc(N2nc(C)c3cc2F)c3)cc(C)nc2)ccc1=O	0.658684477	-3.795983859	1.667294552	-3.081075774	-0.811695267	2.842005862	2.929924918	-3.373869107	-0.418560357	-1.061482263	-2.156480088	-0.916134939	-1.446513273	-2.27027211	-3.330612754	1.957413275	1.482905848	-1.107838774	-2.711383814	1.821632908	1.525611059	1.637549248	-0.364345103	-0.697261059	-1.274462784	-0.042930637	-2.883831595	-1.192560142	0.700869947	-3.549439522	2.101817784	0.136124704	2.636910664	-2.451171798	0.114810851	3.222843137	-1.438228136	-2.074804516	-2.552788315	-3.365326335	1.37230654	0.604559487	-3.352390144	-2.848484597	1.581854632	0.289291987	-2.988950857	-2.681074458	-2.000513374
Nc1(N=Cl)c2c(O)nc(NC(=O)c(Cl)[P@H+](C2)c2ccc(F)cc2)c1=O	0.658141751	2.176987133	2.363786103	-3.411515752	-3.775303701	2.880735646	-1.355628031	0.043812624	-3.606277024	2.417231882	-2.573967594	-3.552601393	-2.022529434	0.335342516	-0.16809035	2.008604987	-0.458915147	0.962976119	2.176579304	-3.018884911	0.18911421	-0.132274809	-3.51989625	-3.763726878	-0.136171495	-2.818076501	-1.614474454	-2.923135251	1.352235945	1.386307702	2.739860808	-1.156349012	-1.503277434	-3.054001927	-3.209550195	1.026673634	-3.212356207	-2.22657987	1.198783022	-0.499924823	-3.643617122	-3.049307593	1.213842609	-3.665752834	2.799810855	-0.403848219	-3.742940905	3.214431747	0.847199337
Cl[C@H](n1cccc1C)N(c1nc2cccc1C(=O)n1ccccc2)N1	0.657287234	2.610283074	-2.430234577	-1.711278475	1.713699108	-0.27130996	-2.707291962	-2.177298379	0.665659827	1.222035103	-0.227461579	0.146715931	2.912745298	-3.270051303	3.163035591	-2.325737331	1.68794234	1.532752556	-3.433264189	2.345703253	-1.086023778	2.78896713	2.705122098	1.097492136	2.907107578	-0.770857873	0.395695859	0.220472194	2.145563102	2.789223942	-0.432489718	-3.457761534	-0.801016817	-1.026442927	-2.38819251	1.2209443	3.130696453	2.466507666	1.406917376	1.343743558	-0.483633102	2.013795566	0.088655112	-2.507882184	-3.588281874	-2.141217232	-1.013947748	0.269117434	-2.690187546
C1c(c2cccc2(OC)/C([N+]1)C1C=CN2C)c1c1-c2cccc1Br	0.657202707	-3.003050876	-0.736662498	-0.155523344	-1.717961691	-1.82910325	-1.186840269	-0.332588944	0.776061058	3.207287798	-2.86237646	1.935115228	1.668514401	-1.35978804	0.392067749	2.625938185	-2.044988243	-3.686085256	-3.542266193	3.158538669	3.100040117	2.709575428	0.536586103	1.24170237	2.11778369	-2.388694963	0.649551458	-1.504565884	-3.378369036	1.142024979	2.045822958	0.958685306	1.456379386	0.35070481	2.337612873	-0.489890068	-2.650648186	-2.235632262	-2.62695324	-2.276326045	1.279369831	-2.063312558	2.03134511	-0.940111921	-0.183820325	-3.701875335	-2.061011776	-2.664516603	-3.407068512
COC[C@](C)(Nc1ccc(-c2cncnc2cc1)N(C1C(OC)C)C#C)C1C(C(Cl)C1C)c1F	0.656190476	-3.489110118	2.437004888	3.296379987	1.011560544	1.556359862	-2.527413586	0.33034596	2.922376687	-3.561302924	0.288645848	1.456341906	3.231324268	-0.090121453	-3.595387451	1.558107234	-2.686198125	-0.982258487	3.213469839	-2.724459101	-1.710900701	-2.465803249	-0.590956878	1.735903118	-2.544341277	-2.707950899	-0.2053975	2.853381968	-3.40721811	1.500885701	-1.39659538	1.032379487	2.563720434	-1.652622783	-3.25349201	0.529814177	-0.262355198	-3.013273981	0.980820299	1.418520589	-1.345300272	-2.58956976	3.29783427	2.126224383	-0.842755219	-1.028717009	-2.321244811	-3.547462956	-2.586185685
CC(c1c(Oc2ccc(C)CC2=N/NC(C)=NC(=O)c2ccccc2)c2)sccc2o1	0.656190226	-0.563239641	0.369649751	-0.02665486	2.64390914	-2.452324688	-0.755579278	1.043450787	-1.185386715	-0.030629273	-3.005771449	2.117755807	-1.162274868	-2.926473671	0.003991265	1.445411957	0.931357288	-1.89208413	0.757537254	0.245739035	3.05927828	-2.660273972	2.492285305	-1.161188202	1.104730017	-0.395362381	2.419489971	0.052897089	-2.72543595	0.076870948	-2.244811674	-2.742734142	-3.472805066	0.135744352	2.818286351	2.009104691	-3.44496955	2.574686015	-1.007197549	1.975995834	-1.490451387	0.092326496	0.846886082	1.162524505	-0.7254375	2.606613619	0.920853973	-1.307278148	-2.021770079
C(N/C)c1nccc(C#C\C(=O)C)cccc(Cl)=C(Cl)/C/C(=O)NC1	0.656142857	3.249370222	1.66747459	-0.763950371	1.162538539	-3.236450967	-1.85019607	-2.646582869	3.124915349	2.846760834	-1.275608918	2.096489646	-1.99487434	-3.587137538	-2.592256997	-3.077245406	0.394102512	1.418478397	1.413485841	2.577240767	-2.135321958	0.59458776	0.786249483	-2.587195776	-1.991378295	-2.618486713	1.486617093	0.326539824	0.53045414	-2.338116326	1.86506584	2.473635312	2.921709317	3.032886358	1.690560651	0.797748873	-1.405576149	-3.473974039	-3.737938688	-1.15480433	2.029486382	2.999954033	2.92224274	-0.205453017	1.640012439	-1.074721128	1.355862955	-0.254331208	0.600461421
C1cnc(C)c2cccc(C(O)NC3(CO)ccc(Cl)cc4cccnc4c3n2)c[nH+]1	0.65488241	1.375232048	0.061719835	-0.431144143	-1.83201167	-3.171076945	1.053634373	1.389998058	-3.141767446	-2.981039881	1.124021426	-2.854385283	1.072160907	-3.24392709	0.019328716	-0.407114002	-2.475780159	-0.121428737	-3.338899667	3.136321799	2.576857692	-1.342297234	0.820882779	0.448716009	-1.303106222	-0.156782308	-1.24111985	-1.344598556	-1.097270928	1.073032693	2.064695407	-0.294993338	-2.765014277	1.569214927	1.186973587	2.180531322	-2.830434916	2.521871826	-3.556401981	0.396804599	-1.339733966	2.813572903	-2.206747498	1.48595247	-0.560397181	-2.612892088	2.738574699	-1.014999055	-2.034835288
NC(=O)Nc1c(F)oc2c(=O)nc3cc(F)c(F)cn(c3c(Cl)n2)s1	0.65480945	1.12642768	2.034818814	-2.801914063	1.903513803	-0.323899789	-1.393871033	-1.618298854	-2.675696439	0.36661738	-1.033848696	-2.375415095	1.936063185	-3.277587261	0.468037044	-2.354451383	-0.228999316	-1.842108922	-0.975671459	-0.743217291	1.982964889	2.231370213	1.590076016	-2.426446619	-3.778687031	3.103241283	2.86259879	1.39811981	0.356586018	2.525346678	-2.841412168	0.965342953	-3.422471993	-0.017992238	2.818752303	1.083683486	2.063029342	-2.194240702	0.51035545	-0.844777807	1.191124818	0.397833446	1.95577842	-1.953531251	-2.152895489	0.495286367	-1.834500181	-0.467510028	0.309618018
CCOc1cnccc1CC(N(c1cccc(CNS(=O)CO)cccc(Br)c2)C2)C1	0.65447619	-0.815417476	2.199753524	1.579696344	-3.026636384	-3.663040879	0.64576311	0.516687521	-1.688199549	0.671312736	-3.797402516	-3.208687706	3.122624714	-2.388846454	0.527297711	0.99086636	-1.283484097	-3.561493227	0.198973692	3.285817953	3.121315494	-0.399219614	0.903330796	2.031012311	-2.44262739	1.815739687	1.120406346	1.617539984	2.460518221	-3.195846097	-0.121950611	0.115242886	-2.017604071	2.471067857	-0.729399322	-1.813646594	0.828461413	-2.166446808	-2.455165289	0.918685406	1.787106572	-0.96661048	-3.664516246	-2.099888826	0.094366192	3.212820121	-2.247651235	-2.839574057	-0.624725301
C1C(c(C(=O)C(=O)Nc2ccc3cccc2O[C@@H]3C)c1n(/C)N1C)SC[C@H]1	0.653867346	-2.831107118	1.770867594	1.303739382	-1.419185661	-0.965206261	0.352995058	0.968189075	-0.21833606	1.528322298	0.151792392	0.533216181	1.144161981	2.22966708	2.440554129	-0.864429494	-3.447553878	1.751541911	-1.330266037	-0.322435063	-3.740032162	-3.088110841	-2.139216604	-0.104298446	1.615207505	-3.252102859	0.394824316	1.659212601	-0.350330249	2.905113743	1.810553124	-2.555129767	-0.512234214	-0.409619087	-2.258450356	-0.476042656	2.88419774	1.140572364	-3.451528954	-0.248949031	1.654008962	-1.915550413	1.768255548	2.048599925	0.385066182	-2.053096848	2.746036752	0.51936795	0.373939368
ClC(C)C(c1cccnc1cc(OC)nccc(Cl)cccc1)cc1	0.652595238	0.090050917	-0.749600588	-3.459621273	2.350628455	2.477117602	-2.103500757	0.730888419	-2.121343268	3.171014331	2.544097728	-2.373542164	-0.122392042	-3.100426802	0.273108259	-0.761181114	1.010238265	2.242573116	-1.556675311	2.767921283	-2.560121162	-0.927197687	1.157374092	2.672877843	1.526695282	0.567923687	-2.647994034	-0.167605884	2.721830328	0.530517623	-3.25865773	1.998533329	0.936236187	-0.103435792	1.280243914	2.485078695	-0.895986851	-1.422781093	0.959657797	-0.936094324	-1.92382152	-3.268983056	-1.252355264	1.765122164	-2.986378191	-1.631792838	-3.024116826	2.647748237	0.916295036
C(c1cccc1c1c(C)cc1=C(c3cc(F)ccc3Cl)C(=O)cc1C)o1	0.652	0.65748867	-2.921105623	1.107828257	-2.6756413	0.634260451	0.799716016	0.618256313	-1.32608677	-3.384324408	1.545767589	3.168237146	-3.514825475	-2.531456596	2.590447537	-3.017742693	2.208811416	-0.257781069	0.328462338	-3.310166261	2.782552132	0.126171956	2.28474153	0.567575761	-1.03866674	-3.652081731	1.237484654	-0.797321318	2.959878428	-1.434533902	2.118129578	1.092245297	-0.679887985	-2.141635859	-3.516580088	-1.601744145	-0.814877993	-1.432461279	2.886837339	1.191896628	-0.842710544	0.428819925	0.660572524	-0.055308432	0.553342519	-1.269997512	-1.427441731	-2.50390676	2.43966457
COc1ccnc(C2C(C(C(=O)c3cc(F)cs3=SC)c3cccc(C(F)(F)F)ccc3)C2=O)c1	0.651357143	0.572751448	1.912541787	-0.898195659	-1.94007254	-0.14093699	1.797402242	0.741223585	-1.630973568	3.218901413	-3.430180164	-2.933244192	0.890622792	-3.260162089	-1.796711491	-0.812323783	1.679212128	2.995016912	2.600623716	-3.642382374	2.699984402	0.98141638	-1.196253245	3.028108143	1.401796214	0.413955581	0.26555632	2.774926553	-2.639806431	-2.542339635	-1.105095134	-3.299092639	2.322174033	2.919024781	-2.07514004	1.442245087	-2.148365118	-3.352213589	1.363891956	1.435624549	0.554951513	0.685282848	-2.976861042	-1.911869933	-0.384352392	1.309966153	-0.268230295	1.603219016	-0.086312009
O/C(Cl)c1csc(c1)C[C@H](C)S(=O)(=O)Nc1nc2ccc(C)ccc(=O)c2c1	0.648366667	-1.201762847	-1.971097682	1.21861522	-3.38400152	-0.958162898	2.174177156	-2.416478796	-3.780208471	3.059239123	-0.300865005	-0.958027162	1.696150398	-2.543612301	1.299382752	1.119180305	2.271901976	1.615455636	-1.678086188	-1.884156833	0.33590914	2.169624556	-0.425002855	1.288763181	-1.829218433	-2.077704747	0.179170158	-0.234577577	-2.497747178	2.843759895	-3.590100426	0.269847811	1.365527059	1.386891503	1.374255278	-1.754122014	-1.609939389	-0.564362568	-2.231454934	-0.439848237	2.517798933	-2.973313787	-0.024638768	2.865226361	-3.264449003	3.161436235	-1.944126547	-2.504005814	-2.304987029
C1ccncc(O)(C=N\N/[C@]2C=C2c2c(c2ccccc2O)cn2)cc1	0.647869048	-1.748119714	1.581838313	-0.685445321	-3.065942348	1.682867491	-3.25794335	2.979468199	-1.450329396	2.286102803	1.583515387	1.830579958	0.519507763	-3.117118214	0.979868064	-0.615070605	-0.08418472	-0.504214183	2.026112801	0.66220465	2.966726312	2.426930826	-0.612800325	0.140537068	0.498595115	-0.540405255	-1.110438711	-1.896874269	0.829672129	-0.366590515	-1.244568077	-2.638466241	-1.745461433	-0.00013504	-1.39233738	-1.075948361	1.159095034	0.152097115	0.304858874	-3.660993206	-1.530838568	-2.51933173	-1.941987977	0.908308802	1.329675635	-0.68882487	2.273651036	-0.89282446	2.995864828
OCC(NC(C12ccc(O)ccc2[C@H]c1)cccc1C)C(c2ccccc1)CC1OC2=C1	0.647462979	0.089289976	-1.475583874	1.522453858	1.450038115	1.848798742	-3.247805512	2.557010544	-2.838449438	2.569422992	-3.290810968	-2.318066747	1.705673544	-2.024184493	-0.54909435	-1.931953563	-3.06459152	-0.407454791	-3.41550786	-3.612532555	0.332118926	-3.420494259	1.248912396	0.96886195	-3.704334432	1.533147546	2.076660482	-0.402145102	-3.789781407	-3.055399397	1.697113489	-0.171799947	2.310850055	-2.027918873	-2.756058184	-3.514945908	1.617825323	1.891953202	-1.658075233	-2.711999457	-0.648274406	-3.768348724	1.727518874	0.368810213	-0.537539099	0.090684494	-1.91907777	-3.035989063	-2.805934938
C(=C(OC)C1cc(C(=O)n2)c2ccccc1=O)c1nccc(=O)c1=O	0.645833333	-0.977227011	0.049784526	2.12397293	-3.212689162	2.303659934	-0.324117472	1.625730965	-0.011925035	-0.678754457	-0.465980863	-0.803814672	2.140943779	-0.692193789	-2.600382107	-2.786441788	3.200727342	-2.168546137	-3.267254688	3.230015095	-2.175120404	-1.089030979	0.593471619	1.024254953	-2.739114428	-3.14281236	1.21047496	-3.76011867	-3.437060813	-1.484914145	-2.89808945	-1.794689399	-1.540088999	-3.33938262	-2.781042608	-0.825044354	2.636106259	2.654471171	2.236575877	-2.376038046	1.21040953	0.047759019	-0.207000686	-2.618013198	3.191482954	-1.593963645	-2.164444194	-2.228340433	-2.651621024
COC(C)c1nc(I)c1C(C)C(C)(N)C2C([C@H]C2)c2ccccc2	0.643785714	1.441003959	1.345624259	0.559259805	-0.862887926	-3.295462818	-0.028966107	0.792838715	-2.12133157	1.446105158	1.452170685	-2.868199465	-2.889929662	0.566542317	-2.240111154	-0.17823132	-0.289748602	-2.059657966	-2.571194228	1.50394784	1.897898389	1.401446391	2.36374464	2.228917484	1.391858287	1.252760625	-3.574441228	2.393888657	-0.170376159	2.231132953	1.146500425	-1.158278518	-2.776217806	3.095565792	2.231921954	-2.21027535	2.165556011	-0.274161945	-0.196524187	0.163977396	0.310115588	-3.559254909	1.456662632	0.352173969	-0.269404084	-3.018008592	2.106792459	0.487163914	-1.203624757
O=C(S/C(=N/O)C([N+](C)COC)Nc1ccccc1OC)C(F)F	0.643583333	0.787273743	2.591247366	-3.623736292	2.170406333	-0.869270717	-0.378770767	-0.849956617	-2.464002886	-0.838862276	0.205444138	-2.360603964	-2.246966017	0.102471657	3.244530038	1.286259088	-2.572630468	-1.461835943	-1.196083092	2.941539164	0.517830538	-0.534538723	-1.845300808	3.178388592	1.686017931	2.867342942	2.475623742	0.771239353	2.266467449	-0.205691477	-1.341496912	0.437992787	-2.17263155	0.360013372	-2.586016454	-3.126614794	-0.209467659	1.775598397	0.879005538	-0.501156894	1.029359692	-2.149776898	-3.01348076	1.424826849	-0.145303405	0.980438994	0.020296769	-0.983788395	1.110708977
COC(NC)C(O)C(C1[C@@H]2CCC(=O)N[C@H]1C)c1c(-c3cccc3n1)[nH]2	0.643	2.546544707	3.045482657	3.289636787	2.993590011	-2.369190175	-1.287950097	2.714942448	-3.276263839	2.154281805	0.163974899	0.821485009	-0.833458804	3.293536513	2.341836009	-1.848887239	-2.470061135	-2.274283762	-1.322049385	-2.791401012	-1.926824654	-3.443127575	1.011599352	3.157768544	-0.271516788	1.112251878	1.232259414	-2.267079696	2.904447892	2.064574092	2.441359472	1.814132051	2.219786307	-3.019444863	-0.341899527	-2.93221938	-2.332451402	-0.988523937	2.980251113	1.499962717	0.756478992	-1.50424293	-3.501057111	1.629787431	-1.362847056	1.557243815	0.295187423	2.743866314	0.209568342
C/C(CN(c1cccc(CCOC)cc(C)c1)COC(C)C)OC(C)C(C)Cl	0.642642857	1.443919157	0.214521627	2.875688301	-0.390024017	-1.164755777	-0.374652105	2.255950064	1.078451589	-3.322507376	-3.179391221	2.558387005	0.065047791	-3.430910261	-2.616413641	-0.284186021	-3.474658664	0.915194794	3.153111679	2.99792543	1.736773086	-3.063276754	3.092889194	0.137579533	-1.036976083	1.48398107	0.232124563	-3.75168693	1.329537875	-3.125185085	1.89709556	2.169835837	-2.766949895	2.351418411	2.406060557	0.037504318	2.171244148	3.013398128	-1.885450096	-1.48750143	1.824060882	1.863394075	-3.35358438	2.533795959	0.232895345	-3.658548803	-1.807106308	2.304307908	-0.483549264
Cl(C)C1CC[C@@H]2CC[C@@H]1CN(C(=O)N(c1ncnnccc3nc13)C)C2	0.641406282	-0.707720269	2.69504389	-2.055360102	-0.608060749	0.031134726	-0.40609005	-3.318682687	-1.60422985	1.95734813	-3.166816342	-0.61243598	0.510303454	1.302422064	2.084239186	1.507370505	1.917396298	-3.682717755	1.880356472	2.956461628	-2.440798511	-0.529161705	0.74690389	-3.177025123	-2.026353857	-0.025718301	2.804275913	-2.406335083	-3.315807109	-0.806316731	-2.188751197	0.439175774	-3.145267367	-2.422912291	-2.707037318	1.996924392	-3.450017013	-3.78420914	1.783206066	0.96854559	2.322821677	-2.951893295	-0.520541496	-0.811325057	-2.853060978	-0.064592784	-0.638283525	1.162384578	-2.136549641
C[C@@H](c1ccc(OCCn2n(=O)ncc(C)cccno2)cc1cc1O)cc1	0.641119048	-1.565327315	2.462513507	-1.339996729	-1.851692136	-1.684758876	3.157999785	-2.949400887	-1.960489706	2.231022438	1.691050121	0.781200813	-1.846624607	-1.891405023	-2.279849854	1.005547136	-1.155621215	-0.128721528	2.49716529	0.535878915	1.023748248	-3.784871085	2.615358258	-3.584881149	-0.921304557	-2.093504349	-1.243293148	1.747535501	1.355686763	-3.211318013	-0.146684214	-2.551987501	1.481610089	-2.735578799	1.302551801	-3.152033699	0.836416917	1.065469808	-1.21615088	2.8594827	-2.254812434	-2.047275388	1.406142182	-2.819749589	-0.364416644	-1.690213823	-0.079536023	-2.802271692	2.121700191
COc1c(C)cc2cc(NC(=O)Nc3[n+]nc3)nc(C)cccc2cc1F	0.640699735	-0.76244748	2.625535094	-0.957062111	0.061285025	-0.570883585	2.965870647	0.432705211	-3.398240067	2.217511622	-2.751951247	0.289221544	3.242874518	-2.131683953	2.027985229	1.517523164	2.572900808	-0.261935722	2.668294996	1.349790489	-3.437074877	-1.901681029	0.768991216	-2.726307097	-2.88490154	0.282800988	-0.35988035	1.594214865	-0.146476224	2.365213639	0.728737141	-1.589758566	-1.643326047	-2.855569339	-1.140455372	1.409825331	2.691158241	-2.424524178	-2.131867576	-0.799234121	1.919334171	2.552448098	-3.573792415	-2.066006848	-1.725204374	1.966518601	-1.542286395	1.009075669	-0.750277661
OPC(C1C=O)N=C(OC(N)=C1C(C)Nc1ccccc1OC)C(F)F	0.640428571	0.787273743	2.591247366	-3.623736292	2.170406333	-0.869270717	-0.378770767	-0.849956617	-2.464002886	-0.838862276	0.205444138	-2.360603964	-2.246966017	0.102471657	3.244530038	1.286259088	-2.572630468	-1.461835943	-1.196083092	2.941539164	0.517830538	-0.534538723	-1.845300808	3.178388592	1.686017931	2.867342942	2.475623742	0.771239353	2.266467449	-0.205691477	-1.341496912	0.437992787	-2.17263155	0.360013372	-2.586016454	-3.126614794	-0.209467659	1.775598397	0.879005538	-0.501156894	1.029359692	-2.149776898	-3.01348076	1.424826849	-0.145303405	0.980438994	0.020296769	-0.983788395	1.110708977
CC(C(=O)C1CC1)N(C(=O)NC(=O)CC(C(=O)[C@H]1[C@@H](C)O)C1COC(O)O)O	0.639912698	0.105296748	-3.43443611	1.710849064	-1.848737792	-1.143175565	-1.009131576	0.351264192	1.249090017	-2.23532911	1.426823674	-3.773655677	1.033068915	2.226302339	-0.226454313	2.739590038	-2.859271195	0.138296687	3.265163052	2.364680653	-1.330503186	0.724235932	-1.935571302	1.347090124	-0.216266166	-1.690608007	-1.848836899	-3.313023256	-1.639050441	-2.932741114	-3.228889878	2.356615137	2.752489502	2.389662719	3.12470515	1.582876082	-0.679956973	-1.81796287	-2.346517632	-3.138363887	3.093527042	0.483046433	-0.398432219	2.683676318	2.096934386	-0.482792317	0.039683481	-1.599656358	-0.775787334
CN1/C(/N=C(C2CCl)ccoc3ccccc23)SC(C)c1\C(C)C(C)=O	0.639869048	1.87653441	0.262129668	-1.229837946	-0.012095861	-0.066480168	-0.582262573	1.985006988	0.59033606	-2.949323462	0.525436844	2.68277894	2.825826272	-2.656179493	2.147066059	1.289112397	-2.258384857	2.636593661	1.825258871	-1.312846009	-1.049831845	2.153105509	-1.443070455	-3.242181314	-1.737510204	-2.601624276	-3.691566113	0.14683606	1.985018218	-2.897840464	2.200925101	3.068620199	1.236924295	2.790315762	-1.685414615	-2.188965718	-2.984504235	0.150056978	0.873582482	1.71541375	3.047547085	2.617799316	3.099179205	-2.287600392	2.996639213	-3.169533119	0.811616396	-3.495346432	3.208372776
COC(C(O)ccc(=O)nc2ccc(C)c2N1CC(C(=O)C(=O)NC(F)C)Cl)C1=S	0.638059524	0.726230311	2.909950869	-0.967978837	0.703442049	-0.448396129	-0.753222273	-2.825413635	3.197454232	-1.502585051	1.826511856	-2.315856388	-1.445330546	-0.074710352	-0.285724129	-2.808455881	1.154363735	0.319894585	-1.394028743	0.540001396	-0.105015815	1.671562385	-2.059381287	-0.353604993	-3.188093895	-0.773587345	0.616506819	1.539997974	-0.431197073	0.308870136	-0.897941898	-2.967069153	0.498055213	-1.191629702	-3.561461237	2.270755512	-3.217559926	-3.49353851	-1.491681776	-2.00327333	2.767396846	-3.446194652	2.671795353	-2.256806421	2.774110684	-0.527797103	2.983347777	-2.668115026	1.106221609
NC(C)(Cl)C(Cl)C(=O)N1[C@@](C(NC(=O)[C@H]2C)C(C(c3ccccc3)C2)C)C1	0.63747619	2.876559313	-0.015784665	-3.19715173	-0.944921933	-1.645752955	-3.443327809	-0.092617273	0.783772191	-1.362351794	3.110489226	-1.395740772	-1.360255773	1.586025841	-3.275816593	0.854824618	-1.287030677	-3.638766092	2.435310055	1.322253862	2.962171146	-1.11997421	-1.703078727	-2.689109369	3.111156962	-2.475287941	-0.871226665	0.13320591	2.121095783	0.29121538	-0.342825042	3.280913991	-2.564339763	-3.273452087	2.445447152	-3.546053787	0.777476752	-0.122555667	2.816310153	0.458864591	0.108869358	-0.374406837	2.373648626	3.127843415	1.961493687	0.787901802	-0.622170987	-2.903350591	1.804578485
CS(=O)N=C1CO[C@H](C(Cn2nc(C)[nH]nc2)C)Oc2sccc2O1	0.637257576	-0.394257476	0.368017024	3.064587071	2.774509066	-3.782792589	-3.540327465	-3.577016438	-1.746860954	0.367907395	-1.467823621	-1.441706057	0.761030161	0.79809893	0.446565728	0.394257263	-0.132405271	-0.304735496	3.169135261	-1.332737932	-3.555720708	1.122026834	-2.409636959	2.865341498	-0.602700261	0.515696477	0.746703374	-3.324262333	-0.069213205	-3.224792464	1.123334713	-1.764021337	2.267596569	-0.452597821	-0.534806114	1.320308535	-1.601148589	-3.719271957	-0.543815026	2.827624841	0.257048716	2.216884884	-2.947875916	-1.330509355	-1.31773619	-3.334745645	-3.673313431	-3.281036752	0.637357271
COC(=O)c1cc(OC2CC2)C(S(N)NC(=O)c2CC2C(C)=O)c1	0.636166667	1.156295578	1.502118696	2.695406987	2.426508689	2.027305262	0.467125712	-1.856434913	0.450668034	-3.038102517	-1.250657565	-2.877357676	-1.831359818	-1.348974013	2.077946723	-2.307133697	-0.483666649	1.741972251	1.041565479	-1.414865011	-0.018692602	-3.550161025	-0.967736816	2.162528285	1.543803724	-0.681239438	0.308425944	1.437068866	-1.467785098	0.204455576	-2.989705415	1.216925671	-0.959031699	1.674047592	2.13097465	1.193898788	0.590072061	-3.112771779	3.165303014	-2.559304988	1.97865636	0.852044428	-3.399216933	2.08120599	0.938371114	-2.791635463	-1.883724987	1.17367692	-2.418804845
Cc1ccc(N2CC(NC(F)CC)NC(C)n(C)c(OC)ccc2O)cn1	0.632666667	0.662463456	2.787622022	-1.768030699	-0.1330458	-0.878589786	2.834227069	3.124764646	-3.193999763	2.334286973	0.053272081	2.351883241	2.130321841	-2.947333666	-2.878126445	-1.798329787	-0.532428791	0.088697138	2.331904014	2.654271163	-0.078050738	3.083953221	-3.667496347	3.038280985	0.358844123	-0.008018924	-1.825971658	-0.567799303	-2.725578066	2.960086097	1.127349271	-2.265728558	2.209972216	0.969057258	1.609613292	0.396771548	-1.85731591	2.452913633	-3.474858667	-3.180429555	-3.35371795	1.902268859	-2.283018503	0.7633986	-3.599082227	-0.681189302	3.262913801	-3.573311837	2.847836717
Cc1c(C)nc(NC(c2ncc(C)c2cc(C(C)C)ccccc(F)cccc1)C2=O)C2	0.63253214	0.541750431	-2.909479045	-3.219628695	0.798595934	-1.278266795	1.243330653	0.232737806	-2.649851336	-0.085234093	1.453957115	-0.267046593	-1.116358218	-3.001232962	-2.6034295	1.028006463	-0.964463629	-1.229466839	-1.063188117	-1.355138392	2.651985011	2.218830667	-3.618994606	-3.78558218	1.126227557	-2.352772671	-1.593797532	-3.673596008	-2.941960178	1.354044969	-2.789080141	-2.168075943	1.422890492	0.856340465	2.063937072	2.506837506	0.01608904	0.348868172	3.184482335	-1.755692535	-1.39784097	0.778149079	1.414494133	-2.890106627	1.641280662	-1.881641099	-0.841441936	-1.430941053	-0.168716467
C[C@H](c1ccc2ccccc(c12)N1CC(OC)O)NC(C(C)C(C)C)CCC1	0.632416667	-2.764692468	-3.0234342	0.528662199	3.240281109	2.864588595	-2.236573493	-0.708332793	-0.700966639	1.810548453	0.046961418	1.760333381	-3.67175473	-2.235883877	-0.924214373	3.275456667	-0.132002277	-0.683307183	0.594197083	0.822505349	0.225051973	1.48554575	-3.213615612	-0.686749769	-1.231102323	-2.076995628	-3.372242956	-0.356425977	1.699504871	-1.588553001	-3.248483894	1.4739539	-1.421372507	-1.220100051	2.916073051	0.817940723	-1.611120808	-0.513878839	-3.056543687	-0.011741852	2.136738064	-0.448056179	1.853211404	2.223183652	-0.796582756	-0.39842483	0.692148592	1.933619359	-0.231316607
OC[C@H](O)c1C/cc2ccc(=C)/C(c3-c1cc(Sc2ncc(Cl)c3)o1)o1	0.631843537	-2.879860304	1.343188687	-1.948830418	-2.977535225	2.136297623	-1.043260201	-0.924052588	-3.273281129	3.157030278	-1.56200273	1.337526724	3.138458236	-2.035010706	1.683045804	-2.566305824	3.021662958	1.691436252	-0.567155084	-2.179720847	-0.790915357	-2.05875367	-3.768593637	-2.704703818	-1.934244767	-3.748065785	-1.428630598	-2.397538905	2.333616171	-2.437028578	-1.563231219	0.202615528	2.656471899	-1.990028301	-0.939495037	0.082396832	2.82586874	2.446990428	0.909916411	2.347686346	-2.125585653	-2.183496078	2.826960169	3.229312989	-1.560204912	2.218990963	-0.607573971	-3.197458725	-1.061594433
COC1ccc2c1C(COC[C@@H](O)C(C(C)C)c1CCC(F)ccc1C(C)C)C2	0.631738095	-1.409004232	-1.503407191	-0.179000295	2.724283773	-3.099211183	1.35190449	-2.91907401	-2.227256765	0.575383142	3.010813286	-0.342608488	2.003983627	-2.362313788	-0.644116047	-3.274709732	-2.768341733	2.634264528	-0.076579964	3.178031458	-1.50680017	-0.497996433	-1.424527105	0.325520863	-1.048013735	2.703092331	0.344053574	1.718105105	-2.905694989	0.251630771	-1.934773271	-0.656019681	-2.874204824	2.976561906	1.412217769	-2.06153164	0.37377097	2.929474575	-0.760220258	-2.060535126	-2.369062637	1.172139392	-0.182279479	-1.833344997	2.442246897	0.695954714	-3.179547806	-0.166318454	-1.007946726
C(cnc(O)c(N2cc3cc(Cl)/nc4cnc4ccc(F)c3c2C)c1=O)c12cc(F)cccc2	0.630952381	2.884044282	1.484158082	-0.826166495	-2.216389954	1.544173211	2.929600457	3.165863785	0.569185477	-0.276620166	-3.683341077	0.021375482	-1.27905583	-3.563885608	-0.61817468	-0.046122721	-1.876581737	2.8841254	1.026763388	-2.510064865	2.240684624	-0.151094471	2.287132422	0.244079384	-1.555862396	-0.707656837	-2.379698548	2.23512482	-0.016339372	1.531584124	-1.872070955	2.035159912	1.507627176	1.084862645	2.914232535	-1.129695692	-3.628324749	1.664393928	-1.040854104	1.231616313	2.943461212	1.532091365	-1.004168826	-3.049497746	3.0061004	0.00107817	-0.055387639	2.614768194	0.243615716
CC(=O)Nc1ccc2c(c1C(=O)c1cncc1=O)ccc1nc([C@@]2)=C(C)C1	0.630549139	0.483189081	-2.514705647	1.360515583	2.006197983	3.014289942	-2.49496543	3.14827268	1.918318599	0.609999124	0.324299072	-0.040710205	-0.82577584	-3.444635514	-2.719907067	2.223827862	-3.487728045	0.356722931	-1.438382514	-3.021198218	-0.830932826	-3.5209521	-0.854262553	-1.898869055	0.43048308	1.628540213	-3.377557913	0.825703469	-0.941085943	-1.571580606	-2.549277147	3.083431908	-1.503269402	-2.159089488	1.825136471	3.284679605	2.601266557	-3.167796483	-3.498160878	-1.738872145	-1.942481632	1.575361261	-0.013382524	-0.197239712	-3.625440645	-0.184453622	0.716641353	-0.127604853	2.22130944
C(=CSc1nccnc1F)[C@H](OC(=C)C1c(C)/C(\C)N1C(C)(Cl)Cl)Cl	0.629678571	-1.425375887	-2.95486128	1.431321682	-2.778395015	0.020276329	0.069901461	-3.329277551	0.884081445	-2.108838238	-0.378412041	-3.288530892	-0.332532544	-0.723610604	0.50569651	0.505392541	-2.176529955	-2.067905328	-2.051218507	0.601300869	-1.98195469	3.197878755	-0.729055966	-0.494520847	0.126337857	-2.63610528	-3.203568888	-3.10015555	-3.593057149	2.505584545	-2.139420892	-0.887333615	-0.163637173	2.505621969	2.204976232	-3.516396073	2.677545269	2.153648768	-1.922330517	-3.23094062	-2.319551168	-1.676591896	0.616743458	1.450274754	3.261267822	-0.621168561	-1.630933864	-2.459942033	0.71717694
O/C(COC(C(C)C(F)/c1C)C(=O)c1CCC)C1=C(C)C(O)N(C)C(=O)C1	0.629642857	2.552334954	-1.428568851	-3.599303187	3.261044267	-0.255084785	-0.236638328	-3.257415214	3.213657778	-3.768995542	-3.530463998	-0.743376135	1.041268005	0.66955965	-2.555001729	-0.32419346	2.633569497	-3.359974846	0.24907149	-1.963504735	-2.102662874	1.00401072	-0.452912492	2.088189884	-3.547176916	-2.784190992	-0.770060691	2.876960165	-1.335250843	2.295596881	-2.214143769	-2.047434739	-3.062753411	1.045121175	-3.772598005	2.217690156	2.549845268	-0.330382501	3.031585845	0.896906546	-2.692381609	-3.214489113	0.424336635	-0.25220389	1.562754604	-2.082345007	2.850397899	-2.639151368	-3.656357749
Cc1c(O)nc(NC(c2cnc(C)c2cc(C(C)C)ccccc(F)cccc1)C2=O)OC2	0.628904977	0.541750431	-2.909479045	-3.219628695	0.798595934	-1.278266795	1.243330653	0.232737806	-2.649851336	-0.085234093	1.453957115	-0.267046593	-1.116358218	-3.001232962	-2.6034295	1.028006463	-0.964463629	-1.229466839	-1.063188117	-1.355138392	2.651985011	2.218830667	-3.618994606	-3.78558218	1.126227557	-2.352772671	-1.593797532	-3.673596008	-2.941960178	1.354044969	-2.789080141	-2.168075943	1.422890492	0.856340465	2.063937072	2.506837506	0.01608904	0.348868172	3.184482335	-1.755692535	-1.39784097	0.778149079	1.414494133	-2.890106627	1.641280662	-1.881641099	-0.841441936	-1.430941053	-0.168716467
C(OC)Oc(cccc1C)ccc(CN(C)c2cccc(O)c-c3cc(Br)cc3c2)C1=O	0.628666667	-1.359457907	-0.421743217	-1.733273766	-1.548516823	-1.357906179	0.667641609	-1.380985913	0.993590494	-1.447733439	-3.419993924	-3.149674762	-0.041067437	-1.981339694	-0.111165539	-0.229862122	0.499291332	-0.378380418	-0.479464714	2.51148359	1.993715844	1.194302918	-1.885860356	-2.416724866	-1.41846694	2.077898196	0.748739876	2.583973008	-1.535878762	-3.69871625	-0.626209216	0.710131655	-3.557847975	1.826741169	0.546881497	0.184437519	-0.697509208	-2.283428769	-0.885505232	1.794071216	2.865888969	-1.572649184	-0.941107434	1.730525474	2.40420538	-0.590083955	2.666892846	-2.374460997	0.24930957
COc1cc(C)c2nc(C)C(C(O)n3c(cccc4cccc43)c(C(N)=O)c(C)n2)s1	0.62783623	0.926373314	-1.386772593	1.606499764	2.231137135	1.222199831	-2.232222791	-0.927534788	1.524976665	-3.256694808	1.454524549	-0.213976464	-2.54511148	-3.254754328	-3.700003222	-0.651636356	3.092179857	2.839892217	-1.439736931	-2.72094336	0.982225542	-2.45670958	1.841460714	2.508494315	0.823983395	-0.480885791	-0.886744525	0.52124695	-2.684799827	1.023541857	2.851698148	2.828335209	1.859464503	-2.625455725	2.327217356	2.866610493	-1.37006811	0.897684085	0.068406658	0.826539367	2.870062036	-3.404768846	-1.217689654	-0.573928423	-3.73433904	-3.472479799	2.247876335	-0.942776154	2.330339227
CC(C1c(-n2cc(C2=NS(N)(OC)C(C)N3)cccc32)c2C)CSC1C#N	0.625884938	-1.585944281	-3.160591875	1.618032887	0.818743236	-0.58891474	-1.118187925	3.181268036	2.781999315	-1.122497192	1.284392463	-2.23982627	-2.409081236	-1.678406803	-2.458305446	1.112881923	0.320090424	-2.87682649	-3.381703441	1.554978832	-0.963619805	-1.490600502	-3.602409682	-2.402131783	-2.04016765	1.570344554	2.970561369	-2.148635888	-0.316589066	0.600470103	2.656265327	-3.078029226	2.764800785	0.952911726	-1.006755639	2.694257738	-0.714286293	2.627194788	-1.299315227	-2.606524065	-2.763549431	-0.913721748	0.991062572	-1.298146845	-2.695291105	-3.10891852	0.374755158	2.354496443	-1.760475674
CNc1cc(C#N)c(C(=O)N(C)[C@@H]2C(C)NC2=C2CCN2)cc1F	0.6255	-2.562773809	0.961714066	-2.252786369	-2.867873306	-1.283055191	-1.47383361	2.888889216	3.143045994	-0.586626462	-2.718231741	2.542048765	-2.707228089	0.621998279	2.919046803	-1.131984422	-3.524816258	-2.444130742	1.315858967	-1.415142761	1.383784794	0.075116683	1.687818351	-1.635195196	1.537584071	3.040450553	-0.647991628	-0.686387636	-1.015172524	-0.10156218	1.200365007	1.438394322	-2.776902283	3.085510176	-2.983035272	-0.379138737	1.83625135	3.194226222	-0.614884134	1.843232512	1.855311509	0.671929211	-3.181880653	-2.941020204	-3.49100852	-1.869779285	2.753015099	3.146478341	-0.287390106
C1cccc(n2cncc(C(C(Cl)C)=O)C2=O)cc1C1NC(O)C(O)cc1	0.624833333	-0.929174427	0.690062665	1.988525943	2.540329075	0.104608273	-3.791064255	2.239664383	-0.245904358	0.374243918	0.145859332	1.256490399	-1.166228639	-3.710498439	-2.131733157	1.629303497	2.44051686	-0.129335762	1.822355924	-1.019439387	1.446968296	2.815505201	0.454494847	-0.806485693	-3.40102352	2.842762746	-1.304819317	-1.947737851	-2.961328368	0.416144599	-1.097811862	-2.831562687	1.950673526	0.833411136	-1.280318352	-2.108773714	1.35254744	-3.430054875	2.814302444	-3.457707852	1.267701478	-2.819557864	-1.135920835	-0.422030102	-1.982876307	0.757805054	2.010565763	0.011052199	0.900961812
C[C@H](c1ccc2ccccc2nc2cc2cn1O)C2n1nc(C)c(C(=O)C(C)=O)c2C1	0.624291436	-1.652970034	0.659544092	-1.318364684	-0.09466056	2.997438761	-1.408406364	2.042915138	-0.702556488	-0.708275058	3.207245343	-1.379689215	-0.465271482	-2.209770043	-1.454413121	-0.738747486	0.043868873	-3.382263349	-2.860465958	-1.701494458	0.71174064	0.787291057	3.06525787	1.541201306	-3.204674814	-3.278601196	-0.928610039	2.406974634	2.272522299	2.128245662	-2.028086442	1.323863622	0.574327631	1.090474086	1.96274952	-1.683462884	0.40644841	1.547199098	-0.162295191	3.242450915	0.209223115	-2.607190086	2.405930322	2.868448994	1.645676333	1.288524529	-3.682309656	-0.207545369	-2.419576497
COC(=O)c1cc(C(=N\C)c2\C(C(C)C2)c2c(c1)ccc2NC1=O)c(C)c1=C	0.624092593	-0.93602563	-3.285973503	-3.119103409	-2.778790464	-0.184775526	0.923244907	-1.166961269	2.961181606	1.724100765	-1.886525003	1.432877099	2.616561946	-3.084610687	-2.464504643	-0.074458546	0.910821217	2.982927614	-1.956651592	1.357776476	2.209356938	2.384621497	-2.750811275	-1.437694323	-1.816325106	2.574718584	2.519305331	0.998334592	2.653061563	1.162253406	1.092882149	0.070170711	3.19579675	-0.458451384	-2.434468526	2.741426429	0.957126825	-0.885375823	-2.563845832	0.246183247	1.386611675	2.408217412	-2.412522088	1.367149433	0.362520446	0.429659811	-1.804568515	-3.370353221	2.954656925
CC(=O)c1ccc2c(c1C)C(F)C(=O)NCN(C1C(N)C(O)C(C)=O)C12	0.623571429	-3.604445301	-1.900892059	1.638726324	-0.541650421	2.428891533	-2.603189214	1.748752033	0.95836833	-0.053233076	2.9139015	-2.343995684	1.448154015	-1.651132755	-2.105989065	-0.008126162	-3.283268347	3.182996989	2.276679727	0.944301818	-1.889525245	-2.743162528	1.625717635	-2.144557357	2.260066859	-1.395165476	-0.719295174	1.841803866	2.892028364	-3.427294739	1.15611495	-0.456507144	1.673858984	-1.252036733	-3.704922482	1.01939458	1.848858565	-1.791256369	-3.023297895	-1.760040281	-1.095609475	-2.746443451	-1.70231556	2.186566901	1.668810522	1.10455804	-2.566418568	2.632028697	-1.644214508
C(/C(C\c1cc(C(=O)C)cnc1-c1ncc(c1)(C)C)c1)c1O	0.6235	1.348813038	0.725846497	1.085780655	2.976983166	-0.489890437	1.108985259	0.840745932	-1.82180948	-0.846992259	-1.839939336	0.119920709	1.423996175	-2.597924037	-1.714568895	1.305234328	-0.220148171	2.995953282	2.730266143	2.494652107	-0.14707735	2.728607901	1.563991243	3.21212484	-0.703293629	0.284798915	2.651129573	1.838552948	-1.981005481	1.985749694	-1.994888935	-3.449901489	3.296928785	-1.761461591	2.709929081	3.129294309	1.566168678	-1.886760532	-2.895368993	-2.554988377	-1.09512123	-1.998922733	1.152952351	-2.778391251	-0.086388883	1.159426307	-1.266553816	-0.901239442	2.05462708
COC(=O)Nc1ccc(C)cc1C1[C@H](C)[C@@](C)(C)C(=O)NC(C)(C)C1	0.623095238	2.998193363	-1.726513253	-3.741844483	-0.77000192	-2.039337163	-2.411344511	1.735829592	-2.71768586	3.064987848	1.51542693	-1.948833363	-3.040489483	0.152266886	-3.095499354	2.185530698	-2.401702356	-2.880658331	2.369365914	-2.116635555	-3.729884423	-2.165320623	0.316616989	-3.41425268	2.788990526	-3.393496289	1.973722984	1.536811337	-2.978985346	-1.376572848	-0.583275364	-1.548933834	0.339902156	2.692426348	0.607800707	-1.472259156	0.821762337	-0.843210793	-1.113094906	0.558189705	0.713824347	-2.034931412	1.355019322	1.729113088	-3.79653135	-1.272529526	1.256061208	-0.623747629	-2.210952459
C1C(CC(OC)c(C=O)c1ccsc(=O)c12C(C(C(C)C)ccccc(C)(C)[C@@H]1Cl)O)C2	0.621809524	2.679045202	-1.650416875	-3.74333941	2.214432723	-0.308565316	0.489393393	-2.007862059	0.92747407	-1.757119845	-1.7266227	3.120779296	-0.70773911	1.347177856	2.972534679	2.108054195	-0.451844789	-3.327076429	-1.925895626	-0.747557983	-1.622924149	-2.893516481	-0.637339935	-3.624958359	-2.423692473	-1.932585693	0.161792526	-2.779085128	-1.863794835	2.233542768	-0.397129949	0.218249974	2.990303814	-3.312981298	-0.142118739	-1.106373881	2.131972243	3.101494442	-0.98313786	-0.940549453	1.660097271	-2.643474993	-1.210256872	2.596528324	1.702966598	2.923931935	1.806635809	-3.005372792	-0.486960306
COC(=O)c1ccc(C)c(C(O)C(=O)C[C@H]2COC[C@H](C(N)=O)CCO2)n1	0.621738095	-3.291155248	-1.790749762	1.014089965	-2.725310135	2.607909267	1.250226296	-3.724156422	1.535142855	-0.737907405	0.275096286	2.34312809	-2.665029753	1.808572266	2.646958134	2.382545928	-1.527517941	-1.129428741	3.219210094	2.204430598	0.949676947	-0.311853968	-2.144166239	-3.473849068	0.086870544	-3.114889987	-2.974449304	3.127585243	-0.920066438	2.49324054	-3.371066782	-2.125345284	-0.812574173	-3.599099749	-1.40990616	-2.334718932	-1.741885996	-1.182926013	-0.554780462	-3.6295283	2.079634611	2.150645089	-2.170939566	-1.213688208	-0.33706662	-0.947019183	0.333834475	-0.366251072	0.121996266
OCC1cc(-c2ccc(=O)c2)c2[n+]([C@H]ccsccc1=O)CCO2	0.621661064	-1.03140476	-2.355386076	2.944217729	-2.670431155	1.192923986	-1.986392108	-2.663699945	-0.442047197	1.16893115	-0.639363134	3.207666467	-0.167367411	-1.081861257	0.068548129	3.217100534	1.913773142	0.748951606	1.103779143	-3.776424199	-2.794910513	-3.290161238	1.648028969	0.81103524	1.485294205	1.763010975	-3.095604641	0.684373503	-1.740524118	2.519772798	1.758353946	0.280478502	0.167259877	-2.72863503	0.837397803	0.655543606	-0.714510887	-3.067189117	0.15084734	-2.362026278	2.008604494	0.85651523	-3.647531725	0.788246577	-2.514366527	-2.450737239	-0.577577165	1.579064633	2.048323728
Cc1ncc(O-c2cc(C[C@H](C)NS(C)N(C)[C@H]([C@@H]3C)CO3)c2)cc1	0.620880952	-0.894836371	1.788604428	0.029389914	2.44312084	1.932548229	-0.477412021	2.364872362	1.914296737	2.3413977	1.975880237	3.229961169	-3.018410602	-2.148313507	1.245311594	2.114333511	-2.987719397	-3.772471842	2.069796078	-2.046567732	-0.624678232	-2.675929423	2.144023403	-2.711492084	-3.355756373	-0.540501664	0.857459676	-0.202365086	-3.396447061	-1.271140598	-2.998461862	-3.509538751	-1.173507964	-0.116602	-2.989743734	-0.747590627	1.017588624	-1.247204658	0.810253714	1.900340778	1.012461623	-1.861237409	-2.732430456	2.491568446	-3.775933509	2.716466193	3.238186465	-1.461863576	-2.598089077
CC(=O)c1ccc(CN(C2CC2)C(=O)NC)OC(N2CC[C@@H](CO)c2)cc1	0.62075	-1.991824148	-3.595070758	2.50995781	-0.590956216	-3.111209754	-1.16878007	3.139617599	1.060428126	-2.781579293	1.811598892	-1.250289658	-2.517376512	-1.113949617	0.992281592	-0.592345596	-1.780787138	1.354273481	2.208906061	-0.300185968	-3.192113837	1.64660782	1.40092078	0.35500812	3.29712933	-1.709370889	-3.33871025	0.668644737	-1.540528668	0.293433295	-1.720566006	0.521660991	0.921490743	2.626402767	0.360187153	-0.854920637	0.653113075	-0.746501412	-3.676406846	-0.740144377	1.105433305	-0.557980929	-1.31175926	0.853292365	2.890976213	1.5950018	1.76641791	3.235685978	-3.702447994
OC1Nc(C=O)C1C([C@H]2C(C2(O)cc(Nc3cccs3)nn2)c2cc1=C)C1	0.62	-0.270112063	3.271900756	3.244933408	-0.87009347	2.699397634	2.398145811	-1.384343186	-1.97739574	-0.891437832	-2.43713205	2.866183059	-1.667913782	1.802172432	2.696731178	2.605354077	1.004617409	-0.991465624	2.867717847	0.181099414	1.182879698	-3.53570081	-1.270597275	-3.238044926	2.189704849	0.129544213	-3.619572837	0.027037577	-3.220610019	2.177614254	0.73241744	0.126656818	-2.130099019	-0.655060583	0.557983018	-2.107981511	2.903299076	2.613631371	1.216212893	-0.724526057	-3.225119438	-1.68555041	-2.313125058	2.628110171	1.580814883	-2.587392385	2.976034861	-2.556923119	0.633779526
CCOc1c(SC)c(CO)c(C)c2c(C(Cl)c(C[S-](=O)OC)c2cco2)cc2C1	0.619642857	-3.255757146	1.438315579	-3.149466688	0.738941872	-1.85548263	-2.950734164	-0.26914745	0.004379143	-2.411962335	-2.988849113	-2.891680632	-2.298900154	0.464845991	-3.171098445	1.976190011	3.191659003	1.851198344	-2.64562367	0.834975709	-0.836101566	-0.880824507	-1.869225548	-3.07979869	-0.683957756	-2.96289714	1.394947018	-3.322754096	1.375467862	-2.378494638	-0.346609782	-2.386111394	-1.93122616	-2.871933677	0.046883932	-0.37524844	-0.287687436	-2.169876106	-3.607943918	1.947031467	-2.968419516	-1.414059834	-2.392726072	-0.48835747	-2.34505976	-1.061366171	-1.372472581	1.014820609	2.022790709
COc1ncc(C(C)(Cl)CC(=O)c1cc(F)ccc1)(Cl)ccc1OCl	0.619395238	2.83043823	-2.153586662	-3.302622242	-0.349293428	-2.015148081	-0.593583444	3.184379858	-2.629847515	-0.786086513	-3.703174322	2.068777871	-0.120572037	-1.260579216	2.69772257	1.084558964	-0.267455244	-0.854784715	-0.334514621	-2.994398459	1.517610578	-1.04465947	0.812910256	-0.842492292	2.936490832	-1.086206923	2.920760801	1.694642399	3.292924992	-3.179065857	0.398183125	2.654732368	1.767014243	2.007135344	-0.931080924	1.532109467	1.337460944	-3.780956709	-0.551124401	-1.628852913	-2.266220596	2.144092974	0.198274706	-3.259807777	-3.705492594	1.927712321	1.200326473	0.965534829	0.024382712
N=C1ccn(c2cc(CO)ncc1c(c2ncnnc(C)nc(Cl)n1)OC(C)Cl)cc(Cl)cc1	0.618071429	-2.603739349	3.257166208	-1.051341075	3.118075151	-0.129524572	-2.886753195	-0.440501889	-0.435220052	3.133639539	-2.716338557	1.623431103	-1.81951058	-2.057456382	2.101947032	-1.208354339	1.54910039	2.565076876	3.157547408	0.600490638	2.683767602	1.006780352	-0.77989337	1.684392737	-1.355255401	-2.260695111	-1.106217226	3.084361479	-0.517944053	0.534052407	1.597096673	-2.101638983	-0.274619141	-1.464040216	-3.054160078	2.729444358	-1.215579673	-3.017320015	-2.542181103	-3.752924769	1.19796626	2.764545751	-1.592558071	-0.962608792	-3.33532301	-1.821762356	-3.676690054	-1.34712506	2.787394738
OC1ccc([C@H](C)OC)cc(NC(cc(F)cncc(C)o1)[C@H]2C(Cl)C2(F)cc1)c1	0.617957228	0.557828321	-1.994721537	-3.625789624	1.26981358	1.333531382	-3.028072344	-3.709724704	0.392734809	0.297428168	-2.225250821	0.043066117	0.153931556	3.18099366	2.484620986	-2.588330783	-0.98778387	-0.895249252	-0.583506842	-2.861450466	2.6084123	-1.888264332	0.732071062	-0.926290769	-3.33900039	-2.810200076	1.127619601	2.544101973	2.837320557	-1.179298071	-3.259742468	-2.835733105	1.578477548	1.976849964	3.176616477	0.780335076	-1.73865431	2.888712367	2.315863903	1.091772149	3.167965602	2.386156566	0.198415043	-1.655992015	3.27018985	-2.840907966	2.813429289	-3.429968196	-2.59693917
COc1ccccc1C(=O)c(NC(=O)C(/C(Cl)(CC)C1)C(C)[C@H]2snco2)C1=O	0.617904762	-2.260434585	3.151980649	0.572942776	-0.368539938	2.297697088	-1.136941566	1.016227465	2.648056674	-3.042197577	-1.821076185	-2.989398071	-2.609162315	-0.742379385	0.493283248	-0.157895412	0.021429229	-0.120515699	-0.996447159	-0.323084836	-0.66304894	-2.885605042	3.107772801	-1.879049298	3.211373672	1.189689184	-1.720957851	3.199764241	-2.120151067	-1.84717322	-1.877541825	-3.15064018	-1.034543959	-1.481111581	2.6309734	-2.329341043	-2.710190057	-3.270328088	-0.489511198	1.139121234	0.87224323	-3.724420396	-0.266326704	-3.43081857	-1.834722714	-2.541528494	0.909562282	-1.90773214	-1.472049857
Cn1cnc2c1C(=O)N1CC(C(COc3cccc(OC)ccc3c3ccc(O3)S[C@@H]1)C)C2=O	0.616481884	-3.086236066	1.17209419	0.055870259	1.95355428	-3.697798208	2.040659162	2.571106364	1.550590004	1.293706695	-3.065749437	-1.929923894	-0.209768888	-2.581518854	0.936172398	1.552013182	3.120501772	2.028580107	-0.355968132	2.666189458	-1.656509298	3.080315116	-1.73469056	-2.221770036	-3.101574939	3.17786649	-0.658240392	0.732097975	-3.49694745	-2.995683255	0.601040504	-1.51382683	2.917994667	-2.111285868	-3.380765543	0.20896669	-0.594079338	-1.706682626	-2.84627698	-2.246422589	-2.371023241	-0.416218059	1.633970503	2.994060377	-1.019055623	-2.622515665	2.918255675	-0.952476762	0.485446196
CC(=O)C1=Nc(C(O)CC(O)C(=O)Sc2ccc(C)cc2n2c(=O)cc2)OC1	0.61647619	3.290971484	-2.345068367	-0.362374652	-0.8511972	-3.587824728	1.361614579	0.282059908	3.1696044	-0.453590674	0.43818415	-3.697375744	-2.336417412	-0.509740429	0.30395845	-0.367692391	-1.269563337	-2.121500196	-1.638747061	-0.68688072	-3.282325607	-1.255533897	2.594098171	1.840885769	2.841558808	1.863844876	2.188352434	-3.269775553	1.458946602	2.759274612	0.884077659	0.742367613	-0.390688766	-3.188253887	-1.331289742	-2.387845812	-2.809219085	-2.74888029	-1.592872692	-3.119556605	-0.585149738	-1.944044227	-1.530599935	-1.442072694	-3.160615592	-3.718650579	1.060589553	-2.193988302	1.629091915
CCN1C(C(NC(=O)NC2ncccc(Cl)c1C)C(C)(C)c12ccc2c1cc2C2)C2	0.616452381	-3.076258907	-0.613255162	-2.345621768	0.589922911	-2.198222776	-1.22712184	0.986844446	-1.052258387	-2.719427869	2.856331065	-3.150327613	-1.452883393	0.193519853	-3.534636082	1.089174883	-3.454848369	-0.974757138	1.725999664	3.263453792	-3.668167849	0.81762264	-3.608830338	-1.599183821	-3.007304507	0.030225186	0.275279648	1.583876046	-0.227916082	-2.546529975	2.375969297	1.967195425	0.36202168	-3.636793547	0.447926617	-2.289473538	-1.263377683	-3.431738362	2.570665058	-1.155745288	-2.568438444	-1.690535211	1.914023719	1.857494696	-2.122207814	0.344645848	2.819838161	2.589573841	2.475968518
COC(=O)c1c2c(Br)c(OC(=O)OC3cc(C)ccc(Cl)cc3=O)cc12	0.615155172	-0.162956217	-3.213211327	-1.814406707	-2.679077839	-0.189687425	1.940845522	-1.628734317	2.510374615	-1.098445972	-0.926390829	0.775025203	-0.615990524	-2.217645862	2.110592105	1.818362932	-1.776786601	-2.683308266	2.855436224	-1.992537541	1.07203028	0.256000364	0.322888546	1.812379302	1.078492918	-1.145246943	2.825173309	-2.363203838	-1.9795299	1.769182688	-3.280163949	-3.564432847	-0.614574192	0.285677224	0.68193051	-1.155658688	-2.067685639	2.478883829	-0.761584066	0.764324988	1.032473625	-2.367786879	0.14925566	-2.746564954	-1.890204344	1.11595764	0.026754539	2.847757009	0.701238073
COC(=O)c1c2c(Br)c(OC(=O)OC3cc(C)ccc(Cl)cc3=O)cc21	0.615155172	-0.162956217	-3.213211327	-1.814406707	-2.679077839	-0.189687425	1.940845522	-1.628734317	2.510374615	-1.098445972	-0.926390829	0.775025203	-0.615990524	-2.217645862	2.110592105	1.818362932	-1.776786601	-2.683308266	2.855436224	-1.992537541	1.07203028	0.256000364	0.322888546	1.812379302	1.078492918	-1.145246943	2.825173309	-2.363203838	-1.9795299	1.769182688	-3.280163949	-3.564432847	-0.614574192	0.285677224	0.68193051	-1.155658688	-2.067685639	2.478883829	-0.761584066	0.764324988	1.032473625	-2.367786879	0.14925566	-2.746564954	-1.890204344	1.11595764	0.026754539	2.847757009	0.701238073
C(C(C)Sc1cc2ccc1CN(C(c3c(nc1)Cl)CCCC3)c1ccc(O)o1)n1C2	0.614945767	-2.481136826	-1.229243391	-2.918479208	1.260011549	-2.35055201	-1.07849037	-0.356119681	2.450842531	1.431964733	2.803769183	-0.934807239	-1.934442985	-3.565947795	2.326688549	0.92564798	-2.267423625	0.673673835	1.900458034	-2.059120879	0.719801847	1.500359035	-3.543157811	-0.146033691	-0.534365592	-1.888207756	-0.290569422	-0.533863927	-2.872741657	1.358491601	-1.243388595	-0.038288924	-3.374398376	-3.436501326	-0.533056368	0.650052891	-1.775385445	0.027373385	1.415565863	-2.386500529	1.576546471	2.953299308	1.630466767	2.144539726	-2.193370656	-1.361042007	0.00989825	2.557157957	0.465218866
CCOc1nnc([C@]2(c3cc(C)ccc3Cl)ccc2=O)N2c3NC(C2=C3C)cc1	0.614300478	-3.103802012	-1.586448709	-1.368099303	-2.630320723	-1.74366772	-0.43675251	-2.860037076	-0.55229241	0.096821599	3.08071357	-1.79645136	-1.546360181	2.620280513	-1.638363842	-1.969871547	0.837970189	-3.724524365	-3.265374148	0.997555098	-1.44239368	3.071415364	0.167509348	-3.745969759	-2.300814156	2.179929982	-2.554225559	1.497509458	1.945185722	-3.353091436	-0.989911581	-1.337129188	-1.528146352	0.204197211	2.661032798	-3.701254982	3.080660036	-2.898194036	-3.503412278	2.597492381	-2.299339556	-3.506369374	0.165967104	-2.902463997	-1.346896842	-0.435685648	0.96730382	-3.664894121	-3.581336256
CO[C@H](C)CN(C(C(C2)nccc12)c2[C@@H]1)N(C(=O)O)c3cc3=C2	0.613715805	-1.984636089	2.14495551	1.398441059	-3.546254433	2.499103357	1.084932515	2.995101416	1.054191447	0.566052061	-2.370131678	0.322559119	2.747884176	1.424007085	-0.172730346	-1.660403551	2.786444004	0.263424385	0.444378825	1.864439772	0.063968662	-1.70949299	0.678677346	2.029217857	3.184002761	-1.572011219	1.181686952	-2.294833959	-1.897679065	-0.748322125	-1.622542472	-1.608859821	-0.642435609	-2.354404378	-2.44597662	3.017685722	0.413364604	-2.259722821	-1.765385172	2.272239389	-2.091063449	-0.699622665	-0.107349082	-3.085813288	-3.311345858	-2.718387531	-1.496465933	2.531434714	-2.828799657
C[C@@H](NC(=O)c1ccc(-c2cc(C)ccccc2[nH+]1CO)SC(C)C(C)N\C)C	0.613380952	1.741999408	1.938103773	1.43182629	1.251694171	1.463698225	0.668249795	-2.152692923	0.722088324	-2.282753885	0.039808097	0.451809298	-2.49339281	0.87334878	1.764686951	-1.385463072	-0.075651706	0.011486345	-0.980653279	1.962285468	0.284664602	-0.688924745	1.484247431	0.627732484	0.470400171	-1.637901439	2.526442185	-0.610641232	2.282831615	2.166854191	0.61902713	-3.370722003	0.917974014	0.353811504	-1.885687516	1.227898611	1.855671989	1.521711529	0.661099969	-1.207013904	-3.513662582	-1.011301725	2.821246054	2.792822075	-0.666783711	-0.618524447	2.20880586	-2.790595869	-1.594383765
C(C(C)C(=O)O)c1scccc(C=O)NC(=O)C(C)n(C)ccc1OC	0.613228291	-0.791509622	2.957183484	-0.623488414	2.337459881	-0.866522782	-3.311074368	-1.82966134	-0.00582861	-2.761287724	-1.412974227	0.354125414	-1.963388805	0.375436351	1.975737531	-2.759505938	0.869493712	-0.185557417	3.247695492	0.650668819	0.679006745	-0.7826258	-3.569305515	-2.140872269	2.782410174	-2.382469009	1.735556366	0.352845271	-0.850243455	2.920386739	-2.176941685	-3.756824824	1.29249168	-0.959701047	-3.538448253	-2.606169168	0.21874567	0.120279526	-2.531823567	-0.009817514	1.960583946	-1.759209949	0.443205979	-0.170065077	-3.047238326	-0.401397992	0.131455507	1.647815732	-2.481039377
OCC(Ncc(C)cc(OC)[C@@](C(N)=O)(O)c1O)C(N1cc(F)cccc1F)C1=S	0.612666667	0.619403855	-2.567963379	-1.698307324	-1.198216751	-1.511500939	0.225361118	-1.645232389	-2.556216997	3.198328246	0.674283134	2.57583529	2.343028648	0.424959895	-3.102964163	-1.462164684	-2.889451081	-1.738260857	-2.498310307	-2.551721513	-0.417422562	1.337967452	0.388742062	2.847383446	-2.748938134	-1.14212596	-1.02389713	1.659225368	-1.763561215	1.192511212	-1.831687316	1.20511633	-2.189286316	-2.733604379	0.683186301	-3.089031264	-1.281514174	-1.735102393	-1.097300622	-1.25444634	-1.213799413	0.628314858	-3.544782838	1.536356658	-2.049578116	1.526566139	-1.463120147	-1.572071984	-0.459542566
COC1cc(C(C)nccc(ncc2)c2/c(/C2)(F)cccc1O)C(CC2)C(=O)Cl	0.611767196	-0.734025245	1.217076233	-3.324729513	2.358700939	1.370277797	1.723634736	-1.646754728	0.1525831	-0.332074504	-2.422016753	0.667462875	1.436387766	-1.94147696	-1.753433055	-2.881519273	-3.455347163	1.825357116	2.891304359	-2.56969661	-2.033248185	-2.666691033	-2.202194547	1.425487417	1.858592995	-1.053783795	-3.411726613	-3.182311689	0.824503645	-2.661159	2.293509979	-2.571362629	2.31370675	-1.716624455	-2.087292553	-3.135697522	-0.74707703	-2.908575337	-2.643153393	2.417266674	-0.976815878	-2.244644049	-1.250779805	3.294734616	2.279447227	0.205299214	-2.745610134	1.075069608	-0.546887532
C(C#C)c2NC(=O)CS[C@@H]1C(=O)C(CNC2=O)cc(C#N)N=N1	0.611715805	1.997564739	0.579782388	1.978839172	1.476796386	-1.044547676	3.002013558	-2.720595798	-3.585794326	2.256064805	1.592288764	3.222134082	-2.985693809	-2.753293712	-1.264673233	-0.090871969	-1.95808426	0.012273729	1.985011959	1.826956214	-1.95297243	0.565250669	0.857676088	2.210581266	-0.171131511	-3.31694191	-1.585105335	-0.165846243	3.281534308	0.283853059	1.439996173	-1.117438365	-2.049282726	-1.628733795	-3.680579748	-0.84994906	-1.400377745	2.296464203	2.235775017	-1.785861004	2.55722881	-0.437012668	-2.736583978	0.510958068	0.677183036	1.107617504	0.494858731	2.170533624	-0.087081939
C(N[nH]c2ccc(N2C[C@H]3c1c(F)cc3ccccc(F)cccn3)c3C(C)C)C1=O	0.610875823	-1.194277076	0.402296434	-3.457514195	0.921947226	1.62940206	-0.448840858	-1.5644313	-1.597163563	-0.831479123	-0.068388967	-0.911099174	-0.276961722	-3.512854914	3.260678855	-0.015750437	-0.845174309	-0.689692863	-0.191427468	-3.440004077	1.14060767	0.235502908	-2.178966834	2.620916499	3.213283191	2.572031697	2.607564035	-3.321834767	-2.9852787	-2.589542473	1.645914333	-1.426533714	1.773041226	-2.966770527	-0.209275785	3.13084014	1.210257166	2.123236589	-2.240743286	-2.363259523	-3.277162752	-0.647499449	1.594272636	-1.89233173	0.578249339	-1.107151734	-2.531287912	1.30851951	-2.035609161
C1C(C(=O)cc(F)cc1Sc3cc3c3[nH]ccc2)n(C(=O)C(C)N)C(C)c23	0.610703146	0.016753106	-3.199726687	3.049508201	2.415760689	-3.722149245	0.733133184	2.205149593	-3.296852305	-2.472358601	2.850002975	2.484755685	2.089817606	-2.532423048	0.778856205	1.504425562	-0.995611852	-2.886820696	-3.148133778	-3.531228715	3.074016814	-1.76850663	1.47253315	-0.134868159	-0.696075969	0.817389961	2.49614618	0.65561225	3.086315431	0.738914371	-1.983564042	0.601063876	-0.116093475	2.962129188	-0.425656682	-1.150527771	0.019313745	-1.658863831	-2.542624349	1.980014189	3.128709374	0.262656881	2.424438174	1.624777934	-1.203550037	3.10601324	-2.391775782	0.901682027	1.811416012
CC(=N/NC(c1c(F)nc2C#N)=C2cccccn2)cc1OC2	0.610596758	3.247072659	-3.510562258	-0.892393585	-2.110442641	2.482485083	-0.692906469	1.930080161	-0.72482094	1.040125124	-1.085872799	-2.987038224	-2.387634316	-1.384291718	-3.127088321	2.107273024	-1.617306751	-3.174166092	2.435427516	-1.060722445	1.599835493	-0.005214001	0.104504081	0.118102338	2.328937382	-1.186138516	3.106618495	-1.300160846	0.551546303	-1.651469024	0.962423905	-3.397015448	2.452699915	-3.759047925	-0.859023785	-3.089935772	1.673599105	3.192623902	3.272759357	-3.022583722	-1.790229299	1.295378664	1.130631827	-1.555318542	-1.401058233	0.882074147	-3.510550105	2.59141884	-3.309780958
N=c1[nH]nnc(SC#N)ccc1Oc12cccc(F)c(Br)c2cccc1Cl	0.610466667	0.597640376	-1.542120371	1.9476447	1.348037374	-0.395742364	1.786598774	-2.873630504	0.852691205	1.903499156	-3.005921457	-3.737454723	1.08661303	-2.597890234	2.974838339	-1.352950713	-0.855409652	-2.36471937	-0.275140676	-2.114714336	0.516031968	0.6850883	-0.769582888	1.400676487	2.879404237	2.867092008	-2.682778898	0.203116539	-1.476694502	-3.774828789	1.908649506	-0.66397493	1.908177165	2.040732911	0.674968297	1.208601059	3.116085608	1.872657495	0.657823872	-1.684647303	1.659396696	-2.566550909	-0.789841893	0.199772323	-0.999475401	-2.783438767	1.662343233	-3.244960319	0.873984966
SCC(OCN1n2cccc2c(NC)ccc2N)nc12	0.610142857	-0.334405904	-3.79154254	-3.468035531	2.70596442	2.422735482	-2.228049156	-3.684477799	2.993366158	-2.590723592	1.879705677	-1.137841125	-1.012737707	-1.33658261	-3.441115426	1.336429076	0.600164017	0.306211554	0.014422502	2.910209823	1.36649976	0.978424827	2.10424309	-3.507821477	-0.484464552	-1.376291989	-2.705913353	2.369597268	0.482368517	-1.803829429	2.109152054	-0.782309024	-2.515195848	2.943870712	2.055855327	-0.791358513	-0.250690346	-0.169561025	2.7453667	-3.231434398	0.052553413	0.557099614	-2.845139883	-1.262256341	2.584922431	0.733134355	-1.287704481	-2.388722625	-3.77066051
COC(NC(N(C)C)Oc2cc(C)c(N/c(C)nn2)ccc2)cc2C(C(C(=C)C)C)Cl	0.60972619	-1.58134796	-3.044354106	2.101640276	2.563751064	2.257487791	0.079338966	2.205912048	-1.445272487	2.522126512	1.167904185	-3.035852333	3.238996671	2.613590409	-2.659486314	1.23589278	-1.252046293	-1.915333899	-0.854949881	0.697171342	-0.454516174	1.306061802	-0.923809449	1.770804598	-1.480674514	-0.695659139	-2.182304409	0.953069655	-3.350418721	2.417310383	-0.958325803	-3.058734789	1.850520566	0.287325476	2.766104028	2.268792934	-0.09909733	-0.311203183	-1.33589433	-1.178615668	0.549445938	-1.808766962	1.277316277	1.006971656	-1.843206937	2.945366064	-2.154196431	-0.224541084	2.543276225
Cc1noc(COC(c2ccccc2F)C(=O)n2=O)ccc(C)cc(C#N)c2C(=O)o1	0.609453901	-1.58953959	-2.172161401	-0.949185462	2.932320699	1.193727854	-1.39868698	2.896772474	-2.133365327	-2.352901531	-1.125372516	0.146336104	2.678318808	-2.740629276	3.126284208	-0.129770641	1.515537792	-2.546588499	-0.997275638	-2.146672517	1.876163089	-1.856909851	-2.763276139	1.156797863	-0.651457848	-2.548554155	-3.118090963	-2.740037619	-0.999462343	-3.747578347	-3.508876626	-0.409221768	-1.150637446	-2.573073552	-0.323435805	2.260121696	-0.581576388	-0.396381788	-1.793417604	-0.875330186	0.76393852	1.735339553	-0.256619962	2.393882572	0.787497621	0.931735779	2.648849977	-2.141788348	1.47281928
Nc1nnc(Nc2ccccc2C/C)nc2CONC(=O)c(c2scnc([N+](=O)[O-])c1SCl)Cl	0.609238095	-1.559599871	-1.242640119	2.733644199	3.192304156	3.219121927	0.299246738	3.083756783	-3.286691029	-2.456470362	2.960623068	1.802311649	1.2295491	-3.26909917	1.52047798	0.816978735	-0.068516055	-1.482485032	0.607206883	-3.380674568	2.816469986	-1.56675064	-0.625382531	3.066974973	-3.553312923	0.836484598	-1.252909341	-1.481778095	-2.498090442	-1.096668726	1.212643032	-3.10793561	2.181885358	2.907889004	-2.2751588	3.288321739	0.378835262	0.394402342	1.759236317	-1.172513881	1.816251723	-0.218432336	1.383673904	-1.376382162	-0.947782834	-1.732139186	2.868417694	1.319031609	0.079483938
CO[C@H](c1ccc(F)cc1)NC(=O)N1C(C[C@@H](O)C)(O)C(C)(C)C1C(=O)O	0.608904762	-2.351368257	-0.144443307	-1.794108788	0.231138085	1.573430354	0.079532336	-3.384375856	0.864640047	-1.601013333	2.714480774	2.338844803	1.701589197	-1.809884431	2.655457061	2.043589119	-3.400758445	-1.310710999	0.911515421	1.075044013	0.223396128	2.372772985	-2.194443533	-1.676543268	2.947245329	-2.042393601	2.757668932	0.757361801	-1.773632951	-2.842224977	-2.047642655	-0.947364352	1.106830576	-2.325618062	-2.931849021	-3.683681973	-2.913150052	1.955808993	-2.593410265	-1.211071772	-2.403006841	-1.309497274	-0.665714692	-0.116556142	-1.561550766	-3.382226136	-0.659028312	-0.463246056	-0.216052496
C1(C)c2cc(C)cn(N3C(C)C(n3cc(C(C)=O)cc3)c3ccccc2)SC1	0.608508331	2.924021116	-0.114457572	-0.838352375	-1.043623668	-1.236865717	-1.003409656	0.108884067	-0.245096547	-3.752008806	-1.359426166	0.254485381	-3.509045108	1.296348117	1.681964836	-0.664604272	-0.06336073	-0.169903217	1.871714797	1.035728424	-0.384313738	2.735870003	2.283984707	0.826765864	-3.53149938	0.302186995	0.07285571	0.852010699	-3.24776333	1.975175947	0.703131818	-1.321880251	0.639841738	-1.743525025	1.163175245	0.105140237	-3.188148148	-2.744401947	0.000809788	2.511343886	-0.679484446	2.266188773	3.045710389	-2.043164114	-1.939755594	1.962716554	0.791498862	0.031473723	0.80177885
COC1CCN(C(=O)OC2C(c3nncnc3sc3c(C)ccc3c2)C(C)C(C)=O)N1O	0.608309524	-2.124679295	0.182233168	-2.930030258	0.741917506	-1.182833997	2.718028747	-1.544375882	-2.404191747	-0.632794005	1.818816554	2.935617412	2.677635543	-1.485020053	1.090799329	0.977810235	-3.029110652	0.596339938	0.437031543	2.201573181	0.101751852	-1.100888623	3.263946897	-0.435469784	2.065813974	3.260622466	-1.993891738	-2.378395472	1.166193193	2.368929529	2.835044499	-3.535921472	-2.12982372	1.711911249	-0.752081601	1.249149176	-0.521276878	2.959029259	-2.247414704	2.964574027	-1.193000681	-1.535331648	2.999459168	2.070186576	-2.906752904	-0.120284261	-0.342504544	-2.163918691	1.643775078
Cn1c(C(=O)C#N)(C[NH+](Oc2c(OC#N)nccc2F)nc1S(=O)NC(C)C)(Cl)OCl	0.606904762	1.681237306	2.224034434	-2.439771076	-1.189484327	-0.033768623	-2.969539297	-0.662748982	1.217939145	1.568780861	1.051039333	-2.599877479	1.322350507	0.603626482	-1.554454273	-0.507389617	-2.286354996	3.037247651	-1.790207957	0.195788407	-2.030275832	1.615340773	-3.012687145	1.25093609	0.787659617	-0.292250121	-1.624857404	-0.045976527	-3.16643629	1.073114526	-1.295896828	-2.030125313	-0.832849702	-2.89510684	1.963427098	-1.734265973	2.200159258	2.944781116	0.110676248	-3.417883006	1.856356109	-0.556435679	2.875665622	-0.25460234	-0.677462993	-1.17258011	0.308950399	-0.011914819	-0.373751629
OC(C(C1=NC(c2C(F)F)c2Cl)n1=CNC(=C)NS(C)(=O)c2=Ncc2c(C)c2)CN2	0.606446779	2.999664281	3.07098181	0.603872158	2.288889239	-0.166786011	-3.698767384	1.121240596	-1.905134125	1.692629782	1.892533561	-1.719215077	-1.57636539	1.89059958	-2.564825523	-2.832310184	-0.719442614	-0.156442456	-3.426456838	-1.749676724	2.774502031	-1.095506487	1.363715599	-0.641308051	2.331875412	0.7717306	-2.970556769	-2.574083365	-0.328095065	2.222949488	-2.241987676	0.384135571	-1.08103337	1.249427125	-3.337849391	-3.106997442	-0.790773977	1.957583874	1.868081623	1.345902402	-3.625093225	-1.040637565	3.014984205	1.383173729	-1.077763486	-2.074066286	2.561275561	3.123074327	-3.260011137
OCC(=O)c1cccc(Cl)c1O[C@@](C)CC(=O)C1N(C(=O)NC(C)Cl)C1Cl	0.606440476	2.29469619	0.040725026	-2.275287855	2.408342959	-1.153223536	-3.608234439	-0.841620462	2.148431417	-2.096328303	1.844717282	-1.026934791	0.244220185	2.991344766	-2.440844244	1.201728246	-3.565613296	-0.017914296	1.648579382	-0.216084771	-3.421745855	0.979678204	1.53007811	-2.422132664	2.115753974	1.58369228	2.521249721	1.095427906	1.911723957	-3.035475842	-2.289472456	0.490923833	-1.632032802	-0.308080284	-1.112000368	-1.848935032	3.184767921	-1.522360531	-2.129943549	-3.624506097	2.324466006	1.421888155	1.311469584	-2.605499119	-0.913023029	-3.116121268	0.162356621	-0.765888007	-3.085311532
CC[C@](C)c1(F)ccc(OC)nc1(ccc1=O)C(=O)c2ccc[C@H]1C(C)C2	0.606228571	-2.676781096	2.40783027	0.003681943	-2.752840275	2.587062622	-1.919264564	-3.328596311	2.37371182	-0.442510126	-2.63183486	0.570268018	-1.806779724	-2.182920921	-1.416283187	-0.830711318	-2.263669271	1.511649922	-3.417487819	-1.029554492	-0.560445721	-2.966133075	-3.022228291	-1.526617911	1.046018677	1.450941206	-1.719098428	0.435584326	1.477726794	-0.277010439	0.066598849	2.716300566	-2.654785605	0.086898974	2.265624785	2.015722319	3.199172245	-2.217017791	-0.582503288	1.204946684	1.613947113	-2.630930854	1.821000104	0.425947192	-3.299311042	-1.087225668	-2.71032478	-0.368037599	-3.416108249
C[C@@H]1COC2C1C[C@@](=O)N(c2cnc(COC(C)C#N)cc1)N1C=O	0.606011905	-0.502176972	1.694929173	2.149021918	-3.664411002	-3.029229602	0.412005195	-3.619323828	-3.348492966	-2.05921251	1.901963878	2.382195107	0.468830987	-1.17436799	-3.77883168	-1.462260928	1.3205261	1.998900206	3.117499246	0.543243382	-2.950560132	-1.784065802	-2.784359116	0.71060807	-1.627333303	1.778234629	0.676287617	-1.452529745	0.345663111	-0.685776294	-1.054156085	2.290208644	-1.983031715	-1.846441668	-2.732196197	-2.923699007	2.495354614	-0.363993929	-1.423331433	1.59784182	-3.418284571	1.240895048	-2.181746254	3.259099126	-2.025857515	-1.178508449	0.715690764	2.173568976	0.15726988
ClC([C@@](C)C)Cn1cc(n2cnnc1)NCCOC(=O)c1ccc2c(CO)ccc1	0.6056	1.312094386	-2.310280103	-1.356074122	2.516569091	-1.992764709	2.161208687	-3.317006284	-1.606941207	-3.555761771	2.098871828	1.345016361	2.653630118	1.385339505	0.13081855	-2.398759526	0.675015609	2.536279975	0.7778276	2.719077687	-1.648401724	-2.632491628	-1.505226298	-3.298038262	2.001453087	0.336477974	0.496300571	1.598724865	1.285327984	-1.548895907	-0.085906471	2.845716015	0.344107322	-0.635582704	-0.052230371	-0.7980368	-0.363785172	-2.941142554	-0.375287702	0.635892956	-0.483164867	1.275023469	0.821532674	-1.716784482	0.962293857	-1.079532846	0.365701321	0.781509667	1.271205381
CCOC(=O)C[C@@H](C(C1)c(c2(C)C)cc2c1OC(C)N(C)C(C)C)C	0.604833333	1.576626329	0.113565604	-1.070732289	-2.84127289	-2.855180142	-0.334117106	2.837918774	2.537880119	0.946601265	0.137518369	-2.638626946	-1.967717541	-1.572157462	-2.418510702	-2.843783958	-0.009729212	1.836911142	-2.077709244	-0.961967259	1.339011911	0.548582688	-3.494968228	-0.752816627	-2.797950891	-0.510059698	1.359685779	1.974419849	0.530390225	-3.734491757	-3.684832383	-0.617949348	0.886511803	0.416148247	1.2941925	-1.922058051	-0.165630504	-2.901675242	0.856954555	-3.456899168	0.609473738	2.955056879	1.89715573	-1.324939087	-0.914213645	2.567439456	-3.665331718	2.498595613	0.237100952
Oc1(NC)ccc2c(O)nnc2c1C(n1cc(-c1c(Cl)O1)ccc(F)ccc(F)cc1C)=S	0.604733766	-3.321666428	1.921487365	-3.384503076	1.21540844	2.999901603	-2.067814843	2.753789537	-1.26803885	0.50824442	2.450206245	-1.966788854	2.730389026	-2.096361587	1.061450491	-0.766691198	-0.507226054	-3.086337293	-3.365581196	-3.271136809	-0.451081644	1.083199362	-0.111518166	-0.604219583	-2.273697352	2.10727044	-0.112735822	2.377626706	-2.488548218	2.231132381	3.161655415	-1.778995917	2.261489523	-0.604514506	1.50707998	-2.05451233	-1.766421804	-3.394215602	1.373149184	1.874543187	2.29314885	1.607334858	-0.842942219	-0.684897661	-0.220136677	-1.070666211	2.254061766	-0.998620847	1.976141138
N=C1cc(SC(=O)C2=C)C(=O)Nc-c3cc(C)c(Cl)n3NC[C@@H]2C1	0.604621832	1.921276803	-0.972605843	-0.187260952	-1.249464873	-0.980656278	0.832133216	-2.962034597	-3.600072543	-1.466803514	-3.215675149	-0.085890629	1.796384418	0.470063193	-0.453388587	-0.836828825	-1.56926467	2.885473323	0.471032471	2.731390776	-2.60261015	-0.602307509	-2.495961801	1.685050109	-1.928142571	0.054763329	-0.33276078	1.207546939	1.719292727	-2.634584121	-2.157209759	-0.141905107	-3.327648668	-3.216415494	3.027155663	0.449769493	-1.632763029	2.35365675	2.022461877	-0.947652611	-1.453333601	0.010509739	2.153960006	2.788350917	0.379316928	-2.451399992	0.496853915	2.00951865	2.529394494
C[C@H](NC(=O)NC1=C(C)S(=O)=O)C(=O)C(C(C(N)=C)NC(C)C)c1=O	0.604488095	-0.709266712	0.53951416	1.120619793	0.778803066	0.947158209	2.615078703	0.223514833	2.844480519	3.145534973	1.422570601	-3.705053452	-1.018802022	3.287749488	1.462053097	1.075723415	-3.084384243	0.354276865	-2.705883343	2.609244186	-0.725416523	0.344459279	-1.151950258	-2.706160537	-3.278669784	0.290433909	-1.116000013	1.797417061	3.280096676	0.906780401	-2.135522214	3.054260892	-1.522070457	-3.04247319	-3.049187582	0.350134958	1.769350277	3.07889499	-1.199495976	-1.539183165	0.776422167	1.360667352	-0.309350797	0.401960926	-0.065771584	1.986866334	1.533657643	2.21986049	0.18765686
CNC(C(C)C1c(/c1oc(=O)ncc2Oc2cccc2C#N)cc1Cn1nccn1)cc1C2	0.603475701	-3.534113966	-0.976134508	0.903811501	-3.36690842	3.078173393	2.796909616	-0.845754001	0.845892725	-0.254772523	1.118668306	-1.004202322	2.490287616	-2.055963516	1.210305816	2.469090544	0.432952157	-2.65389549	0.428448755	-2.842668806	3.211130466	-0.177433467	1.724756413	0.7041832	1.679860993	1.298007326	3.003491608	-0.842545318	1.293585649	0.754425651	-2.62791198	-3.436688375	-1.329380523	-3.452290497	-0.761841481	-3.318254391	-2.191685826	-2.971625744	1.363497052	1.375521158	1.256653271	-0.590092905	1.730494764	1.01255228	2.929939488	-3.14497843	-0.971813049	-1.865167307	0.474514296
Cc1cc([N+](=O)O)C[C@H](OC(=O)c2C(=O)oc2)NC(Br)C(=O)ccc1	0.603	-2.638875759	-0.704546264	-2.255903625	2.760507454	1.927323268	1.061468879	-3.622555118	-0.6406026	-0.18843156	-2.367209923	-2.617819187	-2.409155503	0.645675325	-2.657986821	-2.903256952	-1.646124516	1.728011362	1.99195938	-3.209976116	0.380739008	2.612979892	-2.983712216	-0.979313146	1.509627438	-1.96368845	-3.176172545	-2.009019326	-0.164955933	0.600827397	2.403141323	1.511259474	-0.323383674	-3.251426461	-1.732993701	-0.10776777	-0.123659481	1.732131282	-2.869580223	-0.758087139	2.776733368	-3.168666473	0.913712118	0.301898357	-2.631076993	-1.583529023	-1.000840981	1.283023326	2.636967919
C1ccc(-n2ccc(CN3CC(/N=O)c4ncn3)c4cc2)nc(C)n1	0.602596758	-1.52486909	2.862078584	1.759803679	-3.343288097	-0.916543811	-0.222635662	0.553636358	0.232010467	-2.982575958	0.635896804	2.235456956	0.707572159	-3.197490729	0.029565365	-0.486436364	2.636640952	-3.287635447	0.909592732	-1.751346189	-3.75927248	1.534712292	-1.711028863	-2.730675394	-2.898608369	-0.57456491	-0.752374202	1.474226744	-3.505644153	-1.470349198	-1.820770232	-3.701058216	2.526464057	2.462563573	0.264029475	2.37824367	-0.291453457	1.920127434	-2.72712012	-1.04766368	2.588952481	-0.207404295	3.051497167	0.280736936	-1.567494444	2.519968024	-2.002635788	-1.599872068	3.266471909
COCCCC(=O)N[C@H]1c2n(C(=O)c3ccc(C)o3)c2c(=O)o1	0.602511471	2.311407512	1.454447348	-1.899961879	-0.150360793	-2.199031898	1.285518082	-2.873773665	-1.278701618	-3.466703742	-0.714368415	-2.11958094	-1.790234419	-2.871960752	-1.05512426	-0.491027896	2.217111943	2.444054407	-1.199549228	-3.466750537	-2.585514096	-3.66083441	0.486297736	1.590936771	-3.181268421	1.796888379	2.924615736	-3.545971894	2.768823256	0.599653137	1.257365107	-0.743012214	0.217676668	-1.016825895	-1.95778161	-1.776457227	-0.199033209	-1.297027078	-0.121332374	2.42168043	2.630412149	-0.814988167	1.668365125	3.28671484	-2.265954724	-2.224851403	2.123817614	-1.455043162	-1.043014249
CC(C)CC(C(C)Cl)NC(C)C(C)N(C)C(=O)c1c(C)nncc1C(=O)O	0.602320106	-1.546240344	-2.349847744	2.209111772	2.742687661	-1.714628257	-2.837070382	-1.562518393	-1.855631493	0.519594692	0.96386336	-2.09109458	2.444205516	2.445473629	1.144960277	-0.028937732	0.159945274	1.495464077	1.303367224	0.389795777	2.94270111	-1.666604052	-0.169025421	1.082839747	2.391820739	1.932731213	0.103679777	1.860249868	-0.414953	-1.620361148	2.665216998	-2.869378854	0.573979752	-3.021068074	-3.50828188	-1.541482327	-0.618959152	1.146635347	-1.960549487	-2.992874797	0.315800406	-0.224744463	1.695145101	-1.546644219	-0.398420479	-2.774091109	-3.797258189	-0.861679869	-3.341498671
OCC(=O)[C@@](C(O)c1cnc2nc(Cl)cnc(=O)cc3)c3cccnc12	0.601617743	-3.147645636	0.169411179	-0.510557562	-1.18067147	-0.380864198	-3.250984282	-2.675371802	-2.935389937	0.713983952	-2.357255733	-1.652487925	-2.268221384	2.263928963	1.869026338	-0.293547133	0.40531998	2.74501488	-3.182307313	3.045372631	-1.05560849	1.508088181	0.082786025	-1.728378474	0.522470197	3.079013462	-0.963807692	-0.809112161	1.548197121	0.974997508	-1.874055013	1.227343048	-0.259556652	-3.703086809	-2.748308309	-1.258588464	1.571696934	1.898423353	2.577538461	3.082657079	1.744219068	2.380729742	-0.235626862	-3.172590347	-2.121799665	0.439342298	-2.508731044	-1.673150484	-0.77789919
COC(=O)c1ccc(C)c(C(O)C(=O)C[C@H]2CCO[C@H](C(N)=O)CC2C)n1	0.600424242	-3.291155248	-1.790749762	1.014089965	-2.725310135	2.607909267	1.250226296	-3.724156422	1.535142855	-0.737907405	0.275096286	2.34312809	-2.665029753	1.808572266	2.646958134	2.382545928	-1.527517941	-1.129428741	3.219210094	2.204430598	0.949676947	-0.311853968	-2.144166239	-3.473849068	0.086870544	-3.114889987	-2.974449304	3.127585243	-0.920066438	2.49324054	-3.371066782	-2.125345284	-0.812574173	-3.599099749	-1.40990616	-2.334718932	-1.741885996	-1.182926013	-0.554780462	-3.6295283	2.079634611	2.150645089	-2.170939566	-1.213688208	-0.33706662	-0.947019183	0.333834475	-0.366251072	0.121996266
COC(OC)c1ccc(C(F)(F)ncc1CC(=O)n1(C)C(OC)CO)c1	0.600287234	2.641811749	1.984717156	2.474592501	0.416664255	2.852124797	-2.980226312	1.631723277	1.743694386	-3.590872756	0.775613704	-1.161235801	-0.649125643	-2.932345121	-3.439720461	2.302755142	-0.673467529	-3.330258611	-2.087358517	2.070780401	1.971779883	0.037230296	-1.545391473	0.340876762	-0.557163342	0.926132023	1.178792699	-2.294625345	2.615488189	0.2745746	1.010742915	-3.39104433	-1.078287997	1.16441457	2.154793789	1.944750738	2.495409687	-1.608536979	-3.489930491	1.180505403	0.141070554	-0.5771052	-1.653951444	-1.086223673	2.853089062	-2.813823497	-1.607802838	0.398754172	2.569535208
Nc1n[nH]c([C@@H]2CCOc3cnc(C)C(C(O)C)C(F)c3c2Cl)c1	0.599714286	0.437606277	2.762693877	2.834224673	-1.780928965	-3.048191091	0.845422009	-0.562855353	1.536059185	-2.641469091	-1.090173981	-2.474013489	1.893114112	0.174784601	2.139474476	-3.14175414	-3.142600619	-0.123198532	-0.773555737	0.932104252	-2.713124111	1.33471779	-0.591253878	-2.739427571	2.070278232	-0.454218168	0.197977552	0.46683651	0.783956503	-1.703925936	0.413984047	-1.537920217	-0.298893688	2.595166239	-2.228414462	-2.000284412	-1.704027585	1.173609317	1.170887334	-2.465225543	-3.6096719	2.854784301	-0.728446591	-0.287993172	-2.790576794	-3.192462566	-2.041204402	0.664824777	2.063904835
COC(=O)C(C(N)c(C)c1ccnc(C[N+](C)cc1C)cccncc1)c(C)C1Cl	0.599221096	-2.160281335	2.987447974	-0.294870006	-0.440427279	-1.328162166	-2.703814914	-0.732109772	2.799507884	-3.541802515	-1.840863213	-1.857327953	-1.509324225	-2.64528388	3.101691428	-2.897697139	-2.607289731	2.708655371	-1.270409034	1.091326194	-1.0612662	-1.341013279	-3.123166885	1.313650361	0.705809022	-3.332053877	1.131448557	2.822172045	-0.167857945	-0.695079538	1.150883757	2.512783466	0.18623761	-3.099967924	0.921624564	2.871637094	1.635365683	-2.70649392	-1.334567634	1.419756269	-2.659787582	-3.241777891	-2.841223943	3.037077249	0.858355025	3.270713639	-2.317865448	-3.126012131	-2.825797546
Fc1cn(Sc2nnc(C3CC2)sc3no2)cc2c(Cl)ccc1	0.59897771	-0.30791834	2.166170584	-2.489669661	-3.037523687	-1.488513021	1.653362386	3.097643798	-3.46198316	-0.160443936	-3.691960845	-1.493951623	-2.680886228	-1.281224321	1.173393693	-2.46982219	2.813707572	-2.518270181	-2.840445995	1.637596755	0.265094312	-1.547809124	-2.037383787	-1.270888673	-2.061660249	2.610492439	3.251663486	2.376298343	-1.937276067	1.233313733	2.86811424	-1.336977085	0.878858658	-0.197407794	2.747359708	0.788666579	-0.913478601	1.970900972	-0.410006549	-1.795297002	-2.103044429	0.586781985	1.566585223	-0.327531848	1.020910211	-0.531745786	1.218671432	-2.3635957	0.530443426
C(OC(=O)c1cnc2nnc(SC)c3c(cc3(F)c3ccc3OCl)c1c2c(=O)c1C)c1	0.598166667	0.684004981	-2.243364542	-3.421641304	0.080763704	-0.289651094	-1.457036997	0.226112381	1.168235347	1.090230887	3.057316741	-0.863689215	-1.241515113	-3.788742507	3.272880719	2.333110667	1.082482269	3.253567994	2.626205333	0.819358671	-3.102043109	0.601311339	-3.140900998	-1.27025489	0.238546178	-0.195224277	1.500300944	-0.97864468	0.393300598	-0.841444717	-2.003137501	1.040706656	3.122448251	0.162509964	-3.643723362	-2.034840999	1.762491103	-1.952604307	0.138229728	0.51237617	3.069086215	3.050838894	-0.429007297	2.339514807	2.673552728	0.713198395	-0.849914039	-2.327731876	2.351148995
C[NH+](/N(C(C)c1ccccc1)[nH]1)cc1C(SC(C)C)C(Cl)Cl	0.598	-3.799050497	2.115695251	-1.006327035	-3.683757461	2.227883868	-0.77480244	-3.40130446	-3.0049799	-2.557962086	-1.845473785	1.274975101	3.276332656	1.236931546	-3.160296872	0.868821774	-1.919841234	-3.59554545	1.309186873	-3.282870959	-1.867232303	-1.32805042	0.006810033	2.467033258	-2.918488242	-0.722469613	0.260271542	2.20620742	-2.386682776	-1.099013604	-0.569002415	-0.968809608	3.145630538	1.221549311	2.464118427	1.914946483	2.153383305	2.243830238	0.906045718	-2.232369526	-3.434571816	-3.001653924	-1.445008773	-3.232917931	2.726260818	3.06560422	1.697995434	1.075342808	2.964753889
C1Sc(N)=S(O)(=O)n(c2cccc(C)c3scc3-2)cc1	0.59797619	1.110807927	-2.827344505	-1.305052396	-0.70794951	-1.336694517	2.114630017	-0.673492189	2.692080687	-0.299780697	-1.998602543	-1.429139284	-1.92395865	0.598024227	1.318785685	-0.962966502	-1.418640482	2.664143556	-2.334701452	1.360572441	-2.49483053	2.931371966	2.932541729	-2.100869299	-2.567308175	-0.418631624	1.530865114	-2.977737173	0.106752394	2.932595294	-2.609429365	0.283331764	1.804642579	-3.693264467	-1.696840398	-0.035647293	-1.762472443	-1.57761144	-2.051555747	1.008002457	1.112978574	1.571445833	-0.91077985	-1.873439484	-0.026563869	1.707673074	-0.977926051	1.246755408	1.468551721
COC(Cl)c1scc(C)[C@@H](C(F)F)c(Cl)cc1NC(=O)CO	0.597666667	-3.173193495	1.980144199	-2.758217621	1.307750234	-3.211910585	0.805283648	-1.734308402	-1.357198808	-0.796645062	-2.125598211	-3.264845618	1.926886177	-3.646463981	2.823374146	2.221763449	-0.572634069	2.541666417	-0.210209247	0.613616586	-0.360532561	0.412109991	-2.830129331	-3.722236578	3.021945991	-2.088844599	-0.270813842	2.985656362	-3.081000866	2.131401485	-2.108827085	2.632090786	3.050540446	-2.801079483	-1.662862686	-3.410410619	1.414910454	-1.474208701	-3.120011678	-2.933806168	-1.038474933	-1.3180367	-1.082047775	-3.488669728	2.84077029	1.322429081	2.582588139	-2.840367561	-2.556328385
CC(=O)NC1cccccc1S[C@@H](C(F)nco1)NC1CC(NC(N=C1F)CCOCO)C1	0.597166667	2.047955395	-0.48956254	-0.575382462	-1.725025936	-2.688519748	-0.073976429	-1.315299228	0.93832652	2.78056891	-1.329771977	-3.705533861	2.453459842	-2.402193587	-0.064119958	-2.307084841	0.035841417	2.298903303	2.48817597	-2.559898273	1.091016809	-0.8506737	1.759034723	-2.662131484	-0.161492157	-1.19024377	2.037296405	-1.303641959	2.721021247	-0.369099718	-0.93486039	-3.404119868	-3.199281401	1.124213873	0.763899573	-3.437620643	2.212417131	0.457403335	-2.454853862	0.882091044	0.301412589	3.197331473	0.061642414	-3.299449465	-2.623232693	-2.113389691	-0.248817426	0.242606436	-1.628274572
COC/C(C)NCN(C2NCc(C)CC[C@H](C)C[C@H]1CO)CCC1(C(C)c1ccc1)C2=O	0.597140351	-1.43545424	2.160321119	2.152997202	2.166889589	2.974608476	-1.712414852	1.388205192	-1.177207041	-1.209334816	1.371941586	-3.462518484	-3.34936214	-0.892184149	1.00580203	-0.589735918	-2.923616804	-2.112135748	2.202210425	2.244090617	-1.167820197	-2.177374196	-0.3179054	2.584190888	1.286953625	-0.530135659	1.379450203	-2.383996692	1.065139278	1.350233595	-0.938879498	1.502125994	0.686229788	-3.101235775	-0.879038184	-0.243317496	-2.268113037	-2.67494252	-2.595361395	-2.746670565	1.953404585	0.647749178	-2.662465881	-3.370474492	-0.682308285	2.764731616	1.700653019	2.898202974	-0.257360082
C[C@@H]1Oc2ccc(Cl)cc2C(C=O)CN(C(=O)C)nno=C([O-])C1	0.597059524	3.055596397	0.247538573	1.480992375	-3.577061969	2.084222203	-1.307538071	-2.355889159	3.078948533	-3.543974774	-2.06739908	2.226968485	-0.580242317	-0.735008056	-0.934664763	-1.719690708	1.286383345	-3.544674219	2.449699291	1.960243231	-3.398359686	1.216296251	2.305473657	1.833034599	-2.182860313	-2.262461826	-1.224158218	1.748492959	-3.125080695	0.17635369	2.694867405	2.401435048	3.032627821	-0.912168878	2.882823302	1.824128775	-2.398094463	-0.185037289	-0.909764977	0.901707509	0.900759577	-0.071495219	-3.064311956	0.745635283	-3.664141835	-3.768298243	-0.679286482	0.448380779	1.027350252
CC1(C)NC(C)C(=O)O[C@H](OC(=O)N\CNC(=O)c2C(C[C@H]2C(=O)O)=C)C1	0.597	-0.798766179	-2.781829143	-0.486633468	-0.311762226	-3.136394152	1.502472365	-1.051647909	2.393622238	0.268884579	0.401601812	1.658559558	-3.675992578	2.068268426	0.672998585	-1.624264806	-0.930566725	1.743020982	-2.496707221	-0.732092461	2.745085494	-1.520755972	-2.201334628	-1.983355525	0.610230447	-0.591514658	2.54061201	-2.76964037	1.020417044	1.785136389	0.127021226	-3.263123055	2.412144974	-2.792142264	0.104501686	-3.298772323	-1.922665631	0.586052473	2.896281894	-3.69967942	-0.402521085	2.649038715	-2.822134791	2.420217691	-0.581696567	1.683609992	-3.195301386	2.928481135	-3.779942734
N=C(C)C1(C#N)ccc2cc3ncccc(C)c(c3c(Cl)c2)o1	0.596620567	2.567233143	-3.166979769	-3.14872182	-0.163116327	1.445181393	3.119862237	-2.437387826	0.018975599	2.046090342	-2.349287676	2.641669311	1.539705544	-2.175579657	-1.303026874	0.175160655	-3.572708023	1.393944601	-2.099267549	2.311592873	0.117908802	-2.773814252	-2.706806033	1.574264521	1.104249601	-3.688574115	-2.52556869	-2.246514055	3.026259742	2.590987028	1.500833549	2.339844802	0.399575876	-1.489513422	0.554423946	1.853943345	3.025841066	2.624826582	-2.394964681	2.672559958	-2.448108211	-3.735007928	-0.889629603	2.515603773	1.091690086	-1.325125189	2.621042556	-1.977579651	1.602494371
C1nc(NC(c2cccc3nnn(C)n2c2n(c2)CC(C)C)c3N)C(Br)s1	0.596596758	-0.764283269	-2.260811986	0.528791285	-1.552174082	1.634420149	-2.098731974	2.585943635	0.297555019	-3.570878625	-3.122651732	-3.117247463	0.329471797	-1.651676957	0.210740733	-0.220388831	-3.706459983	1.067501263	1.303282774	1.303887017	0.11022047	-2.478233999	-2.114689396	-1.984201959	2.817640758	-3.469011324	0.790964502	0.645495908	-0.224511991	-3.100831151	2.530330144	2.927519446	1.985592468	-1.614374736	-1.775324918	-2.23432812	-3.439855725	-0.117001505	2.272343668	-2.284799196	-3.279784632	2.510293189	-2.492327598	-1.739274226	-2.115549866	-0.044157961	-1.130407721	-0.927850494	1.991847899
OCC(CC1ccsc(C(=C)Nc2ccc3cc(C2ncc23)c2)c1cccco1)C1	0.59643656	-3.709776324	0.748322291	-0.928772177	0.134310906	-0.310923554	1.465912494	2.900435913	1.127096339	-1.207525047	-1.329162508	0.963122612	2.558380667	-3.303255094	-1.997201036	1.803193401	-0.323576438	0.538937607	-3.021666488	2.605806823	2.284517456	1.789524504	1.205850211	-0.181210346	-2.801585062	-2.203685803	-0.195761155	0.973699788	-0.969462777	1.43536567	2.998163449	-2.961360691	-1.073540703	0.280452788	-3.295577222	-0.784680873	3.242086831	-3.530059439	-2.623279276	-1.304657896	1.639899899	0.72161016	-2.030310882	1.874828923	1.252785815	-2.341199339	-0.222301966	0.519711143	2.257550613
CC(=O)N1n(S[C@H]2O[C@H](C)C(N/S(=O)COC(OC)c3cnc3)c2=N)C1	0.595388889	0.196475612	-0.430575624	-0.185469562	2.208031672	-1.311082993	-3.325023562	1.314337219	-0.694922582	2.129708858	-2.925606257	-1.387659685	-1.316205115	2.158745914	0.872940582	1.532009098	-3.199662029	-2.864769064	2.273734235	-0.901466283	2.392541092	1.073866091	3.203650751	-2.816299626	-1.721143902	-1.813080169	3.043329134	1.413445888	2.911881556	2.961813198	2.276604784	0.658309358	-2.983532837	2.162514343	-1.428051933	0.540890939	0.627001546	0.61230349	0.055102579	0.708542827	2.972067485	-1.445838619	1.966675705	-2.935119475	-0.579197391	0.342443022	-2.846459369	2.974674627	-3.308970822
CNc1nn(-c2ccc(CNC(=O)C[NH+](C)C)cc2C)c2c(C(F)nc2)[nH]1	0.595179252	-1.297827887	-3.032396269	3.078760834	2.757708807	-2.335184792	2.4749549	3.143238231	-2.362694646	0.656842928	-2.809179184	0.141433656	2.951950636	-1.559234432	1.140408072	1.260123653	-2.623833252	1.509924024	-3.307915554	-2.900084697	3.170741348	-2.040304662	-0.804603756	-3.400858193	-2.905287081	1.706074447	-2.425013521	0.8015562	-1.456601741	2.481394948	1.184533434	2.143713982	0.235404822	-2.158046228	2.909021747	2.551112147	-1.131897242	-1.720611006	1.020019	-2.942232853	-1.224935735	2.641153413	-3.713615929	-2.484155355	-2.305253936	2.74416931	1.557500485	3.207059497	-0.841535621
C1ccnc([C@@]2(O)C(/NC3C(C(C)cc3)[NH+]2)N)C2=CN(F)c1ccccc2	0.594968782	-2.071273902	-1.325773602	0.064465392	-2.617774578	2.888546143	1.343054002	3.001200215	-2.085139483	1.119628225	-0.122539443	1.959741033	0.310779661	2.275869311	2.646827438	3.021346626	-2.157684932	-1.129741274	-0.056718901	1.318979325	-1.343247591	-0.05429522	-0.242327919	-3.27309303	2.808287081	-1.276937113	1.335702648	-0.308010776	0.454130927	1.765883571	2.615441341	-2.609280704	-2.345563195	-0.363061487	1.718626663	-0.516587176	-0.672102086	-2.351575715	-0.888592868	-0.626399769	-2.124723365	1.416187654	-2.245373762	-1.206147006	-0.537227686	3.127511252	2.093336046	2.259248398	1.107550683
Clc1ccc(C(C)O)(=O)Nc2nc(C(=O)C(N)O)CC(c3ccccc3)c2n1	0.593904762	1.773433357	-1.539933638	2.066288308	1.195926919	-3.010846412	-3.204515418	2.593306509	-1.659133325	-2.128172307	-0.449159499	-3.279144161	2.573170707	1.15943599	-0.969674762	-0.773460311	1.896637229	-2.674932799	0.472365309	0.602262546	1.479854826	-3.124756724	-2.473461352	-1.31048586	0.867834677	-0.402760109	1.543533784	0.940950249	-1.437726148	0.466774915	1.366924388	-2.363946949	-3.052676576	-2.686346259	2.466193784	0.627236243	-0.000107187	-0.57243768	1.308321885	-0.042877369	-0.770738968	1.3389501	0.301556158	0.528960443	3.235536371	1.498243432	-1.073194662	-2.203015438	-2.300522924
C/Nc1cc(OC(=O)N2C(C)C(=C(F)C(Cl)=C\C(=O)c2cccc2OC)n2)c1	0.591953901	0.015123561	1.317385405	-2.132014786	-1.523536526	2.587893092	-2.521591578	1.011208	-2.390153711	-0.184937195	0.101038842	-2.312252755	-1.759746728	-1.736440685	0.495298796	1.823475369	-2.731248715	1.446105925	-1.408262928	-3.57347684	-2.787596844	0.732783231	1.620095368	1.325970343	0.762416127	-0.224988704	1.672501605	1.336842779	-3.407635543	-2.255505485	0.473971324	-1.284480269	-1.797358132	-0.261568117	2.995526089	0.917052312	-0.315790906	1.591320232	1.72025688	0.099858515	-0.833501473	2.803887611	-1.817107279	0.111823791	2.659333571	-1.361840339	0.0541662	-2.640716215	-3.063510061
C(/C)S(=O)N(C)N(C(=SC(=O)c2ccccc2I)on1)NC(C)C(C)c1OCO	0.591261905	-1.571546518	2.361424511	1.923725558	-3.086964115	-2.833531294	0.026429094	-0.180908141	-2.58211612	-1.335499863	2.678929212	-0.057074448	-0.296378927	-0.127183012	-1.914790378	-3.333156518	2.726386142	-3.346391107	2.159681585	-0.729517775	-3.127119794	1.59626396	-1.886760893	-2.835603631	2.700445323	-0.890420031	-0.777543727	3.091308715	2.821408786	-1.689871379	0.369976095	-2.481206777	2.797445434	-3.599311013	0.400891532	0.11780612	0.872728327	3.247027395	1.696186066	-2.142076398	-0.0609301	1.618689045	1.586106095	-2.127685309	-2.188578568	2.600272645	1.619381049	-3.617282181	-3.05720949
NC1=NC(=O)C(=N\O[nH+](=O)N=C(C)N1CCC)c2cc(NC)cc(F)c([nH]c2)=Cl	0.591166667	1.522479339	0.713922956	-1.088870847	2.145230869	-2.466275125	0.595545566	0.420940949	-2.496645904	-0.020668487	0.879684601	2.678389903	0.945138377	-0.255311933	0.61793579	0.188135066	-1.146653077	-0.308610851	-2.898344891	0.158663248	1.352830334	0.184142481	-2.990032662	0.560306363	-1.756478257	2.167475066	0.884429411	0.012568322	-3.437893773	-1.76961675	2.156993495	1.1561442	3.299933437	0.643417646	1.889738134	-0.44144653	0.478204946	2.461829253	-2.222519763	-3.728993297	3.160689533	-1.966316763	0.373912056	-0.953461183	-0.115250168	-2.439579561	-0.926892749	-1.95791042	1.126795557
C[C@](OC(N1cc2ccc(Cl)c([N+](=Cc1)C)N1cc2cc(C)cco2)NC2)C1=O	0.591057822	-1.01648171	-3.402718811	-2.95267983	-0.508300565	-1.981732116	0.318089328	0.195530462	-1.054472842	1.951876892	-2.182682471	-1.521419954	-0.537627152	0.569410984	-1.321890136	-1.226040473	0.500096285	-1.581595837	2.0424672	-2.580928079	-3.232392162	-3.562737096	-0.20885022	-0.018296397	0.00936814	0.844204726	3.202747767	-3.630019726	-3.67629779	1.480348669	1.244092239	-0.19702403	0.731954041	0.560115291	-2.45590979	0.85185342	-3.771532763	2.696009339	3.087608188	-1.926686869	0.03482728	-1.298112679	0.522086076	3.148860366	-0.47039222	-3.474361381	-2.271282564	2.097906245	0.775119692
C[C@@H]1c2ccnc2c2ccn2ncc1(NOC)CN1cccc(OC(C)O)OC1	0.590738095	-2.778983068	1.139105642	-3.652229007	-3.397913009	1.699609181	2.137845336	0.878197911	-1.808052856	0.515206399	1.046149368	-0.47003617	0.350685621	-2.07019909	0.973413035	1.975844725	-1.465083717	-2.521674477	-2.605006526	2.244088307	-3.020619254	1.056359857	-1.108462772	2.988249871	2.940015939	-1.696348289	-2.071147872	-3.705512229	0.373192416	-0.461872639	0.838527733	1.521950004	-2.163133511	3.116668161	-2.103881981	0.895621498	0.25815213	-1.567488201	-2.377386387	-3.523664101	3.073356828	3.008658252	1.41247468	-0.061074106	1.945919424	1.074286345	-1.731134605	0.989995835	0.828052662
C1(CC(O-c2cc(C(Cl)C#N)cc3ccc2)[C@](C)(CO)C3)c(=O)N1	0.590596758	1.520181681	1.589262348	-1.078433868	2.173171315	-3.082588026	1.808738114	1.910858468	1.639234372	-3.018409753	2.740660815	0.84510906	3.245341667	-2.60921224	-3.486023264	-1.400276719	-0.593163411	-0.120878161	1.294829395	-0.041227246	-1.51914966	-1.693549059	0.247014939	3.192429113	-2.831480108	0.346320753	2.769607824	-2.721506261	-1.838248425	-2.807870839	-0.395964723	0.50268807	-0.460803502	-0.100865746	-1.297846171	-2.884506293	-2.885741155	0.741938358	1.249635846	2.890343866	1.091913213	-2.279926103	-0.202773241	-1.815677122	-2.927067077	-1.812738556	2.8490149	-1.175760496	1.092420809
C1ccc(C(c2c(SC3ccc(C(F)F)nccc3n2)CC)C(C=O)=O)c1	0.58997619	1.085014259	-0.159848449	1.009806411	-0.902820232	-3.278490815	-1.857188997	0.301240086	-2.515338668	-2.487124244	-2.035343555	2.067074127	3.19831842	-3.752808981	-2.700135692	1.131304805	0.839450269	-1.673671061	-2.934756954	1.62377917	-2.875559923	0.448002017	1.488665729	3.266602838	-0.904133435	-3.792563597	-2.088140622	3.165152728	-1.863945131	-2.332671073	-3.363955088	0.526565221	0.424528844	-1.694433704	-0.758587706	-0.511410966	-0.573409446	-2.362498036	1.649555863	-1.396439649	0.238075793	-2.03117459	0.720202268	-0.110589239	0.250188688	-2.968112783	1.855452676	-2.094309696	-1.618486765
CC(C(=O)N(C)OC(C)C12c(F)c(Br)C(C(=O)C)=NC(=C)C2=O)=NC1	0.589619048	-0.760906066	-1.667605771	-1.209549977	2.747291162	-2.960920179	-1.306454551	2.726747762	1.267762676	0.317058176	-1.489357178	-1.475217711	1.033789373	3.042032812	2.344362335	-0.646166033	3.165053568	2.872600482	2.93339379	-2.027556459	-1.3783824	-1.504872574	0.303618023	2.273386674	3.022724781	3.028411831	-3.612942342	-1.239265626	-3.127129883	1.281167542	1.497542089	-0.890342945	-0.25593586	-0.032210164	-2.043293154	2.500891683	2.287553041	1.915501778	-1.620299934	-2.39575368	0.575358519	-0.90453285	0.676551361	2.548425015	2.578889313	-2.27551975	2.189773644	1.735726767	2.11602665
CON1CCN(C)[NH+](C)C(C(=C)C2)c(C)cc(C(=O)c(CO)c[C@@H]2)cc1=O	0.589323895	0.443542134	2.483427414	-3.61900415	-0.630996862	0.666212272	2.442831436	0.097387588	-1.154907895	2.255529005	2.850209152	-1.612143286	-0.148956	2.701688673	0.836072425	0.982843023	0.981746252	-0.271116664	2.100502757	-0.390882383	1.985802429	-2.123148884	1.477229016	-0.722509758	0.632468767	-0.167746929	-1.20296072	-0.934980977	0.153097497	-3.700350175	-0.538003922	2.089746057	2.760576614	-0.450058412	-0.424198525	-3.001171658	2.547694439	1.33305843	-1.133641218	-1.626936879	-3.755739479	-1.512737947	-0.364946588	1.997185359	3.057071255	-1.159857085	-2.657857407	-1.224195545	3.072777652
CC1=C(C#N)N(NC(C)=O)c(C)ccc(C)N[C@H](F)C(=C)C(C)C(C)C1	0.58929972	-0.825847744	3.236471632	0.422985355	-1.234569104	0.253645139	0.251254463	1.069323087	2.253298816	-2.866741956	-2.79109727	2.868640185	-3.288982529	-2.073552603	-1.876929144	-2.659543115	2.056406243	3.292124218	-1.37635549	-0.858739703	-1.93876304	-2.853433574	-0.493712691	-0.045058075	-0.37517283	1.032399828	-3.567485041	-1.380773825	-2.910207084	-1.685581565	2.918898407	-2.92982373	0.4069105	-3.321900324	-2.791442378	-2.986098629	2.353150707	2.2267	-3.698301913	3.09706862	-2.311153732	-2.56825821	1.516239564	1.046387828	-2.382279119	-1.720087499	0.292557261	-1.822534551	-1.120831191
COC(=C)C1CC(Cl)[C@@H](CNc2c(O)cc(Cl)(C)o[nH]ccc2)c1C#N	0.588809524	-0.92004615	1.383694916	2.797623197	0.35041977	-3.143504116	-3.515438229	-0.565203342	0.11184747	-2.301028307	-1.138574347	-1.28920858	-0.536797735	-1.737453936	-0.67465062	-0.950039091	-3.679015458	-0.346153991	1.872405306	2.555809678	-1.394829756	-1.401286122	-2.666487423	-0.080579881	-1.493146175	-3.611189887	-3.30725864	0.577875358	1.902545867	-2.504341009	-1.217168854	0.067608972	-3.12561982	-2.06164542	-1.657161428	2.770436991	-1.537899713	-2.680070885	0.662984668	0.390420029	-0.989140882	1.009787049	-1.723033006	-3.12797875	-1.075747519	-3.246958822	-3.310773547	2.376693406	1.676230866
O=C(Nc1ccccccccc1OC)CC(=O)NC(=O)[C@@H](O)[C@@H]1C(F)c1	0.588309524	2.666487278	-3.378314495	0.831246558	-1.534835136	1.927739216	-0.206557483	2.170812528	2.765902489	-2.50785001	-0.18076563	-2.236953844	1.791561484	-0.552519178	-0.440806233	-1.49381238	0.737883197	-0.329126336	-0.31145365	2.407289944	0.112906058	-2.543075239	1.483172323	3.149833843	-2.203691376	-3.324504633	-2.380935686	-0.510711483	-2.656404129	-3.618223245	0.04141705	1.113258578	-1.619466406	0.154889159	-2.553832899	1.340843793	0.240754098	-2.289007002	-1.569516042	0.587129187	2.530958697	-2.796025525	-0.947325254	3.124327062	-2.631152639	-0.873384479	-1.328483537	3.096336671	-2.334944891
ClC(=O)c(N1C(C(F)=Sc1cnccn1)CC(=NCOCC)C)CC1=O	0.588238095	-1.554072952	1.453113073	-0.985395063	-2.85125883	-1.36713308	-2.886602533	-0.670311694	3.106155924	0.841605017	-1.945687038	2.32687306	2.605020205	-1.322007629	0.037741556	-0.353558812	-1.370035856	-2.086659609	2.193829853	1.925593349	-3.716903454	1.718126988	1.529440657	-3.728924623	2.754150674	-2.72981617	2.458903947	-0.74091941	1.426374492	1.388852944	-3.734353558	-2.375702311	2.219923624	-0.948104002	0.224489385	1.154134779	1.1442795	-0.050601263	0.532564473	1.370561136	-0.437584346	3.210380049	0.097192464	-1.573821175	0.692429	0.60256547	-2.9445486	0.680453178	0.989156676
CSc1ncc(N2COc2(C(Cl)cc2Cl)c2ncc2-c1ccc(C)c1)c2[C@@H](Cl)N1	0.588084671	-2.431591371	-1.186915707	-2.319777314	1.16044916	2.255234241	-2.511408043	2.382780562	-1.575957887	-0.550185505	-0.291334865	1.850569427	-3.57789977	-1.974527625	-0.891402192	1.017934381	-1.276123943	1.437643475	-0.066298248	1.444169168	-2.958150394	-0.1869883	-0.776298707	2.267811433	1.882095137	1.242159322	-1.268523959	1.820906042	-1.93494025	-3.775245994	1.861161508	-1.083335125	-0.606116269	3.278357586	2.23442801	0.152392602	-1.603992926	-3.390516541	-2.313492278	-3.510109376	-3.164328758	-0.929808522	-3.60597438	-1.961383934	-0.482464233	-0.417255957	2.953997862	-2.784009886	1.677763161
CC(C)c1nc([C@@H](NC2ccc[n+]2)N=C(N)N2nnc(C(C)C)c2)n-1	0.587952381	-3.253868685	2.695421325	0.021539683	-1.829346166	0.183727502	0.120221249	0.091423046	1.972179324	-2.003462236	-0.283414014	-1.919359164	1.093338374	1.574751841	-2.97891274	0.016044147	-0.544813184	-1.481072756	-0.987457315	-1.905286712	3.213617538	1.784928138	1.842965363	1.469525358	-1.521115681	-1.303035122	1.775218968	-1.779558948	-1.116157129	1.005866108	0.13488453	-3.432892764	1.174896029	3.07637493	1.309009322	0.90542077	-1.635326182	-0.818213552	2.346000524	1.254609134	1.938557384	-0.563790214	-3.52742492	0.973296766	0.682878732	0.969970545	1.170402114	-3.550357842	-2.535898599
Oc1(NC(=O)C[C@H](COC)C(=O)OC)cc(\c2ccccc2)cn1	0.587785714	0.3638155	0.57323211	-1.011478545	2.492350076	-3.501284528	2.079872914	2.057952739	0.858849088	2.342830812	-2.410610889	-2.568577858	3.252806139	-0.961534315	-1.848453318	1.619032674	-1.47061265	2.909954215	-0.317021172	-2.973027155	2.841331207	-3.280449262	2.752394792	2.545706548	-2.038112508	2.945427243	-3.119004209	2.177861903	-0.388939336	-1.707776215	-2.167709792	1.064010749	2.296275638	-2.370967711	-3.625525071	-0.296894355	-3.430487078	2.394086636	0.233021865	-0.303713671	0.595488392	-3.050891448	-0.09431652	-1.801564197	-1.608810773	-0.738304194	1.584162504	0.379933971	-0.633312867
Nc1nccnc1n1C(F)c(Br)cc(=O)nc2N(C)c2ccc(C)c(=O)C(=O)c1=SCl	0.5865	-2.476299592	2.14247876	0.186743079	-1.204934025	-2.806196685	-0.703079976	0.451435844	-3.268677514	0.849139994	-3.277408977	-2.476749447	-2.759556887	-3.139250724	-1.609749772	0.903020406	-1.50266854	2.571136224	1.248115032	-2.403423837	-2.097174167	-3.362955951	3.101812866	0.537811266	-2.146175262	-0.261598506	-3.737405486	-2.997507889	-2.805513655	-2.895741883	-2.844413854	-2.500545043	-1.029302933	-0.640789628	-3.783398144	2.112592146	-3.607498369	1.478420492	-3.758955708	-2.580778411	3.25745163	-1.702940374	-1.195806944	0.809615627	1.873072574	-2.240750396	-1.54688924	-1.770803271	-2.128739889
COc1ccc(C(C)C)ccc3CC(=NC[C@H]([C@@H](C)C)cccc(C(N)=O)cc3Cl)c1	0.586171429	2.276802722	1.859668467	-1.195751256	1.393249738	-0.822348515	2.872624243	-1.889640437	1.69951748	1.270557969	0.12659529	1.894279955	-1.980671251	0.476808954	-2.499287631	-2.467047863	1.382625412	1.717560656	-2.468695183	2.403730601	-3.130680725	-0.275580684	-2.418461936	1.006956352	-1.616411424	-1.572776243	1.547950973	-3.711270392	2.573167205	1.718008276	0.706218524	1.800695142	-2.835586559	0.377194997	-0.258941398	-2.362260195	-3.570936292	3.137867546	0.71203623	-1.531853523	3.097986804	-1.511915313	-3.004350392	-0.434126855	1.120539151	0.839401731	1.788681935	2.553236235	0.689314235
Clc1cc(N)c(C(=C(F)C(=C)c2ccc3c(c2)NC)CC3=N)C1=O	0.585833333	2.023610532	3.112826009	0.253962385	-1.683860696	-1.700695538	1.167787917	-0.423558676	1.27988688	0.952908551	-2.487871714	-0.363306229	-3.709258276	-0.76401351	1.857470082	1.669377995	-0.499609526	-3.587109438	-0.364102294	1.796361464	2.87174983	-2.246406122	0.304392439	-2.208661841	3.003464779	2.186845519	-2.409890576	-0.189848366	-3.013244765	-0.585912332	2.435822334	-1.01203233	-0.743301929	1.245044567	2.63389255	-3.398451384	1.091362988	-0.614997934	-2.96457373	2.772477749	1.446815795	0.893637974	1.637416421	-1.285113443	-0.198209432	-2.90166421	0.76029676	-3.374593475	0.610862916
CC(C)CN1CC(C2=C(C(=O)N=c3scc(CO)[C@@]2(C)C(c4ccccc43)C)C)O1	0.585809524	-1.375870181	-3.303281213	-0.419279786	3.000379948	0.416096433	-1.769658089	-3.114317961	-0.951069111	3.082491872	3.297969634	2.260720614	2.510292048	1.819420244	-0.845867238	3.04702132	0.739305821	0.823240019	0.819039516	-3.298181036	2.238107071	-2.4892493	2.547019871	-1.118201406	-0.401877857	-2.288235561	-2.311523516	-1.81914949	-3.743522134	0.054831555	-0.819635496	-3.210095326	-0.359569155	2.175578081	2.589272599	0.301632915	-2.470852056	-3.130064859	-1.204695726	-0.006306605	-2.861914233	0.601437367	2.949119106	-1.882003237	2.426654137	-1.087619306	1.863696518	-2.872870896	-0.55333782
OCC(C1(Cl)C(=O)c1(c2ccno2)C(=O)c1c2cc(OC)c2cco2)c12	0.585666667	-2.389063905	0.444587394	2.852651684	-0.608523769	3.166923409	-3.04699774	-1.770576047	-1.723073702	-3.304891623	1.488599426	2.643969923	1.219334206	-0.007788655	-0.052536935	1.127286766	-2.26350711	2.823691417	-0.582581868	-1.946224082	3.00135569	-3.380769787	-1.902835673	1.018358775	2.393678644	-3.144048456	1.073699323	3.280046152	2.147687332	-1.228480469	-1.390135627	-3.558694326	-2.695191966	-1.771903361	-2.668152383	2.339562892	0.267362655	-1.546098902	0.372259172	0.077974278	-1.996152271	-0.596313293	-1.741247332	1.113899129	1.63446978	-0.115465708	-2.253268174	2.211896126	2.368564633
C[C@@H](Sc1cc(Br)c(C)c2)c1[nH+](C2)C(O)C[C@@H](C)c1cccnc1	0.585490476	0.30029822	-1.886121919	-1.528351893	2.396559778	2.732365453	-1.183527856	-0.659708164	-3.229375499	-0.386316361	-3.152254425	-1.318717895	0.801863438	2.794496137	2.737341959	-2.279419033	-0.952658084	-2.353884185	3.151982154	-1.857617049	-0.1925039	-1.271768797	-1.674713226	3.106277894	-1.879935277	-0.676165184	-1.846309316	-2.290146669	-0.786830299	1.461415657	0.084114373	-3.619955758	-0.975482001	1.321141496	-1.557007849	-0.651490474	2.650817865	-2.106659789	-0.788057087	1.184094857	1.843454806	1.426560556	2.215405367	-1.464440842	-3.543814356	3.123759306	-3.787601042	2.584084474	2.697737032
CCCn1ncc(CN2CCO)ncc3c(O)ccc3c(=O)c2c2ccc(O)c12	0.585383626	0.141553858	-3.674131815	2.854403742	1.12910978	-3.590759875	-2.225074741	1.576420748	1.022759401	0.718043612	-0.200903274	-3.106362122	-2.289894927	0.512263263	-0.135815426	0.27391942	-1.671351006	2.754909545	-3.213739427	0.174291052	3.022407854	1.993724411	1.716114517	-2.191580682	-3.628033762	-3.528429312	0.77534126	1.157324858	2.858499289	-1.897541772	2.432927511	-2.706009257	0.84676903	0.203697012	-3.518889511	-2.671416104	2.517691311	-2.739621769	-1.325693297	1.482103244	-2.880954363	2.955692033	-2.603753027	-3.662297195	1.038277805	2.241306112	1.001635628	0.99338609	-1.322513433
OCC(Nc1ccnc(Cl)cc1=SC(C)c1CCCOC[C@@H]1OC)C(=O)COC	0.585238095	0.804034832	-0.118197465	3.249394182	-1.90924621	-2.423607525	-0.141734935	-1.123593529	-1.238169651	-0.019112885	0.128261565	-0.28773835	-0.448162214	-0.867909963	0.124015431	-2.035486068	-1.739809083	0.966947638	0.486508915	1.252946458	-0.668617519	2.170302218	0.417689513	0.890595117	2.666685027	1.073995932	1.825934766	-1.108637819	0.212788021	2.410244396	-1.702081007	-3.363728141	3.120692724	1.652169353	-1.167446427	-0.531021106	-0.922453694	2.120922508	-0.383099166	-1.123109811	0.994068331	-2.049932237	-2.097008136	-0.62816156	-1.673516588	-0.947281449	1.638900008	-3.537799628	1.486488614
COCCOc1c(cc3c(Nc1/C)C(-c2cc1C[C@H](C)N[C@H](C)C[C@H](O)N3)c2C)cc1OCl	0.584578431	2.017640372	-2.398560812	-3.398317381	-3.064998988	-3.399084809	-0.14624926	0.569047281	0.658411304	-3.142533398	1.146846829	1.184545997	-1.673424697	1.959088241	1.421246412	-1.874532587	-2.504200914	-1.976124905	-1.099854533	-1.409342322	-2.927458275	2.344619301	1.367761719	1.299323479	1.949357353	3.216894478	2.04271971	-0.265385821	-0.828342608	-0.977379795	-1.39539717	-2.145845598	2.136501148	-0.249770862	-3.59110266	1.580731061	-1.917122927	-2.452963897	0.943940432	1.598110964	0.946832646	0.917249278	2.311240664	-0.050557411	0.586733347	-3.780350096	1.037983028	-0.617269981	-2.922752092
c1cc2nc(O-c3ncc3c2o2)c(C3C[C@@H](C(=O)C)C[C@H]3Cl)s12	0.584316335	-0.127386169	-3.770371566	-3.742569625	-1.715480541	1.980424761	-1.958113526	0.746651331	0.474538445	2.324429567	1.823552917	-0.343815052	0.204096124	0.065147214	-1.583188876	0.677939982	0.450242015	0.493118124	2.315726703	-3.037309088	1.197315449	-0.563102761	-3.022432594	2.900175616	0.995225166	-3.308345717	1.514875315	3.099686028	-1.778603857	-0.578940016	-0.598711346	0.361968337	-0.758949385	-2.016082595	1.480028189	-2.560731631	1.923838942	-2.240174807	0.130150511	1.546835372	-2.87631153	0.670026565	2.026029278	2.836640441	-3.414228094	3.11154623	-0.178458288	-2.006284885	2.948519612
OC1(CC(=O)/C)C(\C(C)O)c2cc(Cl)c2cccccc1	0.583833333	0.539745659	-2.74549416	-2.088036687	-1.550671503	-1.896756791	0.168454347	-3.712747701	-1.138850998	0.626986203	0.7953767	-1.699454023	-1.361143609	-2.122741652	1.337342756	-0.370404624	0.731002448	-3.711626096	-3.75152284	2.304994421	-2.066457728	-2.686209418	-2.620696285	0.595117152	2.86569149	-1.502542048	-1.447187982	0.619961582	-2.224269416	2.576178357	-3.747417707	2.261989977	2.597830992	0.200639165	-3.511589968	3.15651396	2.142768554	-0.170695746	0.968717254	-2.707499655	-0.041338014	-1.751484732	-0.772398592	-0.108580241	2.969710925	2.882916884	-3.329490516	-3.471220035	-1.153080385
COc1ccc([C@H]2SC[C@H]3C(C#N)C#N)c2ccccc3C(Cl)C(C)C(Cl)cc1	0.583124339	1.506326929	-3.359457691	-3.642441257	-1.851222601	0.989689783	2.567100532	-1.969594842	-0.190713925	-1.537734166	-2.704592697	0.647341758	-0.511652136	-0.638913719	-0.598480988	2.208281794	-3.046209461	0.723698273	3.129046313	-2.086049734	-2.526237916	1.568321783	-3.294337125	1.804637452	-0.117264102	-2.857923118	0.129792474	-3.71878675	-3.078186645	0.948559734	-3.100657148	-3.379738568	0.988238875	2.838778261	3.242521519	-2.153989143	2.490712133	-3.100119912	-2.819817799	-1.888276637	-0.985750878	2.699681094	2.558750974	2.540041674	-0.362461902	2.650241092	-2.932534293	0.170552009	1.526014126
COC(=O)C1=C(C)CC(C[NH+](C(=O)NC(C)C)C(=O)C(C)C)C1=O	0.583035714	-0.317338358	1.158889432	2.845408128	-1.216452035	0.368254684	-3.039904005	-3.44110572	2.331950698	-0.435776431	2.262968156	-3.249223111	-1.627641128	0.768818363	2.093680057	-1.779621667	-3.196247094	2.983028302	2.244801848	-1.53863959	-0.60889281	0.179307975	-2.22022152	3.065771638	-3.04369469	1.075108059	-0.626647398	1.765879937	2.67065786	-1.035979818	-1.923116207	0.698580557	0.809857935	-3.572014959	3.147099199	-0.866214347	-3.056989392	2.294663872	1.914821643	-2.870149939	-0.041935769	-0.466497105	-1.798504264	0.960480341	0.720526933	-3.509471032	-1.116220102	0.300088637	0.94046337
[NH]=C(C)C1[C@H](C(CN(=O)(C)/N=C)c2ccc2cccnc2)c12	0.5825	-3.714261592	-2.146276816	-1.884540441	-0.593887205	-1.109273565	2.735525073	1.424809636	-2.267641521	0.624563199	-2.097648459	-3.487899633	2.043719228	1.377042238	2.000185056	-0.935793092	2.523485838	-3.110403091	2.91693799	-1.80102232	-3.586315994	-1.924722286	-3.472842928	2.634877934	-1.567467007	2.745976685	-3.468485885	-0.90736472	-1.138193074	-0.387248958	1.450644711	-1.045081608	0.717495391	3.172649596	-2.695326409	0.471203403	3.157470425	0.357661542	-0.793558758	-3.11522054	-3.271476584	0.200845697	-1.755887235	-3.650383957	-3.304412452	0.345413996	-2.845209102	-1.062578816	0.091143114
COC1CN(N(C)C(=O)c2ccc(NC(N)O)[C@H]3C)SC3=C(F)C1=CN=N2	0.582052116	-0.000700323	-3.545442288	-2.945381274	-1.83260104	-3.722013952	2.848917315	-2.3743021	1.78223537	-1.03794009	2.201270477	0.388962805	-2.213791018	2.491855277	1.290191697	-1.975343048	1.293473114	1.44328916	1.340502443	-0.464504695	0.478434749	-0.635767695	3.190955985	1.198828481	-1.990267801	3.164897599	2.727943478	-0.435062451	-0.382400389	-3.083796923	0.420676927	-2.917039703	0.058553299	-1.162743465	1.389626053	1.885696375	0.772178567	-0.507304403	0.134648381	-0.282347424	0.406484424	1.167964566	-0.509412954	3.180544523	-3.199219519	-0.011567949	1.056181719	-1.788877853	2.217180942
CNC(C)Oc1ccc(NC(C(=O)C(F)C(=O)[C@H](Cl)OC[C@@H](C)C(C)C)O)cc1	0.582	1.623828209	-1.102206251	-0.722678552	-1.766181976	-2.900047984	2.597714559	3.077342531	0.625960227	-3.318639777	3.097096053	-0.470394375	-1.198579064	-3.54385928	-3.692939634	2.115738333	-3.112595915	0.237840021	3.02622491	-1.230447301	-0.950950749	1.016220594	-0.588051537	-3.622190365	-2.230468229	-1.846694297	-1.738011241	-1.230197427	2.23444898	2.810182312	2.172942913	-3.161769133	-1.020347648	0.653611759	0.705196867	2.925754244	-1.31062205	1.189549229	-2.790117042	-1.674914376	0.880119232	-3.576715604	-3.170072175	2.627898604	-0.99594593	1.192075995	-2.938503954	2.010029285	1.201954606
CCNC(=O)c1cnc(OC)c(C(/N=C/c(=[C@]1C(=O)C(F)F)C#Cl)c(C)c1C)c1	0.580863636	0.593737939	2.000607905	-2.247288744	3.124919333	-2.159326165	0.923918199	0.569714215	1.04811194	-2.733045609	-0.94866959	-0.832174343	1.048718774	1.359134728	1.435212388	1.876682109	2.951669769	0.276550786	-0.858270198	-1.714982261	-0.418422096	2.168501231	-1.498628527	-0.714655833	-3.615659046	-0.541549585	-0.005066748	0.940938487	-2.254710235	-1.825467779	0.484027694	-1.413693551	2.701977251	0.672419028	2.394579867	2.743265868	1.981067865	2.389389602	2.211365029	1.373433955	3.078007118	1.172911087	1.254259648	2.741499815	-2.729462211	-1.162226643	-3.372701721	-1.459770991	0.785801018
N=C(OC)c1C(c1ccc1[C@@H]2S[C@]2)NC(C)C(F)cc(O)ccccc1Br	0.579756303	2.635727031	-0.00610126	0.657568392	-2.945060656	-0.192344803	-3.010204797	-2.071700197	2.579677756	-0.350009897	0.222598038	-3.56905057	-0.587047625	-2.680741438	-1.345224327	-0.275008064	2.607656418	-2.612616207	1.217748366	-3.564245214	0.919156999	-2.33931792	1.083849824	-1.982065813	2.448754355	-0.851421809	-1.926953643	0.542266644	-1.595615574	0.247185304	-3.150957091	2.881922553	-1.065437493	-3.285108857	-1.094832584	0.979180582	-2.832716062	-0.875040538	0.210544006	-1.757532861	-1.536834754	0.367715947	0.848456989	-1.473331967	3.124511796	0.572849873	-0.598413934	2.183877121	-0.364968628
O=C(C)[C@H][C@@H](C(CNC(S(F)O)=O)C12C)ccsccc2cc1=S	0.578833333	-1.711134212	2.917268356	-3.777531167	-0.543966032	2.211136094	0.974247192	-3.307912037	0.823737835	2.791454408	-2.835174593	-3.450006337	2.189621303	0.445031452	0.775906652	2.857155778	-3.415823916	-1.11725903	3.145208428	-2.629899141	-1.636955106	-1.578759074	-0.025876307	1.295669525	-3.151549182	0.176440253	0.770799626	1.682754137	1.371534754	2.121003695	-1.343166409	-0.269186346	-1.004026824	-0.872570972	-3.294985445	1.158171221	3.262546941	-1.000777911	-2.585468746	1.842289845	2.571840099	1.425011009	-0.588950798	0.693268424	-0.177417088	1.584505076	0.190545826	-0.172372369	-2.941338151
Cc1nc(CSc2n(C)nc3sc(C)c3c2CC(=O)N(C)C(=O)C(C)C(=O)O)cc(C)c1	0.578629803	2.385349758	1.497307629	2.910535242	2.651720825	1.646590743	-3.747745754	1.285939051	-3.184479288	1.767175827	-1.180646474	3.009878639	-2.329106103	-0.362200172	2.719492823	-3.725403597	-2.394638018	1.235737814	1.136700701	-0.166040635	1.693771782	-0.526198203	-0.615593076	-2.676458541	2.395805598	-0.492082488	0.435140689	-3.314746274	-2.327642883	-0.253192792	-3.142910885	-3.455420719	2.986318736	0.161847062	1.282308924	2.149180316	-0.995540285	-2.543061614	3.284826532	-3.49427774	2.481321089	-1.151111624	0.872559294	-2.244824661	2.822181135	-1.990175328	0.13411588	-1.688729157	2.520976405
N[C@H](c1C(F)ccc1COC(=O)nc(C1)s2)C1c1nccc2ccccc1	0.578453901	0.803029499	-2.130782601	-3.793665881	1.972368065	-2.137491768	-2.124484289	-3.297158341	-3.031489947	-2.171727329	-2.822638299	-1.660087335	3.025687633	-1.015787333	-0.606791486	2.780041459	0.823734016	0.637921691	-1.621703112	1.003407894	-1.357709744	-2.583279247	-1.899408216	-1.933342283	-1.203252855	-2.493323874	0.502029017	-0.549763255	2.92899017	-2.516566385	1.10193945	-1.74057254	2.099952934	1.228937315	-1.700804242	-0.183278007	-0.59014748	-0.937912912	0.443802324	-3.386791314	-1.512296353	-0.39041569	1.10326986	-3.26789914	-1.99972061	-3.331934571	-2.584519079	-2.926534921	-3.559852594
ClC1cccc(COC(C)[C@@H](Oc1concc1SC(C)C)c1C(C)cc1O)c(Cl)c1	0.576481481	-3.00836575	2.479572064	-3.758992154	2.617698014	-2.685704652	-3.107831831	-0.954592456	-3.225489706	0.446827477	-3.671503292	-2.676580842	2.790230952	-3.318474902	0.072769572	-0.330745598	2.259761655	-1.879073184	0.189360983	0.872768944	3.114516829	0.749612082	-3.24615269	-3.739034118	2.311583143	-3.234001176	2.220652627	-0.064822861	1.377631726	-1.776722364	1.005539886	-2.136165418	-0.023758299	-1.102084189	1.306119556	-2.564475026	-2.267414346	2.293854315	0.57676923	-3.451657204	-3.493696109	2.221913371	-0.898754341	-2.538918771	1.550769773	-1.218999218	2.958994237	0.824660464	-0.173650788
C1ccsc(NC(=O)C(=O)C2C(=O)C)nc2c(C2C[nH]3)C(=C(C)C23)c1=O	0.576432557	-2.460899295	-1.639940018	-0.191359379	-0.362140474	-2.642520329	1.780127979	-2.659439608	1.705972384	-2.421714779	0.889933963	-0.757923688	3.162850514	2.900274626	-2.269156757	0.707452724	1.843197383	-1.300426827	0.185877364	2.827039087	0.139978813	-1.386884461	-2.671795602	-1.497783311	-1.596277891	-3.532370556	-1.940923528	1.864060192	-1.583379674	0.923303176	-3.576208224	-2.945039977	3.070169354	-0.416992136	-2.665964687	-2.307571796	-3.229524914	2.954617098	-0.416717493	-0.114585446	0.973633758	-0.993558745	0.676039551	3.139539623	0.414602809	2.096189055	2.42158456	0.307112751	1.2869007
COC(OC)[C@@H](C(=O)cc1ncc(=O)cc2C)c1=C(CN(C)[C@H](CO)C)C2	0.576166667	1.490297667	-2.599081132	-2.538470027	-2.559101733	-3.238940148	2.899012549	1.123408539	-1.120994147	-3.740319081	-3.419520968	2.505080225	0.295749922	1.293460384	1.110569164	2.791140227	1.666976377	1.237272119	1.839184903	-2.4237609	0.796339279	2.110953967	-2.680678573	0.578262032	2.812839142	-2.187398316	-0.39055436	2.224673012	3.128519347	0.312272213	2.04883539	-0.30419724	-1.209301323	-1.850557333	-3.711450195	-3.300546605	-0.397052702	-2.662456732	-0.546084103	-0.895513319	2.607296258	2.216614502	-1.823265977	2.050290984	-2.043352916	-1.509195886	-3.676346756	0.82293816	-1.354311645
COC1C2C[NH+](C)CCC(C(C#N)NC)nc(C)oc3cc(ccccccc3oc2=O)C1	0.575730838	-0.221091539	-0.31959456	1.237328859	1.257019858	0.353773722	-2.290165199	-2.155440972	-2.16363255	-0.045465989	-1.213919492	-1.351014007	-0.210676963	2.644402805	3.065235759	-1.101015836	-0.213283939	0.513803068	0.941686108	2.235839352	-0.231796999	-3.157412751	-1.56584099	-0.558369533	1.967805434	-3.762195665	-3.732540458	2.521194215	1.852643406	3.06475638	-1.07744794	-3.316246509	1.767297708	-2.221143988	-1.460946304	-2.634864095	2.736912005	-3.113010739	3.068848947	1.310510591	1.856185767	-2.36435378	0.175338548	-1.432610704	-3.07880136	2.967582414	0.052253645	-3.627255544	-0.893183612
C(cnnc(C)c1C(=O)NC(=S)/C(/C)c1c2scc(F)c2oc(=O)o1)C1=O	0.575559524	-1.171759727	-2.135334434	0.867550429	3.08591457	-0.957033581	3.265060458	1.620460208	-1.616375271	1.241294244	0.735230924	-3.435981684	-2.097428771	-2.900773403	0.234627886	-0.162541974	0.769093005	3.171265751	-0.35051953	1.641881062	2.676738602	-0.151053309	3.074773073	-0.098366801	-1.428318138	-1.415294932	0.55666085	1.463106676	-0.478750244	0.991813021	0.291523156	-0.43421544	2.929917014	0.238293324	-3.051640749	-1.163324518	0.514825243	-1.313342485	1.719761475	-3.273475648	-1.157163693	-0.756242453	-1.899821981	0.941875898	-2.161910169	-0.564116632	-1.398420507	2.117136262	1.834322466
NC(=O)C(CC(C(=O)[C@H](C)ccccnc2ccc2cccccc1(F)OC)O[C@@H]1C)F	0.575266667	0.273465947	-0.849347964	0.114331949	-0.756303701	-3.611271995	1.359257214	3.16953902	-2.763432944	-3.367117547	-3.090875144	0.00895976	-1.938541918	-2.923193751	1.682929483	2.963495016	-3.752006376	-0.569990267	-3.224939945	-1.655556738	-0.076010456	-2.399526215	0.668676391	3.044532498	-1.081632166	-3.188471308	-0.080247219	1.497125587	-1.744330495	-2.923789977	-3.773379563	2.592000322	-0.871840931	1.105994031	-1.291859648	-0.215720868	2.647801774	-0.975640965	-1.291908262	-1.452205399	2.083208421	-0.404091996	-1.862532795	-1.018260586	0.984724703	0.433730353	0.748401154	-0.089992688	3.187684849
CCN1C(C(=O)C)NC(C)C(C(C(C)C)/C(F)[C@H]2N[C@H]2C)C(=O)N=C(C)cc1	0.574595238	1.314658508	-2.859363553	-2.367760742	-0.893595698	-2.658598655	1.892327179	1.031498385	1.83193656	-0.060942313	1.157512603	2.165060776	2.410549918	3.049582675	-3.168711524	1.873191887	2.001675419	3.283384395	-1.06400097	1.960176368	1.673608129	2.87878308	1.70094047	-1.964193482	-3.56263091	-2.620515772	1.634435632	1.369826368	0.289951985	-3.258470866	2.67841043	0.554653034	-1.412025362	2.81975213	2.772257622	2.750331951	0.50441239	-1.732850262	-2.176835443	-1.713471026	-2.262914508	-3.533388935	1.906905813	1.978022057	-1.55325651	-2.778134341	3.225339851	-0.453501763	-2.808663847
C[C@H]1cccc(/C)S(=O)(=O)c(C)[C@@H](O)C(N(S(=O)C)C(C)=O)c1	0.573714286	2.308477683	1.538459095	3.249598313	-1.892447732	-1.369053283	-2.222072166	-1.59164522	2.382519427	1.168319641	-2.009752373	1.854659446	-0.904892297	1.025633252	-1.584570694	-1.937977886	-1.975845921	-0.630651181	0.206485222	-2.996955606	-1.632322028	1.26400744	1.286872597	0.605224884	0.774376456	-0.295109677	0.941392414	1.685010284	1.919437659	-0.246021474	-3.497507981	-0.412565041	-1.672603933	1.703479862	-2.262184341	-1.503113216	1.323219004	-1.068154897	-0.432571948	2.940424357	0.745480013	-3.150414991	-2.85839267	0.014535052	-2.480597101	-0.221994857	0.290109322	-3.252391603	-1.234549862
C(N=C1\CSCC(=O)NC[C@@]1(O)c2ccccc2C(Cl)cc1Cl)C(Cl)C1Cl	0.572142857	0.301087565	2.890750282	-1.873985295	-1.800232551	1.085467738	2.720803457	-3.253142907	0.524482938	-2.527308296	-0.587737453	0.506358731	0.40719386	-1.052550785	3.121091406	2.448572121	-2.785594504	2.928953716	3.263672276	0.416787631	-2.783842134	1.928580496	1.184339778	-0.183107053	1.595439166	1.782212801	0.195157101	3.157716693	-1.503352381	0.192807863	-3.141059188	0.697067015	-1.675825375	-0.850913677	0.698513708	2.2820359	1.242583498	1.432285913	-0.672138245	-2.291738478	1.138560462	-0.223584137	-0.19693247	-0.384903227	0.550091612	1.850407304	1.488785214	0.027442168	3.298211334
C[C@@H]1C(C(=O)CN2)c1c(N)c(NC(=SC(O)(C(F)F)F)o1)cn12	0.57186693	-1.812636742	-0.438431001	-2.290456481	1.262660736	-2.38848926	-2.10424884	-2.863178906	-2.461461614	-0.772012243	1.922647316	2.07909329	-0.914507064	1.191971281	0.450206262	2.425308368	-1.667672919	-3.356349175	2.139719346	1.065118717	1.857113767	-2.084794941	0.141210197	0.37789172	-2.529181304	0.848891668	1.08245441	2.07858294	2.313571745	0.276150861	-2.965440543	1.094022451	-3.43207052	-2.444013006	-0.519946363	-1.052155547	1.429750771	-2.185143111	-0.750160446	1.611641779	-0.38118748	0.451382961	-3.588278671	-3.222733401	-3.573710732	0.461215965	-0.801061412	1.250653268	-2.663113149
ClC(O)(O-ccnc2s1S[C@@H]1C)C2=C(C#N)c2cncc(cnc2C(C)nc1)c1=O	0.571684842	2.944632959	0.32160058	-2.320608458	-0.656549603	2.802355716	0.100057825	-3.702906614	-1.870223213	0.29289774	2.172347442	1.82511951	-2.824426789	-0.988688425	0.187413243	-0.365665498	1.870096441	1.107365396	-2.886365622	-1.270731119	1.017306242	3.204623089	-1.315673491	0.360392246	1.653729553	-0.190801615	0.413864264	-1.909211566	-0.986638275	1.592014514	-1.022073933	-0.936924745	-2.573163132	1.42646836	2.542834414	0.621579526	0.489754045	2.317007878	3.166858497	3.239393375	-2.084753159	-3.762307057	0.955790658	3.050507155	-1.88745026	1.444481597	-0.910450253	-0.145964382	-3.467613913
N#CC1CO[C@@H]nccc2ccc(Cl)c(NC(=O)N-3ccnc3C2)cn1	0.570497191	1.940265386	-0.868002911	-2.562675444	0.399388595	0.663420623	-1.518505926	0.381493024	-2.214505261	1.58350859	-0.112855649	1.404210563	-1.421736135	2.076649719	1.928210406	-1.833251521	-0.780216959	-2.257797223	-1.93223658	2.706210281	1.595539872	-3.388779187	2.61206053	-1.781705207	1.668544629	-1.185188468	-0.935650329	2.492224553	-0.867972238	0.783317808	-1.607291453	0.353506509	-2.156852701	2.651825195	-3.316439026	0.412093468	1.310112901	-1.544456646	-2.887780596	0.458190718	2.402766824	-3.223772138	-1.734538822	-0.60816254	-0.382981178	-3.274160976	1.899046873	-3.729443672	0.42553626
Oc(N/C1=O)C(O)=C1C(=O)C(-c2c(F)cccc2F)C(Cl)=O	0.569452381	0.257636462	2.922589512	2.048600706	1.462193607	1.961147518	3.10953689	2.981281065	-2.855235104	-0.49949296	-2.280324457	-1.688300375	-1.722357168	-3.09340227	2.261128434	3.07180286	0.199491687	2.794029141	0.670606222	-2.009641604	-3.530316226	2.63926324	0.397692057	2.717202908	-3.615261285	-1.008855978	2.383536041	-0.82231475	-0.271782157	0.63083053	-0.341359915	-3.144967696	1.614060294	-2.513737524	1.020904907	-1.256325783	-0.185106545	-2.563429187	3.092819459	-2.232276808	-0.62394534	1.39226697	-0.583362255	3.033482277	1.274513543	-0.371045741	1.231200685	0.658847302	-2.08417389
CC1cc(C(=O)OC2CC1CC[NH+]2)C(O)[C@H](C2=c1cccc1)O2	0.568882472	3.262405695	-1.16417564	2.975113157	2.140082053	-1.60704393	-2.509300679	2.578726987	-3.140014267	-2.90034068	0.744792773	-0.432855437	2.440200086	3.283590315	3.069415468	1.010513421	2.517364132	1.007870878	-2.45200212	-1.890544758	-3.106290261	-1.664930574	1.696614003	2.810569108	-0.027866684	0.840139694	0.280272876	-3.13704287	1.431031541	-1.64512073	0.443191843	2.955644477	-0.284103938	2.27652202	1.508172084	-1.951183314	-0.354553789	-0.754785331	-2.908713347	-2.276119408	0.965087104	-3.455532094	3.063255388	-0.865602577	-1.512471112	0.267391093	1.668893763	2.598499761	-2.643777895
OCP(OC([O-])=O)c1ccc(NC(=O)N(C[C@H](C)C(C)OCO)C(=O)C)o1	0.568772727	-2.581029002	0.806098879	2.485576326	1.549264046	-3.360380476	1.494148345	2.829937831	-0.373968897	-1.716813983	0.760766221	-0.294119054	-2.154756124	2.779810234	1.966356387	-2.775362708	-3.065880882	-3.256769668	0.320169211	-3.391788188	-3.260564901	-1.697753932	2.908755549	-3.716465357	-1.893587371	-1.737095357	1.26457771	-2.128001468	-2.867985063	2.934420027	0.115549791	-0.773270491	-2.131721383	0.436515815	-3.711211131	1.86653823	1.272828259	-3.430829328	1.638938296	-1.701492697	0.376183782	0.63883551	0.832892304	-0.041335063	-3.621972384	3.051372376	3.276249124	-2.076881075	-1.50285358
COC(=O)O/NC(Cl)NC(=O)N1C[C@H]2C[C@H](O)c12C(C12cccc1)C2	0.568757576	1.242556432	-1.10662931	2.168918407	-1.024877173	0.87201442	-0.726620883	-2.138686475	2.897073513	-0.949657754	0.875544352	-0.269237961	-2.596215336	-0.725682039	-3.707401042	-0.327258014	-2.662382276	-2.96345267	-3.561666224	-3.257632924	0.316411603	3.02022306	1.425150303	-1.036790463	1.703991887	-0.657024963	-3.204007594	1.57765686	0.60769777	1.34098315	3.081036265	-0.279119088	-2.686263955	-3.542999357	-1.105038066	-2.921981754	2.379402719	1.200688367	0.459281728	-0.808327478	-3.029519193	-1.285654557	0.192691017	-0.311162053	3.248938453	-1.296895849	-1.861310856	-1.674570573	2.62868771
COc1CC[n+]([C@@H](C(C)C)c2nnc3ccccc(=O)occ23)cc1	0.568137255	-1.652749222	2.739847027	-0.434073635	2.556644521	-0.801873133	-0.901011367	1.298962835	-2.396865477	-0.53404302	-0.399294662	-1.310825189	0.968867163	-2.522896651	2.710554239	-1.250348493	1.600854666	-3.146474269	-0.505188394	-2.397360132	-0.143573816	-1.797400497	1.277275915	-3.009553542	1.07570144	1.695740612	1.464098837	2.227219713	0.378237423	3.122761921	2.911844492	-0.916748549	2.600979917	2.477069635	0.722001773	3.081284316	1.955150506	-2.819352251	3.097998551	0.721841636	1.180393133	-2.417950337	3.237853481	-3.756480088	0.867966624	1.882332853	0.248474565	1.859927988	-2.791928775
C#CCOc1ccc(SC[C@@H]2C(CN)=O)n(C)ccc(C2)no1	0.567906282	1.758266779	2.225611668	0.79933141	-3.704839073	-2.549927139	-0.469833623	-0.091207832	-3.001341433	-2.734840303	0.328960107	-0.095837089	-2.572345077	2.217264955	1.930461984	-0.085213199	2.458330882	-3.326636375	1.445140525	-2.761598385	-1.280398599	2.441486515	-2.296022365	0.595090225	-0.0625377	0.434663917	1.82961196	2.582572432	3.031249032	2.667624198	-3.52264755	0.676779831	-2.890636822	0.998442044	-1.58190839	2.909001603	1.881754706	-0.011436022	-0.803338588	-0.863209534	-0.074205008	3.24404373	-2.393440928	-0.547972512	0.728970718	-0.924371018	-2.164073201	1.745377529	0.173309733
C[C@H](Cn1nc(Br)oc(=O)nc2)c(C)cc2c1CC(C(C)(O)OC1)CC1	0.567411573	-3.134847319	-0.173645044	2.497183741	2.212234732	-1.31717232	-1.771531386	-3.154291845	-0.383864939	-1.800917328	0.171148872	0.002865964	-2.40885173	-3.552952995	0.288104306	1.630360331	2.466047554	0.418629033	1.023224207	2.786736666	3.02922587	-3.491555661	2.394578453	2.821703308	-0.625321364	-0.543283536	1.041862398	-3.152559464	1.572219514	2.226145732	-2.195186722	1.423997736	1.575572375	-1.159120479	-0.083647448	-3.332431307	1.748359856	0.386888589	2.736286858	1.861871138	0.661741226	-1.960569267	1.966988125	-2.381682635	1.649034842	2.939859821	-3.671851287	-1.866086539	-0.221932339
C(C(ccc(F)c2)nc2C3(C[NH+]c(=O)OC(C)(Br)C3=C)Cl)[N-]	0.566014286	-2.07478165	2.439332851	1.281552921	-1.223830026	-2.360729506	0.123315651	-1.471589588	0.603803373	-0.083309227	1.077113007	-2.068070196	0.808143665	1.143229761	-0.007644606	-0.558786008	-2.012234659	1.245339355	-3.503109941	1.202072691	-1.313541559	1.435928053	-0.968029306	-3.509617585	2.596409901	2.032755482	1.403493103	-1.05337559	2.700630548	-0.311289929	2.475286961	-2.799054192	-2.772836552	-2.784398714	0.714094882	-1.800211475	0.794668784	2.029807241	-3.271249787	0.730404336	0.086842297	-0.396007776	-2.08741749	2.852155021	2.36269384	0.211104984	-1.372970296	-1.155963443	-0.027741283
C(C1c2cnnc(=N/NC(C=O)N=C(C(C)C)ccs3)cc3Oc2=O)nc1	0.565354334	-0.599231581	1.60098709	3.275122526	-0.507593842	-3.001437881	-2.080138194	-0.946556617	-1.395444862	-2.578561282	-2.637891563	-0.650422747	-0.833158679	-2.154573442	-0.776655839	-0.699286756	-2.407104243	-2.484564085	-3.525885925	1.87302138	0.031170974	2.890471629	0.938122159	3.25442305	0.346543384	2.819871013	-2.588231071	2.709300523	2.253529926	1.120459523	-0.604830453	-0.484170991	-0.35360546	-3.371738418	-3.192446933	3.217390233	-2.918244674	2.777067514	3.144346755	-2.373012022	0.283743553	0.580637329	-3.325311646	0.881914066	0.851831116	-3.212534723	2.260775981	-2.777393563	2.789268183
C(C(=O)n(C(=O)c1cc(F)(F)cc1)c1ccc(F)cc2F)C(=O)c1ccccc2C(F)(F)F	0.565116541	-0.285518446	2.106955027	0.389621807	-2.919142183	-1.171372302	1.254320218	0.558502074	-1.027158459	0.011090699	2.627278249	-2.602601446	0.393277081	-2.662940448	2.68100818	1.835640895	-0.280788059	2.977369374	-1.138455241	-2.847505128	-1.063308124	3.163859947	-0.201101616	1.234724162	-0.249809523	-2.835671602	2.660613836	-3.145619926	2.741788456	3.008035965	-3.103001794	-3.474578039	0.699126285	-0.862848779	-2.31816088	0.382534736	0.123713747	1.536761038	-1.002142658	-0.689669632	-0.422118553	-3.375998866	1.887715075	2.010830455	3.029847794	0.247941643	2.190563962	1.023307231	1.547891603
C[C@@](C)N1CC(C(C)CO)N(C)(=O)N1CC(C)(C(=O)C(C)(C)OC)Cl	0.565111111	-2.388515961	-0.811441949	-0.176594175	2.659714951	-1.520330578	2.444280058	-1.27233206	2.251677743	-3.735369255	2.399488748	0.581226834	-1.451747775	2.113054003	1.171183872	-0.254086764	0.598629328	0.588786718	-1.989673208	-1.470004669	1.010821398	-1.411042563	-1.77189513	1.725773568	-0.797841155	1.106513223	-2.55772669	-2.754988851	-2.603170306	1.50506577	0.238034318	2.46925138	0.672218816	2.931672175	-2.008718826	-2.913003179	3.013118232	-3.132280136	2.245378705	-1.354856216	-1.183566848	-0.639034007	-3.041622935	-2.250551267	1.88749717	-3.119606339	0.421090228	0.970274757	-2.170286744
C/C=C(C(=O)OC(C)=c2cc(C3=CC(CO)c(C)c3)c2ccc(C)c1=O)c1=O	0.564833333	-2.5817632	-2.417309459	2.401843977	0.413501987	-0.563934386	-3.640598359	-2.016184042	0.883978166	0.845768185	1.633101624	0.080674712	-2.254782114	0.061737954	2.246757286	0.155895244	-0.403083569	3.034314357	2.500073187	0.681352865	1.598289608	-1.508226283	-3.474898108	-0.319087856	1.10093368	-0.567592617	-2.674775888	-3.742505318	-1.89625593	2.292912661	3.207862598	1.00781526	2.645551412	1.815842894	-2.43540754	-1.248322726	-2.485999011	2.207330027	0.416115241	1.542661654	-3.227034694	-0.840731097	-0.074609852	-2.119204207	1.24075862	-3.115643766	0.11832646	0.065565763	1.950735697
CC(=O)NC(=S)N1c2ccc2ccc2c[C@@H][C@@]1(C1)NC(ccccs2)c2ccc12	0.564374468	3.172355247	2.602214481	0.535719986	1.455318517	1.498042271	-3.551313813	0.181317819	-2.372904445	0.654531129	1.70399585	-0.849161426	1.457505207	-0.264036664	-2.767682075	2.752402605	-2.00254293	2.634522126	3.126768774	2.571974727	-0.859063172	-2.577823882	-1.616716029	-3.328531732	2.857017723	-1.442602974	-1.619010722	0.673093383	-2.61012768	-1.036484968	-2.171346321	0.521005634	0.986641473	-3.306188913	-2.368864106	-2.768775854	0.63651739	-2.532021581	0.513368789	-0.326722845	-3.226296499	-0.813058148	-0.232269588	-2.928427108	0.160544473	2.548456303	0.846113919	3.065932654	-2.983366778
C[C@H]1c2ccccc1C(C/c1\C2=N/N(C1ccccn1C(C)(C)C)Cl)C1=S	0.564267196	-3.425227971	-3.037952718	-2.382204285	1.500886182	-1.002741625	-1.187834903	0.859949013	-3.358619934	-1.720171129	0.276366973	-3.364514645	-2.07976153	-2.764671108	-1.590812662	2.218375779	-0.500280685	0.30764122	2.220105037	0.180171133	1.868773338	-0.862813046	0.984724556	0.190097569	2.348666069	0.80740241	-0.245069788	1.947823759	0.356199131	-0.333037305	0.626715295	1.679674014	1.654662057	0.823204659	3.224578365	1.560305266	2.208579661	-2.072047635	0.709576852	0.422707956	-3.464462253	-2.81926138	0.98203795	0.341580848	1.731923881	1.963706134	0.199940374	-1.096796823	-3.290410434
OCC(Cl)/N\C\c1ccc(C(C)S(F)(=O)cc1)N[C@H](O)C1C[C@H]1Cl	0.563666667	-1.957794482	-2.875814241	-2.725854392	-2.668089077	2.946629335	0.958149948	0.668454776	2.115720356	-3.123644352	-3.442594566	-1.439518263	0.088101072	0.444190077	-2.894447744	-2.869259972	-2.534515679	-3.733125118	2.909180994	-3.559242125	2.351680497	-2.840124141	-2.315582216	0.911927395	0.078756061	-1.127581038	2.197677014	-2.054074461	-1.770498793	3.114497405	1.173255875	-2.477155842	-3.490643899	3.110965392	1.609223238	-0.386615876	-0.410829522	0.708158616	-3.225595081	-3.068113748	-0.419463242	0.043502337	2.041566107	0.572552826	2.651718419	1.562866317	0.40840192	1.940670955	-2.350708828
OP[N+](=O)N1C(C(=O)NC[C@H](O[NH+](C)C)ccccc(F)cc2=O)C12	0.561570276	-2.25913752	-2.54406732	1.059302956	-0.4386808	-2.159117999	-0.50062994	2.821821498	-2.56518314	-3.313268793	1.458074913	-2.601104554	-0.060615502	3.159904402	-0.780438513	-3.004578746	1.411339913	-1.939727274	-2.518201284	-2.599961548	-3.434291332	1.236743482	2.469183121	-3.676680965	-1.057462799	1.129674014	-2.069882888	-2.29429568	-1.249985063	1.148154754	1.682187279	-2.549289582	1.104776671	-2.917742372	-1.859993774	-1.021193527	1.990707699	2.269511794	0.773253606	-2.214131686	-1.388829561	2.213931661	-1.070677147	0.473669911	-2.840443436	-0.579178813	-0.398571044	-0.457922249	-1.269446165
CC(=O)N1CC2(C(=N)N(N)N[C@@](O)(c3cc(Cl)ccc3C(C)C)C2)C1	0.561214286	0.448150411	-3.392485735	2.791308228	2.937696793	1.151121421	2.816118636	3.059083755	0.010559616	-0.156007361	1.251141862	-1.742059398	-1.589872324	2.594873538	3.022879648	-3.010723559	0.939782267	-3.594114648	-1.48475935	0.686389632	0.77124096	3.013943473	3.156733778	-1.291916527	1.1288084	0.052305574	2.794952716	-1.885374202	0.11659572	2.525913263	-0.901846685	2.208088355	-3.601410034	-2.260380259	0.670200477	2.010915871	-1.556289328	1.854347402	-3.661560919	-1.486502027	-3.473340929	1.481980088	-1.394072526	-2.329831168	-1.092920935	2.943025272	-1.915251282	-3.455549419	-0.408915122
CC(C)(/C)c1(C(=O)/C#N)ncc(Cl)c2c1(C)cc(cc(Cl)cc12)C1	0.56107672	0.575960033	-1.47220941	-2.03612737	-0.587776945	-1.245100536	-3.160580896	-1.096501627	-2.453838897	1.969479674	3.17895418	-2.916280769	1.661216	-3.709527194	-0.103271789	2.515645787	1.759260467	-2.462962341	1.45769277	-2.133693354	-2.885730131	0.459815878	1.378090785	-0.8574983	-1.098060799	1.295237576	2.857577768	-3.309160546	-2.68023263	2.041672722	-1.140852856	-0.839708308	1.508810644	-1.340843804	-1.554260713	-1.490162245	0.500507404	-0.303723558	3.202524004	2.033098622	0.44565116	3.090982898	0.671229774	-2.63728186	-0.339050104	0.087506923	-1.947157104	1.513896721	0.194856872
OC1(/C(n2ncnncc2CCl)N)C(O)(OC)C1C(C2C(C(C)C)C(C)Cl)C2=O	0.5605	-2.454310966	-1.320717834	-1.435778944	3.006145133	0.726025283	0.744475395	0.190547499	-3.501851527	-1.205984305	2.852539019	-0.551485111	2.436820294	-2.609969561	-1.989003276	-1.267881634	-3.786127847	-3.524538558	-3.257416148	-1.389284213	-0.376822321	-0.134603905	-3.122235521	2.994842763	2.684670879	1.18443937	3.208852514	-1.070888557	1.134743467	0.197829128	-1.744534776	-2.755526451	0.114823125	1.654836139	2.671104763	-2.360136141	-1.061496009	1.429728726	-3.212516427	1.233695097	0.949933644	1.95555441	-2.388390894	2.682292461	-0.751924727	0.438911044	3.003087358	-2.350832878	-1.213295013
NC(Nc(=S)nc(CO)/NC(=O)C\C2)NC(=SC)c12c(F)c(Br)cc1Cl	0.560333333	0.060007045	2.603460181	0.733932127	-0.667367362	-0.427388395	1.355240269	-0.085073879	1.293534371	1.78651853	-0.58578084	-3.221063416	-0.471021739	-3.141056294	-0.728260679	-1.679297152	-2.187493724	1.878972129	-2.20034591	-2.475818131	-2.337819239	-3.482787872	-3.29351023	-1.967926616	0.539443081	1.392081934	0.469711701	-0.981547525	-2.124304495	-3.727841578	3.096606525	-1.216308629	-0.581566421	-1.203993483	-3.002743988	2.545060201	2.228475341	-3.494277512	-0.302326432	-1.252938372	-2.012077582	1.071520859	-1.208533874	-0.684665425	-1.096655783	-3.738557657	-0.141124401	-1.96284201	-1.634654152
Cc1nc(C)c2n(C)nc3sc(=S/c3c2C(=O)N(C)C(=O)C(C)C(C)=O)cc(C)C1	0.559787234	2.385349758	1.497307629	2.910535242	2.651720825	1.646590743	-3.747745754	1.285939051	-3.184479288	1.767175827	-1.180646474	3.009878639	-2.329106103	-0.362200172	2.719492823	-3.725403597	-2.394638018	1.235737814	1.136700701	-0.166040635	1.693771782	-0.526198203	-0.615593076	-2.676458541	2.395805598	-0.492082488	0.435140689	-3.314746274	-2.327642883	-0.253192792	-3.142910885	-3.455420719	2.986318736	0.161847062	1.282308924	2.149180316	-0.995540285	-2.543061614	3.284826532	-3.49427774	2.481321089	-1.151111624	0.872559294	-2.244824661	2.822181135	-1.990175328	0.13411588	-1.688729157	2.520976405
O=C(Nccccccccccc1(O)CC(=O)NC(=O)[S@@]1(O)[C@@H]1C(F)=C)c1	0.55947619	2.666487278	-3.378314495	0.831246558	-1.534835136	1.927739216	-0.206557483	2.170812528	2.765902489	-2.50785001	-0.18076563	-2.236953844	1.791561484	-0.552519178	-0.440806233	-1.49381238	0.737883197	-0.329126336	-0.31145365	2.407289944	0.112906058	-2.543075239	1.483172323	3.149833843	-2.203691376	-3.324504633	-2.380935686	-0.510711483	-2.656404129	-3.618223245	0.04141705	1.113258578	-1.619466406	0.154889159	-2.553832899	1.340843793	0.240754098	-2.289007002	-1.569516042	0.587129187	2.530958697	-2.796025525	-0.947325254	3.124327062	-2.631152639	-0.873384479	-1.328483537	3.096336671	-2.334944891
CC(=O)N(C(C)C)c1cccc1(C(Nc1cccc(SC)S(=O)[NH+]2)CCOC2)c1	0.558293093	-3.021627331	-2.370770304	1.97470592	2.085973509	2.741827875	-3.782113351	0.954914793	-2.429867724	2.022815657	1.238324895	-0.776072099	-3.164944137	1.722580268	-1.041139767	1.397916538	2.922509098	-1.185758146	-1.436777051	-3.230258198	-0.563848508	-3.578200749	1.49676778	-1.431635207	-1.264178113	-1.956653286	-0.314175413	0.508072538	0.504196224	0.870369011	0.709533823	-1.876438986	-1.104638604	2.570607884	-0.399697003	-2.606418903	-2.673480221	-3.526913417	2.592391797	0.045865582	-2.183162085	1.190886372	2.209173542	1.261487199	-3.76905453	0.016292002	2.53053776	-3.140142619	-2.72136502
C[C@H](C)O[C@H](C(=O)cccc(Cl)nc2sccnc12)C1	0.558119048	0.486491049	2.17354582	-3.702075732	-1.909141947	-3.416245803	-0.111748795	-0.425915751	-3.024465652	-3.413345344	0.734087418	2.666166684	-2.895849301	-0.707087473	3.15714633	-3.292631768	-0.544822208	-3.267469339	-2.842645006	-1.048592309	-0.752678973	0.51476724	-1.544826918	0.657261957	-3.195770855	-2.409106451	-0.18544028	-0.175718435	1.107659836	2.267535478	1.311808718	-2.275166461	-3.440323322	2.634164989	1.247752226	-2.469198495	1.581387972	-3.719387855	-1.403299749	-2.364251017	-2.743351172	-1.586574891	-2.119796678	2.873959744	3.118563924	-3.470346142	-3.795531652	-0.310804266	2.01214032
O=C(NC1CC(c2nc(C)c(N2)N)C[nH+]([NH+]2)N=C1c2cccnc1)C1	0.557540644	1.304054123	-2.388293945	1.263122669	2.754577064	2.465359568	-2.782076716	1.6390847	2.875249641	-1.296322593	-1.950283739	-1.91707528	-1.626958924	1.492112043	-2.375970033	0.822996395	-2.88082255	-0.888961297	-2.148530518	-3.717581868	-2.847272957	-1.1411375	-0.2579975	-0.726738023	0.964767377	2.966872619	2.419479745	-2.181339354	3.24912112	-1.810194527	-3.212117012	-0.256195892	0.180993473	0.800276065	-2.160220266	-1.123468996	1.834226625	-3.42089433	-1.047255183	2.552253539	0.97270333	1.911197478	-1.645108506	-1.805202312	-2.744955549	-0.860179663	1.554464985	2.232146438	2.567226512
Cl1(sc(cn2)=C2C(C)C2C(C(C#N)C2c2ccccn2)[C@H]1O)C	0.555619048	3.222294131	0.189880511	-0.620972417	-2.113408463	0.468251929	-0.198607713	-3.104668204	1.195413201	-2.255109597	-0.347910018	-0.172106487	-3.164275001	-2.253828368	-3.530430324	-3.397910962	-3.30268795	2.210804946	-1.110346307	-0.18909604	2.738658637	-3.724610213	0.520940249	-1.396735964	-0.037619141	2.808441947	-0.973540291	0.280734419	-3.359208318	-1.340926866	-1.499073	-3.788122527	-0.393776508	-1.428221493	-3.743512679	-0.954782673	2.770809302	2.975523446	1.228633936	-2.339541461	-1.243093328	2.446878245	0.580278167	0.217557365	1.044987021	1.30279718	2.765476824	0.083185903	2.055628641
N=C1cc(NC(Nc2ncn3ccc(Br)nc3n[n+]2)C(F)C)nncccn1=O	0.55527381	2.586972483	2.015516357	-1.604241976	1.697952568	1.883946558	-0.802683387	1.043607712	-2.043635138	-0.142769699	-0.539868133	-1.959225672	0.728297242	-1.918030289	-0.352410407	2.202240593	3.250794872	-1.555792164	2.872562563	0.043819763	1.633223345	2.63895966	1.625144396	-0.402146826	-1.675427695	-2.920155563	2.674390016	2.118677369	2.044972082	-1.478287299	2.463538665	-2.758458803	-2.248565127	-1.195021142	-3.726947576	2.539678318	-0.990763063	-0.349803402	-1.974813006	-1.722095321	1.994731539	1.73351958	-2.186391888	-0.550294078	0.712486883	0.177302399	0.190126114	-2.55469133	1.61900127
CCN1C(=O)C(C(C(=C)C2C[C@H](C3=C(C(C)C)C)C3=O)C)C2=C1	0.555047619	1.668518694	-3.60238419	-0.748270605	-0.352975319	-0.223081018	1.793799336	3.029697977	-0.11175409	-3.091406976	-0.005302532	-2.022711435	-1.65884498	1.935957655	-2.188254694	-2.499632437	1.432886314	2.80863927	1.317258134	2.754682386	-0.242802808	-1.672959321	2.401464637	-0.962555045	-2.851389311	2.118223698	-2.487639284	1.107143033	1.451167381	-3.7556366	0.201935533	-2.573966431	3.135281713	2.933045333	2.5855475	3.291633014	2.189959673	-0.528217922	-3.565872224	2.789355962	1.77827167	-0.989391071	0.560497995	0.95093303	-3.22465648	-0.658358582	1.075073871	-1.416263858	-1.237493821
COC(C1C[C@@H](C)C/C1=O)=N/C(=O)NC1CC12ccc(F)c2	0.555	3.238342892	-2.418704488	-2.515821073	-0.820921688	-1.170970132	0.725662249	-1.209869485	1.945652041	1.562815508	2.578262658	3.296584236	-3.166968192	0.188771829	-2.98292815	-2.719515917	2.405321235	-1.69541029	-0.739479232	-0.306307769	1.952501593	-0.564122191	-1.655159384	-3.445493255	-1.635718157	-1.337881169	1.093626173	-2.391953098	-0.510745071	2.098451387	-1.069800536	0.681782651	1.837629474	-1.782781548	-2.361116489	1.038546459	-0.068451501	-1.562112917	-2.930449208	-0.548194693	3.009861519	2.655999607	1.270107744	-0.107282592	-1.527558819	0.099161968	-0.249809388	1.954292	-3.077199846
Oc1(NC(=O)C[C@@H](C)OC(=O)OC)=C(\c2ccccc2)cn1	0.55477381	0.3638155	0.57323211	-1.011478545	2.492350076	-3.501284528	2.079872914	2.057952739	0.858849088	2.342830812	-2.410610889	-2.568577858	3.252806139	-0.961534315	-1.848453318	1.619032674	-1.47061265	2.909954215	-0.317021172	-2.973027155	2.841331207	-3.280449262	2.752394792	2.545706548	-2.038112508	2.945427243	-3.119004209	2.177861903	-0.388939336	-1.707776215	-2.167709792	1.064010749	2.296275638	-2.370967711	-3.625525071	-0.296894355	-3.430487078	2.394086636	0.233021865	-0.303713671	0.595488392	-3.050891448	-0.09431652	-1.801564197	-1.608810773	-0.738304194	1.584162504	0.379933971	-0.633312867
COc1c(c2c(cc(NC1CNC(C)=O)O)C)C(C)CC(=O)C(F)(C)C2	0.553547619	-2.106047412	-1.692943059	0.926883363	1.128216156	-0.746325519	1.630364951	-1.417939312	2.385526486	0.295045986	-2.278987606	-2.238710005	0.269800128	-0.301771138	-2.027133705	0.802855168	-0.504687545	0.451407527	1.410241758	-0.562699752	1.44836665	-0.098870089	-0.2866302	-0.552895539	-0.646796746	-0.717869327	-2.026936221	-3.170879354	-0.174196097	0.032516892	2.222710877	1.141080522	-2.091202395	0.382775094	2.246922102	-2.796689646	-0.144931038	1.381979626	0.788525879	-2.326313927	-1.089232113	-0.729662775	-0.98723009	0.047287487	-2.755783881	-3.321154864	3.280532334	-1.364162455	0.133458842
NC(C[C@H]1CN(C(=O)Nc2cnc(F)nccn2)Cl)cc1Cl	0.553285714	-2.011557731	-1.250611683	-0.854439617	2.178801373	-1.737173275	3.274791638	-0.542768026	-0.160600133	-2.720935202	-1.725450695	1.632218738	1.250332541	-2.614289054	-0.410628375	-2.224851982	-3.201285437	2.936685164	1.408514277	-2.216923728	-3.358021333	-3.252609225	2.033802543	1.189924207	-1.640770531	2.540501588	0.742487091	1.511080195	1.286408176	2.651571955	1.770454255	-2.132536591	-0.677756609	0.885876046	2.256583809	-0.492845488	-0.571238713	1.28596838	-0.686947297	-2.676365739	1.093892391	-1.009071897	-0.011215329	-2.978617908	-1.005660061	-3.604632691	-1.083376017	0.807918265	-0.727015878
Nc1cc(SC2([O-])cccc1c1c(C(F)c1c1Br)cnc(F)c2C(C)C)c1S(Cl)CO	0.552887255	-1.619812409	2.696143786	-3.223831617	0.556078186	1.976119292	-2.438459481	-2.989913956	0.773357931	-2.874539743	1.974262737	-0.352017403	-0.567485287	0.125678471	2.078490399	1.561722512	0.549354721	-0.949678404	0.371637526	-1.180226884	-1.312119981	-2.273505337	0.576667125	-3.666980035	-2.845660121	-2.507346061	-1.516968035	-0.002782412	-2.068848697	2.636594366	1.220077796	-0.051447813	2.744102323	2.475398204	-2.181365216	-3.066713216	0.704920532	-2.58512749	2.476308025	-0.325306329	1.704081726	-3.402677885	0.215340217	-1.868861463	-0.09856878	0.779753178	-3.024966706	-2.721986791	2.956074597
NC(=O)N(C)Sc1noc(C)c2C(=S/N2)N2CC(C(C)C2)c1=O	0.550528306	-2.664827373	-1.392615392	-0.109293591	-3.478301661	2.660674829	1.215344947	2.672922813	-0.201236153	-1.402670999	1.990683417	-1.917540778	0.474541521	1.325566263	-3.695392383	-3.071394886	1.928823825	1.458338198	1.979419537	0.628395213	-1.18661352	-0.071657594	3.231880244	-1.021378514	0.412959894	0.309627088	-3.206255174	0.510102702	-3.654773449	2.881086629	-2.275726875	0.129083532	0.933460224	-2.671799955	-0.115416711	-1.1304639	-1.905575486	0.24086316	-0.531185137	-1.235486237	0.352127359	-3.395654443	-0.645174932	-2.552972432	2.282178922	-0.618749035	3.229062071	-2.148198122	2.837539693
C[C@@H](/C(F)(F)Sc1nn(C)c2c(c1=S)NC)c(Cl)C(C)(F)COC2	0.550263425	1.833679425	3.000219279	-3.795309502	1.55695455	-2.872095546	-2.544809491	-3.49094751	1.278721194	-3.650544208	-2.946189946	-3.719651616	-1.402292956	-2.820849685	1.147083227	2.264112935	-2.911363945	-2.346817992	2.747888136	2.310168794	-1.758683522	-1.125582135	1.423379644	-0.512576444	-0.465836973	-3.21633338	3.126204729	-1.023639216	-0.089811405	-3.095966798	-3.753902448	-0.975580937	0.763699213	1.081729011	1.231232571	0.385241538	-3.646859986	0.041725365	-2.40592354	1.747631293	-2.445939498	3.156203276	1.725292623	-3.499186372	-1.59177313	-1.950899118	-1.150375605	-1.394592071	-1.153907662
CC(=O)Nc1cncc(=C(C#N)C(N=O)NC(CN2C(O)(C)C)n2)ncn(C)c1=S	0.550238095	-2.224617153	-0.445658448	2.555471718	1.582313177	-0.139673709	1.977792814	0.765355304	1.792044165	0.950157005	-1.845092142	-3.222701893	1.545471464	1.377335724	-3.268870392	2.662042453	0.966616978	1.104179034	2.287787999	0.184560736	0.402283006	-0.638311465	-0.905129751	-3.485888408	0.539347745	2.265550178	2.835694771	1.923429676	-2.815786606	-2.383316884	-1.875818159	1.290887751	2.207474576	-1.446314369	0.945871632	-1.867483122	0.374433685	1.708122744	0.71114454	2.060825877	-1.61317742	-1.866744717	-2.715250267	-0.409012458	-0.073053044	1.7827015	1.999823852	1.529551893	2.643543531
COc1cc2c(/O)cc(C(C)n(C#N)cc1C(S(=O)=O)CO)C(=O)NCOC2	0.549766401	3.046209414	-2.902966997	-1.654353205	0.427194019	-0.098800923	-3.766425122	-1.904972037	-1.397730466	2.567439379	0.977112615	-1.471401454	2.999232491	-1.153428522	0.439923035	2.253952742	3.039533194	0.169007748	-0.022258598	2.465544219	0.663911035	2.510990647	2.460617244	0.181526592	3.199069044	-2.105660212	0.841624161	3.104930388	-1.424208415	-3.50060849	0.895163518	-3.550955008	0.75916164	-0.023507415	-0.091554528	1.429422593	2.278693609	-3.670226803	-3.699841107	-0.722804959	2.209124463	1.427957092	1.913497869	-0.320401563	2.061067074	-0.471453242	2.477971427	2.29245033	1.308974207
COc1ccccc1COC1C[C@H]2NC(C2C[C@H]2C(OC)Cl)C2=C1	0.549238095	2.167823201	1.704211071	0.397549806	0.351176309	-3.489647782	0.542377445	2.435908882	-0.023463691	1.701930656	-2.18203881	3.124289603	1.09054436	-0.982737422	2.347180083	-0.184279269	0.195540521	0.487844247	0.04796686	-1.588280828	2.876622086	-3.252916724	1.132050911	1.467569399	2.17796997	2.283148537	-1.175165564	1.52698878	-3.468310068	-3.350009819	-1.528641096	-1.215566299	-0.216375334	2.150835261	0.145232241	2.630554437	2.623604125	0.637437771	-0.873459539	1.611921354	-1.136230465	0.786515567	-2.464649505	2.159216295	3.079713237	-1.702351512	1.696505769	-3.342964186	-1.377173142
OP(CO)(Oc1ccccc(F)(F)n1)NC(C(=C)C)c1c(O)c(F)cc1=O	0.549119048	-0.345662024	1.927707444	2.292629916	2.585699242	1.402037765	-1.067414136	-1.480334351	2.046073372	0.401645721	1.578989612	3.25371686	-3.131697399	-3.759662469	0.759914412	0.245462362	-0.555283275	-2.141756108	2.265790679	-2.391572955	1.533320712	2.678417988	-3.768712734	3.044828303	2.349116977	0.445036824	0.079931914	-2.619417454	0.584180988	-2.708171657	-0.832838007	-2.38421764	-2.510095197	-1.473869771	1.310303538	-2.346040375	-2.014204298	-2.792216585	3.146627813	-3.480158196	-2.843179962	-0.733812289	-3.410789712	-2.480607904	-1.315071843	1.067527244	-3.006275738	-2.70669196	2.879757065
Oc1cc(Nc2nc(=O)cccccc(O3)ccccc3c2)sc2nncc(=O)c21	0.548951076	3.291592089	1.186536662	-0.372675391	-1.54782914	1.397969934	-2.652439721	0.430920731	2.682501544	-1.647594642	3.216166668	-2.592073679	-2.869114668	-1.568654905	2.821121416	2.02338044	-2.744120785	2.505951679	-2.2522071	2.873698291	0.530943056	1.522049462	-2.149488451	-0.236061186	0.118581706	2.156715636	-0.932033832	-3.385098546	0.49029494	2.224543839	2.685698976	-3.102054521	1.528360768	1.58749617	0.079697603	-3.165862219	-1.533383187	-0.530969376	-0.358731581	-1.695628444	1.281433805	-3.688627082	1.794402111	0.915519263	-1.900837744	-0.263165884	0.077792538	0.454043656	1.382342553
CCC1cc(/C(/NC(=O)c/C(C(C)=O)[nH]c1=O)C1OC)C1	0.54797619	0.136963399	1.408903193	-1.841414617	-0.131440163	0.677024708	-1.146557938	1.603172639	-1.307462126	2.913082367	0.749103579	-1.050746789	-3.583614401	1.109388491	-3.186378355	-1.668616661	-1.649694067	-1.876595111	2.346365083	1.602631288	-0.405360723	-3.754641855	-0.589803375	2.799091615	2.362219838	-3.325361687	-0.286478774	0.241643713	-1.442249821	-1.96323016	-3.194320042	-2.463396722	-0.019042139	1.784738794	-2.654455922	-2.866903234	-0.168286686	-1.278038732	-2.563097838	-3.2653174	-3.255421494	1.765232131	-2.313189157	-0.197818628	-1.641730132	2.652557033	2.613160044	-2.381937212	-1.896153616
C[C@](C1C(C(=O)C(SC(=O)OC)[C@@H](C)C(C=O)C(=O)C1Cl)C)Cl	0.547595238	-1.628405507	-1.121363243	3.024298584	1.096264802	-2.556323357	-0.751552174	-1.83685588	1.666566673	-3.192532624	1.279336145	0.37445938	0.014108289	1.93538044	-0.517103948	-2.650368311	-2.625817336	3.163637531	-0.943542831	-0.090351068	-2.126067706	-3.64568269	3.022814809	-0.311950255	-3.390692969	-1.740963719	2.450764077	0.137913059	1.022186064	2.428161778	0.205919429	0.334102955	2.972842173	-2.396790013	-1.656298325	-3.108040437	-1.141773643	-0.220560789	1.603283476	-1.851842775	-2.470321454	-3.678932094	0.912818916	2.554299585	-1.736899429	0.576337799	-0.32936453	-3.474637782	-0.211076696
ClC(Nc1nccc(Cl)c(C(=O)c12cccc1Cl)c(=O)nc2c2cccc1)c2	0.547207801	1.968307252	-1.423145146	1.543237313	-2.579998687	-3.669290539	-0.509009969	1.428261613	-0.240177895	-1.845628954	-1.078549942	-1.922710055	-3.536701106	-2.413655558	-0.998539702	0.308512818	3.080074019	-3.423796603	2.618629117	0.981857603	-1.948798555	1.580854603	-0.24154785	-2.766929827	-0.992157849	-2.822040861	0.370175604	-2.22445152	1.022010101	-0.451583633	2.687052214	-0.005629274	2.324336455	3.261381604	1.300191	-1.979909639	-1.32342453	-0.811241521	0.622521546	2.769808214	1.908809533	-1.32013334	-0.488180457	-2.287673108	-3.637265666	1.532158822	1.104061201	-2.999144189	-2.88015125
Fc1ccc(F)cc2sc1(C(=O)N(C2C1=C(C(C)C(C)C2)c2c2C)C[C@@H]2C)C1	0.54703214	0.492672377	-3.76127911	0.614735217	-1.209005019	-1.533417852	-3.519951323	-2.230883384	-0.80006903	-1.546534896	0.727183028	2.236940253	1.186253478	-0.557989359	-2.992134539	-2.800280689	2.731266841	-3.757783477	-3.12698614	1.705462154	-0.916672844	-2.000679801	1.015630836	-2.29717569	-2.041021358	3.260075077	0.361288363	-0.993116591	-1.010111128	1.213797943	2.349880621	-3.793397047	1.332404441	-0.597029913	1.234948716	-2.549169584	0.506408647	-0.060704321	0.123655238	2.056456996	1.32547125	1.9536095	1.209684088	1.698315757	2.549278091	1.148327157	-0.761216748	2.66521428	0.150808885
CC1=NC([NH3+])N2CCC(N(C)c(O)co2)C(C)(C)C1(C)C	0.544721096	2.905980386	-0.416620603	-1.816056117	2.113424414	-3.51984094	1.956733533	1.749242229	-2.978714863	-3.613640863	2.946552484	-2.627978607	-2.085574193	-0.174109516	3.034912238	-0.760079724	-3.26658984	-1.16504671	-1.050160341	0.711970902	2.348711014	-3.006126566	-0.290390546	-3.354038097	-0.750895294	-3.478210507	1.809022317	1.972970907	0.601679162	-1.601720345	-1.403839051	-1.144219329	1.856886401	-2.990970586	-3.557211022	-0.819771519	2.678906625	-3.514661341	-3.672092213	-2.822135926	1.76993002	0.481849437	2.459452209	1.964159936	1.928309282	1.289507218	1.370359359	-3.544173846	0.643799876
C1ccc(-c2cc(Cl)ncc(NS(=O)(=O)C3NC(C(N(C(C)=O)C)c3)C)C2)c1	0.544357143	-0.749507034	2.65718513	-0.658841944	0.665055728	-0.944807875	-1.417504319	-1.592810479	0.905567846	-1.072661288	-3.092325025	-3.34576474	2.095599422	-2.593137449	3.010375351	-3.777900059	-0.054468904	-3.7191897	-3.759371455	2.011539319	2.975469828	-1.157913721	-3.243025535	1.192598637	2.074338492	2.727223433	-1.15995695	-1.92712136	1.793471565	-1.237153355	-3.513731629	1.099029888	1.443724629	-2.777348515	-2.766519696	-3.213514707	-1.776357417	-3.534163035	-1.484075277	-0.670452978	2.279973849	-2.613352259	1.790279545	-0.854921874	-2.906686355	1.118012699	1.631857616	-2.632215674	-0.173739887
ClC[C@@H](C(=O)N1CC(N(Br)COC)CO)cc(C(=O)O)C1OC	0.544166667	-2.53119844	0.162450791	-3.393997869	-0.146440368	1.836667271	-0.646821085	-2.040369684	-3.486151168	-2.184626953	0.160362042	3.107136426	-0.67474892	0.266492789	2.026150192	1.230431644	0.16503771	0.547453302	-3.781936899	1.769689257	-3.422462138	-0.904648158	-2.103475855	-3.359841574	-2.441256826	-2.005042217	2.861131685	1.868539183	-1.56605898	0.818741495	-2.467020827	-0.810801686	1.698754209	-1.295007163	1.477673276	2.818548387	1.535827337	-1.049764019	1.625782794	-2.235640385	-2.002325183	2.08954061	1.377954481	2.593915478	0.793437964	-0.574069943	-1.942521536	-2.723647157	-1.660251283
Cl(C)C1COC[C@H]2CC[C@@H]2CN(C(=O)N(c1nnc3ccncnc32)C)C2	0.544117346	-0.707720269	2.69504389	-2.055360102	-0.608060749	0.031134726	-0.40609005	-3.318682687	-1.60422985	1.95734813	-3.166816342	-0.61243598	0.510303454	1.302422064	2.084239186	1.507370505	1.917396298	-3.682717755	1.880356472	2.956461628	-2.440798511	-0.529161705	0.74690389	-3.177025123	-2.026353857	-0.025718301	2.804275913	-2.406335083	-3.315807109	-0.806316731	-2.188751197	0.439175774	-3.145267367	-2.422912291	-2.707037318	1.996924392	-3.450017013	-3.78420914	1.783206066	0.96854559	2.322821677	-2.951893295	-0.520541496	-0.811325057	-2.853060978	-0.064592784	-0.638283525	1.162384578	-2.136549641
Cn1cccc(C2N3C(C(S(=O)(=O)CNC(C(=O)OC)C(Cl)=O)c3)C[C@H]2)s1	0.543166667	2.202320279	-0.907261174	-0.207011379	-1.163228108	-0.253876187	-1.291575632	1.044310577	-0.741024743	2.345730188	1.733550879	2.660936867	1.664056844	-0.741286443	1.653837073	-2.192077223	2.531530359	-2.740762875	-1.501951343	-0.49397832	1.081032384	-3.190664504	-1.293232649	-0.239563391	1.041304756	-1.749003477	2.073076114	3.002247785	-1.96507017	2.058102351	2.794087611	1.799448665	0.640558305	0.391996971	-1.858789545	3.201811867	2.881838359	2.039203195	-0.274355889	-3.496194702	1.66609316	1.368591017	-2.276766883	1.184420635	-2.658665094	-2.060111602	2.976348171	-1.977358439	-2.135157708
CNC(=O)N1CC[C@H](N/Nc3(/c(C)ccc3)[NH+]c(=O)cc(Br)c2)ncccc12	0.543028306	-1.707927925	-3.795652421	-0.920324992	-2.867759828	0.936848757	2.195074012	1.203082296	-0.4154979	-0.901886697	-3.693955433	-2.612464112	2.918755762	0.495813618	-3.2634748	-1.039932749	0.91652254	2.328235447	1.24721062	0.399957043	-3.16002894	-1.948357012	-0.976498341	-2.712466075	-3.115139252	0.230558712	3.236393655	2.43692303	2.597903791	-2.584862748	-1.462115605	2.549263119	1.070638484	0.381891958	1.048863152	1.809917216	-0.169742428	-0.736760125	1.552513536	-0.016368747	-1.268162723	-1.868978618	0.212425314	-2.26047472	1.175808928	1.287450532	-0.355032149	-1.085578524	2.382266929
ClC(C(C[C@H](N(C)OCO)OC)c2sc(=C)c2C(C)=O)Cl	0.543	1.257896153	-1.752494736	-0.118243467	-0.560266329	-2.582752301	-0.958965137	1.97581056	-0.054320169	-3.578599337	-2.379044134	3.059232778	-3.117254007	0.229596088	2.802615277	3.294499714	3.041869876	0.5305953	2.441106096	0.281904764	-2.774230422	1.676242425	-0.99137797	-0.750150239	0.187736435	0.550856404	1.290720085	3.264970729	-3.788252399	-3.279221565	-2.237492367	2.008312839	-0.177899397	2.755158795	0.090238968	0.734643072	-0.587898294	-2.056390933	1.772694779	-0.1755279	1.024887158	1.670681246	-0.399542736	-2.606987093	1.653041745	-2.018126506	2.624316874	0.562249021	1.956199057
O=C(C(C(=O)c1cccc(Br)cnc2(OC)O)c2ccccc2F)ccc12	0.542633333	-2.178090516	1.364878547	-1.568003829	-2.677047121	-2.2971435	-1.059989387	0.160165263	-3.175733289	0.170407265	3.283001769	2.235234011	-0.016179085	-3.124897629	1.357577778	-0.550730796	3.225050975	1.337235274	-2.307554535	-0.930250785	0.537595774	2.749751919	-2.598488336	0.183976763	-0.292970631	-2.66635618	-2.94033815	-0.027422164	2.184121071	-2.823766385	0.17526813	-1.52027167	-3.014908253	-3.048890921	-0.35069825	3.047557533	-2.398245967	0.830609106	2.674860359	-0.310005596	3.297558776	-2.424761644	0.844899916	0.108697012	1.616630546	0.579281078	-1.892588621	0.835301231	-0.712044061
ClCOC(C[C@@H](C)c2cc(C(N2C(=O)CNC(C)C)NCC(C)N)(C)=O)=O	0.542404762	1.491411033	1.662258258	-3.607401216	2.521219797	-2.383623493	-1.148285435	-1.127801292	0.592091977	-2.455610553	1.040306081	-1.047640745	2.580476906	2.367974328	-2.527378389	1.274329643	-0.586367118	-2.474836507	-0.569099802	1.981454452	1.890467018	-1.963059412	0.864421701	3.290941268	3.113905541	-2.541520906	2.785423116	-3.12453084	2.301566067	-3.088437071	0.199286598	1.262013763	0.8415163	0.256772964	-1.078754153	-3.55135055	2.550907398	0.390851982	2.183092849	1.836859757	1.631670468	2.379385138	0.502024111	2.80212791	1.585368568	-2.591550205	2.52298299	2.719734877	-2.925617584
c1cc(Br)nc(N2C(C2CC(C#N)s2)ccc1OC(F)F)NC(C)C2	0.540464104	2.579935179	2.313689323	-0.093898473	-3.357658348	-0.505747168	2.597211905	1.340509987	-0.02340781	0.602821795	-1.489222643	0.232136898	-2.955526388	-2.692076859	-2.3178063	-0.686546722	-1.1288157	0.245866499	-0.248917993	-1.080932529	-0.014324785	-2.166141448	-3.337105072	-3.196223293	1.203499659	-3.16209761	1.692830755	3.005204673	2.041770123	2.058340245	2.295504283	1.32679092	-1.234673674	-1.011624247	-0.01715635	0.322816034	0.501725997	2.231730608	-1.193896362	-2.263399227	0.126278182	3.182080494	0.615006451	1.690738446	2.292990047	0.900705572	3.194922247	1.798469001	3.204693538
NC(=O)N1C(O[C@H]2C(c3noccc(Cl)cc(F)ccc3OC)F)c12	0.540353922	-0.926409563	-2.753182978	-2.321128255	-1.585177673	-0.420427282	-0.822902299	-1.504605491	-1.217424265	-3.637209966	0.135620441	1.639206172	-1.246630638	-2.809484465	-2.365456237	-0.749172903	0.993124745	-1.189457699	-3.747810908	-1.412622188	-2.813513925	-0.054614063	-2.338825465	2.180823152	-0.714371184	0.513425923	0.927782071	-2.741494211	-2.910752045	2.119726565	-2.56795145	2.045525189	0.447660936	2.912549321	2.020022621	-2.955899041	-2.523411112	-1.447072783	0.388555825	1.376645495	1.41625715	-2.980288542	2.133242218	-1.411791473	2.819590461	-0.650694567	0.345880772	0.535814567	-3.704223456
CC(C)C(NC(O)C)[C@@H]1C(=C)C(c2ccc(C([nH]cc2)SC1=O)C(C)C)O	0.538640351	0.950143685	-3.277199394	2.579790115	2.548230106	-0.484745647	-2.372908807	-2.00194944	-3.135801554	-2.428938004	2.466618699	0.491690371	2.711211896	1.167001639	0.250591997	-0.146138122	2.751512239	-3.666706883	2.660168041	1.171036812	3.297074167	-1.305645017	-3.733113476	-0.977780431	2.243543656	0.140838778	0.142570838	0.299247644	-3.489768203	2.398194148	-1.37854814	-0.796072576	2.74573665	-1.902022418	-1.370446621	0.825992873	3.271043887	0.698908325	-2.952607341	0.887146698	2.725706878	1.447694679	-1.968773667	1.325606816	-0.135198001	0.15705234	1.314764555	-1.10314761	2.524160384
C[C@@H](c1ccc(OCC(N)(C)c3cc(C)cccn23)cc1cc1O)n1C2	0.538219791	-1.565327315	2.462513507	-1.339996729	-1.851692136	-1.684758876	3.157999785	-2.949400887	-1.960489706	2.231022438	1.691050121	0.781200813	-1.846624607	-1.891405023	-2.279849854	1.005547136	-1.155621215	-0.128721528	2.49716529	0.535878915	1.023748248	-3.784871085	2.615358258	-3.584881149	-0.921304557	-2.093504349	-1.243293148	1.747535501	1.355686763	-3.211318013	-0.146684214	-2.551987501	1.481610089	-2.735578799	1.302551801	-3.152033699	0.836416917	1.065469808	-1.21615088	2.8594827	-2.254812434	-2.047275388	1.406142182	-2.819749589	-0.364416644	-1.690213823	-0.079536023	-2.802271692	2.121700191
CC(C)CO[NH+](C1(NC(=N)C(=O)C(C2)c2cccc2)c2C(=C)C)C1Br	0.537214286	-3.494379081	-0.630519554	-0.297744865	-1.261488771	-2.068013739	0.400838146	-1.217072286	3.293318555	-1.481324909	-2.723732403	-1.166096599	2.0194817	-0.989258014	-0.920015067	1.413915569	-0.068678508	1.841317781	1.90328705	2.137679276	-1.981733751	-0.995842355	1.163060166	-3.651201126	0.496891604	-3.281694892	-2.526306013	2.007650186	-2.047343554	-1.881489715	-0.483003273	-0.958158417	2.363896802	-2.981494325	1.149576007	-3.378978694	-3.646783863	-1.440448775	-3.026623644	-2.415905078	-2.297696694	-1.195866098	-0.707685131	3.244037909	-0.181363423	0.301728615	-1.958117825	1.813469993	-2.297226236
C[C@H](C)c1ccc(C[NH+]2CC(=C(C(C)C)c2)c(c1C1=O)COC1=O)N	0.536763425	1.354238078	-3.605397919	0.108151633	0.919530863	0.904402178	2.482071946	-3.022133329	-0.269170704	-3.313573313	-0.549814467	-0.744328667	-0.35400989	-0.491356118	1.094464065	1.427250847	1.575878854	0.837735811	2.546583188	0.062624877	1.347729147	-2.031979673	-0.839402598	1.484258461	-0.080205095	1.057879334	-2.107643965	-1.296781625	-3.489903281	2.068972721	0.592588253	0.036617014	-2.935539143	0.890871035	-3.198923971	0.748593547	-2.813504217	-0.068257294	-0.464686862	2.015323949	-2.500148649	-1.357449555	-3.009553859	-0.010608829	-1.82249544	1.900487188	0.30695726	-1.587354184	-1.792495144
CC(=O)OC[C@H]1ONC(c2ncccc(O)cn2)n2c(C)c2C(C)C(=O)[C@H]1	0.536590909	3.296921643	-0.767065371	-2.17758341	-1.311568193	-3.034217589	-0.092567353	3.021102642	1.075253795	-0.618663709	0.49935615	-1.278167802	1.641156744	-1.183460382	1.386286453	-0.45901926	-0.925814029	0.524178093	2.108849822	1.995504689	0.716726243	-3.657527731	2.36456015	-1.653573125	0.511300761	-0.767896913	0.014957376	2.606137036	-2.622864582	-3.618803168	-1.839016811	1.05044504	-2.074561385	-1.523517657	3.007952377	0.464804225	-3.327338854	-2.287410207	-0.540523553	-0.246368845	1.180649754	2.083867677	0.22463327	1.495386998	0.355338999	1.1668792	-3.279011678	-0.520664843	1.630320882
C[C@H](NC(C)C)n1cccc1C(N)(O)c1S(C)(=O)[C@H](C)nc(C)cc(Cl)c1	0.535642857	-0.090207663	1.305287329	0.269645875	0.841582699	-1.18969653	1.571222775	-1.390743072	-3.628899316	-1.703635348	0.759278903	-2.723904513	0.02977141	0.070179192	-1.647542804	1.687775842	-3.444149959	0.96400485	0.58829389	-2.425772923	-0.850290689	-0.627347008	-2.612113775	1.548539235	0.872643279	-3.786136195	0.97505287	2.999631041	3.265481753	-1.06259727	1.684959843	-2.986281962	2.870585879	1.988448554	0.427425194	2.879836351	-0.547645333	-3.460291671	-2.981199979	-1.131654911	3.062088539	-0.442357097	-2.661804068	1.605340196	1.467796146	0.093908724	1.537847007	2.279571173	-0.634491067
OC(=CN(SC(F)cc1)CCOC(=O)nc(Cl)s2)C1C1nccc2cccc1	0.535521	0.803029499	-2.130782601	-3.793665881	1.972368065	-2.137491768	-2.124484289	-3.297158341	-3.031489947	-2.171727329	-2.822638299	-1.660087335	3.025687633	-1.015787333	-0.606791486	2.780041459	0.823734016	0.637921691	-1.621703112	1.003407894	-1.357709744	-2.583279247	-1.899408216	-1.933342283	-1.203252855	-2.493323874	0.502029017	-0.549763255	2.92899017	-2.516566385	1.10193945	-1.74057254	2.099952934	1.228937315	-1.700804242	-0.183278007	-0.59014748	-0.937912912	0.443802324	-3.386791314	-1.512296353	-0.39041569	1.10326986	-3.26789914	-1.99972061	-3.331934571	-2.584519079	-2.926534921	-3.559852594
CNC(=O)c1cc(C(CCC2)CC(=O)NC(=O)c2CCNC(C)=O)c1	0.535452381	1.156295578	1.502118696	2.695406987	2.426508689	2.027305262	0.467125712	-1.856434913	0.450668034	-3.038102517	-1.250657565	-2.877357676	-1.831359818	-1.348974013	2.077946723	-2.307133697	-0.483666649	1.741972251	1.041565479	-1.414865011	-0.018692602	-3.550161025	-0.967736816	2.162528285	1.543803724	-0.681239438	0.308425944	1.437068866	-1.467785098	0.204455576	-2.989705415	1.216925671	-0.959031699	1.674047592	2.13097465	1.193898788	0.590072061	-3.112771779	3.165303014	-2.559304988	1.97865636	0.852044428	-3.399216933	2.08120599	0.938371114	-2.791635463	-1.883724987	1.17367692	-2.418804845
CC1scc2nc(N[C@H](C(=O)N3CN(C)c3ccc(C3)C)c4ccccc3)sc4c2s1	0.534541408	-2.812649908	-0.225265071	-0.708295525	-1.435799609	-3.164693429	3.263674555	0.506069156	-2.313934082	-1.573065876	-0.436421687	-0.981505363	-1.407234764	-2.439219641	1.274796243	1.653373095	-1.825021339	-1.940331097	3.186680333	1.128408492	-0.08909707	1.598938016	-2.35043565	0.018664166	-0.222349891	-1.433829062	-1.16241096	-1.004258846	1.520684669	3.106097795	-0.288486534	-0.948088184	0.094205344	2.11372729	2.987146065	-3.687727242	-1.133336227	-1.351746915	2.247688471	2.174020791	-1.628799253	2.430523458	1.532261803	-3.64084659	-0.660325237	1.186772898	-2.276628083	-1.773563701	0.07048605
CS(=O)(=O)N(C)/[nH+]1CC(/C(O)C(O)O)cccc(C(F)CCl)cc1	0.533738095	0.28929674	2.525645463	-0.555371923	-2.552506508	-2.919294176	-2.305424944	0.843375298	-1.797352374	-3.34452142	3.037445969	-1.279940424	2.914606968	0.091093851	-0.681235072	2.920146915	-3.706949058	1.546642428	0.353613296	-3.251379063	-1.755190568	1.612768676	-2.615202578	-3.598609086	-1.840511145	2.0774013	1.119286704	-0.194661223	3.117303349	-1.960043174	-0.865851823	-2.880775302	-3.358185576	0.706456509	-3.752553092	-0.091105963	-1.396967384	3.11304927	-1.598098083	-2.114445515	2.813483687	1.108753234	-1.079510113	-0.550517604	0.162303611	3.020689861	-0.98581762	-2.731698817	0.07093337
C1C(OCOC(CCCC2)cc1C(C)=O)sc3cc3ccc(C)Cc1S(=O)c(=O)[C@H]2C1	0.533365473	-1.895545081	-2.602012431	-3.657959178	0.490603555	2.485249298	1.788409855	2.891977549	2.333679586	2.675920164	-0.207504439	-3.029603917	1.170825472	-2.032237951	2.98885271	-3.223688779	1.31695842	-2.316598499	-0.96574416	1.860733671	-3.477092874	-2.251192501	2.025795634	0.772246035	1.019988385	-2.311359865	-0.917710284	2.288321469	1.412494925	-2.930298342	-3.553624986	-3.462131823	-2.030626378	-3.117383176	-1.124066827	-1.434539544	-2.994254804	-0.792960428	2.084785052	0.151846997	1.730834867	-2.031043065	2.750019819	1.279516363	-2.203063185	-0.828108519	2.156053596	1.843920486	-2.281429231
C[C@H](OC1NC(=O)CC(=O)c1c(Cl)cn1)C1(C)C1C(=O)[C@H](Cl)C1	0.531880952	-2.984433471	-1.64071256	-3.153014561	-0.087300264	-3.117816716	-0.255469792	-2.395418228	3.214477086	-3.14394971	-1.99517806	-3.473217589	-1.728209861	-0.22182107	-0.954918163	2.440933733	0.48989867	-1.700598287	-1.111708393	-2.531505016	1.880929962	0.705414802	-0.548073353	1.213851467	2.271061645	2.166439942	-0.305241064	-3.081805807	-2.126016747	2.566590032	-1.36300356	-1.86545436	-0.346856081	-2.06050687	0.524206504	-2.597886391	-1.417392471	0.223134793	1.571191598	-2.12644938	3.009398174	-0.243037861	-0.164173942	-0.558843472	-0.879131654	-3.662993636	-2.861623909	3.293110797	0.469733096
C(c1nc(nncc(c2)c(C)nncc2(C(Cl)c1c1OC)C(O)(C)O)OCO)(Cl)C(C)o1	0.531476358	-2.278496184	0.030686077	-2.004242131	1.661969051	-0.562843519	-0.048419166	-1.204939172	-1.876645262	2.968152719	-2.863462945	1.896261415	-0.696749028	-2.852785851	-0.859883907	2.115532301	1.319662211	-0.979731732	-0.977461278	-2.521152622	-0.936909002	-3.181774891	-1.595685708	-1.905364666	-1.829293776	-2.503877827	-3.531651403	-1.792417356	1.614049152	-3.124742039	-1.642531341	-1.467815357	2.286734958	-1.883084508	-1.602845043	-1.138785826	0.57051745	1.355489836	-0.675664659	-3.135679614	2.040216186	-1.036447796	-2.572976981	-3.148634491	3.163314961	1.014236592	1.860827856	-2.087711497	-1.408188918
Cc1ncc(O)c2cc(C[C@H](C)N/NC)n(C)[C@H]([C@@H]3C(CO3)c2)cc1	0.531356037	-0.894836371	1.788604428	0.029389914	2.44312084	1.932548229	-0.477412021	2.364872362	1.914296737	2.3413977	1.975880237	3.229961169	-3.018410602	-2.148313507	1.245311594	2.114333511	-2.987719397	-3.772471842	2.069796078	-2.046567732	-0.624678232	-2.675929423	2.144023403	-2.711492084	-3.355756373	-0.540501664	0.857459676	-0.202365086	-3.396447061	-1.271140598	-2.998461862	-3.509538751	-1.173507964	-0.116602	-2.989743734	-0.747590627	1.017588624	-1.247204658	0.810253714	1.900340778	1.012461623	-1.861237409	-2.732430456	2.491568446	-3.775933509	2.716466193	3.238186465	-1.461863576	-2.598089077
O/C(N)(C)C1C[C@@H](OC)nncnc3c2nc3OC(F)c(F)ccccc21	0.530212981	-2.442825065	-0.764406689	2.655561791	0.975442054	-1.292808671	-3.478048425	-0.956363709	2.453142443	2.638811562	1.256796457	-1.615717611	-3.518284518	-1.639206401	-0.630725954	1.149964611	1.75062214	3.171415681	2.898642083	-0.814494069	-1.588740089	-0.653289054	2.461535157	-2.568203716	0.439652241	2.171776319	2.49125617	-2.210395173	1.562307219	3.056096161	-1.440251906	2.500604925	-0.663565919	-2.44720776	0.915791363	-1.640094668	1.744578713	-0.7719927	2.193371911	2.658399974	2.066718705	0.465786697	1.317705538	-0.707781472	-3.202232969	-0.71389548	-2.970494921	-0.003458245	0.991679134
C1ccoc(n2cncc(C(C(Cl)Cl)N)CC2)ccc1C1NC(O)C(O)cc1	0.529309524	-0.929174427	0.690062665	1.988525943	2.540329075	0.104608273	-3.791064255	2.239664383	-0.245904358	0.374243918	0.145859332	1.256490399	-1.166228639	-3.710498439	-2.131733157	1.629303497	2.44051686	-0.129335762	1.822355924	-1.019439387	1.446968296	2.815505201	0.454494847	-0.806485693	-3.40102352	2.842762746	-1.304819317	-1.947737851	-2.961328368	0.416144599	-1.097811862	-2.831562687	1.950673526	0.833411136	-1.280318352	-2.108773714	1.35254744	-3.430054875	2.814302444	-3.457707852	1.267701478	-2.819557864	-1.135920835	-0.422030102	-1.982876307	0.757805054	2.010565763	0.011052199	0.900961812
CC(C)c1c(C)C(n1c(SC)(C)S(S(=O)(=O)N)[C@H]3C2CCN3N)c2	0.5265	-3.553441922	0.081473347	0.788243951	-1.76508105	-2.379407078	2.659639825	2.903072237	1.387063026	-3.246699265	-1.535045168	-0.030669977	-2.516928479	2.647480244	1.432735894	2.952667093	2.988777264	-2.112220244	0.842840571	-3.611426424	-1.071318205	-2.08268204	0.963796678	-1.643894577	3.080241512	-1.996257982	-2.539768835	-2.759816347	-0.993414384	-0.96546186	1.583100804	-1.883465045	-3.552623142	-0.933233568	-2.204526887	1.651788018	-2.977601074	-2.363096787	-3.472719884	1.93483502	-3.400141669	-3.008679231	-2.941727963	-2.500048751	1.420842004	3.228594099	-2.200096696	2.44085358	-1.88630077
CC(=C1c(NC(=O)c1ccc(F)ncccc(Cl)c3c2c(F)cc3)ccc2)C(C)C	0.5255	0.811095959	0.834462872	2.241661405	2.787236313	-2.917078562	-2.455338742	2.568962177	-2.191613726	-3.097489614	1.108381621	-0.949409539	-2.292298885	-2.316451533	-3.757687652	-1.933568513	2.164727039	0.359336156	-3.491003921	-1.374577275	-2.361394411	-0.530991678	0.000310055	-3.479485145	0.273786048	-1.213743738	-1.380012998	1.243438986	-1.750740368	-1.318881387	-3.248258191	-2.301339183	0.65974572	2.199465023	1.412683931	0.288269747	0.411556917	0.970162697	2.446141046	0.233204353	1.783227483	-0.250038783	1.990070353	-2.59048047	1.573947411	0.028515666	-0.827772424	-1.083174265	-3.304129764
O-c1NC(=S/C(=O)CCC(Cl)(C)F)SC(C)ccccc(F)(Cl)N1	0.524666667	-1.089360829	0.159371621	-0.192505235	-1.846223241	-1.493461107	3.038639716	0.333453064	1.99094467	1.093660982	-0.675608537	-2.326049543	3.058905153	-2.531548513	1.748535286	-2.049157967	-0.368279633	2.625059748	-2.660679827	-1.702163846	-1.995380805	-3.163425506	1.859514634	2.669325972	-0.437416199	-1.951160116	1.884426727	-3.260874999	-2.568816724	-2.769171899	-1.433793662	1.472740027	-1.600204667	-2.014528899	1.005945265	-3.416117362	0.270043929	-2.841683155	0.510574879	-3.360673463	-1.318104686	-1.278161932	0.656430273	-1.956504735	2.413116318	2.679300872	3.178792181	1.968986766	-1.938071888
COc1ncc(NC(=O)NC(C)C)[C@H](C[O-])[C@H](O)c2cn2C(C)(C)s1	0.524166667	-1.780049469	1.922103299	0.025875806	2.646254723	1.824425889	-3.26005659	-1.49834626	-0.395518691	3.032364615	-3.230799085	0.555576181	2.826879374	3.203053674	-2.487132441	1.372785483	-3.260213948	3.238927098	-0.917423096	1.52873551	0.938541678	-0.215394044	3.15512545	0.35638761	-2.016391086	-2.270445261	0.580637467	3.125502631	-3.12615587	-3.784161501	0.93459187	3.273514955	1.185966724	1.07480454	-1.187142753	-2.629259919	1.622988909	-3.199209744	2.295437417	-0.227130662	-1.344773571	-1.524429551	-2.79678024	3.159292317	-0.172785295	-0.801297928	2.529442811	-1.910516947	-2.22554912
O=C(OC(=Nc1cc(F)n(Oc2ccnc(C)ccc2Cl)ccc1)C)C(=O)NCO	0.523590909	0.147772249	-1.698046321	-2.140396255	3.252906948	0.7421842	-2.265200258	-0.128330759	2.426745771	0.052061694	-0.349625877	-3.333118182	0.596289513	-3.113602811	-2.941856156	0.17354221	-3.275901599	3.061875666	-3.448777302	0.883532127	-0.294631075	-0.90832726	1.725435488	2.38864682	0.17753959	-0.157593772	-2.264472709	-3.002848654	1.328931761	2.481231516	-2.349712113	-1.613005113	1.065821176	-3.495244669	-3.287667488	-3.614254098	-3.1230211	0.558527192	1.057862714	-1.082934062	-1.754751573	-3.409864796	-2.476500407	-3.273967229	-3.408584819	-0.056697795	1.148018524	0.500944139	0.718826915
C[C@H](c1c2cc(C(C(C(F)F)o2)cc2C1=CC1=O)C2)[C@@H](C)C1	0.522981481	0.333256832	-3.161572527	2.057037707	-2.504976021	2.199069	2.67243848	-0.325946469	1.312146956	-2.184950936	1.540752711	-3.494329	-1.051882669	-2.953336206	1.746080406	-0.486308295	-0.463435792	1.062505519	-0.439616344	1.073229238	2.393245354	-0.77923358	2.685017703	-0.706292899	-1.033776154	1.467371909	-3.439858604	1.292153413	-2.392175579	-2.295192627	3.10640445	1.189408483	-1.627335099	0.689635152	2.876018396	1.461786634	2.580056445	3.03939644	-1.621301678	1.828967473	0.05128796	2.125359361	2.688477611	1.022307142	1.942999767	-2.288961377	2.887989856	2.6453588	-0.069852721
CC(=O)Cn1ncnc1/C(C(C)N)OC(C)([C@H]1)n1-c1c(F)cn1=O	0.522833333	2.889472803	0.429018768	1.618196939	1.416912385	-3.201518005	-2.017955	-2.79998976	-0.748193139	-3.139569695	3.008004857	-1.734494566	-2.737131461	0.533153815	1.31779806	1.831773411	1.052139493	0.232588168	1.671637225	-3.560226043	0.498994073	1.075727	-0.263497942	-1.851490868	-0.147292959	2.530016945	-3.467849825	1.232487327	0.257224924	1.455955509	0.79234242	2.641024506	-0.99112946	-3.166392358	1.849867131	-0.849731609	-3.646657742	1.625328944	2.135569526	-3.606488423	-0.969721693	1.723626675	1.879633896	-1.253819567	1.159951061	0.580952072	-3.65127045	2.449251461	1.250985728
C[C@@](C)([NH+]1C(N1c2cnsc2)c2c(=O)c1ccccc2n1=O)O	0.521191996	-3.736603962	1.040861492	1.203815818	-0.740825784	-1.369298336	3.018049452	0.303532634	-0.917924421	-2.513932213	-3.751731685	-0.072795185	-0.742431246	0.267876473	-1.423598156	-1.297457753	2.541563278	-0.3511906	0.288814522	-3.097859747	2.304639276	0.615800651	0.25583169	-1.677613206	2.358887616	-1.733192796	2.035016923	0.255894443	2.947176545	-2.062779559	1.003678568	-0.691049914	1.166318552	0.289435167	-1.621465623	3.000516756	-1.697499333	1.250348756	0.272720451	3.080526907	1.414679733	-0.919237146	1.83524666	-0.18311609	2.269113305	-1.957481893	-2.062995742	-1.094716695	2.416638284
CC1ccc(OC)c1CNc(C(C)CN[C@H]1CNc2c(F)[nH+]2CC)[C@H]1	0.520126984	-1.381566011	-2.880500551	2.809160554	-0.026377544	-3.235444885	0.541757976	-0.554253517	0.320766546	-0.736591371	3.005171382	2.084578164	-3.658426409	0.432350106	-0.212137301	-1.278809457	-2.319864969	2.801059028	0.693569257	0.936273966	-3.438663373	-2.31677409	-3.61617828	-0.381130317	-2.414412314	1.879010212	-1.164494428	-0.476030712	-1.71213938	-1.247974497	-0.757022489	-1.565554405	-0.499231537	-2.797765048	-3.00820828	-2.987199194	1.883136818	1.731756941	1.770072643	-1.130484998	-1.029673964	2.565738586	-3.025842199	-0.046779169	0.618150611	0.87337755	2.193719045	-2.490584264	-2.060849913
C[C@H](\C)C/c1cc(O)cnc1-c1ccn[nH]n2O[C@@]1C2	0.519787234	2.463953668	2.465129561	0.813182139	-2.224029524	0.285546604	-3.077477188	2.311408822	0.791723349	-3.18401371	2.289942741	-2.417938779	-1.403810526	1.848888688	0.149422111	0.812417542	2.713877064	-2.98261209	-1.304203691	2.201661919	0.187491665	-3.028329947	-0.669405013	0.329496026	2.71386754	-1.466114384	-2.574792597	0.50566738	2.191382768	2.050353691	-1.24294526	-2.292010243	1.876195891	-0.791320807	0.523642218	1.636216727	3.299270071	-3.08489372	-2.482416404	0.018980699	-3.083758777	1.426704096	-1.490708072	-2.814349157	-0.492050289	3.141234201	0.750973836	0.347117592	-2.700683068
N=C(c2c(ncc(O)NC1CC(=O)[NH+]nnc2[C@H]2OC)C2CO)c1C	0.519504497	-0.518854897	1.009886664	0.239278595	-0.727622068	-1.298021899	1.466354815	-0.903499592	-2.249269028	-2.914559273	-0.422627169	-2.996346004	3.263806564	2.254277235	-0.697245392	-0.362371476	-0.514538444	1.433301592	-3.119913459	-3.633848213	0.261602992	-1.229147625	3.247340904	-1.945328131	1.480018541	0.123371337	-0.747343344	0.715887133	-0.755271842	-2.829197487	-3.233706436	-0.223718307	-3.275033099	-2.102813284	-3.06155232	0.437178994	-2.161814526	2.178941878	2.010888678	-3.112299157	-0.962739024	-0.951351633	-2.026028462	-1.255160782	3.148986746	-1.58880961	3.175714507	2.006913904	0.775325327
C1nc(C)c2cccccc2c1CN(C)C(O)CC(N)=S	0.519285714	-2.838124008	-0.46988935	1.972322919	-3.190116436	1.715241692	-2.785771294	-2.71864113	3.041250956	2.668900032	-2.75144154	2.835291946	-1.56371029	-0.549677921	0.487162253	-1.438047808	0.896890956	-0.68152432	-1.072120955	0.081871143	-0.931262348	0.079614194	2.244673066	0.617326317	0.810277616	2.892559097	-2.274126527	0.107483418	-0.811191417	0.909096723	-1.837141529	-3.527114602	-2.334863984	-0.546088226	-0.638171788	2.751584052	-0.363377601	-0.987789169	-3.110135813	-3.43809242	1.233005348	-1.653601339	-0.269631193	1.328969374	-2.673877447	-1.767067597	0.0859518	2.88555494	-0.89474357
C[C@H]1c2ccccc2C[C@H](C1n1cccc1F)C1C(=O)c1=O	0.518666667	-3.307044607	-0.391325675	1.970329985	0.913887343	-1.832813082	-0.776921501	1.086305871	-2.196513598	0.02896284	-1.230084715	1.970848457	0.594397026	-3.444704766	-2.306296643	-2.887974117	1.093414357	-2.423269011	2.152851681	3.296614571	2.105337913	-0.016923559	-3.135920057	2.703459081	-2.025323533	-1.287133034	2.352729827	0.388502078	-1.172492959	-0.640482796	2.610991526	2.160065848	1.354726409	2.264407648	3.146451862	1.494578868	-2.875453575	-0.408922368	-1.783069497	-2.050185846	2.365736835	-2.617422945	-0.644780612	-1.037163209	2.590435474	1.292693274	1.941165864	0.746574446	-3.004675133
Cl(C)c1c(C)C(n1c(SC)(C)S(S(=O)(=O)OC[C@H]3C2CC3)N)c2	0.51854329	-3.553441922	0.081473347	0.788243951	-1.76508105	-2.379407078	2.659639825	2.903072237	1.387063026	-3.246699265	-1.535045168	-0.030669977	-2.516928479	2.647480244	1.432735894	2.952667093	2.988777264	-2.112220244	0.842840571	-3.611426424	-1.071318205	-2.08268204	0.963796678	-1.643894577	3.080241512	-1.996257982	-2.539768835	-2.759816347	-0.993414384	-0.96546186	1.583100804	-1.883465045	-3.552623142	-0.933233568	-2.204526887	1.651788018	-2.977601074	-2.363096787	-3.472719884	1.93483502	-3.400141669	-3.008679231	-2.941727963	-2.500048751	1.420842004	3.228594099	-2.200096696	2.44085358	-1.88630077
N=C(C(=O)c1cc2(cc1Cl)NC(=O)[C@@H]C)CO[C@H](O)n2O	0.51771707	-1.396927995	0.192577616	0.635805717	0.147976296	2.925717244	-0.692630272	-0.943367278	3.121244886	-2.387524842	-1.167974337	0.973283708	-2.972998871	-3.068394652	-0.944306947	-1.234164317	-3.094392971	1.087379498	0.253399226	-0.633343482	-0.711985037	-2.788203416	-2.25990642	-2.06331991	1.072532512	0.143789414	-0.07402273	-2.330751017	-2.735534774	2.319498374	2.418179735	2.398171299	-1.618542972	1.002444235	-1.736533765	1.515986031	1.529491304	1.504431625	-0.81208569	-3.51641556	2.573210042	3.066687588	-2.712869039	1.665557717	2.253845844	-2.602152942	1.03806433	0.630142984	3.136822255
COc1c(NC2(NC(C(=O)O)oc3c2CC2C[NH+](C2)C1C(=C)N3)C)C	0.516218782	2.431864856	-0.295161969	-0.097457587	0.384005654	-1.325193723	2.346861006	1.440210004	2.211376391	-2.110807152	-0.532891186	2.161045615	2.693027657	0.286887585	-1.895465419	2.209777463	0.003281707	-0.240013771	-2.288430193	2.00109037	0.971584912	-0.764764406	2.977546832	-1.538372603	2.754598622	1.387980734	-0.684112918	0.80129982	-0.523770673	1.21743372	-0.187906298	-1.865138324	1.277344973	-2.777108512	-3.797000935	-1.633583622	2.957127622	2.857822246	-1.762278257	2.010233112	1.32906748	-0.608769727	1.506096041	-1.565168952	0.770301441	-2.074631825	0.634810688	-0.894176211	3.18977531
CC(COc1cnc1oc(N)nn2n(C(=O)c3cccc3nnc2C)cnccccc2)c2C	0.51402381	1.125222406	-2.826360726	0.727103739	-2.873424008	-0.346586216	-3.155185304	1.924027817	-1.164308477	1.269490618	2.081763272	0.615509557	2.127658861	2.374354003	-0.248201577	1.074248554	-0.725346776	-3.528491539	0.770104559	2.11607866	-0.74148684	0.841474389	1.403109423	1.601916003	2.58275109	-3.154789994	-0.772830552	-3.644219496	0.109860883	0.539463338	-3.719371548	-0.027945351	-0.226650313	-2.551701025	-1.885502814	2.850068935	-2.525807185	-1.914453219	-3.525878915	0.058727828	-2.53014318	-3.708967168	-2.418501071	-0.895033423	-2.764721842	2.826570358	0.186905436	-3.66442272	-2.841437234
CC(O)n(C2)cc(CNC[C@H](C)C2c2ccc(C(C[NH+]C)c1C2)C(F)(F)c2[C@@H]1C)C2	0.514	-2.919694878	-0.011550132	0.458532388	0.984526178	-1.821824432	2.428152399	0.852063236	-0.989406538	2.588175937	2.112247968	1.022245245	-2.026970087	-0.782468828	-2.392867074	2.977369444	-3.732065322	-1.647586947	1.669845992	-0.806279867	2.882955434	-1.599086488	2.632446501	3.04974181	-0.486558103	-1.423966468	-1.65319065	-2.512763056	-3.265476775	-3.239407586	-0.202421383	1.710203145	-1.905848129	3.141381815	2.374825192	-0.403363733	-2.66629729	1.206929034	-1.251479189	1.591368883	-2.603007629	1.862521738	-3.490393889	-1.329367718	2.939472887	2.864891446	2.217064421	-1.282384062	0.966532634
Clc1c(C(=O)OC2CCCCC[NH+]2)C(O)[C@H](C)Nc2ccccc1C2	0.512903656	3.262405695	-1.16417564	2.975113157	2.140082053	-1.60704393	-2.509300679	2.578726987	-3.140014267	-2.90034068	0.744792773	-0.432855437	2.440200086	3.283590315	3.069415468	1.010513421	2.517364132	1.007870878	-2.45200212	-1.890544758	-3.106290261	-1.664930574	1.696614003	2.810569108	-0.027866684	0.840139694	0.280272876	-3.13704287	1.431031541	-1.64512073	0.443191843	2.955644477	-0.284103938	2.27652202	1.508172084	-1.951183314	-0.354553789	-0.754785331	-2.908713347	-2.276119408	0.965087104	-3.455532094	3.063255388	-0.865602577	-1.512471112	0.267391093	1.668893763	2.598499761	-2.643777895
COC(C(=O)[C@@H]1C(=C)c2ccc(C)c(C)cc(Cl)c2)C1	0.512333333	-0.165925969	-0.95959865	0.417927399	2.677553455	-1.467253016	0.154071891	1.354856571	2.779343218	-3.554046889	0.210969026	-3.199192462	1.515426332	2.171002952	-3.353861623	-0.29492898	-1.282742947	-3.021894714	2.776270563	2.607274092	2.361535505	1.791670568	-2.824902389	-0.76292528	3.011424099	1.469343761	3.085069499	-2.285431472	-0.655368304	0.68375897	-2.284121116	2.571940219	-1.035194267	2.994013263	2.104389948	3.063974862	-3.037567635	-1.608798452	1.610738546	-3.399288146	1.823083085	-0.165934585	2.660903747	1.012473651	0.237328204	0.953991837	-3.694337117	2.105428416	0.702479872
CO/C(C)N=C(N1CCC[C@H](C)[C@]1CO)[C@@H]c1cccnc1	0.511464286	-3.268661772	3.142186711	-2.645800085	0.656007324	-2.227438022	2.274660574	-1.955655632	-1.838718054	3.134201276	-0.465313874	-3.2749934	-3.000191287	-2.103876827	0.633911481	-1.629926135	1.4599139	-0.720302293	2.247683933	2.866107673	2.777388782	1.911918292	2.073532284	2.52031425	1.230812289	1.190514302	-1.89491865	-0.689952925	0.773395748	2.462291231	-2.467963151	0.617443195	-1.483040994	-0.68221667	1.033836044	2.304813508	-0.36164042	0.73078416	-2.196617625	-1.757458371	0.28121742	-1.948549912	2.870177727	-1.163347856	-1.279006303	-3.314310242	1.698712408	-2.890107485	1.942355195
Cn(c1cnn2c1C1)C(C(O)C[nH+]ncc(F)cc1)c(C)CCCO2	0.511408748	2.9827008	-0.300352193	2.811348287	-1.374634881	-0.895074391	0.171206707	-1.767730481	3.006245849	0.754096878	2.379013331	-2.617357723	1.28729571	-2.335716181	-3.059599362	-0.254880376	-2.676482835	0.678116607	0.25292795	-0.520401305	3.132775195	1.798198869	-3.646745484	-2.841172162	-0.391433276	2.220524635	2.643909842	1.208934254	-1.113000091	-1.394489867	-2.588654007	-3.091011785	-3.244134173	0.835647539	-3.236924134	-3.390311955	-2.048706533	-2.154088637	-3.03828635	-2.888915257	-0.324527592	-2.680988519	-0.420501213	-0.136666557	3.152860362	2.935466779	1.58709189	3.061561996	1.933208894
CN(C)c1c2cc(C(=N)[C@@](C)Cl)C(=C2C(C)C2)nc12	0.510666667	0.990264974	1.318806862	-3.321600614	-0.12181537	1.845871753	2.263050165	2.462430268	-2.480781136	2.699126658	-1.379895073	-2.828529012	-1.130099619	-0.914040868	-1.164632022	1.373876926	-1.063907041	1.107302617	0.722519909	2.890539661	0.013433298	1.184129439	-1.667265293	1.132806304	-1.607655944	2.130805064	-3.149700579	1.64941079	-0.125397335	3.038985245	-2.357957763	0.847805109	-2.202042048	-1.684372104	-1.357567662	0.072976957	-0.910582192	0.998288451	-2.469758511	-3.275523719	-1.353057499	-0.98047385	-1.107957762	-2.882405749	-0.057675121	-1.219363632	-1.022244972	0.805505244	2.078402011
C/N=C1c(C[C@@H]1N(C)c3nc(Nc2cc(OC)c3nc3)c3C)[C@H]2c1ccco1	0.507730218	-1.217087254	3.20253904	1.271697847	-1.142870348	-2.803266481	1.309751415	-2.51864524	0.286903783	-1.980972777	1.791158419	-3.72971555	-1.198818065	1.252540603	0.750493199	1.910648196	-3.339037612	-3.539190157	2.129258321	1.866331625	-1.726351718	-1.818594115	-3.753306742	1.260095167	0.065034466	0.365345273	-3.611355163	-1.447142966	0.183139452	-0.392998799	2.602837067	0.082675497	0.604751734	0.834626577	-2.908253773	-1.297122147	1.782939087	-2.176143596	-0.212968785	1.85341585	0.8980196	0.719036642	0.197808538	0.304021363	-1.196170995	0.40074994	-3.747678079	-1.633218106	1.655964965
NC(=O)[C@H]1CC[C@](C)CC(=O)NC2CC(C(C2(C(C)=O)C)C)(C)C1	0.507261905	-2.205666081	-0.309836442	1.360753424	-0.945811416	3.102191209	-2.818289296	-1.181866163	1.929299672	-2.778128897	-0.896178605	-3.613490066	2.957913683	-1.315166509	-1.338391384	1.927379306	0.962174751	2.778900882	0.083387673	2.301951576	0.035916318	-3.508843289	2.090310079	1.821070534	-0.067205658	-3.283257675	-2.738699785	1.371931045	-2.255403282	0.066259093	2.298067277	2.823056358	-3.695114847	-0.932617049	0.546337434	-2.972363916	1.346038537	-2.445069079	2.861787726	1.307281545	1.982326721	-2.477091971	-1.800258375	-2.723303299	-3.167128564	1.049644199	3.28731942	-3.502552039	0.983917432
COC([C@H]1c(Cl)cccs2)n(C1CN)C(=O)C1CC(C(=C)/N/NC)=C2C1	0.505467148	-1.981276935	3.160454575	1.176912453	0.418680556	0.331511164	0.564429604	-3.093219559	-3.687625913	-3.657927026	-0.484427779	-1.025936766	-1.424781183	-2.813590197	-3.589261991	-2.17582126	-1.760168142	-3.660934499	-1.174951987	1.883069817	-1.423933043	2.217162018	-2.642251815	2.249292677	2.173506431	-0.151799284	-0.558697833	-3.355373358	-1.973165197	-1.235018608	-2.026707801	2.469285525	-3.512136062	2.68667069	-1.838656954	2.555611602	-3.418822852	-3.275004929	-0.934024727	1.302268426	1.77913547	2.323447335	0.260830451	1.931025306	2.716162322	-3.395093485	2.407429231	2.950362049	3.243718505
N1ccc(Cl)(OC)C2C[C@@H](c2)c(C2)ccccc2C1	0.505287234	-1.297503073	-1.028773839	-3.488379823	-0.30672163	-1.109936734	-3.381164344	3.186971395	-1.224952152	-2.462670691	-2.98564649	-3.558031629	1.602363441	-2.980662958	-3.440868276	-2.529734145	1.706486603	-3.342951255	2.037384363	-1.926904726	-1.238246442	-2.929348287	-3.189506978	0.967179838	-2.643911982	-1.313132453	-0.804222778	3.023242929	-2.143053175	-0.333128198	-1.03582943	1.198328824	0.950474335	-2.846805929	2.588630315	2.954157078	-3.763214292	1.597176163	-2.084883451	-3.626665317	-2.234589496	0.628939275	-0.029088849	2.441133517	2.961837963	-3.253675751	-2.580431733	-0.399115002	2.949265147
Cl[C@H]([C@@H](N(C)N1C[C@H]2[NH+](C)C)cc(F)cccc2O)OC1=O	0.50447771	-0.405370649	-1.208717809	-3.470163049	-3.622230646	-3.443300539	1.712230152	-0.677541939	-2.012943172	0.350620974	-2.371086437	-1.252200176	1.742739668	2.779680194	0.345890402	-1.842139637	-2.60534116	-1.457434594	3.264726345	-0.064614069	2.59855988	1.583954203	-3.569010423	0.089841586	-1.064356431	-1.206237223	-0.818545935	-2.978536388	-1.494308306	1.800104978	-2.395551356	-3.657837554	-2.842167088	-2.253716456	1.587367612	2.46054009	-2.265216909	-2.476929107	-3.521236	-0.59531147	1.693396477	2.313167027	-3.615085737	0.983685352	2.693340277	-0.449804818	2.690645207	-3.554646004	2.034501728
C/C(=O)C1/OC(O)[C@](C(Cl)C\C1=CN1C(=O)C(N)/C)C(C)=C1	0.504292525	-2.500837421	1.903587153	-0.767996934	-1.979443709	-2.368596558	2.431438813	-1.271995165	-1.635678183	0.082992804	-2.602170656	0.217925835	-3.499936831	0.718155631	-3.359731566	-2.747022621	-1.885901402	2.751936149	3.274294367	-2.866557756	-1.427896968	-2.233569005	-1.15396888	-3.266110946	-3.123291603	-1.230543509	1.999779461	1.961438807	3.196417311	0.362945977	0.211702546	-3.620320134	-1.633461834	-0.185305611	-0.025863687	-1.496005236	1.759935585	2.47344893	2.582937853	-3.604845027	-2.86299343	-2.872207963	1.246767087	-2.505133745	-2.041716573	-3.749702113	1.328880037	2.960502785	-0.829878833
COc1C(NC(=S)c2nc3c2CC(C(C)C)cco3)nc([C@H]2CO[C@H]2O)c1C#N	0.50397619	-1.911287957	-1.508715693	-3.764129573	2.435624807	-0.860567764	-0.0777269	-0.893940966	-1.778883388	0.18214996	-0.505713385	2.146529058	-2.051308845	-0.512778257	2.953033008	1.191007183	-1.076718643	1.861125563	1.626919282	3.24172538	2.095776193	1.819604815	0.317868667	1.646849717	-0.476425902	0.233893967	1.58261567	0.620623025	-3.390379777	-0.308473496	2.210295489	-2.516929821	-0.991832987	-3.17985238	-3.278953299	-3.592776496	0.225657942	0.104441228	1.424547463	-2.145056172	2.380770141	-3.053250638	2.121403375	-1.259510974	3.013825761	1.900242557	0.845247253	0.865825086	-3.480554327
CC(C(=O)c1cnc(C)[NH+]2cnc2c1nc(C3C(=O)CC3)n1=O)c1CO	0.503714286	1.12616235	2.727856824	3.146237568	-1.996960549	-1.85335366	-1.537381921	0.696365372	-1.08152111	-0.692876992	-0.908151732	-2.971842711	-2.293709168	-1.558810901	-2.752396833	1.294929017	1.964122827	-0.166933351	-3.561708175	0.762363833	2.771320145	0.577660549	-1.320863302	2.814511781	-0.75651017	-1.714434046	2.321337368	-0.136180727	-0.123478638	0.487209524	-0.259259217	-1.54764299	-3.780331224	2.317775602	-1.057193723	-3.739103393	1.940053426	2.139743089	2.480151769	1.867103541	-2.768580476	1.598801984	-2.039725495	-1.37694409	-1.051666886	0.979291653	3.255281069	-0.871842947	-1.240345573
COc1c(C)nc(C(F)=O)C(C)cc1CO[C@@H](COC)CO	0.502892857	2.476635359	2.324458065	3.216674613	-1.155464323	-0.6527951	0.13538637	-1.121536013	-0.022181202	-1.563802574	-2.588503877	-3.55125456	-3.403413184	-1.544736395	-1.883412136	-3.098851825	1.880652752	1.160910561	1.616517845	1.459314487	1.719052863	-2.483830726	2.592306464	-3.326939729	-1.972787915	-2.145957159	0.134583121	-1.193988309	-2.326282374	-1.260669613	1.683427017	0.744744795	0.186198237	0.133312375	-0.659358508	-2.662282289	-0.497013169	1.187423154	0.443564056	-1.740371312	3.045018716	3.181560468	-0.734701422	-0.804384688	-1.613961324	-2.937114989	1.701606756	0.266749681	3.245566498
OCC[nH+]1c2c1C(Nc(CN)c3c4c(cc2C1)O)C(C4)C1O3	0.500909258	1.057512587	-3.097471583	0.154316332	1.654017193	-0.302693311	2.102905782	2.96671024	-1.39585693	1.941364013	0.871838202	1.990528695	1.597944832	-3.475676902	2.279204487	2.428726382	0.622880363	-3.64716356	-3.632588281	1.682380551	-1.652609413	-2.022581736	1.283357592	0.197514851	2.272904381	-2.329189091	-2.905468466	1.90358372	3.074860132	1.340207636	-1.387001764	0.206124007	2.303730708	-0.048074528	-3.726706844	-1.449921512	0.370909582	-2.223765332	-2.697592844	-1.712716208	-3.049430949	0.06022001	2.497560505	-2.206202131	-1.962783452	1.51839732	-1.237809164	-0.525652563	-2.504166043
C[C@H]1C(ccccnc2CCNC(=O)N2C(C#N)c2c1Cc2ccc(F)s1)S1	0.499108481	2.282614736	-3.70248247	2.395872918	1.783564355	-2.736224898	-1.436146231	2.417463943	-0.917510297	-0.905091031	0.071592826	1.699089072	1.862406276	-2.979920156	-1.30827078	-3.589645629	-3.727879259	-3.022682832	1.21143395	2.862261625	0.655424629	-0.514817335	1.39797836	2.857341901	-3.334550934	-1.079776394	-0.668008478	1.909038971	-2.081349083	-1.861616823	-2.173021502	0.685070273	0.389217245	3.252135527	-0.624162724	2.195647716	0.113978862	2.285013369	2.968939545	2.573810533	2.624054897	1.16989424	0.337332787	0.050281927	-1.972301149	-0.658545538	-2.614953279	-0.814008934	-3.249777
NCC(CC1C(C(C(F)(Cl)/C(Cl)C#N)=O)c2ccccc2)C1	0.498666667	2.564053571	-0.628374767	-2.502016611	1.43876326	-2.026188225	2.667587578	-1.298974496	0.381254628	-0.4551641	-3.584045088	2.758875836	-3.258255629	2.117991292	-2.317297162	-1.002531404	0.612498259	-1.976547361	-3.401341038	-2.461921216	-1.032225629	-1.657488763	-0.509697012	1.883877321	0.020652613	-0.228223365	-2.008730026	-3.521703624	-3.412191708	3.204940883	0.311132196	-2.136561974	1.168840627	-0.621752259	0.808555583	-2.027278006	-2.44154316	-3.555474737	-3.34521778	-1.023092403	-2.266014588	-2.614325555	1.022638415	1.038512892	2.151625777	-3.018055934	-1.028038249	-0.151256708	0.516695328
ClC(C[NH+]1C(c1ccc(C)ccncc(C)n3)C)cccc3	0.498642857	0.443287578	2.731721385	-1.231569032	-2.10728949	1.112655731	0.189199303	-3.059132063	-3.697276679	-0.398782932	-0.702102746	-3.500678617	-2.917651907	-1.651243343	1.732772263	-3.397078281	-2.927284661	2.740298921	-0.714599638	1.790528406	0.875262943	-2.507653583	-3.47609698	-3.140151426	-1.245977094	-0.142816449	-0.145921072	-0.044130486	1.564930824	1.530060515	2.27454673	3.012469744	0.938238304	-0.822035444	-1.893393009	0.200979889	0.035604306	-3.707660449	-2.57479999	-2.576101554	-2.279574897	-2.246261283	2.437741875	-0.539317274	-3.440518776	3.155727	-2.460546503	-1.081743409	-3.037486133
CS1cc(C2CN(C)Cn(c3/cc(Cl)C(C)n3)C2)C[C@H](C)[C@H]1O	0.498585714	-0.051382295	-3.667173696	0.623137976	2.034648452	-1.143670721	-0.474196028	1.189389766	-3.326481724	2.039269416	2.870695972	3.074146319	-3.427592464	2.497253827	-2.518771645	3.218870153	-1.39535237	-2.799792637	2.382125825	3.200794622	-0.144683547	0.226630637	1.674686919	-1.740504874	2.540239949	1.774425355	-1.725799707	-3.394736067	0.822401643	-0.546252079	1.323736913	-1.583378647	0.10170649	3.09758152	-1.709448242	-2.191253739	1.123252868	-0.859057711	-3.51003686	-2.907506276	-1.640676243	2.678498855	1.896706188	0.254464037	1.311383335	-3.410331303	-2.00554448	-1.883633785	1.939112351
C[C@H]1C[C@@H]1c1cc2nn(c(N)(=O)[C@H]2C)cccccn1	0.498263425	0.834135083	-2.202057406	-1.732969984	-1.113429729	1.503615451	0.086909246	-3.16325396	-1.86739811	-2.50456945	2.125697785	2.259030944	-2.137506928	2.292833931	0.967822296	0.626877084	-2.502296973	-2.347636908	-3.514995414	-0.659560884	1.400519899	2.522942487	0.348008177	1.18031128	-3.473720312	-0.764442505	-3.426820887	-3.244583866	1.600717683	2.348658026	-1.095654152	2.787863382	1.533331701	-1.598455736	-0.343340719	-1.331941111	0.583294734	-0.818620996	0.861128484	0.666520339	2.136033788	2.12012585	0.52335336	0.199529986	2.901787779	-1.774105798	-3.014986622	3.023582556	-3.561884074
C1ccncc(CNC(c2cccc(C3[C@@](C)C(=O)C)C(Cl)(C)ccc32)=O)n1	0.497663636	0.573205865	2.158739277	-3.216535936	1.333314646	-2.516262734	-1.957292924	-0.181636664	0.469458677	-2.820711829	-0.634564274	-1.103677682	-2.702620021	0.484872682	-1.541521445	-1.560160237	-3.254486505	-3.62715836	-2.590766524	2.953603956	0.326719366	-2.722862721	-1.617772723	0.645636585	0.143274413	-2.405951802	0.043631058	-0.664533161	1.214284271	1.986830617	-3.242198285	2.153815335	-2.398786272	2.916671821	-1.671771439	0.679664396	-1.303803416	1.200717909	-3.758078398	-2.406840148	-1.656202109	-3.061947452	2.022748812	2.008589605	-0.675521885	-2.549035785	0.868208346	-0.824505361	-1.19444636
CCCN1C(C[C@@H]2CCO)C(C(=O)c3ccccc2C(C)(N)C3)c1	0.497642857	0.047607968	0.240687435	-0.18741268	-2.284589087	-1.834792242	-2.894956543	-3.502326745	1.13413093	0.705876385	0.808051483	-0.377831813	-0.370518657	1.141106574	-3.244083714	0.166973686	1.48902213	1.034647787	0.144371996	0.596017464	-0.747562876	-1.476196647	0.672550611	1.805593858	1.024258214	-2.641563878	2.484475756	1.511058988	-1.440149355	0.025175265	1.028517809	1.429690199	2.030728483	2.104662462	1.820284593	-1.299797815	-1.147432802	-0.676668647	-2.740069905	-1.531254018	0.009516745	-1.22891219	-1.255353325	-2.635580264	-0.935854384	-0.454056422	1.852917872	-1.057506652	2.347688096
C[C@H]1ccc1(C1CC[C@H](C)C(=O)[NH+]1)C(C1)c(C)CCcc1C	0.4965	-3.225008368	3.197127646	1.011602958	-2.406448808	-3.304413687	-1.932874536	-3.45204148	-3.350099807	3.085241859	-3.292500667	2.105239643	-3.298885036	-2.708801526	1.014579422	2.853137133	-1.104824431	-0.091760586	3.289407423	-0.694221035	-1.852888173	1.678505176	-1.253168908	-1.986894061	2.191661835	0.841625477	1.018919026	-0.434337938	-2.706889399	2.171307856	0.630023602	-3.546061392	-1.131965808	-2.223344148	-2.046639622	-2.730243236	-1.090449564	-2.08527888	-1.49158593	-0.6058945	-0.208777537	-2.898065914	-1.822445415	0.303924283	-0.449564118	3.209884338	-3.310529145	-3.68167291	3.237607323
COC(Oc1ccc([C@]2(C)C3=NCNC(C)CO)ccc2)C(F)(C[C@H](N)c3)c1Cl	0.494285714	-0.175380418	2.797965991	-0.721632063	-3.360634478	-2.127577948	2.404683877	-2.363697122	-2.001864948	3.027622097	-1.785966096	-1.139787321	2.399267138	-0.358917563	-3.309600972	2.595124586	-1.813995862	-3.450485848	-0.701666821	-0.455494941	-1.377818703	-1.830978046	-0.662541734	0.852165165	-3.20406711	0.852956698	-0.380418043	0.661334843	-1.523975479	-1.928561405	-0.130269576	2.519645543	-1.582184556	-3.785799479	0.235850423	-0.723196799	2.528431164	1.658795017	-0.326577636	1.156494288	1.861241651	-0.591007755	-3.528776245	1.465397504	-1.274690105	-2.455043797	-3.25235914	-2.817351352	-2.455174374
C1cc(Cl)c(C#N)cc2c(C(C[NH+]2CCOC2)N/C2=C(ClCl)Cl)NC1C	0.492409258	-2.601764337	2.959790888	-3.61179465	-3.004639442	1.232747973	2.702246168	-2.5942813	3.298837815	-1.799896512	-3.29237034	0.163908281	-1.927649621	1.581952164	0.437656998	2.415569922	1.513011541	0.761146868	0.413717216	2.612856061	1.106424114	3.051218746	-3.06590843	-0.353663483	-1.069413794	0.238907364	-2.441547418	1.191154161	-0.707214112	2.329100146	1.201235232	0.468441127	2.070687865	3.235851087	0.8640623	-1.58833194	2.019441539	0.817292505	3.167853804	-3.201181821	1.484413362	-0.164888329	1.802433927	2.858309081	-1.103484817	-0.687737544	2.364446833	0.019667985	2.842661628
C[C@@H]1SC(C1C)CC(=O)c1ccc(C#N)nccc1	0.490928571	-2.780869846	-1.43101941	3.165803625	-1.840526901	-0.202080426	1.909381953	1.552670719	1.101067533	-1.696977397	1.539825227	2.227003272	2.173464038	-0.360024415	0.923938973	-1.030057045	2.421942636	-1.060357292	-0.737398371	1.550213896	-1.941076258	-2.643781616	-1.014441193	2.711268879	-2.526735079	0.770824404	-0.816913158	-1.620612675	1.949760034	-1.527512128	-1.103345404	-0.142680734	-0.400419954	-3.111438038	-2.187524061	1.514579314	2.158556436	-2.311636253	-2.792807703	-1.678367861	-2.196925624	-3.617691137	0.792205226	-1.762008946	2.588020045	-2.605111048	-3.079085803	0.26374962	0.112549202
C1nc(C(/O)(N)c2ccc(I)(=Sc2)C(C)C)C(N)C(C(=O)c1C(C)C)Cl	0.490333333	-1.838830082	0.919053581	-1.65110386	-1.598379384	0.58706259	2.613011028	-2.935813194	-3.673942873	2.964771966	-0.788872893	1.943684059	2.618875208	-2.101621504	0.610558569	-2.310763916	1.940232912	1.349518613	0.182502441	-1.99119418	0.390068229	-0.786298216	3.18321234	-1.429661747	-3.565445137	-1.44735309	-2.400326427	-2.685738801	-0.284204232	-0.235480598	-3.601558296	1.206066924	1.08137873	2.574046304	2.004279398	0.405416838	-2.644368331	-3.106776063	2.426567474	-3.457909167	-1.642721736	1.624134707	1.964363619	-1.046302561	0.907785759	0.05931202	2.949332508	-0.804867173	2.279455736
C1C(NC(=O)Cc(NC(C1C(C(C)C[C@H]2C)CC2)CC(=O)N)C)C	0.49	0.238758996	-2.228498435	-1.795022097	-1.946343448	-0.856258015	2.707793384	1.243634273	-2.137792401	-3.224207866	-0.77862604	1.832705176	2.447617717	-2.465578525	-0.876865272	-2.223037237	2.284790172	3.125298964	-2.209826127	-3.700589025	1.440966803	-1.443649554	-0.711875143	-0.028460383	-2.007604493	2.570830476	-0.874651393	-0.65432798	0.739661369	-1.08524046	2.334630232	3.219778734	2.411471989	2.407051395	2.587859778	0.995138675	-0.125459216	1.430159643	2.284700816	-0.524944197	-1.808852342	-2.782579407	2.204130855	-3.786366293	-2.087799887	2.598821088	1.768428755	1.463172921	1.33315045
C(N/C1O)=C(N1CC[C@@H](C)C(=O)OC)[C@@H]c1cccnc1	0.488059524	-3.268661772	3.142186711	-2.645800085	0.656007324	-2.227438022	2.274660574	-1.955655632	-1.838718054	3.134201276	-0.465313874	-3.2749934	-3.000191287	-2.103876827	0.633911481	-1.629926135	1.4599139	-0.720302293	2.247683933	2.866107673	2.777388782	1.911918292	2.073532284	2.52031425	1.230812289	1.190514302	-1.89491865	-0.689952925	0.773395748	2.462291231	-2.467963151	0.617443195	-1.483040994	-0.68221667	1.033836044	2.304813508	-0.36164042	0.73078416	-2.196617625	-1.757458371	0.28121742	-1.948549912	2.870177727	-1.163347856	-1.279006303	-3.314310242	1.698712408	-2.890107485	1.942355195
ClC1C(C)[C@H](Nc2cc2cccn2)c2NC(O)C(c1c(C)C(Cl)nc2)c12C(=O)C1	0.486695489	-3.064890169	2.501911772	-0.159017639	2.844559734	-1.348648064	-3.707670462	-0.01080656	-2.849528136	1.447061124	2.513752507	-2.55709076	1.058637276	3.168350252	1.171982873	0.68089177	-1.934233829	2.211824589	-0.278812104	-0.166195952	-1.923285941	-0.562791247	0.893103215	-3.311755568	-2.853421425	2.451909737	-0.454821312	2.168734066	-1.287085797	-3.177841407	0.114671078	0.427410812	1.691750782	0.056603612	0.060963283	-0.95123187	3.013696728	-3.326320831	0.556709361	2.017890177	-3.396257066	1.561825862	-2.706882233	1.459516094	-0.362879749	-0.366124162	2.511749645	2.767913916	2.019324668
CC1CC(=O)nc2c1cccc(OC)c1NC([C@@H]1C1CC(C2)=N)[NH+]1	0.485690476	2.328789913	0.779708371	1.714159677	2.090195962	1.461484854	2.978136175	2.334047534	0.937653667	-1.311125644	-0.928476771	-2.426805853	1.090796371	-2.185738211	2.642319625	1.803881238	-2.920971241	2.431494334	-2.203145916	3.036935095	1.672618478	2.390786771	-0.660069161	2.46843803	-1.411030471	2.511755475	0.163766995	-2.04250816	0.089369285	1.50390567	3.092156053	-2.703584908	-1.249591761	-2.380520317	2.623019298	-3.323792809	2.530193665	-2.033035226	1.807890495	-1.03986846	2.265060198	-1.148931673	1.570572818	-1.704373627	-1.444722327	-1.068124736	-0.112243052	-1.478911575	-1.133404866
N=C([NH+](N1CNC(=O)NC[C@H](C[NH+](C)C)c1ccc(F)cc1O)O)C1	0.483083333	-2.25913752	-2.54406732	1.059302956	-0.4386808	-2.159117999	-0.50062994	2.821821498	-2.56518314	-3.313268793	1.458074913	-2.601104554	-0.060615502	3.159904402	-0.780438513	-3.004578746	1.411339913	-1.939727274	-2.518201284	-2.599961548	-3.434291332	1.236743482	2.469183121	-3.676680965	-1.057462799	1.129674014	-2.069882888	-2.29429568	-1.249985063	1.148154754	1.682187279	-2.549289582	1.104776671	-2.917742372	-1.859993774	-1.021193527	1.990707699	2.269511794	0.773253606	-2.214131686	-1.388829561	2.213931661	-1.070677147	0.473669911	-2.840443436	-0.579178813	-0.398571044	-0.457922249	-1.269446165
CC(C)(N)C(=O)Nc1C(C2c1C[C@@]1(CN1CC1C(CO)Cl)OC)C1CO2	0.481918129	0.522407108	-3.558531728	2.703519783	-3.091250835	2.17744082	2.744418133	-1.945157506	0.672958469	-3.40283456	2.806637215	-2.428588474	2.904055988	-2.158652632	-0.545785103	-2.08923598	-2.483501246	-1.846352553	-2.918718631	3.233567568	3.043057011	-2.180353106	1.075554776	-2.321543002	2.18609636	-2.463745501	1.71002675	-3.636863257	-1.607452998	1.424599481	-1.760437467	0.536156634	2.288064461	-2.604839511	-3.718239822	1.781039786	-1.08105337	-0.995859713	-2.700269109	0.912608731	2.267669896	1.442087616	-2.314498836	2.543236838	-1.563075131	-3.386601571	2.188075897	1.083647886	-1.00060661
C[C@@H]1Oc2ccc(Cl)cc2CC(=O)CN(C(=O)CO/N)/C([O-])C1	0.480761905	3.055596397	0.247538573	1.480992375	-3.577061969	2.084222203	-1.307538071	-2.355889159	3.078948533	-3.543974774	-2.06739908	2.226968485	-0.580242317	-0.735008056	-0.934664763	-1.719690708	1.286383345	-3.544674219	2.449699291	1.960243231	-3.398359686	1.216296251	2.305473657	1.833034599	-2.182860313	-2.262461826	-1.224158218	1.748492959	-3.125080695	0.17635369	2.694867405	2.401435048	3.032627821	-0.912168878	2.882823302	1.824128775	-2.398094463	-0.185037289	-0.909764977	0.901707509	0.900759577	-0.071495219	-3.064311956	0.745635283	-3.664141835	-3.768298243	-0.679286482	0.448380779	1.027350252
OC(=CNCOC=O)CN1CC(CN2[C@H](COC2)C(N2C)Cc(C2)C1)(SCl)Cl	0.479120567	0.852901705	0.317251699	-0.114407201	-1.484443897	0.544325739	-1.698107945	-1.26098949	-2.109322737	0.328377696	-3.794251121	-2.856336256	0.83584136	-0.356229335	-3.208987932	1.274633168	1.551081328	-2.154986684	-2.017195268	-0.549597558	1.70225384	-1.406598041	1.234466804	2.437738167	2.251581794	-0.316598212	-1.885446877	1.722248137	1.231578362	2.496056595	1.711171078	2.928417077	-3.181130625	-2.188605287	1.097037311	-3.350997424	2.09377195	-1.967672656	-3.295210886	0.335888989	0.495490819	1.444848517	2.629908978	3.24570767	0.489940401	2.870368744	1.81729093	-2.329478822	-0.839832252
C[C@@H](SC/Cl)S(=C)(\C(=O)CO)[C@H](C(=O)NC1(C)C)C1=O	0.477869048	-0.382038606	-0.384801458	-0.052362984	-3.530526181	-0.921823332	0.428071951	-1.1052495	0.580799423	-0.619464905	-1.665682141	-2.425377701	0.870488041	2.853133889	0.188483215	-1.572553729	-1.698216231	-2.893420036	0.495332147	0.935650713	-1.121115083	-1.406934526	-1.741091337	0.211493445	-1.525672886	0.793111054	0.301902082	-0.894784187	1.670913092	1.483792457	1.555416537	-3.439977495	1.727360684	-2.09782083	2.064326853	2.046970436	3.027277705	-2.617053297	-1.466884699	-0.512721811	-1.659426101	-0.160839296	3.069869535	1.371800969	-0.024889454	1.449147117	-3.085426801	0.949978069	1.304805865
C[C@H]1C(C[NH+](C(C(F)(F)F)=C(N)C[C@H]1C)C1C(C)N)C(=O)OC1	0.475902256	-1.394161659	1.549167848	-3.245467001	-0.981039034	-2.130812111	-0.202001378	3.218251536	1.134316153	-3.41439381	-2.307780294	0.885646569	-2.950841144	1.169031451	0.231393496	-3.677672677	-3.543161037	2.856932326	-3.529139387	-2.471558013	-3.096212563	-2.388787076	-2.400704829	3.127790155	1.108240454	0.705085654	2.4717878	1.572705531	-0.784705154	-2.01422655	-0.55511227	0.98031109	-0.929517642	2.479543069	1.82908156	1.40684118	-0.538722411	2.615455389	3.095398942	0.263092152	1.409753183	-1.934335908	2.069955529	-3.081045713	2.622682881	-2.908596605	0.448670872	2.428366777	-1.275848779
OCC(C1ccc2ccncc2[C@@]1C)(O)C[C@@H]1C(=O)[C@]1	0.474833333	0.478515993	-1.674767208	2.850782338	0.102913442	3.265546127	2.123245999	1.048840934	1.04495636	0.481090387	2.207468269	-1.400506534	-2.327256766	1.471013496	-3.054229053	0.466245506	-2.293218968	-1.663081539	-0.805157616	-3.142755459	-2.641441443	2.501140745	-1.27849031	-1.481586632	-2.392674381	-0.864718926	3.08622234	-3.595576023	2.796815842	1.391060955	-1.074488887	-2.94691976	-2.741936336	2.096732598	-3.776344735	-0.11184024	0.343175826	-0.77793417	1.682080383	-0.194751289	1.66162986	1.022613911	-3.354618755	0.808196999	-3.167105587	1.996343081	-1.176094281	0.886880962	2.952720712
C(C(=O)c1scc(C)/[NH+](C(N)=C)[nH]c1C1(C(=O)C)C)C1	0.470952381	-2.506494163	-0.696216899	1.72996053	2.250281285	0.278603753	0.477461638	0.730948037	-1.125370529	-1.565451165	-3.667750415	-0.299741357	-2.46581829	0.509270322	-3.790379155	2.672487477	-2.139288583	0.993591223	-1.140397375	-3.480060894	-1.604376027	0.980690842	2.481307289	-2.222605744	-1.158143298	-0.628329167	-0.090137017	0.533585125	2.164914291	-3.600802128	-2.867219571	-2.630660564	-1.148716169	1.428330156	1.786797286	-1.724530821	2.973291567	-2.935066451	-3.079713586	-3.655689891	-3.108540459	-3.195118004	-1.701836041	-2.237335636	1.321352625	2.59469491	-1.246181047	-0.879464236	-0.814906081
CNC(NC(=O)NC(=S)C(=O)[C@H]1C(O)CC[C@@]1(C)O)c1C(C)C1	0.467	-2.381042534	3.099218315	0.460181674	-0.669299902	1.932772923	-2.375286739	1.609230108	3.24461845	0.455238183	-1.075314367	-1.915344488	-3.04643911	0.628274024	-2.940386098	-1.49517806	-0.104733082	-1.005123033	1.010365134	1.64570384	0.303415318	-1.019180208	1.158338627	0.448884409	0.347866564	-0.249519591	-2.373185221	-2.655646068	2.808461334	-3.531933066	2.634499216	-0.823878815	2.781359284	-0.694876182	-0.508647557	-3.699057544	0.945336988	-1.701343646	-2.392189969	-1.989385522	0.774105428	3.0889099	-0.97905751	0.636746726	-0.645526654	-3.188408079	-2.043087657	-1.213520208	-1.666749651
C1cncc(O-c2n(C)c2[C@H](O)CCC[NH+](OC(=O)C(=O)[C@H]3Cl)c3-c1)Cl	0.45997619	2.011777036	2.973158573	-3.485521459	2.50718875	3.1504989	-0.806686983	1.846518109	-1.820605867	-1.994241598	1.480827338	-3.403471009	-1.969126107	0.718142127	-1.151937977	-0.784715322	-0.790047195	-1.487267671	-1.27737938	-3.781018599	-0.362614025	2.539274765	-2.082059622	0.867044614	-1.28338965	-3.1805406	2.452344764	3.085586352	-2.11269766	-1.598105731	-2.918254015	-0.415347513	1.694564681	0.530263977	0.137502966	0.747658866	1.753364647	-1.07930754	1.879087259	-1.675256688	1.52279686	-1.940349737	0.18199709	3.103651615	-3.186657683	2.795402552	1.297597902	0.377449201	2.674010957
Clc1ccc2cc(CN3CN[C@@H](C)c3)(N)nc(C)cccc2c1	0.457714286	0.050889513	0.736436433	1.776501689	1.21559081	-1.178262628	-1.47126492	-0.966714387	-1.532264324	1.903843624	1.046938686	0.965379328	1.220607968	-2.274248415	-2.718942248	-2.456737251	0.453718933	-3.183975575	3.295132667	1.945097101	0.648306416	-3.326170943	1.931630133	-3.270983783	-2.15821476	2.056855861	2.695906112	2.476253793	-3.248551041	-2.033846091	-0.801828161	-1.204837449	0.068438528	2.094483206	0.461356012	-0.109143338	-3.193363844	2.43850467	1.317052743	1.701784395	0.305175693	1.41798715	-1.951867273	0.060486604	2.671003248	-2.777056169	-0.027799815	-0.910967513	0.636015639
OC[C@H](SC(=O)c([NH+]2c1sc(F)c(c1)OC1COC[C@H]1O)C)[C@H]2	0.457	-0.604722457	0.390468697	-3.705255469	-0.808731628	-1.858271699	3.044960332	0.052701136	1.190078088	-3.494892599	-1.327937812	1.061586496	1.809726745	0.155479084	1.797944731	0.753621238	0.859254185	2.040249372	-2.535756674	0.089056392	2.50853013	1.949834226	-0.286251538	0.836362178	1.523428911	-3.725153193	3.23302285	-0.332698633	0.028133054	-0.223459651	-2.201355759	-2.827660049	-1.923575451	-3.560300617	3.150610621	-0.027451047	-0.01566477	-2.338826158	1.685918876	-1.617448891	0.368340421	0.952634342	1.398956346	-0.291292738	-1.023403169	3.265542756	-1.245141909	-1.381590179	0.713925681
CC(=O)c1ccc(C[S@@](=O)C(=O)C(C(C)C(C)C)O)cc1O	0.456214286	0.77323096	-0.509707201	1.940338745	2.829936233	-3.370993225	1.052124031	-3.780728358	2.643113699	0.706479442	-0.032662066	-1.981103847	1.326830447	-1.202380471	2.328959797	-2.936342763	2.958209407	0.869823851	2.984173116	-2.143200749	-0.207702619	3.201799363	-3.160346258	-2.291124234	2.872013229	3.181373337	0.817542285	0.72203559	-0.869986532	1.942250454	-3.181968777	-0.725524391	-1.372938973	-3.550701141	0.348991199	-2.387731718	-2.25105014	-2.368681176	-2.404751129	0.868922811	0.624701952	1.200674445	-3.491539895	3.1400879	-2.411345521	-0.782899526	2.323527472	0.635671129	-2.486855538
Nc1c(Cl)ccc(NC([C@@H]2C[C@H](C)CC)CC2)Nc1	0.451952381	1.867569462	2.925996865	-0.55299186	2.868890042	2.841748791	0.481918047	-0.657052209	1.068560392	-1.777619684	0.768799926	-1.866217529	-1.004487175	-3.768943664	1.361750765	-0.830901145	0.047654936	2.399316058	0.263256407	-1.179935889	-1.308585042	2.067627543	-1.71692838	1.631608775	-2.438521878	2.236971632	0.688605271	-1.181260724	-1.109996653	-0.888242411	3.099829215	0.145667933	-2.252707945	-1.555792705	2.251071107	-1.46098295	0.451809245	3.126338012	2.453495247	-2.410697967	2.037424413	0.600969459	-3.359773548	-0.957377354	1.445265719	-2.529443848	1.115058232	-3.21907038	-2.99470818
ClOC(=O)c1nc(C)c(CSC)ccsc(C)c1	0.449619048	-3.477831847	0.588139864	1.515871791	-3.077554161	-3.019077748	-0.855380339	0.412018974	-3.191242362	-2.266334789	2.943083934	-1.247123928	-0.412605104	-3.26262149	-1.294059	-0.402435131	1.545423024	-1.378057121	0.888527095	-3.515493197	1.157413004	-3.697146597	0.171614046	-2.082376296	-1.971527117	-0.073094164	0.584103753	1.648511391	3.142510676	2.567772171	0.50745047	0.592913861	-0.537133067	0.671821494	1.136222954	1.067509057	2.383871108	3.125660659	1.828750094	-1.787140542	-2.444344873	-2.743761827	-3.003049905	-0.383549947	0.500549625	-3.469960884	-2.624833265	2.198587202	2.748536218
C(C=O)NC([C@@H]1[C@@H](C)C(=O)O)cccc(Cl)C(Cl)C1	0.448892857	-3.572561458	-2.716327833	-2.602622546	1.388528941	-2.037655238	-0.245975112	-0.957821357	-2.24434657	-3.232655629	-1.193884223	-1.85196889	2.425754333	-0.417417189	0.062938168	-0.337871096	-3.427769806	-3.305996778	2.453021384	-3.597776979	1.903389068	-2.291984316	-3.406686685	-3.615035661	1.027140378	0.789172576	-3.119919033	-0.03166981	0.583486884	-1.851500694	-0.52489053	-2.044819418	-2.25400243	1.506416719	1.385756314	1.659318762	-0.346927011	1.025230611	2.957766553	-3.374462119	-3.550178996	-0.586711919	-1.909923178	2.235858909	2.166318154	1.433909878	0.812147617	0.324845085	-1.69509743
CC1=C2c(N[C@@H]2[C@H]2CS(C)N(C(C)C)C)C(OC)c2C(=O)C1	0.448111111	-0.870664325	-0.028930814	-0.064285406	0.297475533	0.118691378	-3.468800958	-3.618921546	-3.062832899	-2.610834984	1.257772424	0.120657851	-2.980917091	-0.339761395	2.676883979	-2.067709613	-1.670235647	-1.316576925	0.317291488	0.369451238	-2.277373325	3.01038312	-3.584136839	0.085096692	0.512429671	-0.403329962	-1.7362473	-3.284729156	0.618518858	-0.614870502	2.882355788	2.750527495	-3.144630415	0.411659649	0.887903394	0.635241676	-2.5333256	-1.564502235	-0.843592238	0.600416993	0.649383431	2.313116405	-1.811314697	1.506235994	-1.31400093	-0.47604823	2.800761608	0.734130846	-1.988842405
C(C(C(S)c(C)c(C)c1C(=O)N)c1occ(C)c1)[nH+]1	0.444595238	2.825653302	-0.814358638	1.303419029	0.516830532	2.484338133	1.443681615	-1.715802064	-0.970550694	-3.576271123	-1.647716197	1.422604187	-1.365087821	-0.725401763	-1.795435643	2.536576924	-2.081696463	1.214716014	-1.12574505	2.353609515	-3.172054291	-2.031331718	-0.488260617	-0.634444899	-2.606455509	2.315676047	-0.788342131	-0.003744834	1.917767957	-0.123196946	-1.294185229	2.680219195	-0.1899241	-3.399683758	-3.763075529	-3.297743982	1.531022334	1.647694623	2.621735493	-2.842047926	-1.110912825	0.884561971	-0.045696434	2.700930635	2.214113657	0.329756552	-3.238800475	-3.39296093	-1.673368838
OCC([C@H](C(=SCC/C)c1=O)C)C[NH+]1C2ccc(C)c2	0.443142857	-1.371580784	-2.390011188	2.089806116	1.364491442	-2.749622198	-1.881715784	-3.411102355	-0.859479634	-1.05523793	1.931878155	-0.436543879	2.84808555	-2.016930202	1.867015424	3.053553729	1.986538137	0.740741126	-0.877314023	-2.61856329	0.278808897	-3.651379241	-2.991130314	-3.394376894	-0.691828141	0.347172575	0.318546602	0.852756349	1.313646061	1.893617749	-0.745870674	-2.701201549	-1.190309446	1.091573581	-2.222974374	0.006280975	-3.751446489	-2.7256404	1.769720356	0.553284929	2.29353736	1.976428498	1.542008887	-1.200777306	3.094237615	-0.46523164	0.390435447	-1.999462653	-1.783117887
CC(C1CCC([C@@](C)(OC)C)[NH+](C(=O)OC)C(C(C)C(C)C)N)c1	0.436416667	0.822990372	-0.527492678	-0.307210856	1.19663714	1.251850381	-2.179665959	0.578626317	1.266124624	-3.550142964	-1.38664964	-0.783316534	1.149641358	2.518583216	2.946387181	0.277450877	1.241192301	-3.188371082	0.520593264	0.986695279	-3.40809411	2.236235459	1.800504763	-0.922950047	-2.225076907	-2.748731488	1.119686961	1.603746437	0.692558905	-2.923530321	2.128554421	0.699210109	-2.201423459	-2.642125399	-0.991168112	-1.508680324	-1.680337506	-0.610509181	-2.90557801	1.972720377	2.786561827	3.064182752	-0.249030685	0.843272864	-2.988364603	0.170420068	2.711517468	1.62206554	-0.736016159
C[C@H](Nc(NC)C[C@@](=O)[N+](N)[C@H](C(=O)NC)C1Br)C1	0.432095238	1.820064752	2.942129422	0.968174145	-0.764195547	0.885435212	-0.591854249	-2.824153673	0.148731177	-1.98294724	1.302252179	-2.734344311	-0.836658009	1.365093214	-0.190326827	-3.470337076	2.793687005	-3.150773824	0.574180771	-3.498055804	-1.454178118	-0.187163023	2.72182285	-3.789654153	1.349178352	0.826202488	-2.657827397	-0.387776777	-2.772179952	1.258917391	1.656820602	-2.563061053	-3.154323683	1.820921316	-1.324392167	1.58204936	-2.979464237	1.853844947	1.4681504	-0.851404197	0.665915296	1.034475952	-0.640980169	0.844533642	0.904325346	1.452815121	-3.281300692	-1.746502066	3.015223228
C[C@H]1CCC(C/C(=S[C@]2(CN)CCO[C@@H](C)C(=O)NC)C2=N)C1	0.431333333	-3.430107614	-0.70697337	-0.632625533	0.866837819	0.788771992	1.269013785	0.347646283	-0.357628654	-0.249206035	-3.225047025	1.676749917	-3.049473606	3.04026295	-3.232695839	-0.415422679	1.754473499	-2.976913356	0.842673759	-0.108165521	-3.089963989	1.816636686	-3.404911766	-1.285359372	1.152510533	2.745340168	-3.246585418	2.100497772	2.082484612	2.757175542	-1.057789987	3.013647321	-3.729106422	2.544402952	-1.691643095	2.198511504	2.229924899	-1.795774207	-1.621249456	0.544547314	-2.039716851	0.757204991	0.062669785	-0.427789748	-1.20572187	-0.785101755	1.578113346	1.312976899	-1.300174125
CN1CC[C@H]1[C@@](C(CN(C)[NH+](C2(C)C)COC1)n2CCCO)N1	0.422409258	-1.44103961	1.742298978	1.551037247	-2.163437839	-2.011215777	2.525016505	-2.670175501	-0.23309803	-0.291297367	-3.624963021	-2.202419258	2.659395439	2.498737739	1.448946729	-0.18426288	-1.748646937	1.018283784	2.345264154	-1.437338752	3.056659446	1.059279562	-1.834887358	0.45689415	-1.114458108	0.836905218	-1.181326272	0.59792307	-3.161658263	0.302313493	0.378734636	1.719725918	-0.05811968	3.157606595	-0.135084204	1.486769806	-2.929366491	-0.876665574	1.098083104	-0.567834183	1.906505862	2.503621724	-3.073207496	-3.541328348	3.162348806	0.04703641	2.748439796	2.71370808	-1.609725243
CC(O)[C@H]1C(N(C(NC(C)(C)s2)C#C)C(N)C)N1CC(O)cc2	0.420761905	3.181197155	-1.859224035	-3.691892253	-2.431419221	-2.841660848	2.594995451	1.718076346	1.764080981	2.189371643	1.708626578	-2.143237989	-0.050013453	-2.197436666	-0.107333372	0.532090319	1.898198627	-0.364872416	0.061211406	0.184441527	-3.280138315	-0.235128086	-0.551040817	-2.188027209	1.364986836	-2.429478061	3.275929037	2.819334308	-2.779938967	-0.676863591	0.959435977	2.996501691	2.248696676	-0.767290649	0.468670418	1.172181883	0.136377898	-3.108309782	-1.959173771	1.474349893	-2.213157506	0.108366757	2.254955636	0.689841313	0.26591854	-0.6487012	1.676201749	1.089983792	-3.732938934
C[C@@](NC)C(=O)C(C(C)S(=N)nn1=O)=C(C)C(Cl)o1	0.420071429	-0.022471638	3.067588619	0.473863843	2.451547801	3.130995904	2.347307926	-0.647547741	0.89088555	2.196259527	0.877186866	-3.181759676	-0.390766097	1.196817346	-3.243717324	2.038461883	-3.55565103	-0.319758359	3.08215131	-0.894861893	-0.726248478	0.345286219	0.336080152	-3.173100118	-3.098857506	-1.646065372	0.299491557	1.539658863	0.560930058	-1.176168727	-3.453762918	-0.192456024	3.220517797	-3.149641139	2.648620101	-1.934354746	1.871455469	3.236436015	0.018810199	2.434155344	-2.905783959	-3.376091441	-0.748402507	-1.61564046	1.301909394	0.753423697	2.459962522	-0.779459219	-3.242806465
COC(C)[C@H][C@]1C(C=O)NC(C(C)N1OC1NC)CN1	0.412759398	-3.4939284	1.675094674	-2.929938302	-2.450863331	-3.555006967	3.211495361	-3.267260639	0.861867924	-0.556678739	2.827701447	2.893270782	-2.015615379	0.882346908	2.820341366	-1.976229175	-0.520888428	-2.11634688	-2.889167702	-0.68338192	0.028348486	-0.816372677	-1.65521787	0.278211649	-2.505727681	0.237641627	3.228125261	1.637743595	-0.84996548	-2.003945373	2.472295929	-3.090603797	1.286675899	1.723881255	-3.245506911	3.120597414	-0.296428091	-1.524072216	3.218752837	-3.737851171	-1.99336666	1.740782934	-3.786006238	-2.376014437	-0.984046872	0.916559446	-2.651581344	1.677962906	2.601323456
OC1C[C@@H](N)nccc2n(CC(NS(C)C(=O)C2C2C)O)c2c1	0.411640351	2.976036961	1.252172147	-1.687533447	-0.168730409	2.97160279	2.540734674	1.48136275	1.214026302	0.230134437	1.467210584	2.238594469	2.124028141	-0.434654979	1.525306134	1.220188127	2.338645897	1.228942476	-0.323136813	3.075335005	-2.674657782	-3.377568692	0.69005006	-2.464015221	3.099073989	1.958167446	-0.306925831	0.199294472	-3.182425988	1.663989262	-3.01103384	0.068217586	0.606597398	-1.320867553	-2.446657899	-0.891114159	3.100856086	-2.54400812	2.666180453	-1.046012047	-1.576960736	-3.576388553	-2.751218323	-1.892447796	1.450203603	-3.757232835	1.120022195	-2.029655339	0.861311449
OC(N[C@@H](/N)C/C(C#ClCl)(/C)C(=O)C1C(Cl)C1C1C)=N1	0.400095238	-1.757529063	0.876838049	-2.535378876	-1.433701582	1.509776873	1.116806806	1.755337301	1.863703012	-3.534455669	2.995218967	-0.880521979	2.006103038	1.401504664	0.773827929	3.147543459	-1.142758157	2.59742427	2.020544121	0.172490853	1.131660314	-2.79925858	-0.268116302	-3.007341489	2.144579678	1.05919861	-3.608560612	1.540399237	3.050646083	-0.365215742	0.509856463	-1.387886412	1.160633703	2.050891354	-2.035843128	1.544186406	-2.394898703	1.637666326	0.249097267	-2.023253706	-3.322253396	-2.663840395	-1.483231755	2.038412049	-3.347287795	0.080207881	1.366990316	2.018291798	1.37238731
C[C@H](C)C(\Cc1ccs1C(=O)O)C1C(C/C(=C)[C@H]2)C12	0.391	1.566679392	2.061659451	3.24912413	-0.886055548	2.141962124	0.442155356	-3.421079639	-2.520671436	-2.604957229	1.134571366	3.171307691	2.189169147	2.21151928	0.299996039	0.108519226	2.811863527	-0.868538428	-1.525942051	-2.459072294	-0.830654674	0.363447012	-1.266607669	-0.351459618	1.368927601	3.27071457	-2.712119928	-3.755540179	1.258962354	-1.462872068	-3.639702575	-1.817755274	-2.196255372	0.702052377	-0.965250567	-1.880343878	2.629768332	-2.505863376	-3.683421257	1.747114162	-1.364273118	-2.421476691	0.744070148	1.415873856	1.335679229	-0.677509437	1.276920682	-3.395547796	-2.628978538
CON(C)Sc1ccccc1	0.205821429	-3.257243245	-0.111818595	1.151329453	2.644267641	-1.734768946	-1.61999859	-0.13538681	1.337344318	2.554582825	1.274400108	-2.817649354	2.123404462	-3.181966748	-0.886606916	-2.099456271	3.134105438	-1.366641542	-1.829966507	2.708635355	2.189375621	-1.978335647	-0.831321847	1.279146928	-0.964959426	3.069263714	-3.255699744	1.360792874	-3.089123667	3.274888862	1.475332362	-0.427279278	2.633991742	-0.018851186	2.849136131	-2.667846632	-0.625727947	-1.56395005	0.663949143	0.421920067	-0.943368931	-1.793462242	1.173604609	-3.273160384	2.816623405	-1.350524306	-1.508439105	0.887000499	3.243608385
CON(C)Sc1ccccc1	0.205821429	-3.257243245	-0.111818595	1.151329453	2.644267641	-1.734768946	-1.61999859	-0.13538681	1.337344318	2.554582825	1.274400108	-2.817649354	2.123404462	-3.181966748	-0.886606916	-2.099456271	3.134105438	-1.366641542	-1.829966507	2.708635355	2.189375621	-1.978335647	-0.831321847	1.279146928	-0.964959426	3.069263714	-3.255699744	1.360792874	-3.089123667	3.274888862	1.475332362	-0.427279278	2.633991742	-0.018851186	2.849136131	-2.667846632	-0.625727947	-1.56395005	0.663949143	0.421920067	-0.943368931	-1.793462242	1.173604609	-3.273160384	2.816623405	-1.350524306	-1.508439105	0.887000499	3.243608385
COC(Cn1nccc1)c1=S/C(\C(=O)C)COCC1	0.184	2.789999729	-0.019629254	0.158077994	2.163898923	-0.992122978	1.651540861	-1.709016024	0.874819016	-1.564503349	1.743735273	0.384563085	-1.550786567	-0.449847047	1.106288855	2.740162093	2.414647413	1.188658475	1.495101894	2.185121071	-0.983861685	2.973173164	-3.619532318	-0.768326654	1.48281431	3.273981054	0.550495418	-0.478694081	-2.113404633	0.586419705	-2.938268152	-1.555363922	-2.722308882	1.288131396	-2.570610327	1.813925811	0.199009313	-0.810140216	-1.217365396	-0.839763669	1.419238576	-1.312167221	0.033276549	1.427934916	-1.838672704	-2.224460723	-0.38506074	-0.492928673	-2.729227884
C[C@@H]1SC(C1C1CC(=O)c1ccc(C#N)ncc1)c1	0.143166667	-2.780869846	-1.43101941	3.165803625	-1.840526901	-0.202080426	1.909381953	1.552670719	1.101067533	-1.696977397	1.539825227	2.227003272	2.173464038	-0.360024415	0.923938973	-1.030057045	2.421942636	-1.060357292	-0.737398371	1.550213896	-1.941076258	-2.643781616	-1.014441193	2.711268879	-2.526735079	0.770824404	-0.816913158	-1.620612675	1.949760034	-1.527512128	-1.103345404	-0.142680734	-0.400419954	-3.111438038	-2.187524061	1.514579314	2.158556436	-2.311636253	-2.792807703	-1.678367861	-2.196925624	-3.617691137	0.792205226	-1.762008946	2.588020045	-2.605111048	-3.079085803	0.26374962	0.112549202
Cc1c(NC[C@@](C)([C@@H]2COC)cn[nH]2C(C)C)cc1	0.114	-1.847267355	1.781675403	-1.574513336	1.875603724	-0.505028948	1.046936495	2.007150573	-0.545009414	-1.095427911	1.699548955	-3.14681412	-3.143669521	2.98549926	-2.78188449	-1.125494605	-2.928781726	0.428424909	-0.540728348	2.182300114	0.839576566	2.858530653	-3.257702612	-2.963929358	-0.89110147	-3.74415997	-1.183116776	-0.325736454	-0.397397006	-2.108043292	0.147638026	-2.75061319	1.369741144	-2.066831664	0.238809434	-0.673997765	1.536776077	1.777889576	2.167494909	1.290810326	3.276768435	1.51676201	2.036886163	-2.268329835	2.025952503	-1.204503207	-0.65148234	0.272177544	2.997749028
CO/[C@@H]([C@@H]1C(N)C(=O)N(C(CO)C)N2CNC(F)=N2)C1	0.096333333	-0.852535186	2.230855978	2.451258234	-1.037872352	0.516674483	0.982114447	-1.074714584	0.608863121	-0.101959781	-3.356296013	-3.757367882	-1.10774901	1.706112452	1.754454882	-1.577545157	-3.440017413	1.501813417	-2.159547088	-0.282471709	-0.895074813	-2.337484614	-2.321653237	-1.021383766	-0.695739775	-0.201139946	2.49853716	-3.529061084	0.21564635	-2.457217682	-2.416357414	2.801538175	2.572978993	1.245066618	1.037664594	1.387726387	1.079772826	-1.935898082	1.113877374	-2.433156101	2.912719152	1.298619589	3.084815277	-0.343811136	0.371105737	-0.696478205	0.54790851	-0.306812835	-2.018737516
CC(=O)Nc1ncccc1	0.075	0.20433807	-2.695427015	2.06223915	1.707963591	3.102841366	-0.379039026	-2.947088486	1.430827747	-1.638475455	0.33604671	-2.104477348	-2.530543749	-0.342855622	-0.362092627	-0.599603056	2.944039782	-3.442891929	-2.435561477	-2.477264702	-3.106527914	1.971146429	2.957074067	-3.453040193	2.568731793	2.715144149	-2.661402604	-1.552143659	0.655831285	-1.45382961	1.876799122	1.319269921	-1.05739314	2.176082402	1.847732331	1.62936749	-0.915204875	0.757216319	-2.984095311	-3.201108946	2.499165021	1.978527613	-0.88516007	-1.184909694	-0.268951554	2.392997938	3.221270101	-1.266339649	-0.860119163
F @H]2C2	0.05	-2.552970087	-2.912518113	3.071884905	0.796055495	-2.175459719	1.16782351	0.266191302	-3.07959909	-1.08813907	-0.220727515	-2.304897245	1.409946466	-2.098899618	1.466714518	-1.7632636	-2.687515386	-2.761114216	0.386264654	-0.977632947	-0.760567087	3.144846558	0.709949048	0.794997972	-1.205326085	0.612096568	-3.263100055	-3.361610518	-3.469605932	-0.998480221	-1.9919175	-1.575442779	2.261023133	2.176747525	0.552511539	-1.896548323	0.200594192	-3.643474505	-3.054787382	-0.213231189	-1.439875737	2.955310339	-3.794365174	3.123567453	1.354965658	1.055108388	1.742874441	1.123379874	0.043190558
OC[N+]1CSc1	0.05	-3.017760128	-0.213642394	-3.59895049	1.916981466	-2.521286879	3.251745379	-3.155627953	-0.871928292	3.024217131	-2.529487807	-2.92898459	-0.988712565	-0.695671707	-1.608488191	-1.549133757	1.473113901	-0.30662401	-0.025424478	-0.370085324	0.179315317	1.322865178	2.741433736	-1.661341049	-0.920102535	0.834573032	-2.227526946	-0.502329088	-2.361158194	1.640951607	3.209647808	-1.153737467	-1.74825843	-1.544706032	-3.688301293	-0.727685896	2.60035037	-1.45729704	-3.565292682	2.141542674	-3.286994392	-1.938193214	-1.480888239	1.170999151	1.498810938	1.327600114	0.420734592	2.324855924	0.226521627
Cl [C@@H](C)NC(=O)c2c(C)c(=N3C(F)s2)cnn1C[O-]1	0.04	2.7508098	-0.040132074	-0.944750893	0.589787543	-1.839982124	1.192289439	-0.437642488	-0.82589577	-0.37506312	-3.636663932	-0.579039244	-2.53802621	-0.25807124	3.056357582	0.723138026	2.392102001	0.710270219	2.469426948	-0.327047823	0.468177156	-1.8620363	0.571693184	-2.579445338	0.98349819	-0.031495659	-1.19341801	-2.648899075	1.711603299	0.310080743	-2.494549005	0.202970185	-1.465481721	-1.343031221	-1.386204036	3.232396364	-2.327526334	-0.892581234	3.184731091	0.109584476	-2.030383512	-0.905333813	0.038433695	2.240387287	-1.648127767	-2.452759197	0.136640735	0.531961114	-0.171602011
Cl n1ccoc(=C(=C/c2sc2/C)C1/C2CC)N2CC2=N2	0.04	-1.851513612	-2.829431514	-3.481395677	-2.025631664	-2.583768712	2.654061593	-2.550323108	2.927258887	-0.935651632	1.357910684	1.57747915	-0.16515577	-2.298233711	-1.935448848	0.521510396	0.725925863	-0.358702219	-0.584076371	3.175459847	-0.509757437	-0.519166985	-1.810599204	-0.544062954	-2.051358314	-2.41740571	-3.437036113	2.529984067	-0.548948805	-1.778977779	0.519517375	0.895470146	-1.949504503	1.483593743	-2.688047007	-3.238177513	0.21311745	0.392318789	3.192626049	2.923284855	0.149669936	-3.00261657	1.185744398	-1.456941158	2.458934425	3.056169058	0.979130406	-0.192202266	-1.776509271
Cl =C#C1ncccc1C1c1CN(/C(//C)/C@H]c2Cl)c1(=N)[n+]2C@H]1	0.04	-2.97715772	1.308001176	1.882247511	2.369829177	-1.624238515	1.936358524	-3.39020029	-2.071532683	-1.122634514	-2.751251703	-0.598984717	-0.449148747	-2.710868933	-0.723082779	-3.063841414	2.856906301	0.749022389	2.308548392	3.017545484	2.032407306	-2.468134485	0.867395427	0.930018198	-1.469611379	1.762717419	-3.093051286	2.276877024	0.810364381	-3.179901949	3.131069975	3.073132211	0.39373531	-3.253419856	1.33108812	-1.314924346	2.753367543	0.636418539	-0.052600723	-3.747956398	0.624575311	0.653741732	2.992673797	-2.289509663	-3.510412703	-0.291331022	-0.107450535	1.71401237	-2.372811315
Cl [C@H](C#C2(C)CCC(=O)C(Cl)C)C(C)n2	0.04	-1.677885356	-1.428800126	-2.813168251	-0.164447673	-2.882356665	0.317963476	0.237960438	0.834112722	-2.416107503	-3.675190723	-0.049388543	0.632415563	0.214388518	-0.306142554	3.061233017	0.890065644	1.763690532	0.839087928	-2.316400886	-3.240235696	-2.936050752	-3.201350511	0.783907627	2.78669617	0.591223812	-1.324623544	2.186913958	-0.141202865	-2.975125908	-0.423170466	-0.907423455	1.189940709	1.343244417	0.845716035	-3.347495785	-2.73219691	-1.343360744	0.876765892	2.428455551	-0.817245917	1.015158077	1.571208167	-0.204656516	-0.978861551	2.678182014	-0.356155854	-0.350101795	-0.04749222
Cl (C(=O)Nc2cc(C#C)c(C(O)CO)cc2C)O	0.04	1.319573616	0.177421629	-3.055953142	-0.992061827	0.896391903	2.295325663	0.398732048	-2.601507593	-1.270573743	-2.726092579	-3.722306807	-2.159168429	0.86707325	-0.377271102	-3.671184773	1.134756361	-0.356436001	2.96175169	1.517205101	-2.900504741	-0.023063778	1.551887004	-1.658876549	-2.486270962	1.603511814	2.594200882	1.914241539	-0.330722039	-0.386682323	1.362241261	0.94798672	2.556469339	1.421022532	-0.654324302	-3.772671692	-1.014532651	-3.119091245	-0.909450128	-2.802277879	1.092796605	1.471193328	-1.902054323	2.454645062	-2.131990568	-1.391819003	2.417488044	-1.032950087	-3.063460939
Cl	0.04	-1.350211453	-0.734707238	1.219374381	0.143323078	-2.979672172	-2.39576608	-1.76995325	-0.384470659	-2.108645365	-2.638418711	1.547627119	-2.901684476	0.811440984	0.568535862	2.703278297	1.538685523	-0.973808339	-0.906892919	-1.43611376	0.542848132	-0.257177528	0.778919415	-1.968748477	3.223659251	-2.361583315	1.736975533	-2.515402304	-2.002918274	-3.515845423	-3.528408842	-2.860439524	0.572519151	-2.647345663	-3.726968128	3.020609428	-1.23783975	-2.325793648	-3.564596492	-2.161395862	-0.915039781	2.277669525	-1.282028243	-0.697186874	-0.644674324	0.594786825	-0.372031197	1.825044866	-2.656767697
Cl (=SCn1ccn2ccc-c3c(O)=N\OC(C)(C)ccccc32+]3SC1(C)Cl)Cl	0.04	-0.243324538	-2.615930064	-2.461010358	-2.409877374	1.403129276	2.78855983	3.247505267	0.070285329	-3.087523129	-2.939660583	-3.330067693	2.510324181	-3.127271065	1.538941276	-2.400833285	1.814961869	-3.524676847	-2.374421487	-2.764256468	2.197642795	1.485084989	0.840811685	-3.690479565	-0.753443746	-3.367899931	1.812790053	1.688751274	-2.435630668	-2.105277346	-0.214187577	1.814280392	2.827034581	-1.637772253	-2.918401551	0.711507154	-2.476833982	1.273509096	-1.531221536	-2.421130595	3.266597689	-2.874343069	-1.231436916	2.882029984	2.200663335	2.550933963	0.44054013	2.477862699	0.879984604
Cl n1ccoc-c(cc2c2)sc2//C@\H2ccsc2=OC1=2	0.04	-1.851513612	-2.829431514	-3.481395677	-2.025631664	-2.583768712	2.654061593	-2.550323108	2.927258887	-0.935651632	1.357910684	1.57747915	-0.16515577	-2.298233711	-1.935448848	0.521510396	0.725925863	-0.358702219	-0.584076371	3.175459847	-0.509757437	-0.519166985	-1.810599204	-0.544062954	-2.051358314	-2.41740571	-3.437036113	2.529984067	-0.548948805	-1.778977779	0.519517375	0.895470146	-1.949504503	1.483593743	-2.688047007	-3.238177513	0.21311745	0.392318789	3.192626049	2.923284855	0.149669936	-3.00261657	1.185744398	-1.456941158	2.458934425	3.056169058	0.979130406	-0.192202266	-1.776509271
C(C=O)N=C[C@@H]1[C@@H](F)C(C)(F)ccc(Cl)=C(Cl)C1	0.04	-3.572561458	-2.716327833	-2.602622546	1.388528941	-2.037655238	-0.245975112	-0.957821357	-2.24434657	-3.232655629	-1.193884223	-1.85196889	2.425754333	-0.417417189	0.062938168	-0.337871096	-3.427769806	-3.305996778	2.453021384	-3.597776979	1.903389068	-2.291984316	-3.406686685	-3.615035661	1.027140378	0.789172576	-3.119919033	-0.03166981	0.583486884	-1.851500694	-0.52489053	-2.044819418	-2.25400243	1.506416719	1.385756314	1.659318762	-0.346927011	1.025230611	2.957766553	-3.374462119	-3.550178996	-0.586711919	-1.909923178	2.235858909	2.166318154	1.433909878	0.812147617	0.324845085	-1.69509743
Cl [C@H]1COC(O)N(C2CN(C(=O)[O-](C)C)N(C3CC3)C2)C1	0.04	3.098317292	-2.104416287	-2.807276318	-2.509030736	0.303596494	0.783176799	2.829945709	2.466312935	0.905260902	-0.770670916	-1.138120053	0.373798321	2.792416076	1.467219696	-1.816371133	-2.312906573	1.508520254	2.41711577	0.743175908	0.404853603	-1.8592931	-1.108144797	-2.825622953	0.718934055	-2.514791641	-2.273284284	-3.102995384	1.984149484	-3.109323108	1.927662763	0.339346987	-3.185603871	-2.223491185	-1.805126586	-2.63701878	3.017490454	2.586116319	-2.29269594	2.039684629	-2.009487187	2.464418729	1.341327627	-1.242054481	0.73114257	-0.196735427	-0.95404075	-0.512963969	-2.745006208
Cl (CC(=O)N2CC(C)C2)NC(O)=S	0.04	1.319573616	0.177421629	-3.055953142	-0.992061827	0.896391903	2.295325663	0.398732048	-2.601507593	-1.270573743	-2.726092579	-3.722306807	-2.159168429	0.86707325	-0.377271102	-3.671184773	1.134756361	-0.356436001	2.96175169	1.517205101	-2.900504741	-0.023063778	1.551887004	-1.658876549	-2.486270962	1.603511814	2.594200882	1.914241539	-0.330722039	-0.386682323	1.362241261	0.94798672	2.556469339	1.421022532	-0.654324302	-3.772671692	-1.014532651	-3.119091245	-0.909450128	-2.802277879	1.092796605	1.471193328	-1.902054323	2.454645062	-2.131990568	-1.391819003	2.417488044	-1.032950087	-3.063460939
Cl (=O)C[C@@H]c(Sc2cc(OC)c(F)c2C@H]1C)C1=O	0.04	-3.053545451	-2.500010982	-3.401674489	3.228258381	2.043451927	1.676761919	0.34128321	2.97763161	0.758603641	-0.233500532	-3.260438196	1.888303063	0.189767433	2.318767464	2.165033424	1.435135377	-1.989353333	0.137636291	2.988054691	-0.282737982	-2.66711699	-2.015626292	-0.139540755	1.416083869	2.330787251	-1.976898511	-0.870644198	-0.47171869	2.046316384	-2.649374154	1.306312297	3.086339226	3.150600432	2.143263386	-2.59410992	-3.028327182	-2.939754347	1.437748204	-2.715299307	-3.688158879	1.663767658	0.769938042	2.73603105	-3.543348734	-1.200415378	-1.166048763	0.656143475	3.288447313
Cl (=O)c1C1C(O)OCO	0.04	-2.205196398	0.999842905	1.4520277	3.258731698	3.146068885	2.91048533	3.010785529	2.107331829	2.229267073	1.031194515	1.984011754	2.822310123	-3.719907214	0.280600297	0.19277342	-2.118991822	-1.318085245	2.206742449	-0.448639468	-2.414483529	-1.652653375	0.644235955	-3.375888174	2.712509903	-2.005670839	-0.687385184	1.905487307	1.811916579	-1.453870872	-2.499226427	-2.048036886	0.98597924	1.462822196	2.445028934	-3.130196993	2.340309616	3.172917781	0.623551118	3.249078386	-0.209036374	2.653945166	-1.060817806	-1.758221892	-1.171130197	3.21788724	-1.00684233	-3.632140661	0.810471148
Cl (N2ncc(C)c2ccnc3ccc(C2)nc(C)c32)CC(=O)C1=C1	0.04	0.377932424	-1.244501873	1.678306112	-3.225842006	1.409862901	2.815859279	-1.300496122	-2.955899577	-2.293170347	-0.080073567	3.110409415	0.899936436	3.010947357	0.855099744	-1.466792951	-0.750738833	-1.825331699	-1.505713827	0.543457761	1.211800752	1.472730759	3.025892612	-3.630225826	1.544288154	2.98396932	-1.856633989	-3.656208377	1.457032724	-0.276705917	-2.318440189	-0.364813101	-2.450798151	3.268354081	1.473192836	1.5297656	0.949118158	-3.697109014	0.430572325	-2.7386951	-3.542497574	0.325797841	1.150552962	-0.123623885	2.068820931	-1.913422942	-3.118685698	2.352439917	-0.19432753
Cl (C)COc1ccc(SC(F)oc2ccnc1o1)ccccnc1C2	0.04	-2.064210497	-0.119724801	0.206026156	-3.694104091	-1.967855148	2.334088051	-2.306421652	-2.616537597	0.062690804	-3.122829816	1.801953543	-3.335421601	-2.400210136	-1.967005228	-0.400579265	-2.934991674	-3.293783641	0.330237937	-2.969177345	0.335126511	-3.159033092	2.54749852	0.906562356	-0.67751457	-2.719036323	0.310674675	1.147653152	0.658244974	1.353875997	-0.54394256	0.83951201	2.073688143	-0.076092235	-0.554408951	2.220663857	0.626966734	-2.598559993	1.151580383	2.409643929	2.804309357	-1.51657057	-1.195181326	1.420626652	0.738602705	1.285363918	1.186628232	-2.412348043	-0.632919729
Cl (Cn2)C(C@N2[C@H]2=[C(=O)c12ccccc3)cc2=C(=O)NC12C(C@H]2nc2=O)=	0.04	2.188238061	-3.341023079	1.336698974	3.073466864	-2.227407969	2.217269391	-3.432379362	1.114523812	1.284046799	2.989560071	2.395846001	-0.240134223	-2.594370838	-0.350538091	3.246624094	-2.405915901	0.936864396	-0.499793987	1.450522709	2.995008713	1.313019532	-3.781110138	0.094793218	-1.627460624	-2.905622894	3.038197401	-3.406574849	0.63057777	2.571498032	1.825152637	-0.233804578	1.829123612	0.689546451	-3.120230959	1.341264178	-0.728848444	-0.421664653	-3.430696147	-2.043033081	-3.513673129	2.515630948	-1.17245999	2.773227802	-1.664099675	3.03292377	-2.751213435	0.616508469	0.158219257
Cl [C@](O)C[C@@H]1C1C(N3c3C2=O)C2	0.04	2.667616516	3.255571986	2.706885644	-1.02076408	-2.630224489	-2.051016589	-3.589242481	-0.268417435	-3.013301062	0.773863413	-1.467365544	-1.753194266	2.879544506	0.132338179	-3.107360267	0.971530804	1.469018248	2.068075311	0.365911247	-1.030149251	-2.339588538	-0.640267853	-0.676914905	-1.629319267	-3.472945134	-2.630807705	-0.859037111	-2.309080479	-1.608901914	-2.044946087	-1.678834931	-2.46460655	1.234144476	-0.499597509	-2.992814722	-0.873262295	-3.678527034	-0.926972117	-2.955108108	-3.448012049	-2.042606844	-1.369598213	-1.145624762	0.866198589	-3.182476881	-0.121733578	1.182826692	2.782711051
Cl (=O)C(=Oc2scc(/N)cc2C[NH+]2CN(C(C)C(F)n2)C(O)C)=	0.04	-0.588149979	1.355736113	-1.010755368	1.222658994	0.503787887	1.769560102	-0.177541758	0.040914355	-1.285511162	-1.864072974	-0.863758976	1.960499721	-2.317815468	-0.13802742	1.501616584	1.745856415	-2.518053847	2.68616428	-3.139532917	-0.654520891	0.813927204	0.435097195	-1.827606411	0.501357276	1.87215592	1.831107233	-2.233999923	1.522921409	2.869897134	-3.364787134	2.311191248	-0.891031288	2.557427789	1.18323388	-3.163364383	-2.261986826	-0.238892889	-1.294731784	-3.169977832	-3.67034804	-0.123596807	3.153775394	2.775995534	0.92760852	-1.034269823	3.232480369	0.838657892	-0.590662963
Cl s	0.04	-3.759934523	-2.84220664	-1.06285989	-3.776101926	-1.074537727	-0.802746058	1.329833047	-1.209287735	0.63687164	-0.874704259	3.157599629	-3.17007755	-3.417122021	-1.614281156	3.273098208	2.696596332	-2.3142063	0.28509715	-3.299522493	2.670264126	-1.4964513	0.713376977	-3.654150583	2.047636023	-0.657713971	2.668662433	0.513906491	2.671959347	0.96123028	-0.835876378	-2.593218659	-1.875528306	1.397640567	-1.836521826	0.488556419	0.541815238	-1.043961206	-3.245710171	2.054636188	-3.661309433	-1.889461172	-3.467763529	-0.452635968	-2.43115498	2.069604938	-1.511042748	1.179159938	2.518191974
Cl (=C)C(C(nn3cc3cc3)c3)ccncc(c2c2)c1C@H]1Cl	0.04	3.14229544	0.226426397	0.978022162	-0.755900253	1.970143481	-1.945221807	-2.061117754	0.833982094	2.402374842	3.059991869	0.934979651	-1.324222298	-3.654660061	-2.628573044	0.005523904	2.096029176	-1.350413702	-2.617604217	-0.98209778	-3.161402481	1.554171525	2.244253524	-2.514628383	-2.474819706	-2.492121848	1.913710375	-2.705656311	-3.602114134	0.669918602	2.527418924	-0.125571346	-0.422874846	-1.976671216	1.519810043	-1.382505409	-1.787747677	1.591870681	-0.477346284	-0.435306919	-3.445710212	3.023581778	2.083477414	-3.436901174	1.062422584	3.115247871	-1.522982093	-0.540412209	-2.944607264
Cl	0.04	1.047680572	1.630192074	0.988642185	-0.144400981	3.221991604	-1.900733119	-0.291295322	-1.500517987	3.184013748	-1.011498555	-2.812985706	-1.301670226	2.446289779	1.365969173	2.211068341	2.66559137	1.768897744	2.73481952	2.791063589	-2.577387018	-3.569567037	2.646021163	-0.464135453	2.330302382	-0.341309061	2.567286733	0.120148238	-1.489969675	-1.002260751	1.797874593	-0.624929623	-0.35164457	-0.548309446	-2.903190017	-0.596889517	-2.821344746	2.403350373	1.157884128	1.316319606	-0.988820438	2.338451994	2.810675151	-1.997343246	-2.463895382	-0.464545614	1.033285762	-2.619593231	2.48648615
Cl (=O)n(C)Cn(CN(=O)[C@@H](C)c2noc3C(Cl)s2)C1C1	0.04	-0.701619328	1.964362477	1.267127408	1.89632846	-3.130351047	1.381348479	-0.201102625	0.913700256	-1.900378379	0.531178143	-0.717146288	2.117497681	2.093152185	1.774584534	-0.321110489	2.426965183	1.547255047	-2.470856478	2.47760464	-3.704662898	1.020574312	1.205173508	-0.148055477	-1.190380662	-3.340198496	-0.505312898	-3.366618357	-0.703102819	2.827460171	-0.506781225	3.018372797	-2.187227798	-1.486607522	1.371635046	2.662657015	2.116834546	-2.07980816	-1.939490275	-2.194703303	-3.670074342	2.269658493	-2.600737521	-2.724988055	-3.359605619	-3.67331863	0.998551263	-0.557467385	-1.338475252
Cl	0.04	1.974415277	-0.17268384	1.643087019	1.776703689	0.089102098	2.723785276	0.878153044	-2.716992285	-2.314053195	2.913520352	-0.056973489	-1.758128574	-1.185300378	-0.953608549	0.463720485	-3.064598694	2.954226629	1.415129532	0.167596007	-0.870327463	-1.028566377	-1.989758679	0.742833914	0.123041131	1.161901375	-3.519410472	0.680518958	1.691346857	-3.236448088	2.823183563	0.326631709	1.371730411	-2.083838709	-2.054036497	1.904375694	0.170427438	-1.607538551	2.319137471	-2.18021192	1.752792602	0.523364852	-3.289975184	0.037611472	-2.711876737	3.133331126	-3.064541152	-0.321778847	-3.228485192
ClC1C(=N)NC(N)=C1	0.035	0.761489443	2.103007159	-1.001048601	-0.949265274	2.285796113	0.471854598	1.28628301	1.662965363	0.617926445	-0.275704626	0.857634435	0.346600502	0.536192755	-1.194367502	-2.803927774	3.077298435	-2.364746312	1.193509121	-0.556807222	2.10952711	2.509647806	2.149822041	-0.373077554	0.748626282	1.163357674	0.322255785	-3.131797707	1.186441741	0.445893335	1.238218777	-1.318439643	2.944956312	1.52014746	1.909838482	-1.614627158	-3.008185929	1.417878679	2.339542551	-3.132165166	-0.178648439	0.436461291	0.197135811	2.840917685	-2.490876615	-0.339951956	-1.058586986	-3.594210157	-2.931113383
[C@H](C)c1ccc(F)nc1	0.02	-0.7285552	2.111002596	2.13433106	-1.914163041	0.835369696	1.092825868	1.544046809	1.383885063	-1.660196797	-1.948547995	2.531771979	-0.593669004	2.369400626	0.947991497	2.275612114	-0.004049959	0.800134538	-1.197943391	-2.195434903	-1.5473902	2.9338279	-2.78299576	-3.405992463	1.56781328	0.037352898	1.448681792	-1.938059166	-0.403712385	1.958516056	-3.268999209	2.312370263	-0.521024098	3.038306494	-3.732514287	0.382837455	2.396784924	1.663554047	1.335634026	-1.812513224	-1.375953182	-2.007542298	-1.147994859	-0.362607989	0.984487907	1.835188432	-3.089640474	-1.325546437	-3.339395491
c1ccnc(O)c1	0.015	-0.845527744	-2.544381084	1.684796471	2.780133341	-1.035937677	0.926352965	0.075069567	-2.848784569	-0.463778635	-1.273526032	0.69884513	-1.59521595	-3.482164279	3.237852051	1.434244337	-2.121524622	-1.479766003	3.198274927	2.177080796	3.279018141	-0.880592525	-0.821163924	-2.868137009	1.190218862	0.241635841	-2.873445943	-2.684256359	2.865691484	-1.158050186	2.106577283	2.485183142	0.559682962	3.004671627	-3.118599868	3.252676901	-1.838901104	2.471462614	2.925291013	-1.378097777	2.85762366	-3.108501863	2.235600794	2.420650952	-1.928144227	2.405568979	1.616848758	-0.906510126	-0.271677585
C[C@H+](C)Nc1ncccc1	0.015	0.671457597	1.616154257	1.540388393	-1.345567833	0.743030623	-0.88592298	-3.079189752	-3.703205572	2.093145059	0.946623704	0.247295806	-2.753276582	-1.011832499	-2.087140255	0.334681678	-0.669182404	-3.281959663	-1.371536349	1.440417884	1.620618373	0.213822908	1.060861058	2.399712335	-1.241701665	0.778884738	2.72332835	0.313687315	-2.529561902	1.022111832	0.257601576	1.921378936	2.651830274	0.905702395	-2.787292905	2.815812636	2.192709304	-3.723002719	-2.738190755	0.82502182	-3.707076129	2.869312125	-0.609198201	0.513403847	0.373817698	-1.190951205	2.413038319	3.274731877	-0.368882765
Cl(C)C[C@@H](Cl)Sc1cnc(F)(F)c1	0.01	-0.851043701	1.931433746	-3.226664893	0.272119363	-0.43039824	-1.569775043	-1.762666132	-1.344327588	-3.180806405	2.779785196	-2.477234436	1.704919583	-2.687262249	1.198715347	-3.216880568	-0.514002	2.148859326	3.177981454	-1.612780192	-2.366721178	-2.5498211	0.146577918	1.091642864	3.040380232	0.050387664	-1.844453657	2.772377926	2.983640133	-0.530232571	-2.529178339	1.110086348	1.988204488	-1.986842616	-1.06561152	-3.536002325	0.084291488	0.569011451	-1.009797011	2.463010615	0.342908469	0.244381306	0.29178868	-1.153467564	-0.065882182	1.140044212	-1.92563623	-3.0852149	-1.812936035
COC(C)c1C(C#N)N1	0.01	2.839395489	-1.216207904	1.340008124	0.423596581	1.87373266	-1.398215322	-1.368164214	-2.157184752	2.305294505	-0.799638024	-1.727317231	-3.035193859	0.459819735	-1.171231965	-2.642354643	0.886653394	-1.210333502	1.67810389	3.019061603	-2.164607755	1.281253684	0.885572223	-3.324284912	-2.753495096	2.791844614	0.938050221	-1.791329027	2.965127257	2.293449029	-1.945206887	-0.460151827	-2.146354348	-0.264605373	-1.193612239	-2.880386255	0.934923363	-0.50826636	-2.430718679	0.203064651	1.521305032	-3.404008931	-0.309739187	-3.289355884	1.318984697	1.092448045	-0.881188883	-0.3031102	0.707872169
C1(N)N/N=C(C)C1	0.01	1.599751939	2.273559532	-0.085840157	-2.735890598	-2.677771833	2.552620018	2.040751228	2.708865347	-2.382366121	-3.388604632	-1.809359586	0.686047516	-0.487910718	-0.998519076	-2.531139518	-2.460665365	-1.773753676	-1.115958213	-0.923368255	1.68817899	0.887157454	-1.368106388	-3.568072143	-0.092860107	-0.154720181	-3.221207989	2.208696239	1.379925525	-3.10534799	-1.586568926	1.343540259	0.355218849	2.555166882	0.478820981	1.013052602	-0.619330784	0.573592682	-0.945979215	-2.828004818	0.714604781	-0.144344859	1.359325946	1.281649394	1.366788826	2.55914042	-1.894603042	-0.68188938	2.151433455
Fc1cc2nccc(Cl)cncncc(=O)c2c/C1	0.006	-2.404554469	-0.280066372	-2.120680797	0.078215802	2.200625039	-0.826987799	-0.92027589	1.198410612	3.174810795	-2.184876806	-2.566718727	1.121480507	-0.178414573	3.080857352	1.836245913	-0.078697155	-3.730700047	-2.591027416	-1.130539374	1.184000225	0.904300486	0.868502847	-0.510949104	1.970948369	-1.159802593	-2.808295024	-3.307690316	2.520470081	-1.1773133	-1.772725988	-2.375908454	0.157688701	-0.560792207	3.284877208	1.343429471	1.942473831	-3.60663782	-3.387616087	-1.400389236	0.259999061	-0.200881039	-1.164003209	-1.119384154	2.841314152	0.384515926	1.580351383	-1.581372463	0.721108172
CCNC(c1ccsc(=O)c1ccc(F)cn1)on1	0.002	1.264080452	1.915024402	-3.29723684	-1.145452242	-0.691868806	0.267625616	2.686980696	0.664973541	-3.21423513	0.735478811	0.691591911	-1.589273408	-2.001061458	-0.351263527	-1.934984439	0.363233211	1.949704652	3.000446569	-2.359982205	-1.805158676	-0.712543254	-3.363947591	-0.701534852	-0.220636945	0.549515586	-3.39418824	-1.264061969	1.591349874	-1.079555377	-3.471416415	-1.341501848	3.034868804	-2.19100748	2.969460312	-1.622351282	-2.628264965	-3.555379228	-3.394367513	0.268153632	-0.80188728	1.235201725	-3.749374593	-0.242894719	1.07091973	0.514832252	0.455234983	2.487574373	-2.919693859
CC(C)c1ccccc(F)nc1	0	0.637030858	-3.370822386	1.944715358	-0.185352713	-2.327145635	-2.216413585	-3.434514413	-0.013970542	-1.112957225	0.501607736	2.648689864	1.241134318	-3.0238593	-2.923831344	-1.569906336	1.422127897	2.144689993	-3.231295787	0.521176664	0.152467482	1.649721111	0.574290229	-1.078012256	-2.18336058	2.787700014	1.031644126	1.906853944	3.144553683	-3.58934566	-3.493240612	0.68865123	-3.019210397	-1.932734429	1.567243882	-3.621178929	2.253216894	-2.468975111	-1.457925215	-3.037443614	-1.963771793	-0.909744337	-2.042923278	-1.362412328	-0.839973352	1.747311824	0.614108617	-3.539197273	-2.659064723
N#C[C@@H](Cl)C1CC[C@@H]1	0	-0.805641641	-2.644033077	-2.418105792	2.584469809	2.690421322	2.757940328	2.302383181	-1.5374283	-0.040820189	-2.433726075	-2.551631971	-3.344634628	0.522226586	-0.668978026	-0.096647735	3.285889865	2.786608243	-0.695612457	1.497808598	0.132980551	-3.351070131	-2.487249416	-0.927637308	-0.608131607	-2.242513145	-3.57171379	3.031563572	2.715012648	2.601097298	-0.942787655	-1.153280018	-2.641966136	-0.767841727	-1.917318884	-0.890411081	2.85639821	-2.321053967	0.955894345	-3.069940712	-3.655794135	0.397252291	1.677792759	2.589434567	2.922460426	3.047346057	3.163710445	-0.515280509	-1.07362056
N=C1C(Cl)c(Cl)c2ccccc2cs1	0	-0.31167697	1.293298725	-2.964350282	-2.512238625	2.463227225	0.335387739	-2.443888721	-2.293117444	-3.419589619	-1.380660498	1.474809705	-3.074324812	-3.698964	2.085723241	-1.755543535	2.130913448	-2.272218139	-3.298332968	2.555401372	1.699880378	0.08661377	0.521265515	2.18065013	-3.101750349	-2.490126307	2.828196728	0.871924162	1.61185338	-2.519880126	-2.271998564	2.171668168	-3.512473362	-2.427406265	-0.34582752	2.599292703	-3.134078738	-1.343469941	3.228400193	1.092597352	2.771268736	2.459486269	-2.700025636	2.881538561	-0.32801694	-0.926221955	-0.831408911	2.480593882	2.121220655
C1(N)(Nc2ncc(C)s2)cc1	0	1.635332489	0.368805299	2.015118384	1.274180518	0.13647891	1.346805773	-1.583419295	2.002242573	0.873577803	0.219691934	-0.028406899	2.665749328	-0.793083593	-1.455565885	0.198782004	-3.658482416	0.176751535	-3.145712023	2.36367478	2.134836098	-2.922385184	1.606951	1.963428309	2.929204699	-0.402127215	2.975782282	3.102758065	0.479431848	0.764835233	-0.528139281	-1.204556659	2.908092944	3.211414499	2.689374167	-1.844978362	-3.107340556	1.674534949	-2.716983064	-3.119644148	-0.087828893	-1.735311035	-1.023797138	2.376839158	1.609764859	-0.861280793	0.038560384	-0.483984403	3.015356673
N[C@@H]1CC([NH+]1C(c2ccccc2)c1)ccc1Cl	0	0.29680211	1.121789376	-3.594096822	-0.864357974	-3.188888104	-3.581782206	1.063068667	2.670305692	0.410308799	-3.72174147	-2.412591257	0.135486548	-3.469238371	-0.820759415	-3.558120462	3.013739332	0.265086001	0.895916766	-3.453936785	-2.025688248	2.652007141	2.958124588	2.71872759	-1.508761719	1.942334035	2.704452718	-1.192729399	1.09936937	1.889385393	-0.657843046	0.089415115	1.483831229	-1.262965115	-3.395496216	-1.358656888	2.94729501	-2.445108793	-3.489643293	-3.670570667	3.288512577	1.586708497	2.210879816	2.467091576	2.097425615	-2.377309409	-0.677594654	3.122313356	0.26466869
C[C@H](OC)c1C(C)/C1	0	-2.842795008	-2.527050375	-1.997576525	-1.662639674	1.965769739	1.969453131	-1.053705101	3.174451435	0.629750824	-2.728103732	-2.428425603	-1.374215539	3.096424657	2.198008473	0.632690643	-2.640251825	-1.864001535	3.138941127	2.507673067	-2.455111153	-2.832974795	-1.819147565	1.797133905	0.508596957	-0.040771617	-1.904515195	0.888116841	-3.573824476	0.061335427	0.529947654	-3.642499948	-1.048048547	-2.216814793	1.475368986	-0.31506681	0.372919585	-2.882038869	1.59880874	2.257487222	2.661975457	2.72966193	-3.236870992	-0.866262362	-1.578738614	3.068872323	-2.796800999	1.403451713	-1.979147391
ClOC(=O)c1cscc1	0	1.893593541	0.651837887	0.599655761	0.607854232	1.331139346	1.902420067	-3.120861055	1.08926933	-2.879020577	-3.780267687	-1.509457052	1.88410267	2.390166162	-2.709105926	-1.81951813	2.726210123	1.880948386	-3.450616812	2.675513958	-0.521189814	-1.693738828	-2.993829875	-2.312757291	1.013788455	-2.82238602	-1.441586862	-1.322680805	1.683706425	-3.101957358	0.736548264	0.854326874	-2.850544642	1.631267386	2.422718552	-0.821813111	-2.055539685	1.719325513	-2.494607715	-3.555058851	-0.350992217	2.249925317	1.725707058	-0.770417948	-3.374256515	2.634546093	2.06239781	-2.421228176	-0.563870392
C1Ccc(OC[C@H](c2cccc3c2)o[C@H]3N)cc1	0	0.91737244	0.473947176	3.101702071	0.370905635	3.007117201	-2.371428895	2.667461506	-0.372844458	1.112085177	-1.43970742	0.762396701	-2.255718186	2.046562594	0.412891615	1.485720906	-0.717322001	-0.067731113	-3.383536406	-0.000441402	-2.797876069	-3.053714074	-1.737844777	-3.022847964	-0.326568638	1.792415425	1.828418337	-1.759245279	0.550884077	-0.130226794	1.709962681	-3.228935323	2.411234754	0.35672032	2.188487405	2.287910787	-1.325210117	1.642885843	-0.518388589	-0.474851342	-1.352771188	1.762880735	0.528895931	3.134011402	-2.300172934	2.065897417	1.694025636	-1.235598224	-2.163559845
CC(C)c1ccccc(F)nc1	0	0.637030858	-3.370822386	1.944715358	-0.185352713	-2.327145635	-2.216413585	-3.434514413	-0.013970542	-1.112957225	0.501607736	2.648689864	1.241134318	-3.0238593	-2.923831344	-1.569906336	1.422127897	2.144689993	-3.231295787	0.521176664	0.152467482	1.649721111	0.574290229	-1.078012256	-2.18336058	2.787700014	1.031644126	1.906853944	3.144553683	-3.58934566	-3.493240612	0.68865123	-3.019210397	-1.932734429	1.567243882	-3.621178929	2.253216894	-2.468975111	-1.457925215	-3.037443614	-1.963771793	-0.909744337	-2.042923278	-1.362412328	-0.839973352	1.747311824	0.614108617	-3.539197273	-2.659064723
C#C[C@@H](C)C1CCC[C@@H]1	0	-0.805641641	-2.644033077	-2.418105792	2.584469809	2.690421322	2.757940328	2.302383181	-1.5374283	-0.040820189	-2.433726075	-2.551631971	-3.344634628	0.522226586	-0.668978026	-0.096647735	3.285889865	2.786608243	-0.695612457	1.497808598	0.132980551	-3.351070131	-2.487249416	-0.927637308	-0.608131607	-2.242513145	-3.57171379	3.031563572	2.715012648	2.601097298	-0.942787655	-1.153280018	-2.641966136	-0.767841727	-1.917318884	-0.890411081	2.85639821	-2.321053967	0.955894345	-3.069940712	-3.655794135	0.397252291	1.677792759	2.589434567	2.922460426	3.047346057	3.163710445	-0.515280509	-1.07362056
COC(C)[C@H][C@H](C(=O)Nc1(C#N)NC)NC(C)N1	0	-3.4939284	1.675094674	-2.929938302	-2.450863331	-3.555006967	3.211495361	-3.267260639	0.861867924	-0.556678739	2.827701447	2.893270782	-2.015615379	0.882346908	2.820341366	-1.976229175	-0.520888428	-2.11634688	-2.889167702	-0.68338192	0.028348486	-0.816372677	-1.65521787	0.278211649	-2.505727681	0.237641627	3.228125261	1.637743595	-0.84996548	-2.003945373	2.472295929	-3.090603797	1.286675899	1.723881255	-3.245506911	3.120597414	-0.296428091	-1.524072216	3.218752837	-3.737851171	-1.99336666	1.740782934	-3.786006238	-2.376014437	-0.984046872	0.916559446	-2.651581344	1.677962906	2.601323456
Cl1ccc(C)c1	0	-1.699830768	1.193660523	-2.063530506	3.216467927	-1.389031621	0.689579123	-0.407872728	2.141750691	-3.217602302	-1.631960563	3.061818183	-0.727347514	0.960153419	0.912626651	0.703648751	1.583157037	2.73343313	1.693341477	1.067943577	1.493806949	0.019606342	2.575491743	-2.972840428	2.527954161	1.899686081	-1.787394796	3.112563934	3.254305449	-0.411686348	-0.74097962	-2.888324159	-2.012042513	3.216761259	1.776247092	-1.30917096	2.985133097	-2.123691383	-1.046740707	-2.850404515	2.883862599	-0.073156461	-1.056068269	2.290676307	-0.208010345	0.257340769	2.537613704	0.437345105	-2.610013233
N1\[n+](=O)C(F)c1C([C@H](C)C(F)(F)c1C(=O)[C@H]1C)C(=O)O	0	-3.76518444	1.530394431	1.829723664	-3.543447899	1.738776551	-0.101390045	-2.147150956	2.430553266	-3.741942562	2.952386005	0.733000908	3.174182344	3.121918164	2.248135602	1.126130358	-0.754697351	-0.660954865	1.668951157	-2.734666677	0.412616059	-0.858022705	1.880422581	-1.317616329	0.650166205	-2.360617922	-3.595642307	2.190935021	-1.980570949	-2.20047223	-2.402979195	-3.346530039	1.423149494	-3.37221017	-2.962046541	2.247618079	-0.818072432	-0.19854894	2.993130686	-3.738623303	2.986373725	-3.326252098	1.407066831	0.004087721	-2.856033168	-3.512721322	-2.657768009	1.198399845	-2.486552152
Clc(c(F)ncc1SC)(=O)NC(=O)N1	0	0.089237762	1.272893773	2.61716704	-1.023941557	2.32332321	-0.728522621	-3.152278662	1.234888961	1.419319247	-0.030444054	1.056049194	1.160265886	-0.736251365	-2.661144045	3.013416629	0.478065549	-1.000937842	1.846241282	0.69354919	2.744347372	-0.553567397	-0.359058308	-1.986300791	-3.657004764	1.033333379	2.001709535	2.230996241	-1.08408022	-1.280409683	3.226926419	2.888216137	3.120422158	-3.099017256	1.394046723	-2.566058383	-1.410507483	-0.20817068	1.900118662	-1.114231037	0.392588478	3.097441081	-1.342396501	-0.144178997	-2.720661706	-3.710816689	1.421827125	-2.87371241	0.504673916
O[C@H](SC1C(C1)C)C([C@@H]1Cl)NC(/C)nc1	0	-1.213900022	-2.901871295	-1.840424013	-2.897373695	0.371657689	-1.014240234	1.095201224	-2.294699805	2.27636108	-2.771537165	-1.341906926	-2.399930999	-0.840579413	-2.935108554	2.144293128	0.454699438	-2.709631843	0.965042428	-3.184781066	1.455439024	-2.805050758	1.513273002	0.630156759	1.4980354	-0.793313199	1.115587243	-2.786799794	2.849158689	2.916476335	0.905726507	0.416156886	0.34191066	-2.203849626	-2.925006583	3.143716894	-1.608369609	0.057757899	-0.452492004	-2.280077618	3.239676107	-0.460041041	0.138129065	3.187116188	-0.152206883	2.603812418	-0.689597244	-1.332603467	-3.46023841
N=C([C@]1NC[C@H](C(=O)N/C)C1)N1C[C@@H](Br)[C@H]n1	0	0.614607787	2.485550126	-0.249880916	-0.595999193	-0.151405665	3.082575573	0.631121204	1.210531612	0.91909464	-2.447958623	0.441515463	-2.649789766	-3.384667149	-1.070026758	1.159172728	0.439202585	2.354648456	1.809779051	-2.019740139	2.353471048	2.156183468	-0.631954884	-0.928601148	1.216775825	-2.426793097	1.100814856	0.6051253	-3.756199264	0.393606939	0.719868548	1.580119388	-0.905214125	-1.665461497	1.340740495	-2.769286347	-2.147840891	3.242205415	1.140328135	-0.371702506	-2.063097051	0.181458953	-0.607547976	-1.932817023	1.148014242	-0.70118952	2.377837389	2.238578953	2.19706912
NC(=O)c1ncc(-n2cccc(F)nc2)ncs1	0	1.292431418	2.620966112	2.804138311	-1.161898911	2.88664572	-3.134722368	2.025369887	3.142208542	-0.620413167	-3.745730675	-2.351115899	2.231510524	-3.026535865	-1.274138684	-2.670037119	-1.074354874	-1.027135587	2.053500526	-1.743899784	-3.361024434	2.251949813	0.891106217	2.790665763	0.679114113	-2.682390556	-0.583552703	3.198057451	0.202581007	2.149029992	-1.09638423	0.279439598	2.88592304	-2.211110034	-1.405321602	-0.134649054	-1.073852712	1.474850202	-2.390186383	-2.815533113	0.864021324	-1.33127899	1.573820486	0.483075155	2.562895319	1.814460805	-2.144323603	-1.338786952	-1.609622077
[truncated: 148 more columns]
