# Supplementary material for: Interpretable Machine Learning Models for Molecular Design of Tyrosine Kinase Inhibitors Using Variational Autoencoders and Perturbation-Based Approach of Chemical Space Exploration
Source: Int J Mol Sci. 2022 Sep 24;23(19):11262. doi: 10.3390/ijms231911262 (PMC9569663; doi:10.3390/ijms231911262)
Supplement: Supplementary file 1 [file ijms-23-11262-s001.zip › SUPPLEMENTARY_MATERIALS/Original_Set_of_Generated_Molecules/Bayesian/Biased_final.csv]

known	sim	created	kinase	mol	rings	weight	csp3	hallkier	laputeASA	alicarbo	alihetero	alirings	amidebonds	arocarbo	arohetero	arorings	stereocenter	bridgehead	hba	hbd	rotatable	qed	SAS	logP
CN1CCN(c2ccc(Nc3ncc4c(n3)N3CCC(=O)N3C(c3cc(O)ccc3Cl)=C4)cc2)CC1	[0.7091092098641167]	Cn1ccn2n(-c3c(sc2(C=O)N/N=C(C)nc3ccccc3C)c3)c(=O)n(=O)n1	0.575191996	<img data-content="rdkit/molecule" src="data:image/png;base64,iVBORw0KGgoAAAANSUhEUgAAAMgAAADICAIAAAAiOjnJAAAABmJLR0QA/wD/AP+gvaeTAAAgAElEQVR4nO2deVyUVdvHfzPDDPtOCYSouOOSqaCGa4JFYPZUpD5paeaYWpZpUlbi0mvTa7mmr2jWY5YWmiZqi+RuPqKYaG4koCmLCCLrwKzX+8cZRxLBGea+B7Dz/fDhM/fNPedc9/Cb65z7OudcR0JE4HCERtrYBnDuT7iwOKLAhcURBS4sjihwYXFEgQuLIwpcWBxR4MLiiAIXFkcUuLA4osCFxREFLiyOKHBhcUSBC4sjClxYHFHgwuKIAhcWRxS4sDiiw…	4	426.122257436	0.2222222222222222	-3.67	174.49916057500386	1	2	3	0	0	1	1	1	4	11	1	1	0.631933	3.1558974	1.874087
CN1CCN(c2ccc(Nc3ncc4c(n3)N3CCC(=O)N3C(c3cc(O)ccc3Cl)=C4)cc2)CC1	[0.6783536585365854]	OC1P(/C(N)N(c2nccc(O)on2)C1(C1ccc2c1cc1)OC2)ccc(F)ccc1	0.505401322	<img data-content="rdkit/molecule" src="data:image/png;base64,iVBORw0KGgoAAAANSUhEUgAAAMgAAADICAIAAAAiOjnJAAAABmJLR0QA/wD/AP+gvaeTAAAgAElEQVR4nO2deViU1RfHvzPDOqyKooCs7rhLphZuiOaOmJhlklhSWZpoieWG+lTYJv5IEzPNNH1EU0HLUkEB19gLgVDZF0XZkW2W8/vjxYmQZZiZF8ju5+HxeZ1577lnhi/33vcu5wiICAyGphF2tAOMpxMmLAYvMGExeIEJi8ELTFgMXmDCYvACExaDF5iwGLzAhMXgBSYsBi8wYTF4gQmLwQtMWAxeYMJi8AITFoMXmLAYvMCExeAFJiwGLzBhMXiBCYvBC…	5	442.12061996999995	0.23809523809523808	-2.8399999999999985	178.50690290844537	1	4	5	0	0	0	0	5	5	8	3	0	0.62572706	2.5985107	3.9171042
CN1CCN(c2ccc(Nc3ncc4c(n3)N3CCC(=O)N3C(c3cc(O)ccc3Cl)=C4)cc2)CC1	[0.6748340990301174]	OCS(N=O)CC[C@H]1S2C(=O)N2c2C[C@H]3N2C(=C3)C12CCOCO2	0.448944444	<img data-content="rdkit/molecule" src="data:image/png;base64,iVBORw0KGgoAAAANSUhEUgAAAMgAAADICAIAAAAiOjnJAAAABmJLR0QA/wD/AP+gvaeTAAAcdklEQVR4nO3deVgUR8IG8LdnGI7hvgSMR8BvEzHeirICnmg2HsT1jiZeMWRjIgkunvGKml38VNSYxJV4ZPUTXTVqcD3BRDmMyCgIAmKEgMgxDIpcI8xV3x+NI/HAObpnRlO/xydPD/RU1cTX6pru6mqGEAKK4prA3A2gXk40WBQvaLAoXtBgUbygwaJ4QYNF8YIGi+IFDRbFCxosihc0WBQvaLAoXtBgUbygwaJ4QYNF8YIGi+IFDRbFCxosihc0WBQvaLAoX…	5	375.09226277199997	0.7857142857142857	-0.8100000000000002	144.61504714696034	0	5	5	1	0	0	0	7	0	7	3	5	0.8028593	3.4576933	0.90400714
CN1CCN(c2ccc(Nc3ncc4c(n3)N3CCC(=O)N3C(c3cc(O)ccc3Cl)=C4)cc2)CC1	[0.6439979392065945]	N#Cn1cc(S(C)(=O)=C)c2occ(C)nc(cc(/C(=O)nc1-c2cccc3cco1)occ3)o1	0.520856439	<img data-content="rdkit/molecule" src="data:image/png;base64,iVBORw0KGgoAAAANSUhEUgAAAMgAAADICAIAAAAiOjnJAAAABmJLR0QA/wD/AP+gvaeTAAAgAElEQVR4nO2deViTV/bHvwlhERCxlE1E3Be0blgr4jIdLXVBHUet1pFW2wqOtdTWhbZa4zI6WG2L2lZxjx2sUn/W4triqC0uVYOorMoiLiCbsi8hJOf3x4U0KmBI8rLN/Tx9+kTy5t6b5Jv7nnvuOeeKiAgcjrERN/YAOC0TLiyOIHBhcQSBC4sjCFxYHEHgwuIIAhcWRxC4sDiCwIXFEQQuLI4gcGFxBIELiyMIXFgcQeDC4ggCFxZHELiwOILAhcURBC4sj…	4	478.0947052959999	0.08695652173913043	-4.56	193.59606752712975	0	3	3	1	0	1	1	1	6	9	0	1	0.5477012	2.7103148	1.7737082
CO[C@@H]1[C@H](N(C)C(=O)c2ccccc2)C[C@H]2O[C@]1(C)n1c3ccccc3c3c4c(c5c6ccccc6n2c5c31)C(=O)NC4	[0.6401652039235932]	C(C(=c1nc2cc(C)ccc2cn1NC(=O)NC)c1cccn1c1C(F)ccc1OC(C)(C)O)O	0.753323992	<img data-content="rdkit/molecule" src="data:image/png;base64,iVBORw0KGgoAAAANSUhEUgAAAMgAAADICAIAAAAiOjnJAAAABmJLR0QA/wD/AP+gvaeTAAAeB0lEQVR4nO2deViUVfvHvzOAjICsbqBokloi5i9xwywi19TUUtDKjdzleinLRNPEXrOXCrXcktz31BZexYVX0QRFEbRLZHNBwVgTgQHZnbl/fxwaCVxmeQ6Dcj7XXHONw3POcz/j9znnPOfc931kRASBQGrkxjZA8GwihCXgghCWgAtCWAIuCGEJuCCEJeCCEJaAC0JYAi4IYQm4IIQl4IIQloALQlgCLghhCbgghCXgghCWgAtCWAIuCGEJuCCEJeCCEJaAC…	4	481.21253259599996	0.28	-3.8899999999999997	201.36577329370775	1	1	2	2	1	1	2	1	0	7	4	6	0.62254715	2.29266	4.24315
CO[C@@H]1[C@H](N(C)C(=O)c2ccccc2)C[C@H]2O[C@]1(C)n1c3ccccc3c3c4c(c5c6ccccc6n2c5c31)C(=O)NC4	[0.6344029458179905]	CCOc1ccc(C)c(C)/C(C(=O)c2cc3c(c(C(=O)N3C[C@H](C)OC)=Cl)c2=O)c1	0.582619048	<img data-content="rdkit/molecule" src="data:image/png;base64,iVBORw0KGgoAAAANSUhEUgAAAMgAAADICAIAAAAiOjnJAAAABmJLR0QA/wD/AP+gvaeTAAAgAElEQVR4nO2deVzU1frHP98ZBmFABAFZxA1xw7QEt3DDhXJL9Bp1TUfSSvOmqFeuKPkSLVM0y1HDpDLD0oxc0Yu5/FxCCUkRLqSoCCE7CAgIODAz5/fHEUJCtvme7wB+3y9fvvjCzHke9DNnec5znsMRQiAiwjcSfTsg0jYRhSXCBFFYIkwQhSXCBFFYIkwQhSXCBFFYIkwQhSXCBFFYIkwQhSXCBFFYIkwQhSXCBFFYIkwQhSXCBFFYIkwQhSXCBFFYIkwQh…	3	431.14995061199994	0.391304347826087	-2.57	178.18416272322696	2	1	3	0	0	0	0	2	0	6	0	7	0.7875767	2.8065279	0.5112468
CN1CCN(c2ccc(Nc3ncc4c(n3)N3CCC(=O)N3C(c3cc(O)ccc3Cl)=C4)cc2)CC1	[0.6334888543286677]	CCC12c(=O)nc(C(C(Cl)C[C@@H]2C2=C)C)N2(=O)[nH]c(F)c1F	0.543334853	<img data-content="rdkit/molecule" src="data:image/png;base64,iVBORw0KGgoAAAANSUhEUgAAAMgAAADICAIAAAAiOjnJAAAABmJLR0QA/wD/AP+gvaeTAAAgAElEQVR4nO2deXxTVdrHfzdL9wXoxtKylKUtUECLgKgsWhSwrBq2oWV7jcCMnRlEMq86VEEljKhB5MWKIkVwILgAI45ShWEqgtiFpRSklspSoRvdlyRNnvePU0JI2zRtc5ukvd8Pnw/tyb3nPGl+Oee55zznORwRQUDA1ojsbYBAx0QQlgAvCMIS4AVBWAK8IAhLgBcEYQnwgiAsAV4QhCXAC4KwBHhBEJYALwjCEuAFQVgCvCAIS4AXBGEJ8IIgLAFeEIQlw…	3	331.089910872	0.5714285714285714	-1.3100000000000003	131.01605622098296	0	3	3	1	0	0	0	5	4	3	1	1	0.788604	2.982551	4.014795
CO[C@@H]1[C@H](N(C)C(=O)c2ccccc2)C[C@H]2O[C@]1(C)n1c3ccccc3c3c4c(c5c6ccccc6n2c5c31)C(=O)NC4	[0.6285414480587618]	CC(N1C(c2ccnc([C@@H]3Cc(F)cc2S([NH+]3)N3C)NC(=O)C3=C(F)C(C)=C)C)=C1	0.55928028	<img data-content="rdkit/molecule" src="data:image/png;base64,iVBORw0KGgoAAAANSUhEUgAAAMgAAADICAIAAAAiOjnJAAAABmJLR0QA/wD/AP+gvaeTAAAgAElEQVR4nO2deVxTR9fHzw0BAoKCogIKCioUiorgvlaL1Uep1tZYpaK2T6WuWNtaXm0rVVuNrT5FrQt9rFatTy1WbRHFiuKCiktYZFNkUxER1LCFkJDlvH9MvEbWkOQmaXu/H/4gN/fOTOCXmTMzZ86hEBFYWAwNx9QNYPl7wgqLhRFYYbEwAissFkZghcXCCKywWBiBFRYLI7DCYmEEVlgsjMAKi4URWGGxMAIrLBZGYIXFwgissFgYgRUWCyOwwmJhBFZYL…	4	433.17423928009	0.3333333333333333	-2.6499999999999995	177.2463660165042	0	4	4	1	0	0	0	4	4	5	3	3	0.6612164	3.5242012	0.06709206
CN1CCN(c2ccc(Nc3ncc4c(n3)N3CCC(=O)N3C(c3cc(O)ccc3Cl)=C4)cc2)CC1	[0.6275933609958506]	C(/N)C(c2ncccc1C(C)C#N)o1-c1C(OC)on2C(=O)C(C(C)C)c(C)(C)c1Cl	0.615763425	<img data-content="rdkit/molecule" src="data:image/png;base64,iVBORw0KGgoAAAANSUhEUgAAAMgAAADICAIAAAAiOjnJAAAABmJLR0QA/wD/AP+gvaeTAAAgAElEQVR4nO2deVhT19bG3yTMIAgKMouoiCCOONtavajoBbFWtFXbatXUquXWqVrvrahVP3ptr9w6YqsWp1qqdWyxxmpxaq0DFjCiOCGzMsockqzvjxNDRIYA5ySBe34Pj4/ZOWfvFXiz9z5777WWgIjAw8M2Qn0bwNM64YXFwwm8sHg4gRcWDyfwwuLhBF5YPJzAC4uHE3hh8XACLyweTuCFxcMJvLB4OIEXFg8n8MLi4QReWDycwAuLhxN4YfFwAi8sHk7gh…	3	449.19555812	0.5909090909090909	-2.0200000000000005	187.78313339979775	0	3	3	1	0	0	0	4	4	6	1	4	0.7612035	1.7946057	1.264704
CO[C@@H]1[C@H](N(C)C(=O)c2ccccc2)C[C@H]2O[C@]1(C)n1c3ccccc3c3c4c(c5c6ccccc6n2c5c31)C(=O)NC4	[0.6264428121720882]	O=C(c1nnn2ccccc1CC[NH+]2)N1C(c(F)c1[N+]1=O)[C@@H]1Cl	0.474453901	<img data-content="rdkit/molecule" src="data:image/png;base64,iVBORw0KGgoAAAANSUhEUgAAAMgAAADICAIAAAAiOjnJAAAABmJLR0QA/wD/AP+gvaeTAAAcXUlEQVR4nO2deVhTx97HvwmrsonKIgoCUqSgFYuiFRBtrfoo8rYqvlrl9r22jVd9TatVY229VO0tuLTVW9FSW5WrtS691UvV4lJrxZar4o5sCi6gqCBbAFmS/N4/TowxCoSQSfC+83ny+GROTmZ+Bz85M2fOzBwREYHDMTZicwfA+c+Ei8VhAheLwwQuFocJXCwOE7hYHCZwsThM4GJxmMDF4jCBi8VhAheLwwQuFocJXCwOE7hYHCZwsThM4GJxmMDF4jCBi…	6	337.06050733218	0.3076923076923077	-2.3899999999999997	133.9310457482661	0	5	5	1	0	1	1	2	4	6	1	1	0.62378067	4.1750574	0.9772169
CN1CCN(c2ccc(Nc3ncc4c(n3)N3CCC(=O)N3C(c3cc(O)ccc3Cl)=C4)cc2)CC1	[0.6214099216710183]	CCOC(=O)c1cnc2nnc(SC)c3c(cccc4cc3ccc4OCC)ccc2c(=O)c1OC	0.625642857	<img data-content="rdkit/molecule" src="data:image/png;base64,iVBORw0KGgoAAAANSUhEUgAAAMgAAADICAIAAAAiOjnJAAAABmJLR0QA/wD/AP+gvaeTAAAZeElEQVR4nO3deVCUR94H8O/MOAynCCqKisgl4kkUjYpoNuKRkqxmDSYaYSUxKB5UvGtjFN31TCxF3RWxQCCaFXE1CopiNK8Go8YzGkDFA1HkkFM5RJiZfv9oM8EL5uqA+vuUlSLM8/TT43zn6X66+3mUMMZAiLFJG7sC5PVEwSJCULCIEBQsIgQFiwhBwSJCULCIEBQsIgQFiwhBwSJCULCIEBQsIgQFiwhBwSJCULCIEBQsIgQFiwhBwSJCULCIEBQsIgQFi…	4	503.15149189999994	0.2222222222222222	-3.9799999999999986	212.65625790505592	1	1	2	0	1	1	2	0	2	9	0	6	0.7162341	1.8082343	4.2406263
CN1CCN(c2ccc(Nc3ncc4c(n3)N3CCC(=O)N3C(c3cc(O)ccc3Cl)=C4)cc2)CC1	[0.6149035956227201]	C(Cnc(C)c2ccsc2n3n(C(=O)NC(C)C)c3c3c(O)c3c2)n2	0.700392857	<img data-content="rdkit/molecule" src="data:image/png;base64,iVBORw0KGgoAAAANSUhEUgAAAMgAAADICAIAAAAiOjnJAAAABmJLR0QA/wD/AP+gvaeTAAAfyElEQVR4nO2daVhUR9bHTy+ssogIKBgNaAigEFmMAw2K2g5BGzQaIvqI0WRofV1aTWIcl9gZE1+ZN2MGzWLIohAdRtskGkQN4BoQRCEI4ooLiogsIpvN1t3n/XDbFpGll3u7Wer3+KGXunX/wN+qulWnTrEQEQgEumEbWgChb0KMRWAEYiwCIxBjERiBGIvACMRYBEYgxiIwAjEWgRGIsQiMQIxFYARiLAIjEGMRGIEYi8AIxFgERiDGIjACMRaBEYixCIxAj…	4	357.125945848	0.35294117647058826	-2.61	149.20538072031795	1	2	3	2	0	1	1	2	0	6	2	1	0.7790223	1.7274765	3.2196417
CN1CCN(c2ccc(Nc3ncc4c(n3)N3CCC(=O)N3C(c3cc(O)ccc3Cl)=C4)cc2)CC1	[0.6142857142857143]	C1CC(C(/N)n/N2c3ccccc3c3cccccc3=SC2C1CN1C)CO1	0.596348023	<img data-content="rdkit/molecule" src="data:image/png;base64,iVBORw0KGgoAAAANSUhEUgAAAMgAAADICAIAAAAiOjnJAAAABmJLR0QA/wD/AP+gvaeTAAAgAElEQVR4nO2deVhTx97Hf1kABSEgggUEBRUVRETUuqHV4lIqtbWmiwW9vVW01ot9296bVqvQ1iVW26K3tm9s66MoXo3LYy1arlB9KyKKyGLZERRZwiYkIBDIMu8fg5GyhCzn5AQ7n4eHhxzmzPwSvsz8zpwz32EhhIBAoBo20wEQnk6IsAi0QIRFoAUiLAItEGERaIEIi0ALRFgEWiDCItACERaBFoiwCLRAhEWgBSIsAi0QYRFogQiLQAtEWARaIMIi0AIRF…	5	396.198382516	0.4090909090909091	-1.8299999999999994	169.95230681858874	1	3	4	0	1	0	1	4	2	5	3	0	0.81660205	1.9900948	4.053594
CO[C@@H]1[C@H](N(C)C(=O)c2ccccc2)C[C@H]2O[C@]1(C)n1c3ccccc3c3c4c(c5c6ccccc6n2c5c31)C(=O)NC4	[0.6122980719124544]	CC1=C(C(C(C=O)Oc2coc3c2c(=O)cc3c(O)ccc[nH]3)C(=O)cc3C)OC1	0.60592994	<img data-content="rdkit/molecule" src="data:image/png;base64,iVBORw0KGgoAAAANSUhEUgAAAMgAAADICAIAAAAiOjnJAAAABmJLR0QA/wD/AP+gvaeTAAAgAElEQVR4nO2deVyU1f7HP7MwIAOKoLIIJoq4IKAioqKZSGqGhiJeuzdMKckWuXZbsOWqlSXW1ahfpdzqKpqgpOVSauJSmoIJLoS7oCI7iMo6DMx8f38cHEdUmO2Zh7Hn/ZoXr+d55nnO+TLzmbN8z/ecIyIiCAiYGjHfBgg8nAjCEuAEQVgCnCAIS4ATBGEJcIIgLAFOEIQlwAmCsAQ4QRCWACcIwhLgBEFYApwgCEuAEwRhCXCCICwBThCEJcAJgrAEOEEQl…	4	409.11615194800004	0.22727272727272727	-3.8099999999999996	171.3849345161529	1	2	3	0	0	1	1	2	4	8	2	2	0.8311113	2.5313063	1.8532926
CO[C@@H]1[C@H](N(C)C(=O)c2ccccc2)C[C@H]2O[C@]1(C)n1c3ccccc3c3c4c(c5c6ccccc6n2c5c31)C(=O)NC4	[0.6115183246073298]	OCC(Nc(N2C[C@@H](OCl)c3cc3c2ccs12)cc3c(I)ccc3n2)c1F	0.600367346	<img data-content="rdkit/molecule" src="data:image/png;base64,iVBORw0KGgoAAAANSUhEUgAAAMgAAADICAIAAAAiOjnJAAAABmJLR0QA/wD/AP+gvaeTAAAgAElEQVR4nO2deVyU1f7HPzPDzhggoSAqbpi4Ky4QuDZ6NSmynItl2I7VVaxbXbQsrpo23RbJssSbpZb+rmQZlt4U0VRcGyQVFVAQVGSXdVhmeb6/Pw7OHUFgWJ4ZrPN+8cc8z3PmnDPMZ85znu/5fr9HQkTgcDoaqbU7wPljwoXFEQUuLI4ocGFxRIELiyMKXFgcUeDC4ogCFxZHFLiwOKLAhcURBS4sjihwYXFEgQuLIwpcWBxR4MLiiAIXFkcUuLA4osCFx…	5	516.952401588	0.2222222222222222	-1.2000000000000004	176.2225194799332	2	3	5	0	0	0	0	3	2	5	2	2	0.7537072	2.6550126	4.5655
CO[C@@H]1[C@H](N(C)C(=O)c2ccccc2)C[C@H]2O[C@]1(C)n1c3ccccc3c3c4c(c5c6ccccc6n2c5c31)C(=O)NC4	[0.6112852664576802]	COC(=O)N(C)c1cc2c(C)N(-c1c(C)nc3cccc[n+]3c1)[C@]2[C@H]1Br	0.603753901	<img data-content="rdkit/molecule" src="data:image/png;base64,iVBORw0KGgoAAAANSUhEUgAAAMgAAADICAIAAAAiOjnJAAAABmJLR0QA/wD/AP+gvaeTAAAcVUlEQVR4nO2deVhUR9b/v92ssqsYVNYQ1IhxG9yCqChEJfoOuJBEI5o3jktM7IzGCSZRMePWOvKIzmjkjRqJv0RtNSgZjQbcAsRlUDGTROMSRVnEhR1Zu8/vjyKdFqVp6FtejPV5fHy6L/fec5r+UlX31KlTCiKCQCA1SrkdEPwxEcIScEEIS8AFISwBF4SwBFwQwhJwQQhLwAUhLAEXhLAEXBDCEnBBCEvABSEsAReEsARcEMIScEEIS8AFISwBF4SwBFwQw…	5	414.06858936809004	0.2631578947368421	-2.4099999999999997	159.78697469516183	0	4	4	1	0	1	1	1	4	4	0	1	0.62410176	3.7765193	0.2773205
CN1CCN(c2ccc(Nc3ncc4c(n3)N3CCC(=O)N3C(c3cc(O)ccc3Cl)=C4)cc2)CC1	[0.6111111111111112]	C[C@H](Nc1ccnn1SC)c1nc(-n2C)cc3c(N(C(F)C)c(F)cc3C2=O)ccc1	0.6925253290000001	<img data-content="rdkit/molecule" src="data:image/png;base64,iVBORw0KGgoAAAANSUhEUgAAAMgAAADICAIAAAAiOjnJAAAABmJLR0QA/wD/AP+gvaeTAAAefUlEQVR4nO2deVxTx9rHnyTsi5bNDbfWBRWtBa5aRQVttFoQS92vpXWpuKB4rxWxVov32ipuNRalpZZWbCuCelXcX9x3IYJUwAVBdgrIvoYsz/vHYC4XNYTkTIJ2vh/+yAmT50ySX2bmzJn5PTxEBAaDa/j6rgDj9YQJi0EFJiwGFZiwGFRgwmJQgQmLQQUmLAYVmLAYVGDCYlCBCYtBBSYsBhWYsBhUYMJiUIEJi0EFJiwGFZiwGFRgwmJQgQmLQQUmLAYVm…	4	444.154386764	0.2857142857142857	-3.1399999999999992	181.3934841882967	0	2	2	0	0	2	2	2	2	8	1	5	0.6545433	2.939262	1.1271248
CO[C@@H]1[C@H](N(C)C(=O)c2ccccc2)C[C@H]2O[C@]1(C)n1c3ccccc3c3c4c(c5c6ccccc6n2c5c31)C(=O)NC4	[0.6075550891920252]	Cl(C)C(=O)c1cncc2sc3nc(C(F)c3)c(N3[C@H](C(=O)C)cc3)nc12	0.632168186	<img data-content="rdkit/molecule" src="data:image/png;base64,iVBORw0KGgoAAAANSUhEUgAAAMgAAADICAIAAAAiOjnJAAAABmJLR0QA/wD/AP+gvaeTAAAgAElEQVR4nO2deVxTZ9bHT0IIAVQWBUEkQFBAsEUFl+KCSwTX0XGtOi7z2qJWxbbawaqVWmvFWi11nFraWge1apG2ilhFUNm01aKiAgIFlFVA9hAI2c77x8UYAVnvTQLzfD/+kedy7/Oc4I/nPts5h4WIQCDQDVvbBhB6JkRYBEYgwiIwAhEWgRGIsAiMQIRFYAQiLAIjEGERGIEIi8AIRFgERiDCIjACERaBEYiwCIxAhEVgBCIsAiMQYREYgQiLwAhEWARGI…	4	392.051002588	0.23529411764705882	-2.32	156.25509557329238	0	3	3	0	0	1	1	2	2	7	0	3	0.5469322	2.6921299	2.197782
C[C@H]1C=CC(c2nn(C3=CCCC(C(=O)NCc4ccc(P(=O)(O)O)c(P(=O)(O)O)c4)=C3)c3ncnc(N)c23)=CC1	[0.6072175732217573]	COc1cc(OC)nc(SC3ccc(CC(=O)C3=S(=O)[N+]4C)cc3C(C(C)C)ccc43)cc2cccccc2c1	0.612614719	<img data-content="rdkit/molecule" src="data:image/png;base64,iVBORw0KGgoAAAANSUhEUgAAAMgAAADICAIAAAAiOjnJAAAABmJLR0QA/wD/AP+gvaeTAAAgAElEQVR4nO2deVzU1frHn2EYNtlBRE1QBC0IN0xUsHK5mqLXTKa8KVoWSHmjuqG45I+8LpGW4VJKuIRLBpkLpqlErojKgKyisojDJusgMzDAzHyf3x9H5xICzvL9gtp5v/wDZ77nOWfgM+c85znPOYeHiEChsI1BdzeA8mxChUXhBCosCidQYVE4gQqLwglUWBROoMKicAIVFoUTqLAonECFReEEKiwKJ1BhUTiBCovCCVRYFE6gwqJwAhUWhROosCicQIVF4…	5	574.19545098809	0.28125	-3.4599999999999986	241.87201656321642	3	2	5	0	0	0	0	3	2	6	1	5	0.61070555	3.0333679	3.4770284
CN1CCN(c2ccc(Nc3ncc4c(n3)N3CCC(=O)N3C(c3cc(O)ccc3Cl)=C4)cc2)CC1	[0.6067297581493165]	CCC(C)C(CNC(C)C1=Nc([N+](=O)c2c(C(C)C)n1n1C)C1(C)C)C2	0.604715805	<img data-content="rdkit/molecule" src="data:image/png;base64,iVBORw0KGgoAAAANSUhEUgAAAMgAAADICAIAAAAiOjnJAAAABmJLR0QA/wD/AP+gvaeTAAAbkklEQVR4nO2daVhUR9bHTzfdzY5ENtlcQRDFZXAHoyC4gRuIjgtjjA7EyYREjfLqJKJZTGuiITNGwbgEoz7PoBAF0YkQdQY1A+KGqNERQRBZFASUpZvuPu+H6rREoYXmFreF+j1+uDR1q85t/5yqW3XqlAARgcHgGiHfBjA6J0xYDCowYTGowITFoAITFoMKTFgMKjBhMajAhMWgAhMWgwpMWAwqMGExqMCExaACExaDCkxYDCowYTGowITFoAITFoMKTFgMK…	4	362.29143719209	0.85	-1.27	157.80574620952885	0	4	4	0	0	0	0	4	4	5	1	3	0.75771856	3.0130334	1.8661649
C[C@H]1C=CC(c2nn(C3=CCCC(C(=O)NCc4ccc(P(=O)(O)O)c(P(=O)(O)O)c4)=C3)c3ncnc(N)c23)=CC1	[0.6066525871172123]	O[C@@H](C)OP(/S(C)C#N)(=O)(F)[C@H](C(=O)NC1(C)C)C1=C	0.40728571399999997	<img data-content="rdkit/molecule" src="data:image/png;base64,iVBORw0KGgoAAAANSUhEUgAAAMgAAADICAIAAAAiOjnJAAAABmJLR0QA/wD/AP+gvaeTAAAgAElEQVR4nO2deVxTV/r/P1kIYUdWFbQFxX0BgQHFvWhtZRwVcakFbevQ0SIzbW2xrYqOtjK+7FRsbUUdfwWn1aFqLdQVSwuUr1siiyCCiKgoQkCQsGc5vz8uQlgNSW5yoff9yh9w7sl5npt8cu5znnvOuRxCCFhYdA3X0A6w9E9YYbHQAissFlpghcVCC6ywWGiBFRYLLbDCYqEFVlgstMAKi4UWWGGx0AIrLBZaYIXFQgussFhogRUWCy2wwmKhBVZYLLTAC…	1	326.08654297	0.6363636363636364	-0.8700000000000001	118.7937603647576	0	1	1	1	0	0	0	3	0	5	3	4	0.8062589	4.316856	0.73343635
CN1CCN(c2ccc(Nc3ncc4c(n3)N3CCC(=O)N3C(c3cc(O)ccc3Cl)=C4)cc2)CC1	[0.6058546785154209]	CCNC(=O)C1=S(=N/[C@@H](Nc3ccccc3F)N(C2C)cc2C)(C(=N)N)NC(=O)N1	0.7038232320000001	<img data-content="rdkit/molecule" src="data:image/png;base64,iVBORw0KGgoAAAANSUhEUgAAAMgAAADICAIAAAAiOjnJAAAABmJLR0QA/wD/AP+gvaeTAAAfZElEQVR4nO2deVhTV/rHv2FfRLQIiIpV0CpubCoiLiPi0ilWW0WrDrW1ijP+OtpWLTM61tpNqm2l02dqcWlL69MqjoqI+75rJ0FEZDWobMq+xRCE5P39cWOMCCGQe0HC+Tz8cZPcnPMSPrzn3OW8ERERGAy+MWnrABjGCROLIQhMLIYgMLEYgsDEYggCE4shCEwshiAwsRiCwMRiCAITiyEITCyGIDCxGILAxGIIAhOLIQhMLIYgMLEYgsDEYggCE4shCEwsh…	3	436.1805212600001	0.3333333333333333	-3.2800000000000002	173.9169881465903	0	2	2	3	1	0	1	3	0	6	6	6	0.55824053	3.8846111	0.713209
CN1CCN(c2ccc(Nc3ncc4c(n3)N3CCC(=O)N3C(c3cc(O)ccc3Cl)=C4)cc2)CC1	[0.6054564533053515]	C(S(NC(=O)C(c1cc2oc3occc2SC1=O)c3CO)[N+](=O)C)Cl	0.6717543859999999	<img data-content="rdkit/molecule" src="data:image/png;base64,iVBORw0KGgoAAAANSUhEUgAAAMgAAADICAIAAAAiOjnJAAAABmJLR0QA/wD/AP+gvaeTAAAgAElEQVR4nO2deVyU1f7HPzPDOoAIiAiooAiJ4YaalqK4ZSqlLaRe11tGWUY3s/hldVHTG5W5Z5qWuS/ldddELc2Log4uiCibbMqiMoDAMMwwc35/nHEgZJ15FtDzfvnHnOd5ON8v8plzznPO93yPhBACBoNrpGI7wHg8YcJi8AITFoMXmLAYvMCExeAFJiwGLzBhMXiBCYvBC0xYDF5gwmLwAhMWgxeYsBi8wITF4AUmLAYvMGExeIEJi8ELTFgMXmDCYvACE…	3	404.99763226808994	0.2857142857142857	-1.88	153.43997330918177	0	2	2	1	0	1	1	2	3	7	3	5	0.80894345	1.9471569	2.8763576
CN1CCN(c2ccc(Nc3ncc4c(n3)N3CCC(=O)N3C(c3cc(O)ccc3Cl)=C4)cc2)CC1	[0.6049709148598625]	COC(C)c2nc(CC(=O)[C@H](O)c2[NH+]2C(OC(O)[C@@H]2C)N)n1cccn1	0.5550821810000001	<img data-content="rdkit/molecule" src="data:image/png;base64,iVBORw0KGgoAAAANSUhEUgAAAMgAAADICAIAAAAiOjnJAAAABmJLR0QA/wD/AP+gvaeTAAAcaUlEQVR4nO2deVxU9frHP7PJLonAsLjhvoELaIaUe1qipaXXDTUx3LHULKEu3W4lmRUu5K5x9ZpmerVcWPylaUooLrghbqAi68i+w8zz++OM04QIDHPOzIDf94s/hjPnPM9zZj7znO/5Ls8REREYDL4RGzsARtOECYshCExYDEFgwmIIAhMWQxCYsBiCwITFEAQmLIYgMGExBIEJiyEITFgMQWDCYggCExZDEJiwGILAhMUQBCYshiAwYTEEgQmLIQhMWAxBY…	3	366.1771952880901	0.5625	-1.95	150.05374564089675	0	2	2	0	0	1	1	6	0	9	4	3	0.6850829	4.142265	-0.33419776
CN1CCN(c2ccc(Nc3ncc4c(n3)N3CCC(=O)N3C(c3cc(O)ccc3Cl)=C4)cc2)CC1	[0.6028257456828885]	CC(C(C)n1C(C#N)=c2cn[nH]ccc2=C)c2c1CC(N2c1cc2ccc1)OCO2	0.664078239	<img data-content="rdkit/molecule" src="data:image/png;base64,iVBORw0KGgoAAAANSUhEUgAAAMgAAADICAIAAAAiOjnJAAAABmJLR0QA/wD/AP+gvaeTAAAgAElEQVR4nO2daVxTVxrGnyQskR0FFHWgVeuCVVDckIotUjdwL3ZRtK2KyjjqqBWtVWzHUaozFbcq1brWtq5FSlUqKoq4FcStWinuVhRFFlkMCXnnw8E0ZQ3JvQky5//zQxJyzznCc+/Z3vc5EiIChyM0UlM3gFM/4cLiiAIXFkcUuLA4osCFxREFLiyOKHBhcUSBC4sjClxYHFHgwuKIAhcWRxS4sDiiwIXFEQUuLI4ocGFxRIELiyMKXFgcUeDC4ogCFxZHF…	5	401.185174976	0.30434782608695654	-3.499999999999999	175.40834049197775	0	4	4	0	1	0	1	3	2	7	1	1	0.8244681	2.490795	2.8051434
CO[C@@H]1[C@H](N(C)C(=O)c2ccccc2)C[C@H]2O[C@]1(C)n1c3ccccc3c3c4c(c5c6ccccc6n2c5c31)C(=O)NC4	[0.5988402741170269]	CSc1ncc(N2C(F)c(c(C)cc2Cl)n2nnccc2cccc(C)c12)C[C@@H](C)C2	0.554222616	<img data-content="rdkit/molecule" src="data:image/png;base64,iVBORw0KGgoAAAANSUhEUgAAAMgAAADICAIAAAAiOjnJAAAABmJLR0QA/wD/AP+gvaeTAAAgAElEQVR4nO2deViTx/bHTxIICLIjq4IoqGGRVlGx7opUVKzVpnXDtY23omhrW/prtbS1vVK1FfWqFyxWqraW61ZcUNG6gMVKEMVQWW2RYNgjayDb/P4YjDECAnnfJNj5PD4+ed+8mTnAN7OcmTmHgRACAoFqmPo2gPBiQoRFoAUiLAItEGERaIEIi0ALRFgEWiDCItACERaBFoiwCLRAhEWgBSIsAi0QYRFogQiLQAtEWARaIMIi0AIRFoEWiLAItECERaAFI…	5	457.15032270000006	0.34782608695652173	-2.379999999999999	191.34124705131228	0	5	5	0	0	0	0	2	4	6	0	0	0.6843831	1.8760867	4.070763
C[C@H]1C=CC(c2nn(C3=CCCC(C(=O)NCc4ccc(P(=O)(O)O)c(P(=O)(O)O)c4)=C3)c3ncnc(N)c23)=CC1	[0.598821638993037]	COC(=O)c1ccc(C)n(NC(=S)[C@@]2=C)C2=CC(N)CC(C3=C)CC(C(Cl)C)n3c1=O	0.61959141	<img data-content="rdkit/molecule" src="data:image/png;base64,iVBORw0KGgoAAAANSUhEUgAAAMgAAADICAIAAAAiOjnJAAAABmJLR0QA/wD/AP+gvaeTAAAgAElEQVR4nO2deVRUR/bHby80DTT7pmiQIKCgCIgLChHUdsGIy4lonBwncSOahSSOSWuW6RPNGNRfDE7c0CQjhhjFLEoUFQwoYBACuAEKCIqIAZFWdhrod39/FLSIiiz9eoH6HA6nee9VvUv3t6vqVd26l4OIQKGoGq6mDaD0TaiwKKxAhUVhBSosCitQYVFYgQqLwgpUWBRWoMKisAIVFoUVqLAorECFRWEFKiwKK1BhUViBCovCClRYFFagwqKwAhUWhRWos…	3	462.149239404	0.4090909090909091	-2.42	190.7112195529107	0	2	2	1	0	1	1	4	2	6	2	2	0.7763157	3.3573716	4.2973123
CN1CCN(c2ccc(Nc3ncc4c(n3)N3CCC(=O)N3C(c3cc(O)ccc3Cl)=C4)cc2)CC1	[0.5985208663497095]	COc1ccc(C(N=C)C)[nH+]c1C(C12c(Cl)ccc2)c2ccccc12	0.6143333329999999	<img data-content="rdkit/molecule" src="data:image/png;base64,iVBORw0KGgoAAAANSUhEUgAAAMgAAADICAIAAAAiOjnJAAAABmJLR0QA/wD/AP+gvaeTAAAfPklEQVR4nO2deVRTR/vHn4Q9KAQQWUQFrFawC4hQF9ACgVoFd5TacrS1xqpH3Hqgv572UO0itrXyVvsq0rd96dtWi1UUcQFSZHFBAXGhqCgUAVEEWWSHJPP7Y/A2ZQlZ7iQB53P4g3tz78yT5JuZ58488wwHIQQUCttwtW0AZWhChUUhAhUWhQhUWBQiUGFRiECFRSECFRaFCFRYFCJQYVGIQIVFIQIVFoUIVFgUIlBhUYhAhUUhAhUWhQhUWBQiUGFRiECFR…	4	351.12586736008996	0.23809523809523808	-2.3899999999999992	152.27883202129524	2	0	2	0	1	1	2	3	0	2	0	4	0.7812299	2.538209	3.9289155
CN1CCN(c2ccc(Nc3ncc4c(n3)N3CCC(=O)N3C(c3cc(O)ccc3Cl)=C4)cc2)CC1	[0.5961236249345206]	CNC([O-])NC(c2nccc(=N)C(C#N)C(F)c2(C)C)n2-c1cnn2c(=O)ccc1	0.575266401	<img data-content="rdkit/molecule" src="data:image/png;base64,iVBORw0KGgoAAAANSUhEUgAAAMgAAADICAIAAAAiOjnJAAAABmJLR0QA/wD/AP+gvaeTAAAgAElEQVR4nO2deVyTx9bHf2FHBATcwK24L7iBuGFdwe1CRVu8aoltrVK1Lfa60VoVqb1qNy+9Vm3dtVdsofhKbKmKem+LuFRQ6goi4AaKIBBAEEhy3j8mBAgIIcnzJNTn++GPLM8zc0J+mTkzc+aMiIggIKBvTAxtgMBfE0FYApwgCEuAEwRhCXCCICwBThCEJcAJgrAEOEEQlgAnCMIS4ARBWAKcIAhLgBMEYQlwgiAsAU4QhCXACYKwBDhBEJYAJwjCEuAEQ…	3	413.18552374391004	0.42105263157894735	-3.2	172.77143718554055	0	3	3	1	0	0	0	4	2	9	3	5	0.6624025	3.2032595	2.9193182
Nc1ncnc2c1c(C1=C[C@@H](O)CC=C1)nn2C1=CCCC([P@](=O)(O)CC(=O)O)=C1	[0.5960125918153201]	OC(=O)NC(=O)NC1(Oc2scccn1)[NH+](C(Cl)C)c1c(N)c(F)ccc2[nH+]1	0.604218782	<img data-content="rdkit/molecule" src="data:image/png;base64,iVBORw0KGgoAAAANSUhEUgAAAMgAAADICAIAAAAiOjnJAAAABmJLR0QA/wD/AP+gvaeTAAAgAElEQVR4nO2de1xU1RbHf8MwvAcQFSRfoPnCF4mKhIkp2dWUkisaFnZLJcug8kVaCZYmRSapaaCo2FVL01s+yEeahpoioCiiKCoEPgCVGd6PmVn3jzMMIwLCzDlzmDzfz3z8sA/nrL2QH3vvs/dea4uICAICbGPCtwMC/0wEYQlwgiAsAU4QhCXACYKwBDhBEJYAJwjCEuAEQVgCnCAIS4ATBGEJcIIgLAFOEIQlwAmCsAQ4QRCWACcIwhLgBEFYApwgCEuAE…	3	430.06153273218007	0.2	-2.829999999999999	166.88536358317333	0	3	3	3	0	0	0	3	4	6	6	2	0.65010387	4.1970587	-0.13874102
CN1CCN(c2ccc(Nc3ncc4c(n3)N3CCC(=O)N3C(c3cc(O)ccc3Cl)=C4)cc2)CC1	[0.595063025210084]	CC(F)n1nc(C[C@H](c2ccccc2C2CC2)c2c1OCC(=O)c1(C)C)C12	0.682120567	<img data-content="rdkit/molecule" src="data:image/png;base64,iVBORw0KGgoAAAANSUhEUgAAAMgAAADICAIAAAAiOjnJAAAABmJLR0QA/wD/AP+gvaeTAAAgAElEQVR4nO2de1xUxfvHn70AiwIuCAgigloKXjJFTUVSkzIVL/mFTINS87umeTdbf/Uy1EyBTOlmrX7V1nugoGneMC+ZV0CJFAhEVO4CwrpcVpY98/tj8LRxWfZyZnereb969fKcnZ2ZZT87Z+aZeZ6HhxACCoVr+JbuAOWfCRUWhQhUWBQiUGFRiECFRSECFRaFCFRYFCJQYVGIQIVFIQIVFoUIVFgUIlBhUYhAhUUhAhUWhQhUWBQiUGFRiECFRSECFRaFC…	5	368.19000625999996	0.5454545454545454	-2.17	158.62344421231688	2	2	4	0	1	0	1	3	4	4	0	3	0.7412344	2.664778	4.6056
CN[C@H]1C[C@@H]2O[C@](C)([C@H]1OC)n1c3ccccc3c3c4c(c5c6ccccc6n2c5c31)[C@H](O)NC4=O	[0.5935175345377258]	OC1(NC1=C(c2c(c3ccc(Cl)c3cc3c(F)ccc2)C2)ccc3nc12)C1	0.5961547620000001	<img data-content="rdkit/molecule" src="data:image/png;base64,iVBORw0KGgoAAAANSUhEUgAAAMgAAADICAIAAAAiOjnJAAAABmJLR0QA/wD/AP+gvaeTAAAgAElEQVR4nO2deVhTx/rH34QthEVEQBaFCoIVWzfUqoDQilZKbF0atbXxp7Wltbahdrla71Oj9lbh2nubulW0G/W5WgEXolYr4kIUNxBRVGRzg6BEEDAhIdv8/hg9pmERyDlJbOfz8AfnzMnMEL/OzHnnfd9hIYSAQKAbtrU7QPhrQoRFYAQiLAIjEGERGIEIi8AIRFgERiDCIjACERaBEYiwCIxAhEVgBCIsAiMQYREYgQiLwAhEWARGIMIiMAIRFoERiLAIj…	8	376.077868968	0.13636363636363635	-2.689999999999999	158.6906411469363	2	4	6	0	2	0	2	1	6	3	2	0	0.6431285	2.1040015	4.3836923
CN1CCN(c2ccc(Nc3ncc4c(n3)N3CCC(=O)N3C(c3cc(O)ccc3Cl)=C4)cc2)CC1	[0.5920212765957447]	C[C@@]1(Cc2nc(C)c(c(=O)nc2cc1OC1=O)c1ccnc1Cl)c1	0.593096758	<img data-content="rdkit/molecule" src="data:image/png;base64,iVBORw0KGgoAAAANSUhEUgAAAMgAAADICAIAAAAiOjnJAAAABmJLR0QA/wD/AP+gvaeTAAAfcElEQVR4nO2deVxTV9rHn4SAKCAKyCKiliIg6oggWt9YUXFv1NqWdrSm1dbSam2srYpLx1hbLdUZTVt1xE7VtGotUmcaqaNirbL4KQIuNTCuoKigbLIaIJDn/eOESwxblntJxPP98Af3cHPuk/DLuc95zrnPw0NEoFDYhm9pAyidEyosCidQYVE4gQqLwglUWBROoMKicAIVFoUTqLAonECFReEEKiwKJ1BhUTiBCovCCVRYFE6gwqJwAhUWhROosCicQIVF4…	4	341.056718924	0.23529411764705882	-2.5999999999999996	141.80936759927724	1	2	3	0	0	1	1	1	4	6	0	0	0.823871	2.1135862	2.3711095
CN1CCN(c2ccc(Nc3ncc4c(n3)N3CCC(=O)N3C(c3cc(O)ccc3Cl)=C4)cc2)CC1	[0.5917503966155473]	Clc1nc2nc(NC(C)C[C@H]3)C(=O)c3cc(C)c3ccnnn2n3n1	0.524906282	<img data-content="rdkit/molecule" src="data:image/png;base64,iVBORw0KGgoAAAANSUhEUgAAAMgAAADICAIAAAAiOjnJAAAABmJLR0QA/wD/AP+gvaeTAAAgAElEQVR4nO2deVxU1fvHnxmGfYlFAWUTVESwlM0NwSVyY6CyMK0vmlYjauIefd0QU5tvpYz21SJTQ8mFbAOiBHIjf6mAKLngBqIsssuqwyzP7487DgMiDHDPAH7P+zUvXnPv3HvOc5nPnHvuc57zHA4iAoXCNtzuNoDyfEKFRSECFRaFCFRYFCJQYVGIQIVFIQIVFoUIVFgUIlBhUYhAhUUhAhUWhQhUWBQiUGFRiECFRSECFRaFCFRYFCJQYVGIQIVFIQIVF…	4	357.0979097480001	0.26666666666666666	-2.8100000000000005	148.333778132427	0	4	4	0	0	0	0	1	6	9	1	0	0.85499334	2.4288366	2.039483
CO[C@@H]1[C@H](N(C)C(=O)c2ccccc2)C[C@H]2O[C@]1(C)n1c3ccccc3c3c4c(c5c6ccccc6n2c5c31)C(=O)NC4	[0.5912215758857747]	OCC(Nc1ncc2c(SCl)cc(=O)n3nccc2CCCCl)cc2nccnc1c2COC(F)cccc3	0.594614719	<img data-content="rdkit/molecule" src="data:image/png;base64,iVBORw0KGgoAAAANSUhEUgAAAMgAAADICAIAAAAiOjnJAAAABmJLR0QA/wD/AP+gvaeTAAAgAElEQVR4nO2de1xUxfvHn92FBQHlooAooKLiLdPkYil4BU0FLwmiJlbIl75eIi2LTAstTRIttTQora+a6RfzZ4FaSVpCeEkQMREQRFguC4usXJdlb8/vj8GNUJFdzizgd94vXr4O58yZeY58zsycmWee4SEiMBhcw+9oAxhPJkxYDCowYTGowITFoAITFoMKTFgMKjBhMajAhMWgAhMWgwpMWAwqMGExqMCExaACExaDCkxYDCowYTGowITFoAITFoMKTFgMK…	4	590.1069932400001	0.2692307692307692	-3.089999999999999	238.3416620828222	0	4	4	1	0	0	0	2	6	9	2	5	0.49205983	1.6763748	4.168409
CN1CCN(c2ccc(Nc3ncc4c(n3)N3CCC(=O)N3C(c3cc(O)ccc3Cl)=C4)cc2)CC1	[0.589501312335958]	O/C(c1nccc2c1cccc1=O)NC1C(=O)N(C(=O)cnccc(=O)c2cccn1)C1=O	0.6180072129999999	<img data-content="rdkit/molecule" src="data:image/png;base64,iVBORw0KGgoAAAANSUhEUgAAAMgAAADICAIAAAAiOjnJAAAABmJLR0QA/wD/AP+gvaeTAAAgAElEQVR4nO2deVxUVf/HPzPDIvsgKuIeiiGKGykqai6kZWOuo+UTKmbjlrhk8st8mhZLTJ+eSbPETMW05xE1c0Ez9LEksRR3xFxYRDCWEhBBYJj5/v4442UcBhhg7gzQfb948Zp75s4958Jnvufcc77n+xUREQQEzI3Y2g0QaJoIwhLgBUFYArwgCEuAFwRhCfCCICwBXhCEJcALgrAEeEEQlgAvCMIS4AVBWAK8IAhLgBcEYQnwgiAsAV4QhCXAC4KwBHhBE…	4	445.1022332	0.09090909090909091	-4.4799999999999995	185.09174350162334	0	3	3	4	0	1	1	2	6	9	2	0	0.7483266	3.120692	0.07010412
CO[C@@H]1[C@H](N(C)C(=O)c2ccccc2)C[C@H]2O[C@]1(C)n1c3ccccc3c3c4c(c5c6ccccc6n2c5c31)C(=O)NC4	[0.5878306878306878]	COC(C(C(NC(=O)COC)(C(=O)O)s2)c(C)cc(C)(C)ccc2=C)C1=SC1	0.541	<img data-content="rdkit/molecule" src="data:image/png;base64,iVBORw0KGgoAAAANSUhEUgAAAMgAAADICAIAAAAiOjnJAAAABmJLR0QA/wD/AP+gvaeTAAAgAElEQVR4nO2deVxTV/r/P0kIREJYhIqgsokLi6ilLi2tW2k7KLWOFqe1BWd+VqpdcFqr2Frr0jqNWwdtO4q1M8PXbZraqoi2dam2uCKoYFRKx4IIIgqyJIGQ7fz+OBhTkS3cm8Bw3i9fvpJz733OE/LJc84995znCAghYDC4RmhvBxj/mzBhMXiBCYvBC0xYDF5gwmLwAhMWgxeYsBi8wITF4AUmLAYvMGExeIEJi8ELTFgMXmDCYvACExaDF5iwGLzAhMXgB…	2	427.1487150280001	0.55	-1.3499999999999996	173.93684402719288	0	2	2	1	0	0	0	3	0	5	3	7	0.8055239	2.792091	2.2459798
CO[C@@H]1[C@H](N(C)C(=O)c2ccccc2)C[C@H]2O[C@]1(C)n1c3ccccc3c3c4c(c5c6ccccc6n2c5c31)C(=O)NC4	[0.5864067439409906]	COC#CN1CNC(C(=O)Nn2C1C(=C(C)C)n2cc(F)ncnc(C)C1=O)C1=S	0.552432557	<img data-content="rdkit/molecule" src="data:image/png;base64,iVBORw0KGgoAAAANSUhEUgAAAMgAAADICAIAAAAiOjnJAAAABmJLR0QA/wD/AP+gvaeTAAAfDElEQVR4nO2deVxU1f//X3eGYdhXEUUlRUVFXHE3LRX8aCxqilZmaeloVkSZ4df6ifrRQk0izYXcQtP6uKSC20co/cRH3PAjLkBqaKWCIMswLDMwzLx/f1wcSUVgmDszyHk+/EOvw3m/7/j03nPPfZ9zOCICg2FoRKZOgPFswsRiCAITiyEITCyGIDCxGILAxGIIAhOLIQhMLIYgMLEYgsDEYggCE4shCEwshiAwsRiCwMRiCAITiyEITCyGIDCxGILAxGIIA…	3	433.13323672	0.3888888888888889	-3.1399999999999997	177.61684030921688	0	3	3	1	0	0	0	2	2	10	2	0	0.7699262	2.1750717	2.164607
C[C@H]1C=CC(c2nn(C3=CCCC(C(=O)NCc4ccc(P(=O)(O)O)c(P(=O)(O)O)c4)=C3)c3ncnc(N)c23)=CC1	[0.5830218900160171]	O=C(/C(n1cc(C)c2c(Cl)c1)sccccc12)C1c1cc(C)n(F)c1	0.6734523809999999	<img data-content="rdkit/molecule" src="data:image/png;base64,iVBORw0KGgoAAAANSUhEUgAAAMgAAADICAIAAAAiOjnJAAAABmJLR0QA/wD/AP+gvaeTAAAgAElEQVR4nO2deVhTx/rH3yQkgEEQFQRE3FvBpShuNdcdtWrqbusWbX0U7ZbaaxXtTxuXVrmtS7TWltvqba5tuVKrFa1VcSmN1C2AAgIiUbawB0RAIMnJ/P4YPU2DCdlOEJ3P4+MDk3Nm5sCXmffMvO87LIQQEAiOht3SHSA8mxBhERiBCIvACERYBEYgwiIwAhEWgRGIsAiMQIRFYAQiLAIjEGERGIEIi8AIRFgERiDCIjACERaBEYiwCIxAhEVgBCIsAiMQY…	5	374.065590032	0.21052631578947367	-1.9799999999999995	154.3077036175071	0	4	4	0	0	1	1	2	4	4	0	1	0.55113363	2.0642018	4.4899945
CN[C@H]1C[C@@H]2O[C@](C)([C@H]1OC)n1c3ccccc3c3c4c(c5c6ccccc6n2c5c31)[C@H](O)NC4=O	[0.5824879871863321]	Cc1cc(C)c2cc(CN3C(NO)c(=O)n3C3-c2ccccc3(C)O)n1	0.5642187820000001	<img data-content="rdkit/molecule" src="data:image/png;base64,iVBORw0KGgoAAAANSUhEUgAAAMgAAADICAIAAAAiOjnJAAAABmJLR0QA/wD/AP+gvaeTAAAgAElEQVR4nO2daVgUV9bH/92ssivEKCqKiAsKLohjxLhi4m6iEJcJ6jjaSp6IOo/aSUxe4swYW50xmGRi2jFGjMkYlzESFwyjQtAYFY0oBkVcAEFFEQShm6U574fbFC0gslR1FaR+jx/oS/W9p+0/t07de+45CiKCjAzfKMU2QKZlIgtLRhBkYckIgiwsGUGQhSUjCLKwZARBFpaMIMjCkhEEWVgygiALS0YQZGHJCIIsLBlBkIUlIwiysGQEQRaWjCBYim3As…	4	354.16919056399996	0.3684210526315789	-2.32	151.47588544595394	1	3	4	1	0	0	0	3	2	6	3	1	0.80328745	3.032252	1.9133028
CN1CCN(c2ccc(Nc3ncc4c(n3)N3CCC(=O)N3C(c3cc(O)ccc3Cl)=C4)cc2)CC1	[0.5808351177730193]	CON(CCN(Cl)C(F)c(OC[C@H](NC(C)C)c2cccc2n1)C1C1=C)[C@H]2C1=C2	0.561	<img data-content="rdkit/molecule" src="data:image/png;base64,iVBORw0KGgoAAAANSUhEUgAAAMgAAADICAIAAAAiOjnJAAAABmJLR0QA/wD/AP+gvaeTAAAc8ElEQVR4nO2daVgUV9bHT6/suIAGjAtrxn1DhYBiUIyiuGNADSOjCS6TQYMmaJIRn0RjO4ri6MQQo5EY0WASfVHRccOR0YyIyq5RXAAJKosgNDS9nffDxRZRsWnqdjXx/h4+NF1V557q/vetu54jQERgMLhGyLcDjD8mTFgMKjBhMajAhMWgAhMWgwpMWAwqMGExqMCExaACExaDCkxYDCowYTGowITFoAITFoMKTFgMKjBhMajAhMWgAhMWgwpMWAwqMGExq…	4	422.18848203600004	0.5714285714285714	-1.35	175.9828100036353	2	2	4	0	0	0	0	5	0	6	1	3	0.8202405	2.4107609	3.323997
CN1CCN(c2ccc(Nc3ncc4c(n3)N3CCC(=O)N3C(c3cc(O)ccc3Cl)=C4)cc2)CC1	[0.5796791443850268]	Cn1ccc(-c2[nH]c2C[C@@H](O)C)c1C2ccc(F)c1cc(F)cc2C(=O)cc1	0.575333333	<img data-content="rdkit/molecule" src="data:image/png;base64,iVBORw0KGgoAAAANSUhEUgAAAMgAAADICAIAAAAiOjnJAAAABmJLR0QA/wD/AP+gvaeTAAAc50lEQVR4nO2de1hU1drA35lhuCoiIt7wAnkh1FDxSxJQSCwzslIBPQSaFxLTKTWjTMVjp6QyGy+pVEdFEgUvFfrgBfXkpcwcAzmmmCKgIKDD/eLMMDPv98fC3RxgkMtee0DW7/HpmdnMrLU2/Vh77bXf9S4RIgKDwTdiUzeA8WTCxGJQgYnFoAITi0EFJhaDCkwsBhWYWAwqMLEYVGBiMajAxGJQgYnFoAITi0EFJhaDCkwsBhWYWAwqMLEYVGBiMajAxGJQg…	5	382.14928431999994	0.22727272727272727	-2.9899999999999993	161.10107027425258	3	1	4	0	0	1	1	2	2	4	2	4	0.81349766	2.6864846	2.1049788
CO[C@@H]1[C@H](N(C)C(=O)c2ccccc2)C[C@H]2O[C@]1(C)n1c3ccccc3c3c4c(c5c6ccccc6n2c5c31)C(=O)NC4	[0.5795334040296924]	C(C(c1nc2sc1C)C2c1C[C@H]2)c1NC(C1cccc(N)c(=O)nc2)C1	0.6474087479999999	<img data-content="rdkit/molecule" src="data:image/png;base64,iVBORw0KGgoAAAANSUhEUgAAAMgAAADICAIAAAAiOjnJAAAABmJLR0QA/wD/AP+gvaeTAAAbS0lEQVR4nO3de1SU1d4H8N/MMMNdMEUZFBWBFMEr6psvlZiKmoRKjp5zbHotr+nxUmaEruWop8jEbPJW1NECyk5oy4MsPaQmeRTzgg0iIIlcRWRQAZGZkbn93j82jSSKXGY/zwD7s1yuEWaeZ4PfefYz+ypARGAYaxPyXQCmc2LBYqhgwWKoYMFiqGDBYqhgwWKoYMFiqGDBYqhgwWKoYMFiqGDBYqhgwWKoYMFiqGDBYqhgwWKoYMFiqGDBYqhgwWKoYMFiq…	5	365.143607292	0.4	-2.21	156.34989407145224	2	2	4	1	0	1	1	4	2	5	2	0	0.81206465	2.9096727	1.9165138
CN1CCN(c2ccc(Nc3ncc4c(n3)N3CCC(=O)N3C(c3cc(O)ccc3Cl)=C4)cc2)CC1	[0.5792553191489361]	C/C(=C(O)c1nccc([S@](C(=O)sc2Cl)c2)c1C(C)(C(C)C)OCl)Cl	0.6040131360000001	<img data-content="rdkit/molecule" src="data:image/png;base64,iVBORw0KGgoAAAANSUhEUgAAAMgAAADICAIAAAAiOjnJAAAABmJLR0QA/wD/AP+gvaeTAAAgAElEQVR4nO2de3RTxdr/nyS932hL07SkLbRF7R1qAbnjQY4oBxWQiqI9vKiAqETwddElCuU9SxG5SAXhWI6+GF4QBRQBRRB/CLYWiym9V6AlbZM0TdqmTe+5z++PDTGkJU2TPUka5rNYrOy9Z888bb595tkzs59hIISAQKAbprMNILgnRFgELBBhEbBAhEXAAhEWAQtEWAQsEGERsECERcACERYBC0RYBCwQYRGwQIRFwAIRFgELRFgELBBhEbBAhEXAAhEWA…	2	439.971543444	0.375	-0.37000000000000016	168.64608523012072	0	1	1	0	0	1	1	1	0	5	1	5	0.7871834	2.091429	3.3226638
CN[C@H]1C[C@@H]2O[C@](C)([C@H]1OC)n1c3ccccc3c3c4c(c5c6ccccc6n2c5c31)[C@H](O)NC4=O	[0.5790598290598291]	CNC(=O)OCN1c2c(s/C/N=C\\cccco2)c2cccc(F)cc2ncc1CO	0.5529999999999999	<img data-content="rdkit/molecule" src="data:image/png;base64,iVBORw0KGgoAAAANSUhEUgAAAMgAAADICAIAAAAiOjnJAAAABmJLR0QA/wD/AP+gvaeTAAAgAElEQVR4nO2deVRT19rGnyTMowwKCg44gCA4USfEqc5Vi9ahtha1ekst/UTvum3ptQPaWqW9tnJ11Up70YraqnVEOygqbSOgAs6CCoKACsoYxkCG9/tjU6QOSEJOTiLnt1yumJyz93PMk332fvfe7xEREQQEdI2YbwECzyaCsQQ4QTCWACcIxhLgBMFYApwgGEuAEwRjCXCCYCwBThCMJcAJgrEEOEEwlgAnCMYS4ATBWAKcIBhLgBMEYwlwgmAsAU4QjCXAC…	3	444.12675437200005	0.19047619047619047	-3.3699999999999988	182.32931266906303	1	2	3	1	0	0	0	0	0	8	2	3	0.51606095	2.1291099	3.2123933
C[C@H]1C=CC(c2nn(C3=CCCC(C(=O)NCc4ccc(P(=O)(O)O)c(P(=O)(O)O)c4)=C3)c3ncnc(N)c23)=CC1	[0.5784729586426299]	COc1cc(N)c(/N2)c(/c(=N\C(c3ncoc3)cc2C2c1ccc2)[C@]1)n1	0.643930091	<img data-content="rdkit/molecule" src="data:image/png;base64,iVBORw0KGgoAAAANSUhEUgAAAMgAAADICAIAAAAiOjnJAAAABmJLR0QA/wD/AP+gvaeTAAAejUlEQVR4nO2deVxTV9rHfwmBhMWFLQF0alsQ1GrbARUBt7pWRdFa0HZkPlpb2plqrM64W5m2b5V22krV2qKoL7UVRevC1Ldal1oQRNTaKq4jICKQBAWBsJOc94+DMUVAktybhPR8P3785Obe+5wnyY9zzz33PM8jIISAweAaoaUdYNgmTFgMXmDCYvACExaDF5iwGLzAhMXgBSYsBi8wYTF4gQmLwQtMWAxeYMJi8AITFoMXmLAYvMCExeAFJiwGLzBhMXiBC…	5	345.12257472000005	0.15789473684210525	-3.3499999999999996	149.6070575016757	1	3	4	0	0	1	1	2	2	7	2	2	0.5525314	3.1325467	3.1733074
CN1CCN(c2ccc(Nc3ncc4c(n3)N3CCC(=O)N3C(c3cc(O)ccc3Cl)=C4)cc2)CC1	[0.5783841626538255]	N=C(c1cc(NS(=O)=O)C2C(C(F)(F)F)nc(C)nc2cc(C)nc2)sccc1[S-]2	0.648809524	<img data-content="rdkit/molecule" src="data:image/png;base64,iVBORw0KGgoAAAANSUhEUgAAAMgAAADICAIAAAAiOjnJAAAABmJLR0QA/wD/AP+gvaeTAAAgAElEQVR4nO2deUCU1frHv+/MMMMMMAOI7KKgIFdQUsp9y3CnRU3TvGaaYZaiZdqv20JlWmYp3bwlpje3FjXz5p67AS6FqIiKsjMgOuzMMAzMcn5/HBxRAWGY3ffzF+/hfc95Br5zznnPec7zMIQQsLAYG46lDWCxT1hhsZgEVlgsJoEVFotJYIXFYhJYYbGYBFZYLCaBFRaLSWCFxWISWGGxmARWWCwmgRUWi0lghcViElhhsZgEVlgsJoEVFgCcPXs2KyvL0…	3	475.0423709919101	0.29411764705882354	-2.2499999999999996	179.4043203562217	0	2	2	0	0	1	1	2	0	8	3	2	0.5771224	3.2498322	2.503036
C[C@H]1C=CC(c2nn(C3=CCCC(C(=O)NCc4ccc(P(=O)(O)O)c(P(=O)(O)O)c4)=C3)c3ncnc(N)c23)=CC1	[0.5702917771883289]	COCN(C)[NH+](N1[C@@H]2CCC(=O)N[C@H]1C)c1c(-c3cccc3n1)[nH]2	0.44202381	<img data-content="rdkit/molecule" src="data:image/png;base64,iVBORw0KGgoAAAANSUhEUgAAAMgAAADICAIAAAAiOjnJAAAABmJLR0QA/wD/AP+gvaeTAAAfp0lEQVR4nO2deVhT19bG3yTMg4JaJaIiiFqlFhWVwWpxqLWCU5Vqi9TZOnJra4uf3opTK1X7FG3VWkes3uJwHUBtK1ZFLdIKDhUQFQVRQUYRBAmQrO+PHWNEhQTOCXC7f08en5zkZK8VfHPO3muvvbaEiMDhCI20rh3g/G/ChcURBS4sjihwYXFEgQuLIwpcWBxR4MLiiAIXFkcUuLA4osCFxREFLiyOKHBhcUSBC4sjClxYHFHgwuKIAhcWRxS4sDiiwIXFE…	4	331.18770039609007	0.5	-1.9999999999999996	140.6111362668159	1	3	4	1	0	0	0	3	0	6	3	3	0.8354321	4.483689	1.4160742
CN1CCN(c2ccc(Nc3ncc4c(n3)N3CCC(=O)N3C(c3cc(O)ccc3Cl)=C4)cc2)CC1	[0.5694219340896812]	C1C(C)cnc2cc(C3=CCC3=O)s2(=O)NC(C(F)=C)C1	0.54847619	<img data-content="rdkit/molecule" src="data:image/png;base64,iVBORw0KGgoAAAANSUhEUgAAAMgAAADICAIAAAAiOjnJAAAABmJLR0QA/wD/AP+gvaeTAAAdi0lEQVR4nO2deVyTx9bHzxP2XUFBVFBcKoW6YmstuCG2LlBqrdYtavupuJbbTbHettxia11fc+u1hWpr0ba2cPVWWlHEBYp7A7iAQNiMyBJZBBOBQJLz/jEYERVZ8jxPSOb74Q8yefKcA/yYmWfmnDMMIgKFomsEfDtAMUyosCisQIVFYQUqLAorUGFRWIEKi8IKVFgUVqDCorACFRaFFaiwKKxAhUVhBSosCitQYVFYgQqLwgpUWBRWoMKisAIVFoUVqLAor…	3	308.09947700400005	0.4	-1.5300000000000002	123.21576890465086	1	2	3	0	0	0	0	3	0	3	1	2	0.7576585	2.6178434	3.369351
CN[C@H]1C[C@@H]2O[C@](C)([C@H]1OC)n1c3ccccc3c3c4c(c5c6ccccc6n2c5c31)[C@H](O)NC4=O	[0.569280343716434]	CC(C)[C@@H](c1cc(C(F)(F)C(F)o2F)n2ccc2n1)ncc2S	0.568668186	<img data-content="rdkit/molecule" src="data:image/png;base64,iVBORw0KGgoAAAANSUhEUgAAAMgAAADICAIAAAAiOjnJAAAABmJLR0QA/wD/AP+gvaeTAAAgAElEQVR4nO2deVxTV/r/n5sFwr4oSBAVQRTRulGtiNqpxh2t/WKsWtNWq9FX20Gn7ZjpqN/MT7FNa+2L6XTUdJmv1DrUFK2DS50i1ooL2iioLCqCEPZ9CXuW8/vjakxBIZB7boI975d/yOXmPE/IJ+ec+5xznodCCAGBwDQcWztAeDohwiJggQiLgAUiLAIWiLAIWCDCImCBCIuABSIsAhaIsAhYIMIiYIEIi4AFIiwCFoiwCFggwiJggQiLgAUiLAIWiLAIW…	3	348.0793709480001	0.42857142857142855	-1.6099999999999994	135.05227005024005	0	3	3	0	0	0	0	2	2	4	1	1	0.7721347	2.9765196	1.6799539
CO[C@@H]1[C@H](N(C)C(=O)c2ccccc2)C[C@H]2O[C@]1(C)n1c3ccccc3c3c4c(c5c6ccccc6n2c5c31)C(=O)NC4	[0.5681694731124389]	OCC(C)C(c1c[nH]c2ccccc21)C1ccnc2c3oc2cccc3c1=O	0.689841688	<img data-content="rdkit/molecule" src="data:image/png;base64,iVBORw0KGgoAAAANSUhEUgAAAMgAAADICAIAAAAiOjnJAAAABmJLR0QA/wD/AP+gvaeTAAAgAElEQVR4nO2deVxU1fvHP7Oxi2wqBCgqmZoLiimBS+pUZmi54I5LKWYaPzONygVTs/mKfcVcsW8ZpqKjaZHmMi4VKS6o5S4pO6Ki7Pss5/fHweuEMAwz987gcN8vX75m7tw55xnmM/ee85zzPI+AEAIeHrYRmtsAHsuEFxYPJ/DC4uEEXlg8nMALi4cTeGHxcAIvLB5O4IXFwwm8sHg4gRcWDyfwwuLhBF5YPJzAC4uHE3hh8XACLyweTuCFxcMJvLB4OIEXF…	5	372.14739249999997	0.21739130434782608	-3.1799999999999993	161.98507776647767	0	3	3	0	1	1	2	3	2	4	2	4	0.8402765	1.9356852	4.005936
C[C@@H]1C=CC(c2nn(C3=CCCC(C(=O)NCc4ccc(P(=O)(O)O)c(P(=O)(O)O)c4)=C3)c3ncnc(N)c23)=CC1	[0.5661178969729156]	c1ccc(CO)CC(=O)N2C(F)OC(Cl)(O)C2C(C2ccncc2=C)s1	0.532119048	<img data-content="rdkit/molecule" src="data:image/png;base64,iVBORw0KGgoAAAANSUhEUgAAAMgAAADICAIAAAAiOjnJAAAABmJLR0QA/wD/AP+gvaeTAAAfIUlEQVR4nO2deVyUVdvHf8MwLEIomCICiopKCBiSobgjuePSE+WSS1lP2qMoai71Jmnmo7mBmZnmq6aWYZprlEaKy4skSIILyqZssggoOGzDzPX+cYgIFYG5zwzo+X788OFm7rnOhfzmvs99zrXIiAgCgdQY6NsBwdOJEJaAC0JYAi4IYQm4IIQl4IIQloALQlgCLghhCbgghCXgghCWgAtCWAIuCGEJuCCEJeCCEJaAC0JYAi4IYQm4IIQl4IIQloALQlgCL…	3	400.065983956	0.4117647058823529	-1.4499999999999997	158.91302191402988	0	3	3	1	0	0	0	5	0	6	2	2	0.84319055	2.1802094	2.8769975
CN1CCN(c2ccc(Nc3ncc4c(n3)N3CCC(=O)N3C(c3cc(O)ccc3Cl)=C4)cc2)CC1	[0.5633047210300429]	C(=C)c1nccc2cccccc2c(C(=O)N2C(CO)(Cl)cccnccc5ccc[C@H]c1)c25	0.5291220870000001	<img data-content="rdkit/molecule" src="data:image/png;base64,iVBORw0KGgoAAAANSUhEUgAAAMgAAADICAIAAAAiOjnJAAAABmJLR0QA/wD/AP+gvaeTAAAgAElEQVR4nO2deVRT1/bH900CiIyCiiKCDForxQmn51AHUBRnn7ROSG2ftPqzWHU9YldrUWtb6kgdS1UURVS0DljFivosOPT5UERFcQBRlEGFMIghZNi/PzamFAQy3STA/SyXi4Tcc3eSL2fYZ5+9GUQEDg5dwzO0ARxNE05YHKzACYuDFThhcbACJywOVuCExcEKnLA4WIETFgcrcMLiYAVOWByswAmLgxU4YXGwAicsDlbghMXBCpywOFiBExYHK3DC4mAFT…	4	468.14787965600004	0.07142857142857142	-3.799999999999999	203.7932308694393	1	3	4	1	0	0	0	1	0	4	1	2	0.71732634	2.9380295	2.0988958
C[C@@H]1C=CC(c2nn(C3=CCCC(C(=O)NCc4ccc(P(=O)(O)O)c(P(=O)(O)O)c4)=C3)c3ncnc(N)c23)=CC1	[0.5606717226435536]	C[C@@]1(NC(=O)CC2COc2cc[nH+]cc2)c(I)c2-c2ccc(CO)c(C)c2C(C)C1	0.682194973	<img data-content="rdkit/molecule" src="data:image/png;base64,iVBORw0KGgoAAAANSUhEUgAAAMgAAADICAIAAAAiOjnJAAAABmJLR0QA/wD/AP+gvaeTAAAa4UlEQVR4nO2deVjTRxrHvwG5oVyKoBwaASu4oqCogFWoXWktar1XRaXb4m31eVSstbJurVJrlWrrtbIVfaqCVi2r9QCBisfK4YHigYBURFBBbhIIZPaP0ZRaxFyTBHc+D3/EML+ZN/jNHO+8846AEAIOR93oadsAzusJFxaHCVxYHCZwYXGYwIXFYQIXFocJXFgcJnBhcZjAhcVhAhcWhwlcWBwmcGFxmMCFxWECFxaHCVxYHCZwYXGYwIXFYQIXFocJXFgcJ…	4	519.11391717609	0.4166666666666667	-1.9299999999999993	190.69038249375396	1	2	3	1	1	0	1	3	2	3	3	1	0.7847164	2.876565	4.07045
CO[C@@H]1[C@H](N(C)C(=O)c2ccccc2)C[C@H]2O[C@]1(C)n1c3ccccc3c3c4c(c5c6ccccc6n2c5c31)C(=O)NC4	[0.5606299212598426]	Nc1cc(C(C2C(c3c(NC(C)C(C)=O)n3C)Cl)SC2=O)C(F)cc(OC(C)(C)O)n1	0.638166667	<img data-content="rdkit/molecule" src="data:image/png;base64,iVBORw0KGgoAAAANSUhEUgAAAMgAAADICAIAAAAiOjnJAAAABmJLR0QA/wD/AP+gvaeTAAAdlElEQVR4nO2deVzU1frHP1/2XUGRTQSXrIjrjstFJYuuWqih18yUtPTOzSVcSsnsJ3ldGi0K0TTKpdHKl3i9JmqbmamZ2yiigCKigM4AAziDI8swy/n98aWJEBCYcwbL8/7D1zDzPc/zjHw453zP9zzPEQgh4HBoY9PWAXD+mnBhcZjAhcVhAhcWhwlcWBwmcGFxmMCFxWECFxaHCVxYHCZwYXGYwIXFYQIXFocJXFgcJnBhcZjAhcVhAhcWhwlcWBwmcGFxm…	3	472.13473221199996	0.55	-2.04	188.95449251787247	0	3	3	0	0	0	0	6	0	9	3	8	0.8819687	3.1595533	1.7481573
CO[C@@H]1[C@H](N(C)C(=O)c2ccccc2)C[C@H]2O[C@]1(C)n1c3ccccc3c3c4c(c5c6ccccc6n2c5c31)C(=O)NC4	[0.5597883597883598]	CC(=O)N1n(S[C@H](O[C@H](C)N=N/S(=O)OC2(OC)c3cnc3)c2=O)=S1	0.540666667	<img data-content="rdkit/molecule" src="data:image/png;base64,iVBORw0KGgoAAAANSUhEUgAAAMgAAADICAIAAAAiOjnJAAAABmJLR0QA/wD/AP+gvaeTAAAeW0lEQVR4nO2deVzU1d7HP7Mgi8MSMKwqiZqiJiluSCoZgQviklhaWk8Z6WON3R4N01v0+FSWWpdu2hVLu2hZkVqX3MAVV1TEDVSEkUVQdhi2EYaZ7/PHb1gyhZlhfsyg5/3yj/mNv3POl+HNOWfO7ywCIgKDYWyEpg6A8XDCxGLwAhOLwQtMLAYvMLEYvMDEYvACE4vBC0wsBi8wsRi8wMRi8AITi8ELTCwGLzCxGLzAxGLwAhOLwQtMLAYvMLEYvMDEYvACE…	3	408.010621168	0.5454545454545454	-1.4500000000000002	152.79906118319064	0	3	3	1	0	0	0	6	0	9	1	4	0.6042324	3.8017695	1.0505968
CO[C@@H]1[C@H](N(C)C(=O)c2ccccc2)C[C@H]2O[C@]1(C)n1c3ccccc3c3c4c(c5c6ccccc6n2c5c31)C(=O)NC4	[0.5595938001068947]	C[C@H]1C(ccccnccc2NC(=O)N2CC(=O)N2ccc2c1c1(F)Cl)S1	0.498813425	<img data-content="rdkit/molecule" src="data:image/png;base64,iVBORw0KGgoAAAANSUhEUgAAAMgAAADICAIAAAAiOjnJAAAABmJLR0QA/wD/AP+gvaeTAAAgAElEQVR4nO2deVgUx7rGv54ZGHZkd2FfBEUERXHBDcS4BDQnhiQqqNFkVBJxe7zceHLVJMeEJMeARj0qiJLNI24Bl0RBUYkadVQWUUAWEVllB2Vglu/+0TgSUYSZ7ukZ6N/Dk6en0l31zvh2dXXVV1UEIgILC9VwmBbA0jthjcVCC6yxWGiBNRYLLbDGYqEF1lgstMAai4UWWGOx0AJrLBZaYI3FQgussVhogTUWCy2wxmKhBdZYLLTAGouFFlhjsdACaywWW…	4	406.066652652	0.2777777777777778	-2.3199999999999994	164.35173506266932	0	4	4	3	0	0	0	3	2	4	1	0	0.87130976	3.253407	4.0027676
CO[C@@H]1[C@H](N(C)C(=O)c2ccccc2)C[C@H]2O[C@]1(C)n1c3ccccc3c3c4c(c5c6ccccc6n2c5c31)C(=O)NC4	[0.5595744680851064]	C(C(=O)n1ccnc2-c1ncc(C(F)F)N[C@H]2C(N)(C)C(=O)N2)=S2	0.549194973	<img data-content="rdkit/molecule" src="data:image/png;base64,iVBORw0KGgoAAAANSUhEUgAAAMgAAADICAIAAAAiOjnJAAAABmJLR0QA/wD/AP+gvaeTAAAgAElEQVR4nO2deVxTV9rHf9lIWAVBARdAEBdUrAVXrHVhXCp2saLjWKxLtY61aEct3Uasb2eKdlRqxypWpWhrrXVpaTu1aqd2KMUFV0AUFEGQHSKbrMnz/nFCCIQlhFzCcr+f/JF77rn3Pkl+Oee5zzn3OQIiAg+PoREa2wCergkvLB5O4IXFwwm8sHg4gRcWDyfwwuLhBF5YPJzAC4uHE3hh8XACLyweTuCFxcMJvLB4OIEXFg8n8MLi4QReWDycwAuLhxN4Y…	3	356.086701128	0.3076923076923077	-2.5300000000000002	138.82826670752198	0	3	3	2	0	0	0	2	4	6	4	1	0.73381126	4.022207	-0.0982703
Cc1[nH]c(/C=C2\C(=O)Nc3ccc(S(=O)(=O)Cc4c(Cl)cccc4Cl)cc32)c(C)c1C(=O)N1CCC[C@@H]1CN1CCCC1	[0.5590027700831025]	Cc1ccc(NCC(=O)ccc(F)=C(\C(F)cc3ccc(OC)c32)CCl)c2C(=O)c1	0.712833333	<img data-content="rdkit/molecule" src="data:image/png;base64,iVBORw0KGgoAAAANSUhEUgAAAMgAAADICAIAAAAiOjnJAAAABmJLR0QA/wD/AP+gvaeTAAAgAElEQVR4nO2deUBTV/bHz3sJhC2yqRUsoLigoDiKqANStAXFFjpqS61W6lhHprWKzs9qHIuNrbaNWke0Yy2uQ2tbxY26VtBWS12oYKVsLmwu7IawhEAWcn9/XI0RBCHJey/g/fyVvIR7zoMv99537rnnUgghIBBMDc21A4TuCREWgRGIsAiMQIRFYAQiLAIjEGERGIEIi8AIRFgERiDCIjACERaBEYiwCIxAhEVgBCIsAiMQYREYgQiLwAhEWARGIMIiMAIRF…	3	431.10997761999994	0.21739130434782608	-2.9899999999999998	177.44207568773177	1	1	2	0	1	0	1	1	0	4	1	2	0.76160467	1.5416616	3.882051
CN1CCN(c2ccc(Nc3ncc4c(n3)N3CCC(=O)N3C(c3cc(O)ccc3Cl)=C4)cc2)CC1	[0.5580524344569289]	O=C(c1cccc1c1oc2s/c1=O)nccc(O)c1c2ncccncc1Cl	0.632953901	<img data-content="rdkit/molecule" src="data:image/png;base64,iVBORw0KGgoAAAANSUhEUgAAAMgAAADICAIAAAAiOjnJAAAABmJLR0QA/wD/AP+gvaeTAAAgAElEQVR4nO2de1xU5dbH18zAcB9GDBAlDM0LikIBiYIIhBcE0kJNRUotzRPpx9KiNA9WJxus0zE7aabl8YrhWyqgiSiigAqighB4QbmIchmBAQYZmMt6/3hwMyri3DYDw/5+/MN5Zu9nr2F+81zXsxYLEYGBQdew9W0Ag2HCCIuBFhhhMdACIywGWmCExUALjLAYaIERFgMtMMJioAVGWAy0wAiLgRYYYTHQAiMsBlpghMVAC4ywGGiBERYDLTDCYqAFRlgMt…	4	411.00805448000006	0.0	-3.3599999999999994	165.78338695958212	1	2	3	0	0	1	1	0	2	8	1	0	0.585511	1.8042665	4.0799527
CN1CCN(c2ccc(Nc3ncc4c(n3)N3CCC(=O)N3C(c3cc(O)ccc3Cl)=C4)cc2)CC1	[0.556782334384858]	OC(COc1cc(C#N)c2[C@H]3ccnc2c(ccc23)nc1-c1ccccc(F)n2)n1	0.55310096	<img data-content="rdkit/molecule" src="data:image/png;base64,iVBORw0KGgoAAAANSUhEUgAAAMgAAADICAIAAAAiOjnJAAAABmJLR0QA/wD/AP+gvaeTAAAgAElEQVR4nO2de1yURdvHr91lWWCVoyLnkyc8gcQjHtBIRU1DMwXUjMxUxOeRrbRHMvMhLQyzfFAzo7fXglITz1BGIC8hqWmImCiSoCiKHETOuMservePwdvljOx9swvO9+Pn4+7sfc/MLr/7mplrZq7hISJQKGzD13YFKL0TKiwKJ1BhUTiBCovCCVRYFE6gwqJwAhUWhROosCicQIVF4QQqLAonUGFROIEKi8IJVFgUTqDConACFRaFE6iwKJxAhUXhBCosC…	5	399.113152908	0.13636363636363635	-3.959999999999999	170.5938424467607	1	4	5	0	0	0	0	2	6	7	1	0	0.51342875	2.5144157	5.198601
CN1CCN(c2ccc(Nc3ncc4c(n3)N3CCC(=O)N3C(c3cc(O)ccc3Cl)=C4)cc2)CC1	[0.5567010309278351]	ClC(OC)c1ccnc(C)c1C(/N)(C(=O)cccc(C)cc1O)cn1	0.668380952	<img data-content="rdkit/molecule" src="data:image/png;base64,iVBORw0KGgoAAAANSUhEUgAAAMgAAADICAIAAAAiOjnJAAAABmJLR0QA/wD/AP+gvaeTAAAe5UlEQVR4nO2deVxTx9rHfwkBAoisIgqugBsquIuo17aUVkWtiuitxatXxbo0t7XtTW9rX6ytFVvbRq0LuJXr9dqi9lbaahUXFNwL4gqIUNlUZJUlSCCZ94/BgFEgwDknwc73wx+cOSdnniS/zJln5plnRIQQMBhcIza0AYznEyYsBi8wYTF4gQmLwQtMWAxeYMJi8AITFoMXmLAYvMCExeAFJiwGLzBhMXiBCYvBC0xYDF5gwmLwAhMWgxeYsBi8wITF4AUmL…	2	361.11931918	0.2777777777777778	-2.28	150.92843882901855	0	1	1	0	0	1	1	2	0	6	2	3	0.8035392	2.034086	2.7558537
CC(=O)N[C@@H](Cc1ccc(P(=O)(O)O)c(P(=O)(O)O)c1)C(=O)N[C@H]1CCCCc2cc(OCC3CCCCC3)c(C(N)=O)cc21	[0.5563564875491481]	N[C@@](C)c1ccc(C[NH+]2C(NC(COC)C2)c2)c(c1C1=O)CC(C2O)N1	0.5808854489999999	<img data-content="rdkit/molecule" src="data:image/png;base64,iVBORw0KGgoAAAANSUhEUgAAAMgAAADICAIAAAAiOjnJAAAABmJLR0QA/wD/AP+gvaeTAAAajElEQVR4nO2deVRUV57Hv1UFBUUBha2ALJJIMBCnEwVMtCNKgWgAFY96JDYdYjQzxJgM0YwtcWtM4jEY09FO27YmOSrHtDokrYxGZbFZRFxwxSWtssQICCirbBYU/OaPV9K0INTyrpRyPycnp6yq+3u3ik/dd9/v3UVCROBwxEba3xXgPJ1wsThM4GJxmMDF4jCBi8VhAheLwwQuFocJXCwOE7hYHCZwsThM4GJxmMDF4jCBi8VhAheLwwQuFocJXCwOE7hYH…	4	360.21559217608996	0.5789473684210527	-1.5100000000000002	153.42690696224398	0	3	3	1	1	0	1	5	2	5	5	3	0.8367599	3.6169484	1.8953929
CN1CCN(c2ccc(Nc3ncc4c(n3)N3CCC(=O)N3C(c3cc(O)ccc3Cl)=C4)cc2)CC1	[0.553968253968254]	Cl[n+](\c1\ccc(=O)c1c1c(=O)c(c2n(C)c2no1)cccncc1)C1	0.5208673460000001	<img data-content="rdkit/molecule" src="data:image/png;base64,iVBORw0KGgoAAAANSUhEUgAAAMgAAADICAIAAAAiOjnJAAAABmJLR0QA/wD/AP+gvaeTAAAgAElEQVR4nO2deVxT17bHVxLCPKOCEyKgWAbLUK3KVdSCUk1V2o9tuTZiva/R2iu2Wovtq1KHtpTe2tDaKj61hlqtWEVR6+x1LCqg4swsoojITBgSkqz3x05DZIacQ0D298OHD+yc7L1O+LHPntZaHEQECoVpuPo2gPJ8QoVFYQUqLAorUGFRWIEKi8IKVFgUVqDCorACFRaFFaiwKKxAhUVhBSosCitQYVFYgQqLwgpUWBRWoMKisAIVFoUVqLAorECFRWEFK…	4	355.05924434409	0.11764705882352941	-3.06	147.56832268602324	1	3	4	0	0	0	0	1	2	6	0	0	0.5800396	2.8385453	2.9205852
C[C@H]1C=CC(c2nn(C3=CCCC(C(=O)NCc4ccc(P(=O)(O)O)c(P(=O)(O)O)c4)=C3)c3ncnc(N)c23)=CC1	[0.5533875338753388]	N=C(C[C@H]1SC(c2n(ccc(nccc2)N)C1O)(C)C)S(F)(N=O)OC(Cl)Cl	0.543309524	<img data-content="rdkit/molecule" src="data:image/png;base64,iVBORw0KGgoAAAANSUhEUgAAAMgAAADICAIAAAAiOjnJAAAABmJLR0QA/wD/AP+gvaeTAAAaaElEQVR4nO3de1yUVf4H8M8zw3AZbqJcFG8JAgmtqXi/Z6mpkJqRodiamXlpMdtczdz4ualLr36l6WbpVvvyrmihbntpKdQf6yWb2YAQRQSVO8hlgGGYYS7f3x8PjoQ4MsxzRLfzfvnHAM+cc6gPz5znOec5RyAicJzUZJ3dAO6/Ew8WxwQPFscEDxbHBA8WxwQPFscEDxbHBA8WxwQPFscEDxbHBA8WxwQPFscEDxbHBA8WxwQPFscEDxbHBA8WxwQPFscED…	2	471.0368650799999	0.4666666666666667	-1.11	177.24784473227746	0	1	1	0	0	1	1	3	0	9	3	5	0.5908409	1.6228871	5.3761306
C[C@H]1C=CC(c2nn(C3=CCCC(C(=O)NCc4ccc(P(=O)(O)O)c(P(=O)(O)O)c4)=C3)c3ncnc(N)c23)=CC1	[0.5532940546331012]	Cl[C@@H](C(=O)c1occ(NC(=O)C)ccccc2)c1c(F)(C(F)C1)C(=O)c2C1=O	0.573333333	<img data-content="rdkit/molecule" src="data:image/png;base64,iVBORw0KGgoAAAANSUhEUgAAAMgAAADICAIAAAAiOjnJAAAABmJLR0QA/wD/AP+gvaeTAAAgAElEQVR4nO2deVxTR9fHz81CWAUBUUThKaIo1hV3QFSgPAKKW2yr5dGipra16mNbg63VPt1ErRZbLWKrlra2NS2vCi5oUHFDW4NVAVkEQSAii6wRCFnm/WMwpopAknsJ4Hw//MG9uTlzEn7MzD33zBkKIQQEAt2wjO0AoXtChEVgBCIsAiMQYREYgQiLwAhEWARGIMIiMAIRFoERiLAIjECERWAEIiwCIxBhERiBCIvACERYBEYgwiIwAhEWgRGIsAiMQIRFY…	3	409.05285666799995	0.2631578947368421	-2.869999999999999	162.78653331148365	2	1	3	1	0	0	0	3	2	5	1	1	0.6065838	2.7944543	1.726864
CO[C@@H]1[C@H](N(C)C(=O)c2ccccc2)C[C@H]2O[C@]1(C)n1c3ccccc3c3c4c(c5c6ccccc6n2c5c31)C(=O)NC4	[0.552190373174689]	C[C@H](O)c1C(CC)c1-c1sc(O)c2c1cc(OC(=O)Cl)cn2	0.62047619	<img data-content="rdkit/molecule" src="data:image/png;base64,iVBORw0KGgoAAAANSUhEUgAAAMgAAADICAIAAAAiOjnJAAAABmJLR0QA/wD/AP+gvaeTAAAgAElEQVR4nO2deVhT19b/v0kgDIKIAjKIKKBWsDigYosDikPRWH1rbW0rVirqdSgd3r61tXrxV6219XqlVYs4lrbvVakjvVorDjgCiqJAeQEFAwHCGGQwJCHJ/v1xuDFFQJBzEob9efzj5OSctVZ4vu6z99lrr80jhIBCYRu+sQOgdE2osCicQIVF4QQqLAonUGFROIEKi8IJVFgUTqDConACFRaFE6iwKJxAhUXhBCosCidQYVE4gQqLwglUWBROoMKicAIVF…	3	339.033206608	0.3333333333333333	-1.6300000000000001	135.36398269287392	1	0	1	0	0	2	2	2	0	6	2	4	0.8406661	2.0626051	1.9749154
C[C@H]1C=CC(c2nn(C3=CCCC(C(=O)NCc4ccc(P(=O)(O)O)c(P(=O)(O)O)c4)=C3)c3ncnc(N)c23)=CC1	[0.5520215633423181]	OCC(Ncc(F)nc1c2cc(F)cccs1)C1=C2CC(Br)(F)C(C)OC(C)[C@@H]1	0.49361904799999995	<img data-content="rdkit/molecule" src="data:image/png;base64,iVBORw0KGgoAAAANSUhEUgAAAMgAAADICAIAAAAiOjnJAAAABmJLR0QA/wD/AP+gvaeTAAAgAElEQVR4nO2deXiTxfbHT5I23ehKW2hZiqUsLUuVYkVLWbQISEC4WkUwXEUIKhCuC/SnoKnIxSiKAS9IFJWyUwWxiAihbGUpmNK90NJS6J4u6d6k2eb3x5SXULrnXRKaz8PD00zezJwk38zMe2bmHBZCCKxYIRs20wZYeTSxCssKJViFZYUSrMKyQglWYVmhBKuwrFCCVVhWKMEqLCuUYBWWFUqwHGE1NUFGBtTU3C8pLQWV6v7Dykqor6ffLittYgnCUquBz…	3	489.045920672	0.4	-1.2899999999999998	180.04787007081254	0	3	3	0	0	0	0	4	0	5	2	1	0.8589103	2.2689297	4.9674096
CN1CCN(c2ccc(Nc3ncc4c(n3)N3CCC(=O)N3C(c3cc(O)ccc3Cl)=C4)cc2)CC1	[0.5503751339764201]	Cn1nc(C(=C2C)C2)C(=O)C(C(C)N/c2C(=O)cnc2sccn2)[nH]c12	0.562951076	<img data-content="rdkit/molecule" src="data:image/png;base64,iVBORw0KGgoAAAANSUhEUgAAAMgAAADICAIAAAAiOjnJAAAABmJLR0QA/wD/AP+gvaeTAAAdzklEQVR4nO2de1iUZfrHvzPDDAc5iCgIiGdwUcE1FESkyxRNTMMyMjPk12b028qxy42on26UZqHtFum6rq2KSGtiuQKWq1GGAh5BRRFRFJGDJwRRYTjM4f798SCRASLzPgOyz+fi8hrmfbnv+3W+87zP4X6fW0ZEEAikRt7ZAQi6J0JYAi4IYQm4IIQl4IIQloALQlgCLghhCbgghCXgghCWgAtCWAIuCGEJuCCEJeCCEJaAC0JYAi4IYQm4IIQl4IIQloALQ…	4	370.121194816	0.35294117647058826	-2.68	154.44800688819313	1	3	4	0	0	0	0	2	2	9	2	1	0.56511194	3.0743115	4.628655
CO[C@@H]1[C@H](N(C)C(=O)c2ccccc2)C[C@H]2O[C@]1(C)n1c3ccccc3c3c4c(c5c6ccccc6n2c5c31)C(=O)NC4	[0.5483870967741935]	ClC(=O)c1ccc([C@H](C)C2C(=O)NC(c3ccccc3F)S(C)(=O)=C2)cc1Cl	0.8425476190000001	<img data-content="rdkit/molecule" src="data:image/png;base64,iVBORw0KGgoAAAANSUhEUgAAAMgAAADICAIAAAAiOjnJAAAABmJLR0QA/wD/AP+gvaeTAAAaPklEQVR4nO2deVyUZR7Af3NwjQIBKqIoiicgC6uWlqmZeICY5QrZriglsfbRaLWDcteI3Q7sQFbtk2S2guWBla1sgtlaiq1Hg8h93yj3NVwDzLy//ePRd2cxhjneR8B5vn8NOPyeZ+TL8/7e5/i9IkQEBkNoxIPdAcb9CROLQQUmFoMKTCwGFZhYDCowsRhUYGIxqMDEYlCBicWgAhOLQQUmFoMKTCwGFZhYDCowsRhUYGIxqMDEYlCBicWgAhOLQQUmFoMKT…	3	441.03684801599996	0.25	-1.8899999999999997	172.5931884769324	0	1	1	1	2	0	2	4	0	3	1	4	0.8076092	3.6912704	0.83349764
Nc1ncnc2c1c(C1=C[C@H](O)CC=C1)nn2C1=CCCC([P@](=O)(O)CC(=O)O)=C1	[0.5481081081081081]	COc1c(Cl)nc(c2ccc3c(O)nc(OC)c32)cccccc1	0.6762142859999999	<img data-content="rdkit/molecule" src="data:image/png;base64,iVBORw0KGgoAAAANSUhEUgAAAMgAAADICAIAAAAiOjnJAAAABmJLR0QA/wD/AP+gvaeTAAAeB0lEQVR4nO2dd1RU1/bHvzMMXQhIpFmeWBFUmiWK+qLy9Iklz5YYDVGMsSSKvpgEjZqJ7Wd7y4wSo6j5/cTl8ykaa3wq2IKKRooFREXsVMUGDDCU2b8/jo7YcGDuneuQ81murLnDnX33TL73lH332UdGROBwhEYutQOcugkXFkcUuLA4osCFxREFLiyOKHBhcUSBC4sjClxYHFHgwuKIAhcWRxS4sDiiwIXFEQUuLI4ocGFxRIELiyMKXFgcUeDC4ogCFxZHF…	3	342.07712002	0.1111111111111111	-2.789999999999999	144.11692189008212	1	1	2	0	0	1	1	0	0	4	1	3	0.76747555	1.5963987	1.9752978
CN1CCN(c2ccc(Nc3ncc4c(n3)N3CCC(=O)N3C(c3cc(O)ccc3Cl)=C4)cc2)CC1	[0.547798066595059]	OCC(Cl)/NC(\c1ccc(C(C)S(F)(O)n1C)N)[C@H](O)C1C[C@H]1Cl	0.5135	<img data-content="rdkit/molecule" src="data:image/png;base64,iVBORw0KGgoAAAANSUhEUgAAAMgAAADICAIAAAAiOjnJAAAABmJLR0QA/wD/AP+gvaeTAAAeIElEQVR4nO2daVgUV7fv/z0wC6g0CAqKqBhF8GDiFOeEOMU56r0ZADHKcxIF442K5pig0QDG+AY1MeLrAOprIolDMB71AYeEaEQaRFBARUCQwR4ABYSmh30/FLatUcJQ1dXI/j1+6Cqq1lqd/HvXrr33WltACAGFwjZCvgOgvJxQYVE4gQqLwglUWBROoMKicAIVFoUTqLAonECFReEEKiwKJ1BhUTiBCovCCVRYFE6gwqJwAhUWhROosCicQIVF4QQqLAonU…	2	403.08994620799996	0.7142857142857143	-0.22000000000000014	152.5960609862464	1	1	2	0	0	0	0	7	0	6	5	6	0.4943575	2.556369	3.5863218
CN1CCN(c2ccc(Nc3ncc4c(n3)N3CCC(=O)N3C(c3cc(O)ccc3Cl)=C4)cc2)CC1	[0.5469255663430421]	CC(=O)n1c(ccc(N)(C)N(C)N(F)cc2cccccc3)c(C)c(C)c3cc12	0.656978792	<img data-content="rdkit/molecule" src="data:image/png;base64,iVBORw0KGgoAAAANSUhEUgAAAMgAAADICAIAAAAiOjnJAAAABmJLR0QA/wD/AP+gvaeTAAAgAElEQVR4nO2deVxTZ9bHTxLCIrJZQQUVVERBFFlUFEqrOGO11BV3Y+Wd1lZbY20doS1MWltbFauxdVqx2pouilttqbbaGRVr3UVRFi2CCyIosgUMISG55/3jgWsaICQkNwtzvx/+yN3PDb88y3me5xwOIgILi6nhWtoAls4JKywWRmCFxcIIrLBYGIEVFgsjsMJiYQRWWCyMwAqLhRFYYbEwAissFkZghcXCCKywWBiBFRYLI7DCYmEEVlgsjMAKi4URWGGxM…	3	394.21688970400004	0.2608695652173913	-2.9599999999999986	170.2993897119541	0	2	2	1	1	0	1	1	3	4	1	0	0.636654	1.4683913	5.006242
CN[C@H]1C[C@@H]2O[C@](C)([C@H]1OC)n1c3ccccc3c3c4c(c5c6ccccc6n2c5c31)C(=O)N[C@@H]4O	[0.5461496450027308]	c1cnc(Cl)cc(cc2n1Br)NC(O)(C)c1cc(Br)cn2nccc1CO	0.699769793	<img data-content="rdkit/molecule" src="data:image/png;base64,iVBORw0KGgoAAAANSUhEUgAAAMgAAADICAIAAAAiOjnJAAAABmJLR0QA/wD/AP+gvaeTAAAgAElEQVR4nO2deVhT1/b3VybCKFOYUVFxQq0iraBYtA5QFWptxaEtVr2tQ1V8vb3XsRU7eGvV2x9aqwW9VarWKmqVYhVxqFMrWhlEFAoiyEwSwgwZ1/vHxogoISHnJEHP58nDk3POztoL+GbPe20WIgIDA9Wwje0Aw/MJIywGWmCExUALjLAYaIERFgMtMMJioAVGWAy0wAiLgRYYYTHQAiMsBlpghMVAC4ywGGiBERYDLTDCYqAFRlgMtMAIi4EWGGEx0AIjL…	3	514.935926632	0.17647058823529413	-1.65	177.29424026400343	0	1	1	0	0	2	2	1	4	7	3	1	0.76826733	1.6394271	3.28331
C[C@@H]1C=CC(c2nn(C3=CCCC(C(=O)NCc4ccc(P(=O)(O)O)c(P(=O)(O)O)c4)=C3)c3ncnc(N)c23)=CC1	[0.5446187128177393]	C(C=O)[C@H]1C(F)C/OC(c2ccc(I)cc2)c(OC)c2ncc(O)cc(O)ccc21	0.686333333	<img data-content="rdkit/molecule" src="data:image/png;base64,iVBORw0KGgoAAAANSUhEUgAAAMgAAADICAIAAAAiOjnJAAAABmJLR0QA/wD/AP+gvaeTAAAetUlEQVR4nO2deVhTV/rHv0mAsKpsYhUU0ErFfRCtMBUVxKmAippabXGpI2NrpbXtiO3PatU6xY5a1FaJ1oWq0zEubVHUinXBdRQEFVArm7KKBpElLFnO74+DmYwiZbk3CXg+D4/P5ebe97x5/HLW97xHQAgBg8E1QkM7wGifMGExeIEJi8ELTFgMXmDCYvACExaDF5iwGLzAhMXgBSYsBi8wYTF4gQmLwQtMWAxeYMJi8AITFoMXmLAYvMCExeAFJiwGLzBhM…	3	525.044848992	0.2727272727272727	-2.46	186.8001785873267	0	2	2	0	1	0	1	3	0	6	2	4	0.7517663	1.5940393	2.8324804
CN1CCN(c2ccc(Nc3ncc4c(n3)N3CCC(=O)N3C(c3cc(O)ccc3Cl)=C4)cc2)CC1	[0.543525571273123]	ClOc1cc(C#C)nc2c1CNC(c1nccs1)n(C(C)C)OC(C)(C)C2	0.732880952	<img data-content="rdkit/molecule" src="data:image/png;base64,iVBORw0KGgoAAAANSUhEUgAAAMgAAADICAIAAAAiOjnJAAAABmJLR0QA/wD/AP+gvaeTAAAcPElEQVR4nO2deVxTV/qHv0kAWV2wqLiAsgjuRdxBsYrFBeZXW1fUVm0Hu0wZxxllqp1S6WLsGovVotaKWrVo1VoVlbriQm3ELqisYt0QASWAEDDJ+/vj0BgXlpDcJMB5Pv4Rw73nvpAn57733HPeKyIicDjGRmzuADhNEy4WRxC4WBxB4GJxBIGLxREELhZHELhYHEHgYnEEgYvFEQQuFkcQuFgcQeBicQSBi8URBC4WRxC4WBxB4GJxBIGLxREELhZHELhYH…	3	406.12302465600004	0.47368421052631576	-1.6899999999999997	168.5423500078697	0	1	1	0	0	2	2	1	0	7	1	3	0.84527117	2.579445	3.5504065
CO[C@@H]1[C@H](N(C)C(=O)c2ccccc2)C[C@H]2O[C@]1(C)n1c3ccccc3c3c4c(c5c6ccccc6n2c5c31)C(=O)NC4	[0.541780447842709]	COC1C(N2C(C(=O)C)C)CC(OC(=O)c3cnccsc3c2=O)C1=O	0.631378143	<img data-content="rdkit/molecule" src="data:image/png;base64,iVBORw0KGgoAAAANSUhEUgAAAMgAAADICAIAAAAiOjnJAAAABmJLR0QA/wD/AP+gvaeTAAAgAElEQVR4nO2daVxT19bGn4QwyyiCIjijVi4WBBUFrTjUCVs7ULWKrdrqtSrXa63UW2vUW9/aSbEOVatWbOtAtQp6nRUsWie0igGrYKsgICiDjAkkWe+HHQMODAnnJEHP/8eHnE3O3ivw5OxxrSUiIggIcI3Y2AYIPJsIwhLgBUFYArwgCEuAFwRhCfCCICwBXhCEJcALgrAEeEEQlgAvCMIS4AVBWAK8IAhLgBcEYQnwgiAsAV4QhCXAC4KwBHhBEJYALwjCE…	3	378.0885572959999	0.47058823529411764	-2.26	153.83307037383662	1	2	3	1	0	0	0	4	2	8	0	3	0.8252751	2.315894	2.0141153
C[C@@H]1C=CC(c2nn(C3=CCCC(C(=O)NCc4ccc(P(=O)(O)O)c(P(=O)(O)O)c4)=C3)c3ncnc(N)c23)=CC1	[0.5417582417582417]	CCc1ccc2c(C(=O)N=C(C)c3ccc(C)cn3)C(=O)C2C(O)nc(O)cc(Cl)c1	0.658433333	<img data-content="rdkit/molecule" src="data:image/png;base64,iVBORw0KGgoAAAANSUhEUgAAAMgAAADICAIAAAAiOjnJAAAABmJLR0QA/wD/AP+gvaeTAAAgAElEQVR4nO2deVjTx9bHzy8hQADZpKKUqkARWdwXVLB1FzVoXfDSIlZb1F5bY+218rZW06tFuY9d0Mf2Xq0bta1WqQvu+4JQRDYVQUSsoCAoyCaBkOW8f4ymVAUh+U0CMp/HP0JM5pzAN3NmOXOGQ0RgMPhGYGwHGC8nTFgMKjBhMajAhMWgAhMWgwpMWAwqMGExqMCExaACExaDCkxYDCowYTGowITFoAITFoMKTFgMKjBhMajAhMWgAhMWgwpMWAwqMGExq…	3	439.12988386399996	0.2608695652173913	-3.1599999999999997	184.4553576268684	1	1	2	1	0	1	1	2	0	5	2	3	0.90657365	2.444863	2.4730153
C[C@@H]1C=CC(c2nn(C3=CCCC(C(=O)NCc4ccc(P(=O)(O)O)c(P(=O)(O)O)c4)=C3)c3ncnc(N)c23)=CC1	[0.5404967602591793]	CN(C(=O)n1nc(NC2CCC2)cc2n1O)[C@H](C)C(C)C(F)c(O)c(C)c(C)c2	0.587283208	<img data-content="rdkit/molecule" src="data:image/png;base64,iVBORw0KGgoAAAANSUhEUgAAAMgAAADICAIAAAAiOjnJAAAABmJLR0QA/wD/AP+gvaeTAAAc5ElEQVR4nO2deVxU19nHfzPAMMyAIItiNKIoghrXUURFRYO44UeMItXUanwVMS5pU99g1IpNYkKjVaxLi4lvxYQ0xQ1RXIqSRZFFXFCpIqKJigFU9mFmgJnn/eMSJAoIzL2zkPP9+AfC3Oc+A98599znnHuOiIjAYPCN2NgJMNonTCyGIDCxGILAxGIIAhOLIQhMLIYgMLEYgsDEYggCE4shCEwshiAwsRiCwMRiCAITiyEITCyGIDCxGILAxGIIAhOLIQhML…	3	407.23326804	0.6	-2.55	170.12136987161284	1	2	3	2	0	0	0	3	2	6	3	1	0.91062033	2.793306	2.4188175
CN1CCN(c2ccc(Nc3ncc4c(n3)N3CCC(=O)N3C(c3cc(O)ccc3Cl)=C4)cc2)CC1	[0.5399137001078749]	OC1(NC(=Nc2nnccc2Cl)N2C(O)(OC)C)C(C1C(C(C)C)C(F)Cl)C2	0.598333333	<img data-content="rdkit/molecule" src="data:image/png;base64,iVBORw0KGgoAAAANSUhEUgAAAMgAAADICAIAAAAiOjnJAAAABmJLR0QA/wD/AP+gvaeTAAAeTUlEQVR4nO2dfVzNd//HX6c6dZSbUhYhcneO0JDLTW4yNeZ2utLcLOZmMnbHmMxsbNc2B2O5JpNhP9NEyDabIrnmwlhKptSpVEqidC/p1Dnn/fvjm6OrSHW+3051Ps9Hf5yb7/f9fpeXz+fz/dy83yIiAoPBN0b6DoDRMmHCYggCExZDEJiwGILAhMUQBCYshiAwYTEEgQmLIQhMWAxBYMJiCAITFkMQmLAYgsCExRAEJiyGIDBhMQSBCYshCExYDEFgwmIIA…	3	435.124023208	0.7058823529411765	-1.2599999999999998	172.2508367601522	1	1	2	0	0	1	1	6	0	6	3	6	0.60715294	2.8621297	2.9401956
CN1CCN(c2ccc(Nc3ncc4c(n3)N3CCC(=O)N3C(c3cc(O)ccc3Cl)=C4)cc2)CC1	[0.5399137001078749]	C/C=C(CO)c2c(c(F)cc(F)c2OC(C)[nH]ncc1S-c1cc[nH]1)[C@H]1C	0.7248873309999999	<img data-content="rdkit/molecule" src="data:image/png;base64,iVBORw0KGgoAAAANSUhEUgAAAMgAAADICAIAAAAiOjnJAAAABmJLR0QA/wD/AP+gvaeTAAAeJUlEQVR4nO2deVRV5frHv+fA4TAPIiB4DSdMktAkh3AA06tooDf9mVYOV00cuuEUTisvDXcppiSVebMssbKVltcW5pB2FTX0agcQMQREREUQSeAwnQnO8/vjJSIHlHP2PvuA72exlntvts/7HPiy9zs8z/PKiAgcjtDIpXaA0z7hwuKIAhcWRxS4sDiiwIXFEQUuLI4ocGFxRIELiyMKXFgcUeDC4ogCFxZHFLiwOKLAhcURBS4sjihwYXFEgQuLIwpcWBxR4…	3	393.1322543520001	0.3157894736842105	-2.32	160.42232188927343	0	2	2	0	1	0	1	2	2	6	3	2	0.5459919	2.4323761	5.8154593
CN1CCN(c2ccc(Nc3ncc4c(n3)N3CCC(=O)N3C(c3cc(O)ccc3Cl)=C4)cc2)CC1	[0.5394168466522679]	CC(C)(C(=O)/C1(NC(=O)/C(C(F)=C1c2ccc2cc12)CC)C2)C(F)C1	0.599457672	<img data-content="rdkit/molecule" src="data:image/png;base64,iVBORw0KGgoAAAANSUhEUgAAAMgAAADICAIAAAAiOjnJAAAABmJLR0QA/wD/AP+gvaeTAAAgAElEQVR4nO2dd1hUx/rHv1tYmlIEC2hQI4oSjEaMREnEAqgRbDdGEy/GaIIxRtRoJOFeQ3JTfuRJEfWqF24sYGIsyVVBjQr2hopiwUJREWnS21J22Z3fH5NsVurusqcsns/DHzrnnJl34bszc96ZeV8RIQQCAsZGzLUBAh0TQVgCjCAIS4ARBGEJMIIgLAFGEIQlwAiCsAQYQRCWACMIwhJgBEFYAowgCEuAEQRhCTCCICwBRhCEZQI8fPhQoVDk5eVxbYgeS…	4	345.15403535200005	0.5	-2.039999999999999	145.0953916480592	3	1	4	1	0	0	0	3	2	2	1	1	0.78523386	3.2565227	2.1906905
CN1CCN(c2ccc(Nc3ncc4c(n3)N3CCC(=O)N3C(c3cc(O)ccc3Cl)=C4)cc2)CC1	[0.5390792291220556]	Fc1coc(C(=O)N2c3ccc(F)cc(F)c2c3cc2)c(C2)cc1Cl	0.518495035	<img data-content="rdkit/molecule" src="data:image/png;base64,iVBORw0KGgoAAAANSUhEUgAAAMgAAADICAIAAAAiOjnJAAAABmJLR0QA/wD/AP+gvaeTAAAb/0lEQVR4nO2deVRT1/bHdwbCPGMggsBzqKJLRPE5YbFYXhWbiraKdUBrX8XSvsbp18Ur2oZla4W13qqx9uc8FFqtitMD/VWrT7FAFQVEDQ4gogwyQxACCSQ5vz+O3vIUGZKcm4jns7q64s3NOfuGb87Zd5999uUghIBCMTZcUxtA6ZtQYVGIQIVFIQIVFoUIVFgUIlBhUYhAhUUhAhUWhQhUWBQiUGFRiECFRSECFRaFCFRYFCJQYVGIQIVFIQIVFoUIVFgUI…	5	363.02739086800005	0.05555555555555555	-2.7299999999999986	145.23789153639532	0	5	5	1	0	0	0	0	4	2	0	0	0.632889	2.8825796	2.6946611
CN1CCN(c2ccc(Nc3ncc4c(n3)N3CCC(=O)N3C(c3cc(O)ccc3Cl)=C4)cc2)CC1	[0.5387079551521623]	CCC1nncc([C@](NC(C)C)c2S(C)(OC)C(=O)NC(N3CCCC3)c2)s1	0.484809524	<img data-content="rdkit/molecule" src="data:image/png;base64,iVBORw0KGgoAAAANSUhEUgAAAMgAAADICAIAAAAiOjnJAAAABmJLR0QA/wD/AP+gvaeTAAAdOElEQVR4nO2de1xU1drHfwMM11BAMeHIgCimZplipqJ5fS0NNFPTSkw9XtKjlFc6Zql17FipkVKKl6NmeBBTj6SmUZ4UFfDMhBe8gSAzMqIgt+EizMB+3j82ohIMl9lrUFjfD39sNmue9YA/1177Wc96loyIwOFIjUVjO8BpmnBhcZjAhcVhAhcWhwlcWBwmcGFxmMCFxWECFxaHCVxYHCZwYXGYwIXFYQIXFocJXFgcJnBhcZjAhcVhAhcWhwlcWBwmcGFxm…	3	426.19974226400007	0.6842105263157895	-0.8700000000000002	173.884223424187	0	3	3	1	0	0	0	3	0	7	2	7	0.7177225	3.1528175	0.79914594
CN1CCN(c2ccc(Nc3ncc4c(n3)N3CCC(=O)N3C(c3cc(O)ccc3Cl)=C4)cc2)CC1	[0.5376693766937669]	COC1N[C@@H](C2=O)C(=O)c([N+](=O)NCC)ccc2n1C(N)CC1nccc1	0.643140351	<img data-content="rdkit/molecule" src="data:image/png;base64,iVBORw0KGgoAAAANSUhEUgAAAMgAAADICAIAAAAiOjnJAAAABmJLR0QA/wD/AP+gvaeTAAAd7UlEQVR4nO2deVyUVdvHfzMMqyyyiIqgsqiIW6amhSAq5ZKEprglhan02CeptMLsNTQfn1Az0VctNBIsFXF7zCyJ1MDMXsUFF5DNFTUQkE2HZea+3j/OhKYCM8zcMyzn++GPYbjv6xyd35xz7utc13UkRAQOR9dIDd0BTsuEC4sjClxYHFHgwuKIAhcWRxS4sDiiwIXFEQUuLI4ocGFxRIELiyMKXFgcUeDC4ogCFxZHFLiwOKLAhcURBS4sjihwYXFEgQuLI…	3	375.17752963609007	0.47058823529411764	-2.69	155.8982224419823	1	2	3	0	0	0	0	4	2	8	3	7	0.8022567	2.7159202	2.8700256
C[C@H]1C=CC(c2nn(C3=CCCC(C(=O)NCc4ccc(P(=O)(O)O)c(P(=O)(O)O)c4)=C3)c3ncnc(N)c23)=CC1	[0.5375408052230686]	Nc1nccn1/C(=C\c2C(C(F)=O)n(F)cnnc1C(C(Cl)c2)nc1Cl)Cl	0.636619048	<img data-content="rdkit/molecule" src="data:image/png;base64,iVBORw0KGgoAAAANSUhEUgAAAMgAAADICAIAAAAiOjnJAAAABmJLR0QA/wD/AP+gvaeTAAAgAElEQVR4nO2deVxU1fvHPzPDsA+bCgLivu+GuATuoEmgqZG9StT6Gl+xxFwKW8T69U0pK8nSwq9LpJZKpoxbhlmvLypGYhIqgkqmssk+MAMDzDy/P84wIimCc+8sdt8v/ph7587zPAMfzj33nOc8R0REEBDgGrGpAxB4NBGEJcALgrAEeEEQlgAvCMIS4AVBWAK8IAhLgBcEYQnwgiAsAV4QhCXAC4KwBHhBEJYALwjCEuAFQVgCvCAIS4AXBGEJ8IIgLAFeE…	3	434.99804742	0.21428571428571427	-2.3	165.7871753971015	0	2	2	0	0	1	1	3	0	8	1	3	0.84539825	3.1430295	0.9461504
CN1CCN(c2ccc(Nc3ncc4c(n3)N3CCC(=O)N3C(c3cc(O)ccc3Cl)=C4)cc2)CC1	[0.5371062466631074]	CC(C)(C(=O)N1CCN(C(F)F)c(C)c(c2cc2no2)-c2ccnc2)c2C1=O	0.62725152	<img data-content="rdkit/molecule" src="data:image/png;base64,iVBORw0KGgoAAAANSUhEUgAAAMgAAADICAIAAAAiOjnJAAAABmJLR0QA/wD/AP+gvaeTAAAgAElEQVR4nO2deVyUVdvHfzPDMCCLC4sg4ArGormmKVqKW+Wo+Rhq6iiuj2ZOvrmQPimVz5P0vpkkZWJqYqVFakU+7qmJWpo7iyLigqjsKDAsAzPX+8fBcURZZph7bhju78fPfLgPM+dcN/7m3Odc5zrXERERBARMjZhvAwQsE0FYApwgCEuAEwRhCXCCICwBThCEJcAJgrAEOEEQlgAnCMIS4ARBWAKcIAhLgBMEYQlwgiAsAU4QhCXACYKwBDhBEJYAJwjCE…	4	388.13469687599996	0.3684210526315789	-3.099999999999999	159.5584833911664	1	3	4	2	0	0	0	0	2	6	0	1	0.5559113	2.357753	2.1421335
CN1CCN(c2ccc(Nc3ncc4c(n3)N3CCC(=O)N3C(c3cc(O)ccc3Cl)=C4)cc2)CC1	[0.5370569280343717]	OC(c1c(C2C3COC)C)C(C#Cn3ccccn3)cc[n+]3/C(=O)nc1-c2	0.591474489	<img data-content="rdkit/molecule" src="data:image/png;base64,iVBORw0KGgoAAAANSUhEUgAAAMgAAADICAIAAAAiOjnJAAAABmJLR0QA/wD/AP+gvaeTAAAgAElEQVR4nO2deVxU1fvHnxlgGJBFQFQUFFAhETdA0sjUwNQi1yBTITPDLdESne9X/YXlNn2tvmqpgPk10LRQU6nMJLdUFAMhQBRERZRFkGUQGJaZeX5/HLyOwzAMM/fOYvf98uVr7p1zzzkzfOYsz3nOcziICCwsdMPVdwVYnk9YYbEwAissFkZghcXCCKywWBiBFRYLI7DCYmEEVlgsjMAKi4URWGGxMAIrLBZGYIXFwgissFgYgRUWCyOwwmJhBFZYLIzAC…	4	365.16081695209004	0.4	-2.82	157.27184641926496	1	3	4	2	0	0	0	4	5	5	1	2	0.7193715	1.8358972	4.7485104
CO[C@@H]1[C@H](N(C)C(=O)c2ccccc2)C[C@H]2O[C@]1(C)n1c3ccccc3c3c4c(c5c6ccccc6n2c5c31)C(=O)NC4	[0.5354980737479361]	CC(C)C(OC)C(=O)CC(OC(=O)C(C(C)=N(=O)/c1C)c2ccccc2)n1=O	0.6634642860000001	<img data-content="rdkit/molecule" src="data:image/png;base64,iVBORw0KGgoAAAANSUhEUgAAAMgAAADICAIAAAAiOjnJAAAABmJLR0QA/wD/AP+gvaeTAAAcaklEQVR4nO2de1SU1frHvzOADDdBBvACKOBSAy1AU0EsTc2gg3hJMi/Uz1KOplGeMjyeo5y0jI7ZolzmIpYXLKnMG2QZkceSJDQ1UMALAiFXESQR5DbM8/tj44g3bvPuuej+LJdrGIbneYb5sve79/s8z5YREQQCqZHrOwDBg4kQloALQlgCLghhCbgghCXgghCWgAtCWAIuCGEJuCCEJeCCEJaAC0JYAi4IYQm4IIQl4IIQloALQlgCLghhCbgghCXgghCWg…	2	390.179086552	0.5	-2.7399999999999998	163.79202867488036	0	1	1	0	1	0	1	3	0	6	0	6	0.8429171	2.6556458	2.3549504
CO[C@@H]1[C@H](N(C)C(=O)c2ccccc2)C[C@H]2O[C@]1(C)n1c3ccccc3c3c4c(c5c6ccccc6n2c5c31)C(=O)NC4	[0.5344367325146824]	CN(c1cnnnc(C1)C(C1(C)[nH+]2=C(F)cc2)(C)C)C1=O	0.508787234	<img data-content="rdkit/molecule" src="data:image/png;base64,iVBORw0KGgoAAAANSUhEUgAAAMgAAADICAIAAAAiOjnJAAAABmJLR0QA/wD/AP+gvaeTAAAe20lEQVR4nO2de1xU1drHf8MdB5GLN/IGKF5gvI6mJmkp4rGwNIHMS691lPKgmG8mxjEx7ZzQU6bhJS+YNyx582SoWQqaeMELeMMZNcQLIiLJBKIgDDPP+8eehuEOM3vPDOP6fvjwYa+991rPwI9nr7X2s54lIiIwGHxjZWoDGJYJExZDEJiwGILAhMUQBCYshiAwYTEEgQmLIQhMWAxBYMJiCAITFkMQmLAYgsCExRAEJiyGIDBhMQSBCYshCExYDEFgwmIIA…	3	291.14898983609	0.5	-2.18	121.59122048624224	0	3	3	1	0	0	0	2	2	4	0	1	0.77826774	2.9188762	0.9546415
C[C@H]1C=CC(c2nn(C3=CCCC(C(=O)NCc4ccc(P(=O)(O)O)c(P(=O)(O)O)c4)=C3)c3ncnc(N)c23)=CC1	[0.5340228633641807]	CO[N+](C)/NC(C(O)CCS[C@H]1NC(=O)C)cc(C(COC)oc3cc(C)c3cccccc2)nc12	0.613497494	<img data-content="rdkit/molecule" src="data:image/png;base64,iVBORw0KGgoAAAANSUhEUgAAAMgAAADICAIAAAAiOjnJAAAABmJLR0QA/wD/AP+gvaeTAAAgAElEQVR4nO2deVhT19bG3yRAAggBKzjTyqAoarVY65WqHVAURbRXtINYi4q2TlVrcWrVaj+He620dSjWYrFqFbVe8aoXcbo4FQdwRAEHoDIpCASQQELW98fGSC0ynsM5cM/v8fEJJyd7ryRv1tln77XXkhERJCS4Ri60ARJNE0lYErwgCUuCFyRhSfCCJCwJXpCEJcELkrAkeEESlgQvSMKS4AVJWBK8IAlLghckYUnwgiQsCV6QhCXBC5KwJHhBEpYEL0jCk…	3	516.24009267209	0.46153846153846156	-2.4699999999999993	216.8062488431697	1	2	3	1	0	0	0	4	2	9	3	6	0.5674325	3.5000384	1.6359669
CN1CCN(c2ccc(Nc3ncc4c(n3)N3CCC(=O)N3C(c3cc(O)ccc3Cl)=C4)cc2)CC1	[0.5335497835497836]	NC1ccc(N)nc(/C(/c2cc3ncc2O[C@@H](Cl)C(C)C3)C)c1CO	0.6098070179999999	<img data-content="rdkit/molecule" src="data:image/png;base64,iVBORw0KGgoAAAANSUhEUgAAAMgAAADICAIAAAAiOjnJAAAABmJLR0QA/wD/AP+gvaeTAAAgAElEQVR4nO2deVhUR9bG3+6GZhEFJOMS9yAuIC7ghjiu6IgxIUYxjhGN0TCuJMZoJ37JECUaEk1EgzhkMlHEbdBoosQNjHEBFAF3cMEdUUQUkBYauru+PwovLTRNb7cvMPV7fHz6blUH+qVu1alTp0SEEDAY5kYstAGMxgkTFoMXmLAYvMCExeAFJiwGLzBhMXiBCYvBC0xYDF5gwmLwAhMWgxeYsBi8wITF4AUmLAYvMGExeIEJi8ELTFgMXmDCYvACExaDF…	4	362.15095365599996	0.4444444444444444	-1.8900000000000001	151.79057930464248	0	3	3	0	0	1	1	4	2	6	3	3	0.80299443	2.094746	1.6688974
CN1CCN(c2ccc(Nc3ncc4c(n3)N3CCC(=O)N3C(c3cc(O)ccc3Cl)=C4)cc2)CC1	[0.5334045964724746]	C1cccc(C(/C)(O)c2ccc3c2(C(=C)c2)C(C3OC2)N3O)cc(C3(C)C)cc1	0.5719190479999999	<img data-content="rdkit/molecule" src="data:image/png;base64,iVBORw0KGgoAAAANSUhEUgAAAMgAAADICAIAAAAiOjnJAAAABmJLR0QA/wD/AP+gvaeTAAAgAElEQVR4nO2deVxU5f7HP7OwL7Jp4AJqKkqpKIIYWi6IiruG4oJl1+heX4V284bV9YddtUvlNWzRKLUml1QUCxU1XDJMBJRcMNDYVRZxYVVgYM7vj68dJ5ZhmDmHAXneL17zmnPmOc95hvmcZ/1+v4+E4zgwGEIjNXQBGE8mTFgMUWDCYogCExZDFJiwGKLAhMUQBSYshigwYTFEgQmLIQpMWAxRYMJiiAITFkMUmLAYosCExRAFJiyGKDBhMUSBCYshCkxYD…	5	391.214743788	0.44	-1.9799999999999995	172.05736968399248	3	2	5	0	0	0	0	4	4	4	2	0	0.80760115	2.4187021	3.3403907
CN1CCN(c2ccc(Nc3ncc4c(n3)N3CCC(=O)N3C(c3cc(O)ccc3Cl)=C4)cc2)CC1	[0.5328]	C[C@H]1C(=O)s/c1=C2\c(C(NC1[NH+]2)n(C)C3ccc(C3)c2)ncc1C2	0.504287234	<img data-content="rdkit/molecule" src="data:image/png;base64,iVBORw0KGgoAAAANSUhEUgAAAMgAAADICAIAAAAiOjnJAAAABmJLR0QA/wD/AP+gvaeTAAAda0lEQVR4nO2daViT17bHVyZABhksg0O1gnVAsdaIFSoOiFCVnqIt2gk9ak291sahzp7eeKxPS23VON1Kq+dKa7WmHlvwOBXRUlGpRkFEFAEBFRAChCmAgWTdD5umVAVC8m4Svfv38CEk77v3SvLPHtZee20eIgKDwTV8SxvAeDphwmJQgQmLQQUmLAYVmLAYVGDCYlCBCYtBBSYsBhWYsBhUYMJiUIEJi0EFJiwGFZiwGFRgwmJQgQmLQQUmLAYVmLAYVGDCY…	6	340.13523368009004	0.4444444444444444	-1.4699999999999998	145.19521172487728	1	5	6	0	0	0	0	4	6	6	2	0	0.7701378	4.0357156	1.090728
CO[C@@H]1[C@H](N(C)C(=O)c2ccccc2)C[C@H]2O[C@]1(C)n1c3ccccc3c3c4c(c5c6ccccc6n2c5c31)C(=O)NC4	[0.5318454001088732]	C#C/CN(c1ccc(C)[C@@](=O)c1non2cc1OC)ccnncc(F)c2c1	0.678306787	<img data-content="rdkit/molecule" src="data:image/png;base64,iVBORw0KGgoAAAANSUhEUgAAAMgAAADICAIAAAAiOjnJAAAABmJLR0QA/wD/AP+gvaeTAAAeuElEQVR4nO2dd1hU19bG3zNDHYpS1FhDQKwXNWo0il0UC3aJ0c+SiwnGGLvYlScmMZJg5MYYg7FcE4PBlkisV02RgGLsoqIgUiwgRRgHEKas74+NE0RAhHNmRti/x8fnMJyz9zrwss86e6+9lkBE4HDERmZsAzg1Ey4sjiRwYXEkgQuLIwlcWBxJ4MLiSAIXFkcSuLA4ksCFxZEELiyOJHBhcSSBC4sjCVxYHEngwuJIAhcWRxK4sDiSwIXFkQQuLI4kcGFxJ…	3	381.12371759200005	0.15789473684210525	-3.9299999999999997	158.68818063108736	1	1	2	0	0	1	1	0	0	8	0	2	0.8575748	2.1881258	2.9262605
CN1CCN(c2ccc(Nc3ncc4c(n3)N3CCC(=O)N3C(c3cc(O)ccc3Cl)=C4)cc2)CC1	[0.5316593886462883]	Nc1c(C(C)nnnc1C)NC(-c1c(Cl)cnc(c1Cl)c1ccccc1O)Cl	0.7270357140000001	<img data-content="rdkit/molecule" src="data:image/png;base64,iVBORw0KGgoAAAANSUhEUgAAAMgAAADICAIAAAAiOjnJAAAABmJLR0QA/wD/AP+gvaeTAAAgAElEQVR4nO2deVyU1ffHz8wwDDMsggiigCSI4oYiJIqaIqBmpFYulWv6S7MUM31Fai79/KVoaVluGJV8yxQ0yAVLQRTBDAUXTMUNlVAEkX0bmHnO748732FEllmeO4Dd94s/hmfuc88Z+My997nLOQJEBAaDb4Qt7QDj+YQJi0EFJiwGFZiwGFRgwmJQgQmLQQUmLAYVmLAYVGDCYlCBCYtBBSYsBhWYsBhUYMJiUIEJi0EFJiwGFZiwGFRgwmJQgQmLQQUmL…	3	438.052942204	0.2222222222222222	-2.349999999999999	176.4733275856162	0	1	1	0	1	1	2	2	0	7	3	4	0.65567786	2.6849263	4.3535805
CN1CCN(c2ccc(Nc3ncc4c(n3)N3CCC(=O)N3C(c3cc(O)ccc3Cl)=C4)cc2)CC1	[0.5316593886462883]	Nc1c(C(C)nnnc1C)NC(-c1c(Cl)cnc(c1Cl)c1ccccc1O)Cl	0.7270357140000001	<img data-content="rdkit/molecule" src="data:image/png;base64,iVBORw0KGgoAAAANSUhEUgAAAMgAAADICAIAAAAiOjnJAAAABmJLR0QA/wD/AP+gvaeTAAAgAElEQVR4nO2deVyU1ffHz8wwDDMsggiigCSI4oYiJIqaIqBmpFYulWv6S7MUM31Fai79/KVoaVluGJV8yxQ0yAVLQRTBDAUXTMUNlVAEkX0bmHnO748732FEllmeO4Dd94s/hmfuc88Z+My997nLOQJEBAaDb4Qt7QDj+YQJi0EFJiwGFZiwGFRgwmJQgQmLQQUmLAYVmLAYVGDCYlCBCYtBBSYsBhWYsBhUYMJiUIEJi0EFJiwGFZiwGFRgwmJQgQmLQQUmL…	3	438.052942204	0.2222222222222222	-2.349999999999999	176.4733275856162	0	1	1	0	1	1	2	2	0	7	3	4	0.65567786	2.6849263	4.3535805
C[C@H]1C=CC(c2nn(C3=CCCC(C(=O)NCc4ccc(P(=O)(O)O)c(P(=O)(O)O)c4)=C3)c3ncnc(N)c23)=CC1	[0.5297941495124594]	C1C(cc(C)[NH+]c(C)cn1C(=O)c1c(C)sc2)cc1C[n+]1cccs12	0.575420567	<img data-content="rdkit/molecule" src="data:image/png;base64,iVBORw0KGgoAAAANSUhEUgAAAMgAAADICAIAAAAiOjnJAAAABmJLR0QA/wD/AP+gvaeTAAAfR0lEQVR4nO2deVxTx9r4n5OFRTaBKCIIistF2+JFXFDcUGpdcJdLa0X9tb20b/sTe93STan2VvOhtcW2voqtCq6VVurSohVBcUEQrBsuqEEUgUDYRECSkDzvH4MpgkFIzgDqfD/9IznmzDOh35yZM2fmGQ4RgcHgG0FbV4DxfMLEYlCBicWgAhOLQQUmFoMKTCwGFZhYDCowsRhUYGIxqMDEYlCBicWgAhOLQQUmFoMKTCwGFZhYDCowsRhUYGIxqMDEYlCBi…	4	372.11933216418	0.3157894736842105	-1.6299999999999994	154.96673574536658	0	4	4	1	0	0	0	2	2	3	1	0	0.7041898	4.402371	-0.510789
C[C@H]1C=CC(c2nn(C3=CCCC(C(=O)NCc4ccc(P(=O)(O)O)c(P(=O)(O)O)c4)=C3)c3ncnc(N)c23)=CC1	[0.5297651556526488]	OCC(NCn2ncc(Cl)c2C2S(=O)NC)ccc(COCl)ccccnc2=S	0.555	<img data-content="rdkit/molecule" src="data:image/png;base64,iVBORw0KGgoAAAANSUhEUgAAAMgAAADICAIAAAAiOjnJAAAABmJLR0QA/wD/AP+gvaeTAAAcfElEQVR4nO3deVQUV/o38G83ewMiq4AooCKGEI9rJgoGlWii4qAYxKhgMBPjUQaTvEZm1F+IxyyMExWjmHESVDTGZUyCuMUNdVBxQUBBlE12AdmXBtpenvePYghxIQhdFN3ez5mT09Pddftp/VpVfevWvSIiAsOom1joAhjtxILF8IIFi+EFCxbDCxYshhcsWAwvWLAYXrBgMbxgwWJ4wYLF8IIFi+EFCxbDCxYshhcsWAwvWLAYXrBgMbxgwWJ4wYLF8IIFi…	2	477.046286892	0.35294117647058826	-1.24	186.6233010920067	0	1	1	0	0	1	1	3	0	7	3	5	0.6557207	2.9156363	2.4858556
CO[C@@H]1[C@H](N(C)C(=O)c2ccccc2)C[C@H]2O[C@]1(C)n1c3ccccc3c3c4c(c5c6ccccc6n2c5c31)C(=O)NC4	[0.5297297297297298]	CS1cc[n+]c(C(O)c(=O)c1cc[n+]c1)c(=O)c(F)c(S(=O)(=O)C)C(F)c1	0.565457569	<img data-content="rdkit/molecule" src="data:image/png;base64,iVBORw0KGgoAAAANSUhEUgAAAMgAAADICAIAAAAiOjnJAAAABmJLR0QA/wD/AP+gvaeTAAAgAElEQVR4nO2deVzU1frHP8MACiiDAgrIYu67Fm6Iol1Ry4VMI1LDa3kjvf20blZY3aQbybXUgsqumC0uLWKpkeErcSncsr7EvigOm6yyzQzLMMzy/P44OJElAfP9MoN93y9evOYcZp7zDPOZs5/nSIgIIiJ8Y2VuB0TuTERhiQiCKCwRQRCFJSIIorBEBEEUloggiMISEQRRWCKCIApLRBBEYYkIgigsEUEQhSUiCKKwRARBFJaIIIjCEhEEUVgigiAKS0QQR…	2	418.0457728921799	0.25	-2.2399999999999998	156.39885380695478	0	2	2	0	0	0	0	3	2	7	2	1	0.7527035	1.6757137	2.4831877
C[C@@H]1C=CC(c2nn(C3=CCCC(C(=O)NCc4ccc(P(=O)(O)O)c(P(=O)(O)O)c4)=C3)c3ncnc(N)c23)=CC1	[0.5281574630945872]	CC(S(=O)=O)Nc1c(C(C)cnoc(N)c1/C(C)C(C3cc2onc3C2)C1=O)C1	0.675078431	<img data-content="rdkit/molecule" src="data:image/png;base64,iVBORw0KGgoAAAANSUhEUgAAAMgAAADICAIAAAAiOjnJAAAABmJLR0QA/wD/AP+gvaeTAAAgAElEQVR4nO2deVhT19b/vyFAwCCjjKIMzoKC88C1rYraKq1DpdVaRyr32ip92/4sxeGm9vpWSquir9pStbe0t9riAEXrPFylglYcUERFxJEpzBCGAMn6/bExRhQIcA4BPZ8nD0/Ozjn7rDz5svc+e6+1toiIICDANQb6NkDg+UQQlgAvCMIS4AVBWAK8IAhLgBcEYQnwgiAsAV4QhCXAC4KwBHhBEJYALwjCEuAFQVgCvCAIS4AXBGEJ8IIgLAFeEIQlwAuCs…	4	420.146740868	0.5263157894736842	-2.6199999999999997	169.85051780647638	2	2	4	0	0	0	0	5	4	9	3	4	0.62229246	3.2569404	1.5213282
CO[C@@H]1[C@H](N(C)C(=O)c2ccccc2)C[C@H]2O[C@]1(C)n1c3ccccc3c3c4c(c5c6ccccc6n2c5c31)C(=O)NC4	[0.5278969957081545]	OC(-c1nc2sccc2COc(C)C(=O)NC(N(C)C[n+]1cccc2ccccc2c1)Cl)n1	0.563083333	<img data-content="rdkit/molecule" src="data:image/png;base64,iVBORw0KGgoAAAANSUhEUgAAAMgAAADICAIAAAAiOjnJAAAABmJLR0QA/wD/AP+gvaeTAAAfQklEQVR4nO2deViTV/bHTxL2zQ0VCKAsbqiogxYRFVGsGzpPtbRjEe20ldHaQZ2OjdVfyzOtU2PFSu04FkdH0UIrVmrTKipFRlBqFauICyIIQmQLiyJhy3J+f9w0RVQIJDcL3M8fPO+TvDn3vOGbe+5733vP4SAiMBi6hmtoBxg9EyYsBhWYsBhUYMJiUIEJi0EFJiwGFZiwGFRgwmJQgQmLQQUmLAYVmLAYVGDCYlCBCYtBBSYsBhWYsBhUYMJiUIEJi0EFJ…	4	486.1361147600901	0.30434782608695654	-2.689999999999999	200.75004485050113	0	2	2	1	1	1	2	3	0	7	2	0	0.68434614	3.8177888	1.5341171
CN1CCN(c2ccc(Nc3ncc4c(n3)N3CCC(=O)N3C(c3cc(O)ccc3Cl)=C4)cc2)CC1	[0.527448869752422]	C1cncc(n2ccnc(CN3C(=C)C)n3C2=O)cc1C1NC(C)C(O)cc1	0.620577417	<img data-content="rdkit/molecule" src="data:image/png;base64,iVBORw0KGgoAAAANSUhEUgAAAMgAAADICAIAAAAiOjnJAAAABmJLR0QA/wD/AP+gvaeTAAAgAElEQVR4nO2deVxUVf/HP8MOMmwiCqFjoogkuYBZIpg+gPHKJ0VFydT0idxF81FJ0+yx5cGfSkhGLrmXJq5hLo+guIYLSBoauCKGILLFzgzM9/fHHYcJFWe5d+4A9/3yj5nLnXM+4GfOuffccz5HREQQEGAbI74FCLRMBGMJcIJgLAFOEIwlwAmCsQQ4QTCWACcIxhLgBMFYApwgGEuAEwRjCXCCYCwBThCMJcAJgrEEOEEwlgAnCMYS4ATBWAKcIBhLgBMEY…	4	380.196074008	0.35	-2.9699999999999998	163.7477114647401	0	4	4	2	0	0	0	3	0	6	2	3	0.8477846	1.9417101	2.5503273
COc1cc(Nc2nn3c(N[C@H](CO)Cc4cccnc4)cc(C4CC4)nc3c2C(N)=O)cc(OC)c1	[0.5273972602739726]	CC(c1c2ncnc(F)ccc(C)nc1Nc(cc(N)cc2C#N)C(F)(C)C)O	0.6858731020000001	<img data-content="rdkit/molecule" src="data:image/png;base64,iVBORw0KGgoAAAANSUhEUgAAAMgAAADICAIAAAAiOjnJAAAABmJLR0QA/wD/AP+gvaeTAAAgAElEQVR4nO2dZ1xU19aH1xTAoVcLVTASsSJoEDFYrmhexQKKJirBNFCiqPEiN0ZDTMyV5N5EBVFJbGAnmii2KGqMIKgXYkNEBGFQ6UiHGaas98MeJ4iKAzPnzMCc5+cHzplz9l44f3Zdey0WIgIDg6phq9sAhu4JIywGSmCExUAJjLAYKIERFgMlMMJioARGWAyUwAiLgRIYYTFQAiMsBkpghMVACYywGCiBERYDJTDCYqAERlgMlMAIi4ESGGExUAIjLAZKY…	2	400.182315764	0.3	-3.38	166.9101273613962	0	1	1	0	0	1	1	1	2	6	3	2	0.8365602	1.7679138	2.3152733
C[C@H]1C=CC(c2nn(C3=CCCC(C(=O)NCc4ccc(P(=O)(O)O)c(P(=O)(O)O)c4)=C3)c3ncnc(N)c23)=CC1	[0.5268935236004391]	Cl[C@H]1NC(=O)C(=C(C(N)=C(O)C(C)=O)C2=c3cccc32)C1=C	0.578	<img data-content="rdkit/molecule" src="data:image/png;base64,iVBORw0KGgoAAAANSUhEUgAAAMgAAADICAIAAAAiOjnJAAAABmJLR0QA/wD/AP+gvaeTAAAf40lEQVR4nO2deVhTV/rHv0mAsImRIlC1oigWFFdEqQhuEbU6dlDRn84gM1URl6cdtZVpbau1Lqm21U6nS9Q6tfXxqVhra60LyKaouGtdUCw7yiIICCEJITm/Pw6GCIIYcu9N4v38RQ6X877I1/ece5b3FRBCwMNjaoRcO8BjnfDC4mEEXlg8jMALi4cReGHxMAIvLB5G4IXFwwi8sHgYgRcWDyPwwuJhBF5YPIzAC4uHEXhh8TACLyweRuCFxcMIvLB4GIEXF…	3	316.061469956	0.125	-2.5299999999999994	131.3106499196378	2	1	3	1	0	0	0	1	0	4	3	3	0.7740909	2.9851863	1.02438
CO[C@@H]1[C@H](N(C)C(=O)c2ccccc2)C[C@H]2O[C@]1(C)n1c3ccccc3c3c4c(c5c6ccccc6n2c5c31)C(=O)NC4	[0.5265438786565547]	Oc1cc(C2cc(F)c(F)cc(N)(C(C)C[C@@H](O)C(F)C3=SC(O)c3=O)C(F)(F)Cc2)n1=O	0.6595	<img data-content="rdkit/molecule" src="data:image/png;base64,iVBORw0KGgoAAAANSUhEUgAAAMgAAADICAIAAAAiOjnJAAAABmJLR0QA/wD/AP+gvaeTAAAZpklEQVR4nO3daViTx9oH8DsJBAhhCcoqCEotdStYVFRcLj3V2oqt1LrVVrFvxaNWRPueA24vvaytaE/b2EWLdjFaUXAH1KKnuLRlqSAoiyAEZBNZAghJICHJvB8epVS2QDJB5f5dfsBkMjOBf551ZsIihABC+sbu6w6gZxMGC1GBwUJUYLAQFRgsRAUGC1GBwUJUYLAQFRgsRAUGC1GBwUJUYLAQFRgsRAUGC1GBwUJUYLAQFRgsRAUGC1GBwUJUYLAQFRgsR…	3	498.12478393600003	0.55	-2.220000000000001	188.47902954579814	1	2	3	0	0	0	0	6	0	6	5	6	0.64719725	3.2892368	1.0613158
CN1CCN(c2ccc(Nc3ncc4c(n3)N3CCC(=O)N3C(c3cc(O)ccc3Cl)=C4)cc2)CC1	[0.5260892953200645]	CCOC(=O)[C@@H](NC(C(NC(C)c2c(C)c2ccc1)n(N2)cc(C)o2)C1C1=O)C1	0.5525	<img data-content="rdkit/molecule" src="data:image/png;base64,iVBORw0KGgoAAAANSUhEUgAAAMgAAADICAIAAAAiOjnJAAAABmJLR0QA/wD/AP+gvaeTAAAfPUlEQVR4nO2deVhV1frHv+cwQwrIPCOGs5miIpJgijiEaOV0vVKPhJqmR6/mUJqYpdLVFDWn64CYI2WZWmY4hgiSw09FSxRkknmQQabDOe/vj41oKnCAvc8+5971eXx8Noe113o3fHnXWnut9b4SIgKDwTdSsQ1g/HfChMUQBCYshiAwYTEEgQmLIQhMWAxBYMJiCAITFkMQmLAYgsCExRAEJiyGIDBhMQSBCYshCExYDEFgwmIIAhMWQxCYsBiCwITFEAQmL…	4	400.21105537599993	0.5238095238095238	-2.42	170.14008597274952	1	3	4	0	0	0	0	5	0	8	3	3	0.73246354	2.7663348	2.5448036
CO[C@@H]1[C@H](N(C)C(=O)c2ccccc2)C[C@H]2O[C@]1(C)n1c3ccccc3c3c4c(c5c6ccccc6n2c5c31)C(=O)NC4	[0.5257731958762887]	CN(C)Oc1cccc(CN)c[n+]cn(C3CN3c3nc(C)cc(C(F)C)c3C)C1	0.619809524	<img data-content="rdkit/molecule" src="data:image/png;base64,iVBORw0KGgoAAAANSUhEUgAAAMgAAADICAIAAAAiOjnJAAAABmJLR0QA/wD/AP+gvaeTAAAZ5klEQVR4nO3de1xURf8H8M8uu9wU76hoeOlBSFB8lPSlqYmGPmVqiWDxU/KOPVliFm6ZqY95QTEzuxim5aVS0NLUNDRvqZGyKpaAyEVBfCEIIorclt3v74/BdUPEZffMLsi8X7186crOzNpnz5kzZ2aOjIggCFKTW7sBwuNJBEvgQgRL4EIES+BCBEvgQgRL4EIES+BCBEvgQgRL4EIES+BCBEvgQgRL4EIES+BCBEvgQgRL4EIES+BCBEvgQgRL4EIES+BCB…	3	414.25378925209003	0.45454545454545453	-2.7099999999999995	177.52242896696865	0	2	2	0	0	1	1	3	0	7	1	6	0.75353765	2.091543	2.941142
CN1CCN(c2ccc(Nc3ncc4c(n3)N3CCC(=O)N3C(c3cc(O)ccc3Cl)=C4)cc2)CC1	[0.525599128540305]	COC(=O)c1cc(c2cc(/c1)cnc2)N(N/N)[C@@](C)(C(=O)OC)Cl	0.593035714	<img data-content="rdkit/molecule" src="data:image/png;base64,iVBORw0KGgoAAAANSUhEUgAAAMgAAADICAIAAAAiOjnJAAAABmJLR0QA/wD/AP+gvaeTAAAgAElEQVR4nO2dfVzN9/vHX+ec6nSHpBS5WREVidwtub+bEeZmtFlfGxZGudds3+/ajVnGtsZuhLE2jGJobqOfkVDu7xNRkW6E7nR/zvX7450jUs7pfD7nFO/nwx99Pp3zvq7TeXl/3p/rc13XW0JE4HCERqpvBzgvJ1xYHFHgwuKIAhcWRxS4sDiiwIXFEQUuLI4ocGFxRIELiyMKXFgcUeDC4ogCFxZHFLiwOKLAhcURBS4sjihwYXFEgQuLIwpcWBxR4MLii…	2	352.09383270399996	0.26666666666666666	-2.4200000000000004	143.35869450378888	1	0	1	0	0	1	1	1	2	8	2	5	0.53479284	3.9158552	-0.17126477
C[C@@H]1C=CC(c2nn(C3=CCCC(C(=O)NCc4ccc(P(=O)(O)O)c(P(=O)(O)O)c4)=C3)c3ncnc(N)c23)=CC1	[0.5249588590235875]	OC(/NC(c1cc1c(c1)C(F)F)o2C(=O)NC2(C)C(F)O)c1C	0.528666667	<img data-content="rdkit/molecule" src="data:image/png;base64,iVBORw0KGgoAAAANSUhEUgAAAMgAAADICAIAAAAiOjnJAAAABmJLR0QA/wD/AP+gvaeTAAAbaElEQVR4nO2deVzU1frHPzMwwz6CSwJmKBpuYBpqJWnmQpqYS+UVgtut63K7Jm4pmvdKt+SGprmk3m6pgUt4/WnmdhWRboqYxigC7qyaomzKMuzMPL8/Do5EgsB8z8xg5/3yD+Y733meR/jM+Z7lOc+REREEAqmRmzoAweOJEJaAC0JYAi4IYQm4IIQl4IIQloALQlgCLghhCbgghCXgghCWgAtCWAIuCGEJuCCEJeCCEJaAC0JYAi4IYQm4IIQl4IIQloALQ…	3	333.106216652	0.5	-1.6800000000000002	129.17637284509334	1	2	3	1	0	0	0	4	0	4	4	3	0.7848386	2.0980847	3.5392127
CN1CCN(c2ccc(Nc3ncc4c(n3)N3CCC(=O)N3C(c3cc(O)ccc3Cl)=C4)cc2)CC1	[0.5248769819573538]	c1cc2nc(O-c3ncc3c(Cl)nc32C[C@@H](C(=O)C)C[C@H]3C)cs1	0.598508914	<img data-content="rdkit/molecule" src="data:image/png;base64,iVBORw0KGgoAAAANSUhEUgAAAMgAAADICAIAAAAiOjnJAAAABmJLR0QA/wD/AP+gvaeTAAAgAElEQVR4nO2deVxTV9rHn6yEkrCIILKLg1VEraK21bovuFFxrTrFpZ3BahVbW+VVO6Jtx9JqLdap1ulCqVodtXWUUqeorbiLwQWoolhll0WWkLBluc/7x8FrDAokuTcJcL9/+EkON+c5kh/nnnvOs/AQETg4mIZv7QFwtE84YXGwAicsDlbghMXBCpywOFiBExYHK3DC4mAFTlgcrMAJi4MVOGFxsAInLA5W4ITFwQqcsDhYgRMWBytwwuJgBU5YHKzACYuDF…	4	361.06517543200005	0.4117647058823529	-1.6600000000000001	148.87360218688352	1	3	4	0	0	0	0	3	2	6	0	1	0.55481464	3.2329655	1.492325
C[C@@H]1C=CC(c2nn(C3=CCCC(C(=O)NCc4ccc(P(=O)(O)O)c(P(=O)(O)O)c4)=C3)c3ncnc(N)c23)=CC1	[0.5246981339187706]	COc1cc2n(NC(C)ccc(CC(C)C(O)C)(N)c3cccocc3C2)c1	0.6535	<img data-content="rdkit/molecule" src="data:image/png;base64,iVBORw0KGgoAAAANSUhEUgAAAMgAAADICAIAAAAiOjnJAAAABmJLR0QA/wD/AP+gvaeTAAAbAUlEQVR4nO2de1iUVf7Av+8MAzOAchXRlEAUL5moaBp4I82EUEwb8hKtuDm2zyPslrrz090V3bUkt3rQVo1cStLC8FauaUZYirqlIgYiKBqCcr8MDLeBuXx/fxycZkG5zLxnZpDzefhjZnjnnMPwmXN7z/keDhGBweAbgaULwHg8YWIxqMDEYlCBicWgAhOLQQUmFoMKTCwGFZhYDCowsRhUYGIxqMDEYlCBicWgAhOLQQUmFoMKTCwGFZhYDCowsRhUYGIxq…	3	385.23654185199996	0.45454545454545453	-2.4399999999999995	166.53063176251555	0	2	2	0	0	1	1	4	0	6	3	4	0.77502936	1.6521511	4.565291
CN1CCN(c2ccc(Nc3ncc4c(n3)N3CCC(=O)N3C(c3cc(O)ccc3Cl)=C4)cc2)CC1	[0.5245633187772926]	C1CC(NC(O)CN(C)C)NC(=O)C(F)(F)c2ccccc2[nH+](C)c2cccn12	0.601214286	<img data-content="rdkit/molecule" src="data:image/png;base64,iVBORw0KGgoAAAANSUhEUgAAAMgAAADICAIAAAAiOjnJAAAABmJLR0QA/wD/AP+gvaeTAAAcq0lEQVR4nO2deVxU19nHfzPDMDBsCmERJYlKXHCJdUtQYySylITEDWoVUdE4jVlG0zYhnzSRvKn6YhbLx2pTjL4JYqJFTax1R2MUjXuhBhU3IpsIyCLCLMzyvH8cMsEFGJh7Z4Se71/DeO8zj/Cdc849q4SIwOEIjdTRCXC6JlwsjihwsTiiwMXiiAIXiyMKXCyOKHCxOKLAxeKIAheLIwpcLI4ocLE4osDF4ogCF4sjClwsjihwsTiiwMXiiAIXiyMKXCyOK…	3	408.22055799609	0.45	-2.3299999999999996	168.45743758932255	0	1	1	1	1	1	2	3	0	5	4	4	0.6685806	2.2246702	3.4867992
CN1CCN(c2ccc(Nc3ncc4c(n3)N3CCC(=O)N3C(c3cc(O)ccc3Cl)=C4)cc2)CC1	[0.5244909190974133]	CO[C@H](c1ccccc1)NC(=O)c1C(C#C)c2cccc2=SC(F)(F)C1=O	0.654863636	<img data-content="rdkit/molecule" src="data:image/png;base64,iVBORw0KGgoAAAANSUhEUgAAAMgAAADICAIAAAAiOjnJAAAABmJLR0QA/wD/AP+gvaeTAAAd2ElEQVR4nO2deVhTx/rH35CQsMoiO0rR4q6IClpFi9horaJWbfRSl95rK9f29lLrtUZ99IbrtUKX+2usdYGuuFXBqg+ilVJs1WIrjRULyA7KDmFTlpCEZH5/DKYpSIBwJiE4n4fH53g4mXfI+Z6Zd96ZeQ8LIQQUCtOYGbsClMEJFRaFCFRYFCJQYVGIQIVFIQIVFoUIVFgUIlBhUYhAhUUhAhUWhQhUWBQiUGFRiECFRSECFRaFCFRYFCJQYVGIQIVFIQIVF…	3	389.08972084400006	0.25	-2.689999999999999	158.7932957697051	1	1	2	1	1	0	1	3	0	3	2	4	0.88220346	2.641671	3.6671996
CO[C@@H]1[C@H](N(C)C(=O)c2ccccc2)C[C@H]2O[C@]1(C)n1c3ccccc3c3c4c(c5c6ccccc6n2c5c31)C(=O)NC4	[0.5244565217391305]	C(N(C)O)c1ccncc(O)[C@H](C)N1C(=O)OC1ccccc(C(C(C)C)(Cl)C)(C)c1=O	0.5246190479999999	<img data-content="rdkit/molecule" src="data:image/png;base64,iVBORw0KGgoAAAANSUhEUgAAAMgAAADICAIAAAAiOjnJAAAABmJLR0QA/wD/AP+gvaeTAAAgAElEQVR4nO2deVxUVf/Hv7MwDJsCygBi5C6piIoLiluI9YQkuK+kpoL1FPRo6hP6PLhVpJVbqeQjRWYlGO71U9RUEFdUFBAVUMBhExQYlpkB5vv749A4ieAwc88M4nn/wetyvff7/fry47nnnnvO5/AQERgMruEbuwBG64QJi0EFJiwGFZiwGFRgwmJQgQmLQQUmLAYVmLAYVGDCYlCBCYtBBSYsBhWYsBhUYMJiUIEJi0EFJiwGFZiwGFRgwmJQgQmLQQUmL…	2	465.203048804	0.5217391304347826	-2.4199999999999995	193.6952545953724	1	1	2	1	0	0	0	4	0	7	2	5	0.7029706	1.8963504	3.0834708
CN1CCN(c2ccc(Nc3ncc4c(n3)N3CCC(=O)N3C(c3cc(O)ccc3Cl)=C4)cc2)CC1	[0.5240670632774472]	CC(/C)c1c(S/C#N)/C(=Sc2c3c(F)cccc2C(=O)c3)nc1C	0.597333333	<img data-content="rdkit/molecule" src="data:image/png;base64,iVBORw0KGgoAAAANSUhEUgAAAMgAAADICAIAAAAiOjnJAAAABmJLR0QA/wD/AP+gvaeTAAAfhUlEQVR4nO2deXhTVfrH3yRNum+0NE2TlrYsQkcEW4RCZwSxKmgAcSwuEGQeEHX0F2d0AFE0qIgdR8aCoKIoFBCh6IAVFKdghTpSIC1V9kILZGub0r1p9nt+f5x6rV2z3Nsb2/N5fHySw8l73ybfe5b3vOdcHkIICASm4XPtAGFgQoRFYAUiLAIrEGERWIEIi8AKRFgEViDCIrACERaBFYiwCKxAhEVgBSIsAisQYRFYgQiLwApEWARWIMIisAIRFoEViLAIr…	3	358.06098332000005	0.2222222222222222	-2.1	147.5426516558954	2	1	3	0	0	0	0	0	2	3	1	3	0.60946906	1.8051407	3.2520256
C[C@H]1C=CC(c2nn(C3=CCCC(C(=O)NCc4ccc(P(=O)(O)O)c(P(=O)(O)O)c4)=C3)c3ncnc(N)c23)=CC1	[0.5237315875613748]	N/C(N)(C)C1C[C@@H](OC)nncnc3c2ncc2c(C3)/c2ccccc21	0.517093933	<img data-content="rdkit/molecule" src="data:image/png;base64,iVBORw0KGgoAAAANSUhEUgAAAMgAAADICAIAAAAiOjnJAAAABmJLR0QA/wD/AP+gvaeTAAAgAElEQVR4nO2de1xTR9rHn0MSLoIoolzUgiByCYqCSK2oaEG0Fq26Sm0rVF2LVVxqt93Gz3bb1G59i2u7Ut1eUNuKl1rDihZrtWJ1EcULUpGbioKggDdUQBByfd4/Jj2EiyEJOTmJnu+HPziTyZkn4cecmWeeeYZCRODgMDZWbBvA8WTCCYuDEThhcTACJywORuCExcEInLA4GIETFgcjcMLiYAROWByMwAmLgxE4YXEwAicsDkbghMXBCJywOBiBExYHI3DC4…	4	350.18550932399995	0.3684210526315789	-2.479999999999999	151.80970052143832	1	2	3	0	1	0	1	2	2	7	2	2	0.71542645	2.319591	2.30931
CO[C@@H]1[C@H](N(C)C(=O)c2ccccc2)C[C@H]2O[C@]1(C)n1c3ccccc3c3c4c(c5c6ccccc6n2c5c31)C(=O)NC4	[0.5229508196721312]	CC(C)n1CC(C(N)c2cc(cn(C)OC(C(C)N)cc2)c3ccccc2Cl3)C12	0.57129274	<img data-content="rdkit/molecule" src="data:image/png;base64,iVBORw0KGgoAAAANSUhEUgAAAMgAAADICAIAAAAiOjnJAAAABmJLR0QA/wD/AP+gvaeTAAAdsElEQVR4nO2deVRUR/bH7+tu9k0WZRM1LBpB4kJMnBiiQSQYcRkTYoaIBqPEGZTwMzqYxcFMxrETMxE1MwmakRBcEqLGUQeVVo+KwUhAUEFFWQyrgEBAtl549/dHYadl7e31ayb1OR4PvO5Xdbv5vqpbt6puMYgIFIq+EfBtAOV/EyosCidQYVE4gQqLwglUWBROoMKicAIVFoUTqLAonECFReEEKiwKJ1BhUTiBCovCCVRYFE6gwqJwAhUWhROosCicQIVF4…	4	416.23428935600003	0.4782608695652174	-1.6299999999999994	177.33333755549265	0	4	4	0	0	0	0	5	4	5	2	2	0.7645387	2.1419048	5.9310503
Nc1ncnc2c1c(C1=C[C@H](O)CC=C1)nn2C1=CCCC([P@](=O)(O)CC(=O)O)=C1	[0.5208562019758507]	SC1nnc2c(COCO)nc(OC)C(F)(F)ccc(=C(/C)C)NS(=O)(=O)c1C2	0.579552116	<img data-content="rdkit/molecule" src="data:image/png;base64,iVBORw0KGgoAAAANSUhEUgAAAMgAAADICAIAAAAiOjnJAAAABmJLR0QA/wD/AP+gvaeTAAAdR0lEQVR4nO2de1yU1brHfzMMw/06CKhoeUsl0ZC2Wl5JLVTSvTOPdpKOeU7UrsTMiiyKjp2CshJPtYt2F7H9Oe2wnUZKECZG4YWA1LygCCoMF8VxuA4zw8w854+FEyECM/O+jM6s72f+GIZ31nreme+std71vu96JEQEDkdopPYOgOOYcLE4osDF4ogCF4sjClwsjihwsTiiwMXiiAIXiyMKXCyOKHCxOKLAxeKIAheLIwpcLI4ocLE4osDF4ogCF4sjClwsj…	2	452.09996824399997	0.5625	-1.83	172.29311142700377	0	2	2	0	0	0	0	2	2	9	3	3	0.7208402	2.5843587	0.18994132
CO[C@@H]1[C@H](N(C)C(=O)c2ccccc2)C[C@H]2O[C@]1(C)n1c3ccccc3c3c4c(c5c6ccccc6n2c5c31)C(=O)NC4	[0.519580805295091]	O/C(C)n1ccc(C2cccc(N)c(Br)c(C)c3cc(F)(F)ccn23)c1	0.617809524	<img data-content="rdkit/molecule" src="data:image/png;base64,iVBORw0KGgoAAAANSUhEUgAAAMgAAADICAIAAAAiOjnJAAAABmJLR0QA/wD/AP+gvaeTAAAcO0lEQVR4nO2de1hU1fr437nBAHJRYABBEUrJNDXROmbqT+VU0qhoYRflp4UHjmbooWMcKRsVLQxUzKhILYcMb+WFzBuSd8W7h0OQAooKDAwgdxhmhnm/fyya8IYws9fMIOvz9PDQnr3ftZAPa6+99lrv4iEiMBhcwzd3BRiPJ0wsBhWYWAwqMLEYVGBiMajAxGJQgYnFoAITi0EFJhaDCkwsBhWYWAwqMLEYVGBiMajAxGJQgYnFoAITi0EFJhaDCkwsBhWYW…	3	423.0757808	0.2631578947368421	-2.1199999999999997	158.9575658059819	0	2	2	0	0	1	1	2	0	4	2	2	0.7653378	1.5833895	3.395605
CO[C@@H]1[C@H](N(C)C(=O)c2ccccc2)C[C@H]2O[C@]1(C)n1c3ccccc3c3c4c(c5c6ccccc6n2c5c31)C(=O)NC4	[0.5193249863908547]	C(c1nncc(C)c(=O)c2c1CNC(=O)NN[C@@H]1C(F)cc(Cl)c2)=NC1=O	0.576594132	<img data-content="rdkit/molecule" src="data:image/png;base64,iVBORw0KGgoAAAANSUhEUgAAAMgAAADICAIAAAAiOjnJAAAABmJLR0QA/wD/AP+gvaeTAAAgAElEQVR4nO2deViTV/bHv2EHwZXKLovsOKjFVgSrolZRGPdd6Wh/Su3YMjOtlU5bxanVQZ06TlvtRFsLY9XW1g13rdailKqpG7ixCsqmgLInhOT8/rgxUsDIkjeJ9n4eHp68b97ce5J8c+99zz33XBERgcPRNkb6NoDzbMKFxREELiyOIHBhcQSBC4sjCFxYHEHgwuIIAhcWRxC4sDiCwIXFEQQuLI4gcGFxBIELiyMIXFgcQeDC4ggCFxZHELiwOILAhcURB…	3	392.079994208	0.25	-2.98	157.35266798580147	0	3	3	3	0	0	0	2	4	6	3	0	0.73505867	3.0915654	0.9041801
Cc1[nH]c(/C=C2\C(=O)Nc3ccc(S(=O)(=O)Cc4c(Cl)cccc4Cl)cc32)c(C)c1C(=O)N1CCC[C@@H]1CN1CCCC1	[0.519044911881751]	SC(F)c1nnc(C(N(CNC(=O)NC2C(C)C)C2C)=O)c(C(C)F)n1	0.6531428570000001	<img data-content="rdkit/molecule" src="data:image/png;base64,iVBORw0KGgoAAAANSUhEUgAAAMgAAADICAIAAAAiOjnJAAAABmJLR0QA/wD/AP+gvaeTAAAaCUlEQVR4nO2deVyU1f7HPzPsm8MuCVhgFm6ohJogLgGZhd2uCuZCrzRFvV3hqtdw/U1pJtotedlNo50yTTRcrpKmJqWSFhgoqIgNKJvgKPvOzPf3xzNMlIksz5lHeJ33X+PMM9/vAd+c7TnnPDIiAocjNnKpC8DpmXCxOEzgYnGYwMXiMIGLxWECF4vDBC4WhwlcLA4TuFgcJnCxOEzgYnGYwMXiMIGLxWECF4vDBC4WhwlcLA4TuFgcJnCxOEzgYnGYwMXiM…	2	388.149301384	0.6666666666666666	-2.04	155.10101455673248	0	1	1	3	0	1	1	4	0	6	3	4	0.80093807	1.9018959	2.961258
CN1CCN(c2ccc(Nc3ncc4c(n3)N3CCC(=O)N3C(c3cc(O)ccc3Cl)=C4)cc2)CC1	[0.5178571428571429]	C[C@H](O)c1(Cl)C(=O)C1C(=O)c1=C(C1cc1cc2nc2c1c2)cc2	0.5598333329999999	<img data-content="rdkit/molecule" src="data:image/png;base64,iVBORw0KGgoAAAANSUhEUgAAAMgAAADICAIAAAAiOjnJAAAABmJLR0QA/wD/AP+gvaeTAAAcNUlEQVR4nO2deVxTV9qA3xsSlrC6YUO1ItoKQUTFFfSzOsxQbVyKoqITR6iitW1mnKlFOtrYqVZax0rFTge1ClVcQK3NTBXEKoqtCwQBIZYRRBFRUCaChi3hnu+PQ2MaFllycoNznh9/JDc3974hT8499yzvYRBCQKGYGh7XAVCeT6hYFCJQsShEoGJRiEDFohCBikUhAhWLQgQqFoUIVCwKEahYFCJQsShEoGJRiEDFohCBikUhAhWLQgQqFoUIVCwKEahYF…	5	325.050570924	0.2777777777777778	-2.0399999999999996	136.03410602391062	4	1	5	0	0	0	0	4	0	4	1	3	0.7658609	2.3543928	4.574736
C[C@@H]1C=CC(c2nn(C3=CCCC(C(=O)NCc4ccc(P(=O)(O)O)c(P(=O)(O)O)c4)=C3)c3ncnc(N)c23)=CC1	[0.5176405733186329]	Clc1ccc(CC(c2c(C(F)F)c/n(C)c3(Br)cc(C)n2)cn3)nn1	0.654311044	<img data-content="rdkit/molecule" src="data:image/png;base64,iVBORw0KGgoAAAANSUhEUgAAAMgAAADICAIAAAAiOjnJAAAABmJLR0QA/wD/AP+gvaeTAAAa5ElEQVR4nO2deVSTx9rAnwQCCEiAghsKgnvADVQUcNfrRm21BvellYvaa7l6tGLrVTwu11hrpS5t422ve1VobVU+N1BrrSgaUJEEvKCyiaAYZE0IJM/3x2Bka1gnCXV+p6cHJ2/eZ5L8MjPvZOZ5OYgIDEZLwzV0BRh/TZhYDCowsRhUYGIxqMDEYlCBicWgAhOLQQUmFoMKTCwGFZhYDCowsRhUYGIxqMDEYlCBicWgAhOLQQUmFoMKTCwGFZhYDCowsRhUY…	4	429.0167417000001	0.375	-1.6700000000000002	156.87995293142615	0	3	3	0	0	1	1	2	2	5	0	3	0.608482	2.2286236	1.6572317
Nc1ncnc2c1c(C1=C[C@@H](O)CC=C1)nn2C1=CCCC([P@](=O)(O)CC(=O)O)=C1	[0.5174482006543075]	CC(C)C[NH+](C(=N/OC)C)OC(c2c(F)c3cccc3c2Br)c2cc2=O	0.592371429	<img data-content="rdkit/molecule" src="data:image/png;base64,iVBORw0KGgoAAAANSUhEUgAAAMgAAADICAIAAAAiOjnJAAAABmJLR0QA/wD/AP+gvaeTAAAfa0lEQVR4nO2dd1xUx9rHf8uCgIAUiVJURLEAscCqgBWJMUoI2DURYzSJyXvNS8rNDV4TL5Yk8n705kKKLTcFk4hiiSGKYlcMWCiCRhPBFRQFlSqdLfP+MbCuBdhyzh42O9+Pf+yZPfvMI/vbmTkzzzwjIoSAweAaM6EdYPw1YcJi8AITFoMXmLAYvMCExeAFJiwGLzBhMXiBCYvBC0xYDF5gwmLwAhMWgxeYsBi8wITF4AUmLAYvMGExeIEJi8ELTFgMXmDCY…	3	423.07140927208997	0.3684210526315789	-1.8299999999999994	159.45386855689517	2	0	2	0	1	0	1	2	0	4	1	7	0.8301915	3.2555394	3.7354913
CN1CCN(c2ccc(Nc3ncc4c(n3)N3CCC(=O)N3C(c3cc(O)ccc3Cl)=C4)cc2)CC1	[0.5171475231355471]	ClC(=Nc1cccc(C(C(C)C)c2cc1)[N+]2)C1(C)C(C)(O)C(Cl)C(Cl)s1	0.527574468	<img data-content="rdkit/molecule" src="data:image/png;base64,iVBORw0KGgoAAAANSUhEUgAAAMgAAADICAIAAAAiOjnJAAAABmJLR0QA/wD/AP+gvaeTAAAcKUlEQVR4nO2de1yUVfrAn+E23ASJO94A7+AlA0xFEXFSUwnTSNdEXddY05b0t1tubYVdP1T7scnrspRCulnDioqm6woWoWI6qKAIcpO7DBcHhAHm+vz+ODZN3JzLewa2zvfjH/rOzHkf8Dvve97nnPMcHiICg8E1FgMdAOPXCROLQQUmFoMKTCwGFZhYDCowsRhUYGIxqMDEYlCBicWgAhOLQQUmFoMKTCwGFZhYDCowsRhUYGIxqMDEYlCBicWgAhOLQQUmF…	4	431.05129378409	0.5263157894736842	-0.2300000000000001	173.80463062531823	1	3	4	0	0	0	0	5	2	3	1	3	0.68481266	3.1488636	3.7258964
CN1CCN(c2ccc(Nc3ncc4c(n3)N3CCC(=O)N3C(c3cc(O)ccc3Cl)=C4)cc2)CC1	[0.5161637931034483]	C(Cn(C)c1cc2cc(c(C(O)nc2ncccc1=O)c2c1C)C(C)C)cccccc1O-2	0.61930595	<img data-content="rdkit/molecule" src="data:image/png;base64,iVBORw0KGgoAAAANSUhEUgAAAMgAAADICAIAAAAiOjnJAAAABmJLR0QA/wD/AP+gvaeTAAAgAElEQVR4nO2de3zMV/7/X5+55CoXCSFBQkI2QkVDBakIjWtC3WZpK7TU8OW32VbTTamVrrJNVdtE6Bol3dG10lCPiKCELSIuFSkVlxC5yVWQ+3WSOb8/DmNEbjPz+cxE8nk+/JHP7Zz3jNeccz7v8z7vwxBCwMPDNgJDG8DTOeGFxcMJvLB4OIEXFg8n8MLi4QReWDycwAuLhxN4YfFwQhcT1oMHWLQIb7yBiRMhl3NXz/79++fPnx8bG8tdFR2cLiasBQswd…	5	443.22089178799996	0.2962962962962963	-3.5099999999999993	194.3073768542207	0	5	5	0	0	0	0	1	5	6	1	1	0.5156646	2.4807773	3.712974
CO[C@@H]1[C@H](N(C)C(=O)c2ccccc2)C[C@H]2O[C@]1(C)n1c3ccccc3c3c4c(c5c6ccccc6n2c5c31)C(=O)NC4	[0.5161111111111111]	C[C@H](N)C1=C(C)C(C)(F)N/C(=O)c2cc3c(ccc2)ccc3C1=O	0.576690476	<img data-content="rdkit/molecule" src="data:image/png;base64,iVBORw0KGgoAAAANSUhEUgAAAMgAAADICAIAAAAiOjnJAAAABmJLR0QA/wD/AP+gvaeTAAAgAElEQVR4nO2deVgT1/rH34Q97ILKIkIVkURQFJWqSEFQwI2qhWvtRa1Vrj5aWtv+mq5a1KvQikJdqeLSaq2pei+KSwtad4sFFzYBJeyoFQh7WELO74+DUxoQs8xkktz5PDw+mePMOe+EL2d9z3tYCCFgYCAbNt0GMOgmjLAYKIERFgMlMMJioARGWAyUwAiLgRIYYTFQAiMsBkpghMVACYywGCiBERYDJTDCYqAERlgMlMAIi4ESGGExUAIjLAZKYITFQAmMs…	3	326.14305606799996	0.2631578947368421	-2.5299999999999994	139.43489953318715	2	1	3	1	0	0	0	2	2	3	2	1	0.6631491	3.0107992	2.0151427
C[C@H]1C=CC(c2nn(C3=CCCC(C(=O)NCc4ccc(P(=O)(O)O)c(P(=O)(O)O)c4)=C3)c3ncnc(N)c23)=CC1	[0.5158991228070176]	Nc1nc2c(cccc2)cccc2c(=O)nnc2coc3c2cnc3nn2[nH]1	0.5984539010000001	<img data-content="rdkit/molecule" src="data:image/png;base64,iVBORw0KGgoAAAANSUhEUgAAAMgAAADICAIAAAAiOjnJAAAABmJLR0QA/wD/AP+gvaeTAAAgAElEQVR4nO2de1xURRvHf+xyE/ECyFUFxTsqmghSiIKapi2p5Va+iZW+YmlSVor50ch6Lexiq1amZYWmGWrmihHirTJR5GIGKih4QUBEFxVEwN193j9mXVbuLOfswnK+H/7YnXN25ln97cxznpl5xoyIICDANSJjGyBgmgjCEuAFQVgCvCAIS4AXBGEJ8IIgLAFeEIQlwAuCsAR4QRCWAC8IwjI+5eV4/HGcPKl5u2oVjh/HnDlQKDQlSUlYtcpY1umJICzjo…	5	372.1083216240001	0.0	-4.34	156.27753147870064	0	2	2	1	1	2	3	0	4	8	2	0	0.7602073	2.1812654	2.5166836
C[C@@H]1C=CC(c2nn(C3=CCCC(C(=O)NCc4ccc(P(=O)(O)O)c(P(=O)(O)O)c4)=C3)c3ncnc(N)c23)=CC1	[0.5152008686210641]	C=COc1cc(Br)nc2c(/c(N)nc3cccc3C(=O)[C@]3(C)NC(C)c3c1)c2	0.628770588	<img data-content="rdkit/molecule" src="data:image/png;base64,iVBORw0KGgoAAAANSUhEUgAAAMgAAADICAIAAAAiOjnJAAAABmJLR0QA/wD/AP+gvaeTAAAgAElEQVR4nO2deVxU1fvHP3fYQVxSdlmUTKMwyDWFBNNyoVxSI4vU8kt97fedds3MxlILUwvMJfdGMxX6uqDi9kXcUgzcl1JRUIERR1lnWGaYeX5/HBwJZRvmzgzDff/Ba+bMvec8wGfOOfc5zzkPR0QQEDA0IlMbIGCZCMIS4AVBWAK8IAhLgBcEYQnwgiAsAV4QhCXAC4KwBHhBEJYALwjCEuAFQVgCvCAIS4AXBGEJ8IIgLAFeEIQlwAuCsAR4QRCWAC8Iw…	4	438.069137948	0.19047619047619047	-2.7699999999999996	171.010560263888	2	2	4	0	0	0	0	2	0	6	2	2	0.53510845	2.307334	3.3563824
CN1CCN(c2ccc(Nc3ncc4c(n3)N3CCC(=O)N3C(c3cc(O)ccc3Cl)=C4)cc2)CC1	[0.5149537792278412]	O=C(CN(C(C1)N/NC1=C2cnc(c(c1)o1)ccc1)c1cccc1)c1O2	0.546453901	<img data-content="rdkit/molecule" src="data:image/png;base64,iVBORw0KGgoAAAANSUhEUgAAAMgAAADICAIAAAAiOjnJAAAABmJLR0QA/wD/AP+gvaeTAAAgAElEQVR4nO2deVxU1dvAn5lhHVZDEVxSkURZVRQRVERwQQaTFIqU1PRHZUWZFGnLqKUvZSmaplipkC0iqQFKipoGCQWGyiaaoBAoyTo4wMAwz/vHgXFClmHm3kHwfD/8ce/MveeeYb5z7rlneQ4HEYFCYRpub2eA0j+hYlFYgYpFYQUqFoUVqFgUVqBiUViBikVhBSoWhRWoWBRWoGJRWIGKRWEFKhaFFahYFFagYlFYgYpFYQUqFoUVqFgUVqBiUViBikVhB…	5	348.12224037199996	0.15789473684210525	-3.3199999999999994	149.56546119660464	0	5	5	0	0	0	0	1	5	7	2	1	0.6559603	2.6706727	1.9847988
C[C@@H]1C=CC(c2nn(C3=CCCC(C(=O)NCc4ccc(P(=O)(O)O)c(P(=O)(O)O)c4)=C3)c3ncnc(N)c23)=CC1	[0.5144571740316422]	Oc1ccc2ccc(F)(Cl)=N\C(-c2nccc(=O)c2=O)Cc(c2ccccc2)n[C@@H]2C1	0.560191114	<img data-content="rdkit/molecule" src="data:image/png;base64,iVBORw0KGgoAAAANSUhEUgAAAMgAAADICAIAAAAiOjnJAAAABmJLR0QA/wD/AP+gvaeTAAAgAElEQVR4nO2de1xM6R/Hv2em6+ieSlckRCWkdqldwrqsbK5hyS3CWlm/drdlXzZ2LfntRVhL1qZYP+uaUkKLRXKbVCqkC5Wk60xNU1NzeX5/PJxG16nOaZox71d/zHnmzHm+U5+e6/f5fgmEEKhQQTUMeRugQjlRCUsFLaiEpYIWVMJSQQsqYamgBZWwVNCCSlgqaEElLBW0oBKWClpQCUsFLaiEpYIWVMJSQQsqYamgBZWwVNCCSlgqaEElLBW0oBKWClpQC…	4	438.102072336	0.21739130434782608	-3.3199999999999994	182.18947874482004	0	4	4	0	0	0	0	3	5	6	1	0	0.53706396	2.751607	1.0377545
CN[C@H]1C[C@@H]2O[C@](C)([C@H]1OC)n1c3ccccc3c3c4c(c5c6ccccc6n2c5c31)C(=O)N[C@@H]4O	[0.5132450331125827]	C(CN(C)O)=Sc12nccc(C)c(ccccccc2)cc1[S@](O)[C@H](C)CO	0.588807018	<img data-content="rdkit/molecule" src="data:image/png;base64,iVBORw0KGgoAAAANSUhEUgAAAMgAAADICAIAAAAiOjnJAAAABmJLR0QA/wD/AP+gvaeTAAAgAElEQVR4nO2deVyTV9bHTxYWWVQQxRUUpVVcwK2KVG0trY5Sp9UyOK10XHFsFWde28baTmm1jlipxVrHxrY6WOsoLlS0bzsvbhXR1gbcAAHBoMi+SAgQCMlz3j8uPqYogYTnJiz3+/HjJ8+Se0/CL/fe595zzxEhIjAYQiO2tgGMzgkTFoMKTFgMKjBhMajAhMWgAhMWgwpMWAwqMGExqMCExaACExaDCkxYDCowYTGowITFoAITFoMKTFgMKjBhMajAhMWgA…	2	421.161959788	0.3333333333333333	-1.4799999999999995	173.50768960028242	1	1	2	0	0	0	0	2	2	5	4	6	0.49980366	2.3506393	5.16529
C[C@H]1C=CC(c2nn(C3=CCCC(C(=O)NCc4ccc(P(=O)(O)O)c(P(=O)(O)O)c4)=C3)c3ncnc(N)c23)=CC1	[0.512568306010929]	OC1=C(c2CC(N[C@](=O)C3=C(C(=O)nc(s4)C34)Cl)[C@H]2Cl)C1	0.5470714289999999	<img data-content="rdkit/molecule" src="data:image/png;base64,iVBORw0KGgoAAAANSUhEUgAAAMgAAADICAIAAAAiOjnJAAAABmJLR0QA/wD/AP+gvaeTAAAZaUlEQVR4nO2deVTU5f7H37PhyKYIgiBILoEhaSyaidslV8I6pZj7mkup5L2meDUjPdbh5jG4pplaIbaped33lcC6KRruiCsCioCIMMiwzMzn98eDxBXFYeb7ML+G53U8nmFmvp/vh+H1XZ7Ps4yMiCAQSI3c0gkIrBMhloALQiwBF4RYAi4IsQRcEGIJuCDEEnBBiCXgghBLwAUhloALQiwBF4RYAi4IsQRcEGIJuCDEEnBBiCXgghBLwAUhloALQiwBF4RYA…	4	343.97891854	0.46153846153846156	-0.9799999999999995	134.0081308229837	2	2	4	2	0	0	0	4	0	4	2	3	0.83914924	3.648966	2.9814153
C[C@H]1C=CC(c2nn(C3=CCCC(C(=O)NCc4ccc(P(=O)(O)O)c(P(=O)(O)O)c4)=C3)c3ncnc(N)c23)=CC1	[0.512472885032538]	CCNC(=O)c1cccc2c(N)CC[NH+]=C2C(C(=O)o1)C1OC1C(O)C	0.47616666700000004	<img data-content="rdkit/molecule" src="data:image/png;base64,iVBORw0KGgoAAAANSUhEUgAAAMgAAADICAIAAAAiOjnJAAAABmJLR0QA/wD/AP+gvaeTAAAdoUlEQVR4nO2deViV1fbHv+dwmBRQQCUUnHAAFMekfghOoeSQGqGJimOX7HqjnmtG3fpFZnXJ5yY4NOBFE1BDMUn0ikqaCLdfppglICkEyeCIyswBzlm/PzbhUZHpvPsMuj8Pj885h/fda73yPfvd7957rSUjIggEUiPXtwOCRxMhLAEXhLAEXBDCEnBBCEvABSEsAReEsARcEMIScEEIS8AFISwBF4SwBFwQwhJwQQhLwAUhLAEXhLAEXBDCEnBBCEvABSEsA…	3	362.17104728808994	0.5	-2.45	150.98640819320963	0	3	3	1	0	0	0	4	0	6	4	4	0.84798145	3.123618	3.515058
C[C@H]1C=CC(c2nn(C3=CCCC(C(=O)NCc4ccc(P(=O)(O)O)c(P(=O)(O)O)c4)=C3)c3ncnc(N)c23)=CC1	[0.512221618685497]	Clc1ccc2cc3ccccc1OC(CNC(=O)/c3cco1)nc(C)[n+]c2ccccc2cc1Oc2	0.612922969	<img data-content="rdkit/molecule" src="data:image/png;base64,iVBORw0KGgoAAAANSUhEUgAAAMgAAADICAIAAAAiOjnJAAAABmJLR0QA/wD/AP+gvaeTAAAgAElEQVR4nO2deVhTRxeHTxICCAiyiRDcUHFDLYILDe60btStxbphldqgXaD2q8baVsUupta22FI10lotihZ3rUsNtiJVoWLdUFQEWVW2sEMISc73x9A0BcRLkpsEvO/jwxOSm7kT82PmzJkz57AQERgY9A3b2B1gaJ8wwmKgBUZYDLTACIuBFhhhMdACIywGWmCExUALjLAYaIERFgMtMMJioAVGWAy0wAiLgRYYYTHQAiMsBlpghMVAC4ywGGiBERYDLTDCY…	6	499.12933528408996	0.10714285714285714	-4.359999999999999	212.78697716658468	1	4	5	1	0	1	1	1	8	6	1	0	0.66341066	2.3999038	4.7461977
CO[C@@H]1[C@H](N(C)C(=O)c2ccccc2)C[C@H]2O[C@]1(C)n1c3ccccc3c3c4c(c5c6ccccc6n2c5c31)C(=O)NC4	[0.5114503816793893]	C(C(=O)n1CC(OC(CC(=O)c1=Nc(F)c(F)c2)c(F)c1)C1C#N)c2	0.576411573	<img data-content="rdkit/molecule" src="data:image/png;base64,iVBORw0KGgoAAAANSUhEUgAAAMgAAADICAIAAAAiOjnJAAAABmJLR0QA/wD/AP+gvaeTAAAdl0lEQVR4nO2deVjTx9bHTxICkVUUWRTFSkFcarVYqOvVikstWr2FtlbBpYp7pPbaqLWCdXno1Sri1YrdbnprUfStCz5WjUrdl4KoFYUKVrAU3KgEWWKW8/4xEFNAtsz8AnQ+j3+QIZyZ4Jf5nZk5c44IEYHDoY3Y0gPgtEy4sDhM4MLiMIELi8MELiwOE7iwOEzgwuIwgQuLwwQuLA4TuLA4TODC4jCBC4vDBC4sDhO4sDhM4MLiMIELi8MELiwOE7iwOEzgw…	3	351.08307590400005	0.375	-2.730000000000001	140.10801166254353	0	3	3	1	0	0	0	3	2	5	0	0	0.80724096	3.0728881	1.5634749
CN[C@H]1C[C@@H]2O[C@](C)([C@H]1OC)n1c3ccccc3c3c4c(c5c6ccccc6n2c5c31)[C@H](O)NC4=O	[0.5111716621253406]	COc1CCN(C)[NH+](C)C(C(=C)oc1cc(C)c(C#N)nc(CO)c[nH]c2=O)C2=O	0.544450666	<img data-content="rdkit/molecule" src="data:image/png;base64,iVBORw0KGgoAAAANSUhEUgAAAMgAAADICAIAAAAiOjnJAAAABmJLR0QA/wD/AP+gvaeTAAAgAElEQVR4nO2daVhT19bH/ycMMogSVBBQW0cQiyJYB1CvV1GponaideJ6q5XWKbT1rbSiza23fevQVtTqLVJrUVuV9lrFgSq2VePrdcCqXHCeGKxMAkKCTMl6P+wYEQGBnJOT8Jzfkw8nCay9IP/svc7ae6/NEREkJPhGJrYDEi0TSVgSgiAJS0IQJGFJCIIkLAlBkIQlIQiSsCQEQRKWhCBIwpIQBElYEoIgCUtCECRhSQiCJCwJQZCEJSEIkrAkBEESloQgS…	2	416.19284535208993	0.4	-3.26	174.57501288844549	0	2	2	1	0	0	0	2	2	8	3	2	0.7695452	3.4691532	-0.5453564
COc1ccc([C@@H]2Sc3ccccc3N(CCCC3CCCCC3)C(=O)[C@@H]2NC(=O)[C@H](Cc2ccc(O[P@@](=O)(O)OCc3ccccc3)cc2)NC(=O)OC(C)(C)C)cc1	[0.5107246376811594]	CN(C(=O)C1CO)c(C1COC(=O)N(C1CC(C)C)C)[C@@H]1c1ccco1	0.613059524	<img data-content="rdkit/molecule" src="data:image/png;base64,iVBORw0KGgoAAAANSUhEUgAAAMgAAADICAIAAAAiOjnJAAAABmJLR0QA/wD/AP+gvaeTAAAd8ElEQVR4nO2de1hU5fbHv5vhIqAIQshNATVRBARFMVG0IykKnY4X0rTJOiXHrIduIJQesbTjlJqkaaJZYVrKsTJ/lCliXkIRJAIRUwPkDkcQuQyXYWbW74+Nw6iJXPaeYYb9eXh4YM/MWmuYL+9ee7/vWi9DRBAQ4BoDbQcgoJ8IwhLgBUFYArwgCEuAFwRhCfCCICwBXhCEJcALgrAEeEEQlgAvCMIS4AVBWAK8IAhLgBcEYQnwgiAsAV4QhCXAC4KwBHhBE…	3	364.19982199599997	0.6842105263157895	-2.02	153.43869231466155	0	2	2	2	0	1	1	5	0	5	1	4	0.866939	3.3005402	2.3672798
CN1CCN(c2ccc(Nc3ncc4c(n3)N3CCC(=O)N3C(c3cc(O)ccc3Cl)=C4)cc2)CC1	[0.5095367847411444]	Clc1ccc([NH+])(=O)N2cnc(C(=O)C(N=O)CClc3ccccc32)cn1	0.614015805	<img data-content="rdkit/molecule" src="data:image/png;base64,iVBORw0KGgoAAAANSUhEUgAAAMgAAADICAIAAAAiOjnJAAAABmJLR0QA/wD/AP+gvaeTAAAgAElEQVR4nO2deVxU1fvHPzPMsMkIGAJBuCCgYqKJmYpbWa+A0Fxb1DHNBbSaLDXXvuCSS2phaampNd/6mktmYalJ2S8xNYVAwwXZXUFkh4EBZp7fHwcHAmWduXdmuO+Xf8w9c+45z5XPnHPuWZ5HREQQENA3Yr4NEDBPBGEJGARBWAIGQRCWgEEQhCVgEARhCRgEQVgCBkEQloBBEIQlYBAEYQkYBEFYAgZBEJaAQRCExQVaLd8WcI4grJYzeDBefbX684kTG…	3	393.03899605609007	0.1875	-2.5499999999999994	156.36063799691524	0	2	2	2	1	0	1	2	2	6	0	1	0.61484724	2.715546	2.681428
CO[C@@H]1[C@H](N(C)C(=O)c2ccccc2)C[C@H]2O[C@]1(C)n1c3ccccc3c3c4c(c5c6ccccc6n2c5c31)C(=O)NC4	[0.509229098805646]	C(C1C(cccc2c(OCO)c2oc1=O)N2CN[C@H](C)C)C(=C(C)cc13)CC(C1=C)C32	0.507763425	<img data-content="rdkit/molecule" src="data:image/png;base64,iVBORw0KGgoAAAANSUhEUgAAAMgAAADICAIAAAAiOjnJAAAABmJLR0QA/wD/AP+gvaeTAAAbEElEQVR4nO2deVhTV9rA32wossmislOsW1VGKyJo3KVupDOtgNraqHTUSkfDN11Ep9porRa1VtwehVo17kVrrTBqq7UKOIoVBR9ktIKgQNhkCShblvf742CGAkII9yYQzu/x8YnJvee8kR/n3nvOe87hICJQKEzDNXYAFNOEikVhBSoWhRWoWBRWoGJRWIGKRWEFKhaFFahYFFagYlFYgYpFYQUqFoUVqFgUVqBiUViBikVhBSoWhRWoWBRWoGJRWIGKRWEFK…	6	422.22055744	0.48	-2.4099999999999997	182.8236299776614	4	2	6	0	0	0	0	4	4	6	2	5	0.756623	3.1994789	-0.15785807
CN1CCN(c2ccc(Nc3ncc4c(n3)N3CCC(=O)N3C(c3cc(O)ccc3Cl)=C4)cc2)CC1	[0.507791509940892]	CC(SCC1(N2)C(C)NC)c3CN(-c2ncn-cnc(C)(C)sc3)n1	0.535171163	<img data-content="rdkit/molecule" src="data:image/png;base64,iVBORw0KGgoAAAANSUhEUgAAAMgAAADICAIAAAAiOjnJAAAABmJLR0QA/wD/AP+gvaeTAAAarUlEQVR4nO2da1hTV9bH10mAQAgQvFRE0CqOiFRRKTpUKR0VrS1icWSGamm9oNZOi9PxUexbHdRqBaodfATFu9RWK6BWHbXeL7SWsUERRwElCohcDQQCCYQk6/1wIjIKCOTsJOj+PX4Imqy1Dv6z9z57r7MWg4hAoXANz9QBUF5MqLAoRKDCohCBCotCBCosChGosChEoMKiEIEKi0IEKiwKEaiwKESgwqIQgQqLQgQqLAoRqLAoRKDCohCBCotCBCosChGos…	3	381.17693586400003	0.6875	-1.0300000000000002	157.81803000058	0	3	3	0	0	0	0	3	3	9	3	2	0.86147034	2.061287	3.2101512
C[C@@H]1C=CC(c2nn(C3=CCCC(C(=O)NCc4ccc(P(=O)(O)O)c(P(=O)(O)O)c4)=C3)c3ncnc(N)c23)=CC1	[0.5076670317634173]	COc1c[nH]cc2CC(OC(=O)[C@H]2C2cccc3nccc3o2)oc2ccc12	0.531763425	<img data-content="rdkit/molecule" src="data:image/png;base64,iVBORw0KGgoAAAANSUhEUgAAAMgAAADICAIAAAAiOjnJAAAABmJLR0QA/wD/AP+gvaeTAAAdIklEQVR4nO2deVhTx/rH3xNAQECRSABFpSyiol6XqrgL4k5r6y1VuYILilZr1Hv7FO392XC1rbFQBfWquBaraJFWRK3XXaG44wa4IbiBiLLvEJL398fElLKG5EyQOp/Hxyck58xMTr7nzMw77/sOh4jAYPCNoLkbwPhrwoTFoAITFoMKTFgMKjBhMajAhMWgAhMWgwpMWAwqMGExqMCExaACExaDCkxYDCowYTGowITFoAITFoMKTFgMKjBhMajAhMWgAhMWg…	5	378.121571676	0.23809523809523808	-3.4799999999999995	161.2426040103652	1	4	5	0	0	0	0	3	2	7	1	2	0.7094725	2.8002365	3.1059027
C[C@H]1C=CC(c2nn(C3=CCCC(C(=O)NCc4ccc(P(=O)(O)O)c(P(=O)(O)O)c4)=C3)c3ncnc(N)c23)=CC1	[0.5073569482288829]	Clc1cc2nc(CNC(C(=C(C)C)c2c1=O)OCOC1)cc1	0.587649668	<img data-content="rdkit/molecule" src="data:image/png;base64,iVBORw0KGgoAAAANSUhEUgAAAMgAAADICAIAAAAiOjnJAAAABmJLR0QA/wD/AP+gvaeTAAAdqElEQVR4nO2deVzTR/7/30m4BBRQUaByCCKXZ/GmUEVsvfrVKmmtSq/ViEdptf5MtVXWamtk14quPbDrKrZaitvasq5KqetBtah4VAEJt4ByWDnDFZK8f38M/ZgChhAyJMI8Hzx4kGE+M5NPXnl/Zt4z8x4eIgKDoW/4hm4Ao2fChMWgAhMWgwpMWAwqMGExqMCExaACExaDCkxYDCowYTGowITFoAITFoMKTFgMKjBhMajAhMWgAhMWgwpMWAwqMGExqMCEx…	3	320.092770084	0.375	-1.5300000000000002	133.57454060986132	1	2	3	0	0	0	0	1	2	5	1	0	0.8485105	3.0709624	0.569256
CN1CCN(c2ccc(Nc3ncc4c(n3)N3CCC(=O)N3C(c3cc(O)ccc3Cl)=C4)cc2)CC1	[0.5070118662351673]	CC(=O)c1cccc2ccc3[nH]n2ncc(NC(C)C)c3c(=O)SC(C#N)cc1	0.534600936	<img data-content="rdkit/molecule" src="data:image/png;base64,iVBORw0KGgoAAAANSUhEUgAAAMgAAADICAIAAAAiOjnJAAAABmJLR0QA/wD/AP+gvaeTAAAf7UlEQVR4nO2deVyUVfv/P7MCCsSiLJmSIKCghuKOpCnmRn0tndRfTmoLaq+krJRXPhYaZq6PPD6Wki3iWppLmCuZJa6PgyghKIqixKYiyDYwzMz1++PQiIrIDHPP5v1+8ccs933ONcxn7nPu61zXdQREBB4eYyM0twE8tgkvLB5O4IXFwwm8sHg4gRcWDyfwwuLhBF5YPJzAC4uHE3hh8XACLyweTuCFxcMJvLB4OIEXFg8n8MLi4QReWDycwAuLhxN4YfFwA…	3	407.141595912	0.23809523809523808	-3.31	173.4168681327395	0	3	3	0	0	0	0	1	3	8	2	3	0.76467675	1.6505558	2.2928321
CO[C@@H]1[C@H](N(C)C(=O)c2ccccc2)C[C@H]2O[C@]1(C)n1c3ccccc3c3c4c(c5c6ccccc6n2c5c31)C(=O)NC4	[0.5068719076415613]	C[C@H]1C2C(C)(NC(=O)NC(NC(C)C)=SC)[C@]2(Oc2ccccc2)OC1	0.701940476	<img data-content="rdkit/molecule" src="data:image/png;base64,iVBORw0KGgoAAAANSUhEUgAAAMgAAADICAIAAAAiOjnJAAAABmJLR0QA/wD/AP+gvaeTAAAe7ElEQVR4nO2deVxU1fvHPzMsw6qIKCCYbInCN0xKs9BcIjUdsq8KlblE5pIp/VoU9VuppUVZpma5o/hN/WqZpuESliRuKZAoIquybyKrbDPMfX5/XBxJBWa5dxzqvF/8ce/l3uc8Ix/POXPPc55HQkRgMIRG+qAdYPw9YcJiiAITFkMUmLAYosCExRAFJiyGKDBhMUSBCYshCkxYDFFgwmKIAhMWQxSYsBiiwITFEAUmLIYoMGExRIEJiyEKTFgMUWDCYogCE…	3	379.192962788	0.5789473684210527	-1.8599999999999994	158.5290110186444	1	1	2	2	1	0	1	4	0	3	4	4	0.5670878	2.7325878	3.8018165
CN1CCN(c2ccc(Nc3ncc4c(n3)N3CCC(=O)N3C(c3cc(O)ccc3Cl)=C4)cc2)CC1	[0.5062263129399025]	CSc1nc(OC2CNC(=O)c(C(C#N)(F)F)nn2C)c(=O)c1Cl	0.643333333	<img data-content="rdkit/molecule" src="data:image/png;base64,iVBORw0KGgoAAAANSUhEUgAAAMgAAADICAIAAAAiOjnJAAAABmJLR0QA/wD/AP+gvaeTAAAYMklEQVR4nO3de3xMd/oH8GdmMpKYXJEr21wo2gjSoChpY9tSCXXbEH1lsYiQX+NSNlK7xq0IitY1qGXpJpUqG7e6lLYhWiZeSqIhiWgiZHKRzGSSzP35/XGmcauYzJyvDPu8X155TeXMc57T+cy5ny8BIgIhfBO2dAPkxUTBIkxQsAgTFCzCBAWLMEHBIkxQsAgTFCzCBAWLMEHBIkxQsAgTFCzCBAWLMEHBIkxQsAgTFCzCBAWLMEHBIkxQsAgTFCzCBAWLM…	2	377.0160943	0.4166666666666667	-2.1900000000000004	143.70944196187867	0	2	2	1	0	0	0	1	0	8	1	3	0.8058611	2.1121984	4.3807173
C[C@H]1C=CC(c2nn(C3=CCCC(C(=O)NCc4ccc(P(=O)(O)O)c(P(=O)(O)O)c4)=C3)c3ncnc(N)c23)=CC1	[0.506050605060506]	CC1=NC(C[NH+]CC(C)C(C)C)C(=C(Nc3cccnc3C(F)c2ccco2)O)C1	0.69797619	<img data-content="rdkit/molecule" src="data:image/png;base64,iVBORw0KGgoAAAANSUhEUgAAAMgAAADICAIAAAAiOjnJAAAABmJLR0QA/wD/AP+gvaeTAAAgAElEQVR4nO2dd1xUV/r/P1OAGTqCImgEATEKNkTxG0tUcFFBk2iMLRZ0xRiVJJZFjVHjahbjL5YY3egaFVtE45ooMfbEYAmIGhQLRBQrCigMZTpzfn8cGFkLTLl37gze9yuvvOZe733OM/DhlOec5xwBIQQ8PEwj5NoBnoYJLyweVuCFxcMKvLB4WIEXFg8r8MLiYQVeWDyswAuLhxV4YfGwAi8sHlbghcXDCryweFiBFxYPK/DC4mEFXlg8rMALi4cVeGHxs…	3	414.24255587208995	0.4782608695652174	-2.6700000000000004	176.8710459946218	0	1	1	0	0	2	2	3	0	6	3	9	0.8855802	2.9387183	3.176014
CO[C@@H]1[C@H](N(C)C(=O)c2ccccc2)C[C@H]2O[C@]1(C)n1c3ccccc3c3c4c(c5c6ccccc6n2c5c31)C(=O)NC4	[0.5046626439934174]	C1C(C(C)NSC(=O)c2c(C)n(C(O)C)C(=O)o2)C1NC(=C1CC(OC)C)C1	0.600404762	<img data-content="rdkit/molecule" src="data:image/png;base64,iVBORw0KGgoAAAANSUhEUgAAAMgAAADICAIAAAAiOjnJAAAABmJLR0QA/wD/AP+gvaeTAAAcg0lEQVR4nO2deVxTZ9bHf2ELoAjIJiguiIpY2yJYBbEuxXGstC516VBxF2vnY7DVqX7qO406/VSt2sa2r1bb0SI6au2o4FL31yqgYECtIFVcQfZ9TUJIzvvHpYhWIST3JoDP96/Lzb3nHsiPZ7vnOUdERGAw+MbM1A4w2idMWAxBYMJiCAITFkMQmLAYgsCExRAEJiyGIDBhMQSBCYshCExYDEFgwmIIAhMWQxCYsBiCwITFEAQmLIYgMGExBIEJiyEITFgMQ…	3	411.182792028	0.6842105263157895	-1.5499999999999998	168.38219542721893	2	0	2	0	0	1	1	5	0	9	3	10	0.8446115	2.8370209	2.201365
C[C@@H]1C=CC(c2nn(C3=CCCC(C(=O)NCc4ccc(P(=O)(O)O)c(P(=O)(O)O)c4)=C3)c3ncnc(N)c23)=CC1	[0.5035268583830711]	CC(=O)N1c2c(ccc(C(C)nc-c2nc(O)cc1C)C)N-c1ccoc1	0.606166667	<img data-content="rdkit/molecule" src="data:image/png;base64,iVBORw0KGgoAAAANSUhEUgAAAMgAAADICAIAAAAiOjnJAAAABmJLR0QA/wD/AP+gvaeTAAAgAElEQVR4nO2de1xUVdfH15n7AIIgd/KOoKKoKabgFfXxEl4yKe2RxCzex1S8pJ9Ru0xZvk1PZjxqGmkk6pM1KhLeUtA01JQXE2+YF0QF5BY3HWCAmVnvH5tGBIVh5lxm6Hw/fvrMnM7Zayk/9l57n73XohAReHjoRsC1AzxtE15YPIzAC4uHEXhh8TACLyweRuCFxcMIvLB4GIEXFg8jtCSsefMgOfnx148/hq1bAQCSk2HyZOjRA4KDQamE2loGfeSxQVoSV…	3	366.16919056399996	0.25	-3.35	157.35082845589545	0	2	2	1	0	1	1	1	0	5	2	2	0.75231355	1.7470665	1.125566
CN1CCN(c2ccc(Nc3ncc4c(n3)N3CCC(=O)N3C(c3cc(O)ccc3Cl)=C4)cc2)CC1	[0.5019073569482289]	C/C([n+]ncc1O)c12cccc1C(=O)N(C1=NC(C)C(C1)CC2)c(N)c1	0.544721664	<img data-content="rdkit/molecule" src="data:image/png;base64,iVBORw0KGgoAAAANSUhEUgAAAMgAAADICAIAAAAiOjnJAAAABmJLR0QA/wD/AP+gvaeTAAAejklEQVR4nO2de1hTR/rHvwmQgKiRmwgUFVSsWKtcFCioSLGKlHqlqFStN359tl1111b6bLvF21rUXmjXbksVXdCqa1urgFLEG6u2UEGo4F1REUSUcIeQmGR+fwxGpBJzOySw83l8fA5Jzpw3+mHOnJl3ZniEEDAYhoZv7AAY3RMmFoMTmFgMTmBiMTiBicXgBCYWgxOYWAxOYGIxOIGJxeAEJhaDE5hYDE5gYjE4gYnF4AQmFoMTmFgMTmBiMTiBicXgBCYWg…	4	353.18462639609004	0.47368421052631576	-2.6999999999999997	151.92405289391962	0	4	4	1	0	0	0	4	2	6	2	0	0.69213355	3.4714947	0.96826345
CN[C@H]1C[C@@H]2O[C@](C)([C@H]1OC)n1c3ccccc3c3c4c(c5c6ccccc6n2c5c31)C(=O)N[C@@H]4O	[0.500275178866263]	OCC(/C(=c2cccc1)C(Cl)c(/Cl)C1C)C2c1ccccc1C1OC1	0.64797619	<img data-content="rdkit/molecule" src="data:image/png;base64,iVBORw0KGgoAAAANSUhEUgAAAMgAAADICAIAAAAiOjnJAAAABmJLR0QA/wD/AP+gvaeTAAAebklEQVR4nO2deVgT1/rH3wECCWERRCgCARXqAiKIK7RY96V4n1tbqEtxaZX2ulDsT0tr9eGx1sqtG9alInotWL2CWC0urRfrUhWxLFbEBYxR9kXWsISs8/vj6JiyRBIyM4mez1/JZGbOG/jmzHvOec/7EiRJAgajb0zYNgDzcoKFhaEFLCwMLWBhYWgBCwtDC1hYGFrAwsLQAhYWhhawsDC0gIWFoQUsLAwtYGFhaAELC0MLWFgYWsDCwtACFhaGFrCwMLSAh…	4	376.099685304	0.42857142857142855	-1.06	158.33354371377186	2	1	3	0	1	0	1	6	0	2	1	3	0.7982202	2.0876338	4.188575
C[C@@H]1C=CC(c2nn(C3=CCCC(C(=O)NCc4ccc(P(=O)(O)O)c(P(=O)(O)O)c4)=C3)c3ncnc(N)c23)=CC1	[0.500275178866263]	N#C/NC(C)=N\C(=O)c1COC[C@H](NC(C)=S)NC(C)c2C1c1cs12	0.530047619	<img data-content="rdkit/molecule" src="data:image/png;base64,iVBORw0KGgoAAAANSUhEUgAAAMgAAADICAIAAAAiOjnJAAAABmJLR0QA/wD/AP+gvaeTAAAao0lEQVR4nO3deVwT19oH8GeSsC+yKCKCCYuI6G2LG26tXNytti5VQUBqr2JxX3qr9Vqp+nq11bpbtKVVuHVt1YqtVlSkxZXFtS6AIGEJKluAhCUh87x/DKUIiCxzSKDn+8kf+WBy5gn+ODM5c+YMg4hAUXwTaLsAqn2iwaKIoMGiiKDBooigwaKIoMGiiKDBooigwaKIoMGiiKDBooigwaKIoMGiiKDBooigwaKIoMGiiKDBooigwaKIoMGiiKDBooigwaKIo…	3	379.113666912	0.5625	-1.5999999999999996	154.3724895170471	0	3	3	1	0	0	0	5	0	5	3	2	0.79347324	4.0027266	1.6459018
C[C@@H]1C=CC(c2nn(C3=CCCC(C(=O)NCc4ccc(P(=O)(O)O)c(P(=O)(O)O)c4)=C3)c3ncnc(N)c23)=CC1	[0.49945054945054945]	C1CN(C)[C@]1(C)N[C@H]2NC(C(=O)[C@H]1C)c2nc2ccncc12	0.573690476	<img data-content="rdkit/molecule" src="data:image/png;base64,iVBORw0KGgoAAAANSUhEUgAAAMgAAADICAIAAAAiOjnJAAAABmJLR0QA/wD/AP+gvaeTAAAbDUlEQVR4nO2dfVRU1d7Hv2eYQWAAoSLE0HhJVEBFyVDx+tJFfbS5dnNFeVXSelbjNa/U0h7RzDTtMW6uilIrHrUaNbXRa93pBRMtBa+BQr4BggWlmYiK8s4wMPN7/tjTOMmLw8w5Myj7s2a5OIcze//G+XD2Pvvs/TsCEYHDERuZqwPg3JlwsTiSwMXiSAIXiyMJXCyOJHCxOJLAxeJIAheLIwlcLI4kcLE4ksDF4kgCF4sjCVwsjiRwsTiSwMXiSAIXiyMJX…	4	299.174610292	0.5625	-1.63	129.5643235215418	0	3	3	0	0	1	1	4	0	6	2	2	0.7998254	3.737009	1.2845922
CN1CCN(c2ccc(Nc3ncc4c(n3)N3CCC(=O)N3C(c3cc(O)ccc3Cl)=C4)cc2)CC1	[0.4991807755324959]	C[C@H](C)COC(C)c1C(=O)c1C(=NC1=N\C)C1(Cl)C(C)C	0.47328571399999997	<img data-content="rdkit/molecule" src="data:image/png;base64,iVBORw0KGgoAAAANSUhEUgAAAMgAAADICAIAAAAiOjnJAAAABmJLR0QA/wD/AP+gvaeTAAAYbUlEQVR4nO3daVBUV94G8KcX1mbHURCEgFEhKC4YRoQOgwFxAZdozMRxq0lEJ6OZ7FbNmxkyo0bcqkJwA60ymokmpiIEd0WDbEbFGBUMYKRBVESMNNLd0PRy3g8XOwhxgb6nb7c5v/KDtJdz/lCP5567nSsihIBh+CYWugDm6cSCxVDBgsVQwYLFUMGCxVDBgsVQwYLFUMGCxVDBgsVQwYLFUMGCxVDBgsVQwYLFUMGCxVDBgsVQwYLFUMGCxVDBgsVQwYLFU…	2	310.144805656	0.6875	-0.9999999999999998	130.50733530147954	0	1	1	0	1	0	1	2	0	3	0	6	0.7991307	3.0723891	2.405601
CO[C@@H]1[C@H](N(C)C(=O)c2ccccc2)C[C@H]2O[C@]1(C)n1c3ccccc3c3c4c(c5c6ccccc6n2c5c31)C(=O)NC4	[0.4991735537190083]	C[C@@H]1CC(N(C(=O)C(c2cccc(Cl)c2)cccc1C1)N1C[C@H]1C)C1=O	0.662292525	<img data-content="rdkit/molecule" src="data:image/png;base64,iVBORw0KGgoAAAANSUhEUgAAAMgAAADICAIAAAAiOjnJAAAABmJLR0QA/wD/AP+gvaeTAAAgAElEQVR4nO2deVSTV97Hf0lYIwRQFqkILqjUDRV3oe5LLVK1Ra0jU+lo6kqnrdOo57XYt63Etz01jlXM1FYpdctoVdSpNtI6Rq0LSl1qZZMWxMgiEAIBQpL7/nHpYxoghuS5Ccv9nJ6ekydP7v1Fvrnb81s4CCGgUNiG62gDKB0TKiwKEaiwKESgwqIQgQqLQgQqLAoRqLAoRKDCohCBCotCBCosChGosChEoMKiEIEKi0IEKiwKEaiwKESgwqIQgQqLQgQqL…	4	370.144805656	0.42857142857142855	-1.9099999999999995	158.62494909810079	0	3	3	1	1	0	1	4	4	3	0	1	0.8139937	3.7681205	3.985036
CC1(C)c2cc(C3CCN(C4COC4)CC3)ccc2C(=O)c2c1[nH]c1cc(C#N)ccc21	[0.4983670803396473]	Cn1ccnc1CCC(CCNC(=O)OC(C)c2cccc(C)c1)c2nc2ccccc12	0.767166667	<img data-content="rdkit/molecule" src="data:image/png;base64,iVBORw0KGgoAAAANSUhEUgAAAMgAAADICAIAAAAiOjnJAAAABmJLR0QA/wD/AP+gvaeTAAAgAElEQVR4nO2deVxU1fvHnxmGXURBNndEXEZFFEWMTEVMM0xFUbOm1IpsYSpJyb71m69phiU68dUMlxITSTIXzCxxS3IJQc0NUsAFWQTZBWaB+/z+ODiNyDLLvXfu4H2/evXiXu8958B85txzn3PO5xEgIvDw0I3Q1A3gaZ/wwuJhBF5YPIzAC4uHEXhh8TACLyweRuCFxcMIvLB4GIEXFg8j8MLiYQReWDyMwAuLhxHMXlgXL16Mi4u7cOGCqRvC8whmL6ykp…	4	430.2368762	0.34615384615384615	-3.409999999999999	188.5390594701232	0	1	1	1	1	2	3	2	0	5	1	3	0.8142045	1.8010098	4.1361866
C[C@@H]1C=CC(c2nn(C3=CCCC(C(=O)NCc4ccc(P(=O)(O)O)c(P(=O)(O)O)c4)=C3)c3ncnc(N)c23)=CC1	[0.4980967917346384]	CC1CC(=O)N(C2cc(C(=O)N(C(CO)C)NN=C1F)CN1)ccn1=2	0.5847832079999999	<img data-content="rdkit/molecule" src="data:image/png;base64,iVBORw0KGgoAAAANSUhEUgAAAMgAAADICAIAAAAiOjnJAAAABmJLR0QA/wD/AP+gvaeTAAAetElEQVR4nO2deVyU5drHfwPDsMi+KSiuCIGKimKWYQrihlspaiZH305SpmKJx/EYakfNxo4ZWp0i3yz1NYq3Ny00FyJIQi1xQQmVRQQRA2Rfh1mu949nBNxY5FnG4fl+/GPmmWeu62I+P6/7fu7luiVEBBERtjESOgARw0QUlggniMIS4QRRWCKcIApLhBNEYYlwgigsEU4QhSXCCaKwRDhBFJYIJ4jCEuEEUVginCAKS4QTRGGJcIIoLBFOEIUlwgmisEQ4Q…	3	351.15809172	0.4666666666666667	-2.75	143.26497068627896	0	3	3	2	0	0	0	2	2	6	3	2	0.7376106	3.4442155	1.4850155
C[C@H]1C=CC(c2nn(C3=CCCC(C(=O)NCc4ccc(P(=O)(O)O)c(P(=O)(O)O)c4)=C3)c3ncnc(N)c23)=CC1	[0.49778024417314093]	Oc1c(CSc2nnc(C3CC3)c3c2o3)c2ccc(Br)cc12	0.661630952	<img data-content="rdkit/molecule" src="data:image/png;base64,iVBORw0KGgoAAAANSUhEUgAAAMgAAADICAIAAAAiOjnJAAAABmJLR0QA/wD/AP+gvaeTAAAVlElEQVR4nO3de1RU5foH8GcYRuYglxQUSZciXlCRPAjLUAxFRjIPecGDmLefrHKII+ES85BayRIvWJlYWcdL6UpNI6XCAGNAOpiaNKApoII0oIDyk8swwOAwMzy/PzaOE8p9Xmbk93yWfwzD3u88W77sy/u+e8NDRCDE0MyMXQDpmyhYhAkKFmGCgkWYoGARJihYhAkKFmGCgkWYoGARJihYhAkKFmGCgkWYoGARJihYhAkKFmGCgkWYoGARJihYhAkKFmGCg…	5	373.9724606920001	0.25	-1.5299999999999998	139.27723966217593	2	1	3	0	1	1	2	0	0	5	1	4	0.5155958	1.9473693	3.3887486
C[C@H]1C=CC(c2nn(C3=CCCC(C(=O)NCc4ccc(P(=O)(O)O)c(P(=O)(O)O)c4)=C3)c3ncnc(N)c23)=CC1	[0.49725877192982454]	C/C(C(\C)c1oc([nH]ccc1Oc1nocccc2\C)c1/N/C)C[NH+]2	0.5260283060000001	<img data-content="rdkit/molecule" src="data:image/png;base64,iVBORw0KGgoAAAANSUhEUgAAAMgAAADICAIAAAAiOjnJAAAABmJLR0QA/wD/AP+gvaeTAAAf9ElEQVR4nO2deVyU1f7HPzPs+yoSIKWEXhW1xJAEf24IWtriFZcSvdp1WkzSFse8lZV1HZdfavazRq3ESgu3JAITd1HDwA1FcEFDERUXlmEbmPn+/jg4ILLNzPMwCOf96tVrnjPnOecAH89znnO+i4SIwOEIjdTUA+C0TbiwOKLAhcURBS4sjihwYXFEgQuLIwpcWBxR4MLiiAIXFkcUuLA4osCFxREFLiyOKHBhcUSBC4sjClxYHFHgwuKIAhcWRxS4sDiiw…	3	344.1842920480901	0.3888888888888889	-2.6699999999999995	147.3173415757458	0	3	3	0	0	0	0	2	4	7	3	1	0.7779746	2.121053	1.840673
C[C@@H]1C=CC(c2nn(C3=CCCC(C(=O)NCc4ccc(P(=O)(O)O)c(P(=O)(O)O)c4)=C3)c3ncnc(N)c23)=CC1	[0.4972375690607735]	COC(CC(cnccc(C)c2scc2C(=O)C(F)c1)sc1NC)c1cc(C)ccc1C#N	0.647119048	<img data-content="rdkit/molecule" src="data:image/png;base64,iVBORw0KGgoAAAANSUhEUgAAAMgAAADICAIAAAAiOjnJAAAABmJLR0QA/wD/AP+gvaeTAAAfNklEQVR4nO2dd1RU1xaH96WDiKjgYEEkduwQQ0SwYTTFRIMBQowthahR48vTkGaMmkRiiqJGQ4ymmKcG6+KpqFiigooOYkER6U1AZIYywzB1vz+OziPUKffMDFnnWy6Xjvees4Gfp+7CISIwGHxjZW4DGP9MmLAYVGDCYlCBCYtBBSYsBhWYsBhUYMJiUIEJi0EFJiwGFZiwGFRgwmJQgQmLQQUmLAYVmLAYVGDCYlCBCYtBBSYsBhWYsBhUYMJiUIEJi0EFJ…	3	483.145047292	0.32	-2.5999999999999996	202.11981599138133	0	2	2	0	1	0	1	3	0	7	1	5	0.67438173	2.8991103	3.6242142
CC(=O)N[C@@H](Cc1ccc(P(=O)(O)O)c(P(=O)(O)O)c1)C(=O)N[C@H]1CCCCc2cc(OCC3CCCCC3)c(C(N)=O)cc21	[0.49653434152488973]	Cl/C(=O)N/N/C1/C(C(=O)C[C@]2=C)NC2c2cccc1ccoc2	0.541949875	<img data-content="rdkit/molecule" src="data:image/png;base64,iVBORw0KGgoAAAANSUhEUgAAAMgAAADICAIAAAAiOjnJAAAABmJLR0QA/wD/AP+gvaeTAAAejElEQVR4nO2deVxT17bHVwIEBJmLAgJaQCyoKIZaFXEqUmnj06dE7a04tcY+r0WvHVJrP6X2U2/R1yp62/sR5eHFqS1PrQWtVvSpDFUBUVQEVEAIIoMakJkM6/2xMeQiQxKyE6z7++GPnJyTvVf0l73XWWfvtTiICAyGvuEa2wDGnxMmLAYVmLAYVGDCYlCBCYtBBSYsBhWYsBhUYMJiUIEJi0EFJiwGFZiwGFRgwmJQgQmLQQUmLAYVmLAYVGDCYlCBCYtBB…	3	333.088019052	0.25	-2.1499999999999995	137.7319871972611	0	2	2	1	0	1	1	3	4	5	3	2	0.78583336	3.1833904	2.1720452
CN[C@H]1C[C@@H]2O[C@](C)([C@H]1OC)n1c3ccccc3c3c4c(c5c6ccccc6n2c5c31)[C@H](O)NC4=O	[0.4953526517222526]	CC(C)COP(=O)c1c(NC(=O)OC)o/C(=C(N)c/ccc2)cc1C2	0.5771904760000001	<img data-content="rdkit/molecule" src="data:image/png;base64,iVBORw0KGgoAAAANSUhEUgAAAMgAAADICAIAAAAiOjnJAAAABmJLR0QA/wD/AP+gvaeTAAAdpElEQVR4nO2deVjTV7rHvwnILqJYFJAKIgih1iI6eN1rsdUx1qkW67Qy4zLV2tuhnS7yaO8Up9g2U6dextY7xj7OiEurUTsq7jBa9w0qUgTcBUFwCQoqSxLy3j8ORuoCIfmdJMj5/OGT33beN+Hrec85v3PeIyMiCARSI7e3A4InEyEsAReEsARcEMIScEEIS8AFISwBF4SwBFwQwhJwQQhLwAUhLAEXhLAEXBDCEnBBCEvABSEsAReEsARcEMIScEEIS8AFI…	2	366.13445846600007	0.35294117647058826	-2.2399999999999993	147.30193313810543	1	1	2	1	0	0	0	1	2	6	2	5	0.8121144	3.1673768	1.8310678
C[C@@H]1C=CC(c2nn(C3=CCCC(C(=O)NCc4ccc(P(=O)(O)O)c(P(=O)(O)O)c4)=C3)c3ncnc(N)c23)=CC1	[0.4953271028037383]	OCCOc1c(F)ccc(C)[C@@](C(=S(=O)O)c1)NC(n1cc(F)cccc1F)Cl	0.6303333329999999	<img data-content="rdkit/molecule" src="data:image/png;base64,iVBORw0KGgoAAAANSUhEUgAAAMgAAADICAIAAAAiOjnJAAAABmJLR0QA/wD/AP+gvaeTAAAaH0lEQVR4nO2de1yUVd7AfzPDMNx1FFQgxUXCC6a9oWi2Zgqaq761qWMpYqkbpaZGqbhuBtKmiL4lrGZoplSuyaqpreYVUfDakHhBWGQEuSP3YYYZ5vKc94+jsxYCc3kOKP2+Hz5+BjjnPL/B75znPL/nnPMICCGAIHwj7OgAkM4JioUwAcVCmIBiIUxAsRAmoFgIE1AshAkoFsIEFAthAoqFMAHFQpiAYiFMQLEQJqBYCBNQLIQJKBbCBBQLYQKKhTABxUKYg…	2	451.07061542800005	0.2222222222222222	-2.11	172.39253915921566	1	1	2	0	0	0	0	2	0	5	4	6	0.7375538	3.0448895	0.51789963
CN[C@H]1C[C@@H]2O[C@](C)([C@H]1OC)n1c3ccccc3c3c4c(c5c6ccccc6n2c5c31)[C@H](O)NC4=O	[0.495092693565976]	CC[C@H](C1=NC(C)/CO)N(nc2cccnc2n1)Nc1cccc(F)on1	0.6945	<img data-content="rdkit/molecule" src="data:image/png;base64,iVBORw0KGgoAAAANSUhEUgAAAMgAAADICAIAAAAiOjnJAAAABmJLR0QA/wD/AP+gvaeTAAAaUUlEQVR4nO3deVxTZ9YH8JOEfcedqqi17lIE9bVW3DoIOsXqR4laK+rHhalo0cG21KrgPmjbmVidUTpoi1ZfhlZbscVOcavWHQRBRVEWQXbZEtZs5/3jiUhdMCT3SWzf8/34R4Dk3Af55d6be+9zrggRgRChic09APLHRMEiXFCwCBcULMIFBYtwQcEiXFCwCBcULMIFBYtwQcEiXFCwCBcULMIFBYtwQcEiXFCwCBcULMIFBYtwQcEiXFCwCBcULMIFBYtwQ…	3	373.16625109999995	0.35294117647058826	-3.1399999999999997	154.4980988236048	0	2	2	0	0	1	1	2	0	8	2	4	0.7950742	2.5869155	1.8397839
C[C@@H]1C=CC(c2nn(C3=CCCC(C(=O)NCc4ccc(P(=O)(O)O)c(P(=O)(O)O)c4)=C3)c3ncnc(N)c23)=CC1	[0.4945054945054945]	Nc1(NC(Oc1ccncc1F)C(C)Nc1cocc(F)cccc1F)ccc(=O)C1Br	0.490452548	<img data-content="rdkit/molecule" src="data:image/png;base64,iVBORw0KGgoAAAANSUhEUgAAAMgAAADICAIAAAAiOjnJAAAABmJLR0QA/wD/AP+gvaeTAAAgAElEQVR4nO2dd1xT5/fHTxIIAUcYtQwZCg7EOtGqoOBAixSto2CxUjvUaluxv6pFW/vFttrSoaXabyXfOqvViqsiigoFFRcKDgoOkCWGITNAgJBxfn88EKmsEHJvQrjvly9fuZeb55zAJ89z7nOf5xwWIgIDg6Zha9sBBv2EERYDJTDCYqAERlgMlMAIi4ESGGExUAIjLAZKYITFQAmMsBgogREWAyUwwmKgBEZYz3P3Lty92/D69m0oKoLo6Gc/bfqaoQ0YY…	3	512.06708726	0.23809523809523808	-2.889999999999999	190.28108255345074	0	3	3	0	0	0	0	4	4	7	3	0	0.71716225	2.682484	3.1138086
C[C@H]1C=CC(c2nn(C3=CCCC(C(=O)NCc4ccc(P(=O)(O)O)c(P(=O)(O)O)c4)=C3)c3ncnc(N)c23)=CC1	[0.49435665914221216]	COc1ccc(C(=O)N(C/C(=O)c2sccc3C)C(=O)c2ccccc3O)cc1	0.703452381	<img data-content="rdkit/molecule" src="data:image/png;base64,iVBORw0KGgoAAAANSUhEUgAAAMgAAADICAIAAAAiOjnJAAAABmJLR0QA/wD/AP+gvaeTAAAYQ0lEQVR4nO2deVBURxrAv+E+5dCgTCAcKodEPBEMokRHo3HUrC6bbKLGLC7qJpm4biJaRlHLLTEaBauiYpRaNqkoGLXENahINAhiFBWJIIgDyjEgiDDcc/b+0TohqOMcrwdIvt9fw9Dzdc+83+vX/fp4PEIIIAjXmPV2AZDfJygWwgQUC2ECioUwAcVCmIBiIUxAsRAmoFgIE1AshAkoFsIEFAthAoqFMAHFQpiAYiFMQLEQJqBYCBNQLIQJKBbCBBQLYQKKh…	3	409.09839370799995	0.13636363636363635	-3.319999999999999	172.08608845926574	0	2	2	2	1	0	1	0	0	6	1	2	0.6498387	2.1876898	3.0998325
CN1CCN(c2ccc(Nc3ncc4c(n3)N3CCC(=O)N3C(c3cc(O)ccc3Cl)=C4)cc2)CC1	[0.49405405405405406]	COC(N(C(=O)C(C#N)NC2C)/C(=C(\C)C(C(F)C)C)cc1C2=O)OC1	0.601953901	<img data-content="rdkit/molecule" src="data:image/png;base64,iVBORw0KGgoAAAANSUhEUgAAAMgAAADICAIAAAAiOjnJAAAABmJLR0QA/wD/AP+gvaeTAAAgAElEQVR4nO2deVxTV/r/Pwk7ArJX0IprWURFAXetC2PdWpcWa1vwK+oXbXH4WZfSX2dapst0tEqNS21jp05ja63UttbWGZVf7YJaHREXQEURRdzYCQRIIMnz++Okl4gsIclNgr3vF394z72c80Q+Oee5Z3keERFBQMDciK1tgMDDiSAsAV4QhCXAC4KwBHhBEJYALwjCEuAFQVgCvCAIS4AXBGEJ8IIgLAFeEIQlwAuCsAR4QRCWAC8IwhLgBUFYArwgCEuAF…	2	365.1750844679999	0.6111111111111112	-2.08	151.97034419845255	0	2	2	1	0	0	0	5	2	6	1	3	0.79393935	1.8495449	3.7105975
CN1CCN(c2ccc(Nc3ncc4c(n3)N3CCC(=O)N3C(c3cc(O)ccc3Cl)=C4)cc2)CC1	[0.493942731277533]	Nc1ncc(Oc2cncc(NC(=O)C(F)c2=O)(C)CNCOC2)cc12	0.642574213	<img data-content="rdkit/molecule" src="data:image/png;base64,iVBORw0KGgoAAAANSUhEUgAAAMgAAADICAIAAAAiOjnJAAAABmJLR0QA/wD/AP+gvaeTAAAejUlEQVR4nO2deVxU5f7HPzPDDoKiiKi5gOaWG4iCuKBSuFC5NGXXcOvnYFbgtXT83X7d6dri1O0qt+wmt1IxK8PSJF+poGCSmDoKKGohqLigArJvMzDz/f3xDCMiIuCcWfB5v/hj5pzDeb7DvHnOc57le0REBA7H2IjNHQCnfcLF4ggCF4sjCFwsjiBwsTiCwMXiCAIXiyMIXCyOIHCxOILAxeIIAheLIwhcLI4gcLE4gsDF4ggCF4sjCFwsjiBwsTiCwMXiC…	3	363.13428227599996	0.375	-2.85	148.01475663167992	0	2	2	1	0	1	1	2	4	8	3	0	0.80578166	2.0210865	1.2767048
C[C@@H]1C=CC(c2nn(C3=CCCC(C(=O)NCc4ccc(P(=O)(O)O)c(P(=O)(O)O)c4)=C3)c3ncnc(N)c23)=CC1	[0.49335548172757476]	c1ccnc(Nc2ccc(F)c(c3cnc(F)cccc2)c(C(=O)n(=O)c3)C(C)C)c1	0.588952381	<img data-content="rdkit/molecule" src="data:image/png;base64,iVBORw0KGgoAAAANSUhEUgAAAMgAAADICAIAAAAiOjnJAAAABmJLR0QA/wD/AP+gvaeTAAAgAElEQVR4nO2deVhUR9bG316gWQ24IA1IEFEUt1FwRFDjQhLNYDAiLhPbRIlk0TAZJ5+YYB6MJooxinHJSDYHJ1GD4wIuI6KjBoUEGTfQGJFF2V2Qfe3u8/1R2ENcEJp7+zZ4f4+PT9Pcrjrd/VJV99Q5pyREBBERrpEKbYBI50QUlggviMIS4QVRWCK8IApLhBdEYYnwgigsEV4QhSXCC6KwRHhBFJYIL4jCEuEFUVgivCAKS4QXRGGJ8IIoLBFeEIUlwguis…	3	422.15543232	0.13043478260869565	-3.9399999999999995	177.8620724589123	0	2	2	1	0	1	1	0	0	5	1	3	0.732503	1.8094753	5.2091885
C[C@H]1C=CC(c2nn(C3=CCCC(C(=O)NCc4ccc(P(=O)(O)O)c(P(=O)(O)O)c4)=C3)c3ncnc(N)c23)=CC1	[0.49305941143808996]	CNc1cc(C#N)c(C(=O)N(C)[C@@H]2S(C)NC2)C2C(N2)cc1F	0.510904762	<img data-content="rdkit/molecule" src="data:image/png;base64,iVBORw0KGgoAAAANSUhEUgAAAMgAAADICAIAAAAiOjnJAAAABmJLR0QA/wD/AP+gvaeTAAAduUlEQVR4nO2daVhT17rH/zsDk4yKIqjghEUcaEURxeE61KnY2kHbeq5WacXHarHV+nB6e07T09pTtFapA0e51Ur1tF6HeuRoPa1DW0CrGEEgIoOIIDOiYYaQZN0PK8YUFCHZO4m4fg8fssPea72Qf9Z697vX+y6OEAIGg29EljaA0TVhwmIIAhMWQxCYsBiCwITFEAQmLIYgMGExBIEJiyEITFgMQWDCYggCExZDEJiwGILAhMUQBCYshiAwYTEEgQmLIQhMW…	3	337.13725948	0.4666666666666667	-1.8199999999999996	137.11772637566506	1	2	3	1	0	0	0	4	0	5	4	3	0.8318264	3.4465256	2.1535926
C[C@H]1C=CC(c2nn(C3=CCCC(C(=O)NCc4ccc(P(=O)(O)O)c(P(=O)(O)O)c4)=C3)c3ncnc(N)c23)=CC1	[0.49228224917309815]	Cl(C)C1COC[C@H]2CC[C@@H]2C(NC(=O)N(c3nc3c3cc3nc12)C)C2	0.567134853	<img data-content="rdkit/molecule" src="data:image/png;base64,iVBORw0KGgoAAAANSUhEUgAAAMgAAADICAIAAAAiOjnJAAAABmJLR0QA/wD/AP+gvaeTAAAgAElEQVR4nO2deViU5frHvzMMDPsmKLKpaCZueMSFBMUUzQpR84zhhufk1VhamCdzUEssSyfNgoNpZItoXCJYKipZ6tHEBPefgokboICyyiDbADPz/P54cCREZHkXGd7PxR/zvvPOc9/Ad571fu5HRAiBgADTiPl2QMAwEYQlwAqCsARYQRCWACsIwhJgBUFYAqwgCEuAFQRhCbCCICwBVhCEJcAKgrAEWEEQlgArCMISYAVBWAKsIAhLgBUEYQmwQqcW1t69e…	5	362.15095365600007	0.6111111111111112	-1.6600000000000001	150.3695836503827	2	3	5	2	0	0	0	4	2	4	1	1	0.67602724	3.8344436	1.2800512
CN1CCN(c2ccc(Nc3ncc4c(n3)N3CCC(=O)N3C(c3cc(O)ccc3Cl)=C4)cc2)CC1	[0.4921323928377645]	Clc1ccc(-c2nc(=C[C@H]2C(C(C(C(C)C)C)N/NC2)C)c1C(C)C(Cl)C2=O)=O	0.5584310379999999	<img data-content="rdkit/molecule" src="data:image/png;base64,iVBORw0KGgoAAAANSUhEUgAAAMgAAADICAIAAAAiOjnJAAAABmJLR0QA/wD/AP+gvaeTAAAgAElEQVR4nO2deViTV/bHvySsgbKJCoggoKDWHRUHULBIXYqKU51OVdQ6ym+s1lprxdFOfVyqaKvVaq1U69Tq41RbreI6WqUUxIVFQMSFRUBQVMQQQkjIcn9/XJpSUWR5lxDez1/kTXLuSfjm3Pvee+65JoQQCAgwjYhvBwSME0FYAqwgCEuAFQRhCbCCICwBVhCEJcAKgrAEWEEQlgArCMISYAVBWAKsIAhLgBUEYQmwgiAsAVYQhCXACoKwBFhBEJYAKwjCE…	3	437.163682528	0.5909090909090909	-1.2700000000000002	182.2114924001799	0	3	3	0	0	0	0	6	3	5	2	2	0.823667	2.9297655	2.6156373
CO[C@@H]1[C@H](N(C)C(=O)c2ccccc2)C[C@H]2O[C@]1(C)n1c3ccccc3c3c4c(c5c6ccccc6n2c5c31)C(=O)NC4	[0.49178532311062434]	COC(N)[C@@H]1/C(C\C(=O)c1c(cc(F)cc1)c1cc(F)noc1C#N)c1	0.6941666670000001	<img data-content="rdkit/molecule" src="data:image/png;base64,iVBORw0KGgoAAAANSUhEUgAAAMgAAADICAIAAAAiOjnJAAAABmJLR0QA/wD/AP+gvaeTAAAfnUlEQVR4nO2deVxTx/r/PwmrEpZg2ZRWUREUFHerVKpCXVquFRW1pdiNctUqtvZqWlu/2H6Lxbq26vXS2lv9Xa+tVttvlZdYrVpxQ0rFBZGKgqKWEHYSCIQk8/tjMEY2IeRwkjDvFy9fJ5OTmefET2ae85yZZwSEEDAYxkbItwEMy4QJi8EJTFgMTmDCYnACExaDE5iwGJzAhMXgBCYsBicwYTE4gQmLwQlMWAxOYMJicAITFoMTmLAYnMCExeAEJiwGJzBhM…	3	359.1081477800001	0.2777777777777778	-2.8899999999999997	147.03175181737458	1	1	2	0	1	0	1	3	2	6	1	2	0.7337334	1.7515906	3.9398966
CN1CCN(c2ccc(Nc3ncc4c(n3)N3CCC(=O)N3C(c3cc(O)ccc3Cl)=C4)cc2)CC1	[0.4917763157894737]	COC(=O)C([C@@H]1COc2ccco1)c1cc(=O)OC(=N)cc1C(C)(C)C2	0.655602049	<img data-content="rdkit/molecule" src="data:image/png;base64,iVBORw0KGgoAAAANSUhEUgAAAMgAAADICAIAAAAiOjnJAAAABmJLR0QA/wD/AP+gvaeTAAAgAElEQVR4nO2daVxT19aHV8KQIIgMCoZBFFQQqEqx9ZYI4pVqVaq1Cg5trLUt1qG0Dr3UaxVbxaLt20ZbBxxqUy1ysVaNggO91haVK6KIggMoIIOiEhFQAyHJej9sDBEJZDgnCfY8Pz6QnXPW3oF/zl57WouFiMDAQDVsUzeA4fmEERYDLTDCYqAFRlgMtMAIi4EWGGEx0AIjLAZaYITFQAuMsBhogREWAy0wwmKgBUZYDLTACIuBFhhhMdACIywGWmCExUALj…	3	359.13688739200006	0.42105263157894735	-2.83	149.94911750704014	0	2	2	0	0	1	1	2	2	7	1	1	0.7995207	2.2940927	0.95666754
CO[C@@H]1[C@H](N(C)C(=O)c2ccccc2)C[C@H]2O[C@]1(C)n1c3ccccc3c3c4c(c5c6ccccc6n2c5c31)C(=O)NC4	[0.4917763157894737]	OC1cccc(C(O)[C@@H+](OC)NC(c3nnc(C)C3)C)NC(c2ccc(F)nc2)s1	0.598714286	<img data-content="rdkit/molecule" src="data:image/png;base64,iVBORw0KGgoAAAANSUhEUgAAAMgAAADICAIAAAAiOjnJAAAABmJLR0QA/wD/AP+gvaeTAAAbcUlEQVR4nO2deViU5frHvzPDMKwiKosIKrnvV5qlkGmFHVQsU+loSurlkeOxRE1tTC+bKFNKy+nX5pJ6kZ4WyiX0uITmdlBB3JCToqDIJquADOswc//+eHAyVGRm3ncWfT5Xf7y8vXO/N/iZ512e57kfCRGBwxEaqbUT4DyacLE4osDF4ogCF4sjClwsjihwsTiiwMXiiAIXiyMKXCyOKHCxOKLAxeKIAheLIwpcLI4ocLE4osDF4ogCF4sjClwsjihwsTiiw…	3	435.17349033209	0.45	-2.11	178.5854779663273	0	2	2	0	0	1	1	5	0	9	4	7	0.5840814	3.9285417	-0.32104218
C[C@H]1C=CC(c2nn(C3=CCCC(C(=O)NCc4ccc(P(=O)(O)O)c(P(=O)(O)O)c4)=C3)c3ncnc(N)c23)=CC1	[0.4903581267217631]	C1ccc2nncc(Cn3cc([C@H]3)c2c2)c2C1C1COC(C=O)c1(C)C(C)=S	0.63265458	<img data-content="rdkit/molecule" src="data:image/png;base64,iVBORw0KGgoAAAANSUhEUgAAAMgAAADICAIAAAAiOjnJAAAABmJLR0QA/wD/AP+gvaeTAAAe+UlEQVR4nO2daViTV9rH7ySERVY3FFBRcQWpoOKWarVaxwKiY8u41GjtWGxrzVWxI2otaTsdB1vrpNVWqTOtcamKtVbUVofSV4sgakARdzZBg+wCAgJZ7vfDgZgJEELyHBav87v4QMKTc06SP2e5t4eHiMBgcA2/owfAeDZhwmJQgQmLQQUmLAYVmLAYVGDCYlCBCYtBBSYsBhWYsBhUYMJiUIEJi0EFJiwGFZiwGFRgwmJQgQmLQQUmLAYVmLAYVGDCYlCBC…	6	392.143272944	0.4090909090909091	-2.1799999999999993	169.7699297726893	1	5	6	0	0	0	0	4	6	6	0	3	0.7134511	2.3434036	2.5139132
C[C@@H]1C=CC(c2nn(C3=CCCC(C(=O)NCc4ccc(P(=O)(O)O)c(P(=O)(O)O)c4)=C3)c3ncnc(N)c23)=CC1	[0.49]	C(C1C(NC(C(F)nc1)c(=O)c2cc1)c(OC)c2)c1C	0.301768716	<img data-content="rdkit/molecule" src="data:image/png;base64,iVBORw0KGgoAAAANSUhEUgAAAMgAAADICAIAAAAiOjnJAAAABmJLR0QA/wD/AP+gvaeTAAAdlklEQVR4nO2deViTV/bHTxbCEkBA9rIVUSxooeIyFnVE8WdV1J91sNPRuE1Lq1V0xpnamXaG0dop9dHK2MXSwRbwhy3o2JZa2ykIY7ValxFUENm3EpRFBBJCQpLz++NijCwx25sEcj9PHh+9vLn3hHw957z3vfdcFiIChWJs2OY2gDI6ocKiMAIVFoURqLAojECFRWEEKiwKI1BhURiBCovCCFRYFEagwqIwAhUWhRGosCiMQIVFYQQqLAojUGFRGIEKi8IIV…	3	276.127406004	0.4666666666666667	-1.75	116.64792547418664	1	2	3	0	0	0	0	4	3	4	1	1	0.7931129	2.3762984	3.5125237
CO[C@@H]1[C@H](N(C)C(=O)c2ccccc2)C[C@H]2O[C@]1(C)n1c3ccccc3c3c4c(c5c6ccccc6n2c5c31)C(=O)NC4	[0.4890829694323144]	COc1ccnc1(C(C)C1C[C@](C#N)Nc1nc(NC)ccc1)[N-]1	0.5594705879999999	<img data-content="rdkit/molecule" src="data:image/png;base64,iVBORw0KGgoAAAANSUhEUgAAAMgAAADICAIAAAAiOjnJAAAABmJLR0QA/wD/AP+gvaeTAAAc3UlEQVR4nO2daVwUV7qH/70gIKAE0yyuKOh1X8cVBY0al4AaDa5hTH6JzE2iRON2J05sR2cMJpoQ9cZhEqMkcRkdJywuCSgqSMyCeuM6Ro0sKpuIKEJD0/3eD6dpe0Chlyqqac7z40NXddWpt+mnT52tzpERETgcoZFLHQDHMeFicUSBi8URBS4WRxS4WBxR4GJxRIGLxREFLhZHFLhYHFHgYnFEgYvFEQUuFkcUuFgcUeBicUSBi8URBS4WRxS4WBxR4GJxR…	3	324.17040783991	0.4117647058823529	-2.75	141.43837873455476	0	3	3	0	0	0	0	3	0	6	2	2	0.7587671	2.463639	1.793183
CO[C@@H]1[C@H](N(C)C(=O)c2ccccc2)C[C@H]2O[C@]1(C)n1c3ccccc3c3c4c(c5c6ccccc6n2c5c31)C(=O)NC4	[0.4885371179039301]	C1ccc(C(=N\N=C)c2cc(F)c3C(=O)N3c2ccccc2)ccc1C2	0.611287234	<img data-content="rdkit/molecule" src="data:image/png;base64,iVBORw0KGgoAAAANSUhEUgAAAMgAAADICAIAAAAiOjnJAAAABmJLR0QA/wD/AP+gvaeTAAAgAElEQVR4nO2deVxUVf/HPzPDDrIogoCxCQqYYqJiKqaEJoa5oinikk8oZmSZ4VI/nsqeZyxL1FywR5/QVETRcskSNRV3cQVE00FBEVAWkZ1h5vz+OHqdh2WYGebOHfC+X756dc9c7vnqfPiec8/5nu9XQAgBD4+2EXJtAE/bhBcWDyvwwuJhBV5YPKzAC4uHFXhh8bACLyweVuCFxcMKvLB4WIEXFg8r8MLiYQVeWDyswAuLhxV4YfGwggHXBrSIsrKyOwpYW…	4	345.127740352	0.09523809523809523	-3.3399999999999985	150.34561660929936	2	2	4	1	0	0	0	1	2	3	0	1	0.581287	2.1209455	4.2560678
CO[C@@H]1[C@H](N(C)C(=O)c2ccccc2)C[C@H]2O[C@]1(C)n1c3ccccc3c3c4c(c5c6ccccc6n2c5c31)C(=O)NC4	[0.4872787610619469]	C[C@@H]1OCOC1C1C[C@](=O)N(c1cnc(CNC(C)C#N)cc1)C1CO	0.530666667	<img data-content="rdkit/molecule" src="data:image/png;base64,iVBORw0KGgoAAAANSUhEUgAAAMgAAADICAIAAAAiOjnJAAAABmJLR0QA/wD/AP+gvaeTAAAc/0lEQVR4nO2deVzU5fbHP8MMAqKgKJugoKQYYJqYIqipiP3ct9BU0BYkLeWaKVh2w9RbmBvdvCGaFldxu6TJTdNL7oFLgIpm4kaoLLLIzgDDzPn98RDigiJ8v/Mdh+f94uXr68yXc87Ah+c532c5j4yIwOEIjYHUAXD0Ey4sjihwYXFEgQuLIwpcWBxR4MLiiAIXFkcUuLA4osCFxREFLiyOKHBhcUSBC4sjClxYHFHgwuKIAhcWRxS4sDiiwIXFEQUuLI4oc…	3	360.179755248	0.6111111111111112	-2.0500000000000003	152.32701178000946	0	3	3	1	0	0	0	5	0	7	2	5	0.78092235	3.027612	2.2163143
Nc1ncnc2c1c(C1=C[C@H](O)CC=C1)nn2C1=CCCC([P@](=O)(O)CC(=O)O)=C1	[0.48719376391982183]	C[C@H](c1cccc(C(C(C(F)F)o2)cc2-c1CCC2)NC2S[C@@H]1C)C1	0.546591664	<img data-content="rdkit/molecule" src="data:image/png;base64,iVBORw0KGgoAAAANSUhEUgAAAMgAAADICAIAAAAiOjnJAAAABmJLR0QA/wD/AP+gvaeTAAAd7UlEQVR4nO2deVxUR7bHT9MgNCDIIi6gICLKEoJplyg4MojLxH5ENGhcMMYo6jhiGMKHl8QXNH4yIYlJOn40EzQujYlRZKIhJAYZ9QmaqHMRUASRRXbZZOkGmqaXen+U6elRQbrvrW7k1fcv7uX2qQJ+VNU9dc4pHkIIKBSuMTN1ByhDEyosChGosChEoMKiEIEKi0IEKiwKEaiwKESgwqIQgQqLQgQqLAoRqLAoRKDCohCBCotCBCosChGosChEoMKiEIEKi…	4	365.16249186000005	0.6	-1.23	152.00900270284382	1	3	4	0	0	0	0	5	5	3	1	1	0.636376	3.2147348	5.6261353
CO[C@@H]1[C@H](N(C)C(=O)c2ccccc2)C[C@H]2O[C@]1(C)n1c3ccccc3c3c4c(c5c6ccccc6n2c5c31)C(=O)NC4	[0.4867605633802817]	CC(C)C(NC[C@@H]1C(C(c2cccnc2)=O)C1=O)c1cccc2c(F)oc2c1	0.658892857	<img data-content="rdkit/molecule" src="data:image/png;base64,iVBORw0KGgoAAAANSUhEUgAAAMgAAADICAIAAAAiOjnJAAAABmJLR0QA/wD/AP+gvaeTAAAeZElEQVR4nO2deVzU1frHPzPDsMumiOICKCVibmWkoiiJCjdwR7sqdusmlhBlddWbLyNv/oruq7p4s0zNm5ZdjVxRE0QEIwERTQElkNRwQUR2GJZZnt8fRyeuyzDbdwbwvF++fM0M53vOA3w4y3Oe8xwREYHDMTZicxvA6ZpwYXEEgQuLIwhcWBxB4MLiCAIXFkcQuLA4gsCFxREELiyOIHBhcQSBC4sjCFxYHEHgwuIIAhcWRxC4sDiCwIXFEQQuLI4gcGFxB…	4	380.153620752	0.3181818181818182	-2.8599999999999994	161.855683319446	2	1	3	0	0	1	1	3	0	5	1	7	0.805354	1.6922008	4.124704
CN1CCN(c2ccc(Nc3ncc4c(n3)N3CCC(=O)N3C(c3cc(O)ccc3Cl)=C4)cc2)CC1	[0.4866193336974331]	O=C(c1cccc(C(=O)[C@H]2C(=O)N[C@@H](C)C)(N2CC(C)s1)C(F)=C)Cl	0.609690476	<img data-content="rdkit/molecule" src="data:image/png;base64,iVBORw0KGgoAAAANSUhEUgAAAMgAAADICAIAAAAiOjnJAAAABmJLR0QA/wD/AP+gvaeTAAAZXElEQVR4nO3de1hU1d4H8O+eYRjkooCiIHIRNdFMzWsCiuKtU5CaIVmCb5rUMUVNS7oYaJmYnSestLDwyVRUDmmN5smD1km8BwopBgiCkhcEh4tyncvv/WPbRKgEM3sxCOvz+MeWmb3WmuHLWnv2rL22QETgOKnJzN0Arm3iweKY4MHimODB4pjgweKY4MHimODB4pjgweKY4MHimODB4pjgweKY4MHimODB4pjgweKY4MHimODB4pjgweKY4MHimODB4pjgw…	2	386.0867194	0.47058823529411764	-1.44	154.8840272636799	0	2	2	1	0	0	0	3	0	5	1	4	0.7035208	2.809458	-0.9593686
C[C@@H]1C=CC(c2nn(C3=CCCC(C(=O)NCc4ccc(P(=O)(O)O)c(P(=O)(O)O)c4)=C3)c3ncnc(N)c23)=CC1	[0.48549107142857145]	C(NC(=O)ccc(=O)Oc2csc(c12)N1CC(C(=O)C(=O)NC(F)c1)C)C1=S	0.60242619	<img data-content="rdkit/molecule" src="data:image/png;base64,iVBORw0KGgoAAAANSUhEUgAAAMgAAADICAIAAAAiOjnJAAAABmJLR0QA/wD/AP+gvaeTAAAgAElEQVR4nO2deVhTV97HvwmEIBBWdzbBBcUVqUsRlVq3utUNR2v1sdqCtVPed+xUpjPzlGlnxhfftzNVa6u4lnEcHbRCGRGmTlUUUUpAQEBBwyYgsq8JSUjO+8eJkbpACDf3stzPw9Pn5tzknF/sN7/fuef8zjkCQgh4eJhGyLUBPH0TXlg8JoEXFo9J4IXFYxJ4YfGYBF5YPCaBFxaPSeCFxWMSeGHxmAReWEaiVqv5SYsO4IVlJHFxcUKhcOXKlVwb0kPhh…	3	425.051540832	0.35294117647058826	-2.66	168.2582558550542	0	2	2	2	0	1	1	3	0	8	2	0	0.74040127	2.0007985	2.6113915
CN[C@H]1C[C@@H]2O[C@](C)([C@H]1OC)n1c3ccccc3c3c4c(c5c6ccccc6n2c5c31)C(=O)N[C@@H]4O	[0.4853510226644555]	O=C(C1=O)Nc(N(C2CC(OC2)nncnn1-c1ccc1C)C(Cl)C)Cl	0.601513425	<img data-content="rdkit/molecule" src="data:image/png;base64,iVBORw0KGgoAAAANSUhEUgAAAMgAAADICAIAAAAiOjnJAAAABmJLR0QA/wD/AP+gvaeTAAAer0lEQVR4nO2deVgUV9bG36KBRvZNRVFUJGqUGJWoQRTEgAuCiYrRcXCLEzIuYdxGxHyGfF80wSURR+M2akRNVIwTY9QRd8VEAXdxCxFQAVEQWWRt6PP9cTuAEbDpruoGvL/Hx6eorj51Gt6+dZdzzhWICByO2Bjo2wFO04QLiyMJXFgcSeDC4kgCFxZHEriwOJLAhcWRBC4sjiRwYXEkgQuLIwlcWBxJ4MLiSAIXFkcSuLA4ksCFxZEELiyOJHBhcSSBC4sjC…	3	400.081743796	0.5333333333333333	-1.8099999999999996	159.8766288623826	1	2	3	2	0	0	0	4	2	7	1	2	0.79239476	2.5251255	4.662715
CO[C@@H]1[C@H](N(C)C(=O)c2ccccc2)C[C@H]2O[C@]1(C)n1c3ccccc3c3c4c(c5c6ccccc6n2c5c31)C(=O)NC4	[0.48502994011976047]	Cl1ccnc(C([C@@H](c2C(F)F)OC)c2OC)C(O)c2C(=O)C(CC2=O)c1	0.624119048	<img data-content="rdkit/molecule" src="data:image/png;base64,iVBORw0KGgoAAAANSUhEUgAAAMgAAADICAIAAAAiOjnJAAAABmJLR0QA/wD/AP+gvaeTAAAgAElEQVR4nO2deVyU1f7HP8/ADMMmgwuKW0olCGkaae5LgV730jDTULOaQpPSm1FelcxULC30Wobd8odrohZZmkpqSGXGgAu7iCKgiICyCQyznN8fBycEZIaZOTNg5/3yD57H5znf78Bnzvo93yMQQsDhmBuRtR3gPJhwYXGYwIXFYQIXFocJXFgcJnBhcZjAhcVhAhcWhwlcWBwmcGFxmMCFxWECFxaHCVxYHCZwYXGYwIXFYQIXFocJXFgcJnBhcZjAhcVhA…	3	391.09980685999994	0.5882352941176471	-1.6400000000000003	152.21165739097214	2	1	3	0	0	0	0	5	2	6	1	4	0.7616148	3.5439007	3.2997794
CO[C@@H]1[C@H](N(C)C(=O)c2ccccc2)C[C@H]2O[C@]1(C)n1c3ccccc3c3c4c(c5c6ccccc6n2c5c31)C(=O)NC4	[0.484593837535014]	COc1c(F)ccc(N(C(CO)c2ccc[C@H]2OC[C@H]1C[C@H](C)OC(C)(C)O)O)=O	0.5375	<img data-content="rdkit/molecule" src="data:image/png;base64,iVBORw0KGgoAAAANSUhEUgAAAMgAAADICAIAAAAiOjnJAAAABmJLR0QA/wD/AP+gvaeTAAAgAElEQVR4nO2deVRT1/bH9w1JmJRBBQ2IioKKszgLqFCcKCilpbWKxXa1edYBp66m7a829bVVrPaptU8fdWjRoha1WlBXFRVUUKDOYEUQsE4oCBIIZCJ3//44GCgqhuReEsP9LJYr3Jt7zk74esZ99qYQETg4mIZnagM4LBNOWByswAmLgxU4YXGwAicsDlbghMXBCpywOFiBExYHK3DC4mAFTlgcrMAJi4MVOGFxsAInLA5W4ITFwQqcsDhYgRMWBytwwuJgB…	2	427.2006305199999	0.5714285714285714	-2.04	175.03228549772626	1	1	2	1	0	0	0	4	0	7	3	6	0.77869976	2.4660184	4.736705
Nc1ncnc2c1c(C1=C[C@@H](O)CC=C1)nn2C1=CCCC([P@](=O)(O)CC(=O)O)=C1	[0.48428731762065097]	CN(C(CO)c1O/C1)c1c(=O)n2cccccc2c1C	0.41183333299999997	<img data-content="rdkit/molecule" src="data:image/png;base64,iVBORw0KGgoAAAANSUhEUgAAAMgAAADICAIAAAAiOjnJAAAABmJLR0QA/wD/AP+gvaeTAAAZSklEQVR4nO2deVCUR/rHv+9wg8ilw6kGUbwP5BDFmLAmmhgTNUj2t1GMicZU4gZj4rpVm2PE3Y2uZiNbGk2yiRpcDCKoQVOKRLxFgooHKoiAKAIKBoncxzy/PxpHCuWct+cF7E9ZFm/PS3cP85m3++23+2mJiCAQyI1K6QoIuidCLAEXhFgCLgixBFwQYgm4IMQScEGIJeCCEEvABSGWgAtCLAEXhFgCLgixBFwQYgm4IMQScEGIJeCCEEvABSGWgAtCLAEXh…	3	274.131742436	0.4	-1.8499999999999992	116.91009795803886	0	3	3	0	0	0	0	2	0	5	1	4	0.8059392	1.6356976	2.9501867
C[C@H]1C=CC(c2nn(C3=CCCC(C(=O)NCc4ccc(P(=O)(O)O)c(P(=O)(O)O)c4)=C3)c3ncnc(N)c23)=CC1	[0.48344370860927155]	C1=C(/C(=N\C(C)nc(C(=O)C(F)F)n2C)C)C(=C(N)n1=C)C2	0.613484127	<img data-content="rdkit/molecule" src="data:image/png;base64,iVBORw0KGgoAAAANSUhEUgAAAMgAAADICAIAAAAiOjnJAAAABmJLR0QA/wD/AP+gvaeTAAAaWUlEQVR4nO2deViU5d7Hv8MMy8i+KCBSSSBuZIn2qqSgol6mR4tEM1OPG0Yl5pZkvY7mVVHXZWDHo2DpdeikvaHpCVE8BxfcUgv3JcAQUWSTRYdhmRmY3/vHgyOiojDPPQvn/lz8Mc8s9+838OHenue5bwkRgcMRGytTJ8DpmHCxOEzgYnGYwMXiMIGLxWECF4vDBC4WhwlcLA4TuFgcJnCxOEzgYnGYwMXiMIGLxWECF4vDBC4WhwlcLA4TuFgcJnCxOEzgY…	2	310.147941636	0.42857142857142855	-2.3800000000000003	126.2225475646281	0	1	1	0	0	1	1	1	0	6	1	2	0.66341454	3.0338926	3.5354075
CO[C@@H]1[C@H](N(C)C(=O)c2ccccc2)C[C@H]2O[C@]1(C)n1c3ccccc3c3c4c(c5c6ccccc6n2c5c31)C(=O)NC4	[0.482989403234802]	OCCNC(CNC(=O)C[C@@H]2ccc3c(F)nc3c1cn12)c1ccccc1	0.6025714289999999	<img data-content="rdkit/molecule" src="data:image/png;base64,iVBORw0KGgoAAAANSUhEUgAAAMgAAADICAIAAAAiOjnJAAAABmJLR0QA/wD/AP+gvaeTAAAZL0lEQVR4nO3deVxU5f4H8O+ZAQbZRJCtrmtyES/mgteNpDRExb0r3hS1mwJZJmlZpC1UVmpa8OpmXsAl6eaCPxeWFEIRQXEB1AoRU8AdEBhEYQScme/vj8cmLpuznGcY7ft+9fI10jnPeYCP5zznOc/zHAERgRCxSTq6AuTxRMEiXFCwCBcULMIFBYtwQcEiXFCwCBcULMIFBYtwQcEiXFCwCBcULMIFBYtwQcEiXFCwCBcULMIFBYtwQcEiXFCwCBcULMIFB…	4	368.164854132	0.3	-2.769999999999999	156.33046194235456	0	3	3	1	1	0	1	3	0	5	3	8	0.73292106	4.028869	1.5192202
CO[C@@H]1[C@H](N(C)C(=O)c2ccccc2)C[C@H]2O[C@]1(C)n1c3ccccc3c3c4c(c5c6ccccc6n2c5c31)C(=O)NC4	[0.4822112753147236]	NC(=S)N([C@@H]1CCC(NC2=C(Cl)Cl)c(Cl)(F)C2C(O)C)C(C)S1	0.5475	<img data-content="rdkit/molecule" src="data:image/png;base64,iVBORw0KGgoAAAANSUhEUgAAAMgAAADICAIAAAAiOjnJAAAABmJLR0QA/wD/AP+gvaeTAAAa30lEQVR4nO3de1xUZf4H8M/MwHC/CCOKJIqCKZqyUrpomBfUUMxNF10VtNXVtSyq7VdsZTu9spLUbTE1l9o00rRQY9PU1snLSzJvA4ogiFxEuchlYABhmOt5fn8cmghsQuY8zGDP+49eE3Pme77RhznnPOec54gIIWAYoYlt3QBzf2LBYqhgwWKoYMFiqGDBYqhgwWKoYMFiqGDBYqhgwWKoYMFiqGDBYqhgwWKoYMFiqGDBYqhgwWKoYMFiqGDBYqhgwWKoY…	2	421.00191548799995	0.7692307692307693	0.3399999999999999	159.41833572050763	0	2	2	0	0	0	0	6	0	4	3	4	0.8681321	2.294639	4.6171284
CN1CCN(c2ccc(Nc3ncc4c(n3)N3CCC(=O)N3C(c3cc(O)ccc3Cl)=C4)cc2)CC1	[0.481994459833795]	ClOC(=O)c1cnccn2c(C(=O)Nccc2=C)nn(Cl)ccc1Cl	0.618441708	<img data-content="rdkit/molecule" src="data:image/png;base64,iVBORw0KGgoAAAANSUhEUgAAAMgAAADICAIAAAAiOjnJAAAABmJLR0QA/wD/AP+gvaeTAAAenElEQVR4nO2deVxV1drHf+cweBgEFERFiARERQlfcQhEueJUpIgDigmoaZRmaKVi3pS8WXrfq9chXwknRNNbkl7THAozFS0rFNM4AqIyKMokg4fhcIbn/WPjEYcY994HcH0/fvics9ms9Rz5stfaa6/1LAkRgcHgG6m+A2C0TZhYDEFgYjEEgYnFEAQmFkMQmFgMQWBiMQSBicUQBCYWQxCYWAxBYGIxBIGJxRAEJhZDEJhYDEFgYjEEgYnFEAQmFkMQmFgMQ…	2	400.98492222000004	0.0	-2.5499999999999994	156.74619845348067	0	1	1	1	0	1	1	0	0	7	1	1	0.78460854	2.641099	0.107905865
CO[C@@H]1[C@H](N(C)C(=O)c2ccccc2)C[C@H]2O[C@]1(C)n1c3ccccc3c3c4c(c5c6ccccc6n2c5c31)C(=O)NC4	[0.48158482142857145]	CO[C@@H]1COC(=O)C(=N\C)cc(F)nc(C)n(C(=O)[C@H](O)c2)C2C1=O	0.554428571	<img data-content="rdkit/molecule" src="data:image/png;base64,iVBORw0KGgoAAAANSUhEUgAAAMgAAADICAIAAAAiOjnJAAAABmJLR0QA/wD/AP+gvaeTAAAey0lEQVR4nO2deVxU5f7HPzOAw6CCgIKMoOaGgAjKT/OypCkiGuWSa8qt5Iq45DUtybKwvL80rRyXbmmi4kLm7eWCimZdQ1Cxn1iuLIaoIIvs4sIyMN/fH2cccGM9h3MGnvcfvmYOZ57nw/jh2c7zfL8yIgKDwTdysQUwWibMWAxBYMZiCAIzFkMQmLEYgsCMxRAEZiyGIDBjMQSBGYshCMxYDEFgxmIIAjMWQxCYsRiCwIzFEARmLIYgMGMxBIEZiyEIzFgMQ…	2	355.1179635159999	0.5333333333333333	-2.4600000000000004	142.36907984633027	0	2	2	1	0	0	0	3	0	8	1	1	0.6790788	3.5418518	-1.0480602
Cc1[nH]c(/C=C2\C(=O)Nc3ccc(S(=O)(=O)Cc4c(Cl)cccc4Cl)cc32)c(C)c1C(=O)N1CCC[C@@H]1CN1CCCC1	[0.4815668202764977]	C[C@H](N1C(=C)ccccc2ccc(=O)ccc2NC(=O)COc1cccc(F)cc1)C(F)ccc1	0.63925	<img data-content="rdkit/molecule" src="data:image/png;base64,iVBORw0KGgoAAAANSUhEUgAAAMgAAADICAIAAAAiOjnJAAAABmJLR0QA/wD/AP+gvaeTAAAc/0lEQVR4nO2deVhTV9rA3ySQBYKIyiYwCLQuiEpFtALVahmHjrFuZaZfK2JV0g+3R6dTqX44WFtm0qHWVG0t7diWqqNmarUsjj4sVhYfFywuSFEBQQibBAQCBJKb8/1xSpq6hARyCMv5Pf4h4d6TN+R3z7nn3HPew0IIAYVibtiWDoAyNKFiUYhAxaIQgYpFIQIVi0IEKhaFCFQsChGoWBQiULEoRKBiUYhAxaIQgYpFIQIVi0IEKhaFCFQsChGoWBQiULEoR…	3	476.19114913199996	0.14285714285714285	-4.259999999999999	202.65454460648377	0	2	2	1	1	0	1	2	0	4	1	0	0.59759384	2.7213855	4.667721
CO[C@@H]1[C@H](N(C)C(=O)c2ccccc2)C[C@H]2O[C@]1(C)n1c3ccccc3c3c4c(c5c6ccccc6n2c5c31)C(=O)NC4	[0.4798676227247656]	CC(=O)N=C1O-[C@H](C(Nc2nc(C)c(F)nc2)C)Oc2sccc2O1	0.696678571	<img data-content="rdkit/molecule" src="data:image/png;base64,iVBORw0KGgoAAAANSUhEUgAAAMgAAADICAIAAAAiOjnJAAAABmJLR0QA/wD/AP+gvaeTAAAbj0lEQVR4nO3deVxUVf8H8M8dZmBAUCAUcEFwf3DJ5VEL3MWXj4JoCS2alGtmavpLs6zEyrV8lFxSNCozU0lySS1TfLJFMzUNEIhEFmUTUARxmAHm+/vjjsO4sM3cM0ud98s/Bmbm3DP4mXPvPfeccwUiAsdJTWbpCnB/TzxYHBM8WBwTPFgcEzxYHBM8WBwTPFgcEzxYHBM8WBwTPFgcEzxYHBM8WBwTPFgcEzxYHBM8WBwTPFgcEzxYHBM8WBwTPFgcEzxYH…	3	366.07980418	0.3333333333333333	-2.7499999999999996	146.22979806607134	0	1	1	1	0	2	2	2	0	8	1	3	0.69917583	3.3248823	3.4575906
Cc1[nH]c(/C=C2\C(=O)Nc3ccc(S(=O)(=O)Cc4c(Cl)cccc4Cl)cc32)c(C)c1C(=O)N1CCC[C@@H]1CN1CCCC1	[0.47936687394007915]	Cl1(C)(=NC(=O)C2C(C(=O)OC2)OC(C)(Cl)O)c2ccc(C)cc2C1	0.6005714289999999	<img data-content="rdkit/molecule" src="data:image/png;base64,iVBORw0KGgoAAAANSUhEUgAAAMgAAADICAIAAAAiOjnJAAAABmJLR0QA/wD/AP+gvaeTAAAbNElEQVR4nO2de1yUVf7HPzMDA8OgIAZyVSACJVEUGJYoUzKvpCayZjlmtd5Wo5dbm/324riur8WyV45G7GpkO0qWilrkar4ITUlNEBUBLwgqylUlIC4Dczu/Pw5OJMZl5jmIed5/MTPP8z1nnLfnOc+5fB8RIQQcjtCI73cFOL9NuFgcJnCxOEzgYnGYwMXiMIGLxWECF4vDBC4WhwlcLA4TuFgcJnCxOEzgYnGYwMXiMIGLxWECF4vDBC4WhwlcLA4TuFgcJ…	3	375.064028068	0.5	-1.3399999999999999	145.41329613140545	0	2	2	1	1	0	1	4	0	5	1	3	0.7977054	2.9047399	1.4620093
CN1CCN(c2ccc(Nc3ncc4c(n3)N3CCC(=O)N3C(c3cc(O)ccc3Cl)=C4)cc2)CC1	[0.4787117903930131]	Oc1(NC(Oc1ccncc1F)C(=O)NC)/C(F)cccccc1	0.5801666670000001	<img data-content="rdkit/molecule" src="data:image/png;base64,iVBORw0KGgoAAAANSUhEUgAAAMgAAADICAIAAAAiOjnJAAAABmJLR0QA/wD/AP+gvaeTAAAbUklEQVR4nO2deVhV1frHv+cwc0QEJcKcLhbgbKLiVXHAeYAMMwfCKUV/t+I2YKSm5pByFQ2HIjLRvGmmhgqmedVyQBFFEQPhnGIQFBCZZB7P+/tjEeGEwNmLg7I+j4/PZp993v0ezoe11157DTIigkAgNXJtJyB4PhFiCbggxBJwQYgl4IIQS8AFIZaAC0IsAReEWAIuCLEEXBBiCbggxBJwQYgl4IIQS8AFIZaAC0IsAReEWAIuCLEEXBBiCbggxBJwQYgl4…	2	337.123797844	0.25	-2.5799999999999996	137.14912401647427	0	2	2	1	0	0	0	3	0	5	3	1	0.7125635	2.795271	2.8663063
CO[C@@H]1[C@H](N(C)C(=O)c2ccccc2)C[C@H]2O[C@]1(C)n1c3ccccc3c3c4c(c5c6ccccc6n2c5c31)C(=O)NC4	[0.4781659388646288]	CCOc1ncc(C(C(=O)C(=O)N(C)C)c2c(C)ccnc(=O)n(C)c2Cl)C1	0.610767857	<img data-content="rdkit/molecule" src="data:image/png;base64,iVBORw0KGgoAAAANSUhEUgAAAMgAAADICAIAAAAiOjnJAAAABmJLR0QA/wD/AP+gvaeTAAAgAElEQVR4nO2daVRUx7bH/91MDYhhVkYFFUUcgziB4ECMGo3BiDNqNA9jTPBplnZibh7Xm2vEZGmIGiNGjVxNHKImyjVocAAhTgEHRFQQHBAERUBaoBm69/tQ2CAqAn3OaZDzW37gHE7X3u36U1WnatfeEiKCiAjXSHXtgMiriSgsEV4QhSXCC6KwRHhBFJYIL4jCEuEFUVgivCAKS4QXRGGJ8IIoLBFeEIUlwguisER4QRSWCC+IwhLhBVFYIrwgCkuEF0Rhi…	2	406.140782896	0.42105263157894735	-2.7399999999999998	168.43942775200412	0	2	2	3	0	0	0	1	0	5	0	5	0.60547787	3.4218311	1.7003804
CO[C@@H]1[C@H](N(C)C(=O)c2ccccc2)C[C@H]2O[C@]1(C)n1c3ccccc3c3c4c(c5c6ccccc6n2c5c31)C(=O)NC4	[0.47783251231527096]	COCC(=O)c1ccccccc1c2c(cc(C)c3=O)C1C(C1(N(C)C(=C)Cl)C3)C2=O	0.549021505	<img data-content="rdkit/molecule" src="data:image/png;base64,iVBORw0KGgoAAAANSUhEUgAAAMgAAADICAIAAAAiOjnJAAAABmJLR0QA/wD/AP+gvaeTAAAgAElEQVR4nO2deVRT1/bH9yUJpoRRZaYiiFiBOIA4MErFp09RbMWhthS1Wh/2Sf0tfQ/HYp9t1dYq1FpL1VKqoIIK4ow+ZFARFQSKAwKCQFFAIMiYkNzz++PYlAJCppsbePezWC5yufecHfPNGffeh0AIAQODqtGi2wCGgQkjLAZKYITFQAmMsBgogREWAyUwwmKgBEZYDJTACIuBEhhhMVACIywGSmCExUAJjLAYKIERFgMlMMJioARGWAyUwAiLgRIYYTFQA…	4	437.13938592799997	0.32	-2.7599999999999993	186.3085273606647	4	0	4	0	0	0	0	3	0	5	0	6	0.8437388	2.7110443	2.697647
COc1ccc(C2=C(C(N)=O)C(=O)c3ccccc32)cc1	[0.4772552043176561]	COC[C@@H](C(O)c1cccc(-n2nccc2C)cccc2cc(C(=O)c12)C)C(=O)O	0.7040008209999999	<img data-content="rdkit/molecule" src="data:image/png;base64,iVBORw0KGgoAAAANSUhEUgAAAMgAAADICAIAAAAiOjnJAAAABmJLR0QA/wD/AP+gvaeTAAAfAElEQVR4nO2deVyU1f7HP8MwjoNsbggq4m6yqIgpV/RnmEsmXcylWyq4hlpXuN3cu0IulZaVaVdFrxpmmZSV5IKGlguLyiIJKLLosC8ioIww6/n9cXCcUBCY55nFzvvlH8PzPPM93xk/c/bz/QoIIWAwuMbC2A4wnk2YsBi8wITF4AUmLAYvMGExeIEJi8ELTFgMXmDCYvACExaDF5iwGLzAhMXgBSYsBi8wYTF4gQmLwQtMWAxeYMJi8AITFoMXmLAYvMCEx…	3	408.1685218679999	0.2608695652173913	-3.2899999999999996	174.11672491448974	1	0	1	0	1	1	2	2	0	6	2	6	0.84737176	1.8398771	2.7182999
C[C@@H]1C=CC(c2nn(C3=CCCC(C(=O)NCc4ccc(P(=O)(O)O)c(P(=O)(O)O)c4)=C3)c3ncnc(N)c23)=CC1	[0.47676991150442477]	Cl[n+]1c(C)C(=O)C(C1)C(c2nc(C(C(F)F)nncccc2)cc1C(C)C)c1	0.610741135	<img data-content="rdkit/molecule" src="data:image/png;base64,iVBORw0KGgoAAAANSUhEUgAAAMgAAADICAIAAAAiOjnJAAAABmJLR0QA/wD/AP+gvaeTAAAe3ElEQVR4nO2deViT17aHVxLCqChKVRBRUVFQUBwQBaeKrVW0ag9WrbG2pxf1tDdajzba00oH9WBRT6wdpGo1xatXKEXRqhUHlNYJREXUyiCIigoYCCAhCcm6f2zMiTIn3xDO3e/j48OXhL1WyC9r72/tvdcWICJQKEwj5NsByn8mVFgUVqDCorACFRaFFaiwKKxAhUVhBSosCitQYVFYgQqLwgpUWBRWoMKisAIVFoUVqLAorECFRWEFKiwKK1BhUViBCovCC…	3	407.14447186409	0.45	-2.2799999999999994	167.25216988017596	0	3	3	0	0	0	0	3	2	4	0	3	0.6034707	3.4122994	2.4531412
CO[C@@H]1[C@H](N(C)C(=O)c2ccccc2)C[C@H]2O[C@]1(C)n1c3ccccc3c3c4c(c5c6ccccc6n2c5c31)C(=O)NC4	[0.4759776536312849]	CC(C)OC(=O)NC1CC(C(=O)OC(=O)C1=C\C)c2ccccc2Cl	0.615166667	<img data-content="rdkit/molecule" src="data:image/png;base64,iVBORw0KGgoAAAANSUhEUgAAAMgAAADICAIAAAAiOjnJAAAABmJLR0QA/wD/AP+gvaeTAAAgAElEQVR4nO2deVwUR9rHfwMDwzGcajgURPDEeAC6qLDEA7xCYhLFja54ZNVoVtjk9WDXTWRjYjw3cRNNFldjkGiUrIkaN6DE2wQPBlRQUZH7kBsEBmZgpt4/CgcUVGC6e8axvh/+mC6n63kaf1RXV9fzPCJCCBgMrjHStQMMw4QJi8ELTFgMXmDCYvACExaDF5iwGLzAhMXgBSYsBi8wYTF4gQmLwQtMWAxeYMJi8AITFoMXmLAYvMCExeAFJiwGLzBhMXiBC…	2	365.10300042	0.3888888888888889	-2.3399999999999994	150.6800594761776	0	1	1	1	1	0	1	2	0	5	1	3	0.75717705	3.3736105	1.7940798
C[C@H]1C=CC(c2nn(C3=CCCC(C(=O)NCc4ccc(P(=O)(O)O)c(P(=O)(O)O)c4)=C3)c3ncnc(N)c23)=CC1	[0.4750277469478357]	COc1ccc(C(=O)NC2(C(F)F)ccc2conc2)c2(F)cc1	0.579142857	<img data-content="rdkit/molecule" src="data:image/png;base64,iVBORw0KGgoAAAANSUhEUgAAAMgAAADICAIAAAAiOjnJAAAABmJLR0QA/wD/AP+gvaeTAAAeCUlEQVR4nO2deVRUR9rGn9s00GwNKIKAC4JGUEQjRI17VNQoGEcHJSrxmBjyJZkwJi5tkjGM+Y4TEj8nxGRicNeZUYPRRBRcEDVCnBh3xR3ZFBqUfWmWbrq+Pwo7PUSgt2qaWL/D4fS93Fv1Nv10Vd2q931LIISAwzE1oo42gPP7hAuLwwQuLA4TuLA4TODC4jCBC4vDBC4sDhO4sDhM4MLiMIELi8MELiwOE7iwOEzgwuIwgQuLwwQuLA4TuLA4TODC4jCBC…	3	338.08782693600006	0.25	-2.7699999999999996	135.03231605905208	2	1	3	1	0	0	0	2	0	4	1	2	0.6884497	2.605634	2.1070213
CN1CCN(c2ccc(Nc3ncc4c(n3)N3CCC(=O)N3C(c3cc(O)ccc3Cl)=C4)cc2)CC1	[0.47449259462424576]	Cn1c([C@H]2OC2C[C@H](C(=O)Cl)N=C(F)F)ccc(Cl)n2C(C)[C@H]12	0.511984874	<img data-content="rdkit/molecule" src="data:image/png;base64,iVBORw0KGgoAAAANSUhEUgAAAMgAAADICAIAAAAiOjnJAAAABmJLR0QA/wD/AP+gvaeTAAAcL0lEQVR4nO3deUBTV74H8G8SQJaggoqCULGIogLWpSqCRVEHl6BWxboU3nRssR0t9dVxrLxaW5dWx1eltR1L22c3q1UqVlCqoKIj0LoiisqqgAIKIiiEsCW/98fViOyQe2+Ins9fIYRzftFvkpNz7zlXQkRgGL5J9V0A83RiwWIEwYLFCIIFixEECxYjCBYsRhAsWIwgWLAYQbBgMYJgwWIEwYLFCIIFixEECxYjCBYsRhAsWIwgWLAYQbBgMYJgwWIEwYLFC…	3	365.05093852000005	0.5714285714285714	-1.18	141.71445940546258	0	3	3	0	0	0	0	6	0	5	0	5	0.6488604	3.6464977	2.2054355
C[C@@H]1C=CC(c2nn(C3=CCCC(C(=O)NCc4ccc(P(=O)(O)O)c(P(=O)(O)O)c4)=C3)c3ncnc(N)c23)=CC1	[0.4740331491712707]	c1coc(C2=Nc(N3C(CC3)/F)C(F)C(=C)c/c(F)ccc2=O)c1	0.59502381	<img data-content="rdkit/molecule" src="data:image/png;base64,iVBORw0KGgoAAAANSUhEUgAAAMgAAADICAIAAAAiOjnJAAAABmJLR0QA/wD/AP+gvaeTAAAgAElEQVR4nO2deVyU5fr/P7MAg6wiixmCInIUS0NExSU33BJKTMxtTm6hHo2ObXSqX2ha8s2fnVFLw2+ZY26Jp1Jx75hG4oZoiOACiCjIJjAIzDDb/f3j1nGEwGHmeWYY5nm//APu55n7usEP93rd18UjhICDg2n4lm4AR/uEExYHK3DC4mAFTlgcrMAJi4MVOGFxsAInLA5W4ITFwQqcsDhYgRMWBytwwuJgBU5YHKzACYuDFThhcbACJywOVuCExcEKnLA4W…	3	336.10856237999997	0.29411764705882354	-2.41	136.20279293200443	0	2	2	0	0	1	1	3	0	4	0	2	0.6150958	3.1817985	2.6974711
CO[C@@H]1[C@H](N(C)C(=O)c2ccccc2)C[C@H]2O[C@]1(C)n1c3ccccc3c3c4c(c5c6ccccc6n2c5c31)C(=O)NC4	[0.4738015607580825]	C[C@H](C)c1ccc(C(=O)NCC(=O)N2[C@H]3NC(C2=C)C3C(O)CO)cc1	0.578878446	<img data-content="rdkit/molecule" src="data:image/png;base64,iVBORw0KGgoAAAANSUhEUgAAAMgAAADICAIAAAAiOjnJAAAABmJLR0QA/wD/AP+gvaeTAAAV70lEQVR4nO3deVRU1x0H8O/ADIugWCQgIKvosAiodUERUUBj7dG4IFr3BkUTLFakITGNTWNsCVVjEz3RNhqsxiipGrShUVREFsUgokQ2AQWDAwgjisgyMLd/PA8lLmS2y6K/z/HkjJn37r2P+XrffffdeYgYYyBE1/S6uwHkxUTBIlxQsAgXFCzCBQWLcEHBIlxQsAgXFCzCBQWLcEHBIlxQsAgXFCzCBQWLcEHBIlxQsAgXFCzCBQWLcEHBIlxQsAgXFCzCB…	4	359.18450627999994	0.47368421052631576	-2.2199999999999998	152.24545500930915	0	3	3	2	1	0	1	4	2	5	4	6	0.71008515	4.0299406	0.42218024
CO[C@@H]1[C@H](N(C)C(=O)c2ccccc2)C[C@H]2O[C@]1(C)n1c3ccccc3c3c4c(c5c6ccccc6n2c5c31)C(=O)NC4	[0.4735391400220507]	COC(C)C(N)c1C(C(C(c3ncccc2C)C1=O)C(Nc2ccccc3O)C1=O)C1	0.572041667	<img data-content="rdkit/molecule" src="data:image/png;base64,iVBORw0KGgoAAAANSUhEUgAAAMgAAADICAIAAAAiOjnJAAAABmJLR0QA/wD/AP+gvaeTAAAgAElEQVR4nO2de1iU1fbHvzPDTRAFuYmKineRvCEo4O0goiiGeaSsxFITLT2c1JLUU9Tp0VDTMK9YWailKaZSHjXs5wXvQoIiZikGAoIgyB0GZtbvj03jpOBl5t0zZPvz9PTMvPPOXut1vuz7XktGRBAIpEZubAcETydCWAIuCGEJuCCEJeCCEJaAC0JYAi4IYQm4IIQl4IIQloALQlgCLghhCbgghCXgghCWgAtCWAIuCGEJuCCEJeCCEJaAC0JYAi4IYQm4I…	4	423.215806408	0.4583333333333333	-2.7699999999999996	181.67747843218459	2	2	4	0	0	0	0	7	2	7	3	3	0.77157664	1.5854588	3.524384
CO[C@@H]1[C@H](N(C)C(=O)c2ccccc2)C[C@H]2O[C@]1(C)n1c3ccccc3c3c4c(c5c6ccccc6n2c5c31)C(=O)NC4	[0.4728682170542636]	CC(C)c1nc(N/Cl)c(N[C@@H](c2cccc(F)cs1)N2C(=O)ccs1)o1	0.614994366	<img data-content="rdkit/molecule" src="data:image/png;base64,iVBORw0KGgoAAAANSUhEUgAAAMgAAADICAIAAAAiOjnJAAAABmJLR0QA/wD/AP+gvaeTAAAgAElEQVR4nO2deVxUVf/HP5cZQEBA2VwSWRRUFAVRcElDUbOyxQp90kiyXJ9H0qdfkpriUz6G2YKaC7n0GlN7IsvEjQR3cwtUUMHEXUAW2ZlhFmbO74+D44TINvdyBzzvF3/cucw953NnPnO2e873cIQQMBh8Yya2AEbrhBmLIQjMWAxBYMZiCAIzFkMQmLEYgsCMxRAEZiyGIDBjMQSBGYshCMxYDEFgxmIIAjMWQxCYsRiCwIzFEARmLIYgMGMxBIEZiyEIz…	3	414.038723652	0.25	-1.8399999999999996	163.81351836424935	0	3	3	1	0	0	0	2	2	7	2	2	0.75563294	3.9746428	2.1600494
C[C@@H]1C=CC(c2nn(C3=CCCC(C(=O)NCc4ccc(P(=O)(O)O)c(P(=O)(O)O)c4)=C3)c3ncnc(N)c23)=CC1	[0.4713656387665198]	Oc1ccn(c2nc(=O)cccccc(O)nccccccc2)sc2nncc(=N)c21	0.54302381	<img data-content="rdkit/molecule" src="data:image/png;base64,iVBORw0KGgoAAAANSUhEUgAAAMgAAADICAIAAAAiOjnJAAAABmJLR0QA/wD/AP+gvaeTAAAbnklEQVR4nO2deViU1f7Av8ywKCD74rjgAogbKGAoIriEaYK5XTKXKTODzCRziXuffldCzcZr5ph6FVOL671YaMrFJQmSxwuosYfIIgjKIuvAoCDLMPP9/XFsrjcLYeY9MwOdz9PTQ8O83/Od5sN5z3tWPUQEBoNreNpOgNE/YWIxqMDEYlCBicWgAhOLQQUmFoMKTCwGFZhYDCowsRhUYGIxqMDEYlCBicWgAhOLQQUmFoMKTCwGFZhYDCowsRhUYGIxqMDEY…	3	446.1161094360001	0.0	-4.309999999999999	187.87380548566972	0	3	3	1	0	0	0	0	0	9	3	0	0.58016014	2.0828662	2.7138686
CO[C@@H]1[C@H](N(C)C(=O)c2ccccc2)C[C@H]2O[C@]1(C)n1c3ccccc3c3c4c(c5c6ccccc6n2c5c31)C(=O)NC4	[0.47075208913649025]	C(S(O)(O)cccc(-n2cc2S(=O)N2COC(CN2)C)[C@@H]1O)c1	0.45633333299999995	<img data-content="rdkit/molecule" src="data:image/png;base64,iVBORw0KGgoAAAANSUhEUgAAAMgAAADICAIAAAAiOjnJAAAABmJLR0QA/wD/AP+gvaeTAAAWiUlEQVR4nO3de1xUZf4H8M8MtwEVCEEQURHBC1piXspwve6mJd4xTJfWNi9ZhtdkzQvdU19dyF5l9jNT3M3ENRPTXTTTDYtVZwQUkFFAERHlIvfLDDPz/f1xCFEUh+E8g+7r+37xh83MeZ5n4jOHc57bKIgIjMlN2dYNYP+bOFhMCA4WE4KDxYTgYDEhOFhMCA4WE4KDxYTgYDEhOFhMCA4WE4KDxYTgYDEhOFhMCA4WE4KDxYTgYDEhOFhMCA4WE4KDxYTgY…	3	363.092262772	0.5384615384615384	-0.7200000000000002	138.55500208940578	0	3	3	0	0	0	0	4	0	7	4	3	0.827609	2.410978	0.9296164
Cc1[nH]c(/C=C2\C(=O)Nc3ccc(S(=O)(=O)Cc4c(Cl)cccc4Cl)cc32)c(C)c1C(=O)N1CCC[C@@H]1CN1CCCC1	[0.4702517162471396]	ClCC/COc1c(C1Sc1ccc(C(=O)n1=C(C(=C)N(C)C)C)C)F	0.668759168	<img data-content="rdkit/molecule" src="data:image/png;base64,iVBORw0KGgoAAAANSUhEUgAAAMgAAADICAIAAAAiOjnJAAAABmJLR0QA/wD/AP+gvaeTAAAbwElEQVR4nO2deVRUR/bHby80O4goiIiCyhaDiCCiIWoUJxll1DEuEfdlcPlF0RETDO46Roka0IkGFSNo1Iw6GUM0x9G4BEVGRZTFgIqCrC5sDTR00/3q90dhB6FpXne/6gatz+F4uot6ty7ypd7rW7du8RBCQKFwDd/QDlDeTKiwKESgwqIQgQqLQgQqLAoRqLAoRKDCohCBCotCBCosChGosChEoMKiEIEKi0IEKiwKEaiwKESgwqIQgQqLQgQqLAoRqLAoR…	2	385.11527987600005	0.4444444444444444	-1.5299999999999998	156.19250581347626	1	0	1	0	0	1	1	1	0	5	0	8	0.60062563	2.466679	4.2892222
CN1CCN(c2ccc(Nc3ncc4c(n3)N3CCC(=O)N3C(c3cc(O)ccc3Cl)=C4)cc2)CC1	[0.47016574585635357]	COC(=O)c1occ(SC(=O)OC(CO)(C2C(C)C)OC2=O)c1C	0.6235	<img data-content="rdkit/molecule" src="data:image/png;base64,iVBORw0KGgoAAAANSUhEUgAAAMgAAADICAIAAAAiOjnJAAAABmJLR0QA/wD/AP+gvaeTAAAVxUlEQVR4nO3deVxU19kH8N8MMywiigiK1n1LXOqCu7iLShBqFKk1kQRNiwsREkxKY9JgXxM1bW0naqpoTDSJdYNIcIkRtGJBUQcXlMSIgCLKvoMsszz945IJrwvCMGfG2uf7yR/jzNxzH8hv7rn3nDMXGRGBMVOTW7oA9mziYDEhOFhMCA4WE4KDxYTgYDEhOFhMCA4WE4KDxYTgYDEhOFhMCA4WE4KDxYTgYDEhOFhMCA4WE4KDxYTgYDEhOFhMCA4WE4KDx…	2	358.07223853599993	0.5333333333333333	-2.0	141.97681025462046	0	1	1	0	0	1	1	2	0	9	1	5	0.8022036	3.3744133	2.0108361
C[C@H]1C=CC(c2nn(C3=CCCC(C(=O)NCc4ccc(P(=O)(O)O)c(P(=O)(O)O)c4)=C3)c3ncnc(N)c23)=CC1	[0.47016574585635357]	CCN(C1cc(O)c(C)c(N2C(C([N+]c2=O)c2)C[C@H]1C)[C@H](O)C)C2	0.524430091	<img data-content="rdkit/molecule" src="data:image/png;base64,iVBORw0KGgoAAAANSUhEUgAAAMgAAADICAIAAAAiOjnJAAAABmJLR0QA/wD/AP+gvaeTAAAgAElEQVR4nO2de1hU1frHvzPDZbiDIEpeuXgDQRS8nfFWmWWCHR9DTeTx+EtJs0N6MiezE3p6zDlliqIpanbQzES7iKkZaZAJoaCi5BUExRENkcsAA8xl/f5YOI6oODB7zwXX5+EP9p4971oz833WXvtd73pfASEEDAbXCM3dAUb7hAmLwQtMWAxeYMJi8AITFoMXmLAYvMCExeAFJiwGLzBhMXiBCYvBC0xYDF5gwmLwAhMWgxeYsBi8wITF4AUmLAYvMGExe…	3	334.21251817609	0.7222222222222222	-1.3699999999999999	143.36608657606627	0	3	3	2	0	0	0	5	2	4	2	2	0.7788111	3.468828	1.9778304
C[C@H]1C=CC(c2nn(C3=CCCC(C(=O)NCc4ccc(P(=O)(O)O)c(P(=O)(O)O)c4)=C3)c3ncnc(N)c23)=CC1	[0.46876727473742397]	COCCOC(c1nc(C(C)C(=O)N(C)C(=O)c1cccccc(C)cc2)C)s2	0.587876623	<img data-content="rdkit/molecule" src="data:image/png;base64,iVBORw0KGgoAAAANSUhEUgAAAMgAAADICAIAAAAiOjnJAAAABmJLR0QA/wD/AP+gvaeTAAAgAElEQVR4nO2dfUCN5//HP+fkVKdUKD1IlMctUQnRKRb5eoqRNWzLxr78NiZjP5rYYp6OL9vyMNOX0Jr5LVQ72EyZbWlpSigkUkqlR3F6OM+f3x9XjhZSnfu+z0P366/u+5xzfT6n3l3XdV/X9fl8OIgILCxUw9W2AyyGCSssFlpghcVCC6ywWGiBFRYLLbDCYqEFVlgstMAKi4UWWGGx0AIrLBZa0DNhbdq0adGiRfX19dp2hOUlcPRrr9DFxaWwsDA/P79fv…	2	416.17697837599997	0.4090909090909091	-2.2199999999999993	176.2717588027086	0	2	2	2	0	0	0	2	0	6	0	4	0.8279399	2.1337729	3.654213
C[C@@H]1C=CC(c2nn(C3=CCCC(C(=O)NCc4ccc(P(=O)(O)O)c(P(=O)(O)O)c4)=C3)c3ncnc(N)c23)=CC1	[0.467439293598234]	CO/Cn1c(=C(c2cccc2=O)oc1ccc(C)c1NC)ccccc1	0.5622039010000001	<img data-content="rdkit/molecule" src="data:image/png;base64,iVBORw0KGgoAAAANSUhEUgAAAMgAAADICAIAAAAiOjnJAAAABmJLR0QA/wD/AP+gvaeTAAAczUlEQVR4nO2de1zT9ffHzzZuclFBMVRKQYuLF6CJoCAq4SXFvOQsrWWmkkWtvmUOte8Xw6xlaqSRTX9GWPnVqXkJ6QKZhnwVdZJgKKCCCIIXEBVQuez8/ji4EGXAtveG9n4+/AM+2+d8zuS19+W8z/u8BYgIHI6xEZrbAc7DCRcWhwlcWBwmcGFxmMCFxWECFxaHCVxYHCZwYXGYwIXFYQIXFocJXFgcJnBhcZjAhcVhAhcWhwlcWBwmcGFxmMCFxWECFxaHC…	3	350.163042564	0.19047619047619047	-3.049999999999999	153.2020840105689	1	2	3	0	0	0	0	0	2	5	1	4	0.7236744	1.770187	1.8464347
CN1CCN(c2ccc(Nc3ncc4c(n3)N3CCC(=O)N3C(c3cc(O)ccc3Cl)=C4)cc2)CC1	[0.46688741721854304]	C[C@](O)CCN1C(c(SCC(=O)NC(C)C)nn12)NC(c1ccccc2)C1	0.616499484	<img data-content="rdkit/molecule" src="data:image/png;base64,iVBORw0KGgoAAAANSUhEUgAAAMgAAADICAIAAAAiOjnJAAAABmJLR0QA/wD/AP+gvaeTAAAdqUlEQVR4nO2deVxTV9rHfwkBoiBVLCCIaEVrQRQKKLXUnS4uVetbu3yE13VSO2NxpG51Xmu1rcWtoF2mjHbB0XbUOiqO1q1St1E0ILghBansi+ybIdvz/nHSSFVICLkJ4vn+kc9dzj3nCfnx3HvPec5zREQEDsfciK1tAKdjwoXFEQQuLI4gcGFxBIELiyMIXFgcQeDC4ggCFxZHELiwOILAhcURBC4sjiBwYXEEgQuLIwhcWBxB4MLiCAIXFkcQuLA4gsCFx…	3	390.196371136	0.5263157894736842	-1.6099999999999999	164.75575864138594	1	2	3	1	0	0	0	2	2	7	3	6	0.8574296	2.5438192	1.1965142
CO[C@@H]1[C@H](N(C)C(=O)c2ccccc2)C[C@H]2O[C@]1(C)n1c3ccccc3c3c4c(c5c6ccccc6n2c5c31)C(=O)NC4	[0.4667783361250698]	Cc1n(C(=O)NC[C@](O)C(F)(F)OC)c(F)c2cccc2ncc1O	0.5265	<img data-content="rdkit/molecule" src="data:image/png;base64,iVBORw0KGgoAAAANSUhEUgAAAMgAAADICAIAAAAiOjnJAAAABmJLR0QA/wD/AP+gvaeTAAAePUlEQVR4nO2deVRT1/bHv2EIIrOAitSCA1RB8FVA1KC1StUqTijadsmzrZZnq2LFVtTWX/p8jrVLqX3Loc8+xeHZuhxR2yp1KiqoiQOjjApIZFBGGRKSnN8fFymCQEjuiYDns/gjN7l370P4cu4595y9t4AQAgaDbwxedgMYnRMmLAYVmLAYVGDCYlCBCYtBBSYsBhWYsBhUYMJiUIEJi0EFJiwGFZiwGFRgwmJQgQmLQQUmLAYVmLAYVGDCYlCBCYtBBSYsB…	2	358.10146562000006	0.26666666666666666	-2.5900000000000003	140.64352557597945	1	1	2	2	0	0	0	0	0	5	3	4	0.755024	1.3638297	3.7299805
COc1ccccc1-c1ccc2c(c1)NC(=O)/C2=C\c1[nH]c2c(c1CCC(=O)O)CCCC2	[0.4659090909090909]	C/C(COc1cccc(C)c(Cl)nc2c(cccccc2)c1CC(F)=C)Cl	0.65834647	<img data-content="rdkit/molecule" src="data:image/png;base64,iVBORw0KGgoAAAANSUhEUgAAAMgAAADICAIAAAAiOjnJAAAABmJLR0QA/wD/AP+gvaeTAAAfgklEQVR4nO2deVxTVxbHz0sCYV9EpIoooGhbXFpxQcGqFafWQVERabFx6dhMdRRbOzXaflq01oprKWOrFNuK21jccYoKam1xAQUXNnEB2ZV9zQIkufPHbd9kArLlvbwQ7/czn/nwni/nnkx+c+999557DoUQAgKBaXhcO0AwToiwCKxAhEVgBSIsAisQYRFYgQiLwApEWARWIMIisAIRFoEViLAIrECERWAFIiwCKxBhEViBCIvACkRYBFYgwiKwAhEWgRWIs…	2	405.106247904	0.22727272727272727	-2.0999999999999988	169.55861863125844	1	0	1	0	0	1	1	1	0	2	0	5	0.794899	1.7627536	3.3054137
CO[C@@H]1[C@H](N(C)C(=O)c2ccccc2)C[C@H]2O[C@]1(C)n1c3ccccc3c3c4c(c5c6ccccc6n2c5c31)C(=O)NC4	[0.4648737650933041]	Oc1cc(C)ncc2c-c1ccc(F)c(C(-n3cccc2Cl/C3)cn1)cc1	0.563680257	<img data-content="rdkit/molecule" src="data:image/png;base64,iVBORw0KGgoAAAANSUhEUgAAAMgAAADICAIAAAAiOjnJAAAABmJLR0QA/wD/AP+gvaeTAAAfT0lEQVR4nO2deVhTx/rH3yxAANlcQCwoVRQKokJU1KilFrsZaqtiRUVcbtN6tVRrb+PjUlxu29TaK9ZHbXpdLraiBFstRangClQBARFxrxQERUFZA4Zs8/tj9DRFCwEyJ8TffB7/wHMm884JX2bmvDPzvhyEEFAopoZr7gZQnk2osChEoMKiEIEKi0IEKiwKEaiwKESgwqIQgQqLQgQqLAoRqLAoRKDCohCBCotCBCosChGosChEoMKiEIEKi0IEKiwKEaiwK…	4	383.120068128	0.14285714285714285	-2.9199999999999995	160.46746259595977	0	4	4	0	0	0	0	1	4	4	1	0	0.62650955	1.8447471	3.5358558
C[C@H]1C=CC(c2nn(C3=CCCC(C(=O)NCc4ccc(P(=O)(O)O)c(P(=O)(O)O)c4)=C3)c3ncnc(N)c23)=CC1	[0.4646067415730337]	C(C(C(=O)OC[O-])NC(c2cc(I)ccc2Cl)SC)C(N)(C(C)(N)C1=C)C1	0.531214286	<img data-content="rdkit/molecule" src="data:image/png;base64,iVBORw0KGgoAAAANSUhEUgAAAMgAAADICAIAAAAiOjnJAAAABmJLR0QA/wD/AP+gvaeTAAAbsElEQVR4nO2deVyTV9bHTxIg7IKiuILIKmKpCrWtMmqNW7VWtDhSm9qOFdSWjO/oNDLz+lLtMtHP2DKKWtRKEbdSV7TaqnTGQbEqiygiKCIRkUUokEBICMl9/7ghzQhClucmhLnfv8iTJ+eeJ/xy733OPec+LIQQUChMw7a0A5S+CRUWhQhUWBQiUGFRiECFRSECFRaFCFRYFCJQYVGIQIVFIQIVFoUIVFgUIlBhUYhAhUUhAhUWhQhUWBQiUGFRiECFRSECF…	2	524.0277118879101	0.5	-0.3600000000000001	182.10243333921343	1	0	1	0	1	0	1	4	0	7	3	8	0.604287	2.7753294	3.836958
CO[C@@H]1[C@H](N(C)C(=O)c2ccccc2)C[C@H]2O[C@]1(C)n1c3ccccc3c3c4c(c5c6ccccc6n2c5c31)C(=O)NC4	[0.4646067415730337]	Cl[C@H](C(=S)NC(=O)c2cn(C(=O)cc2F)c1=C)CN(C[C@@H](C)C)C1	0.641195767	<img data-content="rdkit/molecule" src="data:image/png;base64,iVBORw0KGgoAAAANSUhEUgAAAMgAAADICAIAAAAiOjnJAAAABmJLR0QA/wD/AP+gvaeTAAAdhUlEQVR4nO2deVRUR9bAby/s+6qAggq4gLZElAguiOK4oTEmGmOCk8RRYzLjNpl0vsxJwCxKjnEOOskQQtRBjGSIYkLMjCgyMRAICrIaFrewyyJrg930cr8/CjqIiA28hWbqdziefk131W35db2qelX3CRARKBSmEfIdAGV0QsWisAIVi8IKVCwKK1CxKKxAxaKwAhWLwgpULAorULEorEDForACFYvCClQsCitQsSisQMWisAIVi8IKVCwKK1CxKKxAxaKwA…	2	371.087053748	0.4375	-1.5700000000000003	149.6402735905998	0	1	1	1	0	1	1	1	2	5	1	2	0.6547048	3.6909962	2.6435232
CO[C@@H]1[C@H](N(C)C(=O)c2ccccc2)C[C@H]2O[C@]1(C)n1c3ccccc3c3c4c(c5c6ccccc6n2c5c31)C(=O)NC4	[0.46361631753031973]	C1(NC(C#N)C)NC(C(=C(F)ccc(=O)NC(C)C(F)ccccc1=O)C1O)C(C(=O)C)Cc1	0.556738095	<img data-content="rdkit/molecule" src="data:image/png;base64,iVBORw0KGgoAAAANSUhEUgAAAMgAAADICAIAAAAiOjnJAAAABmJLR0QA/wD/AP+gvaeTAAAgAElEQVR4nO2deVxTV9rHf0nYV1HZFxGLgkoHi4OWrWqxjhakUvOio2jdcF4drba1dFpbqqNtrH6U2m1ibd+m2lrDKEq1LsjU1iousVZQxgVB9iVEUAxLSHLePw6m1AVDci8Ecr8f/7je3POc54ZfznnOziOEgIODafg97QBH34QTFgcrcMLiYAVOWByswAmLgxU4YXGwAicsDlbghMXBCpywOFiBExYHK3DC4mAFTlgcrMAJi4MVOGFxsAInLA5W4ITFwQqcs…	2	476.22351187999993	0.5	-3.0	197.01488231362865	1	1	2	1	0	0	0	7	0	7	4	3	0.77986443	2.1677077	2.4127584
CO[C@@H]1[C@H](N(C)C(=O)c2ccccc2)C[C@H]2O[C@]1(C)n1c3ccccc3c3c4c(c5c6ccccc6n2c5c31)C(=O)NC4	[0.4634146341463415]	C(CNc(C12Nc1c2ccc(=O)c2C)[C@@H]1)c(cccccc2C#N)C(O)c1O	0.564973262	<img data-content="rdkit/molecule" src="data:image/png;base64,iVBORw0KGgoAAAANSUhEUgAAAMgAAADICAIAAAAiOjnJAAAABmJLR0QA/wD/AP+gvaeTAAAgAElEQVR4nO2deVzU1frHn9nYZFX2xT1xRWEwTUlLSPGCqT8jzaRbaWNqUpk2adm8rvW6zTW9YZaXcalGw5tYLkDpDdEEtSAQRBRNUQGHTXYcYNbz++PAl5FNmPl+Z5jhvF/8Md/tnAf4zDnP9znPOYeFEAICgW7YpjaAYJkQYREYgQiLwAhEWARGIMIiMAIRFoERiLAIjECERWAEIiwCIxBhERiBCIvACERYBEYgwiIwAhEWgRGIsAiMQIRFYAQiLAIjEGERG…	5	376.16611656399994	0.3181818181818182	-2.7199999999999998	163.48438627605645	2	3	5	0	0	0	0	4	2	6	4	0	0.76295185	2.0286305	1.4045265
C[C@@H]1C=CC(c2nn(C3=CCCC(C(=O)NCc4ccc(P(=O)(O)O)c(P(=O)(O)O)c4)=C3)c3ncnc(N)c23)=CC1	[0.46299387868670006]	CC(C)NC(=O)C1=C(O)C(F)(F)N=C(NC2CC(C(C(F)C2Cl)C)C)C1	0.576666667	<img data-content="rdkit/molecule" src="data:image/png;base64,iVBORw0KGgoAAAANSUhEUgAAAMgAAADICAIAAAAiOjnJAAAABmJLR0QA/wD/AP+gvaeTAAAbQUlEQVR4nO2de1xU5dbH11wYGBgQ8saYclURQ1FQMSC0wrQ0wwt6EsFMA6+oHS91yltZ2TGPl1JE5ZMKZOK1PNl78hYiCgiShJqiyIBcVYb7DDPMrPePjROSjMDsZw9Dz/fDH3uGmbWegd88e+3nWXstHiIChcI2fGMPgNI5ocKiEIEKi0IEKiwKEaiwKESgwqIQgQqLQgQqLAoRqLAoRKDCohCBCotCBCosChGosChEoMKiEIEKi0IEKiwKEaiwKESgwqIQg…	2	395.15873938	0.7647058823529411	-1.44	155.62773465990892	1	1	2	1	0	0	0	5	0	4	3	3	0.8235624	3.1153846	2.1345868
CN1CCN(c2ccc(Nc3ncc4c(n3)N3CCC(=O)N3C(c3cc(O)ccc3Cl)=C4)cc2)CC1	[0.46162221012520416]	COCC1C(C(=O)COcc2c(cc3occccc3nc1F)cc2)c1=CCC1=O	0.604578431	<img data-content="rdkit/molecule" src="data:image/png;base64,iVBORw0KGgoAAAANSUhEUgAAAMgAAADICAIAAAAiOjnJAAAABmJLR0QA/wD/AP+gvaeTAAAgAElEQVR4nO2deVRT1xaHdwamADLPBCqITM6oqOBUcahFaeXR51MirbVoHULVZVlaa16pA1bbRooittriUBWfU1A7iFjFWgcQhSogKlhlkHlMAiQ574+DMUXADPcmhN5vuVzcm5tzdsiPc8/dZ+99aAghoKAgGrquDaDom1DCoiAFSlgUpEAJi4IUKGFRkAIlLApSoIRFQQqUsChIgRIWBSlQwqIgBUpYFKRACYuCFChhUZACJSwKUqCERUEKlLAoSIESFgUpU…	4	409.13255096	0.2608695652173913	-3.3199999999999994	172.64196948254272	2	2	4	0	0	0	0	2	0	6	0	3	0.77201474	2.636351	2.9192042
Cc1[nH]c(/C=C2\C(=O)Nc3ccc(S(=O)(=O)Cc4c(Cl)cccc4Cl)cc32)c(C)c1C(=O)N1CCC[C@@H]1CN1CCCC1	[0.46135967460778615]	OCC(=O)C1=CC(NC(=O)N2CCO[C@](NCC(=O)c3ccn(C(C)C)c3)C2=O)C1	0.659547619	<img data-content="rdkit/molecule" src="data:image/png;base64,iVBORw0KGgoAAAANSUhEUgAAAMgAAADICAIAAAAiOjnJAAAABmJLR0QA/wD/AP+gvaeTAAAUmklEQVR4nO3deVRU5/3H8c8MoKwCAQm4BdxQMBhFA+5oQdO6NoIV9SSxxsHExKocgzVaNEoDVjY16MTiKYE0DaknJv6kGjEuGFeiiQouAcUYrAKiwAzrMN/fH5dQowIzd+YRzPm+Tv/gkHufeZA39965y1RBRGDM3JTtPQH268RhMSE4LCYEh8WE4LCYEBwWE4LDYkJwWEwIDosJwWExITgsJgSHxYTgsJgQHBYTgsNiQnBYTAgOiwnBYTEhOCwmBIfFhOCwm…	3	417.17740952	0.45	-2.8200000000000003	173.40176893750706	1	1	2	3	0	1	1	1	0	8	3	8	0.80960214	3.2516725	0.51453006
COc1ccc([C@@H]2Sc3ccccc3N(CCCC3CCCCC3)C(=O)[C@@H]2NC(=O)[C@H](Cc2ccc(O[P@@](=O)(O)OCc3ccccc3)cc2)NC(=O)OC(C)(C)C)cc1	[0.460431654676259]	OC1CC(NC)CN(C1COC[C@H](CN2C[C@@H](c3cccs3)S2)[N-]1)C1=O	0.527083333	<img data-content="rdkit/molecule" src="data:image/png;base64,iVBORw0KGgoAAAANSUhEUgAAAMgAAADICAIAAAAiOjnJAAAABmJLR0QA/wD/AP+gvaeTAAAXVUlEQVR4nO3de1zNef4H8Pe5pJBKQo1oMjXum9EwKCHNCsWscdts7MqwVsIs8mNMwwzTMEwpZhNGD5cZjLGVWe02rEsNM05p6CIVyqWL7qnO6Vzevz8+Ji3pXDqfzjm77+fDH9T5fr6fjlff7+f7+by/3yNARCBE34SG7gD570TBIlxQsAgXFCzCBQWLcEHBIlxQsAgXFCzCBQWLcEHBIlxQsAgXFCzCBQWLcEHBIlxQsAgXFCzCBQWLcEHBIlxQsAgXFCzCB…	4	397.13735623991005	0.7058823529411765	-0.8400000000000001	161.74570074183987	0	3	3	2	0	1	1	5	0	7	2	4	0.756297	5.187487	-0.18643606
C[C@H]1C=CC(c2nn(C3=CCCC(C(=O)NCc4ccc(P(=O)(O)O)c(P(=O)(O)O)c4)=C3)c3ncnc(N)c23)=CC1	[0.459866220735786]	C(C1nnc(C)c2cccc2OC(c2cccc(I)c2)=C1CC(O)C)O	0.729619048	<img data-content="rdkit/molecule" src="data:image/png;base64,iVBORw0KGgoAAAANSUhEUgAAAMgAAADICAIAAAAiOjnJAAAABmJLR0QA/wD/AP+gvaeTAAAgAElEQVR4nO2deVgUR/rHvzPgDMdwKiCeES+8iIokK3iLiWHxjKjRsNHEjMZjftFsnMRklxizZkw8SDbqYowrGqOiiYommqisBhWCV1BUPEBBRTnkGBgYGJj6/VHYDtcwMN3THP15eHymi+6qF/lSXfXWW2+JCCEQEGAbMd8GCLRMBGEJcIIgLAFOEIQlwAmCsAQ4QRCWACcIwhLgBEFYApwgCKu1o8nQH/lrEevVCsJq7ejLocnQs16tICwBThCEJcAJgrAEO…	3	464.059690532	0.3	-1.7699999999999996	166.18114698468563	1	1	2	0	1	0	1	2	0	5	2	4	0.6323508	2.922438	4.5992928
CN1CCN(c2ccc(Nc3ncc4c(n3)N3CCC(=O)N3C(c3cc(O)ccc3Cl)=C4)cc2)CC1	[0.4592511013215859]	c1cc(C(Oc2cccc2ncc2O)ncn2nncc2)cccc(C)c2nccn1	0.538711476	<img data-content="rdkit/molecule" src="data:image/png;base64,iVBORw0KGgoAAAANSUhEUgAAAMgAAADICAIAAAAiOjnJAAAABmJLR0QA/wD/AP+gvaeTAAAgAElEQVR4nO2deVxTZ9bHf0kImywCKoJ7LKgILqAiDe6IUsGqLVOtZbqK1lrUTm26TAcd2zHVseLYEem8rTLKzJTOaA24gh1bRNGijigqICIVBGRX2ZOc948HY7RCA9ybkPZ+P/zBvcl9zgn8cu+znOccERFBQIBrxKZ2QOCXiSAsAV4QhCXAC4KwBHhBEJYALwjCEuAFQVgCvCAIS4AXBGEJ8IIgLAFeEIQlwAuCsAR4QRCWAC8IwhLgBUFYArwgCEuAFwRhC…	4	413.1600228480001	0.09090909090909091	-4.4	178.52870301863817	1	3	4	0	0	0	0	1	4	9	1	0	0.80921614	1.8736495	1.0170844
C[C@@H]1C=CC(c2nn(C3=CCCC(C(=O)NCc4ccc(P(=O)(O)O)c(P(=O)(O)O)c4)=C3)c3ncnc(N)c23)=CC1	[0.4574585635359116]	COc1cc(NCC(=O)NC(=C(C)[C@H]2Cl)ncc1OCC(C2)cc1Cl)cc1C	0.580626073	<img data-content="rdkit/molecule" src="data:image/png;base64,iVBORw0KGgoAAAANSUhEUgAAAMgAAADICAIAAAAiOjnJAAAABmJLR0QA/wD/AP+gvaeTAAAgAElEQVR4nO2deVRT1/bHdyYmGQRRQHAABAXFWStGUBBaa7F1KNSqvDotxFbx1VpB/bVp7dNi9Vl8nUSrFltncaCOBZ8DaqoFUUFlFplBkHkIJNm/Pw69RsYQcrkJ736Wy8U95J67E745wz7n7M1BRGBhUTdcpg1g6ZmwwmKhBVZYLLTACouFFlhhsdACKywWWmCFxUILrLBYaIEVFgstsMJioQVWWCy0wAqLhRZYYbHQAissFlpghcVCC6ywWGiBFRYLLfCZN…	3	423.111646956	0.4	-2.1799999999999997	174.1978344457532	0	3	3	1	0	0	0	2	4	5	2	1	0.78168917	2.8360872	3.628635
CO[C@@H]1[C@H](N(C)C(=O)c2ccccc2)C[C@H]2O[C@]1(C)n1c3ccccc3c3c4c(c5c6ccccc6n2c5c31)C(=O)NC4	[0.45725317153888584]	COC(=C(C(=O)N)NC1C(=O)N1CC(=O)C(C)C(F)cccc1Cl)C1=O	0.645940476	<img data-content="rdkit/molecule" src="data:image/png;base64,iVBORw0KGgoAAAANSUhEUgAAAMgAAADICAIAAAAiOjnJAAAABmJLR0QA/wD/AP+gvaeTAAAgAElEQVR4nO2deVxU5f7Hv2eAYYABBlERF1AUF0ivobgvuKZFeSuxrjVavwrMZNSrhnlf3TG1GrppZF1rrEysVxYudV0ryj03FsEFF0ABF1R2ZobZz/f3xzMOqzjMzDnDMOf9mj+cc57zPF85n3me77N9HwoRgYPD3vAcbQBHx4QTFgcjcMLiYAROWByMwAmLgxE4YXEwAicsDkbghMXBCJywOBiBExYHI3DC4mAETljOTZ4mL7023dFWtAAnLCfjo3sfReRFR…	2	385.084076544	0.375	-2.6799999999999993	153.01093315048143	0	2	2	2	0	0	0	4	0	6	2	2	0.7900805	2.4654748	1.1013842
CO[C@@H]1[C@H](N(C)C(=O)c2ccccc2)C[C@H]2O[C@]1(C)n1c3ccccc3c3c4c(c5c6ccccc6n2c5c31)C(=O)NC4	[0.45685840707964603]	C[N+](C(C)/NC(N1CC(c3nocc(F)o3)c(C2)cnc2)N2CCOc1C)C2	0.5538333329999999	<img data-content="rdkit/molecule" src="data:image/png;base64,iVBORw0KGgoAAAANSUhEUgAAAMgAAADICAIAAAAiOjnJAAAABmJLR0QA/wD/AP+gvaeTAAAdK0lEQVR4nO2deVyUVdvHfzPDvoqKsmruyqIR7ltGbiWp6QulhvlaYfokab0+Po9YaIuPpiWaZlT65FLqmOa+IwUuKJAIophIhiGC4gIMDAMz1/vHGZFckOU+s8j5fvxjuOee67qQ35xz7nOucx0ZEUEgkBq5sQMQPJkIYQm4IIQl4IIQloALQlgCLghhCbgghCXgghCWgAtCWAIuCGEJuCCEJeCCEJaAC0JYAi4IYQm4IIQl4IIQloALQlgCLghhCbgghCXgg…	4	394.21231836409004	0.6666666666666666	-1.85	163.6209540509497	0	4	4	0	0	0	0	4	0	9	1	4	0.7401213	2.3586564	2.8752818
C[C@H]1C=CC(c2nn(C3=CCCC(C(=O)NCc4ccc(P(=O)(O)O)c(P(=O)(O)O)c4)=C3)c3ncnc(N)c23)=CC1	[0.45540691192865107]	COC[C@](NC(=O)c2cc(O[C@H]3C)N(F)c3cc2C(C)C)C=O	0.546763425	<img data-content="rdkit/molecule" src="data:image/png;base64,iVBORw0KGgoAAAANSUhEUgAAAMgAAADICAIAAAAiOjnJAAAABmJLR0QA/wD/AP+gvaeTAAAYyklEQVR4nO2deVxTV/qHvwmETVZ36waorQUFBRcElUHB7YMzSq1LNfVn645DrR21nWpj3WprHSPWilppM0pFLEOl2M6IWhVwSsWFDrSuiBREAdnCFpa8vz8uTVEBJclJKJznwx/hknvOCzw559xz33OuiIjA4egbsbED4LRNuFgcJnCxOEzgYnGYwMXiMIGLxWECF4vDBC4WhwlcLA4TuFgcJnCxOEzgYnGYwMXiMIGLxWECF4vDBC4WhwlcLA4TuFgcJnCxO…	2	323.14071034	0.4375	-2.15	134.0935553265464	0	2	2	1	0	0	0	1	2	5	1	6	0.828851	2.3961658	3.8576632
Nc1ncnc2c1c(C1=C[C@H](O)CC=C1)nn2C1=CCCC([P@](=O)(O)CC(=O)O)=C1	[0.4552071668533035]	CC(=N/OC(c2c(C)nc1C#N)ccc1ccccn1)cc2OC1	0.5381191670000001	<img data-content="rdkit/molecule" src="data:image/png;base64,iVBORw0KGgoAAAANSUhEUgAAAMgAAADICAIAAAAiOjnJAAAABmJLR0QA/wD/AP+gvaeTAAAgAElEQVR4nO2deVxTx9rHnyQk7ItFULCtgopalWKpRUxkTat4cW3DdQGX3o/YVkuvrX3R9lZqtb1Y29toV6y2Ra3VWDdwwQIuKFqVirjgCqKIgsgmIEuW5/1jYoggS8I5J6HO98MfOZNzzjxJfjwzZ56ZeXiICBQK0/BNbQDl7wkVFoUVqLAorECFRWEFKiwKK1BhUViBCovCClRYFFagwqKwAhUWhRWosCisQIVFYQUqLAorUGFRWIEKi8IKVFgUVqDCorACF…	4	320.127325752	0.2222222222222222	-3.1999999999999997	139.73743444860372	0	4	4	0	0	0	0	1	4	6	0	0	0.7567103	2.0767996	1.9442886
CO[C@@H]1[C@H](N(C)C(=O)c2ccccc2)C[C@H]2O[C@]1(C)n1c3ccccc3c3c4c(c5c6ccccc6n2c5c31)C(=O)NC4	[0.4547486033519553]	CC(C)C(=O)Nc1=C(NC(=O)NCC(O)C2=O)c2cccc2ccc1C2	0.657119048	<img data-content="rdkit/molecule" src="data:image/png;base64,iVBORw0KGgoAAAANSUhEUgAAAMgAAADICAIAAAAiOjnJAAAABmJLR0QA/wD/AP+gvaeTAAAgAElEQVR4nO2deVxU1fvHPzMjwy6QaCwuiFDKQGCAlvITFxIrvqgpaLnkFtrXV2alkaZRXy1RSzH1FbiTuYSpuaOolUioIa4IhIGIyqaswzLMcn5/nGFARUS4ywzd94uXr7mXO+d5Rj5z7rnnPOd5RIQQCAgwjZhvBwTaJ4KwBFhBEJYAKwjCEmAFQVgCrCAIS4AVBGEJsIIgLAFWEIQlwAqCsARYQRCWACsIwhJgBUFYAqwgCEuAFQRhCbCCICwBVhCEJcAKg…	3	355.15320615200005	0.3157894736842105	-2.9299999999999993	150.77108706861097	2	1	3	3	0	0	0	1	2	4	4	2	0.65701294	3.2409368	2.0323553
CN[C@H]1C[C@@H]2O[C@](C)([C@H]1OC)n1c3ccccc3c3c4c(c5c6ccccc6n2c5c31)[C@H](O)NC4=O	[0.45454545454545453]	C[NH+](C)c1ccc1[C@@H](Ncnn3n(Ncc2)nc3O)c1-c2cccc(Cl)cc1	0.560380952	<img data-content="rdkit/molecule" src="data:image/png;base64,iVBORw0KGgoAAAANSUhEUgAAAMgAAADICAIAAAAiOjnJAAAABmJLR0QA/wD/AP+gvaeTAAAfQUlEQVR4nO2deVwUR/rGH4ZDQQQR5fQgiIjijWIUQYgTIYAx3q6GrO5PkUQXr89K1Lhea8RsYtS4MaiJYuJGkUQlIkbxiCgSRUgEBY2KEEEUBYdjGIaZeX9/NBmJB8LQPT2y9f3wx0xPV/czzmNVddVbbxkRERgMvpGILYDRMmHGYggCMxZDEJixGILAjMUQBGYshiAwYzEEgRmLIQjMWAxBYMZiCAIzFkMQmLEYgsCMxRAEZiyGIDBjMQSBGYshCMxYDEFgx…	4	398.14906239209	0.15789473684210525	-3.229999999999999	166.94311796856087	2	1	3	0	0	1	1	1	0	7	4	2	0.5818339	3.6594806	0.81593233
CCS(=O)(=O)c1ccc2c(c1)/C(=C/c1[nH]c3c(c1CN1CCOCC1)CCCC3)C(=O)N2	[0.4543254688445251]	CNC(=O)c1ccc(C)c(C(O)C(=O)C[C@H]2CO[C@@H](C(N)=O)CC2C)n1	0.617494987	<img data-content="rdkit/molecule" src="data:image/png;base64,iVBORw0KGgoAAAANSUhEUgAAAMgAAADICAIAAAAiOjnJAAAABmJLR0QA/wD/AP+gvaeTAAAYBUlEQVR4nO2de1yUVf7HPyMMAxJXGUENFAQNEQNJy1hNMk2LRSms1cJeaWu27g5a9kJz+426q1G5NkvbulpaJPZaZTUXt9UWbytEut4AMRJRUQnkIne5DMyc3x9nGPFGc3nOAPp9/+FrnHnm+32GeT/neeac83yPjDEGgpCaPt29A8S9CYlFCIHEIoRAYhFCILEIIZBYhBBILEIIJBYhBBKLEAKJRQiBxCKEQGIRQiCxCCGQWIQQSCxCCCQWIQQSixACiUUIg…	2	363.1794209	0.5555555555555556	-2.3200000000000003	151.6715655965251	0	1	1	2	0	1	1	4	0	6	3	6	0.7680205	4.1827784	-0.08639169
CN[C@H]1C[C@@H]2O[C@](C)([C@H]1OC)n1c3ccccc3c3c4c(c5c6ccccc6n2c5c31)C(=O)N[C@@H]4O	[0.4531772575250836]	Clc1cc(NC(C)C)c2c(/C(=C3cccccc3C(=C)n3C)[C@H]2C)NC(C(C)=C3)c1	0.567573895	<img data-content="rdkit/molecule" src="data:image/png;base64,iVBORw0KGgoAAAANSUhEUgAAAMgAAADICAIAAAAiOjnJAAAABmJLR0QA/wD/AP+gvaeTAAAgAElEQVR4nO2deVxU5f7Hv2eGYZXNWESWBEG2zC0RBcSrpCgopqHmDctuonmNyjK65v2RV0ukvJK2Ya8y9CqJioqIIGEK4crgAg4qi4LKDgMCA8Mw5/n98ehpUhhmOecMwnm/evVyzpzzfJ+Z+fCs3+f7JRBCwMFBNzxdV4BjYMIJi4MROGFxMAInLA5G4ITFwQicsDgYgRMWByNwwuJgBE5YHIzACYuDEThhcTACJywORuCExcEInLA4GIETFgcjcMLiYAROW…	4	419.21282564000006	0.3076923076923077	-2.6499999999999995	184.79587624827067	2	2	4	0	0	0	0	2	2	3	2	2	0.85497904	2.14279	5.2974844
C[C@@H]1C=CC(c2nn(C3=CCCC(C(=O)NCc4ccc(P(=O)(O)O)c(P(=O)(O)O)c4)=C3)c3ncnc(N)c23)=CC1	[0.4528514963297572]	Cl[N+]1=CSC(=O)cccccc1/C(/[N+]1OCO)cccc(C)c(C)c1	0.669953612	<img data-content="rdkit/molecule" src="data:image/png;base64,iVBORw0KGgoAAAANSUhEUgAAAMgAAADICAIAAAAiOjnJAAAABmJLR0QA/wD/AP+gvaeTAAAc0UlEQVR4nO2de1zUVfrHn5kBRkBEUERKHCUwxS3NUUJTpBpLNxVT8VJSbRd0MWn96UqJOGxGTlpJmRXb1uK2oqGBYdoqXgrCW4MiCKIwiMhVuQ8zzAwz8/z+OOPEeuE23zMD63m/fPlivgPPeYbvh3PO95znPA8PEYHB4Bq+rR1g/G/ChMWgAhMWgwpMWAwqMGExqMCExaACExaDCkxYDCowYTGowITFoAITFoMKTFgMKjBhMajAhMWgAhMWgwpMWAwqMGExq…	2	379.08721902018	0.2222222222222222	-1.8299999999999996	155.32671486185816	0	1	1	0	0	1	1	1	0	5	1	3	0.7476271	2.7836375	2.6165142
CO[C@@H]1[C@H](N(C)C(=O)c2ccccc2)C[C@H]2O[C@]1(C)n1c3ccccc3c3c4c(c5c6ccccc6n2c5c31)C(=O)NC4	[0.4520624303232999]	OC1NC(C)c2ncc(CC(NC(=O)N)C3C[C@@]23)cc(NC(C)O)C(Cl)nc1	0.633640351	<img data-content="rdkit/molecule" src="data:image/png;base64,iVBORw0KGgoAAAANSUhEUgAAAMgAAADICAIAAAAiOjnJAAAABmJLR0QA/wD/AP+gvaeTAAAfIUlEQVR4nO2de1xU1drHfwPDHUESuUje7SJeSKSEyHuhJr6WWplJKr6iWWjZhfKow8kSPGZpHDPMYy9qnUIlwUsGZlqKlFwUUPTERUVAD4gwwIDAzPP+sUYkROKy1+yR1vfDH3v23rOeZ4bfPGvtdXmWgoggEEiNidwOCDonQlgCLghhCbgghCXgghCWgAtCWAIuCGEJuCCEJeCCEJaAC0JYAi4IYQm4IIQl4IIQloALQlgCLghhCbgghCXgghCWgAtCWAIuC…	3	409.175491372	0.5555555555555556	-1.9399999999999995	168.3799454984903	1	2	3	2	0	0	0	6	2	7	6	3	0.81203926	3.0885413	1.5320328
C[C@H]1C=CC(c2nn(C3=CCCC(C(=O)NCc4ccc(P(=O)(O)O)c(P(=O)(O)O)c4)=C3)c3ncnc(N)c23)=CC1	[0.45066518847006654]	O/C(NC(=O)/C(C/c1ccc(C)[C@H]2Sc2ccco1)c1cnc1Ccc1C)=C1	0.601893838	<img data-content="rdkit/molecule" src="data:image/png;base64,iVBORw0KGgoAAAANSUhEUgAAAMgAAADICAIAAAAiOjnJAAAABmJLR0QA/wD/AP+gvaeTAAAdoUlEQVR4nO2de1iU1fbH1zAMIqCCKIg3RBRF0STESypeoTTStFDJOCkpxzRHT1poz2PT0S5gqWOohaaEhheMSrQeUwnxDoEgcRCRu+CgwAwql2Fu6/fHxvlNgDCXdwPZ/jz8Mcy873r3zHzn3XuvvddaPEQEBoNrzDq6AYxnEyYsBhWYsBhUYMJiUIEJi0EFJiwGFZiwGFRgwmJQgQmLQQUmLAYVmLAYVGDCYlCBCYtBBSYsBhWYsBhUYMJiUIEJi0EFJiwGF…	4	394.135113564	0.2727272727272727	-2.729999999999999	168.19008536733168	0	4	4	1	0	0	0	2	0	5	2	2	0.50933254	1.6491398	4.174537
CO[C@@H]1[C@H](N(C)C(=O)c2ccccc2)C[C@H]2O[C@]1(C)n1c3ccccc3c3c4c(c5c6ccccc6n2c5c31)C(=O)NC4	[0.45055555555555554]	c1cc2cc(F)c(F)NC1=C([NH+]c(=O)OC(C)(Br)c2=C)Cl	0.5398701229999999	<img data-content="rdkit/molecule" src="data:image/png;base64,iVBORw0KGgoAAAANSUhEUgAAAMgAAADICAIAAAAiOjnJAAAABmJLR0QA/wD/AP+gvaeTAAAgAElEQVR4nO2deVhTV97Hf5cQ9kTAsAoERBRRUARKEWrr1qlVZxTFohZnWqvYeVtcOsroq4NtfX20s0hLx61aJ9VaF2xHXlp10FKUoi8IyKqIrLIGJEBCAtnO+8eNIYJigNzcC57Pw+ND7r255xv85nfO+d2zEAghwGAMjQndAjCjE2wsDCVgY2EoARsLQwnYWBhKwMbCUAI2FoYSsLEwlICNhaEEbCwMJWBjYSgBGwtDCdhYGErAxsJQAjYWhhKwsTCUgI2Fo…	2	377.95767520008997	0.15384615384615385	-1.4399999999999995	132.53555526775133	0	2	2	1	0	0	0	1	2	3	2	0	0.774057	3.4392004	0.3018695
CC(=O)N[C@@H](Cc1ccc(P(=O)(O)O)c(P(=O)(O)O)c1)C(=O)N[C@H]1CCCCc2cc(OCC3CCCCC3)c(C(N)=O)cc21	[0.45009658725048296]	ClNc1c(NC(=O)CNC(c2cccc3ccccc23)[C@H]2[C@@](C)C)CC12	0.712140351	<img data-content="rdkit/molecule" src="data:image/png;base64,iVBORw0KGgoAAAANSUhEUgAAAMgAAADICAIAAAAiOjnJAAAABmJLR0QA/wD/AP+gvaeTAAAgAElEQVR4nO2deVxU1fvHn9kAEWSNfQYEccEtRDFTNPcl0vgVuGWl5RRmkFniGlpZlHsoSqmFmgItJiqZqJgiQVL4FdQEQZhhB1mEgYFh5vz+OHDhyzLMdueOfc/7xR9zz9x7zpnhM+c+9znPeQ4LIQQEgq5hM90Bwr8TIiwCLRBhEWiBCItAC0RYBFogwiLQAhEWgRaIsAi0QIRFoAUiLAItEGERaIEIi0ALRFgEWiDCItACERaBFoiwCLRAhEWgBSIsAi0QY…	5	368.152965036	0.3333333333333333	-2.039999999999999	158.65221128065477	1	2	3	1	2	0	2	3	2	3	3	3	0.76749337	2.0669403	4.959093
C[C@@H]1C=CC(c2nn(C3=CCCC(C(=O)NCc4ccc(P(=O)(O)O)c(P(=O)(O)O)c4)=C3)c3ncnc(N)c23)=CC1	[0.4492671927846674]	NC(S[C@H]1CN(C(=O)Nc2ccc(F)nc2n2C)C)c1ccc2	0.588809524	<img data-content="rdkit/molecule" src="data:image/png;base64,iVBORw0KGgoAAAANSUhEUgAAAMgAAADICAIAAAAiOjnJAAAABmJLR0QA/wD/AP+gvaeTAAAb90lEQVR4nO2deVhTV97Hv0kAAyKIskg1AREt4jaoVcSlvoqillp0UKuOOOOMuMyI1VqpPlq0b21prX2Qaq112rpNpehbW7S1U+oodasKUlFnqAiShEVWIciWAL/3j4tpRgEh5CQQz+fhj3A599xfwifnnHvuWUREBA7H2IjNHQDHMuFicZjAxeIwgYvFYQIXi8MELhaHCVwsDhO4WBwmcLE4TOBicZjAxeIwgYvFYQIXi8MELhaHCVwsDhO4WBwmcLE4TOBic…	3	335.121609416	0.3333333333333333	-2.0599999999999996	137.76919162234535	0	2	2	2	0	1	1	2	0	5	2	0	0.71082854	1.9949229	3.9161768
C[C@H]1C=CC(c2nn(C3=CCCC(C(=O)NCc4ccc(P(=O)(O)O)c(P(=O)(O)O)c4)=C3)c3ncnc(N)c23)=CC1	[0.44786995515695066]	O-c(/C(C(\C)C)[C@@H](C)C1C(=O)NC(N(C)C(F)cc1)C1)c1c1ccccc1	0.633551605	<img data-content="rdkit/molecule" src="data:image/png;base64,iVBORw0KGgoAAAANSUhEUgAAAMgAAADICAIAAAAiOjnJAAAABmJLR0QA/wD/AP+gvaeTAAAgAElEQVR4nO2deVxTR9fHTxIIWwARbAVxR6mgVaTqS8G2fErdiFpbsYpS6/Kki5pHWzVt1U9Uao21WvRt/Ri7WKpWQR/ri/WpiloEFatgxYqAKwVBZBPCTpbz/jF6SUG25N4kwHw//EGGuXMG/Dl35syZMzxEBAqFbfjm7gClc0KFReEEKiwKJ1BhUTiBCovCCVRYFE6gwqJwAhUWhROosCicQIVF4QQqLAonUGFROIEKi8IJVFgUTqDConACFRaFE6iwKJxAh…	3	372.221306388	0.5	-2.1399999999999992	160.3105956873931	0	2	2	1	1	0	1	5	2	3	2	2	0.80003005	2.5989523	3.0526433
COc1cc(Nc2nn3c(N[C@H](CO)Cc4cccnc4)cc(C4CC4)nc3c2C(N)=O)cc(OC)c1	[0.44716870986573265]	COc1ncc(NC(=O)N(C(C)C[C@]2C(N)=S)[C@H](O)cc2C2C(C)C2)s1	0.658809524	<img data-content="rdkit/molecule" src="data:image/png;base64,iVBORw0KGgoAAAANSUhEUgAAAMgAAADICAIAAAAiOjnJAAAABmJLR0QA/wD/AP+gvaeTAAAZH0lEQVR4nO2de1hUZRrA35lhZgBBROSiEIqJabokIaaSmglqhUpcJBXczJRKQ3dNTa2wpB4K12X18cIum+I9V4sGM0WzvKPiDciSm6IiiKDgcJvru398NCrKbeZ8Dtj7e/jjzMw573mH+c33ne9yvhEhIhCE0IjNnQDxZEJiEVwgsQgukFgEF0gsggskFsEFEovgAolFcIHEIrhAYhFcILEILpBYBBdILIILJBbBBRKL4AKJRXCBxCK4QGIRXCCxCC6QWAQXS…	3	395.12115759600005	0.5294117647058824	-1.7099999999999997	161.77700651294043	1	1	2	2	0	1	1	4	0	6	3	4	0.6417673	4.9228187	-1.3089689
CN[C@H]1C[C@@H]2O[C@](C)([C@H]1OC)n1c3ccccc3c3c4c(c5c6ccccc6n2c5c31)[C@H](O)NC4=O	[0.4468802698145025]	C(c(CC(c1cccs1)c1nc2c[nH+]c1C(OC)O)C)C2	0.644904762	<img data-content="rdkit/molecule" src="data:image/png;base64,iVBORw0KGgoAAAANSUhEUgAAAMgAAADICAIAAAAiOjnJAAAABmJLR0QA/wD/AP+gvaeTAAAgAElEQVR4nO2deVxU1fvHPzMDwzYwgLjgihuyuqQmZpqCafmVcskyRU1N1EzN+vU1S0WtFDOTcsVdEwvNJS03tFLTL9agoSiggbihwOAMDMuwzJzfHwfHYdgGuMsg9/3y5Wvm4d7zPFc+nnvW54gIIRAQYBox3wEIPJsIwhJgBUFYAqwgCEuAFQRhCbCCICwBVhCEJcAKgrAEWEEQlgArCMISYAVBWAKsIAhLgBUEYQmwgiAsAVYQhCXACoKwBFhBEJYAKwjCE…	3	305.13182533209	0.5	-1.3000000000000003	128.38964130121198	0	1	1	0	0	2	2	3	2	4	1	3	0.8130401	2.7941306	1.2254984
CN1CCN(c2ccc(Nc3ncc4c(n3)N3CCC(=O)N3C(c3cc(O)ccc3Cl)=C4)cc2)CC1	[0.44640883977900553]	C(C(=O)c2ccc(S(C)(=O)CC(N)S/C(C)C(C)c(c1)C)OC)C2(O)C1C#N	0.5366190479999999	<img data-content="rdkit/molecule" src="data:image/png;base64,iVBORw0KGgoAAAANSUhEUgAAAMgAAADICAIAAAAiOjnJAAAABmJLR0QA/wD/AP+gvaeTAAAgAElEQVR4nO2deVRUV7b/d40UMxTzpCBBFEVCSAyIQRHUdqD1qaSdIGkH7J9TBqNk5XV+xNhRXlo7mtgvIXHFoM9oyOtEJWI6oMYfDgmUKBEZAzIV81CMNdf+/XGwREQsoG5VXbifxXLVPffec7bFl3P22WdiISIwMOgbtrENYBibMMJioARGWAyUwAiLgRIYYTFQAiMsBkpghMVACYywGCiBERYDJTDCYqAERlgMlMAIi4ESGGExUAIjLAZKYITFQAmMsBgog…	2	426.16469943999994	0.6	-1.4000000000000004	171.85985884888663	1	1	2	0	0	0	0	5	0	7	3	1	0.7942722	3.1089714	1.4498817
CN1CCN(c2ccc(Nc3ncc4c(n3)N3CCC(=O)N3C(c3cc(O)ccc3Cl)=C4)cc2)CC1	[0.4459234608985025]	C(C(C)O)c1ccc2nccc(-ccc(Br)c3C(F)ccc3nc2=O)cc1	0.671142857	<img data-content="rdkit/molecule" src="data:image/png;base64,iVBORw0KGgoAAAANSUhEUgAAAMgAAADICAIAAAAiOjnJAAAABmJLR0QA/wD/AP+gvaeTAAAciUlEQVR4nO2deVjTV9bHTxZAwiIIUVR2cBurVqlWSq2+gPNWK7UyjQWnaouQLlpqtxe6jEvdMvo6w1NlNGofwaFa4zvUYpVW1BbUokMUEVQsu7ghYRNISEhy3j8uUgZFIfndxOV+nj59fpL87j2Bb+4999z7O4eHiMBgcA3f2gYwHk+YsBhUYMJiUIEJi0EFJiwGFZiwGFRgwmJQgQmLQQUmLAYVmLAYVGDCYlCBCYtBBSYsBhWYsBhUYMJiUIEJi0EFJiwGF…	3	428.053568136	0.19047619047619047	-2.4399999999999995	164.87599665598785	1	1	2	1	0	1	1	2	2	3	1	2	0.5705347	1.676136	4.9010954
CN1CCN(c2ccc(Nc3ncc4c(n3)N3CCC(=O)N3C(c3cc(O)ccc3Cl)=C4)cc2)CC1	[0.44567627494456763]	CC(O)C(OC[C@H](N)C)NC(NS(=S(N)C(=O)c1C)c2ccccc2)c1	0.544166667	<img data-content="rdkit/molecule" src="data:image/png;base64,iVBORw0KGgoAAAANSUhEUgAAAMgAAADICAIAAAAiOjnJAAAABmJLR0QA/wD/AP+gvaeTAAAdRUlEQVR4nO2de1hU1frHvzOjMCAgYIACpoDmBRUvdFPyknpSM8uTZGpqpWIXL5gpnaNJv196Hi+Qczqm0dESf9kx0jx5CXu8ZGKmNgiIqNzlDgoMw2WYYZh5f39sREzlNrP2MLk+Dw/PZs/e7/sy85211157ve+SEBE4HHMjtXQAnD8nXFgcJnBhcZjAhcVhAhcWhwlcWBwmcGFxmMCFxWECFxaHCVxYHCZwYXGYwIXFYQIXFocJXFgcJnBhcZjAhcVhAhcWh…	2	400.16028275599996	0.47058823529411764	-0.91	158.50674405585858	0	1	1	0	1	0	1	6	0	7	5	7	0.8539237	2.619795	2.2003617
Cc1c(O)c(O)c(O)c(C=O)c1-c1cc2c(C=O)c(C)c(O)c(O)c2o1	[0.4453900709219858]	O=C(oc1ccc(C(C)=O)/c2cc(OC=O)c-c2cccc2)cc1n2	0.636071429	<img data-content="rdkit/molecule" src="data:image/png;base64,iVBORw0KGgoAAAANSUhEUgAAAMgAAADICAIAAAAiOjnJAAAABmJLR0QA/wD/AP+gvaeTAAAY+0lEQVR4nO2deVRUR9bA7+tmB9kE990RDbgxQDQSxSASFySJ0maOihqMOC4hiSTTmpDBmIg90SjguOCMmRCDn2k1YnSMIyOj4QQ1rAoYl2BUFtkEGgRk6b7fH4VtuyFLF92N93f6eNrmvXq34Ne36r2qV09ARCAIbSPSdQBE14TEIrhAYhFcILEILpBYBBdILIILJBbBBRKL4AKJRXCBxCK4QGIRXCCxCC6QWAQXSCyCCyQWwQUSi+ACiUVwgcQiuEBiEVwgs…	3	335.0793725160001	0.05263157894736842	-3.5399999999999996	142.2629942094086	1	2	3	0	0	0	0	0	0	6	0	3	0.7535517	1.5300986	1.8747858
CN1CCN(c2ccc(Nc3ncc4c(n3)N3CCC(=O)N3C(c3cc(O)ccc3Cl)=C4)cc2)CC1	[0.44493635860542335]	ClC(CO)c1c(C)C(C)nc2nnnc2nc2CC(=O)c2ccc(F)cn1	0.5458095239999999	<img data-content="rdkit/molecule" src="data:image/png;base64,iVBORw0KGgoAAAANSUhEUgAAAMgAAADICAIAAAAiOjnJAAAABmJLR0QA/wD/AP+gvaeTAAAdlklEQVR4nO2deVhUR7rG39M0NIiABFnFBRQGwQVERcFdSUyC15gbSHyUYCZqzCJizATjEnyccRTHKG4ZNS7TE0UnCRnDYMbE4EU2FcEg4hajoCAKsq8N2P3dPw4SJMrS3adPt9bv4Q+gz6l6u3mpqlP11VccEYHB0DYSsQUwnk6YsRiCwIzFEARmLIYgMGMxBIEZiyEIzFgMQWDGYggCMxZDEJixGILAjMUQBGYshiAwYzEEgRmLIQjMWAxBYMZiCAIzFkMQm…	3	390.100729652	0.35294117647058826	-2.6499999999999995	158.91478359124707	1	2	3	0	0	0	0	2	0	8	1	2	0.83999217	2.2730806	2.4924726
CO[C@@H]1[C@H](N(C)C(=O)c2ccccc2)C[C@H]2O[C@]1(C)n1c3ccccc3c3c4c(c5c6ccccc6n2c5c31)C(=O)NC4	[0.4443213296398892]	C[C@@H](Sc1cc(Cl)c(C)c2)c1[nH+](C2)C(=O)[C@@H](C)c1ccncc1	0.5670000000000001	<img data-content="rdkit/molecule" src="data:image/png;base64,iVBORw0KGgoAAAANSUhEUgAAAMgAAADICAIAAAAiOjnJAAAABmJLR0QA/wD/AP+gvaeTAAAgAElEQVR4nO2deVxUVRvHnzszDMMqoKIgirKIaKBIaYSp2aSpZG6IZmhumFKapqG50CJGhYqlKaYZ8GaKSoqaC2qZKzW4oJkIA4KAys6wzzD3vH8cG0fWYeZuY/f74Q89c+ecZ+A35557zrMQCCHg4aEaAdsG8Dyb8MLioQVeWDy0wAuLhxZ4YfHQAi8sHlrghcVDC7yweGiBFxYPLfDC4qEFXlg8tMALi4cWeGHx0AIvLB5aeNaEJZfLV69effjwYbYN+a/zr…	3	347.09793836009004	0.3333333333333333	-1.3599999999999999	145.6625592064822	0	2	2	1	0	1	1	3	0	3	1	2	0.78715086	4.2291913	0.71548426
CCN1C(=O)C(C)(C)c2cc3[nH]c4c(c3cc21)CCCc1c(C)n[nH]c1-4	[0.4440321583178726]	C(C(C)C)c1ccc(N2CCN(C[NH+](C)C(C)C)C(=C)C(C)C(C)c2=O)c(C)c1	0.605214286	<img data-content="rdkit/molecule" src="data:image/png;base64,iVBORw0KGgoAAAANSUhEUgAAAMgAAADICAIAAAAiOjnJAAAABmJLR0QA/wD/AP+gvaeTAAAYHklEQVR4nO2de1RU19XA98zIWxCQ14goQqtiIGrRisFEUaPLMCqoJCqlqZrgiskiqZGa5kXUdnVc0WR8JA1GdPFptR2DCuITq1lClBCNjQJJijzEB2+R5zDAzP7+OGRKUckwc84M0v37S8dh3z3Mz3PvPXeffSSICATBG6m1EyAGJiQWIQQSixACiUUIgcQihEBiEUIgsQghkFiEEEgsQggkFiEEEosQAolFCIHEIoRAYhFCILEIIZBYhBBILEIIJBYhBBKLE…	2	400.3322393840899	0.64	-1.8099999999999996	178.11089221797292	0	1	1	1	1	0	1	3	0	2	1	6	0.721365	3.466529	0.68216723
CCS(=O)(=O)c1ccc2c(c1)/C(=C/c1[nH]c3c(c1CN1CCOCC1)CCCC3)C(=O)N2	[0.4436407474382158]	Cl(C)C(C=O)n1c(C)c(C)c(C)c(C(C)=O)nc(C)cnccs1	0.634833333	<img data-content="rdkit/molecule" src="data:image/png;base64,iVBORw0KGgoAAAANSUhEUgAAAMgAAADICAIAAAAiOjnJAAAABmJLR0QA/wD/AP+gvaeTAAAd9klEQVR4nO2de1xU1fr/PzMDIwMIiISIhnfzjgJeChBFkgrs2DnhSTrU6UaaiVrn1fjNfmHfUgdPfcOs84pe1pFS69CrMrwcFSUEFCwQEU2RgEBBFLnKMMzA7PX7Y3HGOaaksNfeA6z3X+y9Zp7nAT577XV9loIQAg5HbJRyB8Dpm3BhcZjAhcVhAhcWhwlcWBwmcGFxmMCFxWECFxaHCVxYHCZwYXGYwIXFYQIXFocJXFgcJnBhcZjAhcVhAhcWhwlcWBwmc…	1	369.12777568800004	0.4117647058823529	-1.7899999999999998	150.22197831221433	0	0	0	0	0	1	1	1	0	6	0	4	0.80972475	2.8237839	1.1336482
CO[C@@H]1[C@H](N(C)C(=O)c2ccccc2)C[C@H]2O[C@]1(C)n1c3ccccc3c3c4c(c5c6ccccc6n2c5c31)C(=O)NC4	[0.44321329639889195]	C(cccccc1OC1c(=NC(=O)O)N1C(C(/C)C)C(C)=O)C[C@H](C)O1	0.515595238	<img data-content="rdkit/molecule" src="data:image/png;base64,iVBORw0KGgoAAAANSUhEUgAAAMgAAADICAIAAAAiOjnJAAAABmJLR0QA/wD/AP+gvaeTAAAgAElEQVR4nO2deVxU1fvHnxlmGLYUEBDZcYkXo0hIgoSJXxdURNPcsIDSDK0UtTK+lTpqvwq35KVmUqZSRqaA34BywQUDd8mFRVFQQCAVMQFZZpiZ5/fHwWFElhm4y4zc98sXr7mHc8/z3PHDuWd/eIgIHBxUw2fbAY7nE05YHLTACYuDFjhhcdACJywOWuCExUELnLA4aIETFgctcMLioAVOWBy0wAmLgxY4YXHQAicsDlrghMVBC5ywOGiBExYHLXDC4qAFT…	2	362.18417193199997	0.5263157894736842	-2.41	153.18130075019604	0	2	2	1	0	0	0	3	0	4	1	3	0.63612735	2.7214391	1.8028984
CO[C@@H]1[C@H](N(C)C(=O)c2ccccc2)C[C@H]2O[C@]1(C)n1c3ccccc3c3c4c(c5c6ccccc6n2c5c31)C(=O)NC4	[0.4422863485016648]	C1C(N(C)C(=O)c1ccc(F)ncc1=O)N1CO[C@H]1C(C[C@@H](C)C)C1Br	0.558453901	<img data-content="rdkit/molecule" src="data:image/png;base64,iVBORw0KGgoAAAANSUhEUgAAAMgAAADICAIAAAAiOjnJAAAABmJLR0QA/wD/AP+gvaeTAAAb0klEQVR4nO2de1xU1drHf3tmYFAuKoqKggp4SQlLEW+gKOExlfRoonghPfmKebIxXzXSTOx2zmC+CYopqafj7ZSaHUFMC05BophiSqJBRRgEKMhFBEGGmef9Y+FIXnCY2ZsZD+v7mT+GPXs/69nMb9Zel2c9SyAicDhiIzO3A5z/TriwOJLAhcWRBC4sjiRwYXEkgQuLIwlcWBxJ4MLiSAIXFkcSuLA4ksCFxZEELiyOJHBhcSSBC4sjCVxYHEngwuJIAhcWR…	3	427.09068191600005	0.6111111111111112	-1.54	160.43122971204457	1	2	3	2	0	0	0	4	2	4	0	5	0.6288337	2.169521	3.7048092
COc1cc2c(N[C@@H]3C[C@H]3c3ccccc3)c(C#N)cnc2cc1OCCCN1CCN(C)CC1	[0.44189489267209475]	CCNc1ccc(OC)cc1C[C@H](C1N(C)c2ccccnc(F)ccn2)n1	0.73277422	<img data-content="rdkit/molecule" src="data:image/png;base64,iVBORw0KGgoAAAANSUhEUgAAAMgAAADICAIAAAAiOjnJAAAABmJLR0QA/wD/AP+gvaeTAAAcS0lEQVR4nO2de1iU1fbH19y4hEKCEopoECqCXAyPqWiQ4CVBSwlExEtaWGp2MeU89vP6lKJPddDUDpqWN1QUJRC8ZRmDqQUeETAUMVBIQC6iDDPMDLN+f2waRzQcZmbPOxP78/gHMO/svcb5vmvvd++11+IhIjAYhobPtQGMfyZMWAwqMGExqMCExaACExaDCkxYDCowYTGowITFoAITFoMKTFgMKjBhMajAhMWgAhMWgwpMWAwqMGExqMCExaACExaDCkxYD…	3	383.21213867200004	0.3333333333333333	-2.9299999999999997	164.65714584428244	0	1	1	0	1	1	2	2	0	6	2	7	0.6125026	2.6795006	2.7306242
CN1CCN(c2ccc(Nc3ncc4c(n3)N3CCC(=O)N3C(c3cc(O)ccc3Cl)=C4)cc2)CC1	[0.44153674832962136]	COCOc(C(=N)c(C)c2C(=O)Oc2ccc(Cl)c(=O)cc1Cl)n1	0.599333333	<img data-content="rdkit/molecule" src="data:image/png;base64,iVBORw0KGgoAAAANSUhEUgAAAMgAAADICAIAAAAiOjnJAAAABmJLR0QA/wD/AP+gvaeTAAAfMklEQVR4nO2deVxU1fvHPzMwDCgIuICyiCKLSmqJSwrulKa91CxKVKxc0J/1xcpeobbw/YYalqZf02hSU3Ip0TI1TUXTcgkDUvi6BIiE7Pu+zTD3/P4440DDPnPvzATn/fIP7vHe53mY+XDOc5977jkiQggYDL4RGzoARueECYshCExYDEFgwmIIAhMWQxCYsBiCwITFEAQmLIYgMGExBIEJiyEITFgMQWDCYggCExZDEJiwGILAhMUQBCYshiAwYTEEwdTQA…	2	370.01232684400003	0.2	-2.2199999999999993	146.12347710573025	0	1	1	0	0	1	1	0	0	7	1	3	0.8014616	1.7290972	1.6164991
Nc1ncnc2c1c(C1=C[C@H](O)CC=C1)nn2C1=CCCC([P@](=O)(O)CC(=O)O)=C1	[0.43984331281477335]	C(NS(O)(CO)NC(=O)C)c1c2cc(F)cc[nH]c2nc[C@@H](F)n1	0.5495	<img data-content="rdkit/molecule" src="data:image/png;base64,iVBORw0KGgoAAAANSUhEUgAAAMgAAADICAIAAAAiOjnJAAAABmJLR0QA/wD/AP+gvaeTAAAgAElEQVR4nO2deVhTV/rHvwn7oqyyKSqoValWVFArteOCZahYLYi1VWyfmY5VfxY7ttba39QUO1pmxo5MrT9r7TMOthVFqxWtWtS6UPdYN5BF2SEsggFkSUjI+/vjYqCoKOTe3MQ5n4eHJ3fJe97AN+c99yzvkRARGAy+kYrtAOPJhAmLIQhMWAxBYMJiCAITFkMQmLAYgsCExRAEJiyGIDBhMQSBCYshCExYDEFgwmIIAhMWQxCYsBiCwITFEAQmLIYgMGExB…	2	361.1020168440001	0.3076923076923077	-2.08	138.09833257641753	0	2	2	1	0	0	0	2	0	7	5	5	0.6213539	2.6169162	0.946231
C[C@@H]1C=CC(c2nn(C3=CCCC(C(=O)NCc4ccc(P(=O)(O)O)c(P(=O)(O)O)c4)=C3)c3ncnc(N)c23)=CC1	[0.4396600566572238]	OC(c1cncc(=O)c2ccc2CNC(=O)C(\c3ccc(Br)cc3)c2)c12	0.621833333	<img data-content="rdkit/molecule" src="data:image/png;base64,iVBORw0KGgoAAAANSUhEUgAAAMgAAADICAIAAAAiOjnJAAAABmJLR0QA/wD/AP+gvaeTAAAdlElEQVR4nO2deVRUV/LHqzdoEBAVZBEVAUFQGX5BUdwwKC6RuGI0GjxM1BAzI4m7RiPgaETNjOA4GjWoeNRR1OPgxGW04xYVdXCNLIIgguyyL72/+v1xCcNxQZa+/Rq9n+PxNPR79xbw7fvq1auqK0BEYDB0jZBvAxjvJkxYDCowYTGowITFoAITFoMKTFgMKjBhMajAhMWgAhMWgwpMWAwqMGExqMCExaACExaDCkxYDCowYTGowITFoAITFoMKTFgMKjBhM…	4	410.0266044400001	0.15	-2.569999999999999	158.1946973591178	2	1	3	1	1	0	1	2	0	4	2	1	0.71729296	1.5901475	4.777777
CN[C@H]1C[C@@H]2O[C@](C)([C@H]1OC)n1c3ccccc3c3c4c(c5c6ccccc6n2c5c31)[C@H](O)NC4=O	[0.4395047833427124]	Clc1ccc(COC)c2csc(CC(=O)C(=C(COC)cccn2=O)C)c1	0.653714365	<img data-content="rdkit/molecule" src="data:image/png;base64,iVBORw0KGgoAAAANSUhEUgAAAMgAAADICAIAAAAiOjnJAAAABmJLR0QA/wD/AP+gvaeTAAAcAElEQVR4nO2de1yTR9bHTy4kEUFAAbkVEIu61loVdauIVQtWEd9aLeIF1K6a1X5U0FpTbGvestu3sGqXqrXF4t1qxXpfdSt4pWhBrGjRylWIiIAaMFySkMt5/xhMqUUEkidPQuf74eMnefI8Zw74y8yZmTMzHEQECsXUcNl2gNI5ocKiMAIVFoURqLAojECFRWEEKiwKI1BhURiBCovCCFRYFEagwqIwAhUWhRGosCiMQIVFYQQqLAojUGFRGIEKi8IIVFgUR…	2	407.095806864	0.3	-1.9899999999999998	167.65342979456753	0	1	1	0	0	1	1	0	2	5	0	4	0.56072176	1.9487791	3.1881523
C[C@H]1C=CC(c2nn(C3=CCCC(C(=O)NCc4ccc(P(=O)(O)O)c(P(=O)(O)O)c4)=C3)c3ncnc(N)c23)=CC1	[0.43937708565072303]	COC(Oc1cn(C(C)=O)cc(N1C1NC(=O)N=O)F)C(C)o1	0.5889285710000001	<img data-content="rdkit/molecule" src="data:image/png;base64,iVBORw0KGgoAAAANSUhEUgAAAMgAAADICAIAAAAiOjnJAAAABmJLR0QA/wD/AP+gvaeTAAAcZElEQVR4nO2deVyU1RrHf7MxMKxqsqlcFVJcsgzTkszUcV9QkrK6etFMIZVULLxZUpheUVTc+khXS3IBcUvSiIsZLmEauaByXW4oLqCggAw7zDz3j3cCVLaBed8XxvP9+Me8M++c8wx+55wz5z3neSVEBAbD2EjFDoBhmjCxGLzAxGLwAhOLwQtMLAYvMLEYvMDEYvACE4vBC0wsBi8wsRi8wMRi8AITi8ELTCwGLzCxGLzAxGLwAhOLwQtMLAYvMLEYvMDEY…	2	330.09756242000003	0.5	-2.5300000000000002	129.95622271454494	0	2	2	3	0	0	0	3	0	7	1	2	0.84130937	2.8596892	3.369781
COc1ccc([C@@H]2Sc3ccccc3N(CCCC3CCCCC3)C(=O)[C@@H]2NC(=O)[C@H](Cc2ccc(O[P@@](=O)(O)OCc3ccccc3)cc2)NC(=O)OC(C)(C)C)cc1	[0.43854415274463004]	COC(=O)NC(=O)N[C@](=O)C1NC(C)C(C)(OC)C(F)C(=O)C1=O	0.550761905	<img data-content="rdkit/molecule" src="data:image/png;base64,iVBORw0KGgoAAAANSUhEUgAAAMgAAADICAIAAAAiOjnJAAAABmJLR0QA/wD/AP+gvaeTAAAXsElEQVR4nO3daVhU1xkH8P8dFlkcFCKLVMWlmhgwiguJSkSUuDSLjYqaVLSaBBcUbYxbEgNJ5RElUTSpStQqtqlGaapEzUJVDLiCcccNJIhsGWQTWWfm7YeLhKhsM/cMxr6/xw/jMPPeM/L3nnvvOfeMRERgTGmqlm4AezxxsJgQHCwmBAeLCcHBYkJwsJgQHCwmBAeLCcHBYkJwsJgQHCwmBAeLCcHBYkJwsJgQHCwmBAeLCcHBYkJwsJgQHCwmBAeLCcHBY…	1	347.11287813599995	0.6153846153846154	-2.4000000000000004	135.96254816004256	0	1	1	4	0	0	0	4	0	8	3	2	0.6789423	3.607078	-0.44220144
CN1CCN(c2ccc(Nc3ncc4c(n3)N3CCC(=O)N3C(c3cc(O)ccc3Cl)=C4)cc2)CC1	[0.438121546961326]	OCC(CO)(C(=O)C1CC(Cl)[NH+](C)C)C[C@H]2nccc(Cl)s12	0.437666667	<img data-content="rdkit/molecule" src="data:image/png;base64,iVBORw0KGgoAAAANSUhEUgAAAMgAAADICAIAAAAiOjnJAAAABmJLR0QA/wD/AP+gvaeTAAAf10lEQVR4nO2daVhUR9bH/90NtCyyKJu4gKKioLIoRkQH3DUiqIkx5gmTBSVqXlETM2gyDsZM3hBNosSowcSMSJI36gxGowbFLUGFKCjIoggERAFB2bdu6O56P1ymaZGlgbs0Wr+HD97i3nsO8qequurUOSJCCCgUthEL7QDl6YQKi8IJVFgUTqDConACFRaFE6iwKJxAhUXhBCosCidQYVE4gQqLwglUWBROoMKicAIVFoUTqLAonECFReEEKiwKJ1BhUTiBC…	2	369.08009537609	0.7142857142857143	-0.11000000000000015	142.8850647773341	0	2	2	0	0	0	0	4	0	4	4	5	0.81297725	4.0217876	1.6004882
CN1CCN(c2ccc(Nc3ncc4c(n3)N3CCC(=O)N3C(c3cc(O)ccc3Cl)=C4)cc2)CC1	[0.43669827105409925]	NC(=O)c1ccc(Cl)n[C@H]2C(/[NH+]=c1)c1cn2CO[N+]1	0.069666667	<img data-content="rdkit/molecule" src="data:image/png;base64,iVBORw0KGgoAAAANSUhEUgAAAMgAAADICAIAAAAiOjnJAAAABmJLR0QA/wD/AP+gvaeTAAAebElEQVR4nO2deVyU1f7HP8O+DYssgkAIXpNFyaUIAjVcSHBreWH60nHp1SUtU1+p8UvzUplImUn3lkVJXm6oJJYLJhKIGCipmOst943dBQQBkWHm+/vjGYcRcWCGOQzDPe+Xf8xznjPP+QIfz/k+3+f7fI+IiMDh6BojfRvA6ZlwYXGYwIXFYQIXFocJXFgcJnBhcZjAhcVhAhcWhwlcWBwmcGFxmMCFxWECFxaHCVxYHCZwYXGYwIXFYQIXFocJXFgcJnBhc…	3	279.05120508018	0.2727272727272727	-1.9199999999999997	113.27497319310984	0	3	3	1	0	0	0	2	2	4	2	1	0.7326636	3.3497672	3.764614
CN1CCN(c2ccc(Nc3ncc4c(n3)N3CCC(=O)N3C(c3cc(O)ccc3Cl)=C4)cc2)CC1	[0.4361405465699944]	CCc1nc(COC[C@H]nc2cc1cc(C)nc1CNC(=O)C)c1cccccc2CO	0.63995694	<img data-content="rdkit/molecule" src="data:image/png;base64,iVBORw0KGgoAAAANSUhEUgAAAMgAAADICAIAAAAiOjnJAAAABmJLR0QA/wD/AP+gvaeTAAAfTklEQVR4nO2deVyUVdvHf/cw7JsgIJiKC1GggSaKtuCGS2g+aWGpkaY9+FZGrlFq8mTZC2ZpPpqi+SpGivjIo0ZaGhruCuZOuOEKLugg6zDDzFzvHwenkXVmnHsG7Hw//DHcc59zrnvmN2e5znXOEYgIHI6pkVjaAM7jCRcWRxS4sDiiwIXFEQUuLI4ocGFxRIELiyMKXFgcUeDC4ogCFxZHFLiwOKLAhcURBS4sjihwYXFEgQuLIwpcWBxR4MLiiAIXFkcUu…	3	433.223965788	0.32	-3.1599999999999993	188.64788084258996	0	3	3	1	0	0	0	0	4	6	2	4	0.81217545	1.7617239	3.5155683
CCN1C(=O)C(C)(C)c2cc3[nH]c4c(c3cc21)CCCc1c(C)n[nH]c1-4	[0.43547400611620796]	C1CCOn1c(C(=O)Nc1cc(ccccc(C2=O)C(C)C)C)cc1c2	0.694857143	<img data-content="rdkit/molecule" src="data:image/png;base64,iVBORw0KGgoAAAANSUhEUgAAAMgAAADICAIAAAAiOjnJAAAABmJLR0QA/wD/AP+gvaeTAAAdlklEQVR4nO2deVRUR/bHb7NvURbZ0UCzuBMiEGUZoxFcBhITFJlEOxPUoM6QVnMSMcsMMYnnEJeRmRgnJBrTeCTKGaPBuKXRoJjEHY1KZBNUaPZFmrW3+/uj8Nk/Ze1+rxeszx8c3uP1rerm27XcunWLh4hAobCNib4rQBmeUGFROIEKi8IJVFgUTqDConACFRaFE6iwKJxAhUXhBCosCidQYVE4gQqLwglUWBROoMKicAIVFoUTqLAonECFReEEKiwKJ1BhU…	3	352.178692628	0.3333333333333333	-2.659999999999999	152.0843786783625	0	1	1	0	1	1	2	0	0	4	1	2	0.7870056	2.4028761	3.0314136
Nc1ncnc2c1c(C1=C[C@H](O)CC=C1)nn2C1=CCCC([P@](=O)(O)CC(=O)O)=C1	[0.4353665360940123]	Nc1(NC(O)cc2c(c2)cc(N/C)c(Scccccc1C#N)nncc1C)n1	0.574718782	<img data-content="rdkit/molecule" src="data:image/png;base64,iVBORw0KGgoAAAANSUhEUgAAAMgAAADICAIAAAAiOjnJAAAABmJLR0QA/wD/AP+gvaeTAAAgAElEQVR4nO2dd1gU1/rHv8tSBQQsCGSpVjAaRRMLtqhEr0JUFJVEND+TYJLHx5J4xRZrYojeXLnqfSJpV7GgkIghsQRQE7AkumKJoAHEwNIFKdKk7Pv742zWlSAusOMMy3we/xhmZ868s372TDnnvEdCRBAR0TUGfAcgop+IYolwgiiWCCeIYolwgiiWCCeIYolwgiiWCCeIYolwgiiWCCeIYolwgiiWCCeIYolwgiiWCCeIYolwgiiWCCeIYolwgiiWCCeIY…	3	407.1528292920001	0.2	-3.03	172.92368154874598	1	2	3	0	0	0	0	2	2	9	4	1	0.58002335	2.009625	1.3862659
C[C@H]1C=CC(c2nn(C3=CCCC(C(=O)NCc4ccc(P(=O)(O)O)c(P(=O)(O)O)c4)=C3)c3ncnc(N)c23)=CC1	[0.433464345873105]	ClOc1cnccc1C(CN(N2cccc(CNS(=O)CO)cccc(Br)s2)c2)=C2	0.659281385	<img data-content="rdkit/molecule" src="data:image/png;base64,iVBORw0KGgoAAAANSUhEUgAAAMgAAADICAIAAAAiOjnJAAAABmJLR0QA/wD/AP+gvaeTAAAY7klEQVR4nO3deVxU5f4H8O9s7JsKEoQbbmgu9YJKFsVl3BJcKi3Xn14TNZWuYjevllOZoeXrOrnkhjcpl1yD0cQCM2VcwBFUFBcUEWEQRGBYBmGW7++P4yVCxNkeR/H7fvnHiHOe8wU/nPOc5zznGR4iAiGWxrd2AaR5omARJihYhAkKFmGCgkWYoGARJihYhAkKFmGCgkWYoGARJihYhAkKFmGCgkWYoGARJihYhAkKFmGCgkWYoGARJihYhAkKFmGCgkWYo…	3	529.98487228	0.21052631578947367	-1.3999999999999995	195.35928575681666	0	2	2	0	0	1	1	1	0	7	2	7	0.7424608	1.7891743	4.7245655
Cc1[nH]c(/C=C2\C(=O)Nc3ccc(S(=O)(=O)Cc4c(Cl)cccc4Cl)cc32)c(C)c1C(=O)N1CCC[C@@H]1CN1CCCC1	[0.43287037037037035]	C/C(=C1C[C@@H](C)NC(=C)N1C[C@H](N1C(OCl)C(C)C#N)C(C)C(F)C)C1	0.582309524	<img data-content="rdkit/molecule" src="data:image/png;base64,iVBORw0KGgoAAAANSUhEUgAAAMgAAADICAIAAAAiOjnJAAAABmJLR0QA/wD/AP+gvaeTAAAdqUlEQVR4nO2deVhTV/7G3xvCJpRNSMIiq1orVK20WgtoXXAZqXWtTgtjWxR8qqO2o2LnacuMVQf7Gx3UdlyqtSi2FR87at2qVBGRsQpuYHFEUEGWhCUIYc1yfn9cTFOqrLm5STifh8cnuffmnDfy8j3nnnvO9zCEEFAo+kbAtwCKeUKNReEEaiwKJ1BjUTiBGovCCdRYFE6gxqJwAjUWhROosSicQI1F4QRqLAonUGNROIEai8IJ1FgUTqDGonACNRaFE6ixK…	2	384.20921748	0.7368421052631579	-1.2900000000000003	161.13414169446645	0	2	2	0	0	0	0	6	0	5	1	5	0.83823705	3.4681778	1.2024249
C[C@@H]1C=CC(c2nn(C3=CCCC(C(=O)NCc4ccc(P(=O)(O)O)c(P(=O)(O)O)c4)=C3)c3ncnc(N)c23)=CC1	[0.43249299719887957]	NC(=O)NC(C(=O)n1=O)NC(=O)n2nccc(C)cc2SCC(=O)COC1	0.630166667	<img data-content="rdkit/molecule" src="data:image/png;base64,iVBORw0KGgoAAAANSUhEUgAAAMgAAADICAIAAAAiOjnJAAAABmJLR0QA/wD/AP+gvaeTAAAgAElEQVR4nO2dd1gU5/bHv7vUpS5FEYSIxIIoFsAWFBUwRsRyrbGgKSYx1xK9KWpirjEx2BMsSS6/RxNRYwy2XFAjygWNmliQYsCoCAKiiDSpyy7Lnt8fsy5IVBB2Ztbd+Tw+PszszHvOwHffNu97joiIICCgbcR8OyCgnwjCEmAFQVgCrCAIS4AVBGEJsIIgLAFWEIQlwAqCsARYQRCWACsIwhJgBUFYAqwgCEuAFQRhCbCCICwBVhCEJcAKgrAEWMGYbwe4o…	2	397.09302826399994	0.35714285714285715	-3.0599999999999996	156.94498450995874	0	2	2	5	0	0	0	1	0	8	3	1	0.7986505	3.208873	0.7263485
CO[C@@H]1[C@H](N(C)C(=O)c2ccccc2)C[C@H]2O[C@]1(C)n1c3ccccc3c3c4c(c5c6ccccc6n2c5c31)C(=O)NC4	[0.43243243243243246]	C[C@@](C)C1CCN(c2CC(NC(N)NCO)=O)OC(=O)NC2C(C(CO)C(O)C1O)O	0.581140351	<img data-content="rdkit/molecule" src="data:image/png;base64,iVBORw0KGgoAAAANSUhEUgAAAMgAAADICAIAAAAiOjnJAAAABmJLR0QA/wD/AP+gvaeTAAAgAElEQVR4nO2dd1xUV9rHfwMDMzQDKiI2FBsia4EAK1gixYglJtmABVtUWKMGoxLRtW40xhY1MZbxVTeIRgMaFSxRjNgbCsqKxEIxGBEpgvQy87x/3BGIAgJzzwzD3u+HP+DeO89z0B/nnHvO8zxHREQQEOAbHU03QKBpIghLgAmCsASYIAhLgAmCsASYIAhLgAmCsASYIAhLgAmCsASYIAhLgAmCsASYIAhLgAmCsASYIAhLgAmCsASYIAhLgAmCsASYIAhLg…	2	448.2407380479999	0.8333333333333334	-1.58	180.04271227360604	0	2	2	2	0	0	0	8	2	11	9	7	0.7732331	1.738689	1.8854839
CN1CCN(c2ccc(Nc3ncc4c(n3)N3CCC(=O)N3C(c3cc(O)ccc3Cl)=C4)cc2)CC1	[0.4315492957746479]	OCC(=C)Oc1ccccc1OC(=O)NC(=O)C(=O)C1=C(F)c(=O)o1C	0.631464286	<img data-content="rdkit/molecule" src="data:image/png;base64,iVBORw0KGgoAAAANSUhEUgAAAMgAAADICAIAAAAiOjnJAAAABmJLR0QA/wD/AP+gvaeTAAAWUUlEQVR4nO3de3xMZ/4H8M9MMrlJXDIEEUsIIq6VupSIaN1eGrSWsipSiyDaqNpu+KHRy5LtdlfWujTqpQleqkFtQmmXEg0riDTNhUhCpCQaRDJNMplkMvn+/jgxoo2IzHnMxH7ff5HM+Z5n8vrMOec5z3OeURARGJOb0twNYM8mDhYTgoPFhOBgMSE4WEwIDhYTgoPFhOBgMSE4WEwIDhYTgoPFhOBgMSE4WEwIDhYTgoPFhOBgMSE4WEwIDhYTgoPFhOBgM…	2	366.062519596	0.125	-3.3699999999999997	145.5114539503022	0	1	1	2	1	0	1	0	0	7	2	6	0.8019737	2.5260067	3.0000987
CO[C@@H]1[C@H](N(C)C(=O)c2ccccc2)C[C@H]2O[C@]1(C)n1c3ccccc3c3c4c(c5c6ccccc6n2c5c31)C(=O)NC4	[0.4315492957746479]	C1cnc(C)nc(C(=O)N2C(C)C(C)oc(=O)cccc2)c1F	0.602738095	<img data-content="rdkit/molecule" src="data:image/png;base64,iVBORw0KGgoAAAANSUhEUgAAAMgAAADICAIAAAAiOjnJAAAABmJLR0QA/wD/AP+gvaeTAAAbFUlEQVR4nO2de1hTR9rA34RbAiKCgEqRmxcKVLyAV2qlK12tUBVbqnKx66qs29p069cWbbeNbX1q6j7bjdVVWddatF6Kl1YU2T5oq6LiIkVXLYpcFBC5FCIiJEQI7/fHxJgihFvmnBOf+T3+QY7nnHkhv8xM5sy8I0JEYDDMjZjvABhPJkwsBhWYWAwqMLEYVGBiMajAxGJQgYnFoAITi0EFJhaDCkwsBhWYWAwqMLEYVGBiMajAxGJQgYnFoAITi0EFJhaDC…	2	319.133219656	0.375	-2.5699999999999994	133.28551481461167	0	2	2	1	0	0	0	2	0	5	0	1	0.6948621	2.535624	3.0672455
C[C@H]1C=CC(c2nn(C3=CCCC(C(=O)NCc4ccc(P(=O)(O)O)c(P(=O)(O)O)c4)=C3)c3ncnc(N)c23)=CC1	[0.43082114735658045]	CC(C)CN(C(C)C)[C@@H]1C(=CNCNc2ccc(C([nH]cc2)SC1=O)C(C)C)F	0.531807018	<img data-content="rdkit/molecule" src="data:image/png;base64,iVBORw0KGgoAAAANSUhEUgAAAMgAAADICAIAAAAiOjnJAAAABmJLR0QA/wD/AP+gvaeTAAAfi0lEQVR4nO2de1iU1fbHv3MTROCIAkIIqCBHRVN/miiSNywUU1PT0qLMRFMLNfNS6vGYVqgdL5jX6liYppb3a6amgJQIXjgogjCIaMhN5SK3gVm/PzZNhKAw8+6ZKffn8fEZXmf2Wi9+Z+/9rr322jIigkAgNXJTOyD4eyKEJeCCEJaAC0JYAi4IYQm4IIQl4IIQloALQlgCLghhCbgghCXgghCWgAtCWAIuCGEJuCCEJeCCEJaAC0JYAi4IYQm4IIQl4IIQl…	3	422.25156096	0.5909090909090909	-1.7299999999999995	178.49254874372562	0	3	3	0	0	0	0	2	2	6	3	5	0.7218557	3.559725	2.510686
COc1ccc([C@@H]2Sc3ccccc3N(CCCC3CCCCC3)C(=O)[C@@H]2NC(=O)[C@H](Cc2ccc(O[P@@](=O)(O)OCc3ccccc3)cc2)NC(=O)OC(C)(C)C)cc1	[0.429940119760479]	COC(CCC(C(C)(C)NN(C[C@@]1(C)C)N2C(C)Cl)NC(=C)[N+]2)C1=O	0.46309393299999996	<img data-content="rdkit/molecule" src="data:image/png;base64,iVBORw0KGgoAAAANSUhEUgAAAMgAAADICAIAAAAiOjnJAAAABmJLR0QA/wD/AP+gvaeTAAAcZklEQVR4nO2de1yUVfrAnxkYYIY7XtISUbwQKGhC3rA0pTBvmC5K0pjtJmW6SLsZbr+KaiuRrXa2PmpSlkNeEUtZczdRszRMQxQcQQUF2QQh5D5chpl5fn+cEUYEnBne874vdr6f+QNm3nnPA/Od85z3vOciQURgMLhGKnQAjHsTJhaDCkwsBhWYWAwqMLEYVGBiMajAxGJQgYnFoAITi0EFJhaDCkwsBhWYWAwqMLEYVGBiMajAxGJQgYnFoAITi0EFJhaDC…	2	372.21607933209003	0.8235294117647058	-0.7	155.53505502730064	0	2	2	0	0	0	0	3	2	6	2	2	0.5940534	4.0683265	0.58426666
COc1cc(Nc2nn3c(N[C@@H](CO)C(C)C)cc(-c4ccccc4)nc3c2C(N)=O)cc(OC)c1	[0.4299175500588928]	CCOc1cc(C(=O)O)n(C)C2(C)[NH+](C2)cc(Cl)c1OCOC	0.47719047600000003	<img data-content="rdkit/molecule" src="data:image/png;base64,iVBORw0KGgoAAAANSUhEUgAAAMgAAADICAIAAAAiOjnJAAAABmJLR0QA/wD/AP+gvaeTAAAclklEQVR4nO2deVhTV97HvwmyBQRJQWST4lIUI2BFLGqVKioVcNe2KtjpWLWVB7eZasd2HKtvxVb7gGNbwWXEpVpcanlfcSEyYhwVtQhCcRREtgSUfSck5Lx/XIxIAVlycwOez9M/4HjvOb+rn5577ll5hBBQKJqGz3UAlN4JFYvCClQsCitQsSisQMWisAIVi8IKVCwKK1CxKKxAxaKwAhWLwgpULAorULEorEDForACFYvCClQsCitQsSisQMWisAIVi8IKV…	2	345.12117590408997	0.5333333333333333	-1.7	139.88729433381968	0	2	2	0	0	0	0	2	0	5	2	6	0.7847719	2.6137636	1.287977
CN[C@H]1C[C@@H]2O[C@](C)([C@H]1OC)n1c3ccccc3c3c4c(c5c6ccccc6n2c5c31)C(=O)N[C@@H]4O	[0.4298797939324556]	C1ccc(-c2ccccc2)cnc1NC(C(O)c1C(O)C)c1[C@H](C)C	0.588666667	<img data-content="rdkit/molecule" src="data:image/png;base64,iVBORw0KGgoAAAANSUhEUgAAAMgAAADICAIAAAAiOjnJAAAABmJLR0QA/wD/AP+gvaeTAAAZyklEQVR4nO2deVRTVxrAv4QEREVBLASCRQEX0HEBxqEuaBVtHXGZUbSjRUvV0GUae1xOnLae1HGLjlbUHnvi0oq1nYrMqNRqKW4DautWKSqLApV9URQQEBLIN39cjRQBQ5KbgP1+x+MJyXv3Xsjv3ffevff7ngARgSDMjdDaDSCeT0gsggskFsEFEovgAolFcIHEIrhAYhFcILEILpBYBBdILIILJBbBBRKL4AKJRXCBxCK4QGIRXCCxCC6QWAQXSCyCCyQWw…	3	338.199428072	0.38095238095238093	-2.17	148.85871560569507	1	1	2	0	1	0	1	3	0	4	3	4	0.6690493	2.1696293	4.517269
CO[C@@H]1[C@H](N(C)C(=O)c2ccccc2)C[C@H]2O[C@]1(C)n1c3ccccc3c3c4c(c5c6ccccc6n2c5c31)C(=O)NC4	[0.42897091722595077]	C(C(=O)N(C1nc(C)occ1-c1CNC(=O)/F)C(C)=N)NC1	0.544285714	<img data-content="rdkit/molecule" src="data:image/png;base64,iVBORw0KGgoAAAANSUhEUgAAAMgAAADICAIAAAAiOjnJAAAABmJLR0QA/wD/AP+gvaeTAAAcdElEQVR4nO2de1SU1frHvzPcBpSLguiIiiJlSCCJiYaFlpejP46aimUFpRLoSjFPFmrHzPIYHOmImZ284BG1o+IlJW9LvMbyoEWKIZJKCOIF5T7cZgZmnt8f74BEiAzz7mHGtT+LxZr3ZeZ5NjOf2e9tv8+WEBE4HLGRdnQDOE8mXCwOE7hYHCZwsThM4GJxmMDF4jCBi8VhAheLwwQuFocJXCwOE7hYHCZwsThM4GJxmMDF4jCBi8VhAheLwwQuFocJXCwOE…	2	311.13936765600005	0.5384615384615384	-2.29	126.45964741641116	0	2	2	2	0	0	0	2	0	6	3	2	0.75385356	2.8126774	2.2319503
C[C@@H]1C=CC(c2nn(C3=CCCC(C(=O)NCc4ccc(P(=O)(O)O)c(P(=O)(O)O)c4)=C3)c3ncnc(N)c23)=CC1	[0.42857142857142855]	NCC(=O)c1c2ccccc1c/n(C[C@@H]c(=O)n1C)CCCOC12	0.554483001	<img data-content="rdkit/molecule" src="data:image/png;base64,iVBORw0KGgoAAAANSUhEUgAAAMgAAADICAIAAAAiOjnJAAAABmJLR0QA/wD/AP+gvaeTAAAgAElEQVR4nO2da1yU1bfH1zMzDBdR7gI6ooImKCpKJ0sMUslLgdfGSiQrBT1plGaNHjMsj3/HLqao5ZhmRHaKj3lBE3FSVMQSwRTEK6h4AUEEEbkOM+u82DAMAwwDzPM8oPv7mRfMc9l7MfObvdez99prM4gIFIqpEfBtAOXJhAqLwgpUWBRWoMKisAIVFoUVqLAorECFRWEFKiwKK1BhUViBCovCClRYFFagwqKwAhUWhRWosCisQIVFYQUqLAorUGFRWIEKi…	4	328.16611656399994	0.3888888888888889	-2.1799999999999997	141.46350885026106	1	3	4	1	0	0	0	1	4	5	1	2	0.6419974	1.8329504	2.913103
CN1CCN(c2ccc(Nc3ncc4c(n3)N3CCC(=O)N3C(c3cc(O)ccc3Cl)=C4)cc2)CC1	[0.42729805013927574]	Clc1CN(C(=O)O)C(C(=O)C(C)(C)Nc2ccc3c(cc2)ccco3)C1	0.592833333	<img data-content="rdkit/molecule" src="data:image/png;base64,iVBORw0KGgoAAAANSUhEUgAAAMgAAADICAIAAAAiOjnJAAAABmJLR0QA/wD/AP+gvaeTAAAbLklEQVR4nO2deVjTV9bHTxYSFgUFcUdRRAqISxUBUUSHOhapSxWtS9S2iNUqjtW3WJEyagdxqm0El0l1rKm1Lq22BetImToKKu5WRQVFQG0AS0B2gZCc94+LGUYLhuR3kwj38/j4BMjv3BP9cpdzzz2Xh4jAYHAN39QOMFonTFgMKjBhMajAhMWgAhMWgwpMWAwqMGExqMCExaACExaDCkxYDCowYTGowITFoAITFoMKTFgMKjBhMajAhMWgAhMWgwpMWAwqM…	3	376.11898483199997	0.3684210526315789	-2.4699999999999993	156.68648572794305	1	2	3	1	0	0	0	2	0	4	2	4	0.7644371	2.2344263	2.3141325
CC1=CCC[C@@H]2[C@@]1(C)CC[C@H](C)[C@@]2(C)CC1=C(O)C(=O)C=C(NCCC(C)C)C1=O	[0.4270833333333333]	CC(C)=C1C(=O)N(C)C(=C(C)C(C(=O)C=O)C2)cccc2C1	0.6039353820000001	<img data-content="rdkit/molecule" src="data:image/png;base64,iVBORw0KGgoAAAANSUhEUgAAAMgAAADICAIAAAAiOjnJAAAABmJLR0QA/wD/AP+gvaeTAAAcHElEQVR4nO2de1RTV/bHdx68ogYVRgta31QFpSqO4kSlYqx1NVZpG61jsY7UaLVGa3+K7WhTbW1TZ1lj7UN8jEZdteLYWrRqxamPKBZFacujoIUiLdT64CWEEJLs3x8HYwgQIbknAeZ8lsuV3Nzsu0m+Oefcs/fZh4eIwGBwDd/TDjDaJ0xYDCowYTGowITFoAITFoMKTFgMKjBhMajAhMWgAhMWgwpMWAwqMGExqMCExaACExaDCkxYDCowYTGowITFoAITF…	3	299.152143532	0.3888888888888889	-2.23	130.41759250711107	1	2	3	1	0	0	0	1	2	3	0	2	0.81354773	3.3262022	0.582742
CN1CCN(c2ccc(Nc3ncc4c(n3)N3CCC(=O)N3C(c3cc(O)ccc3Cl)=C4)cc2)CC1	[0.42680180180180183]	OCC(COC(=O)C(=O)O)CC(S(C)(F)O)c1ccc(Br)c2ccc(F)c2c1	0.6779999999999999	<img data-content="rdkit/molecule" src="data:image/png;base64,iVBORw0KGgoAAAANSUhEUgAAAMgAAADICAIAAAAiOjnJAAAABmJLR0QA/wD/AP+gvaeTAAAct0lEQVR4nO3deVyU1f4H8O/DDsOwSSGomJqRqKVyswyX6IWGSdclyZXUVO7FFJcs6kqgmYqJOmnqb9zD5Sq5L0lhbtzcGFBxAwWRfZVhmWH2+f7+ODaXnykyM89hiN95/9FrhHnOOcSH5znPec45wyEiMAzfrCzdAKZtYsFiqGDBYqhgwWKoYMFiqGDBYqhgwWKoYMFiqGDBYqhgwWKoYMFiqGDBYqhgwWKoYMFiqGDBYqhgwWKoYMFiqGDBYqhgwWKoYMFiq…	2	480.00537786800004	0.3333333333333333	-1.7499999999999996	169.96866588650337	2	0	2	0	0	0	0	3	0	5	3	7	0.7352188	2.7371674	2.7607236
CO[C@@H]1[C@H](N(C)C(=O)c2ccccc2)C[C@H]2O[C@]1(C)n1c3ccccc3c3c4c(c5c6ccccc6n2c5c31)C(=O)NC4	[0.42585338556239505]	C(CO)N/N1c(-c2ccc(Br)c(C(F)=O)c(C#N)C[C@@H](C)ncc(=O)o2)c1	0.600368687	<img data-content="rdkit/molecule" src="data:image/png;base64,iVBORw0KGgoAAAANSUhEUgAAAMgAAADICAIAAAAiOjnJAAAABmJLR0QA/wD/AP+gvaeTAAAaLklEQVR4nO3de1xUZf4H8M/McB1QEFQEL3nBCyIJIoLiYKUmxCUt2y4CuUvhLXXT1DQNfanJtuqqP9cVqAxxNaktE1B/agoJXgjFFATkImKCBIMCEjC37++PwxKZITBzzgF+z/vlH+M45zzfIx+ec5nnOUdCRGAYQ5OKXQDTPbFgMbxgwWJ4wYLF8IIFi+EFCxbDCxYshhcsWAwvWLAYXrBgMbxgwWJ4wYLF8IIFi+EFCxbDCxYshhcsWAwvWLAYXrBgMbxgw…	2	438.03389531199997	0.29411764705882354	-2.61	162.63989065411306	0	2	2	0	0	0	0	2	0	8	2	5	0.6811956	1.9475491	2.7762403
C[C@@H]1C=CC(c2nn(C3=CCCC(C(=O)NCc4ccc(P(=O)(O)O)c(P(=O)(O)O)c4)=C3)c3ncnc(N)c23)=CC1	[0.4257256687535572]	CC(C)OC(=O)C1C(C(C(=O)OC)C)/C(C)nc(/ccsc2C(F)F)c2C1	0.553733766	<img data-content="rdkit/molecule" src="data:image/png;base64,iVBORw0KGgoAAAANSUhEUgAAAMgAAADICAIAAAAiOjnJAAAABmJLR0QA/wD/AP+gvaeTAAAftklEQVR4nO2deVwT1xbHTxaQRRZZBRSqoKwqFlEQtYu441Jba9XSWmtpn7bUZ2tRu9DWLrTaJ63l+bBu1C4WC4JI6y6KCmiwECESRRZZEoUawxogyXl/jI2UzQAzk8Te78ePn2SY3HOS/HLunTvnnstBRCAQ6IarawcIDydEWARGIMIiMAIRFoERiLAIjECERWAEIiwCIxBhERiBCIvACERYBEYgwiIwAhEWgRGIsAiMQIRFYAQiLAIjEGERGIEIi8AIRFgER…	2	401.14723572	0.631578947368421	-1.6999999999999997	161.81697869172064	0	2	2	0	0	0	0	4	0	6	0	5	0.78388923	3.9373996	1.5782772
C[C@H]1C=CC(c2nn(C3=CCCC(C(=O)NCc4ccc(P(=O)(O)O)c(P(=O)(O)O)c4)=C3)c3ncnc(N)c23)=CC1	[0.42368125701459036]	OC[N+]([nH](=O)[C@H]1CNC(=O)cc(Br)ccc2=N)[C@@H]2ccc1=O	0.6024211629999999	<img data-content="rdkit/molecule" src="data:image/png;base64,iVBORw0KGgoAAAANSUhEUgAAAMgAAADICAIAAAAiOjnJAAAABmJLR0QA/wD/AP+gvaeTAAAgAElEQVR4nO2dd1hTZ/vH74QwghKWWKYgQ5aKo9aBFW1xFLG2VrTa4qiv0baK61Wso1jb2vizKm+VapRqsaIWHFWroohWEVHEURRENoLiYoQZIMn9++PEJAwjJDk5Ac/nypUreXjOee6Qb55xP+NmICLQ0GgaJtUG0HROaGHRkAItLBpSoIVFQwq0sGhIgRYWDSnQwqIhBVpYNKRAC4uGFGhh0ZACLSwaUqCFRUMKtLBoSIEWFg0p0MKiIQVaWDSkQAuLhhRoY…	2	370.02711848009	0.3076923076923077	-1.6499999999999997	134.49619935009105	0	2	2	1	0	0	0	3	2	6	4	1	0.72957146	4.1291156	0.2482585
CO[C@@H]1[C@H](N(C)C(=O)c2ccccc2)C[C@H]2O[C@]1(C)n1c3ccccc3c3c4c(c5c6ccccc6n2c5c31)C(=O)NC4	[0.42359550561797754]	CN1C(C(C)C(=O)C2=C(C3cc(S(=O)/N)ccc2cc(C(O)(C)C)c3)C)C1=O	0.64797619	<img data-content="rdkit/molecule" src="data:image/png;base64,iVBORw0KGgoAAAANSUhEUgAAAMgAAADICAIAAAAiOjnJAAAABmJLR0QA/wD/AP+gvaeTAAAgAElEQVR4nO2deVyU1f7HPzMDI6sisooIWq5oagqpiHaVci83bplCrlz96UW91UWtLpktYIZkdpEyl9wKzRJB7SJuCIWOQCoILoiyOcO+DzPMnN8fB8cJFQbmWbCe94uXL56H5znfM/LhLN/zPd8jIoRAQIBpxHxXQODPiSAsAVYQhCXACoKwBFhBEJYAKwjCEmAFQVgCrCAIS4AVBGEJsIIgLAFWEIQlwAqCsARYQRCWACsIwhJgBUFYAqwgCEuAFQRhCbCCI…	3	402.16132831199997	0.42857142857142855	-2.09	167.2992187279568	2	1	3	1	0	0	0	5	2	4	2	5	0.83268183	2.5565646	3.5380216
CO[C@@H]1[C@H](N(C)C(=O)c2ccccc2)C[C@H]2O[C@]1(C)n1c3ccccc3c3c4c(c5c6ccccc6n2c5c31)C(=O)NC4	[0.4233409610983982]	COC(=O)C1C(NC(=NC(=O)N/C(=C)N/C)c2cc(Br)cccocc2)[C@H]1O	0.678711779	<img data-content="rdkit/molecule" src="data:image/png;base64,iVBORw0KGgoAAAANSUhEUgAAAMgAAADICAIAAAAiOjnJAAAABmJLR0QA/wD/AP+gvaeTAAAgAElEQVR4nO2deVxUVf/HPzMwKJsiiisqiutQUi6IqWhGGoqWPaJpoWmGpT5oZWLaT/DRjHos1GjhKRdMc8m0cClNLNwyE7cEBESQLUEWWWaAGZjv748zIiHLbHfuHbrvl3/ce+fOOR/wwznnnnvO9yshIoiImBop3wJEWiaisUQ4QTSWCCeIxhLhBNFYIpwgGkuEE0RjiXCCaCwRThCNJcIJorFEOEE0lggniMYS4QTRWCKcIBpLhBNEY4lwgmgsEU4QjSXCC…	2	452.06953187199997	0.2777777777777778	-2.849999999999999	169.8649494056712	1	0	1	2	0	1	1	3	0	6	4	5	0.68748206	3.3628082	0.91507643
COc1cc(C2=C(c3cn(COC(C)(C)C)c4ccccc34)CNC2=O)cc(OC)c1OC	[0.4231266149870801]	C/C(=O)Nc1ccc(C(S[C@](=O)n2cn2)cc1-c1ccncc1)O	0.6899523809999999	<img data-content="rdkit/molecule" src="data:image/png;base64,iVBORw0KGgoAAAANSUhEUgAAAMgAAADICAIAAAAiOjnJAAAABmJLR0QA/wD/AP+gvaeTAAAeIUlEQVR4nO2deVyU1f7HP88MO+SubJFIggqigkIuFzXF3ChvKpgVpZX2q6to3srSyszMsTIp81YuFJlloqnkkrleL7nkqOyoIIts4sIimzMM8/39caaRFGWbM8Ny3i9fvuaBZ873DLw55zzPc873SEQEgcDQyExdAUHrRIgl4IIQS8AFIZaAC0IsAReEWAIuCLEEXBBiCbggxBJwQYgl4IIQS8AFIZaAC0IsAReEWAIuCLEEXBBiCbggxBJwQYgl4IIQS8AFI…	3	342.078661308	0.125	-2.8699999999999997	142.0004852927502	1	1	2	2	0	1	1	2	0	6	2	3	0.8630914	2.8183677	3.1610217
CN[C@H]1C[C@@H]2O[C@](C)([C@H]1OC)n1c3ccccc3c3c4c(c5c6ccccc6n2c5c31)[C@H](O)NC4=O	[0.42288278182837913]	C1CC(CC(=O)CN2c3c(Cl)c(C)c3)NC2=C(C)cnocc(Cl)C1	0.606244906	<img data-content="rdkit/molecule" src="data:image/png;base64,iVBORw0KGgoAAAANSUhEUgAAAMgAAADICAIAAAAiOjnJAAAABmJLR0QA/wD/AP+gvaeTAAAb/UlEQVR4nO2deVRUV7bGv5oYlEGMMs8iCkZdNJoEEjOCIRGbmMQJGzWvE3xtlLQsW5IYQ2I6ioYo7bSkjdo4RFO22mITJfg6GoIookZFiUIhSFGgMo9FTef9cbFCOyAWd6DK81suVt3i3LN3yVf7nLPvGUSEEFAobCMW2gGKZUKFReEEKiwKJ1BhUTiBCovCCVRYFE6gwqJwAhUWhROosCicQIVF4QQqLAonUGFROIEKi8IJVFgUTqDConACFRaFE6iwKJxAh…	3	381.10108227200004	0.4444444444444444	-1.7199999999999993	157.2080180057107	1	2	3	0	0	0	0	1	2	5	1	1	0.8310796	2.0214171	3.6018577
CN[C@H]1C[C@@H]2O[C@](C)([C@H]1OC)n1c3ccccc3c3c4c(c5c6ccccc6n2c5c31)C(=O)N[C@@H]4O	[0.42263936291240045]	COC(C)c1/C(=N)c(=O)N1Nc1C(N)C(C)ccccccn1	0.565809524	<img data-content="rdkit/molecule" src="data:image/png;base64,iVBORw0KGgoAAAANSUhEUgAAAMgAAADICAIAAAAiOjnJAAAABmJLR0QA/wD/AP+gvaeTAAAccUlEQVR4nO2de1hU1frHvzMMiAQo4AUURUnFG4SMSkcUFZBMUSlFzdD8WeKl1DKfxtOxrKMlerwdNZNuJ/VoiVoq4bFDCuHjHeSoWOAVlLtyGRSQy8z7+2OPA4Fym732DLQ+D3/MrNl7ve+e+bLWu9da+10yIgKHIzZyYzvAaZ1wYXGYwIXFYQIXFocJXFgcJnBhcZjAhcVhAhcWhwlcWBwmcGFxmMCFxWECFxaHCVxYHCZwYXGYwIXFYQIXFocJXFgcJnBhc…	2	317.18517497600004	0.4375	-2.2499999999999996	135.60837472590208	0	2	2	1	0	0	0	4	0	6	3	3	0.79790986	1.5906184	3.093121
CO[C@@H]1[C@H](N(C)C(=O)c2ccccc2)C[C@H]2O[C@]1(C)n1c3ccccc3c3c4c(c5c6ccccc6n2c5c31)C(=O)NC4	[0.42223469960696236]	C[C@@H](C1NC(=O)CC(=O)c1c(Cl)cn1)CNC(C)CC(=O)[C@H](Cl)C1Br	0.470857143	<img data-content="rdkit/molecule" src="data:image/png;base64,iVBORw0KGgoAAAANSUhEUgAAAMgAAADICAIAAAAiOjnJAAAABmJLR0QA/wD/AP+gvaeTAAAdQklEQVR4nO2dd1gU19rA392l9yYYlABSRNCgcC1AYuWKInbzSQpRY8EEH42VhJsrpqDkYgGsaDQ2Iq4lCkZU1Jig6DUYBEkUMUEEpS6dXWSZfb8/Zi8iQQR2ZnbA83t4fHbGmfcc3J/vlNMEiAgEAtMI1V0BQs+EiEVgBSIWgRWIWARWIGIRWIGIRWAFIhaBFYhYBFYgYhFYgYhFYAUiFoEViFgEViBiEViBiEVgBSIWgRWIWARWIGIRWIGIRWAFIhaBFYhYB…	2	451.00650896	0.625	-0.76	164.46581061714818	0	2	2	1	0	0	0	5	0	5	2	0	0.79551697	4.154618	0.36351728
CN1CCN(c2ccc(Nc3ncc4c(n3)N3CCC(=O)N3C(c3cc(O)ccc3Cl)=C4)cc2)CC1	[0.4217002237136465]	COc1ccc(C)c(C(=N\C#N)c(=O)nc2ccc2ccnc2n1)ccc2	0.6162807020000001	<img data-content="rdkit/molecule" src="data:image/png;base64,iVBORw0KGgoAAAANSUhEUgAAAMgAAADICAIAAAAiOjnJAAAABmJLR0QA/wD/AP+gvaeTAAAfzElEQVR4nO2de1yU1fb/P3NhALkpaIIYooKKRkAgXsBQIq2kYymkpnhK/WJ2FEh7NScrx/KUeMmmTmme+nVe+NLj/UYlJd7ybqIIXlFEUUlAlPttZpj1+2OPIyKgwDw8A+73yz94LrP3esbP7L2fvddeS0JE4HBMjVRsAzjtEy4sjiBwYXEEgQuLIwhcWBxB4MLiCAIXFkcQuLA4gsCFxREELiyOIHBhcQSBC4sjCFxYHEHgwuIIAhcWRxC4sDiCwIXFEQQuL…	3	357.12257472000005	0.1	-3.92	155.6701106957077	1	1	2	1	0	1	1	0	2	6	0	1	0.51349187	2.8741643	0.42229888
CO[C@@H]1[C@H](N(C)C(=O)c2ccccc2)C[C@H]2O[C@]1(C)n1c3ccccc3c3c4c(c5c6ccccc6n2c5c31)C(=O)NC4	[0.4210822998872604]	CC(C1C(=O)COC[C@@H](O)CN(C)C)(O)C(C(O)Nc2occc2)=C1	0.6185	<img data-content="rdkit/molecule" src="data:image/png;base64,iVBORw0KGgoAAAANSUhEUgAAAMgAAADICAIAAAAiOjnJAAAABmJLR0QA/wD/AP+gvaeTAAATPklEQVR4nO3de1CV1foH8C+bzU3ECyqFKMoRTfCGqKEQjZrlDY2OoTkOp2M55Kl+5JXtrUMaBOqM0mTqhjFD06OYpZSjBh7TrYId76FmCcVNQkARuQgb9vP7Y+mWlMu+LUF9PsMfDLzvetf7+t1rrfddi1crIgJjlqZo6QqwJxMHi0nBwWJScLCYFBwsJgUHi0nBwWJScLCYFBwsJgUHi0nBwWJScLCYFBwsJgUHi0nBwWJScLCYFBwsJgUHi0nBwWJScLCYF…	2	354.17908655199994	0.5882352941176471	-1.7099999999999995	146.2420101249663	1	0	1	0	0	1	1	4	0	8	4	10	0.79747254	3.3542423	1.6112186
CCS(=O)(=O)c1ccc2c(c1)/C(=C/c1[nH]c3c(c1CN1CCOCC1)CCCC3)C(=O)N2	[0.42002442002442003]	C/C(=O)c1cccc(C(C(=O)N(C)c2sCO/c2)c1)c1ccccc1	0.619363636	<img data-content="rdkit/molecule" src="data:image/png;base64,iVBORw0KGgoAAAANSUhEUgAAAMgAAADICAIAAAAiOjnJAAAABmJLR0QA/wD/AP+gvaeTAAAgAElEQVR4nO2deVxTx9rHn6zsStgEROTigiIgiFRxwQ3FWnfF9ip4a1Xe1tvSzd5orcXl05ouWqy1ihYtVq2ibRVXCopgi9aCCyqLsriAC8iWBEIgnHn/GD1GlpCEc5JY5/vhDzLnnJlJ8svMM9vzcBBCQCAwDdfYFSD8MyHCIrACERaBFYiwCKxAhEVgBSIsAisQYRFYgQiLwApEWARWIMIisAIRFoEViLAIrECERWAFIiwCKxBhEViBCIvACkRYBFYgwiKwA…	3	353.108564468	0.2	-2.5299999999999994	151.09005141041698	1	1	2	1	1	0	1	1	0	4	0	4	0.82769877	3.1655068	2.3218505
COc1ccccc1-n1c(-c2cc(O)ccc2C)cn2c3c(=O)[nH]c(=O)n(C)c3nc12	[0.4197314652656159]	COc1c2c(cc1)c(C)c(CCN(F)NC(CCCCC1)c[nH+]c(C)ncn1)n2	0.605109524	<img data-content="rdkit/molecule" src="data:image/png;base64,iVBORw0KGgoAAAANSUhEUgAAAMgAAADICAIAAAAiOjnJAAAABmJLR0QA/wD/AP+gvaeTAAAXoElEQVR4nO3dd1RUVx4H8N8MQ4kSVCwoQ5eAgB0XbIlsFKOuSdZCUBNN1rNBVA4GxZaoeBILlo1Yl0WjokdUFI2oq66uJZhYAhEboIY+gAOhhjYzML/94xJkVWBmeNcZ9fc5OTmo7975IV9fue+++0SICIQITazvAsiriYJFuKBgES4oWIQLChbhgoJFuKBgES4oWIQLChbhgoJFuKBgES4oWIQLChbhgoJFuKBgES4oWIQLChbhgoJFuKBgES4oWIQLChbhg…	3	401.24596422009006	0.5238095238095238	-2.4500000000000006	171.02727127908128	1	2	3	0	0	0	0	1	0	6	2	6	0.64426416	3.3936613	2.0215297
CN1CCN(c2ccc(Nc3ncc4c(n3)N3CCC(=O)N3C(c3cc(O)ccc3Cl)=C4)cc2)CC1	[0.4195530726256983]	O/C(c1c(F)c(F)c1C(Br)c1NC(=O)C)cc(F)ccccc1	0.547642857	<img data-content="rdkit/molecule" src="data:image/png;base64,iVBORw0KGgoAAAANSUhEUgAAAMgAAADICAIAAAAiOjnJAAAABmJLR0QA/wD/AP+gvaeTAAAc9klEQVR4nO2deVRUR7rAv15ooEWhFdlkFVSUJwIahYALLmMEdFQGdfIkgzHiJBgmOYlhnMT0i8aETDaMic/lJW5xX4Z0GDUukQnGKCqLgCxC0yggQtPS7NBLvT+KtAjI2nV7q9/JyaFv377f1/ijqm7dWlgIIaBQtA1b1wlQjBMqFoUIVCwKEahYFCJQsShEoGJRiEDFohCBikUhAhWLQgQqFoUIVCwKEahYFCJQsShEoGJRiEDFohCBikUhAhWLQgQqFoUIV…	2	387.00817541600003	0.1875	-1.8599999999999999	138.93387409388257	2	0	2	1	0	0	0	2	0	2	2	1	0.8374219	1.7128778	3.8893557
CN1CCN(c2ccc(Nc3ncc4c(n3)N3CCC(=O)N3C(c3cc(O)ccc3Cl)=C4)cc2)CC1	[0.4194088120468489]	COC(=O)C(C(N)C(C)c1ccnc(C[NH+](C)c1C)cccncc1)c(C)c1S	0.574832228	<img data-content="rdkit/molecule" src="data:image/png;base64,iVBORw0KGgoAAAANSUhEUgAAAMgAAADICAIAAAAiOjnJAAAABmJLR0QA/wD/AP+gvaeTAAAgAElEQVR4nO2deViU5frHvzOsISoiiyyKCy7hDuYS/NRTlCkux2w0NUpNR7Oko0edY14euzRrzFJMpTCX0FzCMHPJo5QbZnpABUUgOKCyL8o2gjDA3L8/HhpGZBlm3neGkfdzcXHN+87zPs/N8J1nf+5bREQQEOAasbENEHg2EYQlwAuCsAR4QRCWAC8IwhLgBUFYArwgCEuAFwRhCfCCICwBXhCEJcALgrAEeEEQlgAvCMIS4AVBWAK8IAhLgBcEYQnwgiAsA…	3	415.21622365209004	0.4090909090909091	-2.2199999999999993	178.26386129406728	0	3	3	0	0	0	0	4	2	6	3	1	0.81683767	1.9242779	3.1598926
C[C@@H]1C=CC(c2nn(C3=CCCC(C(=O)NCc4ccc(P(=O)(O)O)c(P(=O)(O)O)c4)=C3)c3ncnc(N)c23)=CC1	[0.4193002257336343]	CC(OC)C(O[C@@H](O)C(NC(=O)cccc2C)C)=C1CC(=C)C(F)(C)C12	0.615357143	<img data-content="rdkit/molecule" src="data:image/png;base64,iVBORw0KGgoAAAANSUhEUgAAAMgAAADICAIAAAAiOjnJAAAABmJLR0QA/wD/AP+gvaeTAAAe0UlEQVR4nO2deVxTV9rHn6xAIgQQFdfiWsWVQUVFallaq2XUoU3rqFj9OGZckFFb39RXR0bb2qgzGqytxqUtfcUlMqLIuFG3goiIgkqhLhUEEZCdQCDJTc77x9GYEUSEe3MDnO/Hf+65N895En6e89yzPIeDEAICgW64bDtAaJ8QYREYgQiLwAhEWARGIMIiMAIRFoERiLAIjECERWAEIiwCIxBhERiBCIvACERYBEYgwiIwAhEWgRGIsAiMQIRFYAQiLAIjE…	2	365.20023659599997	0.55	-1.9199999999999993	153.80132066335744	1	1	2	1	0	0	0	5	0	4	2	2	0.75673884	2.7463098	1.5142848
O=C1c2ccc(O)c(O)c2OC[C@]1(O)Cc1ccc(O)c(O)c1	[0.41762767710049425]	NC(=O)NC[C@H](c1ccccc1O[C@@]2)C(CO)C2c2ccccc2	0.6635	<img data-content="rdkit/molecule" src="data:image/png;base64,iVBORw0KGgoAAAANSUhEUgAAAMgAAADICAIAAAAiOjnJAAAABmJLR0QA/wD/AP+gvaeTAAAgAElEQVR4nO2deVyUVdvHfzPDsCOo7IoLEoaIGypuuYFphWvhkpH6lFZPilK+0RsW+vRJMZdQ0yI1GR+1tFLEJdeyABUVNcRdwFQQmJFF2ZmZ+/3j0M04bDNwL4Pv+X78w/tw3+e6Zvhx7rNc5zoShmFAoXCNVGwHKM8mVFgUXqDCovACFRaFF6iwKLxAhUXhBSosCi9QYVF4gQqLwgtUWBReoMKi8AIVFoUXqLAovECFReEFKiwKL1BhUXiBCuuZhWGY+/fvx…	3	324.1473925	0.2631578947368421	-2.5299999999999994	140.9963149351754	0	1	1	2	2	0	2	3	0	3	3	4	0.80033386	2.1103504	2.043886
COc1ccc([C@@H]2Sc3ccccc3N(CCCC3CCCCC3)C(=O)[C@@H]2NC(=O)[C@H](Cc2ccc(O[P@@](=O)(O)OCc3ccccc3)cc2)NC(=O)OC(C)(C)C)cc1	[0.41718170580964153]	Cl[NH+](C)N(C)CC[C@H](C(C)=O)NC1[C@H](C)C(=O)N1c1cccc(F)c1	0.555690476	<img data-content="rdkit/molecule" src="data:image/png;base64,iVBORw0KGgoAAAANSUhEUgAAAMgAAADICAIAAAAiOjnJAAAABmJLR0QA/wD/AP+gvaeTAAAYpUlEQVR4nO3de1xUZRoH8GeAAXSQm2BA6oCCd9TlKqFmxJJ5rRRCVLaLoqTyaTdNq49h2e5imU4pkpkXMlKHLd3MwqiU1UIBDcUEEZCbKHIfbsMwM8/+cXAyLzgznHdGxuf78Y9xmvOeJ/lx3nPOnPMcASICIXwzM3YBxDRRsAgTFCzCBAWLMEHBIkxQsAgTFCzCBAWLMEHBIkxQsAgTFCzCBAWLMEHBIkxQsAgTFCzCBAWLMEHBIkxQsAgTFCzCBAWLMEHBI…	2	371.16445836009	0.5294117647058824	-1.54	152.142951101232	0	1	1	1	1	0	1	4	0	4	2	8	0.8513115	3.3423066	1.6515136
CO[C@@H]1[C@H](N(C)C(=O)c2ccccc2)C[C@H]2O[C@]1(C)n1c3ccccc3c3c4c(c5c6ccccc6n2c5c31)C(=O)NC4	[0.41713961407491484]	C1=CC(C(C(/C(C(C)NC(=O)N2C)C3=O)C3=O)C(N)COC(F)c2Cl)N1	0.588809524	<img data-content="rdkit/molecule" src="data:image/png;base64,iVBORw0KGgoAAAANSUhEUgAAAMgAAADICAIAAAAiOjnJAAAABmJLR0QA/wD/AP+gvaeTAAAgAElEQVR4nO2deVzU1f7/XzMDwyJL4pKg4AJhggqImMsVUklT8WeWPOqmmLjgvZpkNwvzZmim8rim4pJK6Te1ssS0wiVvqKEohiJuKLG5r2wqwrDNzPv3xxmGARVn+8wM3PN8zB9zPnw+57xneM0573PO+5wjIiJwOMZGbG4DOC0TLiyOIHBhcQSBC4sjCFxYHEHgwuIIAhcWRxC4sDiCwIXFEQQuLI4gcGFxBIELiyMIXFgcQeDC4ggCFxZHELiwOILAhcURB…	3	388.131361084	0.6875	-1.7100000000000002	154.77264814488498	1	2	3	2	0	0	0	8	0	6	3	1	0.76899326	3.381065	0.9954431
Cc1[nH]c(/C=C2\C(=O)Nc3ccc(S(=O)(=O)Cc4c(Cl)cccc4Cl)cc32)c(C)c1C(=O)N1CCC[C@@H]1CN1CCCC1	[0.41676718938480095]	Cl(C)Nc1cccc(C(=O)N2C(C(=O)C3C(C)CN3N)C2)c1	0.505928571	<img data-content="rdkit/molecule" src="data:image/png;base64,iVBORw0KGgoAAAANSUhEUgAAAMgAAADICAIAAAAiOjnJAAAABmJLR0QA/wD/AP+gvaeTAAAU10lEQVR4nO3de1iUZd4H8O9wFgSZVQ4Zamoe0+KwaZQI4iDgASmx1Xhb7Vp10zXX2oO5W+3Wde2Fu666ZVm2+9peiXWlGWpsGgz6loigKCAKyCrGQUBBUA4zHGbm9/7x4DSm4gDPPc9gv8/FHzDM3PMDvjz3Pc9z3/eoiAiMyc1B6QLY/YmDxYTgYDEhOFhMCA4WE4KDxYTgYDEhOFhMCA4WE4KDxYTgYDEhOFhMCA4WE4KDxYTgYDEhOFhMCA4WE4KDxYTgY…	3	324.13530359200007	0.4666666666666667	-1.6300000000000003	132.97776147065417	0	2	2	1	1	0	1	4	0	5	2	5	0.7860273	3.517015	1.154399
CO[C@@H]1[C@H](N(C)C(=O)c2ccccc2)C[C@H]2O[C@]1(C)n1c3ccccc3c3c4c(c5c6ccccc6n2c5c31)C(=O)NC4	[0.41596402473299604]	CC(C=O)NC1=C(OC(N(C)[C@H](O)C(C)C)C1=O)C[C@@H](C)C#N	0.498892857	<img data-content="rdkit/molecule" src="data:image/png;base64,iVBORw0KGgoAAAANSUhEUgAAAMgAAADICAIAAAAiOjnJAAAABmJLR0QA/wD/AP+gvaeTAAAdLElEQVR4nO2deVxTV9rHfyFh31FZtCK4DioqosiIVXTAZYpLVVQUl6l+sGjBWh3AcTTjiBVr62AVaay1Ezc0rXWqtlqx9XUDRNEqIC51qYCgAgoIhCV53j9uGqkVXMi9Nyb3+1fO4eY8D/rjOcs95zkiIoKAgK4x4dsBAcNEEJYAKwjCEmAFQVgCrCAIS4AVBGEJsIIgLAFWEIQlwAqCsARYQRCWACsIwhJgBUFYAqwgCEuAFQRhCbCCICwBVhCEJcAKgrAEW…	1	323.18450628000005	0.6875	-1.9100000000000001	136.45104727513572	0	1	1	0	0	0	0	4	0	7	2	8	0.8218957	4.0616293	1.7789791
C[C@H]1C=CC(c2nn(C3=CCCC(C(=O)NCc4ccc(P(=O)(O)O)c(P(=O)(O)O)c4)=C3)c3ncnc(N)c23)=CC1	[0.41492368569813454]	COc1cc(CO)cc(Cl)c2CCN(C)c2c[C@H](C)C(F)nc(O)cc1O	0.614531746	<img data-content="rdkit/molecule" src="data:image/png;base64,iVBORw0KGgoAAAANSUhEUgAAAMgAAADICAIAAAAiOjnJAAAABmJLR0QA/wD/AP+gvaeTAAAgAElEQVR4nO2deVhTV/rHv0kIhIALKGsgWBV3xYrWhUXrbl069QGFsTijbbFuuNbUaUfsOG2xrS1qHYtOR6lTLaDWgkUq1k5BWxfcWkFU5IdAkJ2ArIHk/P44GKgiJnDDzYX7eXx8cm/uPedN+OY97zn3nPMKCCHg4WEaIdsG8HROeGHxGAVeWDxGgRcWj1HghcVjFHhh8RgFXlg8RoEXFo9R4IXFYxR4YfEYBV5YPEaBFxaPUeCFxWMUeGHxGAVeWOyRlYVXX…	2	398.14086314799994	0.42105263157894735	-2.25	162.46873589095503	0	2	2	0	0	0	0	2	0	5	3	2	0.80681354	3.783682	1.4397515
CN1CCN(c2ccc(Nc3ncc4c(n3)N3CCC(=O)N3C(c3cc(O)ccc3Cl)=C4)cc2)CC1	[0.41371557054525016]	COC1cc(C(=O)N(/c1ccccc1C)CO)n(C)C1	0.505411573	<img data-content="rdkit/molecule" src="data:image/png;base64,iVBORw0KGgoAAAANSUhEUgAAAMgAAADICAIAAAAiOjnJAAAABmJLR0QA/wD/AP+gvaeTAAAeiUlEQVR4nO2deVyUVdvHfzPDMoIIKC6AAiKosViiYIXLE+LWg1mKPvogZVaUmWRWHyxfI31K0TTJnbdc8LEFeiMlsye3UnIpMJ+QxSQQQRYNAQWGgVmu949D47iwzz33DJ7vh4+f8cy573PN8OOc+5xzneuSEBE4HEMjFdsATteEC4sjCFxYHEHgwuIIAhcWRxC4sDiCwIXFEQQuLI4gcGFxBIELiyMIXFgcQeDC4ggCFxZHELiwOILAhcURBC4sjiBwYXEEg…	3	276.1473925	0.4	-1.8499999999999999	118.66733461573999	0	3	3	1	0	0	0	1	2	4	1	2	0.7990575	3.010886	0.69245654
COc1ccc(NC(=O)CO/N=C2\C=C\C=C/[C@H]3O[C@@H]3C[C@@H](C)OC(=O)c3c(O)cc(O)c(Cl)c3C2)cc1	[0.4127310061601643]	Cc1ccc(OC)cc1/C1C[C@H](C)C(F)c(C)cc(C(=O)OC)c1	0.699571429	<img data-content="rdkit/molecule" src="data:image/png;base64,iVBORw0KGgoAAAANSUhEUgAAAMgAAADICAIAAAAiOjnJAAAABmJLR0QA/wD/AP+gvaeTAAAe5ElEQVR4nO2daVhT19bHVxIIkDCDCg6MCogTFhxqekUtXrWiXq1xavFRi9hWxA4or4pNvV4FW/uI1dbGicZeh4rVkqq9luJQtHXAChUHwAG0AiVMJiSBTOf9sPUUGZQkZ0jC+X2CzXHvFfmzzz7rrIGFYRgwMBANm24DGGwTRlgMpMAIi4EUGGExkAIjLAZSYITFQAqMsBhIgREWAykwwmIgBUZYDKTACIuBFBhhMZACIywGUmCExUAKjLAYSIERFgMpMMJiI…	2	332.17877288	0.45	-2.0999999999999996	142.7097034651355	1	0	1	0	1	0	1	3	0	3	0	3	0.8266087	2.1569145	3.0243998
COc1ccc([C@@H]2Sc3ccccc3N(CCCC3CCCCC3)C(=O)[C@@H]2NC(=O)[C@H](Cc2ccc(O[P@@](=O)(O)OCc3ccccc3)cc2)NC(=O)OC(C)(C)C)cc1	[0.4113001215066829]	CC(=O)n(C[NH+]C[C@H](Cl)c2c(=O)nnc2onc1C)CC[C@H](C)c1=O	0.42055952399999996	<img data-content="rdkit/molecule" src="data:image/png;base64,iVBORw0KGgoAAAANSUhEUgAAAMgAAADICAIAAAAiOjnJAAAABmJLR0QA/wD/AP+gvaeTAAAgAElEQVR4nO2deVgUx9bG32GGHcK+KKIsgoJooohRcUWMRiUuATXm4nJR3BL0xrhFPzG5mqAxCa4RJYm4JBGjUTRXL6jXiIoCGkXcEDBuqKAIwrDNcr4/ehxQUYHpnh6gf49Pnummp+qdyTtVp6qrT4mICAICbKPHtwCBpolgLAFOEIwlwAmCsQQ4QTCWACcIxhLgBMFYApwgGEuAEwRjCXCCYCwBThCMJcAJgrEEOEEwlgAnCMYS4ATBWAKcIBhLgBMEYwlwg…	2	369.11983322008996	0.6	-2.13	149.65438773029783	0	2	2	2	0	0	0	2	0	7	1	0	0.74201787	4.039116	2.662005
CN[C@H]1C[C@@H]2O[C@](C)([C@H]1OC)n1c3ccccc3c3c4c(c5c6ccccc6n2c5c31)[C@H](O)NC4=O	[0.41129943502824856]	CCOC(=O)c1csc(=C(\N3NC(C(/C)C)=N\C(=O)C)[C@@H]3)ncc1=O	0.544238095	<img data-content="rdkit/molecule" src="data:image/png;base64,iVBORw0KGgoAAAANSUhEUgAAAMgAAADICAIAAAAiOjnJAAAABmJLR0QA/wD/AP+gvaeTAAAWF0lEQVR4nO3deVBUV74H8F/TLN0qIBEwbhQgihJxAdEgUYKDLGJGowFfQvq5TdxiSCZGGZJS4jNq1EloMxmVRKSkNDUxiUgnJlikEEHFpXFtFIMKskUEBZq9t9/74zI9SFh6O904/j5lpUxX33MO+O17zz3LbR4iAiGmZmXpBpD/ThQswgQFizBBwSJMULAIExQswgQFizBBwSJMULAIExQswgQFizBBwSJMULAIExQswgQFizBBwSJMULAIExQswgQFizBBw…	2	363.112701088	0.375	-2.42	149.61421277312178	0	2	2	1	0	0	0	1	0	7	1	4	0.7574711	2.1781397	2.7428756
CN[C@H]1C[C@@H]2O[C@](C)([C@H]1OC)n1c3ccccc3c3c4c(c5c6ccccc6n2c5c31)[C@H](O)NC4=O	[0.40857787810383744]	C[C@H]1OC[NH+]=C(C)C(O)(O)C(O)cc1C(O)c1ncccccccccc1Cl	0.574833333	<img data-content="rdkit/molecule" src="data:image/png;base64,iVBORw0KGgoAAAANSUhEUgAAAMgAAADICAIAAAAiOjnJAAAABmJLR0QA/wD/AP+gvaeTAAAgAElEQVR4nO2deVyU1f7HP8PMMCACKsqSaeJSCSIqv9RCr6l0Q0W9iEsuKKbijmYLmhZl2iUrQ+umXpcbWC7kvZq54pVUXNKQ3CBTyA1ERDZFlmFmvr8/Do3IMgwzzxnAe94vXryeeZjnnDPM5znPOd/zPd+vjIggEEiNVX03QPBkIoQl4IIQloALQlgCLghhCbgghCXgghCWgAtCWAIuCGEJuCCEJeCCEJaAC0JYAi4IYQm4IIQl4IIQloALQlgCLghhCbggh…	2	421.15247603209	0.3333333333333333	-2.129999999999999	174.2732042524906	0	2	2	0	0	0	0	3	0	6	5	2	0.8657998	3.7367687	2.4597
C[C@@H]1C=CC(c2nn(C3=CCCC(C(=O)NCc4ccc(P(=O)(O)O)c(P(=O)(O)O)c4)=C3)c3ncnc(N)c23)=CC1	[0.40683760683760684]	[NH+](C1CC(C(=O)[C@H](C)c1coc2)ccc2cccccc2Cl)c1C2[C@H]1F	0.574680952	<img data-content="rdkit/molecule" src="data:image/png;base64,iVBORw0KGgoAAAANSUhEUgAAAMgAAADICAIAAAAiOjnJAAAABmJLR0QA/wD/AP+gvaeTAAAgAElEQVR4nO2dd1wU19rHny0sTSnqLk2qEA1qYpdmiaISxJioq4kJarxGUxSTmFxjcl/RRO8lllxMolEQDTE2jLk0K4JRFBvFKBALfZGFpS2w1N3lvH8cnayUZcvM7gLz/fDHzmHmzDPw23OeOec5z2EghICGhmyY+jaApm9CC4uGEmhh0VACLSwaSqCFRUMJtLBoKIEWFg0l0MKioQRaWDSUQAuLhhJoYdFQAi0sGkqghUVDCbSwaCiBFhYNJdDCoqEEWlg0l…	5	373.12393623209	0.38095238095238093	-1.9099999999999995	157.17088165150582	2	3	5	0	0	0	0	6	4	3	1	0	0.808712	2.6908412	2.397111
CC(=O)N[C@@H](Cc1ccc(OP(=O)(O)O)cc1)C(=O)N[C@@H](CCC(=O)O)C(=O)NCCC1=CC=C[C@@H]2CCCC[C@H]12	[0.4067952249770432]	CC(C)(C1C(=O)NC(C(=O)NC)C2C=C(C(=O)C)C)c1ccccc2	0.523892857	<img data-content="rdkit/molecule" src="data:image/png;base64,iVBORw0KGgoAAAANSUhEUgAAAMgAAADICAIAAAAiOjnJAAAABmJLR0QA/wD/AP+gvaeTAAAewUlEQVR4nO2de1hU1frHvzMDw11QCJCrikjayVREITBEMTPMy2Pk0YIwdcxjB/Mcj2RaHEvPmbwknTwaZiYnKm+lkRcQUhMDfwTeMSEDFZC7KKMMt5n1+2PROFISM+w9e2Zcn4fHZ/Zmz1rv4HfWfve73vUuESEEDAbXiIU2gGGeMGExeIEJi8ELTFgMXmDCYvACExaDF5iwGLzAhMXgBSYsBi8wYTF4gQmLwQtMWAxeYMJi8AITFoMXmLAYvMCExeAFJiwGL…	2	342.194342692	0.45	-2.4299999999999993	148.487367432917	1	1	2	2	0	0	0	3	0	3	2	3	0.81320566	3.3668807	1.2348738
CN1CCN(c2ccc(Nc3ncc4c(n3)N3CCC(=O)N3C(c3cc(O)ccc3Cl)=C4)cc2)CC1	[0.40656284760845385]	COc(cc1c2cc(C2=N)[C@](C)(Cl)C(C)CC(C)C2)nc12	0.600648148	<img data-content="rdkit/molecule" src="data:image/png;base64,iVBORw0KGgoAAAANSUhEUgAAAMgAAADICAIAAAAiOjnJAAAABmJLR0QA/wD/AP+gvaeTAAAakUlEQVR4nO2deVhTx9rA3ySQAIIscUHFBeuKC2DUKqBYxLXWWiq2WpfW2qi1Lq1L6orVem9svS73qb2A3roUa8VbF1pRxAVZVLwC1wVBbRUXNhEUIksgyXx/DD2myBKSM4l8vr+Hh8cczznzHvhxzsycmXcEhBBAEL4RWjoA5P8nKBbCBBQLYQKKhTABxUKYgGIhTECxECagWAgTUCyECSgWwgQUC2ECioUwAcVCmIBiIUxAsRAmoFgIE1AshAkoFsIEFAthA…	4	304.13424097200004	0.5294117647058824	-1.35	130.48950724254826	3	1	4	0	0	0	0	3	2	3	1	1	0.8746291	1.9170847	2.9501805
CC1(C)c2cc(C3CCN(C4COC4)CC3)ccc2C(=O)c2c1[nH]c1cc(C#N)ccc21	[0.4061224489795918]	C[C@](O)NC(=O)c1ccc(-c2cnc(C)ccccc[nH+]c1=O)C(C)C(C)[C@H]2	0.62442316	<img data-content="rdkit/molecule" src="data:image/png;base64,iVBORw0KGgoAAAANSUhEUgAAAMgAAADICAIAAAAiOjnJAAAABmJLR0QA/wD/AP+gvaeTAAAeTUlEQVR4nO2da1hTV9bH/4GEq9wpqAWsKKIUtF5xBCkq5RkteKlFBuulWot4qVVbmymj8sw4nWZmtFK1atS2g5cqYB3GS7VCq62gKNUqArWgoIhURQwak0BIst4PB/NSrVaTc5KQnN+n4+GctVbkz947e6+9toCIwMPDNnbmDoDHOuGFxcMJvLB4OIEXFg8n8MLi4QReWDycwAuLhxN4YfFwAi8sHk7ghcXDCbyweDiBFxYPJ/DC4uEEXlg8nMALi4cTeGHxc…	2	380.19686811209	0.2727272727272727	-2.86	164.9108751327117	1	0	1	1	0	1	1	2	0	4	2	2	0.8315123	3.312619	3.8945403
CN1CCN(c2ccc(Nc3ncc4c(n3)N3CCC(=O)N3C(c3cc(O)ccc3Cl)=C4)cc2)CC1	[0.4061085972850679]	CC(=O)Oc1cc(Cl)ncc1-c1cnc(N)cccc(F)ccnc1	0.6033333329999999	<img data-content="rdkit/molecule" src="data:image/png;base64,iVBORw0KGgoAAAANSUhEUgAAAMgAAADICAIAAAAiOjnJAAAABmJLR0QA/wD/AP+gvaeTAAAca0lEQVR4nO2deViTV/bHT0gCAmFXqWgRUBnFDcWqiAVUqBuWqoNW0altnWirxd/4dAadtuI4OkPryCAdn5ZaW9EWLdWpUpcqahUICooiouLCIosWZElMCIEs5/fHpSlDLQXz3rzE3s/DH8lLuOe84fve5dx7zxUgIjAYXGPFtwOMpxMmLAYVmLAYVGDCYlCBCYtBBSYsBhWYsBhUYMJiUIEJi0EFJiwGFZiwGFRgwmJQgQmLQQUmLAYVmLAYVGDCYlCBCYtBB…	2	360.07893158800005	0.058823529411764705	-3.0599999999999996	148.14051781902802	0	1	1	0	0	1	1	0	0	6	1	2	0.7021953	1.8506178	3.0250106
C[C@H]1C=CC(c2nn(C3=CCCC(C(=O)NCc4ccc(P(=O)(O)O)c(P(=O)(O)O)c4)=C3)c3ncnc(N)c23)=CC1	[0.4059462550028588]	COC[C@]1(C(=O)c2ccc([C@H]3)CN(C)C)cc2C(Br)C(C3)cc1	0.548633333	<img data-content="rdkit/molecule" src="data:image/png;base64,iVBORw0KGgoAAAANSUhEUgAAAMgAAADICAIAAAAiOjnJAAAABmJLR0QA/wD/AP+gvaeTAAAYbklEQVR4nO2de1yUVfrAn2EYEEQucVOKUMRCBE0nr7hmiojFD8y7Kf0yZdKP7mQXIy+FuG6NpsZauJLh7rS5fhzWUHCVGH+4chFbJRERxWuoSCFyZ4BhZp7fH4emCRUHeA8oPd+/ppd5zzlT3973nOec8xwRIgJBCI1FdzeA6JmQWAQXSCyCCyQWwQUSi+ACiUVwgcQiuEBiEVwgsQgukFgEF0gsggskFsEFEovgAolFcIHEIrhAYhFcILEILpBYBBdILIILJ…	3	376.091216076	0.47368421052631576	-0.97	146.43475210303916	3	0	3	0	0	0	0	3	3	3	0	4	0.8071721	2.326411	3.9675736
CCN1C(=O)C(C)(C)c2cc3[nH]c4c(c3cc21)CCCc1c(C)n[nH]c1-4	[0.4058752997601918]	C[C@@H](c1ccccc1OC#N)C(=O)NC(C(F)cccccc1F)C(=O)C1	0.595690476	<img data-content="rdkit/molecule" src="data:image/png;base64,iVBORw0KGgoAAAANSUhEUgAAAMgAAADICAIAAAAiOjnJAAAABmJLR0QA/wD/AP+gvaeTAAAfuUlEQVR4nO2deVyU1f7HPzMDIyDgAiGIIrgg4o7k0pBoKW7YxTXFpszK0mpKu0aLhdJVsEy5ebvK1Ra0NMe0IPlpWm6Y1wUtFHNDWS6IQBKLgAwzc35/HBgRZJjlOTNMnPeLP3yOz3POl+Ez55znnO/5fkWEEHA4QiO2tgGcvyZcWBwmcGFxmMCFxWECFxaHCVxYHCZwYXGYwIXFYQIXFocJXFgcJnBhcZjAhcVhAhcWhwlcWBwmcGFxmMCFxWECFxaHCVxYH…	2	372.12854887599997	0.25	-3.269999999999999	155.1760545714911	1	0	1	1	1	0	1	3	0	4	1	4	0.84551483	2.7764056	2.213892
C[C@@H]1C=CC(c2nn(C3=CCCC(C(=O)NCc4ccc(P(=O)(O)O)c(P(=O)(O)O)c4)=C3)c3ncnc(N)c23)=CC1	[0.40450704225352113]	CC(OC1C(C(C)C)c1ccc(C(=C)ncc2c(C)ncc1=O)O)[C@H]2Ccco1	0.64135119	<img data-content="rdkit/molecule" src="data:image/png;base64,iVBORw0KGgoAAAANSUhEUgAAAMgAAADICAIAAAAiOjnJAAAABmJLR0QA/wD/AP+gvaeTAAAbXUlEQVR4nO2deVhTx/rH32wkgBEERVG8ClUR1FoFccENd6uouDxVW9zaUms1l260tveKei0ut7bYp7Witr2oV20rKrhed39qBVxQiSBugFgVBCFgEEJy3t8fY9MUkIYkk3Ni5/PwR85Jzswb8j0zc2be9x0RIgKDYWvEfBvAeD5hwmJQgQmLQQUmLAYVmLAYVGDCYlCBCYtBBSYsBhWYsBhUYMJiUIEJi0EFJiwGFZiwGFRgwmJQgQmLQQUmLAYVmLAYVGDCY…	3	396.2049073759999	0.43478260869565216	-2.73	171.27596020601973	1	2	3	0	0	0	0	4	0	6	1	1	0.68647647	2.3451602	4.03469
CC(=O)N[C@@H](Cc1ccc(OP(=O)(O)O)cc1)C(=O)N[C@@H](CCC(=O)O)C(=O)N[C@@H](CCC1CCCCC1)C(N)=O	[0.40350877192982454]	C(C)c(C(O)C1CC(C(C(=O)NC2(C)C(C(C)C)O)n2)NC)C1	0.39452381	<img data-content="rdkit/molecule" src="data:image/png;base64,iVBORw0KGgoAAAANSUhEUgAAAMgAAADICAIAAAAiOjnJAAAABmJLR0QA/wD/AP+gvaeTAAAXb0lEQVR4nO3dfVTUVf4H8PcMD4OAmoqKg4hiaGKuiYoUPkHklmG6GpTpeJQCjZSzaob9SsdsTdxS59TRZOtoI7aa7moC7i6iZiCGD+nSAVN0cVeG4WERUBAYYOb+/rg4uYmAM3PnO+rndTqdAb9z7wXe8324D9+vjDEGQmxNLnUDyMOJgkWEoGARIShYRAgKFhGCgkWEoGARIShYRAgKFhGCgkWEoGARIShYRAgKFhGCgkWEoGARIShYRAgKFhGCgkWEoGARI…	2	327.252191916	0.9411764705882353	-0.6900000000000002	138.9662387063767	1	1	2	1	0	0	0	7	0	5	5	7	0.8209726	2.6719422	2.3844032
CO[C@@H]1[C@H](N(C)C(=O)c2ccccc2)C[C@H]2O[C@]1(C)n1c3ccccc3c3c4c(c5c6ccccc6n2c5c31)C(=O)NC4	[0.4012380416432189]	ClC(C)C1C(C)C(N2C(=O)C(F)scc2OC(C)(C)C)C1	0.45447619	<img data-content="rdkit/molecule" src="data:image/png;base64,iVBORw0KGgoAAAANSUhEUgAAAMgAAADICAIAAAAiOjnJAAAABmJLR0QA/wD/AP+gvaeTAAAdbUlEQVR4nO2daViU19nH/7MAwzYisiOyuaKCARUVjRIwEjRRY6malBKtSjSVXKlJyetrQ5aacr2pBmNsITFNicEIbhG1icadiFEHEESNrCIgYRsYFoHZzvvhMYgs4zDzPDODPb8rH+DhnPvcTv5ztuec++YRQkChsA3f2A5QnkyosCicQIVF4QQqLAonUGFROIEKi8IJVFgUTqDConACFRaFE6iwKJxAhUXhBCosCidQYVE4gQqLwglUWBROoMKicAIVFoUTq…	2	335.112205876	0.8	-0.4200000000000001	134.7739879450665	1	1	2	1	0	0	0	5	0	3	0	3	0.8629544	3.25721	2.1033802
COc1cc(-c2nn([C@@H]3CC[C@@H](N4CCN(C)CC4)CC3)c3ncnc(N)c23)ccc1NC(=O)OCc1ccccc1	[0.4011159330440174]	COC(=O)c1c2cccccc(OC(=O)Oc3cc(C)cccc(C)cc3=O)cc1-2	0.670153846	<img data-content="rdkit/molecule" src="data:image/png;base64,iVBORw0KGgoAAAANSUhEUgAAAMgAAADICAIAAAAiOjnJAAAABmJLR0QA/wD/AP+gvaeTAAAeeUlEQVR4nO2de1zT1f/H39sYA7kIBuOOgpdKjBKlUkQNZl81KP19JU3EVBT7VqBlRunXMDXD0sS0FDQJvBVo5qVQ8ZaAoo00TcQbIHzVAcr9Msa29++Pg4tQYGyfs6Ge56M/BvvsfN7Ya+ecz/t2eIgIDAbX8I1tAOPRhAmLQQUmLAYVmLAYVGDCYlCBCYtBBSYsBhWYsBhUYMJiUIEJi0EFJiwGFZiwGFRgwmJQgQmLQQUmLAYVmLAYVGDCYlCBCYtBBSYsB…	3	404.12598836	0.125	-3.9299999999999993	173.6376705136348	3	0	3	0	0	0	0	0	0	6	0	3	0.67930496	2.8314977	2.965879
C[C@@H]1C=CC(c2nn(C3=CCCC(C(=O)NCc4ccc(P(=O)(O)O)c(P(=O)(O)O)c4)=C3)c3ncnc(N)c23)=CC1	[0.40033879164313946]	C[C@@H]1CC(C(F)oc(C#N)(=O)C(=O)NC(F)c(C)nc(Cl)c1C)C	0.579547619	<img data-content="rdkit/molecule" src="data:image/png;base64,iVBORw0KGgoAAAANSUhEUgAAAMgAAADICAIAAAAiOjnJAAAABmJLR0QA/wD/AP+gvaeTAAAf+ElEQVR4nO2de1hU1frHvzPDMDDcUbkJgiAgKWIHzXtkImBNVBYdPT6a5pHs8qPsIs9JC88xj6Q+xSkLpYuXMBRLDT1HBfMSaakRkkkKiOBtGO53ZmBm3t8fGwcEBcHZe2aY/Xl8fNibtdf7DnxZa+11eV8BEYGHR98IDe0Az8CEFxYPK/DC4mEFXlg8rMALi4cVeGHxsAIvLB5W4IXFwwq8sHhYgRcWDyvwwuJhBV5YPKzAC4uHFXhh8bACLyweVuCFxcMKv…	1	362.108300588	0.6666666666666666	-1.7200000000000002	143.06169725693402	0	1	1	1	0	0	0	5	0	5	1	0	0.744804	2.1008759	1.671064
C[C@H]1C=CC(c2nn(C3=CCCC(C(=O)NCc4ccc(P(=O)(O)O)c(P(=O)(O)O)c4)=C3)c3ncnc(N)c23)=CC1	[0.39920948616600793]	COc1ccc([C@H]2SC[C@H]3C(C#N)[n-]c3ccc2)NC(C)C(Cl)C(Cl)cccc1	0.563717325	<img data-content="rdkit/molecule" src="data:image/png;base64,iVBORw0KGgoAAAANSUhEUgAAAMgAAADICAIAAAAiOjnJAAAABmJLR0QA/wD/AP+gvaeTAAAdEUlEQVR4nO2deVzUVffHz3dgBmTHhUVMNlEDc2HRNBcsUilBKkmfXHIvS9FcIpdSf/VKMFPKRx80FTF7pZiPS5aamQsCKqsKiAiICriwDSAwMMyc3x/X5plAYJj53hkG7vvFHzPD957vmRcfzr3fu5zDISIwGHwj0LUDjI4JExaDCkxYDCowYTGowITFoAITFoMKTFgMKjBhMajAhMWgAhMWgwpMWAwqMGExqMCExaACExaDCkxYDCowYTGowITFoAITFoMKT…	3	448.10226232791	0.4090909090909091	-1.7399999999999993	186.5834155337854	0	3	3	0	0	0	0	6	0	4	1	2	0.8800988	2.5939229	3.7785296
CC[C@@H](C)[C@H](NC(=O)[C@@H]1CCC(=O)N[C@@H](Cc2ccc(OP(=O)(O)O)cc2)C(=O)N[C@@H](CCC(=O)O)C(=O)N1)C(=O)O	[0.39862879529872675]	CC(=O)N(C(C(O)=O)c1C[C@@H](F)N(C)C(C(C)C)C(Br)=O)C1	0.5671666670000001	<img data-content="rdkit/molecule" src="data:image/png;base64,iVBORw0KGgoAAAANSUhEUgAAAMgAAADICAIAAAAiOjnJAAAABmJLR0QA/wD/AP+gvaeTAAAZP0lEQVR4nO3deVxTV9oH8OcmISwBAUElsrmigvhaQX0HXNCKqOBYp9KqdbdVu7ig49JxQUemg1pHdLBapaNA3UAqta8VilrHrVJRK4oLmywFlcUgSwAT8rx/3BQQWUKScy/g+X78g4vJvQ/64+bcc869h0FEoCh9E/BdANUx0WBRRNBgUUTQYFFE0GBRRNBgUUTQYFFE0GBRRNBgUUTQYFFE0GBRRNBgUUTQYFFE0GBRRNBgUUTQYFFE0GBRRNBgUUTQYFFE0…	1	380.07469750399997	0.7857142857142857	-1.0200000000000002	137.30921776275784	0	1	1	1	0	0	0	4	0	4	1	7	0.7149533	3.3558059	2.652266
C[C@H]1C=CC(c2nn(C3=CCCC(C(=O)NCc4ccc(P(=O)(O)O)c(P(=O)(O)O)c4)=C3)c3ncnc(N)c23)=CC1	[0.398074745186863]	Cl(C)(C(C)/N/C(F)(F)SC)n1C(/F)(F)ncc(F)c1F	0.388785714	<img data-content="rdkit/molecule" src="data:image/png;base64,iVBORw0KGgoAAAANSUhEUgAAAMgAAADICAIAAAAiOjnJAAAABmJLR0QA/wD/AP+gvaeTAAAee0lEQVR4nO2dd1xUV77Af9NgaIPSsREwyVqiooM9CioRUGM0BKPGFLMJz3xMM28jPpNdo+u6xJb33NijG9eyhtgSDSgDCGrWkjuA0gQECyAjVaYx9Z73x8VxbMDM3DITz/czfzD33jnnN/DlnHPPPYWHEAIMhm74XAeA+X2CxcIwAhYLwwhYLAwjYLEwjIDFwjACFgvDCFgsDCNgsTCMgMXCMAIWC8MIWCwMI2CxMIyAxcIwAhYLwwhYLAwjYLEwjIDFwjACF…	1	343.034465384	0.6666666666666666	-0.6100000000000001	118.01163985504074	0	1	1	0	0	0	0	1	0	4	1	5	0.8323047	2.6906824	1.7312737
C[C@@H]1C=CC(c2nn(C3=CCCC(C(=O)NCc4ccc(P(=O)(O)O)c(P(=O)(O)O)c4)=C3)c3ncnc(N)c23)=CC1	[0.39728353140916806]	Cl(C)(C(=O)NC1CC[C@H](/C(F)/C)C(F)c2=CCC2c(F)c2)C2=C1	0.500148148	<img data-content="rdkit/molecule" src="data:image/png;base64,iVBORw0KGgoAAAANSUhEUgAAAMgAAADICAIAAAAiOjnJAAAABmJLR0QA/wD/AP+gvaeTAAAcTUlEQVR4nO2de1yUVf74P89cgUEEAdcARaFU0EpFXcCQNLygZO0rSbuQt5zKXcfd2nXaflvTDSNNd9YtFVfd7/jaSk0TwTsl4GioDJggCCoIKIiK3G9zPb8/jo4EiMA8Z54HOO+XL17MzDPnfGZ8c55zPwxCCCgUthFwHQClb0LFohCBikUhAhWLQgQqFoUIVCwKEahYFCJQsShEoGJRiEDFohCBikUhAhWLQgQqFoUIVCwKEahYFCJQsShEoGJRiEDFohCBi…	3	347.126376632	0.5882352941176471	-1.23	136.31528727606997	2	1	3	1	0	0	0	5	2	1	1	1	0.7976943	3.5558941	1.7207983
COc1cc(Cc2nn([C@@H]3CC[C@@H](N4CCN(C)CC4)CC3)c3ncnc(N)c23)ccc1NC(=O)[C@@H]1C[C@H]1c1ccccc1	[0.3972602739726027]	NC(C)(CO)C(Cl)C(N)CN1C[C@](C)(C(=O)[C@H]2C)C(C(c3ccccc3)C2)C1	0.565738095	<img data-content="rdkit/molecule" src="data:image/png;base64,iVBORw0KGgoAAAANSUhEUgAAAMgAAADICAIAAAAiOjnJAAAABmJLR0QA/wD/AP+gvaeTAAAaF0lEQVR4nO2daVhTVxqAvywkKBBb1GFVkUVAraK4b6jgVqvT0Um141o7D9YO0qm1RqzKtE7t7bS2bvNgHPsorStSLY5op1gtiqMOotQFCoQAiqCIQkBC9jM/Dl6jAgZyTxY9769wk5zzIa/nnnvu+b7LQwgBhcI1fHsHQHk+oWJRiEDFohCBikUhAhWLQgQqFoUIVCwKEahYFCJQsShEoGJRiEDFohCBikUhAhWLQgQqFoUIVCwKEahYFCJQsShEoGJRiEDFo…	3	407.233955008	0.6818181818181818	-0.9800000000000001	172.95745178613444	1	1	2	0	1	0	1	7	0	5	3	6	0.8438577	3.1486852	2.9587665
C[C@@H]1C=CC(c2nn(C3=CCCC(C(=O)NCc4ccc(P(=O)(O)O)c(P(=O)(O)O)c4)=C3)c3ncnc(N)c23)=CC1	[0.39716713881019833]	Fc1oc(C)cc2cc(NC(=O)Nc3[n+]nc3)nc(C)cccc2cc1F	0.5265	<img data-content="rdkit/molecule" src="data:image/png;base64,iVBORw0KGgoAAAANSUhEUgAAAMgAAADICAIAAAAiOjnJAAAABmJLR0QA/wD/AP+gvaeTAAAa/0lEQVR4nO2deViU1f7Av8MMu7IvVxzZXFnEBck1y8AtNQ2CTMN4zNDEtOfalXv1Saz0hln+Rrsto6aiXvWSUmmaSmoqoiiVwgBuiIAMywDDQGyzvN/fH4dGQkCW9wAj5/Pw+Awz73vOeeUz5z3vWb5HgIjAYPCNUXcXgPF0wsRiUIGJxaACE4tBBSYWgwpMLAYVmFgMKjCxGFRgYjGowMRiUIGJxaACE4tBBSYWgwpMLAYVmFgMKjCxGFRgYjGowMRiUIGJx…	3	371.11883258009	0.1111111111111111	-3.619999999999999	153.15012129931318	0	3	3	2	0	0	0	0	0	5	2	0	0.69899726	1.9606398	4.595545
C[C@H]1C=CC(c2nn(C3=CCCC(C(=O)NCc4ccc(P(=O)(O)O)c(P(=O)(O)O)c4)=C3)c3ncnc(N)c23)=CC1	[0.3965616045845272]	C(cccccc1CC)ccccc(=O)n(C(=O)NC2ccc(Cl)cc(C)[n+]2)[C@](C)s1	0.56347619	<img data-content="rdkit/molecule" src="data:image/png;base64,iVBORw0KGgoAAAANSUhEUgAAAMgAAADICAIAAAAiOjnJAAAABmJLR0QA/wD/AP+gvaeTAAAcY0lEQVR4nO2da1hU1frA3w0Dw1UucpOropIapaagRqZRp1KByhshgso5YalnBLOocxLslIpaimadsDI5Ghl/C0UtDZVAMMRBBUZE5H5HLnIbmGFm7/X/sGgiLzjM7D0z4Po9fJhnZu21Xpgfa+299trvohBCQCCwjZ62AyAMT4hYBE4gYhE4gYhF4AQiFoETiFgETiBiETiBiEXgBCIWgROIWAROIGIROIGIReAEIhaBE4hYBE4gYhE4gYhF4AQiFoETiFgET…	2	456.15070220409	0.25	-2.5699999999999994	193.2484749186093	0	2	2	3	0	0	0	1	0	4	1	2	0.7316792	3.006097	3.9658914
C[C@@H]1C=CC(c2nn(C3=CCCC(C(=O)NCc4ccc(P(=O)(O)O)c(P(=O)(O)O)c4)=C3)c3ncnc(N)c23)=CC1	[0.3960739030023095]	C/C(=[N+](C=O)C(ccc(-c3ccccc3)ccc2C)c1ccno2)C1	0.592333333	<img data-content="rdkit/molecule" src="data:image/png;base64,iVBORw0KGgoAAAANSUhEUgAAAMgAAADICAIAAAAiOjnJAAAABmJLR0QA/wD/AP+gvaeTAAAfOElEQVR4nO2de1hU1d7Hv3sGhoswiiAIigLqqxFZiSIKXsg6eXQsUUgNpzSV1JLS9KBP6VhWR9+84OW1KLuMpZ4wUwdRky4qx/vlhCIiCKaJchOQO8PMrPePhftM3OSyN3sP7s/j48PezKz9nc131uW31/othhACCQmukQktQKJjIhlLghckY0nwgmQsCV6QjCXBC5KxJHhBMpYEL0jGkuAFyVgSvCAZS4IXJGNJ8IJkLAlekIwlwQuSsSR4QTKWBC9IxpLgB…	3	333.15975433209	0.19047619047619047	-3.0099999999999993	147.36518268699484	0	2	2	1	1	0	1	1	0	3	0	2	0.8060255	2.2204583	3.1197248
CN[C@H]1C[C@@H]2O[C@](C)([C@H]1OC)n1c3ccccc3c3c4c(c5c6ccccc6n2c5c31)[C@H](O)NC4=O	[0.396045197740113]	Cl(C)c(Oc2ncc(C=N/N2ncc3c(cn3)ccs2)C(=O)C[C@H](C)C)N2	0.623590909	<img data-content="rdkit/molecule" src="data:image/png;base64,iVBORw0KGgoAAAANSUhEUgAAAMgAAADICAIAAAAiOjnJAAAABmJLR0QA/wD/AP+gvaeTAAAdnElEQVR4nO2deXhN1/rHv+fknMyRgUhIDJEQiekagyBEaKuhbgy9qKvXrajfJarEabVEqUq1SBUVV4u2qHlWxBShQWOIEmNUgsQQkch0xv3+/thHipvhTPucnFifx+PZ2Vl7rXcn36y1zlrvel8REYHBMDViSxvAqJ0wYTEEgQmLIQhMWAxBYMJiCAITFkMQmLAYgsCExRAEJiyGIDBhMQSBCYshCExYDEFgwmIIAhMWQxCYsBiCwITFEAQmLIYgMGExBIEJi…	3	408.113522592	0.35294117647058826	-2.2299999999999995	165.31610535904423	0	3	3	0	0	0	0	1	0	9	1	4	0.8040105	2.9448645	2.2064185
CCN1C(=O)C(C)(C)c2cc3[nH]c4c(c3cc21)CCCc1c(C)n[nH]c1-4	[0.3960216998191682]	CC(C)(C1CC([C@@H](CNC(=O)NC2=C(F)nco2)c2ccccc2)C1=O)O	0.6687807020000001	<img data-content="rdkit/molecule" src="data:image/png;base64,iVBORw0KGgoAAAANSUhEUgAAAMgAAADICAIAAAAiOjnJAAAABmJLR0QA/wD/AP+gvaeTAAAf6ElEQVR4nO2daVhT19bHVwZmGZQigoKIrUwCCq8i1VdtHVBBcUKthdapWHsrWq/3wdYKVq819qmV2r5VnK5gW5WrtlWrIA7XOmvEEQgqpoJMXpAhioSEs94POx4pagjJOUHC/j18yCHn7LUD/+xxrbUFiAgUCtcIW7sCFNOECovCC1RYFF6gwqLwAhUWhReosCi8QIVF4QUqLAovUGFReIEKi8ILVFgUXqDCovACFRaFF6iwKLxAhUXhBSosCi9QYVF4gQqLw…	3	375.1594344039999	0.42105263157894735	-2.7399999999999998	155.52860228344704	1	0	1	2	1	1	2	3	0	5	3	6	0.8165628	2.9549892	1.905006
CN[C@H]1C[C@@H]2O[C@](C)([C@H]1OC)n1c3ccccc3c3c4c(c5c6ccccc6n2c5c31)[C@H](O)NC4=O	[0.39484240687679084]	Clc1c(C)n(C)c(=O)NC(C)c(C)C2(C(=O)NC2=C)cc1	0.5306190479999999	<img data-content="rdkit/molecule" src="data:image/png;base64,iVBORw0KGgoAAAANSUhEUgAAAMgAAADICAIAAAAiOjnJAAAABmJLR0QA/wD/AP+gvaeTAAAgAElEQVR4nO2deVxU9frHP2cWdhEkFMENl0SNXKhbuMJ13HLJe3Nuv+sVrayxxR1t0lK00jtZGrfMwjSvS1lzK6+iueDCFZdU3EXFBEVETBZZAhyYmef3x9eGYRERzplzxs775T8+M/N9HoYP3/Ndn4cjIsjI8I1C7ABkHk5kYckIgiwsGUGQhSUjCLKwZARBFpaMIMjCkhEEWVgygiALS0YQZGHJCIIsLBlBkIUlIwiysGQEQRaWjCDIwpIRBFlYMoIgC0tGE…	2	309.12440456	0.4666666666666667	-1.7499999999999996	129.25383769015951	0	2	2	3	0	0	0	3	0	2	2	0	0.83654493	2.745732	2.3467984
CCN(CC)C/C=C/c1cnc(N)c2c(-c3ccc(NC(=O)c4cc5ccccc5n4C)c(OC)c3)csc12	[0.39425427872860636]	Nc1coc(-c2ccc(C)Nc(C)=C(C(=O)N3C#C3)nc2)c1	0.72002381	<img data-content="rdkit/molecule" src="data:image/png;base64,iVBORw0KGgoAAAANSUhEUgAAAMgAAADICAIAAAAiOjnJAAAABmJLR0QA/wD/AP+gvaeTAAAbFklEQVR4nO2deVRUR/bH7+tmk0WUfXNhM4oGjbghxhVFAyFOTkhcgsk4DjFBSX7BiJOEISajYtQMapxIMCpmFAOemREhCYKgggtGDaK44IJGbJodBLEb6L6/PwrbFqEF+hX9wPocjqfpfl33Nn77VtWtenU5RAQGg29EunaA0TthwmJQgQmLQQUmLAYVmLAYVGDCYlCBCYtBBSYsBhWYsBhUYMJiUIEJi0EFJiwGFZiwGFRgwmJQgQmLQQUmLAYVmLAYVGDCY…	3	294.111675688	0.125	-3.2000000000000006	126.8329365089004	0	1	1	1	0	2	2	0	0	4	2	2	0.7049903	2.667887	3.2559462
CN[C@H]1C[C@@H]2O[C@](C)([C@H]1OC)n1c3ccccc3c3c4c(c5c6ccccc6n2c5c31)[C@H](O)NC4=O	[0.3918531267928858]	C[C@H]1c2ccc(Cl)c(=O)C(C(=O)N2C1)c1C(\C/C\[C@@H](Cl)C)C1	0.46085714299999997	<img data-content="rdkit/molecule" src="data:image/png;base64,iVBORw0KGgoAAAANSUhEUgAAAMgAAADICAIAAAAiOjnJAAAABmJLR0QA/wD/AP+gvaeTAAAVtklEQVR4nO3deVRTZ94H8F9CFjZB9rBUUGtmQFnq2qKjFJEWhdqxqKOFmVqncWytfY9zppk5XR0diz3tDD1OsajHqYytiraVxda6nFbUFzfQQUZUBGUJAYFAIJAQkjzvH49NeUWQ5T65SH6f08Oh4eY+vyRfn3vz3HufKyCEAEJcE/JdABqdMFiICQwWYgKDhZjAYCEmMFiICQwWYgKDhZjAYCEmMFiICQwWYgKDhZjAYCEmMFiICQwWYgKDhZjAYCEmMFiIC…	3	341.094934272	0.6470588235294118	-0.8	140.87103565727332	1	2	3	1	0	0	0	5	0	2	0	4	0.82173145	3.3518953	2.2984917
CO[C@@H]1[C@H](N(C)C(=O)c2ccccc2)C[C@H]2O[C@]1(C)n1c3ccccc3c3c4c(c5c6ccccc6n2c5c31)C(=O)NC4	[0.3909559244419004]	C[C@H]1C[C@@](C)C(C(C)C)N2C[C@H](C(C)(F)C2Cl)OC1=O	0.477715805	<img data-content="rdkit/molecule" src="data:image/png;base64,iVBORw0KGgoAAAANSUhEUgAAAMgAAADICAIAAAAiOjnJAAAABmJLR0QA/wD/AP+gvaeTAAAfR0lEQVR4nO2deVhTx/rH3yQEQoICAUHZBFQU3FAqVql1o1YRRHtFrRqrVXFroy22aX9dcqv3VmxphapXsfZW1ErFa6tIba9gnwqKtIWLC4IIIgRlN5E1kJAzvz+OTREhbDmZhM7n4Q8znjnzBb68Z87MOzMshBAQCPqGjVsAoX9CjEVgBGIsAiMQYxEYgRiLwAjEWARGIMYiMAIxFoERiLEIjECMRWAEYiwCIxBjERiBGIvACMRYBEYgxiIwAjEWgRGIsRjn0…	2	304.14795990799996	0.8666666666666667	-0.3500000000000001	125.3404809518855	0	2	2	0	0	0	0	5	2	3	0	1	0.8246375	3.674391	1.3935691
CN[C@H]1C[C@@H]2O[C@](C)([C@H]1OC)n1c3ccccc3c3c4c(c5c6ccccc6n2c5c31)[C@H](O)NC4=O	[0.3905191873589165]	C(C)c(C(=O)C1C(O[C@H](C)/C2=C/C(C)Cl)nc2)C(C)=N1	0.530261905	<img data-content="rdkit/molecule" src="data:image/png;base64,iVBORw0KGgoAAAANSUhEUgAAAMgAAADICAIAAAAiOjnJAAAABmJLR0QA/wD/AP+gvaeTAAAVxklEQVR4nO3deVhU190H8O+dYd8UBRGDsslrVFCBqgFM4oKa6CBRQ2KrNKkLtUmdp0EjmkXSmDyBaipPrTFoaiTWXamSGqIRlwdaYwOCYgAFBAwVUDYlLAPDnPePqyMiIMI9dxj7+zz+MTPcOefgfLn3LPfeERhjIERqCkM3gDyZKFiECwoW4YKCRbigYBEuKFiECwoW4YKCRbigYBEuKFiECwoW4YKCRbigYBEuKFiECwoW4YKCRbigYBEuKFiECwoW4YKCR…	2	296.129155592	0.6666666666666666	-1.0	124.51615381829187	0	2	2	0	0	0	0	5	0	4	0	3	0.8135861	2.658293	2.701404
CN[C@H]1C[C@@H]2O[C@](C)([C@H]1OC)n1c3ccccc3c3c4c(c5c6ccccc6n2c5c31)[C@H](O)NC4=O	[0.3898111047510017]	C(C(ccccccc1O)c1sc(Cl)c1)cc(C(=O)NC(=O)N[C@H](N)CC)ccc1=O	0.540625974	<img data-content="rdkit/molecule" src="data:image/png;base64,iVBORw0KGgoAAAANSUhEUgAAAMgAAADICAIAAAAiOjnJAAAABmJLR0QA/wD/AP+gvaeTAAAc8ElEQVR4nO2de1xU1drHf3NhhosikAriDURKkYNKvqFiiXlJUjtqoaaZdk5ZZt5veUzRCsE3TY6ek5KmaXqUTO01BRUNTQPNCyIQNxEUlEvAwDDgDMzMev9YNpF6kJnZa2bQ9f34x/7sPetZj8Nv1m0/61kiQgg4HKERW9sBzuMJFxaHCVxYHCZwYXGYwIXFYQIXFocJXFgcJnBhcZjAhcVhAhcWhwlcWBwmcGFxmMCFxWECFxaHCVxYHCZwYXGYwIXFYQIXF…	2	461.117604928	0.22727272727272727	-2.8099999999999996	189.70894326661306	1	1	2	3	0	0	0	2	0	6	4	3	0.7449794	3.5474167	2.0700407
Cc1[nH]c(/C=C2\C(=O)Nc3ccc(S(=O)(=O)Cc4c(Cl)cccc4Cl)cc32)c(C)c1C(=O)N1CCC[C@@H]1CN1CCCC1	[0.3895796329188869]	C1CCC(C(=O)NC2ccoc(C)(C)C1C([NH+]2C1O)C)C1	0.475640351	<img data-content="rdkit/molecule" src="data:image/png;base64,iVBORw0KGgoAAAANSUhEUgAAAMgAAADICAIAAAAiOjnJAAAABmJLR0QA/wD/AP+gvaeTAAAdvElEQVR4nO2de1hU1frHv3NhgEFBlIuIKSJqat7CYwdFVJjK0vJojulRDK3IUsmy02gmnNNF8ZjGOT5Uo6fULC8U2TE7/hDTEjNLSRO8i4pXvCH3YYaZeX9/LBzwAsLM3nsGXJ9n/tDN2ut9B7577bXXft93yYgIHI7QyJ3tAKd5woXFEQUuLI4ocGFxRIELiyMKXFgcUeDC4ogCFxZHFLiwOKLAhcURBS4sjihwYXFEgQuLIwpcWBxR4MLiiAIXFkcUuLA4o…	3	295.20161914409	0.8125	-1.07	125.88528318656478	0	3	3	1	0	0	0	6	3	3	3	0	0.7823326	3.498493	1.4931992
CC1=CCC[C@@H]2[C@@]1(C)CC[C@H](C)[C@@]2(C)CC1=C(O)C(=O)C=C(NCCC(C)C)C1=O	[0.38822447102115915]	CC(=O)Nc1cc(C(C)C(CC1C[C@]12)C(C)C)cc(OC(C)C)c(C)ccc2c1	0.6236666670000001	<img data-content="rdkit/molecule" src="data:image/png;base64,iVBORw0KGgoAAAANSUhEUgAAAMgAAADICAIAAAAiOjnJAAAABmJLR0QA/wD/AP+gvaeTAAAf9klEQVR4nO2de1xU1RbH15mBAXQAeT+kwEEQoaskvsi3YoXSRa1JP+iQZNLHtMmrdrH62JTVFR8VevUWptkEVuKLMA1Bk3zgC0wSDFQE5SkveQjDY2b2/WPraQSEmeGcOQPs7x98mMOZvTbMj332XnuvtSiEEBAITMPjugOEvgkRFoEViLAIrECERWAFIiwCKxBhEViBCIvACkRYBFYgwiKwAhEWgRWIsAisQIRFYAUiLAIrEGERWIEIi8AKRFgEViDCIrACE…	3	394.274604392	0.5384615384615384	-2.03	176.22222477939445	3	0	3	1	0	0	0	3	2	2	1	4	0.80076766	2.9053347	3.54955
CC1=CCC[C@@H]2[C@@]1(C)CC[C@H](C)[C@@]2(C)CC1=C(O)C(=O)C=C(NCCC(C)C)C1=O	[0.38798283261802574]	C[C@H]1/ccc2c(cc(C(=C)C(N)C/C=O)NC(cccco2)C(=C)C)C1C	0.543642857	<img data-content="rdkit/molecule" src="data:image/png;base64,iVBORw0KGgoAAAANSUhEUgAAAMgAAADICAIAAAAiOjnJAAAABmJLR0QA/wD/AP+gvaeTAAAgAElEQVR4nO2de1hU1frH35lhhuEmNxMEJO4iKKKoHLSTipfsBIma5Q01PSfzUqaheOn80DopZQnkDSsxjqlpaCesNC+gooiKFxRQQVCUizqACMowzOX9/bFwS6IosNfeM7I/T0/P3ovNu9bId9Zae613va8IEUFAgG3EfDdA4MVEEJYAFQRhCVBBEJYAFQRhCVBBEJYAFQRhCVBBEJYAFQRhCVBBEJYAFQRhCVBBEJYAFQRhCVBBEJYAFQRhCVBBEJYAFQRhC…	2	366.23072819999993	0.34782608695652173	-2.5899999999999994	162.0939142223781	1	1	2	0	0	0	0	4	0	4	2	5	0.55963355	2.6953764	2.498324
CO[C@@H]1[C@H](N(C)C(=O)c2ccccc2)C[C@H]2O[C@]1(C)n1c3ccccc3c3c4c(c5c6ccccc6n2c5c31)C(=O)NC4	[0.38760563380281693]	C=COC(C1C(c1cn(F)C(F)nc1)C)CN1C(/C(C)F)F	0.50697619	<img data-content="rdkit/molecule" src="data:image/png;base64,iVBORw0KGgoAAAANSUhEUgAAAMgAAADICAIAAAAiOjnJAAAABmJLR0QA/wD/AP+gvaeTAAAbl0lEQVR4nO2deVyTV9bHTxaCkCCC7CAQVBTFlbpU64ZodQaXFrE6L1ZrW6pWmbb6SkfL0NZ+xtQuw8elSttRGau12I7WqtMR21HcXndRFEX2XVFEAsGEJOf942KMohhCnucm4X4/+YPc3OeeQ/hx7n6vABGBwbA0QtoOMOwTJiwGJzBhMTiBCYvBCUxYDE5gwmJwAhMWgxOYsBicwITF4AQmLAYnMGExOIEJi8EJTFgMTmDCYnACExaDE5iwGJzAhMXgBCYsB…	2	321.146425108	0.6428571428571429	-1.7300000000000002	126.21858488157716	1	1	2	0	0	0	0	6	0	4	0	4	0.8280522	2.8349843	1.5568098
CO[C@@H]1[C@H](N(C)C(=O)c2ccccc2)C[C@H]2O[C@]1(C)n1c3ccccc3c3c4c(c5c6ccccc6n2c5c31)C(=O)NC4	[0.3875570776255708]	OCC(NC(OC1cccccc1CC(F)(\N=O)C)C)C(=O)/C1C\N=N1	0.590559524	<img data-content="rdkit/molecule" src="data:image/png;base64,iVBORw0KGgoAAAANSUhEUgAAAMgAAADICAIAAAAiOjnJAAAABmJLR0QA/wD/AP+gvaeTAAAZcklEQVR4nO2deXxM5/7HPzOTySqJRGwhIYurQpQMl1tSQaxN6CK2VyM3Srhuf7ooQdsXWi2q91arrcZVFLeVaBS1lJDSuGIZoRpNSMWSlJBlIusks3x/fzwjlkQkM+fJwvN++WNyZs73+eKdM8855/t8j4yIIBBIjbyxExA8ngixBFwQYgm4IMQScEGIJeCCEEvABSGWgAtCLAEXhFgCLgixBFwQYgm4IMQScEGIJeCCEEvABSGWgAtCLAEXhFgCLgixBFwQY…	2	366.1703334360001	0.5882352941176471	-2.1	150.4240619515646	1	1	2	0	0	0	0	5	0	8	2	10	0.78495634	1.9683989	2.316968
C[C@@H]1C=CC(c2nn(C3=CCCC(C(=O)NCc4ccc(P(=O)(O)O)c(P(=O)(O)O)c4)=C3)c3ncnc(N)c23)=CC1	[0.38742857142857146]	COC(=O)c1ccc(CNC(C(=O)N=C2C=C/c2cccc1)c1COC)=C1	0.594763425	<img data-content="rdkit/molecule" src="data:image/png;base64,iVBORw0KGgoAAAANSUhEUgAAAMgAAADICAIAAAAiOjnJAAAABmJLR0QA/wD/AP+gvaeTAAAerElEQVR4nO2de1hU1frHvzMwgMBwszC8cAQvoOQhwzIhTW3QErylWFRoiY2WhpdSNDPzHNPx8TxmPr9OjtdM7diUN7yljCgiqB1AE1BBAUUFEZXLDFdnZv3+WDrOIcULe+0BXJ/HPzYbZr3vOJ9Ze+2110VCCAGHIzRSayfAaZlwsThM4GJxmMDF4jCBi8VhAheLwwQuFocJXCwOE7hYHCZwsThM4GJxmMDF4jCBi8VhAheLwwQuFocJXCwOE7hYHCZwsThM4…	4	366.157957184	0.2857142857142857	-2.829999999999999	157.87830099063794	1	3	4	1	0	0	0	2	2	5	1	3	0.89345944	2.5133374	3.535079
CC1=CCC[C@@H]2[C@@]1(C)CC[C@H](C)[C@@]2(C)CC1=C(O)C(=O)C=C(NCCC(C)C)C1=O	[0.3871513102282333]	C12c(F)cc(c1)C(=O)NC(=O)C(C(C(=O)C2C(=C)CCC(C)C)C1=O)c1	0.645416667	<img data-content="rdkit/molecule" src="data:image/png;base64,iVBORw0KGgoAAAANSUhEUgAAAMgAAADICAIAAAAiOjnJAAAABmJLR0QA/wD/AP+gvaeTAAAdUUlEQVR4nO2da1hTx9bHVwKBgCgBREBERLTetYI3xAtaqq0mKlDk1IrU+kifVk1tq2KrFqttpVWP0VpPUXssXl41WkXwjqJVwKNF0RZvVVBQEUXCHUIgWe+HwUhREcKeXGB+n8LOzszs8M+amTVr1vAQERgMruEbugGM5gkTFoMKTFgMKjBhMajAhMWgAhMWgwpMWAwqMGExqMCExaACExaDCkxYDCowYTGowITFoAITFoMKTFgMKjBhMajAhMWgAhMWgwpMW…	3	359.15328640399997	0.5	-2.37	150.948334630934	2	1	3	2	0	0	0	4	2	4	1	4	0.805924	2.7064142	2.7065387
CC1=CCC[C@@H]2[C@@]1(C)CC[C@H](C)[C@@]2(C)CC1=C(O)C(=O)C=C(NCCC(C)C)C1=O	[0.3858267716535433]	CC(C)(C(C(=O)C(C)(C)C(=O)C2=N/c(F)n2)c2c1ccc2)c1	0.584690476	<img data-content="rdkit/molecule" src="data:image/png;base64,iVBORw0KGgoAAAANSUhEUgAAAMgAAADICAIAAAAiOjnJAAAABmJLR0QA/wD/AP+gvaeTAAAcMUlEQVR4nO2de1yUVf7Hv88wAwwgoqggKgS6qKhAa9zEvOLmJkqu4SVlsRuZKaW7SeXPF9XqSi/dlcpLVLYLaptoooC1BaUsXlLRFBUvCAqKodxvM9zm+f7+OPg0IAzPzDxnBvK8X/zhGR7OOcLnObfv5XCICAyG1MjM3QHGbxMmLAYVmLAYVGDCYlCBCYtBBSYsBhWYsBhUYMJiUIEJi0EFJiwGFZiwGFRgwmJQgQmLQQUmLAYVmLAYVGDCYlCBCYtBBSYsB…	3	300.127406004	0.4117647058823529	-2.1699999999999995	127.77124687576882	2	1	3	0	0	0	0	1	0	4	0	4	0.780213	2.34706	2.0097299
C[C@@H]1C=CC(c2nn(C3=CCCC(C(=O)NCc4ccc(P(=O)(O)O)c(P(=O)(O)O)c4)=C3)c3ncnc(N)c23)=CC1	[0.3856733524355301]	N=c1ccc(Cl)c(CNC[NH](=O)[nH]nccc(C1=NN/C)c1=O)cc1	0.5127593979999999	<img data-content="rdkit/molecule" src="data:image/png;base64,iVBORw0KGgoAAAANSUhEUgAAAMgAAADICAIAAAAiOjnJAAAABmJLR0QA/wD/AP+gvaeTAAAd7UlEQVR4nO2deVRT1/bH900YI2qDkjA4oIIoPKHKK3VABUScUi190vYtlfXqTB/Gqq36Xq2orVZafaVVsUWlYCeHgpbB/lSqLQ44giJQFEWUKYRBRA2EIfv3xwmBOkDAezPg+aws170n956zL35zzrln2JtBRKBQ2IanbwMoXRMqLAonUGFROIEKi8IJVFgUTqDConACFRaFE6iwKJxAhUXhBCosCidQYVE4gQqLwglUWBROoMKicAIVFoUTqLAonECFReEEK…	2	363.121050496	0.2	-2.5899999999999994	149.08725102490348	1	1	2	0	0	0	0	1	2	8	5	1	0.660876	2.5104637	0.59410584
C[C@@H]1C=CC(c2nn(C3=CCCC(C(=O)NCc4ccc(P(=O)(O)O)c(P(=O)(O)O)c4)=C3)c3ncnc(N)c23)=CC1	[0.3851428571428571]	C[C@H](C(C(=O)N1CC(=C[NH+]3C(C(C)C32)n2)C1=O)NC(C(C#N)(F)F)F)F	0.5778854489999999	<img data-content="rdkit/molecule" src="data:image/png;base64,iVBORw0KGgoAAAANSUhEUgAAAMgAAADICAIAAAAiOjnJAAAABmJLR0QA/wD/AP+gvaeTAAAgAElEQVR4nO2deVxUVf/HPzMDDCKIA7gADoIEiggu5FIhKIj2uFSaSJqaaQxqSmU9Lk/+MntMabHUxMBHQzNFMFMxTCOBXMIFRRRlUdlkkX1kGRhmOb8/LiICArPekbnvFy9fM4d7z/0wfubcc8/y/bIIIWBgUDdsugUwdE8YYzFoBMZYDBqBMRaDRmCMxaARGGMxaATGWAwagTEWg0bQP2NVVWH5crz4IkaORGAgSkvpFtQ90T9jLVoEMzNcvIjLlzFgAPz96…	4	376.13911411609	0.6666666666666666	-2.0300000000000002	146.13850133749412	0	4	4	2	0	0	0	5	2	5	3	6	0.62263936	3.7514703	0.7401453
Cc1[nH]c(/C=C2\C(=O)Nc3ccc(S(=O)(=O)Cc4c(Cl)cccc4Cl)cc32)c(C)c1C(=O)N1CCC[C@@H]1CN1CCCC1	[0.3851113716295428]	COC(=C(Oc1ncccc1SC(C)N1C[C@H](O)c1=C)C(C)C)O	0.6445595239999999	<img data-content="rdkit/molecule" src="data:image/png;base64,iVBORw0KGgoAAAANSUhEUgAAAMgAAADICAIAAAAiOjnJAAAABmJLR0QA/wD/AP+gvaeTAAAauUlEQVR4nO2deViTx/bHvyEEZBG1LuCG4lZFq6L2hz6AAsUKdakbdevqgkt77VV7i1efWm21Yutt9bpSl1tF723VuisouAGWUrHWvWpBb6lssgkEjAk5vz8GQyoIIXknCdz5PPkjmbw5c3z9MjPvzJkzMiKCQCA1NpZ2QNAwEcIScEEIS8AFISwBF4SwBFwQwhJwQQhLwAUhLAEXhLAEXBDCEnBBCEvABSEsAReEsARcEMIScEEIS8AFISwBF4SwBFwQwhJwQ…	2	352.14567824799997	0.47058823529411764	-1.8599999999999997	146.34382091427946	0	1	1	0	0	1	1	2	0	7	2	7	0.78157926	2.3546932	3.87788
COc1ccccc1-n1c(-c2cc(O)ccc2C)cn2c3c(=O)[nH]c(=O)n(C)c3nc12	[0.38402366863905324]	Cn1cc(/C(C#N)(\NC(C)/N)N(/C)C(=C)CC)C(C#N)C1	0.54122619	<img data-content="rdkit/molecule" src="data:image/png;base64,iVBORw0KGgoAAAANSUhEUgAAAMgAAADICAIAAAAiOjnJAAAABmJLR0QA/wD/AP+gvaeTAAAgAElEQVR4nO2daVxTR9vGrwTCTlFJ2FzRKigqbpQquIuPexW11vqAK1i1tdrWolaLuyi2Uq0LWrW4taJPXUC0Yl0qiloUFRf6KmpVBEIQkC0Qknk/HAwBA4TknJyQnv/PDzCezFzoxcycmXvu4RFCwMFBN3y2BXAYJ5yxOBiBMxYHI3DG4mAEzlgcjMAZi4MROGNxMAJnLA5G4IzFwQicsTgYgTMWByNoaazy8vJTp069fPmSXjUcRoOWxpo1a9awYcOioqLoV…	1	288.206244768	0.6	-2.0199999999999996	126.65798299544926	0	1	1	0	0	0	0	3	0	6	2	6	0.6677968	3.7038927	1.4786698
CO[C@@H]1[C@H](N(C)C(=O)c2ccccc2)C[C@H]2O[C@]1(C)n1c3ccccc3c3c4c(c5c6ccccc6n2c5c31)C(=O)NC4	[0.3837806967447173]	C[C@H](c1COC1Cn1cc(C#N)nc(C)o1)C(=O)C1OC1C(C(C)C)=O	0.533380952	<img data-content="rdkit/molecule" src="data:image/png;base64,iVBORw0KGgoAAAANSUhEUgAAAMgAAADICAIAAAAiOjnJAAAABmJLR0QA/wD/AP+gvaeTAAAYYElEQVR4nO3daVRUR94G8KebfRcFQUBERRQV9VUDGjQhSHKc6Bw1GbIcxzPjYDBmFF99J8EtKmIyIOqgicZWRkVNNIxL1FEJRgR3GyQEAk5UmIDiAir71tv//XBbYjAC3X2rG7F+Jx+aXqoK83Bvdd26VRIiAseJTWrqBnBdEw8WxwQPFscEDxbHBA8WxwQPFscEDxbHBA8WxwQPFscEDxbHBA8WxwQPFscEDxbHBA8WxwQPFscEDxbHBA8WxwQPFscEDxbHB…	3	361.16377083599997	0.6666666666666666	-2.24	151.90162470541833	0	3	3	0	0	0	0	5	0	8	0	7	0.79306626	3.2340004	0.08878788
CN[C@H]1C[C@@H]2O[C@](C)([C@H]1OC)n1c3ccccc3c3c4c(c5c6ccccc6n2c5c31)C(=O)N[C@@H]4O	[0.38318840579710145]	CN(c1ccnc2cccc2ccc2)n(C1C(C)C)CN=C2	0.5934830010000001	<img data-content="rdkit/molecule" src="data:image/png;base64,iVBORw0KGgoAAAANSUhEUgAAAMgAAADICAIAAAAiOjnJAAAABmJLR0QA/wD/AP+gvaeTAAAcG0lEQVR4nO2de1iUVRrA32+YGyAipFwGkwBFUrwSGuKtwktP41rrPZvKNmlLnbLLYj254/OUu2q2O6m1UtvuTlRuqNXCpq2G2UJKikiApgIiE7cR5C4MAzPv/nFwYhlALt+Zb2Y4vz989ON4zsvw43zfd857zuEQERgMvhEJHQDDNWFiMajAxGJQgYnFoAITi0EFJhaDCkwsBhWYWAwqMLEYVGBiMajAxGJQgYnFoAITi0EFJhaDCkwsBhWYWAwqMLEYVGBiM…	4	294.184446704	0.3333333333333333	-2.1999999999999997	131.75820668342485	1	3	4	0	0	0	0	1	2	4	0	1	0.7699759	2.0078743	3.591937
CN1CCN(c2ccc(Nc3ncc4c(n3)N3CCC(=O)N3C(c3cc(O)ccc3Cl)=C4)cc2)CC1	[0.38308740068104424]	COC(C)C(C)(C)c1ncc(NC(C(=O)OC)Cc2(C)cccccc2)o1	0.642214286	<img data-content="rdkit/molecule" src="data:image/png;base64,iVBORw0KGgoAAAANSUhEUgAAAMgAAADICAIAAAAiOjnJAAAABmJLR0QA/wD/AP+gvaeTAAAXrklEQVR4nO3de1yUVf4H8M9cQJQEbwgYKup6SQNvKSr9VHI0NV2NzbwsaBura7aalxDTEvfVupCmYReUdYmw3ULc0kVFCQklLwX6MlJUvFXe0AEUL4PIDPP9/XFwIkmYy3NA5ft++ccI85znDHx4zpnvc55nVEQExpSmru8OsEcTB4tJwcFiUnCwmBQcLCYFB4tJwcFiUnCwmBQcLCYFB4tJwcFiUnCwmBQcLCYFB4tJwcFiUnCwmBQcLCYFB4tJwcFiUnCwm…	2	374.22055744	0.5238095238095238	-2.34	160.87817291624282	1	0	1	0	0	1	1	2	0	6	1	8	0.7994949	2.1761088	2.8908286
CO[C@@H]1[C@H](N(C)C(=O)c2ccccc2)C[C@H]2O[C@]1(C)n1c3ccccc3c3c4c(c5c6ccccc6n2c5c31)C(=O)NC4	[0.3826037521318931]	C[C@H](c1cncc(NC(C)cn2)c(cc1)C)O[C@H]1[C@H](C)C2(C(C)C)C1	0.517341664	<img data-content="rdkit/molecule" src="data:image/png;base64,iVBORw0KGgoAAAANSUhEUgAAAMgAAADICAIAAAAiOjnJAAAABmJLR0QA/wD/AP+gvaeTAAAewklEQVR4nO2deVgUR/7/PzMw3CAMyCmoqHhwqKCOiBKNxsUVLyJK8oRkjSwm8g0YNbK6629gNXlwo2Y0YZVE3eARDYoHErwAgygibkwQiIh4DCuHIofgDNfM1O+PwnbCJQPd0w3U6/HJM93TU/Vm8p6q6upPfYqHEAICgW74bAsg9E+IsQiMQIxFYARiLAIjEGMRGIEYi8AIxFgERiDGIjACMRaBEYixCIxAjEVgBGIsAiMQYxEYgRiLwAjEWARGIMYiMAIxF…	6	341.246712612	0.6190476190476191	-1.6800000000000002	151.4058431434564	1	5	6	0	0	0	0	5	4	4	1	1	0.6643709	2.6597524	3.1019344
Cc1[nH]c(/C=C2\C(=O)Nc3ccc(S(=O)(=O)Cc4c(Cl)cccc4Cl)cc32)c(C)c1C(=O)N1CCC[C@@H]1CN1CCCC1	[0.38233585124927366]	OCS(NC(C)=C(N(F)C1=O)C1OC(=O)OC(C)F)Cl	0.42661904799999995	<img data-content="rdkit/molecule" src="data:image/png;base64,iVBORw0KGgoAAAANSUhEUgAAAMgAAADICAIAAAAiOjnJAAAABmJLR0QA/wD/AP+gvaeTAAAek0lEQVR4nO2deVzU1frHP8MsbMMigrIjiLglipBikBuiaW5pi1pW19J7zbLU7Hpbrq03+/kz/Wm9bvWzW2r+UlNxw0wSU8AFITdcwA1QUXZGmIGBmXl+f8wEAyHr93xnhPN+zR99n+Z7nmfw8zrnfJ9zvueREBE4HKGxsXQAnI4JFxaHCVxYHCZwYXGYwIXFYQIXFocJXFgcJnBhcZjAhcVhAhcWhwlcWBwmcGFxmMCFxWECFxaHCVxYHCZwYXGYwIXFYQIXF…	1	334.02017663600003	0.5555555555555556	-1.26	119.91736727682489	0	1	1	1	0	0	0	3	0	6	3	5	0.7959773	3.2840416	0.84453213
CN[C@H]1C[C@@H]2O[C@](C)([C@H]1OC)n1c3ccccc3c3c4c(c5c6ccccc6n2c5c31)[C@H](O)NC4=O	[0.3822525597269625]	C[C@](C)c1ccccc(COC)n(C(C)OC)C(F)c1=N	0.575011905	<img data-content="rdkit/molecule" src="data:image/png;base64,iVBORw0KGgoAAAANSUhEUgAAAMgAAADICAIAAAAiOjnJAAAABmJLR0QA/wD/AP+gvaeTAAAaBklEQVR4nO2de1hU1frHv3MBZGgGRhBEMC4alcpRQzTF1BQNEU09onl/TCU7nRSPdtDKKEsPgqbiz3p40pQ0NcpUFG8kGiBmEmqkZsVdbgLKgNxnZv3+2DgSwgjMvjDD+jz9wWz3rPVO85m11l577XeJCCGgUNhGLHQAFNOEikXhBCoWhROoWBROoGJROIGKReEEKhaFE6hYFE6gYlE4gYpF4QQqFoUTqFgUTqBiUTiBikXhBCoWhROoWBROoGJROIGKReEEK…	1	295.18218122800005	0.5	-1.4600000000000002	125.97655302510482	0	1	1	0	0	0	0	2	0	4	1	5	0.7715719	3.0954554	1.0993797
CN[C@H]1C[C@@H]2O[C@](C)([C@H]1OC)n1c3ccccc3c3c4c(c5c6ccccc6n2c5c31)C(=O)N[C@@H]4O	[0.38213256484149855]	Cl(C)c1nsnnc(Nc1cc(F)cscc(Br)ccc2Br)cn2	0.55762069	<img data-content="rdkit/molecule" src="data:image/png;base64,iVBORw0KGgoAAAANSUhEUgAAAMgAAADICAIAAAAiOjnJAAAABmJLR0QA/wD/AP+gvaeTAAAgAElEQVR4nO2deVxU5f7HP4dhZphhR3YFXFAQETUxt7JUxAVcbi6ZiuYtycq00rJbl+hqpd02tK4/t1LxarlkhqmBIiJuKYsoiiCLCA6LyDIwG7M8vz8OjVxU1nNmwfN++fI158yZ5/kAn3m2c57vlyKEgIODaSyMLYCja8IZi4MVOGNxsAJnLA5W4IzFwQqcsThYgTMWBytwxuJgBc5YHKzAGYuDFThjcbACZywOVuCMxcEKnLE4WIEzFgcrcMbiYAXOWBysw…	2	512.8495174520001	0.07692307692307693	-0.8100000000000003	165.80636284947974	0	1	1	0	0	1	1	0	2	6	1	1	0.84684646	2.1321008	2.9982476
CO[C@@H]1[C@H](N(C)C(=O)c2ccccc2)C[C@H]2O[C@]1(C)n1c3ccccc3c3c4c(c5c6ccccc6n2c5c31)C(=O)NC4	[0.38188073394495414]	O=C(C(C(cccco1)nc1-c1cccc(F)c1)O)CNC(N)OC(C)C	0.596166667	<img data-content="rdkit/molecule" src="data:image/png;base64,iVBORw0KGgoAAAANSUhEUgAAAMgAAADICAIAAAAiOjnJAAAABmJLR0QA/wD/AP+gvaeTAAAXxklEQVR4nO3deVhU1/kH8HeGGVB2EIOsQbSCUYh1TeoPRUKiqWuaqk2Rah+iBpeJmiajBsEk9gkuUTCkkZiqJBKjraYaY2xQcUUjijurIJtKAVmGZWC29/fHoSNxwVnuGbC8n8c/xsvc955hvtx7584554oQEQgRmrizG0D+N1GwCBcULMIFBYtwQcEiXFCwCBcULMIFBYtwQcEiXFCwCBcULMIFBYtwQcEiXFCwCBcULMIFBYtwQcEiXFCwCBcULMIFBYtwQ…	2	377.175084468	0.3684210526315789	-2.3899999999999992	156.92407046941582	0	1	1	0	1	0	1	3	0	7	3	8	0.6317694	1.3682008	4.187774
Cc1[nH]c(=O)c2c(ccc3[nH]c(Nc4c(Cl)cccc4Cl)nc32)c1C	[0.3816793893129771]	O=C(cccccc1Nc1ccc(Cl)n2)N-c1ncc(cc1F)c(C)cc2C#N	0.6068705670000001	<img data-content="rdkit/molecule" src="data:image/png;base64,iVBORw0KGgoAAAANSUhEUgAAAMgAAADICAIAAAAiOjnJAAAABmJLR0QA/wD/AP+gvaeTAAAgAElEQVR4nO2deVRT1/bHdxLmQUAiCDjW4gBOiAOV0ZpWRXRpFbEqam1N1dditdU8X1X81dWaWqrUKhYftoJ9WrBaSq3W4gihAgaFiuAIoswSMUwBMuzfHwfTOCFDLjcJ97NcruTm3n33Dd+cYZ9z9mEhIjAwaBs23Q4wGCaMsBgogREWAyUwwmKgBEZYDJTACIuBEhhhMVACIywGSmCExUAJjLAYKIERFgMlMMJioARGWAyUwAiLgRIYYTFQAiMsBkpghMVAC…	4	407.094916	0.047619047619047616	-3.759999999999999	169.8749543407213	0	3	3	0	0	1	1	0	2	4	2	0	0.58611727	1.7440706	3.6707554
CN[C@H]1C[C@@H]2O[C@](C)([C@H]1OC)n1c3ccccc3c3c4c(c5c6ccccc6n2c5c31)[C@H](O)NC4=O	[0.37976878612716763]	C=C1c(C#N)CNC(C(=O)CNC2CC(=O)NC(C)C2O)cccc1C(=O)Cl	0.510733766	<img data-content="rdkit/molecule" src="data:image/png;base64,iVBORw0KGgoAAAANSUhEUgAAAMgAAADICAIAAAAiOjnJAAAABmJLR0QA/wD/AP+gvaeTAAAZo0lEQVR4nO3de1hU1d4H8O8Mw224GYgBQgheSuRiommhdkysLEpFSY+JVnbQUMnSxOxVTJ96MPOE5nPCjj42qZWmaXgJA83EC3SUAUFREe9cFeQOMjP83j82jaQEzMxeM4PP+vy1n2TWXtB39l5r7bXWlhAROE5sUlNXgHs48WBxTPBgcUzwYHFM8GBxTPBgcUzwYHFM8GBxTPBgcUzwYHFM8GBxTPBgcUzwYHFM8GBxTPBgcUzwYHFM8GBxTPBgcUzwYHFM8…	2	406.14078289599996	0.47368421052631576	-2.3099999999999996	167.85197019485912	0	2	2	1	0	0	0	5	0	7	4	5	0.79800236	2.2709942	2.4807048
C[C@H]1C=CC(c2nn(C3=CCCC(C(=O)NCc4ccc(P(=O)(O)O)c(P(=O)(O)O)c4)=C3)c3ncnc(N)c23)=CC1	[0.3791304347826087]	C[C@H]c1C[C@@H]3C(=O)sc(C(cncc(C)C[nH+]c3C)C2)ccc2C1	0.51200152	<img data-content="rdkit/molecule" src="data:image/png;base64,iVBORw0KGgoAAAANSUhEUgAAAMgAAADICAIAAAAiOjnJAAAABmJLR0QA/wD/AP+gvaeTAAAgAElEQVR4nO2de1zUxfrHn13uKCgCoSCoCHJTEUlExEtJZQoq+lpTEzUzPHqKtGPtydcpLDHxZL2QMt1TPxVKS9JUNDNNM4WA4yqKyEUEuXO4yGWBXXYXdn5/DH3blhWX3e/ssjDvl3/o7HdnZt3PzjzzzMzzcBBCQKGwDdfQHaAMTKiwKESgwqIQgQqLQgQqLAoRqLAoRKDCohCBCotCBCosChGosChEoMKiEIEKi0IEKiwKEaiwKESgwqIQgQqLQgQqLAoRq…	4	342.17603587209	0.5	-1.42	148.6621257413539	1	3	4	0	0	0	0	3	4	3	1	1	0.8124429	3.3503807	2.0695786
COc1cc(Nc2nn3c(N[C@H](CO)Cc4cccnc4)cc(C4CC4)nc3c2C(N)=O)cc(OC)c1	[0.37910085054678005]	C(C[C@H]([C@@H]1C)c2/nc(\N)ccccccc2C#N)C(C(Cl)C1C1Cl)C1Cl	0.635791005	<img data-content="rdkit/molecule" src="data:image/png;base64,iVBORw0KGgoAAAANSUhEUgAAAMgAAADICAIAAAAiOjnJAAAABmJLR0QA/wD/AP+gvaeTAAAeFElEQVR4nO2deVTU1fvHn4EZGAZEFh1nABVxAUxzQSnTEAUXZFxSUdMDHZewr+b4c+mLX0vHlmOczAIqFeWImJVppWGomIlFhRtmikjs+77IsAwwy/39cW0ilmFgPnc+Q93X8XiGD/dz7zPDe+69n3uf57kchBBQKExjxrYBlH8mVFgUIlBhUYhAhUUhAhUWhQhUWBQiUGFRiECFRSECFRaFCFRYFCJQYVGIQIVFIQIVFoUIVFgUIlBhUYhAhUUhAhUWhQhUW…	3	409.08793074399995	0.5	-1.2099999999999995	169.33797135060303	2	0	2	0	0	1	1	7	2	3	1	1	0.7576933	2.4590244	3.4725714
Cc1[nH]c(/C=C2\C(=O)Nc3ccc(S(=O)(=O)Cc4c(Cl)cccc4Cl)cc32)c(C)c1C(=O)N1CCC[C@@H]1CN1CCCC1	[0.3784742755765819]	C(C)CN(C(NC)NC(=SC(NC(=O)C1C)[C@](CO)C2=O)C1)C2	0.45930701799999996	<img data-content="rdkit/molecule" src="data:image/png;base64,iVBORw0KGgoAAAANSUhEUgAAAMgAAADICAIAAAAiOjnJAAAABmJLR0QA/wD/AP+gvaeTAAAcEklEQVR4nO2deVRT177Hv0kgjAISJq0DWkHEOlUtt6LVqmhbEVdr0WLlXksR6/Ka1eV6Gvu6FL19XQ+99olaq2hxulWvtQ6Aw0WsrWMd4oTTZXZAVAggRIiEJL/3x4nR64AM55wEsz/L5UpIsn+/yMe9z9lnn9+WEBEYDL6RWjsBxqsJE4shCEwshiAwsRiCwMRiCAITiyEITCyGIDCxGILAxGIIAhOLIQhMLIYgMLEYgsDEYggCE4shCEwshiAwsRiCwMRiC…	2	343.18038672399996	0.7333333333333333	-1.09	140.69030010480307	0	2	2	1	0	0	0	3	2	6	5	4	0.8604822	3.3816364	2.2020974
CN1CCN(c2ccc(Nc3ncc4c(n3)N3CCC(=O)N3C(c3cc(O)ccc3Cl)=C4)cc2)CC1	[0.37839366515837103]	COC(C(C)C(C)C(=O)Cn1c2c(cc2)NC)C(C)=C(C(C)Cl)C1	0.587309524	<img data-content="rdkit/molecule" src="data:image/png;base64,iVBORw0KGgoAAAANSUhEUgAAAMgAAADICAIAAAAiOjnJAAAABmJLR0QA/wD/AP+gvaeTAAAdUUlEQVR4nO2df1zT1f7HX9v4Jb+FUBhgil5ExB8paYoR5kRR9JreVVbTft2ZqSszxereuHGvtbS+cLtKklYiSYWahYoamSaoYZqRipiKIAwFhDH5zcbO94+Dk1AU2D77jHmef/DYDp/POe/t8dr7nM/7/HgLCCFgMEyNkG8DGNYJExaDE5iwGJzAhMXgBCYsBicwYTE4gQmLwQlMWAxOYMJicAITFoMTmLAYnMCExeAEJiwGJzBhMTiBCYvBCUxYDE5gwmJwA…	2	352.191755848	0.631578947368421	-1.2599999999999998	150.115767093601	1	1	2	0	0	0	0	4	0	4	1	4	0.7571349	2.2049687	4.2229953
CO[C@@H]1[C@H](N(C)C(=O)c2ccccc2)C[C@H]2O[C@]1(C)n1c3ccccc3c3c4c(c5c6ccccc6n2c5c31)C(=O)NC4	[0.37775202780996525]	COC(C(C)c1ccc(F)cc1/O)C(C(O)C(O)(C)C)[C@H](C)S	0.45902381	<img data-content="rdkit/molecule" src="data:image/png;base64,iVBORw0KGgoAAAANSUhEUgAAAMgAAADICAIAAAAiOjnJAAAABmJLR0QA/wD/AP+gvaeTAAAU+0lEQVR4nO3dfVhUZfoH8O+88I45ar606EYml2HaKoZakmhBmiKZpWSWWXqxq26+7GaavWjltmgspbWudlmZ4pb8Sst3AXUFK3O5XMXVVhZYFFAnCZTkzRnm/v1xZBgRBpg59xnS+3PxB84M9/MI33nOOc85zxkdEUEItek93QFxY5JgCRYSLMFCgiVYSLAECwmWYCHBEiwkWIKFBEuwkGAJFhIswUKCJVhIsAQLCZZgIcESLCRYgoUES7CQYAkWEizBQoIlW…	1	346.16140856400006	0.6470588235294118	-0.8200000000000002	142.26261493028252	0	0	0	0	1	0	1	5	0	5	4	7	0.67393625	2.175758	3.488227
CC1=CCC[C@@H]2[C@@]1(C)CC[C@H](C)[C@@]2(C)CC1=C(O)C(=O)C=C(NCCC(C)C)C1=O	[0.3774891774891775]	C(C(=C1CNC(=O)C)[C@@H](C(=O)C1COC2=O)ccc2=O)N=O	0.678619048	<img data-content="rdkit/molecule" src="data:image/png;base64,iVBORw0KGgoAAAANSUhEUgAAAMgAAADICAIAAAAiOjnJAAAABmJLR0QA/wD/AP+gvaeTAAAc7UlEQVR4nO2de1hU1frHvzPcFAIRFZC8gRVCoil4gQkvaHUw1DQ1jjZqWVRaWFpSnePBUk90N/PE8WTamA/V/FISDS+olVCKoKThBRA1EBDQ4SYMDDPz/v5YOEymE8LsvQdbn4c/9t6zZ60X+brW2u9+1/vKiAgcjrWRS20A5/aEC4sjCFxYHEHgwuIIAhcWRxC4sDiCwIXFEQQuLI4gcGFxBIELiyMIXFgcQeDC4ggCFxZHELiwOILAhcURBC4sjiBwYXEEg…	2	306.085186168	0.42857142857142855	-2.6400000000000006	125.09685794107895	1	1	2	1	0	0	0	2	2	7	1	4	0.7798985	2.549536	3.6617875
COc1ccc([C@@H]2Sc3ccccc3N(CCCC3CCCCC3)C(=O)[C@@H]2NC(=O)[C@H](Cc2ccc(O[P@@](=O)(O)OCc3ccccc3)cc2)NC(=O)OC(C)(C)C)cc1	[0.3772782503037667]	C=C1C(C(=O)OC)OC2c(C(=O)NC(=O)[C@](C/C)C(C)C2=O)C1	0.556452381	<img data-content="rdkit/molecule" src="data:image/png;base64,iVBORw0KGgoAAAANSUhEUgAAAMgAAADICAIAAAAiOjnJAAAABmJLR0QA/wD/AP+gvaeTAAAbgklEQVR4nO2de1zUVfrHP8MMd1BEFFTECyCIBbqIrppXyNLEa+jarmWmo9WK5VqTWz9xK2xyV2Uts9FSWfOGa5a3vIF4LQUVKcMbqYiLJuAFuTPz/P4444DKfb5nvkOd98s/nBHP84hvzvfMuTxHQUQQCKTGRu4EBL9NhFgCLgixBFwQYgm4IMQScEGIJeCCEEvABSGWgAtCLAEXhFgCLgixBFwQYgm4IMQScEGIJeCCEEvABSGWgAtCLAEXhFgCLgixBFwQY…	2	322.12906236	0.5625	-2.0200000000000005	133.93515844733284	0	2	2	2	0	0	0	4	0	6	1	2	0.7892301	2.6515968	2.5692844
C=CC(=O)N1CCC(n2nc(C#Cc3cc(C(=O)Nc4ccc(CN5CCN(C)CC5)c(C(F)(F)F)c4)ccc3C)c3c(N)ncnc32)CC1	[0.37663960024984383]	CNC(=O)c1cccc(CN=C(CO)NC(=O)C(C)CCC(C)C)C(=N\O)c1C	0.628357921	<img data-content="rdkit/molecule" src="data:image/png;base64,iVBORw0KGgoAAAANSUhEUgAAAMgAAADICAIAAAAiOjnJAAAABmJLR0QA/wD/AP+gvaeTAAAaWElEQVR4nO2de1zN2frHP3u3u05CJSqRlBKGMJjkfsyMyzBjXDK6YExzDgbHD5nBNDjUjDszTELTzMtkNDNOh5FLMkROLp1RhJIUKVvptrXb1/X7Y9Hp0FDttbqY9X71B9/291lPfHrW+q7v8zxLQgiBQMAaaWM7IHg5EcIScEEIS8AFISwBF4SwBFwQwhJwQQhLwAUhLAEXhLAEXBDCEnBBCEvABSEsAReEsARcEMIScEEIS8AFISwBF4SwBFwQwhJwQQhLw…	1	404.242355504	0.5238095238095238	-2.7400000000000007	171.3069998238756	0	0	0	2	1	0	1	1	0	6	4	8	0.61866456	2.9624014	2.16238
CC1=CCC[C@@H]2[C@@]1(C)CC[C@H](C)[C@@]2(C)CC1=C(O)C(=O)C=C(NCCC(C)C)C1=O	[0.3766122098022356]	ClC(C(C)C(=O)c1ccc(C)n(C(=O)CNC)C(F)cccc2)CC12	0.587285714	<img data-content="rdkit/molecule" src="data:image/png;base64,iVBORw0KGgoAAAANSUhEUgAAAMgAAADICAIAAAAiOjnJAAAABmJLR0QA/wD/AP+gvaeTAAAYsElEQVR4nO2deVSTV9rAnyRgCAJGAfcNBKyKa/WzyLEuB5danJYqWlqCdSnqqY3OjJ2oc2p0PqYT6rQnVjkdOm2F0jNOqUqlttZttDpWQRCp4oZsCmWTIewJJHm+P67Nx6ggJO8lAZ/f4Y+QvLn3Cfxy733vKkJEIAihEds7AKJnQmIRXCCxCC6QWAQXSCyCCyQWwQUSi+ACiUVwgcQiuEBiEVwgsQgukFgEF0gsggskFsEFEovgAolFcIHEIrhAYhFcILEIL…	2	366.151033908	0.47368421052631576	-1.7199999999999998	152.63967633487988	1	1	2	1	0	0	0	4	0	3	1	2	0.7822604	2.469726	3.2016811
C[C@@H]1C=CC(c2nn(C3=CCCC(C(=O)NCc4ccc(P(=O)(O)O)c(P(=O)(O)O)c4)=C3)c3ncnc(N)c23)=CC1	[0.3761574074074074]	O[C@@H](C[C@@H]1C(C1)Oc2ccco2)N-c1cc(Cl)nc(Cl)nc1=O	0.670333333	<img data-content="rdkit/molecule" src="data:image/png;base64,iVBORw0KGgoAAAANSUhEUgAAAMgAAADICAIAAAAiOjnJAAAABmJLR0QA/wD/AP+gvaeTAAAVmElEQVR4nO3de1xUZf4H8O/MwMxwv7iACYpXNPICoribhjeyUrKopnylrBo1XlIydWPDDFNTXK8tuwmm7pqXaFwTLAWbUNMNtARByUxQQUBRbuMMA8z1+/vjEOuKwgwzDzPs7/t+8fKFwznf88zwmec85/IMPEQEQqyNb+sGkP9NFCzCBAWLMEHBIkxQsAgTFCzCBAWLMEHBIkxQsAgTFCzCBAWLMEHBIkxQsAgTFCzCBAWLMEHBIkxQsAgTFCzCBAWLMEHBI…	3	357.028311256	0.35714285714285715	-1.8299999999999998	140.77718524903491	1	0	1	0	0	2	2	3	0	7	2	6	0.7482173	1.9150177	1.8693848
CN1CCN(c2ccc(Nc3ncc4c(n3)N3CCC(=O)N3C(c3cc(O)ccc3Cl)=C4)cc2)CC1	[0.37492844876931886]	C[C@H]1CCCN(C)cccc(F)c(O)c2CNC(=O)NC(C(C)(N)c(=O)NC2)C1	0.540473684	<img data-content="rdkit/molecule" src="data:image/png;base64,iVBORw0KGgoAAAANSUhEUgAAAMgAAADICAIAAAAiOjnJAAAABmJLR0QA/wD/AP+gvaeTAAAgAElEQVR4nO2deVgTV9vG7xB2QkBcqMWyqiwqYnGp2yulUrWivq1VW/f6VbRarbYqaluXVn351KrVWre2irZ+LtS1te5WRS0VARVRUIGwiKDGJCSEEJLz/XF4Q0RECJmZxM7vyuU1M5mc8wTvnDnLc55HQAgBD4+5seHaAJ4XE15YPIzAC4uHEXhh8TACLyweRuCFxcMIvLB4GIEXFg8j8MLiYQReWDyMwAuLhxF4YVk3xcXFXJtQO7ywrBiNRtO9e/e+ffuWl…	3	409.24891810400004	0.6	-2.5500000000000003	170.62480407100387	0	3	3	3	0	0	0	3	2	5	5	0	0.6215011	3.7587228	1.1929824
CCOC(=O)C[C@@H]1C[C@@H](n2cc(-c3ccccc3)c3c(N)ncnc32)CN1C(=O)OC(C)(C)C	[0.3748411689961881]	Fc1cc(C)n(C(/C)C)NC(c2C(F)cc(F)ccc2F)c1	0.564642857	<img data-content="rdkit/molecule" src="data:image/png;base64,iVBORw0KGgoAAAANSUhEUgAAAMgAAADICAIAAAAiOjnJAAAABmJLR0QA/wD/AP+gvaeTAAAayElEQVR4nO2de1yT59nHr4QkBBJABJSDYgFPYEHXgNXRqqvBWsVqV6Jva7F19k2HbaNrZ1M7ebGrdumsK1Y7G9d12llqM+ssH2v1E0EmrfMQBQFBDgrIQQSRBHIgIcnz/nFrmiIih9zPE+D+fvwjefJ4X9dDfrnP13WzKIoCAsHVsJl2gDA8IcIiYIEIi4AFIiwCFoiwCFggwiJggQiLgAUiLAIWiLAIWCDCImCBCIuABSIsAhaIsAhYIMIiYIEIi4AFIiwCF…	2	314.140611456	0.375	-1.8200000000000003	126.69567876155025	1	1	2	0	0	0	0	2	0	2	1	2	0.7026835	2.4577484	3.231042
COc1cc(-c2nn([C@@H]3CC[C@@H](N4CCN(C)CC4)CC3)c3ncnc(N)c23)ccc1NC(=O)OCc1ccccc1	[0.3738796414852753]	COC(=O)c1cccc(NCOC(=O)NC(CNC(c(C2CCC)C)c2)=N)=C1Cl	0.6244629629999999	<img data-content="rdkit/molecule" src="data:image/png;base64,iVBORw0KGgoAAAANSUhEUgAAAMgAAADICAIAAAAiOjnJAAAABmJLR0QA/wD/AP+gvaeTAAAUg0lEQVR4nO3de1QU1x0H8O/s6vKGoOAbQTAl9VlFTSoCxqAmAmoTtGqNDagQY46vmq5iG4vGFj0BOVYla45V1KjVo4kaQdBoAiImiqIRfEQQglUBhSgrICz76x9jKI08ltm9Ypvf548csu6981v87sydO3dGiYjAmKWp2roA9v+Jg8WE4GAxIThYTAgOFhOCg8WE4GAxIThYTAgOFhOCg8WE4GAxIThYTAgOFhOCg8WE4GAxIThYTAgOFhOCg8WE4GAxIThYT…	2	424.1877330880001	0.55	-2.32	175.72310000359215	1	0	1	1	1	0	1	3	0	7	4	9	0.64660364	2.7731779	2.4058247
CCOC(=O)C[C@@H]1C[C@H](n2cc(-c3ccc(O)cc3)c3c(N)ncnc32)CN1C(=O)OC(C)(C)C	[0.37380801017164655]	C[C@H]1CCC(C/C1=S[C@]1(CN2COC[C@H](C)CC(=O)N)C2C#N)C1	0.5448967579999999	<img data-content="rdkit/molecule" src="data:image/png;base64,iVBORw0KGgoAAAANSUhEUgAAAMgAAADICAIAAAAiOjnJAAAABmJLR0QA/wD/AP+gvaeTAAAXBElEQVR4nO2de1xT5/nAn0CCoIkCokwFdLaWioooFO8XVp1zo6L9qC0orswK6hSLtWN169jt08G0nw/aVkWsFa22o/VWZ7vW/VrtWisaQSZXRbmJ3EUSBEIuz++PE9OIkOt5OQl7vn/lcvKeJ8k37/Oek/d9jggRgSD4xkXoAIj+CYlFMIHEIphAYhFMILEIJpBYBBNILIIJJBbBBBKLYAKJRTCBxCKYQGIRTCCxCCaQWAQTSCyCCSQWwQQSi2ACiUUwgcQim…	3	351.19804816800007	0.8333333333333334	-0.9000000000000001	148.01996849938809	1	2	3	1	0	0	0	5	2	4	2	6	0.7230916	3.6659856	0.55316865
COc1ccc([C@@H]2Sc3ccccc3N(CCCC3CCCCC3)C(=O)[C@@H]2NC(=O)[C@H](Cc2ccc(O[P@@](=O)(O)OCc3ccccc3)cc2)NC(=O)OC(C)(C)C)cc1	[0.3728395061728395]	Cc1ccc(N2CCC(C(C)CC)N(C(=O)C)nc(C)cccn2)cn1	0.588649351	<img data-content="rdkit/molecule" src="data:image/png;base64,iVBORw0KGgoAAAANSUhEUgAAAMgAAADICAIAAAAiOjnJAAAABmJLR0QA/wD/AP+gvaeTAAAbK0lEQVR4nO2deVyU1frAn1nYBGRR2WQTXFhME5BbQZdUTCPEBUmuhYkVVioudSOXQs1lvB/tTr9cLik3TdyQkosJpunVsEXFFAUugqAoKMoOAjM48z6/Pw6OqIAs7+Gd0fP99AcNM888Mt8557zPOe85IkQEBoNvxEInwHg6YWIxqMDEYlCBicWgAhOLQQUmFoMKTCwGFZhYDCowsRhUYGIxqMDEYlCBicWgAhOLQQUmFoMKTCwGFZhYDCowsRhUYGIxqMDEY…	2	355.23721054800006	0.5	-2.4999999999999996	155.84185508331979	0	1	1	1	0	1	1	2	0	5	0	3	0.8700248	1.7607737	3.989891
COc1cc(Nc2nn3c(N[C@H](CO)Cc4ccccc4)cc(C4CC4)nc3c2C(N)=O)cc(OC)c1	[0.3727774371551196]	CO[N+](C)C(C)[C@@H](OC(N)Oc1-cc(Cl)n1)c1cccc(O)c1	0.485261905	<img data-content="rdkit/molecule" src="data:image/png;base64,iVBORw0KGgoAAAANSUhEUgAAAMgAAADICAIAAAAiOjnJAAAABmJLR0QA/wD/AP+gvaeTAAAYc0lEQVR4nO3deXxM5/4H8M9MJpGohCT2KBEuWV6aWi8ilghqiYsUVbVdktJelL40bl2ifmqpIrW0QlXRXhqUcFvS2GJf0sYSWSqSiMQSIptsM5nz/f1xItLQSDLnmVH5vl9eecVk5jnfiY9znvOc5zmjIiIwpjS1qQtgLycOFhOCg8WE4GAxIThYTAgOFhOCg8WE4GAxIThYTAgOFhOCg8WE4GAxIThYTAgOFhOCg8WE4GAxIThYTAgOFhOCg8WE4GAxIThYT…	2	341.11368522008996	0.4	-1.6400000000000001	139.40766898350543	0	1	1	0	1	0	1	3	0	7	2	7	0.54245114	4.1449904	-0.95104563
C[C@@H]1C=CC(c2nn(C3=CCCC(C(=O)NCc4ccc(P(=O)(O)O)c(P(=O)(O)O)c4)=C3)c3ncnc(N)c23)=CC1	[0.37216074548631334]	C[C@H]1cccc(C)C[NH+]([C@H](c2ccccc2OC(F)F)F)c1F	0.5801666670000001	<img data-content="rdkit/molecule" src="data:image/png;base64,iVBORw0KGgoAAAANSUhEUgAAAMgAAADICAIAAAAiOjnJAAAABmJLR0QA/wD/AP+gvaeTAAAcnUlEQVR4nO2deVxUVf/Hv7PBsIPsKIGAhvhkIOGGprihhpolohb6SwtfPeZaSJlKT/aUWhmhueGjmY+ahCWKSiYaYm7gIyKLC7sMxCKyDfvM+f1x6jaCbDP33Hux837xh/cyc77fwc+cc+5ZPkeEEAIKhW3EfCdAeTqhwqIQgQqLQgQqLAoRqLAoRKDCohCBCotCBCosChGosChEoMKiEIEKi0IEKiwKEaiwKESgwqIQgQqLQgQqLAoRqLAoRKDCohCBCotCB…	2	330.14755356009	0.4117647058823529	-1.82	132.59624967137708	0	1	1	0	1	0	1	4	0	1	1	4	0.8068842	3.214083	4.3666487
CN[C@H]1C[C@@H]2O[C@](C)([C@H]1OC)n1c3ccccc3c3c4c(c5c6ccccc6n2c5c31)C(=O)N[C@@H]4O	[0.3721198156682028]	C1ccc(C(=C2/C#N)NC(C(O)O[C@@H]2)CCCl)cc2ccc1CC2	0.5295	<img data-content="rdkit/molecule" src="data:image/png;base64,iVBORw0KGgoAAAANSUhEUgAAAMgAAADICAIAAAAiOjnJAAAABmJLR0QA/wD/AP+gvaeTAAAfrUlEQVR4nO2de1hU1frH35lhhgEEuQgIilxNRTmo4JVUENJUSsnoeAGPpqFp4jllTr/KqMzCW5EnzUEtFbNEE8VSjwjiDUIuIhcV4qLcBOTqIPeZ9ftj2W5CxQFm7b2x9Xl4fJg9e7/rxfnO3mutd73vEiCEgELRNkKuHaA8m1BhUYhAhUUhAhUWhQhUWBQiUGFRiECFRSECFRaFCFRYFCJQYVGIQIVFIQIVFoUIVFgUIlBhUYhAhUUhAhUWhQhUWBQiUGFRi…	4	343.12133056	0.3684210526315789	-1.7999999999999994	146.99618753912085	3	1	4	0	0	0	0	2	2	4	2	3	0.7529243	2.7773821	1.42628
CC(=O)N[C@@H](Cc1ccc(P(=O)(O)O)c(P(=O)(O)O)c1)C(=O)N[C@H]1CCCCc2cc(OCC3CCCCC3)c(C(N)=O)cc21	[0.37121721587088097]	COC(=O)C/C(C/c1ccccc1[C@](C)(C)nc(Cl)o1)ccccc(C)ccccn1	0.640857143	<img data-content="rdkit/molecule" src="data:image/png;base64,iVBORw0KGgoAAAANSUhEUgAAAMgAAADICAIAAAAiOjnJAAAABmJLR0QA/wD/AP+gvaeTAAAdjUlEQVR4nO2deVhTZ/bHz00gQUB2FzYVQYQgaEsVEffijtYF6hR/EbXWaZ8qPjptqdVn6NM6P3k6LlRnpj9qq+KGWmEQbZEinbaotAIuYREJy1RBEQTZZElyc35/vE4mVkVyuZds9/NXeLn33JPkm/c973ooRAQeHrYR6NsBHtOEFxYPJ/DC4uEEXlg8nMALi4cTeGHxcAIvLB5O4IXFwwm8sHg4gRcWDyfwwuLhBF5YPJzAC4uHE3hh8XACLyweTuCFxcMJv…	2	440.186670468	0.32	-2.9199999999999995	189.03762226790369	0	1	1	0	1	0	1	1	0	5	0	2	0.62402177	3.2636423	2.1671288
CCN(CC)c1ccc(NC(=O)CO/N=C2\C=C\C=C\[C@H]3O[C@@H]3C[C@@H](C)OC(=O)c3c(O)cc(O)c(Cl)c3C2)cc1	[0.37073170731707317]	COC(c2cc(C)cc(C)c2Cl)[C@@](O)(OC)C[C@@H]1C(C)c1	0.44935714299999996	<img data-content="rdkit/molecule" src="data:image/png;base64,iVBORw0KGgoAAAANSUhEUgAAAMgAAADICAIAAAAiOjnJAAAABmJLR0QA/wD/AP+gvaeTAAAYLElEQVR4nO2de1RTRxrAvxCSYJDKG1fEB64eRWUrIBRRCyWg+OgqLaug7anbw2NXxa6nltrqutuuWyhdi612tbZ10fVxQG0XXUFFefk+IPIQLRYR2SIiTwOBhCSzf4y9RkAM5E7uDZnf8Q8z3Nz5DD/nTubxjQAhBBQK21hwHQBlaELFohCBikUhAhWLQgQqFoUIVCwKEahYFCJQsShEoGJRiEDFohCBikUhAhWLQgQqFoUIVCwKEahYFCJQsShEoGJRiEDFo…	2	312.14922234000005	0.6470588235294118	-0.6100000000000001	131.76452566242185	1	0	1	0	1	0	1	4	0	3	1	6	0.8746388	3.0556476	2.1841598
CN[C@H]1C[C@@H]2O[C@](C)([C@H]1OC)n1c3ccccc3c3c4c(c5c6ccccc6n2c5c31)[C@H](O)NC4=O	[0.37015615962984383]	COC(C1C[C@H](C(=C)c2)N=O)NC(=S)NC1CC12ccc(F)c1	0.473261905	<img data-content="rdkit/molecule" src="data:image/png;base64,iVBORw0KGgoAAAANSUhEUgAAAMgAAADICAIAAAAiOjnJAAAABmJLR0QA/wD/AP+gvaeTAAAcjElEQVR4nO2deVQUV9rGn2qanYAsIog02LIoywT0i0qQZFRwi6MmZ1RU2nxmlOhkwpj4JSgmgzmJWzSRiToGo5M4bhF3zDgOGFHBGBcMaIQo+6KyNPsO3X2/PwpbREWEvl1Ne3+nj6eruuq+b8lz3nrvzhFCwGBoGpHQDjD0EyYsBhWYsBhUYMJiUIEJi0EFJiwGFZiwGFRgwmJQgQmLQQUmLAYVmLAYVGDCYlCBCYtBBSYsBhWYsBhUYMJiUIEJi0EFJiwGF…	3	337.1260261	0.5625	-1.5999999999999996	139.55939741772275	2	1	3	0	0	0	0	5	0	4	2	2	0.80459803	2.8759093	1.9330764
COc1cc(Cc2nn([C@@H]3CC[C@@H](N4CCN(C)CC4)CC3)c3ncnc(N)c23)ccc1NC(=O)[C@@H]1C[C@H]1c1ccccc1	[0.3701219512195122]	COC(C)CC1CC(Cl)[C@@H](/Nc1C(F)cc(C#N)c2)[nH]ccc2	0.5128809520000001	<img data-content="rdkit/molecule" src="data:image/png;base64,iVBORw0KGgoAAAANSUhEUgAAAMgAAADICAIAAAAiOjnJAAAABmJLR0QA/wD/AP+gvaeTAAAbwUlEQVR4nO2deVxU9d7HP7MwMOyIC+B2QRERu2YThLnixR1N5WK9nkfMzNAyveqNUNMHxUy0UsItKvV67VqhbfrYvUJhCrdQBwMRAoxFdhDZBmSAmfk9fxyaeNQQmPM7M8z9vf/wNXPOme/vO+Obs/xWESEEDAbfiI2dAMM8YWIxqMDEYlCBicWgAhOLQQUmFoMKTCwGFZhYDCowsRhUYGIxqMDEYlCBicWgAhOLQQUmFoMKTCwGFZhYDCowsRhUYGIxqMDEY…	2	339.15136825600007	0.5882352941176471	-1.35	141.57250436256365	0	2	2	0	0	0	0	6	2	4	2	3	0.84264106	2.5288775	3.3875551
CO[C@@H]1[C@H](N(C)C(=O)c2ccccc2)C[C@H]2O[C@]1(C)n1c3ccccc3c3c4c(c5c6ccccc6n2c5c31)C(=O)NC4	[0.3687535898908673]	C/NC(=O)C(O)C1C(=NC(C[C@](=O)NC(C)N)OC)NC(C)C1	0.46710714299999995	<img data-content="rdkit/molecule" src="data:image/png;base64,iVBORw0KGgoAAAANSUhEUgAAAMgAAADICAIAAAAiOjnJAAAABmJLR0QA/wD/AP+gvaeTAAAXaElEQVR4nO3de1xUZf4H8M/MMFwXNMThYqmAkiGWJqaISuV1EW+Jt03bdL37asQrqS+1XluBlwrXNlO2XNhVf2m7q2gZXbyREhooimaYGqAMoFwEBoEZ5vv744xEiojMeYCx7/uveR3mfM+DfjiX5zznOQoiAmNyU7Z0A9ijiYPFhOBgMSE4WEwIDhYTgoPFhOBgMSE4WEwIDhYTgoPFhOBgMSE4WEwIDhYTgoPFhOBgMSE4WEwIDhYTgoPFhOBgMSE4WEwID…	1	329.20630434400005	0.7857142857142857	-1.7100000000000002	135.5932902769436	0	1	1	2	0	0	0	5	0	6	5	7	0.77832437	2.6493776	2.806178
CO[C@@H]1[C@H](N(C)C(=O)c2ccccc2)C[C@H]2O[C@]1(C)n1c3ccccc3c3c4c(c5c6ccccc6n2c5c31)C(=O)NC4	[0.36860264519838987]	C(C(=O)c(N1C(C(F)F)c1cnccn2)CC(=N)C(C)C)CC2=O	0.495	<img data-content="rdkit/molecule" src="data:image/png;base64,iVBORw0KGgoAAAANSUhEUgAAAMgAAADICAIAAAAiOjnJAAAABmJLR0QA/wD/AP+gvaeTAAAc50lEQVR4nO2de1hU1frHvwMMF7lIoAiIIuAlUJRA5F5WahngNXzSRC2NzIzqdOGxXzoeqyNWGpqdE9bhyPFyDBUExTLqURwJTbyjonLRQESuchlghplZvz8WjoSJXPaaGXB9Hv9w9ux533cz31lr7bXevV4RIQQcjtAY6DoATt+EC4vDBC4sDhO4sDhM4MLiMIELi8MELiwOE7iwOEzgwuIwgQuLwwQuLA4TuLA4TODC4jCBC4vDBC4sDhO4sDhM4MLiMIELi…	2	338.15543232	0.5625	-2.2500000000000004	138.40206205166433	0	2	2	1	0	0	0	3	0	5	1	4	0.7041748	2.1617806	3.014195
CNS(=O)(=O)c1ccc2c(c1)/C(=C/c1[nH]c3c(c1CN1CCOCC1)CCCC3)C(=O)N2	[0.36855345911949683]	CO/C#CN=C(CN1CCC[C@H](C)C(=O)OC)[C@H]1c1cccnc1	0.602202381	<img data-content="rdkit/molecule" src="data:image/png;base64,iVBORw0KGgoAAAANSUhEUgAAAMgAAADICAIAAAAiOjnJAAAABmJLR0QA/wD/AP+gvaeTAAAbP0lEQVR4nO2de1iUZfrHvzPDAAICIsxwEjyQhwEWUCsNk8s8lIm6WbTq7qT92jx0GCwrumpX7Oqws61ro7Uaa1eFaW3spoKleUhdMZVE10xBDVHOw0kgEYY5vM/vj4fGERWYw/sOMzyfP+aa9+V9n+f28jv3c7zvR0QIAYPhaMTONoDhnjBhMXiBCYvBC0xYDF5gwmLwAhMWgxeYsBi8wITF4AUmLLfi++8RGYmqKgCoqMDs2U6zhAnLrTAaMXAgVqwAAI5Da…	2	329.1739415960001	0.5	-2.3899999999999997	142.43246154105043	0	1	1	0	0	1	1	2	0	6	0	6	0.9414991	3.5276952	2.1080768
Cc1[nH]c(/C=C2\C(=O)Nc3ccc(S(=O)(=O)Cc4c(Cl)cccc4Cl)cc32)c(C)c1C(=O)N1CCC[C@@H]1CN1CCCC1	[0.36766467065868264]	CC(C)CC(=O)N1C(C)(C)O[C@H](CNC(=O)c2C(F)ncc2C)C1	0.488285714	<img data-content="rdkit/molecule" src="data:image/png;base64,iVBORw0KGgoAAAANSUhEUgAAAMgAAADICAIAAAAiOjnJAAAABmJLR0QA/wD/AP+gvaeTAAAW60lEQVR4nO3de1yUVf4H8M/MgNxBFEEuknghsRIVb0UbUiyWYaCu+vJ+y0vpTruZsbXWWF7LVTFtN93dVmTbdbFyGTfNS/szbaOfm+gqkGK6XASGAURY7szMd/94aCIvMJfnzFD7fb969RrxmXMO8JnznOd5zjkqiAiMyU3p7AawHyYOFhOCg8WE4GAxIThYTAgOFhOCg8WE4GAxIThYTAgOFhOCg8WE4GAxIThYTAgOFhOCg8WE4GAxIThYTAgOFhOCg8WE4…	2	339.195819912	0.7058823529411765	-1.7599999999999998	141.68420269112477	0	2	2	2	0	0	0	2	0	4	1	5	0.83540046	3.112454	1.5973263
C[C@@H]1C=CC(c2nn(C3=CCCC(C(=O)NCc4ccc(P(=O)(O)O)c(P(=O)(O)O)c4)=C3)c3ncnc(N)c23)=CC1	[0.3673352435530086]	O/C(C)Oc1cc(CC(F)ncccncccncc1)Nc(ccccc1)oc(F)c1	0.63997619	<img data-content="rdkit/molecule" src="data:image/png;base64,iVBORw0KGgoAAAANSUhEUgAAAMgAAADICAIAAAAiOjnJAAAABmJLR0QA/wD/AP+gvaeTAAAgAElEQVR4nO2dd1RUV9eH951haFIUUEERBEEpSlCMDSOiBDXBWAgaC/oaDUl8E8wXTVBjxNiwi1kxStQoatRoLMFo5BXBjmUERRkjDIgoXUAY+pT9/XGQYAGn3Eub8yyXa7hz7z5n4Den7rM3g4hAobANr7krQGmbUGFROIEKi8IJVFgUTqDConACFRaFE6iwKJxAhUXhBCosCidQYVE4gQqLwglUWBROoMKicAIVFoUTqLAonECFReEEKiwKJ1BhUTiBCovCC…	2	442.18164706799996	0.17391304347826086	-3.8499999999999988	184.4522504857292	0	1	1	0	0	1	1	2	0	7	2	4	0.7898428	1.7593185	1.5065302
C[C@H]1C=CC(c2nn(C3=CCCC(C(=O)NCc4ccc(P(=O)(O)O)c(P(=O)(O)O)c4)=C3)c3ncnc(N)c23)=CC1	[0.3670738801628854]	Nc1csc(NC(C([C@H](O)C(C(F)=C(F)F)Cl)OC)C)ccc1	0.596690476	<img data-content="rdkit/molecule" src="data:image/png;base64,iVBORw0KGgoAAAANSUhEUgAAAMgAAADICAIAAAAiOjnJAAAABmJLR0QA/wD/AP+gvaeTAAAak0lEQVR4nO2deVRUx7bGv5ZGGhQEBRECJkGEYIy4QDGRGOMQNQG9DxOjifo0yoN74zyi3kQ0KtdrnAeMGrMuiRmuQ4yziRPGEW1xAgEZVEYRGtKM3XT3qffHQUSEZuhT5yDWb7lcnO5m74181qlTtfcuGSEEDIbQtJI6AEbLhAmLQQUmLAYVmLAYVGDCYlCBCYtBBSYsBhWYsBhUYMJiUIEJi0EFJiwGFZiwGFRgwmJQgQmLQQUmLAYVmLAYVGDCYlCBCYtBB…	1	370.07296115599996	0.42857142857142855	-1.0900000000000003	141.43976955606846	0	1	1	0	0	0	0	4	0	5	3	7	0.76266253	2.862074	3.6720428
C[C@]12O[C@H](C[C@]1(O)CO)n1c3ccccc3c3c4c(c5c6ccccc6n2c5c31)CNC4=O	[0.36632468316234157]	CC(C)CO[C@H](C(C)=C)[C@@H](CS(=O)(=O)C)c1cccs1	0.486511905	<img data-content="rdkit/molecule" src="data:image/png;base64,iVBORw0KGgoAAAANSUhEUgAAAMgAAADICAIAAAAiOjnJAAAABmJLR0QA/wD/AP+gvaeTAAAasElEQVR4nO2deVxTV77AfzcJIBIUBEQFpCxurNatKjou1drW5dVxqVpxRn3VeXYmr1U/YvtmGn2tDu993mBaP9WiVgf3YqttWutC69RirUtSICwFgUoAA4RAWEJCyHLeHxevKbJJ7rmJ4Xw//GFObs7vXPxy78m55/wOhRACAoFteI5uAME1IWIRsEDEImCBiEXAAhGLgAUiFgELRCwCFohYBCwQsQhYIGIRsEDEImCBiEXAAhGLgAUiFgELRCwCFohYBCwQs…	1	316.116686628	0.6	-0.6500000000000001	126.13547022738035	0	0	0	0	0	1	1	2	0	4	0	8	0.7819514	3.4263551	0.49812227
CN[C@H]1C[C@@H]2O[C@](C)([C@H]1OC)n1c3ccccc3c3c4c(c5c6ccccc6n2c5c31)C(=O)N[C@@H]4O	[0.36624569460390355]	Cn1ccc(NNC(=O)C(C(=O)C(C(C)C)=O)c(C)C(OC(C)C)cc1Cl)=O	0.572916667	<img data-content="rdkit/molecule" src="data:image/png;base64,iVBORw0KGgoAAAANSUhEUgAAAMgAAADICAIAAAAiOjnJAAAABmJLR0QA/wD/AP+gvaeTAAAeaUlEQVR4nO2de1zO99/HX9ehIxEKhSLCKqJWoZbDMFkOQzS5MKzNflt2e/iN3/aba/d2m8t2zy5243baXPrZLDbkGD+3ESEiJIdQ0YHOXZXq6ur63H98cmlJ6/A9XIfv89Ef1/dwvT/vb736nL7vz+ctIoRAQIBpxHw7IGCaCMISYAVBWAKsIAhLgBUEYQmwgiAsAVYQhCXACoKwBFhBEJYAKwjCEmAFQVgCrCAIS4AVBGEJsIIgLAFWkPLtAHNkZWHvXpSXY…	1	413.17174867599994	0.5789473684210527	-2.19	169.8157657832888	0	1	1	2	0	0	0	3	0	6	2	5	0.8164825	2.2326348	3.3740687
CO[C@@H]1[C@H](N(C)C(=O)c2ccccc2)C[C@H]2O[C@]1(C)n1c3ccccc3c3c4c(c5c6ccccc6n2c5c31)C(=O)NC4	[0.36560364464692485]	C1nc(C)nc2ccccs2c1CN(C)C(O)CC(N)=S	0.480380952	<img data-content="rdkit/molecule" src="data:image/png;base64,iVBORw0KGgoAAAANSUhEUgAAAMgAAADICAIAAAAiOjnJAAAABmJLR0QA/wD/AP+gvaeTAAAaYElEQVR4nO2deVQUV9qHf9XQDdqsQkDcWGSRTYmOuAUUFY2JOk4czGhMotFJJieRGE3iRE1Eo6NzEg3R0WjiJKKT45LMl9EYRVwyaFDRJogsOiiLggvI0gtb08v9/ihE4tJ2Q92uDtzneDhd3VXvfbEfbm33vsURQsBgCI1E7AQYnRMmFoMKTCwGFZhYDCowsRhUYGIxqMDEYlCBicWgAhOLQQUmFoMKTCwGFZhYDCowsRhUYGIxqMDEYlCBicWgAhOLQQUmF…	2	324.10785325999996	0.42857142857142855	-1.1500000000000004	132.4308804530276	0	2	2	0	0	0	0	2	0	5	2	5	0.7564959	2.7305737	1.8561445
COc1ccccc1-n1c(-c2cc(O)ccc2C)cn2c3c(=O)[nH]c(=O)n(C)c3nc12	[0.36534954407294834]	Oc1(NC(=O)C[C@@H](O)NC(=O)OC)cc(\c2ccccc2)cn1	0.567202381	<img data-content="rdkit/molecule" src="data:image/png;base64,iVBORw0KGgoAAAANSUhEUgAAAMgAAADICAIAAAAiOjnJAAAABmJLR0QA/wD/AP+gvaeTAAAUxklEQVR4nO3de1TUdf7H8dcA4giiXDS8p3QB0QQWVw1NUgfTZNFMpNil9JBYuolu2Ky6gFJ2prY2avWssHrC2jTBDuV69HD1AqLroqhYmAqYJhe5D/cZ4P3740vzY1Vu35kP3t6P0+nMgeHz/QpPvt/vfL+f76AgIjBmamb3egXYw4nDYkJwWEwIDosJwWExITgsJgSHxYTgsJgQHBYTgsNiQnBYTAgOiwnBYTEhOCwmBIfFhOCwmBAcFhOCw2JCcFhMCA6LC…	2	319.11682064400003	0.26666666666666666	-2.7099999999999995	132.0405517504156	0	1	1	2	1	0	1	2	0	6	4	5	0.77346075	1.8495926	1.1798389
CO[C@@H]1[C@H](N(C)C(=O)c2ccccc2)C[C@H]2O[C@]1(C)n1c3ccccc3c3c4c(c5c6ccccc6n2c5c31)C(=O)NC4	[0.36389521640091116]	COC(=O)CNC1CN(nc(C(C)nccc(C)c1=C(F)F)F)F	0.578714286	<img data-content="rdkit/molecule" src="data:image/png;base64,iVBORw0KGgoAAAANSUhEUgAAAMgAAADICAIAAAAiOjnJAAAABmJLR0QA/wD/AP+gvaeTAAAaKklEQVR4nO2de1xU1drHf3ODAQa5duTiqJCawngB1DQVU7E8mZZHUI93MzGP5eV4QV/rQ1YKlvqShkmpxcnTxdtJrax3EFGTkwqIilgCioiAiMh9hmFm1vvHwglNSGGvGQbW9+Mfw8zwPGvkO2uvvfba6xERQsDhCI3Y0g3gtE24WBwmcLE4TOBicZjAxeIwgYvFYQIXi8MELhaHCVwsDhO4WBwmcLE4TOBicZjAxeIwgYvFYQIXi8MELhaHCVwsDhO4WBwmc…	1	350.136588696	0.5	-2.229999999999999	136.04142515464991	0	1	1	0	0	0	0	2	0	6	1	3	0.81695896	2.7498515	1.6758301
C[C@@H]1C=CC(c2nn(C3=CCCC(C(=O)NCc4ccc(P(=O)(O)O)c(P(=O)(O)O)c4)=C3)c3ncnc(N)c23)=CC1	[0.36295871559633025]	c1cc(O)c2ccc(SCC[C@@H](O)C(C)[C@@H]2)C2SC2n1	0.485998957	<img data-content="rdkit/molecule" src="data:image/png;base64,iVBORw0KGgoAAAANSUhEUgAAAMgAAADICAIAAAAiOjnJAAAABmJLR0QA/wD/AP+gvaeTAAAa9UlEQVR4nO2deVRTZ/rHv9lI2FFERAXccKwrblhqXSuOInUZLXVOi62jx7GbZ3o41eO0lTqndRjb6Y+2c05Hq9PSaqvVquhYtwrWKqKGzQFcEJGIIMgSAiEh2/398WqMqDG55ubehPdz+IP75ua+X5Iv97n3fZ/7PiKGYUChuBox3wIo3gk1FoUTqLEonECNReEEaiwKJ1BjUTiBGovCCdRYFE6gxqJwAjUWhROosSicQI1F4QRqLAonUGNROIEai8IJ1FgUT…	3	308.077895816	0.4666666666666667	-0.6500000000000001	127.49214811322423	0	3	3	0	0	0	0	4	2	5	2	0	0.7153937	4.6169796	0.71672213
Nc1ncnc2c1c(C1=C[C@@H](O)CC=C1)nn2C1=CCCC([P@](=O)(O)CC(=O)O)=C1	[0.36189924724956574]	C1ccc(COC(=O)C2c3oc(C)ccc(C)c3)c2cccc1	0.571666667	<img data-content="rdkit/molecule" src="data:image/png;base64,iVBORw0KGgoAAAANSUhEUgAAAMgAAADICAIAAAAiOjnJAAAABmJLR0QA/wD/AP+gvaeTAAAeOklEQVR4nO2deVhTV/rH32wQAoIsAlIRtC6AohaQWrF1KXbR1GU00rFFW9syTsehajvNPNPfM3GcdoxjncY6LtD6zFB11NihFLeOjAquFRCruLEooAKym4QEsp7fH8deM6wh3Jsb4vn8lVxuzvuG+80579new0EIAYFAN1y2HSC4JkRYBEYgwiIwAhEWgRGIsAiMQIRFYAQiLAIjEGERGIEIi8AIRFgERiDCIjACERaBEYiwCIxAhEVgBCIsAiMQYREYgQiLw…	3	308.14124449999997	0.25	-2.5499999999999994	136.21704907454514	1	2	3	0	0	0	0	1	0	3	0	1	0.6583306	2.3269527	4.119262
CN1CCN(c2ccc(Nc3ncc4c(n3)N3CCC(=O)N3C(c3cc(O)ccc3Cl)=C4)cc2)CC1	[0.3616532721010333]	C1Ccc(C)n(C[C@H]2C(=O)/C(=O)C[O-])C2=C(C)C1Cl	0.46478571399999996	<img data-content="rdkit/molecule" src="data:image/png;base64,iVBORw0KGgoAAAANSUhEUgAAAMgAAADICAIAAAAiOjnJAAAABmJLR0QA/wD/AP+gvaeTAAAYkklEQVR4nO3de1gTV/oH8HdCCJJw0QKiqBRFVLwV8QLIxcvirgquaytbUbJ2tVBtMX3cfSzW7i6/9fKIWi21VpduF6X6uIp9vGAftxRs0YgK4qUKAkW0FRGEAkICEpLM+f1xMFIUCGHOzEDP5y9nMHNezZe5nnOGQQgBRXFNInQBVN9Eg0URQYNFEUGDRRFBg0URQYNFEUGDRRFBg0URQYNFEUGDRRFBg0URQYNFEUGDRRFBg0URQYNFEUGDRRFBg0URQYNFE…	2	282.09024466391	0.5714285714285714	-1.13	117.27300799292706	0	2	2	0	0	0	0	2	0	4	0	3	0.82813346	2.722941	3.1603422
COc1cc(Cc2nn([C@@H]3CC[C@@H](N4CCN(C)CC4)CC3)c3ncnc(N)c23)ccc1NC(=O)[C@@H]1C[C@H]1c1ccccc1	[0.36159600997506236]	CN1C[C@@H](C(CC[C@@H]2)[C@]2(C)NC(C)c1coccc1)C(=O)c1	0.546006811	<img data-content="rdkit/molecule" src="data:image/png;base64,iVBORw0KGgoAAAANSUhEUgAAAMgAAADICAIAAAAiOjnJAAAABmJLR0QA/wD/AP+gvaeTAAAgAElEQVR4nO2deVxU1fvHn9lYZBMREBcwVERQUXCNSlFcvjqYoShqfDUVzPSL30QlK+ObmZLWDzRTSbEo1EJNA0oNMZVwCZfYXRARZYeBYR1mO78/jl6HbdY7c4fhvl/8AWfOPfcZ5jPPOfc5y8NACAENDdkwqTaAxjChhUWjFWhh0WgFWlg0WoEWFo1WoIVFoxVoYdFoBVpYNFqBFhaNVqCFRaMVaGHRaAUDFFZpaSmPx6Paip6OoQlr48aNAwYM+PHHH6k2p…	3	301.19160304	0.5555555555555556	-1.5499999999999998	132.44172759879353	1	2	3	0	0	0	0	4	2	4	1	0	0.75425553	3.9285016	2.7531023
COc1ccc([C@@H]2Sc3ccccc3N(CCCC3CCCCC3)C(=O)[C@@H]2NC(=O)[C@H](Cc2ccc(O[P@@](=O)(O)OCc3ccccc3)cc2)NC(=O)OC(C)(C)C)cc1	[0.3609022556390977]	C1(C(=O)NC(C)C)C(=O)n(C(C)(C)C1([C@H]1CC(C1C)=C)C(C)C)F	0.5121428570000001	<img data-content="rdkit/molecule" src="data:image/png;base64,iVBORw0KGgoAAAANSUhEUgAAAMgAAADICAIAAAAiOjnJAAAABmJLR0QA/wD/AP+gvaeTAAAbnUlEQVR4nO2de1hU19X/v2eG23BTQEFFQcSAQa1GokbRkCiJj4qXxGC1OjU2SlJfMyra0JroaGpS+jSmqE0q5lJHf8ZKfKPi5a1FownxgkCiFS0qoqKDBAQDIgwwzPr9sXWYeOF69gwD+/P4x1zOWWsd/M6+77UlIoJAIDcKWwcgaJ8IYQm4IIQl4IIQloALQlgCLghhCbgghCXgghCWgAtCWAIuCGEJuCCEJeCCEJaAC0JYAi4IYQm4IIQl4IIQloALQlgCL…	2	338.236956452	0.7894736842105263	-1.39	144.340497275091	1	1	2	2	0	0	0	4	0	2	1	4	0.61531454	4.484881	-1.5128864
Cc1[nH]c(/C=C2\C(=O)Nc3ccc(S(=O)(=O)Cc4c(Cl)cccc4Cl)cc32)c(C)c1C(=O)N1CCC[C@@H]1CN1CCCC1	[0.36082474226804123]	Cl[C@@H](C)OC(C(CN2C[C@@H]2C3=C[NH+]3CN3C(C(C(=O)CO)C3)C)c2)C2	0.44485555600000004	<img data-content="rdkit/molecule" src="data:image/png;base64,iVBORw0KGgoAAAANSUhEUgAAAMgAAADICAIAAAAiOjnJAAAABmJLR0QA/wD/AP+gvaeTAAAUnklEQVR4nO3de1TUZf4H8PeXAYZRlBK5qKQGqIl4O6umqVv4A2+Hs4Us3cR7QOttNXOn9RLallJ5q1wBtRRbKVmXbA3zCIh7NPWYlxVNvCfIhAibyh1mmM/vjwcnI0WE78PMcD6v4x9f5/I8zwzv+V6f5/kqRATG1OZg7Qaw1omDxaTgYDEpOFhMCg4Wk4KDxaTgYDEpOFhMCg4Wk4KDxaTgYDEpOFhMCg4Wk4KDxaTgYDEpOFhMCg4Wk4KDxaTgYDEpOFhMC…	4	370.18919588808996	0.8333333333333334	-0.5000000000000001	153.8824076455092	1	3	4	0	0	0	0	8	0	5	2	9	0.719489	4.2222633	-0.45890248
Cn1c(=O)c(-c2c(Cl)cccc2Cl)cc2cnc(Nc3ccc(O[C@H]4O[C@@H](CO)[C@H](O)[C@@H](O)[C@@H]4O)cc3)nc21	[0.3606340819022457]	ClCOC(C(=O)C1C(O[C@H]2C(C(C)C(C(C)F)F)o2)C(C)O)c1OC	0.5470714289999999	<img data-content="rdkit/molecule" src="data:image/png;base64,iVBORw0KGgoAAAANSUhEUgAAAMgAAADICAIAAAAiOjnJAAAABmJLR0QA/wD/AP+gvaeTAAAWCElEQVR4nO2deVhTV/rHv0nYAogRFQRxqVZRqmMZ6rQdMXWtYwf8VUesdur6IGpFxOoj1i7UPuOIy2Oxaqc8+FBTnc4Yp9UyrX1arYLa1sEgCoqgg0sQENkR2ULu+f1xkVILGMI9N8C8n4c/8tzce86b8Mk55557FgVjDAQhNUpbB0B0T0gsggskFsEFEovgAolFcIHEIrhAYhFcILEILpBYBBdILIILJBbBBRKL4AKJRXCBxCK4QGIRXCCxCC6QWAQXSCyCC…	2	386.13077264	0.9375	-0.38	150.24599423972165	1	1	2	0	0	0	0	10	0	6	1	10	0.8011477	2.713555	3.249642
CO[C@@H]1[C@H](N(C)C(=O)c2ccccc2)C[C@H]2O[C@]1(C)n1c3ccccc3c3c4c(c5c6ccccc6n2c5c31)C(=O)NC4	[0.35816618911174786]	C(C=O)N1C(O[C@H]2C(c3noccc(Cl)cc(F)ccc3O)C2)c1	0.594404762	<img data-content="rdkit/molecule" src="data:image/png;base64,iVBORw0KGgoAAAANSUhEUgAAAMgAAADICAIAAAAiOjnJAAAABmJLR0QA/wD/AP+gvaeTAAAZLElEQVR4nO3de1yUVRoH8OedYYZhBhAQQQwDxxuywYagCGhQeUXwGmEqi1iSqYsfTZvUNmy9sXmBNmO9G5UtaVkOrmKkRngJRYpENBRQEOUuDAwwMDPP/vHSiEh4mzPvDJ7vhz+4vHPOGfjxXs77nnMYRASK0jce1w2guicaLIoIGiyKCBosiggaLIoIGiyKCBosiggaLIoIGiyKCBosiggaLIoIGiyKCBosiggaLIoIGiyKCBosiggaLIoIGiyKCBosiggaL…	3	354.07826289199994	0.375	-1.9599999999999993	142.69831975105689	1	2	3	0	0	0	0	4	0	6	1	5	0.61139476	1.5954608	4.640275
CC1=CCC[C@@H]2[C@@]1(C)CC[C@H](C)[C@@]2(C)CC1=C(O)C(=O)C=C(NCCC(C)C)C1=O	[0.35751295336787564]	COC(=O)C1CC(C(CCC2)c(C(=O)N/N)c2CCCNC(C)=O)c1	0.606	<img data-content="rdkit/molecule" src="data:image/png;base64,iVBORw0KGgoAAAANSUhEUgAAAMgAAADICAIAAAAiOjnJAAAABmJLR0QA/wD/AP+gvaeTAAAUcElEQVR4nO3de1iUZfoH8C/IzMhBESTJxCMeEK9FiwgVMyvTSDrsKhYe0jzMdhC8Ugk3frtsZUZdkugqe03lqmUHIYN1NdcsdctjggqhgpEHzp5CCQSGmbl/fzw4kgrOMO/jDHB//hrH973fZ2a+8x6e530GJyICY0pztncDWNvEwWJScLCYFBwsJgUHi0nBwWJScLCYFBwsJgUHi0nBwWJScLCYFBwsJgUHi0nBwWJScLCYFBwsJgUHi0nBwWJScLCYFBwsJ…	2	351.215806408	0.7222222222222222	-1.89	148.24986424743116	2	0	2	2	0	0	0	1	0	5	3	7	0.72138405	2.416817	-0.39600652
CC(C)C[C@H](NC(=O)OC(C)(C)C)C(=O)Oc1c(-c2ccc(O)c(O)c2)oc2cc(O)cc(O)c2c1=O	[0.35684647302904565]	CC(C)C(=O)NC1CC(C)C(NC(=O)OC)C(Oc2ccccc2)c1C	0.6476190479999999	<img data-content="rdkit/molecule" src="data:image/png;base64,iVBORw0KGgoAAAANSUhEUgAAAMgAAADICAIAAAAiOjnJAAAABmJLR0QA/wD/AP+gvaeTAAAWBklEQVR4nO2dfXQTVfrHn7RN27RJmkIptbSlBanKIvJSoDSs5aUsqEVY2OquiHJQgp6zS2EXT1hUwm8FTwqyFA7rMQuiICtrQJBCobSKQNijgNIWUVQQK2gLLW2TJn2lyf39cUOIfUvS5N5J2+fzV84kme8k85lnbib33hERQgBBfE2A0BuA9E5QLIQJKBbCBBQLYQKKhTABxUKYgGIhTECxECagWAgTUCyECSgWwgQUC2ECioUwAcVCmIBiIUxAsRAmoFgIE…	2	362.22055744	0.6	-2.2399999999999993	155.18462059383762	1	0	1	2	1	0	1	5	0	4	2	5	0.84078836	2.7956512	2.7491274
C[C@H]1C=CC(c2nn(C3=CCCC(C(=O)NCc4ccc(P(=O)(O)O)c(P(=O)(O)O)c4)=C3)c3ncnc(N)c23)=CC1	[0.3545977011494253]	COC(=O)C[C@@H]1CC(N(C(=O)NC(ccccnc2C)C)OC2CC(C)=O)C1	0.612916667	<img data-content="rdkit/molecule" src="data:image/png;base64,iVBORw0KGgoAAAANSUhEUgAAAMgAAADICAIAAAAiOjnJAAAABmJLR0QA/wD/AP+gvaeTAAAbvUlEQVR4nO2de1iU1fbH11y4DCNXQRALQ/ACipqXRPFBRNAULFGwC3IyNdTnBOdoJukx0fBCHksstcZMI02NOPqI5A0VEAnxRj9AzQQSlZtAgMwwwDCzfn9sIlQYhpl3Myj78/DH++j7rr0GvrMva+93LR4iAoPBNXx9O8B4PmHCYlCBCYtBBSYsBhWYsBhUYMJiUIEJi0EFJiwGFZiwGFRgwmJQgQmLQQUmLAYVmLAYVGDCYlCBCYtBBSYsBhWYsBhUYMJiU…	2	391.21072102799997	0.6	-2.48	165.1529964282327	1	1	2	2	0	0	0	2	0	6	1	5	0.83738583	3.4161289	1.8093138
CC1=CCC[C@@H]2[C@@]1(C)CC[C@H](C)[C@@]2(C)CC1=C(O)C(=O)C=C(NCCC(C)C)C1=O	[0.35406698564593303]	C[C@H](c1cncc(NCC(c2=O)nc2)ccc1)[C@H]1[C@](C)C(=C(C)C)C1	0.519357143	<img data-content="rdkit/molecule" src="data:image/png;base64,iVBORw0KGgoAAAANSUhEUgAAAMgAAADICAIAAAAiOjnJAAAABmJLR0QA/wD/AP+gvaeTAAAXZklEQVR4nO3de1SVVfoH8Occ4HBnBATiYugJAR1wRJaKmpkMFKBik1K6wDA1GqYV43XQLEFrjailOLqc0CFBZQxaTWoKtEiC0ExDERQlBBa3AwJykzucc57fH9s5w0+BgPPuA+jzWS0XHs/77J3r63vZ7373K0JEIERo4pHuAHk6UbAIFxQswgUFi3BBwSJcULAIFxQswgUFi3BBwSJcULAIFxQswgUFi3BBwSJcULAIFxQswgUFi3BBwSJcULAIFxQswgUFi…	3	336.207587452	0.42857142857142855	-2.2299999999999995	149.76421698180903	1	2	3	0	0	0	0	3	0	4	1	5	0.6846688	2.6040487	3.8274455
C[C@H]1C=CC(c2nn(C3=CCCC(C(=O)NCc4ccc(P(=O)(O)O)c(P(=O)(O)O)c4)=C3)c3ncnc(N)c23)=CC1	[0.35328297501452643]	C1CC(C(=C)CNC(C)C(Cl)C12[NH+](C)C2)NC(F)(C)C(C)C(Cl)O	0.519309524	<img data-content="rdkit/molecule" src="data:image/png;base64,iVBORw0KGgoAAAANSUhEUgAAAMgAAADICAIAAAAiOjnJAAAABmJLR0QA/wD/AP+gvaeTAAAaXElEQVR4nO2deVRUV7bGv1vFqMwg4qwM0WBQVCR0jBHnMU4RY2vQxCSlMYZunyspk2hjv06nSceOQ8xaKeJKNOs5BPPUOHUShxiJogwKRgRkEjSAqBQFMlVRdd4fB0uiWAJ1T91b/c5v1XKVdzhnF/XVvvuee87eAiEEHI7YKKQ2gPOfCRcWhwlcWBwmcGFxmMCFxWECFxaHCVxYHCZwYXGYwIXFYQIXFocJXFgcJnBhcZjAhcVhAhcWhwlcWBwmcGFxmMCFx…	2	382.18227261209	0.8823529411764706	0.08999999999999994	154.30291916523763	0	2	2	0	0	0	0	8	0	3	4	4	0.8905793	3.614408	2.344378
CN1CCN(c2ccc(Nc3ncc4c(n3)N3CCC(=O)N3C(c3cc(O)ccc3Cl)=C4)cc2)CC1	[0.3532423208191126]	C1cccc(C2(C)C(C)C[C@H](C)C)N2C(C)C(F)ccnc(C)cc1	0.5306190479999999	<img data-content="rdkit/molecule" src="data:image/png;base64,iVBORw0KGgoAAAANSUhEUgAAAMgAAADICAIAAAAiOjnJAAAABmJLR0QA/wD/AP+gvaeTAAAYDElEQVR4nO2de1yT1/nAn3AJQuRi8JYQrj+tQluHWCydHbUVqg6sDKVIK047BaYdbaeT1U2zj5cNqrLYahWr9QPS6oiKH1jtphZtFa0oaBW8IVRJBBkoV4FAwvv747g042ZIzkkIPN+/XuOb55yQb84577nyOI4DBKGNlbkzgAxOUCyECSgWwgQUC2ECioUwAcVCmIBiIUxAsRAmoFgIE1AshAkoFsIEFAthAoqFMAHFQpiAYiFMQLEQJqBYCBNQLIQJKBbCB…	2	344.262777276	0.5909090909090909	-1.6399999999999997	152.45365255335253	0	2	2	0	0	0	0	5	0	2	0	3	0.8451073	2.4737034	2.6861467
COc1ccc([C@@H]2Sc3ccccc3N(CCCC3CCCCC3)C(=O)[C@@H]2NC(=O)[C@H](Cc2ccc(O[P@@](=O)(O)OCc3ccccc3)cc2)NC(=O)OC(C)(C)C)cc1	[0.3516209476309227]	Cc1ncc(O-c2cc(C[C@H](C)NC(C)N(C)[C@H]([C@@H]3C)CO3)c2)cc1	0.5260396829999999	<img data-content="rdkit/molecule" src="data:image/png;base64,iVBORw0KGgoAAAANSUhEUgAAAMgAAADICAIAAAAiOjnJAAAABmJLR0QA/wD/AP+gvaeTAAAWaklEQVR4nO2de1xUZfrAn3OGu0ShKWKKgakppYKaS4ghsiq6m0rBGkamku7WRqYB9jEjNG/rx8tS6yU3xPWzukKai2bclBZGVEQUI/looqsgt4BF7peZeX5/vOzs/BCRmTPvAYbn++GPM8M57/MOfOc957yX5wiICARhbMTurgBhmpBYBBdILIILJBbBBRKL4AKJRXCBxCK4QGIRXCCxCC6QWAQXSCyCCyQWwQUSi+ACiUVwgcQiuEBiEVwgsQgukFgEF0gsg…	3	343.225977168	0.55	-1.69	150.27110075779075	1	1	2	0	0	1	1	4	0	5	1	8	0.7878516	2.6202219	2.380362
CO[C@@H]1[C@H](N(C)C(=O)c2ccccc2)C[C@H]2O[C@]1(C)n1c3ccccc3c3c4c(c5c6ccccc6n2c5c31)C(=O)NC4	[0.3512893982808023]	C1cc(ccccc1(C)ncscc1N)[C@H](OC)ccccccnc1OC1OC1	0.571002482	<img data-content="rdkit/molecule" src="data:image/png;base64,iVBORw0KGgoAAAANSUhEUgAAAMgAAADICAIAAAAiOjnJAAAABmJLR0QA/wD/AP+gvaeTAAAdQElEQVR4nO2dfVzT1f7AP9vYeBYwH3gQUGTjqpgPqAloii3LAi1z3exebl2N+VBh3szd7q/7IrvdWpaGmg8zNTF9lShaGJrS1RQ1E5iPIGwxEiEQgQHyONg+vz+OLELFwXY2Buf98g8Z3+85n7H3zvd8z/ecz+EgIjAYloZr6wAYvRMmFoMKTCwGFZhYDCowsRhUYGIxqMDEYlCBicWgAhOLQQUmFoMKTCwGFZhYDCowsRhUYGIxqMDEYlCBicWgAhOLQQUmF…	3	425.177312724	0.30434782608695654	-2.61	181.5175442412963	1	2	3	0	0	0	0	3	2	7	1	2	0.8244829	1.8011044	2.0895824
C[C@H]1C=CC(c2nn(C3=CCCC(C(=O)NCc4ccc(P(=O)(O)O)c(P(=O)(O)O)c4)=C3)c3ncnc(N)c23)=CC1	[0.3502626970227671]	C(CO)[C@@H]1CCC(C(=O)OC(=O)OC)N(C)N=C(C2)cc12	0.53772771	<img data-content="rdkit/molecule" src="data:image/png;base64,iVBORw0KGgoAAAANSUhEUgAAAMgAAADICAIAAAAiOjnJAAAABmJLR0QA/wD/AP+gvaeTAAAX00lEQVR4nO3de1xUZf4H8M9cHEBUQEEZRAUvCSjewLxAIDbeSKE2yco0atUsfbluubHWtmS2hem6VFar+0pfWuuFn6tcVPKCAQ6ihDKalldEuXoJuV+GmXl+f5xpxAsoM+cBBr/vV69ec87MPM/jaz485znnPOccCWMMhIhN2tYNIB0TBYtwQcEiXFCwCBcULMIFBYtwQcEiXFCwCBcULMIFBYtwQcEiXFCwCBcULMIFBYtwQcEiXFCwCBcULMIFBYtwQcEiX…	3	296.13722174	0.6428571428571429	-1.8899999999999997	122.75189376333851	1	2	3	0	0	0	0	2	2	7	1	3	0.8042557	3.2332232	2.1859288
CN1CCN(c2ccc(Nc3ncc4c(n3)N3CCC(=O)N3C(c3cc(O)ccc3Cl)=C4)cc2)CC1	[0.3482501434308663]	Cln1cc(C(=O)[C@@](C)(C)O)[C@H+](N[C@@H]([N+])C(Cl)(C)C)cc1	0.48805952399999997	<img data-content="rdkit/molecule" src="data:image/png;base64,iVBORw0KGgoAAAANSUhEUgAAAMgAAADICAIAAAAiOjnJAAAABmJLR0QA/wD/AP+gvaeTAAAZ0ElEQVR4nO2deVRUR9qHfzT7YlREURBRUNyiog4QQTEuQREkGFziGDSOWUaHQJITx0xy/HrOMSpOXIgaE7c4OFlGiIMSjVsmKpooCq6gCBKQTQHZRPZu3u+PyzQtQot46166U8/hD7q4XfW2Pl11b926bxkRETgcsVHIHQDHMOFicZjAxeIwgYvFYQIXi8MELhaHCVwsDhO4WBwmcLE4TOBicZjAxeIwgYvFYQIXi8MELhaHCVwsDhO4WBwmcLE4TOBicZjAx…	1	319.08433504818	0.6153846153846154	-0.5900000000000001	129.05706487207138	0	1	1	0	0	0	0	2	0	4	2	5	0.8143812	2.4852774	2.8355436
Cc1[nH]c(/C=C2\C(=O)Nc3ccc(S(=O)(=O)Cc4c(Cl)cccc4Cl)cc32)c(C)c1C(=O)N1CCC[C@@H]1CN1CCCC1	[0.3478520286396181]	C[C@H]c(c1cccc2)cnn(C[C@@H](CO)C(=O)NC(=O)C(C)C)c2c1	0.565416667	<img data-content="rdkit/molecule" src="data:image/png;base64,iVBORw0KGgoAAAANSUhEUgAAAMgAAADICAIAAAAiOjnJAAAABmJLR0QA/wD/AP+gvaeTAAAcgklEQVR4nO2deVRT1/bHdwYZZFIEK2CrOAsoWgceUqooikNwQLFOCNoW2lqp+mzRVqR9vNcftj5La21LXUsFtSrWicEBUCvgjBSQwQkVnggiKjKbkOzfHyfGiDIkuScJej6rqyu5JOfuxG/OPWffPfAQERgMruHr2gDGqwkTFoMKTFgMKjBhMajAhMWgAhMWgwpMWAwqMGExqMCExaACExaDCkxYDCowYTGowITFoAITFoMKTFgMKjBhMajAhMWgAhMWgwpMW…	2	342.181766628	0.3684210526315789	-2.4699999999999998	147.83056696336308	1	1	2	2	0	0	0	1	2	5	2	6	0.7965583	2.4153168	1.1160407
CN[C@H]1C[C@@H]2O[C@](C)([C@H]1OC)n1c3ccccc3c3c4c(c5c6ccccc6n2c5c31)C(=O)N[C@@H]4O	[0.3466666666666667]	C1cnn(-cc2cccc2cnc(CO)cn2C[C@@H]2[C@H](C)c1CO)F	0.504142857	<img data-content="rdkit/molecule" src="data:image/png;base64,iVBORw0KGgoAAAANSUhEUgAAAMgAAADICAIAAAAiOjnJAAAABmJLR0QA/wD/AP+gvaeTAAAgAElEQVR4nO2deVxTx97GnyxAZFMggHKRxbr0iqJUqihYxVJbbazXBddCtS6tG231Wqy+Qqu14k5rq+IebWsvWlsRa5WqFxHcvai4UEHEpQIJKlsIIcm8fwzGVIWQkOQkeL4f/uAMc+Y8wJOZObP8hkMIAQuLseEyLYClecIai8UksMZiMQmssVhMAmssFpPAGovFJLDGYjEJrLFYTAJrLBaTwBqLxSSwxmIxCayxTIZKhZQUrFqF5GTI5QBw+TJOn36SYfNmp…	3	346.180504196	0.4444444444444444	-2.25	146.1370906934674	1	2	3	0	0	0	0	4	0	6	2	2	0.7967005	2.6720178	1.9890754
CO[C@@H]1[C@H](N(C)C(=O)c2ccccc2)C[C@H]2O[C@]1(C)n1c3ccccc3c3c4c(c5c6ccccc6n2c5c31)C(=O)NC4	[0.3445427728613569]	ClC(C(C(=O)NC)CC(C)C)(F)NC(=O)c2ccccc2	0.542142857	<img data-content="rdkit/molecule" src="data:image/png;base64,iVBORw0KGgoAAAANSUhEUgAAAMgAAADICAIAAAAiOjnJAAAABmJLR0QA/wD/AP+gvaeTAAAYc0lEQVR4nO3de1xUZf4H8M+Z4X7HC65cNmVVBDXTMcG8rZRtKBoq3nJ1zexmYmWvrF6rkVY/85KyW3bRzUuWAroZipho64XNNAYtxFsJKggCXpY7MgN8f38cxHEQGGbO40B+3y/+4ODwnadXH57znOc85xmJiMCY0lTWbgD7feJgMSE4WEwIDhYTgoPFhOBgMSE4WEwIDhYTgoPFhOBgMSE4WEwIDhYTgoPFhOBgMSE4WEwIDhYTgoPFhOBgMSE4WEwIDhYTg…	1	314.11973378	0.4666666666666667	-1.6199999999999997	128.60745234617798	0	0	0	2	1	0	1	2	0	2	2	6	0.7569514	2.7612936	1.2781053
CO[C@@H]1[C@H](N(C)C(=O)c2ccccc2)C[C@H]2O[C@]1(C)n1c3ccccc3c3c4c(c5c6ccccc6n2c5c31)C(=O)NC4	[0.3441108545034642]	C[C@@H](C(=O)c1C(C)=SCS(=O)(=O)O[C@H](C1C(C)C)C)NC(C)=O	0.5418333329999999	<img data-content="rdkit/molecule" src="data:image/png;base64,iVBORw0KGgoAAAANSUhEUgAAAMgAAADICAIAAAAiOjnJAAAABmJLR0QA/wD/AP+gvaeTAAAeaElEQVR4nO2de1yUVf7HPzMDAw4Mw03uF0WUwCVRVDBKvKDsJm6aobWl7tZGpTX+8mWyajnorqn9+G2U2ka5FaalmF2oTEUzIBUFJzXBK3hDrnK/zsA85/fHg8OIilzmPMPlvF/8wTnzzPP9DvPhnO85zznfIyKEgMEwNmJTO8DonzBhMajAhMWgAhMWgwpMWAwqMGExqMCExaACExaDCkxYDCowYTGowITFoAITFoMKTFgMKjBhMajAhMWgAhMWgwpMWAwqM…	1	365.133064964	0.8	-0.7300000000000002	141.99028695606827	0	1	1	1	0	0	0	4	0	5	2	4	0.68616635	3.8199363	-0.5055246
CN[C@H]1C[C@@H]2O[C@](C)([C@H]1OC)n1c3ccccc3c3c4c(c5c6ccccc6n2c5c31)C(=O)N[C@@H]4O	[0.343205574912892]	Cc1c(/C(=O)N2C(NC(=O)C(C(C)F)cccc2)=C)cccccc1	0.564839827	<img data-content="rdkit/molecule" src="data:image/png;base64,iVBORw0KGgoAAAANSUhEUgAAAMgAAADICAIAAAAiOjnJAAAABmJLR0QA/wD/AP+gvaeTAAAdHElEQVR4nO2deViTV/bHTxb2CiKQACoKIygouDCKFbVaFZfiVqV2qrR9KmUctXGZKtqfbWxFzbjGx1aN1WpmXEbUWmm1uNSliIqFiohaFGSTJYCG3Swk9/fHxbeIiFnem6BzP4+PD7x5OffmzTd3OffcczkIIaBQ2IZr7QpQXk2osChEoMKiEIEKi0IEKiwKEaiwKESgwqIQgQqLQgQqLAoRqLAoRKDCohCBCotCBCosChGosChEoMKiEIEKi0IEKiwKEaiwK…	2	340.158706132	0.2	-2.949999999999999	146.632543125842	1	1	2	2	0	0	0	2	0	2	1	2	0.80321485	2.659677	3.6896348
Cc1[nH]c(/C=C2\C(=O)Nc3ccc(S(=O)(=O)Cc4c(Cl)cccc4Cl)cc32)c(C)c1C(=O)N1CCC[C@@H]1CN1CCCC1	[0.34251497005988024]	C(CO)C(=O)C1CC(C[C@H]2S/C(=C(C(=O)F)F)O2)C(C)N1	0.41164285700000003	<img data-content="rdkit/molecule" src="data:image/png;base64,iVBORw0KGgoAAAANSUhEUgAAAMgAAADICAIAAAAiOjnJAAAABmJLR0QA/wD/AP+gvaeTAAAVx0lEQVR4nO2deVRUV7aHfzWAoAyCIxAQFdQIGg3g0A5RE41Gom2Ul0FRo3HoXjRRg9IdnwunJEa7O6TzOh3Mikv0mbG1fZjEtG1ixzFqoaAITilEEChBZiiKGvb74yKNQ5Aq7qGg2N9yuYrrPfts5OPcc+89g4KIwDByo7R3AoxjwmIxQmCxGCGwWIwQWCxGCCwWIwQWixECi8UIgcVihMBiMUJgsRghsFiMEFgsRggsFiMEFosRAovFCIHFYoTAYjFCYLEYI…	2	321.08463546400003	0.6923076923076923	-0.9900000000000002	124.6521572579623	0	2	2	0	0	0	0	4	0	6	2	6	0.80916256	2.6533813	2.8812456
CC1=CCC[C@@H]2[C@@]1(C)CC[C@H](C)[C@@]2(C)CC1=C(O)C(=O)C=C(NCCC(C)C)C1=O	[0.3413953488372093]	ClCOC(C1C(C2C(=C(C)C)C(=O)C2O[C@H](C)C)C)C1	0.4425	<img data-content="rdkit/molecule" src="data:image/png;base64,iVBORw0KGgoAAAANSUhEUgAAAMgAAADICAIAAAAiOjnJAAAABmJLR0QA/wD/AP+gvaeTAAAUgElEQVR4nO3de1RU1R4H8O8wPAQUBb0ipvnEB6a5wrdW9+qQeaHndaqbz9LIazWGL9JcsLTVbbRloj1cpGVo14jSDEsXkS0fSaBi9gBqEFNR5CGKyMOZgdn3j63jWIDzOHvOGfh9/hs4s89vWF/O2bPPPvuoGGMgRGpechdAWicKFhGCgkWEoGARIShYRAgKFhGCgkWEoGARIShYRAgKFhGCgkWEoGARIShYRAgKFhGCgkWEoGARIShYRAgKFhGCgkWEoGARI…	2	300.14922234000005	0.8125	-0.38000000000000006	126.20399619047514	2	0	2	0	0	0	0	5	0	3	0	6	0.8127687	3.7465076	0.8329241
COc1ccc([C@@H]2Sc3ccccc3N(CCCC3CCCCC3)C(=O)[C@@H]2NC(=O)[C@H](Cc2ccc(O[P@@](=O)(O)OCc3ccccc3)cc2)NC(=O)OC(C)(C)C)cc1	[0.34127979924717694]	OCC(CC1C(C(C(F)(Cl)F)C(F)C#N)=O)c2ccccc2CC1	0.645047619	<img data-content="rdkit/molecule" src="data:image/png;base64,iVBORw0KGgoAAAANSUhEUgAAAMgAAADICAIAAAAiOjnJAAAABmJLR0QA/wD/AP+gvaeTAAAcuklEQVR4nO2deVhTx/rH32wEVAQRL4KCEgUUrVr3paJW3FHc4q236tVq43ZFrbbpU1vphsZqr2BdHqxL/bn1irYKigu4oF71sihW0IY1IBYERPYkhGR+fwymKbKEkDkn4Hwe/sg55My8gW/mvDPzvu/hIISAQjE3XLYNoLROqLAoRKDCohCBCotCBCosChGosChEoMKiEIEKi0IEKiwKEaiwKESgwqIQgQqLQgQqLAoRqLAoRKDCohCBCotCBCosChGosChEo…	2	359.089991124	0.5294117647058824	-1.5799999999999996	142.58814319369932	1	0	1	0	1	0	1	4	0	3	1	5	0.8533662	3.641155	2.7086697
C[C@@H]1C=CC(c2nn(C3=CCCC(C(=O)NCc4ccc(P(=O)(O)O)c(P(=O)(O)O)c4)=C3)c3ncnc(N)c23)=CC1	[0.34105385060799076]	C[C@@H](c1cc(Cl)cc(C(=O)nc[n+]1C)ccsc(ccc1)O)C1	0.515715805	<img data-content="rdkit/molecule" src="data:image/png;base64,iVBORw0KGgoAAAANSUhEUgAAAMgAAADICAIAAAAiOjnJAAAABmJLR0QA/wD/AP+gvaeTAAAgAElEQVR4nO2de1xU1fr/P3tmgOE2MIAgCBgggiCWYubR0FTUUopfBmp17H5Iexl67Hjo20UzOx7yeOFYJw9201OZklqhaYoZCFnWkKEooFyUu4DDbYCZgZn1+2PhiKLAzOyZPQz7/fLVa/bTnrWeGT6z1rPX5VkMIQQ8PGwj4NoBHuuEFxaPSeCFxWMSeGHxmAReWDwmgRcWj0nghcVjEnhh8ZgEXlg8JoEXFo9J4IXFYxJ4YfGYBF5YPCaBFxaPSeCFxWMSe…	2	349.07720291608996	0.23529411764705882	-1.8499999999999994	144.50139595299777	0	2	2	1	0	0	0	1	2	3	1	0	0.8724255	3.0603333	1.8775443
CN[C@H]1C[C@@H]2O[C@](C)([C@H]1OC)n1c3ccccc3c3c4c(c5c6ccccc6n2c5c31)[C@H](O)NC4=O	[0.3404748118123914]	C1ccncc(C(=O)NC2=cc(C3CC(N(C)N(C)C)C3)C2)c1C	0.51247619	<img data-content="rdkit/molecule" src="data:image/png;base64,iVBORw0KGgoAAAANSUhEUgAAAMgAAADICAIAAAAiOjnJAAAABmJLR0QA/wD/AP+gvaeTAAAU30lEQVR4nO3deVjU1f4H8M/MMCzigsoOqZBiD4riliaLqdxMNPVxtyRzuaihlFbqI1cUt+s1I7JLXnzIBYHMBQpjkSVoeDJNRcCFRMUFYhtA2WdgZj6/P46XSyIDzHyP/rLP6+kPn+k753zF95zv+X7O+Q4iRARChCZ+3idAXkwULMIFBYtwQcEiXFCwCBcULMIFBYtwQcEiXFCwCBcULMIFBYtwQcEiXFCwCBcULMIFBYtwQcEiXFCwCBcULMIFBYtwQcEiX…	3	326.210661452	0.5263157894736842	-1.94	143.62881362779743	2	1	3	1	0	0	0	0	0	4	1	5	0.7039535	2.5992124	3.0909534
CC(=O)N[C@@H](Cc1ccc(OP(=O)(O)O)cc1)C(=O)N[C@@H](CCC(=O)O)C(=O)NCCC1=CC=C[C@H]2CCCC[C@@H]12	[0.3403041825095057]	CC(C)CCNC(=O)N(C)C(C=O)C1cccc(C#N)[C@]1	0.513869048	<img data-content="rdkit/molecule" src="data:image/png;base64,iVBORw0KGgoAAAANSUhEUgAAAMgAAADICAIAAAAiOjnJAAAABmJLR0QA/wD/AP+gvaeTAAAZkUlEQVR4nO2deVBUV9qHf73RyNKiaEQNiiurGhZHEY2KTowjieUYt1LihnFMJsyYmJjPmoRoqkajU5l2x0SNOEmsRCdmyERjjGRUEPcA4oaISwK4ogIN3dDd7/fH6bTYKFvfBZrzlH9wr9f7vpaP555z7znnVRAROByhUcqdAMc14WJxRIGLxREFLhZHFLhYHFHgYnFEgYvFEQUuFkcUuFgcUeBicUSBi8URBS4WRxS4WBxR4GJxRIGLxREFLhZHFLhYHFHgY…	1	287.163376912	0.5	-2.0899999999999994	125.85366526124858	1	0	1	2	0	0	0	2	0	3	1	6	0.80193985	3.293706	1.7868273
C[C@@H]1C=CC(c2nn(C3=CCCC(C(=O)NCc4ccc(P(=O)(O)O)c(P(=O)(O)O)c4)=C3)c3ncnc(N)c23)=CC1	[0.340080971659919]	COC(NC(N(C)C)Oc2cc(C)c(nnc(C)nn2)ccc2)cc2	0.506673477	<img data-content="rdkit/molecule" src="data:image/png;base64,iVBORw0KGgoAAAANSUhEUgAAAMgAAADICAIAAAAiOjnJAAAABmJLR0QA/wD/AP+gvaeTAAAcvklEQVR4nO2de1xN6f7HP7t2V7q4VMqEkhliiGiYGtfcbxNjMCNmzCiGyXjNEPPiZA7OlPmZaYyc2Rj3g1MOhjlkwhSSSdIhVEKI6KpSu7Rb398fT5Ih3fZqrZ3n/fLy2ntZez2frXfPWutZz0VBROBwtI2e1AE4TRMuFkcUuFgcUeBicUSBi8URBS4WRxS4WBxR4GJxRIGLxREFLhZHFLhYHFHgYnFEgYvFEQUuFkcUuFgcUeBicUSBi8URBS4WRxS4WBxR4…	2	344.196074008	0.4117647058823529	-2.4199999999999995	147.55259557164928	0	2	2	0	0	0	0	2	2	8	1	2	0.5867847	2.7223337	2.0940566
C[C@@H]1C=CC(c2nn(C3=CCCC(C(=O)NCc4ccc(P(=O)(O)O)c(P(=O)(O)O)c4)=C3)c3ncnc(N)c23)=CC1	[0.3383985973115137]	Cl(C)NC(NC1)C1C[C@@H](C(=NC1=C(C(F)F)F)C)CC1=O	0.42764285700000004	<img data-content="rdkit/molecule" src="data:image/png;base64,iVBORw0KGgoAAAANSUhEUgAAAMgAAADICAIAAAAiOjnJAAAABmJLR0QA/wD/AP+gvaeTAAAUcklEQVR4nO3dbVQU59kH8P/uIq+iQgDfEoygFRM0CKdGwBdcVl6qNk0Kmlh9TmqPtMZTY42JmtokGGtQm2pNNIWqqbYiB02KMVWQZdEERVMQFQsKLFFQAYFFENgFdud+PgxuqAIiOzcLyfU7fhiG2Wsv8M89s/fMzsoYYyBEanJrN0C+nyhYhAsKFuGCgkW4oGARLihYhAsKFuGCgkW4oGARLihYhAsKFuGCgkW4oGARLihYhAsKFuGCgkW4oGARLihYhAsKF…	2	325.11687456799996	0.6923076923076923	-0.9200000000000002	124.64140741054098	0	2	2	0	0	0	0	3	0	4	2	5	0.80771327	3.4645054	1.5496588
COc1ccc([C@@H]2Sc3ccccc3N(CCCC3CCCCC3)C(=O)[C@@H]2NC(=O)[C@H](Cc2ccc(O[P@@](=O)(O)OCc3ccccc3)cc2)NC(=O)OC(C)(C)C)cc1	[0.3368683718028696]	CC(C)(C[C@H](CNC(=O)c2c(nccccn2)nc1)c1=O)[C@@H]1COC1	0.594583333	<img data-content="rdkit/molecule" src="data:image/png;base64,iVBORw0KGgoAAAANSUhEUgAAAMgAAADICAIAAAAiOjnJAAAABmJLR0QA/wD/AP+gvaeTAAAb+UlEQVR4nO2deVyU1RrHfzOALMO+CO6ICyWact1DQRS1EOu64FagedXqY2FyMTJTsKuGaYZRFi0mroAbuRGCogKKW2BuqaBjKa6ICMg2M8/948URFQaYmTODcr4f/hjeec95n4HvvMs5zzlHRETgcLSNWN8BcF5MuFgcJnCxOEzgYnGYwMXiMIGLxWECF4vDBC4WhwlcLA4TuFgcJnCxOEzgYnGYwMXiMIGLxWECF4vDBC4WhwlcLA4TuFgcJnCxOEzgYnGYw…	3	342.16919056399996	0.5	-2.4099999999999997	146.21898651839848	0	3	3	1	0	0	0	1	0	6	1	3	0.65248835	2.505758	1.97793
CC(=O)N[C@@H](Cc1ccc(OP(=O)(O)O)cc1)C(=O)N[C@@H](CCC(=O)O)C(=O)NCCC1=CC=C[C@@H]2CCCC[C@H]12	[0.3359375]	C(c1C(CNC(C)C(C(NC(=O)NC(C)C(=O)C)COC)C)ccc1)C	0.5962777779999999	<img data-content="rdkit/molecule" src="data:image/png;base64,iVBORw0KGgoAAAANSUhEUgAAAMgAAADICAIAAAAiOjnJAAAABmJLR0QA/wD/AP+gvaeTAAAbWElEQVR4nO2deVhTV/rH34QlhE0WBUGpiIisFtxKBaUqbiOtVcGiNV1ncOnI/KzToq1tZsb6lJnqY/q0dYa2jk0rTgdtR4M7Fam4UhUX9iou4MpqlLAE8v7+OCFgVJZwT26Sns/jH7kn4Zyvud+c855z732PABGBweAaId8CGJYJMxaDCsxYDCowYzGowIzFoAIzFoMKzFgMKjBjMajAjMWgAjMWgwrMWAwqMGMxqMCMxaACMxaDCsxYDCowYzGowIzFoAIzF…	1	365.26784198	0.7	-1.6599999999999997	157.3742899638859	1	0	1	2	0	0	0	5	0	4	3	11	0.87642485	2.8382776	2.8958635
CN1CCN(c2ccc(Nc3ncc4c(n3)N3CCC(=O)N3C(c3cc(O)ccc3Cl)=C4)cc2)CC1	[0.33410404624277457]	C([NH+]1C(C(C)CC(C)C(Cl)[S@@](C)C)OC)c(OC)=C(C(C)=O)C1	0.53227619	<img data-content="rdkit/molecule" src="data:image/png;base64,iVBORw0KGgoAAAANSUhEUgAAAMgAAADICAIAAAAiOjnJAAAABmJLR0QA/wD/AP+gvaeTAAAXMElEQVR4nO3deVhTV/oH8G8SgoBs1gUo7qgzYxWXZ6q1uIutFbXVUWsLsWo7WLW/OFpbrUwbt1rwsTPpiE6t1Sk4WgvjRh2rVsWKiuOwqAioqOAegsomJJLl/P64mCoiJOHem2R8P0//IDac+4pfzj335pxzJYwxEMI3qaMLIP+bKFhEEBQsIggKFhEEBYsIgoJFBEHBIoKgYBFBULCIIChYRBAULCIIChYRBAWLCIKCRQRBwSKCoGARQVCwiCAoWEQQFCwiC…	1	365.17859398408996	0.8235294117647058	-0.2300000000000001	148.42575651593313	0	1	1	0	0	0	0	5	0	3	1	9	0.82584125	4.4879494	2.2525234
CCN(CC)C/C=C/c1cnc(N)c2c(-c3ccc(NC(=O)c4cc5ccccc5n4C)c(OC)c3)csc12	[0.33394720687538365]	Cl(C)C(C(=O)[C@H](C)C)C(C(Br)N(C)C1O)cccccc1	0.585198413	<img data-content="rdkit/molecule" src="data:image/png;base64,iVBORw0KGgoAAAANSUhEUgAAAMgAAADICAIAAAAiOjnJAAAABmJLR0QA/wD/AP+gvaeTAAAcaElEQVR4nO2daVhT19bHVwbGQAAREVFQtHpBvVoR+1iuYCE44VAqCNa5VqqWh4tvtVxbe9FaLdo61NvqE6vVKmpLnbVWBJy11YI4IIqigDJEQIaEgBCS/X7YeIyoSJKzzwHdv8cPnO3JXuvAP3s6e68lQAgBhcI2Qr4doLyaUGFRiECFRSECFRaFCFRYFCJQYVGIQIVFIQIVFoUIVFgUIlBhUYhAhUUhAhUWhQhUWBQiUGFRiECFRSECFRaFCFRYFCJQYVGIQ…	1	377.07571881999996	0.5625	-0.42000000000000004	139.18114997652432	0	1	1	0	0	0	0	4	0	3	1	4	0.85315406	3.357691	1.9469099
C[C@@H]1C[C@@H]2O[C@@H]2/C=C\C=C\C(=O)Cc2c(Cl)c(O)cc(O)c2C(=O)O1	[0.3333333333333333]	COCC(=C[C@@H](C)ccc([C@@H]c2c(C)csc2C)c1)C(O)C1	0.62372619	<img data-content="rdkit/molecule" src="data:image/png;base64,iVBORw0KGgoAAAANSUhEUgAAAMgAAADICAIAAAAiOjnJAAAABmJLR0QA/wD/AP+gvaeTAAAW+0lEQVR4nO2de1STR9rAnwRCwApCKBAUWCm01PVo19qzcqm6KrRbDdVtm+PWY1pwFa2t0UX9UKtle7q2qFXjpVrqNb1QL7UqXmqlLiqCSoMVtIgKcokCIUJAQiDEZL4/RlPqBZKQCZc+v+MfryEz80R+zkzmnXleDiEEEMTecLs6AKR3gmIhTECxECagWAgTUCyECSgWwgQUC2ECioUwAcVCmIBiIUxAsRAmoFgIE1AshAkoFsIEFAthAoqFMAHFQpiAYiFMQ…	2	317.15752604	0.42105263157894735	-1.1600000000000001	137.37903683747842	1	0	1	0	0	1	1	2	0	3	1	4	0.8547305	3.146478	2.1606688
Cc1[nH]c(/C=C2\C(=O)Nc3ccc(S(=O)(=O)Cc4c(Cl)cccc4Cl)cc32)c(C)c1C(=O)N1CCC[C@@H]1CN1CCCC1	[0.33151515151515154]	C1cccc(C)nc1CNC(=O)NC([C@H](N)C(F)(F)C1Cl)c1	0.540047619	<img data-content="rdkit/molecule" src="data:image/png;base64,iVBORw0KGgoAAAANSUhEUgAAAMgAAADICAIAAAAiOjnJAAAABmJLR0QA/wD/AP+gvaeTAAAXYUlEQVR4nO3daVQUV9oH8Kc3VgEJWwBlURFBjQ64oERRwWN00Ji4xSGNSxgGDeocMwk5Tgz6RqMxRntI9LiEjJ3xmBGXCUiMiuCCCyggGtxQECIii8jWLU033c/7oZAQI01D121jfH4nH6qh+qmb9t9Vt27VLQSICITwTfisG0D+mChYhAkKFmGCgkWYoGARJihYhAkKFmGCgkWYoGARJihYhAkKFmGCgkWYoGARJihYhAkKFmGCgkWYoGARJihYhAkKFmGCg…	2	332.12154534800004	0.5714285714285714	-1.4700000000000002	132.2234268264253	1	1	2	2	0	0	0	3	0	3	3	3	0.71346706	3.8864717	1.272152
CC(=O)N[C@@H](Cc1ccc(OP(=O)(O)O)cc1)C(=O)N[C@H]1CCCCN(Cc2ccc(C3CCCCC3)cc2)C1=O	[0.3299065420560748]	C(C(C)C(c1ccsc1)c(C(=O)NC(=O)CCC1C(C)C)C)C1	0.549309524	<img data-content="rdkit/molecule" src="data:image/png;base64,iVBORw0KGgoAAAANSUhEUgAAAMgAAADICAIAAAAiOjnJAAAABmJLR0QA/wD/AP+gvaeTAAAbUUlEQVR4nO2de1hTR/rH35NAMNxviigoi7SitrAIiopKu2i1lXqr1MsWq88q1qq0dm1Zeay4XmrWxypbH3cb7a6mKlpkraWtVmMrv4o3CFguSrEVLLcg9wCRS0jm98dgpCgQyJmcE5jPwx+Zk3NmXvHLnJl33nmHQQgBhcI2Aq4NoPRPqLAoRKDCohCBCotCBCosChGosChEoMKiEIEKi0IEKiwKEaiwKESgwqIQgQqLQgQqLAoRqLAoRKDCohCBCotCBCosC…	2	335.191900168	0.6842105263157895	-1.1600000000000001	143.41297333602395	0	1	1	2	0	1	1	4	0	3	1	2	0.60725844	2.0085378	5.2098117
COc1cc2c(N3CCN(C(=O)Nc4ccc(OC(C)C)cc4)CC3)ncnc2cc1OCCCN1CCCCC1	[0.3295269168026101]	COc1cc(C)cc(NC([NH+](C)C(C(N)C)F)Cl)cccc(C)n1	0.602404762	<img data-content="rdkit/molecule" src="data:image/png;base64,iVBORw0KGgoAAAANSUhEUgAAAMgAAADICAIAAAAiOjnJAAAABmJLR0QA/wD/AP+gvaeTAAAYz0lEQVR4nO3de1yUVf4H8M8zAzMKiyimooUpiaghaq64auUNS6rVlMAMdVeNocuq/WyVXO+tFolt1lqJqKVraETrrYtF3spLIaggsiA3EUS8gYIg08w8398fDyEKjsg8B8b8vl/+MY4P5xycz8yc5zznOUciIjCmNk1TN4D9PnGwmBAcLCYEB4sJwcFiQnCwmBAcLCYEB4sJwcFiQnCwmBAcLCYEB4sJwcFiQnCwmBAcLCYEB4sJwcFiQnCwmBAcLCYEB4sJw…	1	357.18519380409003	0.47058823529411764	-1.6299999999999997	147.84447166548406	0	0	0	0	0	1	1	4	0	4	3	6	0.82572275	3.2695496	1.8261741
CC1=CCC[C@@H]2[C@@]1(C)CC[C@H](C)[C@@]2(C)CC1=C(O)C(=O)C=C(NCCC(C)C)C1=O	[0.32932469935245146]	ClC1C(C(C(=O)c2coc(C)(F)cccc2)cc1)C	0.360309524	<img data-content="rdkit/molecule" src="data:image/png;base64,iVBORw0KGgoAAAANSUhEUgAAAMgAAADICAIAAAAiOjnJAAAABmJLR0QA/wD/AP+gvaeTAAAWS0lEQVR4nO2de1RU19mHfzMDM1yGWwQRDPGCt4hWGyQuBZRFbCQyaG1uJog1atRkdY2NaZff1ywzJlmJRlqLycJobXTRfCEWE+ViqZdYReqFlqhRiPGCEVC5KDeBGWaYOef7Y8dTMirCzNkzY/o+f+F2Zu89zMO7L+fs9yhEUQRByI3S3R0gfpyQWAQXSCyCCyQWwQUSi+ACiUVwgcQiuEBiEVwgsQgukFgEF0gsggskFsEFEovgAolFcIHEIrhAYhFcILEIL…	2	282.082285652	0.4	-1.35	116.82223515294511	1	1	2	0	0	0	0	4	0	2	0	2	0.7989738	2.4869723	2.724493
CCCCc1ccc(CN2CCCC[C@H](NC(=O)[C@H](Cc3ccc(OP(=O)(O)O)cc3)NC(C)=O)C2=O)cc1	[0.3290083410565338]	COC1nc(C(=O)NC(c2ccccc2C)NC(=O)C)C1	0.42364285700000004	<img data-content="rdkit/molecule" src="data:image/png;base64,iVBORw0KGgoAAAANSUhEUgAAAMgAAADICAIAAAAiOjnJAAAABmJLR0QA/wD/AP+gvaeTAAAaDklEQVR4nO2de1hU1drA383AwAFUHAEFQcQ7YCLhBRXxRnjDS6WppGlKc07ao2kap+c7qdlzTmOZl6NWZJbi8RKmHQmTJJUkLwiYF8Q0AUkEREEMhusw7/fHGkdCLpuZvWbm6Pt7/MO93Huvhf7ce+11eV8BEYEgpMbK3A0gnkxILIILJBbBBRKL4AKJRXCBxCK4QGIRXCCxCC6QWAQXSCyCCyQWwQUSi+ACiUVwgcQiuEBiEVwgsQgukFgEF0gsggskFsEFE…	2	289.142641468	0.4	-2.2099999999999995	123.14168727820784	0	1	1	2	1	0	1	2	0	4	2	5	0.7913878	2.9292667	0.647933
CC1=CCC[C@@H]2[C@@]1(C)CC[C@H](C)[C@@]2(C)CC1=C(O)C(=O)C=C(NCCC(C)C)C1=O	[0.32819582955575705]	C(C(C)c1cccc2)cccc(C(=O)cc(C(=O)o2)C)O[C@@H](OC(C)C(C)C)c1	0.669595238	<img data-content="rdkit/molecule" src="data:image/png;base64,iVBORw0KGgoAAAANSUhEUgAAAMgAAADICAIAAAAiOjnJAAAABmJLR0QA/wD/AP+gvaeTAAAgAElEQVR4nO2de1yT5fvHLzbHUUEOKmcQTJQ8QwpC2lfwGF/7Uu4naaCVTstvsyhbZS+xkpymNf1WNs+QRzDNmScO5YlUgjRFRBMUGCeVM04O267fHzesuXHYxp5t4PP+i927n/u5Nj57nvu57uu+LjNEBBoafcMwtgE0vRNaWDSUQAuLhhJoYdFQAi0sGkqghUVDCbSwaCiBFhYNJdDCoqEEWlg0lEALi4YSaGHRUAItLBpKoIVFQwm0sGgogRYWDSXQwqKhB…	2	398.20932406	0.4166666666666667	-2.66	172.64731904739577	0	2	2	0	0	0	0	3	2	5	0	3	0.6412657	1.8618006	4.299022
COc1ccc([C@@H]2Sc3ccccc3N(CCCC3CCCCC3)C(=O)[C@@H]2NC(=O)[C@H](Cc2ccc(O[P@@](=O)(O)OCc3ccccc3)cc2)NC(=O)OC(C)(C)C)cc1	[0.3278894472361809]	NC(=O)[C@H]1CCC(C)(C)CC(=O)NC2CCC(C(N2C(C#N)(C)C)Cl)C1	0.553296314	<img data-content="rdkit/molecule" src="data:image/png;base64,iVBORw0KGgoAAAANSUhEUgAAAMgAAADICAIAAAAiOjnJAAAABmJLR0QA/wD/AP+gvaeTAAAdXklEQVR4nO2daVhUV7aGvyqQ2QEFlKgoCKLEiIo0GETUYBwa4tSoaUXzaOQmUbHvjYbOg0OSthPjkCZpk061duJAbMFOO0ZuRGMjBLyKQZQQRUSRGYOIFASqilr3xyZFiSgFnFOngP0+/KhzTp21VlFf7ensvbaMiMDhCI1c6gA4XRMuLI4ocGFxRIELiyMKXFgcUeDC4ogCFxZHFLiwOKLAhcURBS4sjihwYXFEgQuLIwpcWBxR4MLiiAIXFkcUuLA4osCFx…	3	382.213553912	0.8421052631578947	-1.32	160.96502343917214	0	3	3	2	0	0	0	4	2	4	2	2	0.8296659	2.7827926	3.649969
CC(=O)N[C@@H](Cc1ccc(OP(=O)(O)O)cc1)C(=O)N[C@@H](CCC(=O)O)C(=O)NCCC1=CC=C[C@H]2CCCC[C@@H]12	[0.32786885245901637]	C1CNc(C2C1C)C(=O)C(=O)C/C(F)cc(C)cccc2	0.516285714	<img data-content="rdkit/molecule" src="data:image/png;base64,iVBORw0KGgoAAAANSUhEUgAAAMgAAADICAIAAAAiOjnJAAAABmJLR0QA/wD/AP+gvaeTAAAcnUlEQVR4nO2de1jTR7rHvwnhJiAgYkFCUNTiIlWRVqtYL1VrW6m6snSpW7atVqy32Hrs6nFb49I+XfS0p6hrFetzlLYrLVbX4q0qj22XqmsFRAQRKSiXcBHkLgmXZM4fQyMNtwCZXxI6n4c/kkky70t+38xv5p13ZkSEEHA4xkZsagc4AxMuLA4TuLA4TODC4jCBC4vDBC4sDhO4sDhM4MLiMIELi8MELiwOE7iwOEzgwuIwgQuLwwQuLA4TuLA4TODC4jCBC…	2	291.163457164	0.5294117647058824	-1.5499999999999998	124.53629524118584	1	1	2	0	0	0	0	4	0	3	1	0	0.7668541	2.9022505	3.0668516
CC(C)(C)OC(=O)N[C@@H](Cc1ccc(OP(=O)(O)O)cc1)C(=O)N[C@@H]1CSCCN(CCCC2CCCCC2)C1=O	[0.32710280373831774]	COC(=O)C/C(C)N(C(C(=O)NC(=O)O)C)NC(C)N(C1C(C)C)C1	0.561666667	<img data-content="rdkit/molecule" src="data:image/png;base64,iVBORw0KGgoAAAANSUhEUgAAAMgAAADICAIAAAAiOjnJAAAABmJLR0QA/wD/AP+gvaeTAAAY9UlEQVR4nO2de1iUZfrHvzMc5ayIlICCguV4YBW53AQsBUMLCdQQNTzlum6tU5uWrKaTVL9iwxqzUmLbpLy2FVw1yhBYTRvPSYGSBqicJXNQ5Dgc798f74iIghzeZwaG53P1x9i889z3wIfnfd7nKCEicDhiI9V3AhzDhIvFYQIXi8MELhaHCVwsDhO4WBwmcLE4TOBicZjAxeIwgYvFYQIXi8MELhaHCVwsDhO4WBwmcLE4TOBicZjAxeIwgYvFYQIXi8MEL…	1	358.22162006	0.8125	-1.71	148.18942459994145	0	1	1	2	0	0	0	5	0	7	3	9	0.767875	2.5249057	2.0786748
CC(=O)N[C@@H](Cc1ccc(C(C(=O)O)C(=O)O)c(C(=O)O)c1)C(=O)N[C@H]1CCCCN(Cc2ccc(-c3ccccc3)cc2)C1=O	[0.3265472312703583]	Clc1cc(/C)c(C(C)/C(=O)[C@H]([NH+](C)NCC(=O)C)C)cc1	0.5118809520000001	<img data-content="rdkit/molecule" src="data:image/png;base64,iVBORw0KGgoAAAANSUhEUgAAAMgAAADICAIAAAAiOjnJAAAABmJLR0QA/wD/AP+gvaeTAAAZ5klEQVR4nO2deVRUR9rGn26gAQVBiCuLC8goKmJEZYkxLiEEOsEkiiua6Gg0mWDiJB8ak9NOnDMhM6OD0ROPR02CSRQhOgQdN0QxiERGRQOiIm4BdESQXQS6+/3+uOTasslyF7qt31/dZXe9b3sfqurWrXpKQURgMIRGKXcCDNOECYshCkxYDFFgwmKIAhMWQxSYsBiiwITFEAUmLIYoMGExRIEJiyEKTFgMUWDCYogCExZDFJiwGKLAhMUQBSYshigwYTFEg…	1	311.15208210809	0.5	-1.23	130.98696656447862	0	0	0	0	1	0	1	3	0	3	2	7	0.77981746	3.056512	1.3130413
CC1=CCC[C@@H]2[C@@]1(C)CC[C@H](C)[C@@]2(C)CC1=C(O)C(=O)C=C(NCCC(C)C)C1=O	[0.3261065943992773]	C[C@@](=CCC(OC)O)C2C(Nc3n(C)c3C(C)c1C)[C@H]2CC1	0.528309524	<img data-content="rdkit/molecule" src="data:image/png;base64,iVBORw0KGgoAAAANSUhEUgAAAMgAAADICAIAAAAiOjnJAAAABmJLR0QA/wD/AP+gvaeTAAAWJElEQVR4nO2de1hUx/nHv7tchEWByEUwoCJqLVG8YNMgMaKuFxRNyCNIUHKr4lOtGmMiTdKI1ZpgoxXrrWtpDObRKGpQYtGKxltivaA+RrFGhUdFBQG5CrKwe+b3x/DbbLwgyplzNvh+/trdc5h3Fj7MmTPzzhwNYwwEITdatStAtE5ILEIIJBYhBBKLEAKJRQiBxCKEQGIRQiCxCCGQWIQQSCxCCCQWIQQSixACiUUIgcQihEBiEUIgsQghkFiEEEgsQggkF…	3	306.2307282	0.7777777777777778	-1.0	133.76404228312998	1	2	3	0	0	0	0	7	0	4	2	4	0.8399064	2.3334103	3.4667482
CO[C@@H]1[C@H](N(C)C(=O)c2ccccc2)C[C@H]2O[C@]1(C)n1c3ccccc3c3c4c(c5c6ccccc6n2c5c31)C(=O)NC4	[0.32295948326482676]	CC(C)(C1N(C)C(=O)N=C(C(C)CC)[C@@H](C)C)COC(C(O)C(C)O)OC1	0.539702381	<img data-content="rdkit/molecule" src="data:image/png;base64,iVBORw0KGgoAAAANSUhEUgAAAMgAAADICAIAAAAiOjnJAAAABmJLR0QA/wD/AP+gvaeTAAAVHUlEQVR4nO3dfVTUVf4H8M8Mw5MEgqgIabZ0SANRV4USTKTI1DPiboapLfkQYthhelhxan/mWNt65tgxh3bNJtGcUjuR7iI+0mCp6CIFRBYoSIqOZCI4IAMo8/D5/XFHnJKHYeZ7h2g/r+PpzJlmPvcOvOd+H+9FhIhAiNDEfd0B8vtEwSJcULAIFxQswgUFi3BBwSJcULAIFxQswgUFi3BBwSJcULAIFxQswgUFi3BBwSJcULAIFxQswgUFi3BBwSJcULAIF…	1	386.2780723159999	0.9	-1.02	163.2995562673489	0	1	1	2	0	0	0	5	0	5	2	6	0.8403489	3.5752707	1.5959232
CCOC(=O)C[C@H]1C[C@@H](n2cc(-c3ccc(O)cc3)c3c(N)ncnc32)CN1C(=O)OC(C)(C)C	[0.32255936675461744]	C#C[C@H]C/C(=O)N1C(C(/C)c1COC(=O)C(C(=O)O)C)O	0.53672619	<img data-content="rdkit/molecule" src="data:image/png;base64,iVBORw0KGgoAAAANSUhEUgAAAMgAAADICAIAAAAiOjnJAAAABmJLR0QA/wD/AP+gvaeTAAAZ8UlEQVR4nO2deVhTV/rHvyFBERGKC4EA4oJbqzJacSmOWkVHrU43qAtg1XbcpmUeF4q4pbPoaEVF64YFFRdUnM4g+nOpttWhxaWOoqDWHSSBEIQooAFC8v7+uGlAREXJzYXkfB4fnuTek3Ne9OPNueee8x4REYHBMDd2QgfAsE6YWAxeYGIxeIGJxeAFJhaDF5hYDF5gYjF4gYnF4AUmFoMXmFgMXmBiMXiBicXgBSYWgxeYWAxeYGIxeIGJxeAFJhaDF5hYD…	1	296.113412296	0.5714285714285714	-2.07	122.42330545754908	0	1	1	1	0	0	0	4	0	5	2	6	0.78349376	2.3401902	1.5196042
CC(=O)N[C@H](Cc1ccc(C(=O)O)c(C=O)c1)C(=O)N[C@H]1CCCCc2cc(OCC3CCCCC3)c(C(N)=O)cc21	[0.32171387073347857]	CC(=O)c1ccc(C[S@@](=O)C(=O)C(C(C)C(F)C)F)cc1O	0.46597619	<img data-content="rdkit/molecule" src="data:image/png;base64,iVBORw0KGgoAAAANSUhEUgAAAMgAAADICAIAAAAiOjnJAAAABmJLR0QA/wD/AP+gvaeTAAAWw0lEQVR4nO3de1RVZfoH8O/hckTkIqKgWBrhJVAxIzUFNQzRbGohajk5WpaaZtFouswaFzpeMs3EchpRyyuOjrEwXOK1GUZGTT1HQAEJFVABBeUi98Ph7Of3x1YkQTiX/QrO7/ms/jgLOM9+O3737b3soyIiMKY0q5ZuAPvfxMFiQnCwmBAcLCYEB4sJwcFiQnCwmBAcLCYEB4sJwcFiQnCwmBAcLCYEB4sJwcFiQnCwmBAcLCYEB4sJwcFiQnCwmBAcLCYEB…	1	332.089386496	0.4666666666666667	-1.6300000000000001	129.53848511077834	0	0	0	0	1	0	1	4	0	4	1	6	0.8281855	2.8562553	1.494212
CC(=O)N[C@@H](Cc1ccc(OP(=O)(O)O)cc1)C(=O)N[C@@H](CCC(=O)O)C(=O)NCCC1=CC=C[C@H]2CCCC[C@@H]12	[0.3211805555555556]	C(C(C)C)c1ccc(OC[C@H](C(N)C)[C@@H](O)CNCNC(CO)C1C)C(F)O	0.5578333329999999	<img data-content="rdkit/molecule" src="data:image/png;base64,iVBORw0KGgoAAAANSUhEUgAAAMgAAADICAIAAAAiOjnJAAAABmJLR0QA/wD/AP+gvaeTAAAc4UlEQVR4nO2de1hU1f7G32EYLgKKoCGJCqglGKICIqKIgldQs+yYeUh5SrLHp7GTCthP5RSleDlFx7yRlzAt73nNCiUU8QYoGB5RE8QbqOGFO8ww398fewREVBj2nj0b1+fh8dkze7v2O+t591prr8t3yYgIDAbfGIktgNEyYcZiCAIzFkMQmLEYgsCMxRAEZiyGIDBjMQSBGYshCMxYDEFgxmIIAjMWQxCYsRiCwIzFEARmLIYgMGMxBIEZiyEIzFgMQWDGY…	1	403.2846349159999	0.8	-1.0300000000000002	167.3895109367173	0	1	1	0	0	0	0	6	0	7	6	5	0.8201443	3.2969816	2.5005817
CN[C@H]1C[C@@H]2O[C@](C)([C@H]1OC)n1c3ccccc3c3c4c(c5c6ccccc6n2c5c31)C(=O)N[C@@H]4O	[0.31759149940968123]	C[C@@H]1CC(C(=O)[C@H](C(=C)N/OC)c2cc(F)ccc2)c1	0.447980159	<img data-content="rdkit/molecule" src="data:image/png;base64,iVBORw0KGgoAAAANSUhEUgAAAMgAAADICAIAAAAiOjnJAAAABmJLR0QA/wD/AP+gvaeTAAAaQElEQVR4nO2daVhUR9bH/00DzaYNKNAoohKNMcpqIjqog+MyE0Xc4yjBSRSXSUYYJzGaxLg9mmjeieu4oGEyrjAuETFxQ4kGFzaNsonKogaBbjYFmkZ7ue+HIi0DAr3c27cj9Xv8cG9Rt+o0/qlbderUaQHDMKBQ2MaCbwMoLydUWBROoMKicAIVFoUTqLAonECFReEEKiwKJ1BhUTiBCovCCVRYFE6gwqJwAhUWhROosCicQIVF4QQqLAonUGFROIEKi8IJV…	2	277.1478071	0.4375	-1.6800000000000002	118.32989349331247	1	0	1	0	1	0	1	1	0	3	1	6	0.72702897	3.166984	0.39235002
CN[C@H]1C[C@@H]2O[C@](C)([C@H]1OC)n1c3ccccc3c3c4c(c5c6ccccc6n2c5c31)C(=O)N[C@@H]4O	[0.31678486997635935]	Cl1ccc(C)c(C)n2CC[C@H](CNC(=O)C)ccccc(c2=O)c1	0.652930091	<img data-content="rdkit/molecule" src="data:image/png;base64,iVBORw0KGgoAAAANSUhEUgAAAMgAAADICAIAAAAiOjnJAAAABmJLR0QA/wD/AP+gvaeTAAAbQUlEQVR4nO2de1zTZdvAr20g4yxnx9HzAfHJ58VExSQUDyiVotOP5B7Lp+go+kJJn9Iwe0wss1nq81BZkaaG9eCLZ8lKUSoDUkHNQBQnDBBhgAyGbNf7x70WYa0dfvfGxv39+MfYfrt+19x3v8N9X/d98xARGAyu4Vs7AYZ9wsRiUIGJxaACE4tBBSYWgwpMLAYVmFgMKjCxGFRgYjGowMRiUIGJxaACE4tBBSYWgwpMLAYVmFgMKjCxGFRgYjGowMRiUIGJx…	2	348.16045572	0.3684210526315789	-2.07	146.94054202763084	0	2	2	2	0	0	0	1	2	2	1	2	0.7763453	3.0105717	3.0803428
CN1CCN(c2ccc(Nc3ncc4c(n3)N3CCC(=O)N3C(c3cc(O)ccc3Cl)=C4)cc2)CC1	[0.3158198614318707]	C[C@@H](C(=O)NC(=O)N1COC(C(=O)OC)=C(F)Cl)cco1	0.5183690479999999	<img data-content="rdkit/molecule" src="data:image/png;base64,iVBORw0KGgoAAAANSUhEUgAAAMgAAADICAIAAAAiOjnJAAAABmJLR0QA/wD/AP+gvaeTAAAZQUlEQVR4nO3deVQUV9oG8KebHQUBEQQcURYXNOKGjgEXlOASFTWSo4nKJB4J6qhxmaCZzIcoiRiXGJeIzphozERjMBriNoJiIBpFjBsqanCHhgaFZl+6+/3+qBaICgJdl2rN/Z2cnO4Gbr0tD9X33rpVJSMicJzY5FIXwL2ceLA4JniwOCZ4sDgmeLA4JniwOCZ4sDgmeLA4JniwOCZ4sDgmeLA4JniwOCZ4sDgmeLA4JniwOCZ4sDgmeLA4JniwOCZ4sDgme…	1	322.036792004	0.36363636363636365	-2.2899999999999996	123.5613729256471	0	1	1	3	0	0	0	1	0	6	1	4	0.78844225	3.2746267	0.8250458
C[C@@H]1C[C@H]2O[C@@H]2/C=C\C=C\C(=N/OCC(=O)N2CCOCC2)Cc2c(Cl)c(O)cc(O)c2C(=O)O1	[0.31521739130434784]	C[NH]/C(=C)N1C(=O)OC[C@@H](COC(=O)c2occc2)C1	0.20600000000000002	<img data-content="rdkit/molecule" src="data:image/png;base64,iVBORw0KGgoAAAANSUhEUgAAAMgAAADICAIAAAAiOjnJAAAABmJLR0QA/wD/AP+gvaeTAAAaGUlEQVR4nO3deVhTV/oH8G9CWEVFFpHqUEFAkEURXNBWtLi17qhjbRWno2OdjqXVurVVGaf0Z2u1ZTqdKort475PK1rr8rghFUVABQFFUSugUFlFZEnI+/vjxoCoQMg9uVHP5+HxyQ3JOSf4Te7NXd4jIyJwnNjkUg+Aez7xYHFM8GBxTPBgcUzwYHFM8GBxTPBgcUzwYHFM8GBxTPBgcUzwYHFM8GBxTPBgcUzwYHFM8GBxTPBgcUzwYHFM8GBxTPBgcUzwY…	2	280.105921612	0.38461538461538464	-2.44	115.6746077403425	0	1	1	1	0	1	1	1	0	6	1	5	0.858365	3.0034993	2.0278792
CO[C@@H]1[C@H](N(C)C(=O)c2ccccc2)C[C@H]2O[C@]1(C)n1c3ccccc3c3c4c(c5c6ccccc6n2c5c31)C(=O)NC4	[0.31257275902211873]	C(c1C(NC(=O)[C@H](C/C)C(C)C)N/C(F)NC(F)C)ccc1F	0.498202381	<img data-content="rdkit/molecule" src="data:image/png;base64,iVBORw0KGgoAAAANSUhEUgAAAMgAAADICAIAAAAiOjnJAAAABmJLR0QA/wD/AP+gvaeTAAAbCUlEQVR4nO2de1yU1brHf3ODGWC4ioJXQhOBEBU5iYqaiZew3CdDj9nOPLqRdttKU/GSWy0rxGNlJzvSSY/WtpI03eW2FCzc5kZ02AYIXhIERS6CMDDDXJjLOn+8bCQrLjPveoeB9f3wB7wzPM/Dh++812etJSKEgMHgG7GjC2D0TJhYDCowsRhUYGIxqMDEYlCBicWgAhOLQQUmFoMKTCwGFZhYDCowsRhUYGIxqMDEYlCBicWgAhOLQQUmFoMKTCwGFZhYD…	1	333.202797112	0.6875	-1.34	135.1360603855275	1	0	1	1	0	0	0	4	0	3	3	9	0.844407	2.2974896	3.4234352
CC1=CCC[C@@H]2[C@@]1(C)CC[C@H](C)[C@@]2(C)CC1=C(O)C(=O)C=C(NCCC(C)C)C1=O	[0.3122043519394513]	ClC1C(COC(O)C1C[C@@H](C(=O)[C@@H](N)NC2=C)C)c2	0.386235589	<img data-content="rdkit/molecule" src="data:image/png;base64,iVBORw0KGgoAAAANSUhEUgAAAMgAAADICAIAAAAiOjnJAAAABmJLR0QA/wD/AP+gvaeTAAAa9ElEQVR4nO2de1xU1drHf3uAAZL7HZlBRETQMpK8pGh8FPNWloqdOoqVnjxqvXwo69VOJVrHS9oxzN700KtFCXpQyfsrHjO1Ux5F46iIaKIoKsP9MtyHmef9YxOgIgLuNXsY1vcznz7sNbvneYTfrLXXmrWeRyAicDhSo5A7AI55woXFYQIXFocJXFgcJnBhcZjAhcVhAhcWhwlcWBwmcGFxmMCFxWECFxaHCVxYHCZwYXGYwIXFYQIXFocJXFgcJnBhcZjAh…	2	288.124070212	0.7692307692307693	-0.6200000000000001	117.67961125059523	0	2	2	0	0	0	0	6	2	5	3	0	0.7540984	4.051164	0.5593523
CN[C@H]1C[C@@H]2O[C@](C)([C@H]1OC)n1c3ccccc3c3c4c(c5c6ccccc6n2c5c31)[C@H](O)NC4=O	[0.3120608899297424]	CC(C)(C(=O)OC1([C@@H](O)CO)C(C)C)C(=O)N=C(C)C1	0.471119048	<img data-content="rdkit/molecule" src="data:image/png;base64,iVBORw0KGgoAAAANSUhEUgAAAMgAAADICAIAAAAiOjnJAAAABmJLR0QA/wD/AP+gvaeTAAAbiUlEQVR4nO2deVRUR/bHbzf7vgg0KosggqKQKOKogGhAxV1xOkYNiWbGuP8yMSZEjYccjdG4jQtmghuiSTS4ZTSI2jgKihrFFVGQHQziBgiyQ9/fHw+aBqHphlf9upv6HA7nverqqvvg+6ruu68WHiIChcI2fK4NoGgmVFgUIlBhUYhAhUUhAhUWhQhUWBQiUGFRiECFRSECFRaFCFRYFCJQYVGIQIVFIQIVFoUIVFgUIlBhUYhAhUUhAhUWhQhUWBQiUGFRi…	1	285.15762283600003	0.7857142857142857	-1.27	118.39804678130277	0	1	1	1	0	0	0	2	0	5	2	3	0.76560545	3.1611748	0.7049526
COc1ccc([C@@H]2Sc3ccccc3N(CCCC3CCCCC3)C(=O)[C@@H]2NC(=O)[C@H](Cc2ccc(O[P@@](=O)(O)OCc3ccccc3)cc2)NC(=O)OC(C)(C)C)cc1	[0.31003811944091486]	CCC(O)C(C1C[C@@H]1CCCC(O)(C1)N(C2C(CC2=O)[C@H]1C)CO)=O	0.534833333	<img data-content="rdkit/molecule" src="data:image/png;base64,iVBORw0KGgoAAAANSUhEUgAAAMgAAADICAIAAAAiOjnJAAAABmJLR0QA/wD/AP+gvaeTAAAbH0lEQVR4nO2dd1hUV9rA3xmqoESkg8RgqKKgEDUrKiKIYjCRKK4xIq4akk0xZqPhi0ls60ajWSNGDegSJcWCbe0gcbEgaqgiEFBR6UWCtBnqzPv9cXBAVJh27h31/B4fn2HKue/M/Oaec9/TBIgIDIa6EfIdAOPZhInFoAITi0EFJhaDCkwsBhWYWAwqMLEYVGBiMajAxGJQgYnFoAITi0EFJhaDCkwsBhWYWAwqMLEYVGBiMajAxGJQgYnFoAITi0EFJhaDC…	3	353.22022309199997	0.8947368421052632	-0.8200000000000001	148.75629475325977	2	1	3	0	0	0	0	7	0	6	3	8	0.7577144	2.9668524	2.4220786
CN[C@@H]1C[C@H]2O[C@@](C)([C@@H]1OC)n1c3ccccc3c3c4c(c5c6ccccc6n2c5c31)C(=O)NC4	[0.30984204131227217]	COC(NC(c1ccccc(CCOC)c(C)c1)COC(C)COC(OC)(Cl)C)C	0.58947619	<img data-content="rdkit/molecule" src="data:image/png;base64,iVBORw0KGgoAAAANSUhEUgAAAMgAAADICAIAAAAiOjnJAAAABmJLR0QA/wD/AP+gvaeTAAAWs0lEQVR4nO3deVRU1x0H8N+sCCKLgAIiCEKOiRWJKG5EDQGVHJcYA3rq0lQUj42SaFqJNQaxoSEKik2NkiYakp6qJBrRkqjIoAyQqqiIppY4yuAoS1lU9gFmfv3jGYoKONudBX6fkz8IvHfvfZlv3rvz3r338RARCDE0vqkbQPomChZhgoJFmKBgESYoWIQJChZhgoJFmKBgESYoWIQJChZhgoJFmKBgESYoWIQJChZhgoJFmKBgESYoWIQJChZhgoJFmKBgE…	1	443.24385099599994	0.6521739130434783	-0.9900000000000002	186.42458882031283	1	0	1	0	0	0	0	4	0	6	1	14	0.86913514	2.16683	2.042757
CC1=CCC[C@@H]2[C@@]1(C)CC[C@H](C)[C@@]2(C)CC1=C(O)C(=O)C=C(NCCC(C)C)C1=O	[0.3080260303687636]	COCCC(C(C(=O)C(C)CN=C/C(=O)C)C(C)C)c1CC(C)c1	0.531797619	<img data-content="rdkit/molecule" src="data:image/png;base64,iVBORw0KGgoAAAANSUhEUgAAAMgAAADICAIAAAAiOjnJAAAABmJLR0QA/wD/AP+gvaeTAAAV9ElEQVR4nO2de1jUVf7H318uEw6kpIBCaWleFk3l4tOjJqg4wKppuSq6apa60upqrjdQ3LK0Hi0LDdMV3Xq6rFHebdV8GEBivfboz1i3QixR8cIdIW/AzHx+fxwaRzdhLt8z3/kO5/UX6JzP+QCvOd8z5yoREQQCufFQOgGBeyLEEnBBiCXgghBLwAUhloALQiwBF4RYAi4IsQRcEGIJuCDEEnBBiCXgghBLwAUhloALQiwBF4RYAi4IsQRcEGIJuCDEEnBBi…	1	335.246043916	0.75	-1.29	146.30962893110615	1	0	1	0	0	0	0	4	0	4	0	11	0.81627256	2.9653869	2.297834
CCOC(=O)C[C@@H]1C[C@@H](n2cc(-c3ccccc3)c3c(N)ncnc32)CN1C(=O)OC(C)(C)C	[0.30799475753604194]	C(C(NC(C(=C)c(=O)c(F)cc1)OC)O)(C)c(F)cc1	0.11199999999999999	<img data-content="rdkit/molecule" src="data:image/png;base64,iVBORw0KGgoAAAANSUhEUgAAAMgAAADICAIAAAAiOjnJAAAABmJLR0QA/wD/AP+gvaeTAAAe/ElEQVR4nO2deVyU1f7HPzMMm+yIEiggiCAqLk1qaZYLZSpeCcXSRLMSlxeXvFZOWr3M6hpp14tLBl5MSfEGP5cUFwxzyeWmIqKybzIgIKDAgDLALOf3x8FxRCW2Z55nhuf9mj/kzDPnfBg/nPN9zvM95wgIIeDh6WqEbAvgMUx4Y/EwAm8sHkbgjcXDCLyxeBiBNxYPI/DG4mEE3lg8jMAbi4cReGPxMAJvLB5G4I3Fwwi8sXgYgTcWDyPwxuJhBN5YPIwgY…	1	285.117649844	0.35714285714285715	-1.6300000000000003	115.66948930392634	0	1	1	0	0	0	0	3	0	4	2	1	0.81063396	2.820524	1.74071
CC(=O)N[C@@H](Cc1ccc(OP(=O)(O)O)cc1)C(=O)N[C@@H](CCC(=O)O)C(=O)NCCC1=CC=C[C@H]2CCCC[C@@H]12	[0.3076225045372051]	Nc1ccnc(C)c(Cl)CC2C(C[C@]2=C2C)ccc(C)ccc2cc1	0.557767196	<img data-content="rdkit/molecule" src="data:image/png;base64,iVBORw0KGgoAAAANSUhEUgAAAMgAAADICAIAAAAiOjnJAAAABmJLR0QA/wD/AP+gvaeTAAAfwUlEQVR4nO2deVSTx/rHnzfsyI7gWpRNBFlEaq1iiwsorVg92mj1GpcexeOtjV69rVrtL3qtir2tjehpi1v1aK+K9FpRjlbsolFBBAQkLIKgRVkjhJAEQ5b398dw39KUJdubBebzhycZZ555Er6ZmXe2hyBJEjAYQ8MwtQOY/gkWFoYWsLAwtICFhaEFLCwMLWBhYWgBCwtDC1hYGFrAwsLQAhYWhhawsDC0gIWFoQUsLAwtYGFhaAELC0MLWFgYWsDCwtACF…	4	352.17062648	0.3181818181818182	-2.059999999999999	155.09680015403535	3	1	4	0	0	0	0	2	4	2	1	0	0.7688366	3.2788105	3.9791656
CNc1cncc(-c2c[nH]c(=O)c(NC(=O)c3ccc(N4CCC[C@H]4CN4CCCC4)cc3)c2)c1	[0.30741733690795353]	Nc1ccc(N2Cc(=O)C(C(=O)C)C[C@H]2CCC(C)(C)C)cc1	0.555595238	<img data-content="rdkit/molecule" src="data:image/png;base64,iVBORw0KGgoAAAANSUhEUgAAAMgAAADICAIAAAAiOjnJAAAABmJLR0QA/wD/AP+gvaeTAAAaHklEQVR4nO2dZ1hUZ9qAn4GhO4gUEdCAoKFZIiILGEFXNCiysliiriixkFjCJrrRK+tnSdZEZNVgJChGVMza0CigUYmxg0gJoDSDCoq0UESCMMAw83w/XjISWqacMzPAe1/8gOOc5zwz3vOetx8OIgKFwjRqyk6A0jehYlFYgYpFYQUqFoUVqFgUVqBiUViBikVhBSoWhRWoWBRWoGJRWIGKRWEFKhaFFahYFFagYlFYgYpFYQUqFoUVqFgUVqBiUViBikVhB…	2	316.215078136	0.5789473684210527	-1.8400000000000003	138.59258802042723	0	1	1	0	1	0	1	2	0	4	1	4	0.8222803	2.256278	2.673849
CN[C@H]1C[C@@H]2O[C@](C)([C@H]1OC)n1c3ccccc3c3c4c(c5c6ccccc6n2c5c31)C(=O)N[C@@H]4O	[0.306158357771261]	COC1CCC(=NS(=O)(OC)COC)C[C@@H](C[C@@H]2C=C(C)cccn2)CC1	0.631880952	<img data-content="rdkit/molecule" src="data:image/png;base64,iVBORw0KGgoAAAANSUhEUgAAAMgAAADICAIAAAAiOjnJAAAABmJLR0QA/wD/AP+gvaeTAAAgAElEQVR4nO2deVzU1frHPzMwbLLKqiBbGKKCNzBIQQVBzUSzDEuvpNd+YbeFsrxheRPL6lKmkmGGlYTlVbGuCqTdCyoGLhm4oCBgKvu+zAAOs5/fH18cSFxm/w4z3/fLPxjme87z4HzmOftzWIQQMDBoGjbdDjAYJoywGLQCIywGrcAIi0ErMMJi0AqMsBi0AiMsBq1g+MLq7Oyk2wVjxMCFVV9f7+LiMnv2bLodMToMXFg5OTlSqdTW1pZuR4wOAxdWbm4ug…	2	398.223928568	0.7	-1.1500000000000001	164.10024244240498	1	1	2	0	0	0	0	3	0	5	1	7	0.7797114	3.0246398	3.9190593
CC1=CCC[C@@H]2[C@@]1(C)CC[C@H](C)[C@@]2(C)CC1=C(O)C(=O)C=C(NCCC(C)C)C1=O	[0.3046237533998187]	C(C(C(C)c1cc(O)cccc1/c1C(O)C(CO)O)Cl)[C@@H](C)C1	0.48490476200000004	<img data-content="rdkit/molecule" src="data:image/png;base64,iVBORw0KGgoAAAANSUhEUgAAAMgAAADICAIAAAAiOjnJAAAABmJLR0QA/wD/AP+gvaeTAAAbVElEQVR4nO2deVTTVxbH7y8BhIAilh0EQaRqxbpVqGBFwR2po7WuuNbYOhVndKbYnvaknenCTEXQ0xYZqwXXDuqojLYoVq3oqHVBBGQVRUBWCagkBEju/PEwporI8nv5Jfo+h8MJvyTv3sCX997vvfvu5RARGAy+EQntAOP5hAmLQQUmLAYVmLAYVGDCYlCBCYtBBSYsBhWYsBhUYMJiUIEJi0EFJiwGFZiwGFRgwmJQgQmLQQUmLAYVmLAYVGDCYlCBCYtBB…	2	340.14413696	0.5555555555555556	-1.0700000000000003	141.65339377244214	2	0	2	0	0	0	0	5	0	4	4	3	0.68453264	2.2686281	3.5499458
CCOC(=O)C[C@@H]1C[C@@H](n2cc(-c3ccccc3)c3c(N)ncnc32)CN1C(=O)OC(C)(C)C	[0.3021534320323015]	CC(C)(CC(=O)C1C[C@@H](C(=O)C(OC)=O)N2C(F)c2)C1	0.385285714	<img data-content="rdkit/molecule" src="data:image/png;base64,iVBORw0KGgoAAAANSUhEUgAAAMgAAADICAIAAAAiOjnJAAAABmJLR0QA/wD/AP+gvaeTAAAXlElEQVR4nO2deVRTZ9rAn+yyi2gpqPnUqkVkEdciULQiVGXsHJVa+4l+eixqbaMz4xi19VBnDtNU7Rmm2tPS2jp002JHW1o9WtpRilZFqYoVhIoissgmWwghIXm+Py5GymZC8iYhPL+/uNd77/PG/PJu9114iAgEYWn4tk4A4ZiQWAQTSCyCCSQWwQQSi2ACiUUwgcQimEBiEUwgsQgmkFgEE0gsggkkFsEEEotgAolFMIHEIphAYhFMILEIJpBYBBNILIIJJ…	2	285.13763634	0.7857142857142857	-1.3	116.99531681069479	1	1	2	0	0	0	0	4	0	5	0	5	0.76518124	3.6122003	0.8241843
CC1=CCC[C@@H]2[C@@]1(C)CC[C@H](C)[C@@]2(C)CC1=C(O)C(=O)C=C(NCCC(C)C)C1=O	[0.3007662835249042]	C[C@H](C(=C)/O)C(C)=N/c1ccc(C(C)(C)C)C(C)C(Cl)C1	0.593309524	<img data-content="rdkit/molecule" src="data:image/png;base64,iVBORw0KGgoAAAANSUhEUgAAAMgAAADICAIAAAAiOjnJAAAABmJLR0QA/wD/AP+gvaeTAAAW2klEQVR4nO3dfVRTR/oH8CcJIbwjInQVFQQRtUZUjvVtfVkB3d1q68sisgW7pxUqtVL/6Nm4qxVffmhc3ZWj3a45FS3IdtdsW9xu7SlF8aXbqi1qwYoIRRQUFXkP5j2Z3x+jaYqogdy5N2Gfz+nJMSHcmTRf5t47d2auiBACCHFNLHQFUP+EwUJMYLAQExgsxAQGCzGBwUJMYLAQExgsxAQGCzGBwUJMYLAQExgsxAQGCzGBwUJMYLAQExgsxAQGCzGBwUJMY…	1	309.185942196	0.6111111111111112	-1.02	133.86144918742767	1	0	1	0	0	0	0	3	0	2	1	3	0.7229268	2.3649879	1.7611732
CC(=O)N[C@@H](Cc1ccc(OP(=O)(O)O)cc1)C(=O)N[C@@H](CCC(=O)O)C(=O)NCCC1=CC=C[C@@H]2CCCC[C@H]12	[0.30054151624548736]	CC(C)CC(=O)NCC(CO)C1C[C@H](C(C(=O)N2C)cccc2Cl)C1	0.583654762	<img data-content="rdkit/molecule" src="data:image/png;base64,iVBORw0KGgoAAAANSUhEUgAAAMgAAADICAIAAAAiOjnJAAAABmJLR0QA/wD/AP+gvaeTAAAUXklEQVR4nO3deVRU5RsH8GeGGWZAtkGC3FAHFSUXdHDX1IMoqHkQ1/i5ZW6IkR1PaWbRsV9JKWap/dxITTJExX1fQEftaDCAgdsBQRJQVFBAhTvDPL8/XiMiRJi5ryP5fI5/KNz73Jfjl/e9973vvSNBRCBEbFJLN4D8O1GwCBcULMIFBYtwQcEiXFCwCBcULMIFBYtwQcEiXFCwCBcULMIFBYtwQcEiXFCwCBcULMIFBYtwQcEiXFCwCBcULMIFBYtwQcEiX…	2	368.18667046800005	0.6842105263157895	-1.3299999999999996	154.64758074851818	1	1	2	2	0	0	0	2	0	3	2	7	0.8377352	3.166276	1.7773081
C[C@@H]1C[C@H]2O[C@@H]2/C=C\C=C\C(=N/OCC(=O)N2CCOCC2)Cc2c(Cl)c(O)cc(O)c2C(=O)O1	[0.3002936857562408]	CC(OC[C@@H]1C(C([C@H](C)/C2=C/C(C)C)O)O2)cccc1O	0.525261905	<img data-content="rdkit/molecule" src="data:image/png;base64,iVBORw0KGgoAAAANSUhEUgAAAMgAAADICAIAAAAiOjnJAAAABmJLR0QA/wD/AP+gvaeTAAAV9klEQVR4nO3de1BU1x0H8O/u8lgBwQXXAGKsRONEYlCpYsFnyEMF1EZWRytJGhNamrq10xhSbIKdyVQUJwVnGusjURKcGmIaQ/GFESNEwKgJIT4SUUQkKrDrCiywsI/TPy6uBJQAe88+9PcZ/4Dres4Bv3vvuWfv/V0JYwyEiE3q6AGQ+xMFi3BBwSJcULAIFxQswgUFi3BBwSJcULAIFxQswgUFi3BBwSJcULAIFxQswgUFi3BBwSJcULAIFxQswgUFi3BBw…	2	294.183109312	0.6470588235294118	-1.26	126.31341141796983	0	2	2	0	0	0	0	5	0	4	2	2	0.81810397	2.8310623	2.0842319
C=CC(=O)N1CCC[C@H]1C(=O)Nc1cc2c(Nc3ccc(F)c(Cl)c3F)ncnc2cc1OCCOC	[0.2981494174091844]	CNC(=O)C1=C(Br)C(C[NH+](C(=O)NC(C)C)C(=O)NC(C)C)C1	0.542571429	<img data-content="rdkit/molecule" src="data:image/png;base64,iVBORw0KGgoAAAANSUhEUgAAAMgAAADICAIAAAAiOjnJAAAABmJLR0QA/wD/AP+gvaeTAAAXfElEQVR4nO3da1RU19kH8P8wDgMoIijxGpEoggYVMYqKxkTRJgaqYsVaHcOK0dCY4HqrK7iiCb5dbSX1EqyaOtgkKl6WJEEx8YqJTU0TY8EYL1yNOogoIspFmeEyPO+HMyJVkAHOnsPwPr9PB5zZ5xnm797nts9REREYk5uD0gWw9omDxYTgYDEhOFhMCA4WE4KDxYTgYDEhOFhMCA4WE4KDxYTgYDEhOFhMCA4WE4KDxYTgYDEhOFhMCA4WE4KDxYTgYDEhO…	1	389.11827921209	0.6666666666666666	-1.4100000000000001	144.91454057046874	1	0	1	5	0	0	0	1	0	3	4	5	0.7871907	2.723633	1.132892
C[C@@H]1C[C@H]2O[C@@H]2/C=C\C=C\C(=N/OCC(=O)NCC2CCCCC2)Cc2c(Cl)c(O)cc(O)c2C(=O)O1	[0.29607698001480387]	OC1ccc(C)c(CC(CO)[C@H]([C@H]2C(Cl)O)c2)cnocc1CO	0.552166667	<img data-content="rdkit/molecule" src="data:image/png;base64,iVBORw0KGgoAAAANSUhEUgAAAMgAAADICAIAAAAiOjnJAAAABmJLR0QA/wD/AP+gvaeTAAAWYklEQVR4nO3de1iUVR4H8O/McBUIEJXwfkEjUWF1F1xTQzFNQPGyXh6T3MprCWppmK3Nmu7qkxfQdXExJbC1EsUNTMXcZL2lIZgmSIqLFwRF5KIMMMMMc/aPg7OESgjvmRfx93l6fMaBOefM09f3cm6vgjEGQqSmlLsBpGWiYBEhKFhECAoWEYKCRYSgYBEhKFhECAoWEYKCRYSgYBEhKFhECAoWEYKCRYSgYBEhKFhECAoWEYKCRYSgYBEhKFhECAoWEYKCR…	2	357.13430054799994	0.5882352941176471	-1.1800000000000002	145.94096090507472	1	1	2	0	0	0	0	5	0	6	4	6	0.82164115	2.8709643	2.559123
C[C@@H]1C=CC(c2nn(C3=CCCC(C(=O)NCc4ccc(P(=O)(O)O)c(P(=O)(O)O)c4)=C3)c3ncnc(N)c23)=CC1	[0.2944675788221297]	C[C@H](c1ccc(F)nc(C(=O)NC(=O)cccc(Cl)C(C)c1)(C)C)C	0.600952381	<img data-content="rdkit/molecule" src="data:image/png;base64,iVBORw0KGgoAAAANSUhEUgAAAMgAAADICAIAAAAiOjnJAAAABmJLR0QA/wD/AP+gvaeTAAAe2UlEQVR4nO2deVzTR/rHnyQEwhWugKKiXFqE9Yio1IJVV/Aq0lZLrVa0ti/Z1VfF1dWy9vhRrW6zXVdjW7fFdV8ttlZN1SroagueeCLI7YFyCkGuBAKBkGt+fwxGioocmXwDzPvFH2FmMvMQPpl55nq+LIQQUCjGhs20AZT+CRUWhQhUWBQiUGFRiECFRSECFRaFCFRYFCJQYVGIQIVFIQIVFoUIVFgUIlBhUYhAhUUhAhUWhQhUWBQiUGFRiECFRSECFRaFC…	1	366.151033908	0.42105263157894735	-2.01	152.78099630406587	0	1	1	2	0	0	0	1	0	3	1	1	0.6841026	2.1744277	5.23895
CNS(=O)(=O)c1ccc2c(c1)/C(=C/c1[nH]c3c(c1CN1CCOCC1)CCCC3)C(=O)N2	[0.2915863840719332]	CC(C)(C(=O)CCC(F)(CO)[C@]1=O)C(C(C)c2cnccc2)C1	0.544452381	<img data-content="rdkit/molecule" src="data:image/png;base64,iVBORw0KGgoAAAANSUhEUgAAAMgAAADICAIAAAAiOjnJAAAABmJLR0QA/wD/AP+gvaeTAAAdCElEQVR4nO2daViUR7bH/910sym4IYvioOCCIARtXFGMa66KRkXuRA3RSSKaaNoxxmhiBpLRMZgniRgdlYyZkXgzzKDRiMZl3BIRCdoOCriBoEhcWFRUNqG7634ofGkRsel+N0z9nnx5i+5TB/ynqt5Tp04pCCFgMPhGKbUDjOcTJiyGIDBhMQSBCYshCExYDEFgwmIIAhMWQxCYsBiCwITFEAQmLIYgMGExBIEJiyEITFgMQWDCYggCExZDEJiwGILAhMUQB…	2	321.174021848	0.6111111111111112	-1.6199999999999997	135.67228078927994	1	0	1	0	0	1	1	3	0	4	1	3	0.7941288	2.1647935	2.9063158
CC1=CCC[C@@H]2[C@@]1(C)CC[C@H](C)[C@@]2(C)CC1=C(O)C(=O)C=C(NCCC(C)C)C1=O	[0.2911795961742827]	C1C(C(c1cccccc1)ccc1/C)C(=O)C(=O)Cl	0.462619048	<img data-content="rdkit/molecule" src="data:image/png;base64,iVBORw0KGgoAAAANSUhEUgAAAMgAAADICAIAAAAiOjnJAAAABmJLR0QA/wD/AP+gvaeTAAAZgUlEQVR4nO2de1RTR/7Av3lBCYKgPBVFIopCq/KwolDdLfEN2tWlrla6u7alXXsau7Xd7P7aPaxtPYu21nR33cquPVa3p7vitkci1keUVlmLlkd9oDwaoWh4KoQgARKSzO+PsdcYFZJw594o8/nDY+5N7ndiPs7MnTvzHQFCCCgUthHyXQDKwwkVi0IEKhaFCFQsChGoWBQiULEoRKBiUYhAxaIQgYpFIQIVi0IEKhaFCFQsChGoWBQiULEoRKBiUYhAxaIQg…	2	274.0760574	0.25	-1.6699999999999997	117.38001570276815	2	0	2	0	0	0	0	2	0	2	0	2	0.8026616	2.6407566	3.0743027
CSCC[C@H](NC(=O)[C@@H]1CCCN1C(=O)[C@@H](NC(=O)[C@H](Cc1ccc(OP(=O)(O)O)cc1)NC(C)=O)C(C)C)C(=O)N[C@@H](CC(C)C)C(=O)O	[0.2895204262877442]	C1ccc(C)nnc1C(=O)NCC1CC[NH+](C(NCC1(C)C)(C)C)C(C)C	0.533309524	<img data-content="rdkit/molecule" src="data:image/png;base64,iVBORw0KGgoAAAANSUhEUgAAAMgAAADICAIAAAAiOjnJAAAABmJLR0QA/wD/AP+gvaeTAAAXA0lEQVR4nO3deVRU1x0H8N8sIAKyqiyiImoQlxyDKJXNjWNqBNcYa0WjaMcmRqwmZmIaa2KrxSWpJqYGPYmhVknxxBhTowRcwYWIJmpVQEBHzgAjIA4gzP7rH5eMRAWZmXcHxd/neDzP4c29F/ly733LfSNCRCBEaOL2bgDpmChYhAsKFuGCgkW4oGARLihYhAsKFuGCgkW4oGARLihYhAsKFuGCgkW4oGARLihYhAsKFuGCgkW4oGARLihYhAsKFuGCgkW4o…	2	376.30708725608997	0.7619047619047619	-1.53	164.1186891059375	0	2	2	1	0	0	0	2	0	4	3	4	0.75856936	2.3055966	4.1418834
CC(C)(C)OC(=O)N[C@@H](Cc1ccc(OP(=O)(O)O)cc1)C(=O)N[C@@H]1CSCCN(CCCC2CCCCC2)C1=O	[0.28474903474903474]	CC(C)(C(=O)NC(=O)C(C#N)C(=O)N)NCOC(O)C(F)(F)F	0.568702381	<img data-content="rdkit/molecule" src="data:image/png;base64,iVBORw0KGgoAAAANSUhEUgAAAMgAAADICAIAAAAiOjnJAAAABmJLR0QA/wD/AP+gvaeTAAAUU0lEQVR4nO3de1xT5/0H8E9OQkIAA4gdKKI2eAOv1daKsy2rdlJna6vC1NXpateuLYp4+1Gp1ZYOy8Ap4PU1N22LuDrW/lq80It11vXipfUyi6LoFEUQpMotCeTy7I/QiIpIzsnTHML3/eKPnJM83/OAH09OTp7zHAVjDIS4muDuDhDPRMEiXFCwCBcULMIFBYtwQcEiXFCwCBcULMIFBYtwQcEiXFCwCBcULMIFBYtwQcEiXFCwCBcULMIFBYtwQcEiXFCwC…	0	340.09945424000006	0.6363636363636364	-2.2299999999999995	128.10981840810604	0	0	0	3	0	0	0	2	0	7	4	7	0.7072953	2.848619	2.4553065
CO[C@@H]1[C@H](N(C)C(=O)c2ccccc2)C[C@H]2O[C@]1(C)n1c3ccccc3c3c4c(c5c6ccccc6n2c5c31)C(=O)NC4	[0.2846975088967972]	ClC(C)C(C/C(=O)ccs/N=C(N)c1)NC(=O)NC(C)C(C)C(C)OC1	0.565832011	<img data-content="rdkit/molecule" src="data:image/png;base64,iVBORw0KGgoAAAANSUhEUgAAAMgAAADICAIAAAAiOjnJAAAABmJLR0QA/wD/AP+gvaeTAAAgAElEQVR4nO2deVxU5f7HP7OwDMMqsimGgii5IaKWgGK45IIpmvdqV9KrhmZey9Sw/BmtN9RMy+3S62oXb2WSuZCGXcwN1NxyB1kEARHZdWBgGGbO9/fHISRDhZlz5sB43i//GM5zzvf5gJ95nuc8q4SIICLCNVKhBYiYJ6KxRHhBNJYIL4jGEuEF0VgivCAaS4QXRGOJ8IJoLBFeEI0lwguisUR4QTSWCC+IxhLhBdFYIrwgGkuEF0RjifCCaCwRXhCNJcILo…	1	404.164889468	0.7058823529411765	-1.2500000000000002	164.21617141502057	0	1	1	2	0	0	0	5	0	6	3	1	0.7378142	3.5530615	1.6584805
COc1ccc([C@@H]2Sc3ccccc3N(CCCC3CCCCC3)C(=O)[C@@H]2NC(=O)[C@H](Cc2ccc(O[P@@](=O)(O)OCc3ccccc3)cc2)NC(=O)OC(C)(C)C)cc1	[0.27301790281329924]	CC(C)C(N(C)N1CCOC(C)[C@@H](C)C(=O)NC)C(F)C1	0.44122619	<img data-content="rdkit/molecule" src="data:image/png;base64,iVBORw0KGgoAAAANSUhEUgAAAMgAAADICAIAAAAiOjnJAAAABmJLR0QA/wD/AP+gvaeTAAAXaUlEQVR4nO3deVhTV/oH8DeBsBu0ypKIo6gsahmXqaBiW3TgZ0WmtXWhyqS1ddw6Y9w6tmidWGv7w5a2cWkrj8uUusxoXSqPoh21HZWfYgW1AiJIRUBAwAWCbCHJ+/vjxogoECDn3gDv5/HpU5Jwzwl8uTn33HvfI0JEIMTSxEJ3gHROFCzCBAWLMEHBIkxQsAgTFCzCBAWLMEHBIkxQsAgTFCzCBAWLMEHBIkxQsAgTFCzCBAWLMEHBIkxQsAgTFCzCBAWLM…	1	303.23220541999996	0.9333333333333333	-0.72	127.32287775257946	0	1	1	1	0	0	0	4	0	4	1	7	0.8493097	3.1967576	2.0451806
CCOC(=O)C[C@H]1C[C@@H](n2cc(-c3ccc(O)cc3)c3c(N)ncnc32)CN1C(=O)OC(C)(C)C	[0.27224080267558526]	CC(C)N(C[C@H](OC)CCOC1=O)NC(C)(NC)C1	0.0645	<img data-content="rdkit/molecule" src="data:image/png;base64,iVBORw0KGgoAAAANSUhEUgAAAMgAAADICAIAAAAiOjnJAAAABmJLR0QA/wD/AP+gvaeTAAAY6ElEQVR4nO2de1yUVf7HPw/DbRAEAQVEE/GCt0WUMA0x4pJua0q4rGZChYaurZUWktZr+2WuTlhGF20hX65atr6Gytta5oBrXrIUy5dpi6HkBcILIBeHEeby/f3xjMNQAjMwzzzzjOf98o95Dg/P+XJ8z3nOc855zuGICAyGrXEROwCGc8LEYggCE4shCEwshiAwsRiCwMRiCAITiyEITCyGIDCxGILAxGIIAhOLIQhMLIYgMLEYgsDEYggCE4shCEwshiAws…	1	273.205241724	0.9230769230769231	-0.6900000000000002	115.33103186377159	0	1	1	0	0	0	0	2	0	6	2	3	0.79963756	3.3691437	0.22769801
CC(=O)N[C@@H](Cc1ccc(OP(=O)(O)O)cc1)C(=O)N[C@@H](CCC(=O)O)C(=O)NCCC1=CC=C[C@@H]2CCCC[C@H]12	[0.25665399239543724]	COC(C(C(=O)C)C(C(C)=O)N)[C@H](C)CC2cccccc2	0.5611309520000001	<img data-content="rdkit/molecule" src="data:image/png;base64,iVBORw0KGgoAAAANSUhEUgAAAMgAAADICAIAAAAiOjnJAAAABmJLR0QA/wD/AP+gvaeTAAAdc0lEQVR4nO2de1hU1frHv3tmGK6iQCpyCzGulqGIJaik4v1aipJGFirW45Gnjp5DWj1kqVGp0cWOmKV4LdLykHlMfl4CsTSUQpCLoIIgitxBxAFm/f5YOo4gOMzsNTPo+vzlXuxZ7wK/s/da73rX+wqEEHA4YiMx9AA4DydcWBwmcGFxmMCFxWECFxaHCVxYHCZwYXGYwIXFYQIXFocJXFgcJnBhcZjAhcVhAhcWhwlcWBwmcGFxmMCFxWECFxaHCVxYHCZwY…	1	305.199093724	0.5555555555555556	-1.5199999999999996	132.645106849097	1	0	1	0	0	0	0	4	0	4	1	8	0.8003696	2.639091	2.5525365
CS(=O)(=O)[C@H]1C2CCC(CC2)[C@@H]1Nc1nc(-c2c[nH]c3ncc(F)cc23)ncc1F	[0.24944320712694878]	Nc1c(Cl)ccc(NC([C@@H]2C[C@H](C)CC)CC2)Oc1	0.44359523799999995	<img data-content="rdkit/molecule" src="data:image/png;base64,iVBORw0KGgoAAAANSUhEUgAAAMgAAADICAIAAAAiOjnJAAAABmJLR0QA/wD/AP+gvaeTAAAXj0lEQVR4nO2de1hUx9nA32V3gcDiBSgX4wURosEKRIwkxltSNJFnDVXhKXmiFayCjyZobBVt04BpkqK1QW3zKPGSbEvEoq0R0ChotCAkCt7xEkBFUnQjBFxgQdjL+/0xZNmAwO5y5pyz+eb3+Mc5y+7Mu/DzzJyZOe9IEBEYDK5xEDoAxk8TJhaDCkwsBhWYWAwqMLEYVGBiMajAxGJQgYnFoAITi0EFJhaDCkwsBhWYWAwqMLEYVGBiMajAxGJQgYnFoAITi…	2	282.14989103600004	0.6	-1.0899999999999999	120.07453356278013	1	1	2	0	0	0	0	3	0	3	2	5	0.8313603	2.3387585	3.4986253
Oc1ccc(CNc2ccc3c(c2)OCO3)cc1O	[0.24109014675052412]	FCOc1c(OC)cccc1	0.209488095	<img data-content="rdkit/molecule" src="data:image/png;base64,iVBORw0KGgoAAAANSUhEUgAAAMgAAADICAIAAAAiOjnJAAAABmJLR0QA/wD/AP+gvaeTAAASI0lEQVR4nO2de1BTZ9rAn3BTAlFAXEC51BuIFkUQ66X1QmFmVWad+bZUa5vOznab7bhK13Ft2ulWpu63Y3Zqa2zX2dJ2Zje7ft/XZXenTtRqB7TgHQ0XMaLcFIKp3AW5hkve749XY4pwCMl5zzkJz2/4Q5P3JE/y/s553/c5J+eREUIAQfjGS+wAEM8ExUKYgGIhTECxECagWAgTUCyECSgWwgQUC2ECioUwAcVCmIBiIUxAsRAmoFgIE1AshAkoFsIEFAthA…	1	156.058657748	0.25	-1.25	64.55391321023018	0	0	0	0	1	0	1	0	0	2	0	3	0.81530005	3.6680083	2.1656175
CC1=CCC[C@@H]2[C@@]1(C)CC[C@H](C)[C@@]2(C)CC1=C(O)C(=O)C=C(NCCC(C)C)C1=O	[0.24055666003976142]	CC(C)C(N(C)C1CC(C(=O)[C@@H]2C3C(C)C32)C12CC)C2	0.45	<img data-content="rdkit/molecule" src="data:image/png;base64,iVBORw0KGgoAAAANSUhEUgAAAMgAAADICAIAAAAiOjnJAAAABmJLR0QA/wD/AP+gvaeTAAAU50lEQVR4nO3de1RUVfsH8O+ZQUQugzcwkYsIkUpghHczzVC7YEnGmyUYSqKZi1V5odIkLVvj61thSoqJLpbaoqlejSS1WRMqvpo4ZgpiKigqkjfupjDOzPn9sW1+FLdhOHsY4Pn8NcwM+zwwX/bZZ599DoIoiiBEarK2LoB0TBQswgUFi3BBwSJcULAIFxQswgUFi3BBwSJcULAIFxQswgUFi3BBwSJcULAIFxQswgUFi3BBwSJcULAIFxQswgUFi3BBwSJcU…	4	275.224914548	0.9444444444444444	-0.37	122.84129812870208	3	1	4	0	0	0	0	6	0	2	0	4	0.8402314	3.4659467	1.892578
CCO[P@](=O)(O)c1cc(C[C@H](NC(C)=O)C(=O)N[C@@H](C)c2ccc(OCC3CCCCC3)c(C(N)=O)c2)ccc1OCC(=O)O	[0.2306579898770788]	ClOC(=O)c1nc(C)cc(Br)ccsc(C)cc1	0.47347619	<img data-content="rdkit/molecule" src="data:image/png;base64,iVBORw0KGgoAAAANSUhEUgAAAMgAAADICAIAAAAiOjnJAAAABmJLR0QA/wD/AP+gvaeTAAAbuElEQVR4nO2deVgT197Hf5MQlhAgYAgCggvWBStaF6rigq1Va9F7VaitFa8LdamWanGr9RGsC1y92lxbvaJSxaIIVn3La6/WrX2LGxpQQKWKqCyymM3ImoTkvH8MjYiKJMxkJnA+j0+f5JA5vy/Nl3N+c+YsBEIIMBiq4TAtANM2wcbC0AI2FoYWsLEwtICNhaEFbCwMLWBjYWgBGwtDC9hYGFrAxsLQAjYWhhawsTC0gI2FoQVsLAwtYGNhaAEbC0ML2FgYW…	1	346.93823937200006	0.16666666666666666	-0.7800000000000001	123.62602959135162	0	1	1	0	0	0	0	0	0	4	0	1	0.81083024	2.5542572	3.8468175
CN1CCN(c2ccc(Nc3ncc4c(n3)N3CCC(=O)N3C(c3cc(O)ccc3Cl)=C4)cc2)CC1	[0.22843545508625818]	C/C(=O)Oc1nc2ccccc2n[nH]c1	0.08647619	<img data-content="rdkit/molecule" src="data:image/png;base64,iVBORw0KGgoAAAANSUhEUgAAAMgAAADICAIAAAAiOjnJAAAABmJLR0QA/wD/AP+gvaeTAAAYlUlEQVR4nO2daVhTV/rA35sEElB2RhY3xKUMIGpj0Rb5i9tU6zJlFKVatHUcqn0Ux1rFGa1o22mRulCmLjham6lFQdxglFpnqlVrWwUVRShu4EJwQUDUIIHk/X+4MYSAEEIOF+r7e/iQHG/OeQM/z3bPOZdDRCAISyMSOgDitwmJRTCBxCKYQGIRTCCxCCaQWAQTSCyCCSQWwQQSi2ACiUUwgcQimEBiEUwgsQgmkFgEE0gsggkkFsEEEotgAolFMIHEIphAY…	2	203.069476528	0.1	-2.1699999999999995	85.78144789648381	0	1	1	0	1	0	1	0	0	5	1	1	0.6495103	2.4473736	2.4658213
COc1cc(Cc2nn([C@@H]3CC[C@@H](N4CCN(C)CC4)CC3)c3ncnc(N)c23)ccc1NC(=O)[C@@H]1C[C@H]1c1ccccc1	[0.2263535551206784]	ClC(CO)c(CN1[C@@H](C)C)CNcc2oc(c1)COC2	0.509096758	<img data-content="rdkit/molecule" src="data:image/png;base64,iVBORw0KGgoAAAANSUhEUgAAAMgAAADICAIAAAAiOjnJAAAABmJLR0QA/wD/AP+gvaeTAAAZcUlEQVR4nO3deViU1R4H8O+wzMAAwyqBiiwpInjTwBuuqdmVG2peccElHqVbdvGamRa2m/feyt2nurlkcgUjiUxEUCRRU1sQxQXREiRwYREIGGaGWZiZc/94CZd0YGDOvDN0Pk+PD7zP8J4f9vW823nPERBCwDCmZsN3AUzPxILFUMGCxVDBgsVQwYLFUMGCxVDBgsVQwYLFUMGCxVDBgsVQwYLFUMGCxVDBgsVQwYLFUMGCxVDBgsVQwYLFUMGCxVDBgsVQw…	2	302.139720276	0.7142857142857143	-0.9100000000000001	124.72691643546133	0	2	2	0	0	0	0	2	2	5	2	3	0.7979401	3.304895	1.0275083
CC(=O)N[C@@H](Cc1ccc(OP(=O)(O)O)cc1)C(=O)N[C@@H](CCC(=O)O)C(=O)NCCC1=CC=C[C@@H]2CCCC[C@H]12	[0.21176470588235294]	FCC/C(=O)C(/C)[C@](C)C(C)=NC(=O)C1CC(=O)CC1	0.420785714	<img data-content="rdkit/molecule" src="data:image/png;base64,iVBORw0KGgoAAAANSUhEUgAAAMgAAADICAIAAAAiOjnJAAAABmJLR0QA/wD/AP+gvaeTAAAWM0lEQVR4nO2de1TT5/nAn3AxhHAtgnK/qNjhBRHqOqGj07BTV20PU4acs0xXNbTSw7a6GdfW1R7tMdRzOrW2NqzbKcJEqeJGu9aJPeqxP6cHiOIRN7RMpWJcCfckJJDw/P740hAQIyT5XkKfz/EPvjF53yfwyfs+eb/vRYSIQBDuxovvAIipCYlFsAKJRbACiUWwAolFsAKJRbACiUWwAolFsAKJRbACiUWwAolFsAKJRbACiUWwAolFsAKJRbACiUWwAolFs…	1	282.150546752	0.6666666666666666	-1.39	118.3880336647705	1	0	1	1	0	0	0	2	0	3	0	6	0.90930724	2.2269053	3.1574802
CC1=CCC[C@@H]2[C@@]1(C)CC[C@H](C)[C@@]2(C)CC1=C(O)C(=O)C=C(NCCC(C)C)C1=O	[0.19015659955257272]	CC(C1CC(C[C@@](C)(C(C)C[NH+](C(CO)O)C)[C@@H](C)C)C)N1	0.42405952399999997	<img data-content="rdkit/molecule" src="data:image/png;base64,iVBORw0KGgoAAAANSUhEUgAAAMgAAADICAIAAAAiOjnJAAAABmJLR0QA/wD/AP+gvaeTAAAZxUlEQVR4nO2de1STR/rHv4FwEUQFlQqCIIgFRFCpq4B4Vyqi6FHaKot6astWa+mxdtddu216Tts9+FttUTmlXmrB2ipBXURqRVzbihe2gBUEvOIdxCLhEsItgfn98dKACEiSd95gMp/DH8nLzPM8IV9m5p135hkRIQQMBt+Y6DsAhmHChMWgAhMWgwpMWAwqMGExqMCExaACExaDCkxYDCowYTGowITFoAITFoMKTFgMKjBhMajAhMWgAhMWgwpMWAwqMGExq…	1	315.30060490809	1.0	-0.16	136.83559917724608	0	1	1	0	0	0	0	7	0	3	4	10	0.8899916	3.5308108	2.9545298
Oc1ccc(CNc2ccc3c(c2)OCO3)cc1O	[0.17008196721311475]	OCC(C)COc1ccccc1	0.161488095	<img data-content="rdkit/molecule" src="data:image/png;base64,iVBORw0KGgoAAAANSUhEUgAAAMgAAADICAIAAAAiOjnJAAAABmJLR0QA/wD/AP+gvaeTAAASR0lEQVR4nO3de1RU1R4H8O8wAzMoiig+kPcgA6ImS4glWoog4jXrJktLzJuKYJdMrZZcSkrSzKWmhMrNq0FGKx+BeXWVShI+EnSFhIVCDuqEGmg+QBEZYIB9/zg1DQ95zmYO3t9n9Yfu9uy9D345Z8/Z5yFhjIEQYzMz9QDI44mCRbigYBEuKFiECwoW4YKCRbigYBEuKFiECwoW4YKCRbigYBEuKFiECwoW4YKCRbigYBEuKFiECwoW4YKCRbigYBEuKFiEC…	1	166.099379688	0.4	-1.02	72.79895055878629	0	0	0	0	1	0	1	1	0	2	1	4	0.83860874	3.121322	1.6630287
O=C1NN(c2ccc(I)cc2)C(=O)/C1=C\c1ccccc1	[0.164850136239782]	CC(=O)Nc1ccccc1	0.269071429	<img data-content="rdkit/molecule" src="data:image/png;base64,iVBORw0KGgoAAAANSUhEUgAAAMgAAADICAIAAAAiOjnJAAAABmJLR0QA/wD/AP+gvaeTAAAU9klEQVR4nO2daVBUVxaAT3eztAgYQdxARhRCILgyRBTjRMWNYKVmRCVL65SWaEyCiWWKSbm0JtGipmaQZMZKiIkVNImIGhUJSnCMRsUywbCIGyCgAlEEVBBp6OXMj0c6nW4auul3+73G8/283H730Hy85bx7z5UgIhAE30iFDoDom5BYBBNILIIJJBbBBBKLYAKJRTCBxCKYQGIRTCCxCCaQWAQTSCyCCSQWwQQSi2ACiUUwgcQimEBiEUwgsQgmkFgEE0gsg…	1	135.068413908	0.125	-1.31	59.87267163194198	0	0	0	1	1	0	1	0	0	1	1	1	0.78623384	2.5591664	3.4841652
Oc1ccc(CNc2ccc3c(c2)OCO3)cc1O	[0.15126050420168066]	C[C@H+](C)Nc1ccccc1	0.095833333	<img data-content="rdkit/molecule" src="data:image/png;base64,iVBORw0KGgoAAAANSUhEUgAAAMgAAADICAIAAAAiOjnJAAAABmJLR0QA/wD/AP+gvaeTAAAT+klEQVR4nO2da1RUVfvAn0HuAspF5SogiIYYqaVcFFqU1wbLteJiS9DlBVtZk+96NdQ3RfvQa6u1cnwzEi8rbaUIWBiRCCTLwkBdhYCMIaCCglzkIg43cYb9/7D9T8QwMANnzzmMz++bx805z8Bvztnn2Xs/W0QIAQThGiO+A0AMExQLYQKKhTABxUKYgGIhTECxECagWAgTUCyECSgWwgQUC2ECioUwAcVCmIBiIUxAsRAmoFgIE1AshAkoFsIEFAthAoqFM…	1	135.10425083609	0.3333333333333333	-0.9800000000000001	62.07609164629483	0	0	0	0	1	0	1	0	0	1	1	2	0.74161524	3.0195584	1.1415819
Oc1ccc(CNc2ccc3c(c2)OCO3)cc1O	[0.1488469601677149]	Cl(C)COc1ccccc1	0.162511905	<img data-content="rdkit/molecule" src="data:image/png;base64,iVBORw0KGgoAAAANSUhEUgAAAMgAAADICAIAAAAiOjnJAAAABmJLR0QA/wD/AP+gvaeTAAASvklEQVR4nO3deVCT1/oH8CeLgbCWK0IRuW4Ul4trRMAgqCiVXqiUlt5ChY52RitatJ3b6ty6Fqfb2FvcO7etgu04o8WCqBSBUShQkpEEBbRAWX5Fyl72AAkh5/fHe298hRK2nCTo8xn/Oifve07ga3jf855zwiGEAEL6xjV2B9CTCYOFqMBgISowWIgKDBaiAoOFqMBgISowWIgKDBaiAoOFqMBgISowWIgKDBaiAoOFqMBgISowWIgKDBaiAoOFqMBgISowW…	1	158.049842652	0.25	-0.6900000000000001	64.73410293254022	0	0	0	0	1	0	1	0	0	1	0	3	0.74838716	2.1246736	4.404423
NS(=O)(=O)c1ccc(Nc2ncc(-c3ccc(O)c(O)c3)o2)cc1	[0.12]	CON(C)Sc1ccccc1	0.20582142899999997	<img data-content="rdkit/molecule" src="data:image/png;base64,iVBORw0KGgoAAAANSUhEUgAAAMgAAADICAIAAAAiOjnJAAAABmJLR0QA/wD/AP+gvaeTAAASz0lEQVR4nO3de1CbdboH8Ccp0HIpCKWWFnqhtRTKFm2lcqTS1oFurVL7x0rPOCvr7jpmdh0nuo7nRFdn0o7jLs7oNrvOtpPR1aGj3RnqepzUSy1oi7bWti+3Ui4WWi7hVqBBSGggJO9z/vhhpEAuJPnlTcLz+UvJLy9Pw/e9PL83yU+GiECIr8mlLoCEJgoW4YKCRbigYBEuKFiECwoW4YKCRbigYBEuKFiECwoW4YKCRbigYBEuKFiECwoW4YKCRbigYBEuK…	1	169.056134972	0.25	-0.51	71.24719228347215	0	0	0	0	1	0	1	0	0	3	0	3	0.656959	1.7348256	3.5647473
CC(=O)N[C@@H](Cc1ccc(OP(=O)(O)O)cc1)C(=O)NCCCC(=O)NCCCc1ccccc1	[0.11438474870017332]	CC[C@]1NC(=O)C1	0.09	<img data-content="rdkit/molecule" src="data:image/png;base64,iVBORw0KGgoAAAANSUhEUgAAAMgAAADICAIAAAAiOjnJAAAABmJLR0QA/wD/AP+gvaeTAAAQf0lEQVR4nO3de1BU5xkG8GfZXUBULoIg4gWJGGStRikGITFGjcZhvUYcnYhmbIKJU1et027VTDYaq6bt6NZ01DXJRDQTHYQZ79WCM1YYrRStF8SokRItKoogIggLy9s/jhrFFdnlfHsO6fsbx3HO7vnOu/iwe/a7nKMhIjAmNy+lC2A/TxwsJgQHiwnBwWJCcLCYEBwsJgQHiwnBwWJCcLCYEBwsJgQHiwnBwWJCcLCYEBwsJgQHiwnBwWJCcLCYEBwsJgQHi…	1	98.060588876	0.6	-0.53	42.90457261553856	0	1	1	1	0	0	0	0	0	1	1	1	0.8137679	3.0128388	2.9022317
Oc1ccc(CNc2ccc3c(c2)OCO3)cc1O	[0.08501118568232663]	c1cccc(O)c1	0.233654762	<img data-content="rdkit/molecule" src="data:image/png;base64,iVBORw0KGgoAAAANSUhEUgAAAMgAAADICAIAAAAiOjnJAAAABmJLR0QA/wD/AP+gvaeTAAAPGUlEQVR4nO3dfVBU1RsH8O9dEJF8Q0lTwxTfijJyQNPIMMq0KRHFMSszX8oUJWJCyyytDF/HUZMaMrU038ogtUkUyyxGTFAGS9MyK1MLFUhFUFjY8/vj0v7M4O7d3fvsvXf3+Qz/wJzuebCv6+6955xHEkKAMa1Z9C6AeScOFiPBwWIkOFiMBAeLkeBgMRIcLEaCg8VIcLAYCQ4WI8HBYiQ4WIwEB4uR4GAxEhwsRoKDxUhwsBgJDhYjwcFiJDhYjAQHi5HgY…	1	94.041864812	0.0	-0.9800000000000001	42.22563687169298	0	0	0	0	1	0	1	0	0	1	1	0	0.71656257	1.5934445	3.2772079
Oc1ccc(CNc2ccc3c(c2)OCO3)cc1O	[0.006696428571428571]	COC	0.07	<img data-content="rdkit/molecule" src="data:image/png;base64,iVBORw0KGgoAAAANSUhEUgAAAMgAAADICAIAAAAiOjnJAAAABmJLR0QA/wD/AP+gvaeTAAALp0lEQVR4nO3da2xT9R/H8W9Hdy9b2cYujIvgQGBY2RhDRHEK0RmWEKNLfEATQ8xigunTPjHUkJj0kWmCPhghmi4GIjFRikCygUTBgcwtA5T7RcaG021suBujrN//g1N2Nv+7tFu/O+e0n1d4cArnHH7t3uvlnF9bEzMTQKTFaT0AiE4IC0QgLBCBsEAEwgIRCAtEICwQgbBABMICEQgLRCAsEIGwQATCAhEIC0QgLBCBsEAEwgIRCAtEICwQgbBABMICEQgLR…	0	46.041864812	1.0	-0.04	20.217738371733038	0	0	0	0	0	0	0	0	0	1	0	0	0.7444143	3.6115866	2.1810856
