# Supplementary material for: Interpretable Machine Learning Models for Molecular Design of Tyrosine Kinase Inhibitors Using Variational Autoencoders and Perturbation-Based Approach of Chemical Space Exploration
Source: Int J Mol Sci. 2022 Sep 24;23(19):11262. doi: 10.3390/ijms231911262 (PMC9569663; doi:10.3390/ijms231911262)
Supplement: Supplementary file 1 [file ijms-23-11262-s001.zip › SUPPLEMENTARY_MATERIALS/Original_Set_of_Generated_Molecules/Bayesian/Unbiased_final.csv]

known	sim	created	kinase	mol	rings	weight	csp3	hallkier	laputeASA	alicarbo	alihetero	alirings	amidebonds	arocarbo	arohetero	arorings	stereocenter	bridgehead	hba	hbd	rotatable	qed	SAS	logP
CO[C@@H]1[C@H](N(C)C(=O)c2ccccc2)C[C@H]2O[C@]1(C)n1c3ccccc3c3c4c(c5c6ccccc6n2c5c31)C(=O)NC4	[0.7115384615384616]	OCC(C1(Cl)C(=O)c1(c2ccno2)C(=O)c1c2cc(OC)c2cco2)c12	0.585666667	<img data-content="rdkit/molecule" src="data:image/png;base64,iVBORw0KGgoAAAANSUhEUgAAAMgAAADICAIAAAAiOjnJAAAABmJLR0QA/wD/AP+gvaeTAAAgAElEQVR4nO2de1xU5dbHfzPDdbC4KXjBO6KBaYqoNHhLNEnMhINlhlqal5NN+pqSl+LoMS+VHbJMPXZUsDSRtChBxRuRKImmKQoWaCiCF0CQOzOz3j8e3I6AMMDeswfa349/uB83z7OQH3uvWc9a65ERESQk+EYutgESLRNJWBKCIAlLQhAkYUkIgiQsCUGQhCUhCJKwJARBEpaEIEjCkhAESVgSgiAJS0IQJGFJCIIkLAlBkIQlIQiSsCQEQRKWhCBIwpIQB…	5	373.035314784	0.2777777777777778	-2.6399999999999997	151.36130112901998	3	1	4	0	0	1	1	3	0	7	1	3	0.63763994	2.3322	3.6400032
C[C@@H]1C=CC(c2nn(C3=CCCC(C(=O)NCc4ccc(P(=O)(O)O)c(P(=O)(O)O)c4)=C3)c3ncnc(N)c23)=CC1	[0.6956743002544529]	C(OC(=O)c1cnc2nnc(SC)c3c(cc3(F)c3ccc3OCl)c1c2c(=O)c1C)c1	0.598166667	<img data-content="rdkit/molecule" src="data:image/png;base64,iVBORw0KGgoAAAANSUhEUgAAAMgAAADICAIAAAAiOjnJAAAABmJLR0QA/wD/AP+gvaeTAAAgAElEQVR4nO2deVyV1fb/P2dgkEEGhQQTvldFU1PyWpjgmEMOWGIhTVQmiTnnEF6HuHa7hl5T62YlWkr+MsMsw3BC0sRZJJzCAQRUFEE4HA4HGQ7P+v2x8YQIhzM8Dwe7+/3ij/OC56xnHfjw7L3XWnttGRGBwxEbubUd4Pw14cLiSAIXFkcSuLA4ksCFxZEELiyOJHBhcSSBC4sjCVxYHEngwuJIAhcWRxK4sDiSwIXFkQQuLI4kcGFxJIELiyMJXFgcSeDC4…	5	457.02993279599997	0.19047619047619047	-3.039999999999999	184.77995422864117	2	2	4	0	0	1	1	1	4	8	0	3	0.7162341	1.8082343	4.2406263
CN[C@H]1C[C@@H]2O[C@](C)([C@H]1OC)n1c3ccccc3c3c4c(c5c6ccccc6n2c5c31)[C@H](O)NC4=O	[0.6670108415074858]	CSc1ncc(N2COc2(C(Cl)cc2Cl)c2ncc2-c1ccc(C)c1)c2[C@@H](Cl)N1	0.5880846710000001	<img data-content="rdkit/molecule" src="data:image/png;base64,iVBORw0KGgoAAAANSUhEUgAAAMgAAADICAIAAAAiOjnJAAAABmJLR0QA/wD/AP+gvaeTAAAgAElEQVR4nO2de1zM2f/H35+Z6TKVVIQuihS2hFUsInILZa3rYrWXL8J3ae0umy8P29rWip/Fsrf67lohbG67JZK7KFYJK1LpopnuUbrMNDWf9++Pk9G2lWo+n5n6Os9HD4+ZM/N5n7eZ15zPOe9zzvswiAgUCtcItO0A5X8TKiwKL1BhUXiBCovCC1RYFF6gwqLwAhUWhReosCi8QIVF4QUqLAovUGFReIEKi8ILVFgUXqDCovACFRaFF6iwKLxAhUXhBSosC…	5	466.01886520400006	0.3	-1.4399999999999997	187.7531720016622	1	4	5	0	0	0	0	3	4	6	1	1	0.6843831	1.8760867	4.070763
CO[C@@H]1[C@H](N(C)C(=O)c2ccccc2)C[C@H]2O[C@]1(C)n1c3ccccc3c3c4c(c5c6ccccc6n2c5c31)C(=O)NC4	[0.6666666666666666]	Cn1c(C(=O)C#N)(C[NH+](Oc2c(OC#N)nccc2F)nc1S(=O)NC(C)C)(Cl)OCl	0.606904762	<img data-content="rdkit/molecule" src="data:image/png;base64,iVBORw0KGgoAAAANSUhEUgAAAMgAAADICAIAAAAiOjnJAAAABmJLR0QA/wD/AP+gvaeTAAAgAElEQVR4nO2deVxU9frHPzOsI6tsijuIiqKGoKkgRqlpyU9z65qKliZZFubvV1l5FetmmbdlIm+udUPT0iQTq3uVSpM0QwkExS1BcQGGbVhmGJjl+f1xhm1SnO2cMwzn/fKPOdv3eXA+83y/57s8XxERQUDA2oj5dkDAPhGEJcAKgrAEWEEQlgArCMISYAVBWAKsIAhLgBUEYQmwAtfCWroU06frP58+jTlzOLYvwBFcC0uhQG4u9u4FAI0GdXUc2xfgCB6qw…	2	495.02892261208996	0.3333333333333333	-2.59	187.92502925699065	0	1	1	0	0	1	1	2	0	10	2	7	0.7659323	3.1760447	-0.15078121
CN1CCN(c2ccc(Nc3ncc4c(n3)N3CCC(=O)N3C(c3cc(O)ccc3Cl)=C4)cc2)CC1	[0.6635706914344686]	CCOc1nnc([C@]2(c3cc(C)ccc3Cl)ccc2=O)N2c3NC(C2=C3C)cc1	0.614300478	<img data-content="rdkit/molecule" src="data:image/png;base64,iVBORw0KGgoAAAANSUhEUgAAAMgAAADICAIAAAAiOjnJAAAABmJLR0QA/wD/AP+gvaeTAAAgAElEQVR4nO2dd1RUR/vHn7vsUl2kSxNsgAoaa0wQbEHNa4sNy0+ILWI0gieWWF4TTPSN5KgRNcagJorRRNCoQY0FK2AHRSB2UTqIdNZd2PL8/hi8rjSX3Xv3Lrif4/HAcHfmWfju3LkzT6EQEfToYRoe1wboaZnohaWHFfTC0sMKemHpYQW9sPSwgl5YelhBLyw9rKAXlh5WaIHCiomJcXR0nD17NteGvNO0QGEZGRnl5eVlZWVxbcg7TQsUlrOzMwBkZ2dzb…	6	408.13530359200007	0.3181818181818182	-2.699999999999999	173.82715364137195	1	4	5	0	1	0	1	3	4	6	1	3	0.88164884	3.0017967	1.8761888
CN1CCN(c2ccc(Nc3ncc4c(n3)N3CCC(=O)N3C(c3cc(O)ccc3Cl)=C4)cc2)CC1	[0.64648537711647]	C/N=C1c(C[C@@H]1N(C)c3nc(Nc2cc(OC)c3nc3)c3C)[C@H]2c1ccco1	0.507730218	<img data-content="rdkit/molecule" src="data:image/png;base64,iVBORw0KGgoAAAANSUhEUgAAAMgAAADICAIAAAAiOjnJAAAABmJLR0QA/wD/AP+gvaeTAAAgAElEQVR4nO2deVxU1f//X3dm2GWJzRBEBURFCQw1973cUDOjxUTro6K5jF+XRK2kshIzk5ZP6ueTIh8zEzWT9KN+TDPR3DAQcUFwBURc2GFgtvfvj4PjyDrM3DuIv/t88MfcM/ee8x7mNeee+z7v8z4cEUFEhG8kTW2AyNOJKCwRQRCFJSIIorBEBEEUloggiMISEQRRWCKCIApLRBBEYYkIgigsEUEQhSUiCKKwRARBFJaIIIjCEhEEUVgigiAKS0QQRGGJC…	8	377.185174976	0.38095238095238093	-3.09	163.44682315854513	1	6	7	0	0	1	1	3	6	7	1	2	0.70982766	2.3538342	2.8215103
C[C@@H]1C=CC(c2nn(C3=CCCC(C(=O)NCc4ccc(P(=O)(O)O)c(P(=O)(O)O)c4)=C3)c3ncnc(N)c23)=CC1	[0.6451779267663744]	C1c(c2cccc2(OC)/C([N+]1)C1C=CN2C)c1c1-c2cccc1Br	0.657202707	<img data-content="rdkit/molecule" src="data:image/png;base64,iVBORw0KGgoAAAANSUhEUgAAAMgAAADICAIAAAAiOjnJAAAABmJLR0QA/wD/AP+gvaeTAAAgAElEQVR4nO2de1zTZfvHr504yJlwMkAQRFQEIsEjJRmkPxUtK9LM6asyEnsCtUfnIUUfU8lKpz76SB6X2KPoKxOsTBQNTEFEC0RTDiGHoRwEBo6x0/3749a1Boyxfb8b9tzvP3y5777f+77GPruP131dDIQQEAhUw7S0AYS/J0RYBFogwiLQAhEWgRaIsAi0QIRFoAUiLAItEGERaIEIi0ALRFgEWiDCItACERaBFoiwCLRAhEWgBSIsAi0QYRFogQiLQAtEW…	6	381.05970171609005	0.3	-1.6199999999999997	150.0496446671552	2	3	5	0	1	0	1	3	2	2	0	1	0.6442297	2.3520179	4.110063
CN1CCN(c2ccc(Nc3ncc4c(n3)N3CCC(=O)N3C(c3cc(O)ccc3Cl)=C4)cc2)CC1	[0.6410389610389611]	CC(C1c(-n2cc(C2=NS(N)(OC)C(C)N3)cccc32)c2C)CSC1C#N	0.625884938	<img data-content="rdkit/molecule" src="data:image/png;base64,iVBORw0KGgoAAAANSUhEUgAAAMgAAADICAIAAAAiOjnJAAAABmJLR0QA/wD/AP+gvaeTAAAgAElEQVR4nO2deUBTV77Hv0nYN1EUijsoiqAwI611G5wqTqvVVlux1g6j3eiiD632FTttH61jlap9D53WKdaldNEOrbXSwXZGoYqtS4koLsiiiARZwr6GBMjv/XEwUpaQwL03aM/nr9zk3t/5Bb4559xzf7/fkREROByhkVvaAc7dCRcWRxS4sDiiwIXFEQUuLI4ocGFxRIELiyMKXFgcUeDC4ogCFxZHFLiwOKLAhcURBS4sjihwYXFEgQuLIwpcWBxR4MLii…	4	403.15005242	0.47368421052631576	-1.66	165.84262101403945	0	3	3	0	0	1	1	5	3	7	2	2	0.8242666	2.037752	1.5956446
CN1CCN(c2ccc(Nc3ncc4c(n3)N3CCC(=O)N3C(c3cc(O)ccc3Cl)=C4)cc2)CC1	[0.6366443643849717]	Nc1cc(SC2([O-])cccc1c1c(C(F)c1c1Br)cnc(F)c2C(C)C)c1S(Cl)CO	0.552887255	<img data-content="rdkit/molecule" src="data:image/png;base64,iVBORw0KGgoAAAANSUhEUgAAAMgAAADICAIAAAAiOjnJAAAABmJLR0QA/wD/AP+gvaeTAAAgAElEQVR4nO2deVhTx/rH3+xAWJVVcQVEcd+volYtalWsrS2tVVFbFdtef3jVa9NqLVatRmsrrVYaW2vhuuJSRalV3FFBDbgBghBEQPYl7ISQM78/Ro8xIGQ5J4l4Pg8PD5zMmRnCNzNzZt6FhRACBgaqYZu6AwxtE0ZYDLTACIuBFhhhMdACIywGWmCExUALjLAYaIERFgMtMMJioAVGWAy0wAiLgRYYYTHQAiMsBlpghMVAC4ywGGiBERYDLTDCYqAFRlgMt…	4	546.9733396479099	0.2857142857142857	-1.1	198.2311794678852	2	2	4	0	0	0	0	3	3	5	3	3	0.8581162	2.199893	3.3310366
CO[C@@H]1[C@H](N(C)C(=O)c2ccccc2)C[C@H]2O[C@]1(C)n1c3ccccc3c3c4c(c5c6ccccc6n2c5c31)C(=O)NC4	[0.6352819451629591]	c1cc2nc(O-c3ncc3c2o2)c(C3C[C@@H](C(=O)C)C[C@H]3Cl)s12	0.584316335	<img data-content="rdkit/molecule" src="data:image/png;base64,iVBORw0KGgoAAAANSUhEUgAAAMgAAADICAIAAAAiOjnJAAAABmJLR0QA/wD/AP+gvaeTAAAgAElEQVR4nO2deVxU1fvHP3eGGUAY2UFwAS03RFRoURAto1zCtBR31Mww07CdrF8R1Vfxa9+izAXtq2FZfdEst9Qws9RMHWQTxB1B9n2fYZg5vz8ODsMAA8PcOwN433/4Ys7ce+4zMx/Pfe5znvMchhACHh62EZjaAJ6eCS8sHk7ghcXDCbyweDiBFxYPJ/DC4uEEXlg8nMALi4cTeGHxcAIvLB5O4IXFwwm8sHg4gRcWDyfwwuLhBF5YPJzAC4uHE3hh8XACL…	6	348.033540956	0.375	-1.7900000000000003	139.72567648648283	1	5	6	0	0	0	0	4	4	5	0	2	0.55481464	3.2329655	1.492325
CO[C@@H]1[C@H](N(C)C(=O)c2ccccc2)C[C@H]2O[C@]1(C)n1c3ccccc3c3c4c(c5c6ccccc6n2c5c31)C(=O)NC4	[0.6339425587467363]	COC1CCN(C(=O)OC2C(c3nncnc3sc3c(C)ccc3c2)C(C)C(C)=O)N1O	0.6083095239999999	<img data-content="rdkit/molecule" src="data:image/png;base64,iVBORw0KGgoAAAANSUhEUgAAAMgAAADICAIAAAAiOjnJAAAABmJLR0QA/wD/AP+gvaeTAAAfxklEQVR4nO2dd1xU17bH1xkYehFFAUVEHCQ29IlBERWMYMdujAVf1FhiCEk+eiVc4+Wa5EZi7rNFY1BjiRoVEdTYwd5AaRYQhCgISlE6U2DKen9sHEdUGGbOmRnN/n78+Dkzc87aa5jf2XudXdZmEBEoFLbh6dsByrsJFRaFE6iwKJxAhUXhBCosCidQYVE4gQqLwglUWBROoMKicAIVFoUTqLAonECFReEEKiwKJ1BhUTiBCovCCVRYFE6gwqJwAhUWhROos…	4	459.1576399	0.47619047619047616	-2.5999999999999996	189.45277642952192	1	2	3	1	0	1	1	4	0	10	1	4	0.7299315	2.168951	4.4752893
CO[C@@H]1[C@H](N(C)C(=O)c2ccccc2)C[C@H]2O[C@]1(C)n1c3ccccc3c3c4c(c5c6ccccc6n2c5c31)C(=O)NC4	[0.6331236897274634]	Cn1cnc2c1C(=O)N1CC(C(COc3cccc(OC)ccc3c3ccc(O3)S[C@@H]1)C)C2=O	0.616481884	<img data-content="rdkit/molecule" src="data:image/png;base64,iVBORw0KGgoAAAANSUhEUgAAAMgAAADICAIAAAAiOjnJAAAABmJLR0QA/wD/AP+gvaeTAAAee0lEQVR4nO2daVRUV7bHd1UxCTKIzArBWTBq0CjOEIVOB8uRYGsrwRGNJjxn1MSg5tkLDfjQGCPqilaMQ6ORFrUd0BhH0CYahWhUcARRxoIarHm/D0crNArUcE8VmvNbfqhVde++26o/956zz9778BARGAyu4VvbAcabCRMWgwpMWAwqMGExqMCExaACExaDCkxYDCowYTGowITFoAITFoMKTFgMKjBhMajAhMWgAhMWgwpMWAwqMGExqMCExaACExaDCkxYD…	5	478.1436668679999	0.28	-3.459999999999999	201.14773730267808	1	2	3	1	0	2	2	2	4	8	0	1	0.77724946	2.2596276	2.5343165
CN1CCN(c2ccc(Nc3ncc4c(n3)N3CCC(=O)N3C(c3cc(O)ccc3Cl)=C4)cc2)CC1	[0.6328653146125846]	C[C@@](C)([NH+]1C(N1c2cnsc2)c2c(=O)c1ccccc2n1=O)O	0.521191996	<img data-content="rdkit/molecule" src="data:image/png;base64,iVBORw0KGgoAAAANSUhEUgAAAMgAAADICAIAAAAiOjnJAAAABmJLR0QA/wD/AP+gvaeTAAAfy0lEQVR4nO2deVzU1f7/3zPjgIKssjRqghqiKIIyqImoKYkJD7ekzC70Sw3LdMwlMTOnsvu93MobLqlIN53SvJFLFy1LzI1bqAwiCSiiggvIPrIvw3zevz/O+GFinRnmMzPgeT56+OBz5sz5vI2XZ3mf93kfHiIChWJo+KY2gNIzocKicAIVFoUTqLAonECFReEEKiwKJ1BhUTiBCovCCVRYFE6gwqJwAhUWhROosCicQIVF4QQqLAonUGFROIEKi8IJVFgUT…	4	331.08593776009	0.26666666666666666	-2.29	136.02463261243017	0	3	3	0	0	1	1	3	2	6	2	3	0.8350467	3.0001972	2.8032637
CO[C@@H]1[C@H](N(C)C(=O)c2ccccc2)C[C@H]2O[C@]1(C)n1c3ccccc3c3c4c(c5c6ccccc6n2c5c31)C(=O)NC4	[0.6283924843423799]	Oc1(NC)ccc2c(O)nnc2c1C(n1cc(-c1c(Cl)O1)ccc(F)ccc(F)cc1C)=S	0.6047337660000001	<img data-content="rdkit/molecule" src="data:image/png;base64,iVBORw0KGgoAAAANSUhEUgAAAMgAAADICAIAAAAiOjnJAAAABmJLR0QA/wD/AP+gvaeTAAAd1UlEQVR4nO2deXzM1/rHn5nJZJFFQhKJWmpsIWoLMgyNViwhLqk7qiqx/PzSaomqW8HlxlK3ofUTrlbDrQqqhKYRxBJLZZGhkwVZCElkT0QWsk1mMvP8/jiMNIhk5nuS4Lxf/pjXzPk+54x85jnb85zDQ0RgMLiG39oNYLyeMGExqMCExaACExaDCkxYDCowYTGowITFoAITFoMKTFgMKjBhMajAhMWgAhMWgwpMWAwqMGExqMCExaACExaDCkxYDCowYTGow…	4	490.06779552399996	0.13636363636363635	-3.1799999999999984	197.62488723852155	1	3	4	0	0	0	0	1	0	7	3	2	0.70913005	2.0048912	5.156245
C[C@H]1C=CC(c2nn(C3=CCCC(C(=O)NCc4ccc(P(=O)(O)O)c(P(=O)(O)O)c4)=C3)c3ncnc(N)c23)=CC1	[0.6255899318300996]	Cc1nc(C)c2n(C)nc3sc(=S/c3c2C(=O)N(C)C(=O)C(C)C(C)=O)cc(C)C1	0.559787234	<img data-content="rdkit/molecule" src="data:image/png;base64,iVBORw0KGgoAAAANSUhEUgAAAMgAAADICAIAAAAiOjnJAAAABmJLR0QA/wD/AP+gvaeTAAAgAElEQVR4nO2deXxMV//HPzNJJpNFFoIIUs1jTUJV7IkGRakUbWOpWlqCWtsqoq0KXdBWK2j7SBeeUA+iKL/SJTwtUUs7shBJhIggiZDGZJvMZJbv74+TXIMsk5l7Z4L7/sMrc3Jzzrnmc8+993w3CRFBRIRvpLaegMjDiSgsEUEQhSUiCKKwRARBFJaIIIjCEhEEUVgigiAKS0QQRGGJCIIoLBFBEIUlIgiisEQEQRSWiCCIwhIRBFFYIoIgCktEEERhiQiCK…	3	446.14463269199996	0.42857142857142855	-2.39	184.16673902564816	0	3	3	2	0	0	0	1	3	7	1	3	0.7222371	2.2643206	0.5289874
CO[C@@H]1[C@H](N(C)C(=O)c2ccccc2)C[C@H]2O[C@]1(C)n1c3ccccc3c3c4c(c5c6ccccc6n2c5c31)C(=O)NC4	[0.6226611226611226]	C[C@H](NC(C)C)n1cccc1C(N)(O)c1S(C)(=O)[C@H](C)nc(C)cc(Cl)c1	0.535642857	<img data-content="rdkit/molecule" src="data:image/png;base64,iVBORw0KGgoAAAANSUhEUgAAAMgAAADICAIAAAAiOjnJAAAABmJLR0QA/wD/AP+gvaeTAAAgAElEQVR4nO2de1xTx7bH1w4Y3i9FHgqIig/EKmixKj2C7/qqiqUvxV69lmprg709Htt7bdHWWltPK8WioMdWrdZWfLRUi/VVESxaEwQRUdCiKZDIIwQIhIQkc/8YCBjAQrInO9j5fvjw2XuzM2uF/DIze83MGgYhBBQK2/C4doDyeEKFRSECFRaFCFRYFCJQYVGIQIVFIQIVFoUIVFgUIlBhUYhAhUUhAhUWhQhUWBQiUGFRiECFRSECFRaFCFRYFCJQYVGIQ…	2	414.18562491200004	0.5263157894736842	-1.2499999999999996	167.16450243625596	0	1	1	0	0	1	1	3	0	6	4	5	0.72561	3.2134392	0.82826036
CO[C@@H]1[C@H](N(C)C(=O)c2ccccc2)C[C@H]2O[C@]1(C)n1c3ccccc3c3c4c(c5c6ccccc6n2c5c31)C(=O)NC4	[0.6202399582681273]	CC1scc2nc(N[C@H](C(=O)N3CN(C)c3ccc(C3)C)c4ccccc3)sc4c2s1	0.5345414079999999	<img data-content="rdkit/molecule" src="data:image/png;base64,iVBORw0KGgoAAAANSUhEUgAAAMgAAADICAIAAAAiOjnJAAAABmJLR0QA/wD/AP+gvaeTAAAfbklEQVR4nO2dd1xUV9rHnylUhybNAiJjASG2oEbFKIoC9lhm19WIXbMmS9TF2BKJ+1rQWHATw2o0EWyJRkKxgQR7IwOI9CrS64DAAMOU8/5xyUgEce5wzwzq+X7yx+TOfZ7zXPnNuec8p7EQQkAgMA1b2wEQ3k6IsAhYIMIiYIEIi4AFIiwCFoiwCFggwiJggQiLgAUiLAIWiLAIWCDCImCBCIuABSIsAhaIsAhYIMIiYIEIi4AFIiwCFoiwCFggwiJggQiLg…	5	468.111224388	0.30434782608695654	-2.0299999999999985	195.40730473763344	0	5	5	1	0	0	0	2	2	7	1	0	0.5512056	2.020651	4.5121236
CN1CCN(c2ccc(Nc3ncc4c(n3)N3CCC(=O)N3C(c3cc(O)ccc3Cl)=C4)cc2)CC1	[0.6192973256423702]	Clc1ccc2c(C(=O)N(C(C)c3ccc(C)nc3)C(=O)SC2=O)nc(=O)c(C)c1Cl	0.747304216	<img data-content="rdkit/molecule" src="data:image/png;base64,iVBORw0KGgoAAAANSUhEUgAAAMgAAADICAIAAAAiOjnJAAAABmJLR0QA/wD/AP+gvaeTAAAgAElEQVR4nO2daVhT19bHV0ZAGRTRioqKVVHEKoPXAW1BEURB66zUaFuVqlWs7dva4b7i1HvRK32jViuC7YPTFaq1oq1ecUCpetWQaoGiMgoCMoWZQEjOej/sGKnMyTknoOf3+IGcnKy9A3/33mfvNfAQETg46IZv7A5wvJxwwuJgBE5YHIzACYuDEThhcTACJywORuCExcEInLA4GIETFgcjcMLiYAROWByMwAmLgxE4YXEwAicsDkbghMXBCJywOBiBExYHI…	3	463.01603231999997	0.2	-2.68	183.5218273980079	0	1	1	1	0	2	2	1	0	7	0	2	0.90657365	2.444863	2.4730153
C[C@H]1C=CC(c2nn(C3=CCCC(C(=O)NCc4ccc(P(=O)(O)O)c(P(=O)(O)O)c4)=C3)c3ncnc(N)c23)=CC1	[0.6178310740354536]	Fc1ccc(F)cc2sc1(C(=O)N(C2C1=C(C(C)C(C)C2)c2c2C)C[C@@H]2C)C1	0.54703214	<img data-content="rdkit/molecule" src="data:image/png;base64,iVBORw0KGgoAAAANSUhEUgAAAMgAAADICAIAAAAiOjnJAAAABmJLR0QA/wD/AP+gvaeTAAAgAElEQVR4nO2deViTV/bHT8jGIkTZJFSk1g1QtBrtD1nEhQ7qAGMH47SOdLoytf2VLi7YmVpstW3a6k8qoxWtCxatYJ9ptVppsVYLSoWIgAgoiCABZA+EJQkk7++P22bSsJjlvVmY+3n69Mmb5d4T/Oa+9557zzkMiqKAQKAbO0sbQBidEGERsECERcACERYBC0RYBCwQYRGwQIRFwAIRFgELRFgELBBhEbBAhEXAAhEWAQtEWAQsEGERsECERcACERYBC0RYB…	6	401.16249186000005	0.5217391304347826	-1.6199999999999997	168.66634321745238	1	5	6	1	0	0	0	5	5	2	0	0	0.65160817	3.1605706	2.0646527
CN1CCN(c2ccc(Nc3ncc4c(n3)N3CCC(=O)N3C(c3cc(O)ccc3Cl)=C4)cc2)CC1	[0.6154655444502893]	C(cnnc(C)c1C(=O)NC(=S)/C(/C)c1c2scc(F)c2oc(=O)o1)C1=O	0.575559524	<img data-content="rdkit/molecule" src="data:image/png;base64,iVBORw0KGgoAAAANSUhEUgAAAMgAAADICAIAAAAiOjnJAAAABmJLR0QA/wD/AP+gvaeTAAAgAElEQVR4nO2de1xU1drHfzPDACOIIPebIKKhggeQi9fIeyCZ5YsdS07lW9g5ndA+dqTjsfDoqahzLDStqCypt4uaN8SyJEUJURlFQUEEL9xnuA4zMAPMZb1/rHFEQgRm9szA2d8PHz+z9157Pc/Ij7XXXms9z+IQQsDCYmi4pnaAZXjCCouFEVhhsTACKywWRmCFxcIIrLBYGIEVFgsjsMJiYQRWWCyMwAqLhRFYYbEwAissFkZghcXCCKywWBiBFRYLI7DCY…	3	409.0202407039999	0.25	-2.790000000000001	161.29642200826447	0	2	2	1	0	1	1	1	0	9	1	0	0.78849846	1.6964676	3.3066697
CO[C@@H]1[C@H](N(C)C(=O)c2ccccc2)C[C@H]2O[C@]1(C)n1c3ccccc3c3c4c(c5c6ccccc6n2c5c31)C(=O)NC4	[0.6151846073842954]	CC(C)c1c(C)C(n1c(SC)(C)S(S(=O)(=O)N)[C@H]3C2CCN3N)c2	0.5265	<img data-content="rdkit/molecule" src="data:image/png;base64,iVBORw0KGgoAAAANSUhEUgAAAMgAAADICAIAAAAiOjnJAAAABmJLR0QA/wD/AP+gvaeTAAAgAElEQVR4nO2deVxT19b310mYAmGUSVBRsAoKYkUQxfFe1NqqvTh8rLW0VXu9To1en1up7a1p+7a32lpFWq22Vkut9cLjULUOrwN1oFUwzCAgkzKGQYaEEEKG9fxxEBBlSHJOEu3+fvwjZ+ectdaRX/Y+Zw9rU4gIBALTcIwdAOHZhAiLwApEWARWIMIisAIRFoEViLAIrECERWAFIiwCKxBhEViBCIvACkRYBFYgwiKwAhEWgRWIsAisQIRFYAUiLAIrEGERW…	3	394.15308920000007	0.8666666666666667	0.06999999999999981	151.685930282736	0	3	3	0	0	0	0	5	0	6	3	3	0.8206961	3.2006543	1.466666
CN1CCN(c2ccc(Nc3ncc4c(n3)N3CCC(=O)N3C(c3cc(O)ccc3Cl)=C4)cc2)CC1	[0.6150210084033614]	COc1oc(C)cc1COc1ccc(N2C(=C/n3nc(C)c3=O)cc1OC)cc1-c2ccccc1	0.6841712259999999	<img data-content="rdkit/molecule" src="data:image/png;base64,iVBORw0KGgoAAAANSUhEUgAAAMgAAADICAIAAAAiOjnJAAAABmJLR0QA/wD/AP+gvaeTAAAfL0lEQVR4nO2deViUVfvHv7OwSoqIbKYmgiK5a7klmFq45ZYoluSW01sW5lKY9f7I7XL0TcWL1wQzFS17xRQCSy5R0rhMJRRQEngRQWWTxRBZhGHm/v1xbBoXYJiZh5l5O5/Lf3x8nvPcj3y5z33Ouc99REQEDsfQiI1tAOd/Ey4sjiBwYXEEgQuLIwhcWBxB4MLiCAIXFkcQuLA4gsCFxREELiyOIHBhcQSBC4sjCFxYHEHgwuIIAhcWRxC4sDiCwIXFEQQuL…	5	471.17942089999997	0.18518518518518517	-4.459999999999999	201.91859394976842	1	2	3	1	0	2	2	0	0	7	0	6	0.77732253	2.1552606	3.608069
CN1CCN(c2ccc(Nc3ncc4c(n3)N3CCC(=O)N3C(c3cc(O)ccc3Cl)=C4)cc2)CC1	[0.6117216117216118]	C1cnc(C)c2cccc(C(O)NC3(CO)ccc(Cl)cc4cccnc4c3n2)c[nH+]1	0.65488241	<img data-content="rdkit/molecule" src="data:image/png;base64,iVBORw0KGgoAAAANSUhEUgAAAMgAAADICAIAAAAiOjnJAAAABmJLR0QA/wD/AP+gvaeTAAAgAElEQVR4nO2deVxTV/r/P0kgBAmbqIhaRVEBBZfiAlpFcam26FgVR+2g1rZprZYutjK1X7eptXTUirXawWqty1TFqr+6tFq02lLRuouiuADjAgoikBAgEJLn98eJEVExy71JoPf9yh83JzfnPDf3k3PP+jwiIoKAANeI7W2AQMNEEJYALwjCEuAFQVgCvCAIS4AXBGEJ8IIgLAFeEIQlwAuCsAR4QRCWAC8IwhLgBUFYArwgCEuAFwRhCfCCICwBXhCEJcALg…	4	436.1534790760901	0.21739130434782608	-2.9699999999999998	184.88206391053555	1	2	3	0	0	1	1	2	2	6	4	1	0.63196456	2.9569416	3.550898
C[C@@H]1C=CC(c2nn(C3=CCCC(C(=O)NCc4ccc(P(=O)(O)O)c(P(=O)(O)O)c4)=C3)c3ncnc(N)c23)=CC1	[0.6102863202545069]	NC(=O)Nc1c(F)oc2c(=O)nc3cc(F)c(F)cn(c3c(Cl)n2)s1	0.65480945	<img data-content="rdkit/molecule" src="data:image/png;base64,iVBORw0KGgoAAAANSUhEUgAAAMgAAADICAIAAAAiOjnJAAAABmJLR0QA/wD/AP+gvaeTAAAgAElEQVR4nO2deVgUR/rHv3MxQLiGUwN4ACKCeIEERaMRFIwoiUgOVzdujPyMRtR4EKOG3U00aIiSxCSyniSbR5ckHqAxXvHAI8ZRvABBQQ5BGBiugYGBYer3Rw8jIiLH9PQA/Xnm4emqrq56B75UV1dXvS+HEAIWFm3DZdoAlp4JKywWWmCFxUILrLBYaIEVFgstsMJioQVWWCy0wAqLhRZYYbHQAissFlpghcVCC6ywWGiBFRYLLbDCYqEFVlgstMAKi4UWW…	3	390.97537236000005	0.0	-2.729999999999999	145.4998459905599	0	2	2	2	0	1	1	0	2	7	2	1	0.7752178	2.118895	3.0685534
CN1CCN(c2ccc(Nc3ncc4c(n3)N3CCC(=O)N3C(c3cc(O)ccc3Cl)=C4)cc2)CC1	[0.610079575596817]	Cc1nc(CSc2n(C)nc3sc(C)c3c2CC(=O)N(C)C(=O)C(C)C(=O)O)cc(C)c1	0.578629803	<img data-content="rdkit/molecule" src="data:image/png;base64,iVBORw0KGgoAAAANSUhEUgAAAMgAAADICAIAAAAiOjnJAAAABmJLR0QA/wD/AP+gvaeTAAAgAElEQVR4nO2deVgUV/b3v93Q7IjggtAsilt00GEwiGI0atC4RWMUJC4vMa4TDGocR41O/DmJGWJEiVs0AiOKRIlmlDAmhhAXjFtQibsjINDdLMoizdLQ23n/KKZDjOxd3TRzP4+PT9Fd99xT8rXq1r3nniMgIjAY+kZobAcYHRMmLAYvMGExeIEJi8ELTFgMXmDCYvACExaDF5iwGLzAhMXgBSYsBi8wYTF4gQmLwQtMWAxeYMJi8AITFoMXmLAYvMCExeAFJ…	3	474.1395473119999	0.4090909090909091	-2.72	194.53291024073468	0	2	2	2	0	1	1	1	0	8	1	7	0.7222371	2.2643206	0.5289874
CN[C@H]1C[C@@H]2O[C@](C)([C@H]1OC)n1c3ccccc3c3c4c(c5c6ccccc6n2c5c31)[C@H](O)NC4=O	[0.6094240837696335]	COc1cc(F)nc(N2ccc3(N)cnc(OC)c32)ccccc(F)cc(\C(=O)C(C)=C)o1	0.6764893270000001	<img data-content="rdkit/molecule" src="data:image/png;base64,iVBORw0KGgoAAAANSUhEUgAAAMgAAADICAIAAAAiOjnJAAAABmJLR0QA/wD/AP+gvaeTAAAeZElEQVR4nO2deVyU1f7HP7Owo5IoAqJsigppKGAqXkXFUq9JWl6XRNP8kZWR19TRrkp13bINt5IozSVNDTNSSxYtxURBQwFNEVkUJAQZ2WGY+f7+ODmXa4Yw8zwzDPe8X/4xzjzPeb4Mb85znrN8j4SIwOEIjdTYAXDaJlwsjihwsTiiwMXiiAIXiyMKXCyOKHCxOKLAxeKIAheLIwpcLI4ocLE4osDF4ogCF4sjClwsjihwsTiiwMXiiAIXiyMKXCyOKHCxO…	3	456.16091162399994	0.17391304347826086	-4.049999999999999	188.5428450311123	0	2	2	0	0	1	1	1	0	8	1	5	0.76747555	1.5963987	1.9752978
CN1CCN(c2ccc(Nc3ncc4c(n3)N3CCC(=O)N3C(c3cc(O)ccc3Cl)=C4)cc2)CC1	[0.6075353218210361]	ClC(O)(O-ccnc2s1S[C@@H]1C)C2=C(C#N)c2cncc(cnc2C(C)nc1)c1=O	0.571684842	<img data-content="rdkit/molecule" src="data:image/png;base64,iVBORw0KGgoAAAANSUhEUgAAAMgAAADICAIAAAAiOjnJAAAABmJLR0QA/wD/AP+gvaeTAAAgAElEQVR4nO2deVzU1f7/XzPDPgMIIiLqVVQQl1Ak1NI0lzQFw29mejOvGuYvzLhmmmYpLXg17zXRSq+leTH3csMFve4mYQkYoKKi4sIi27ANMMDMvH9/HBwJBYaZz2eGW+f54I+Zz5zPOW/gNedzlvf7fSREBA5HaKSWNoDzx4QLiyMKXFgcUeDC4ogCFxZHFLiwOKLAhcURBS4sjihwYXFEgQuLIwpcWBxR4MLiiAIXFkcUuLA4osCFxREFLiyOKHBhcUSBC…	4	461.03830905200005	0.2631578947368421	-2.45	183.48713477669574	0	4	4	0	0	0	0	4	2	9	2	1	0.8434768	3.8941705	2.5101461
C[C@@H]1C=CC(c2nn(C3=CCCC(C(=O)NCc4ccc(P(=O)(O)O)c(P(=O)(O)O)c4)=C3)c3ncnc(N)c23)=CC1	[0.607521186440678]	ClC(Nc1nccc(Cl)c(C(=O)c12cccc1Cl)c(=O)nc2c2cccc1)c2	0.547207801	<img data-content="rdkit/molecule" src="data:image/png;base64,iVBORw0KGgoAAAANSUhEUgAAAMgAAADICAIAAAAiOjnJAAAABmJLR0QA/wD/AP+gvaeTAAAgAElEQVR4nO2deVhTV/rH35sEwiICSlUQigsKoiKKoBRH7YjaatSK0NaFGS0tLq1xmbZUq8bOqI12+aG2IlqLsXa0qFRx2qpo1eLSIlgXFBWLUAQUZVF2SPL+/jjxmrIESO4JdOZ8Hh8f7k1yzrnhy73vec973pdDRGAwhEbU1gNg/HfChMWgAhMWgwpMWAwqMGExqMCExaACExaDCkxYDCowYTGowITFoAITFoMKTFgMKjBhMajAhMWgAhMWgwpMWAwqMGExq…	4	430.99950966399996	0.1	-2.469999999999999	175.3959553980192	1	3	4	1	0	0	0	2	3	4	1	0	0.58465123	2.2113252	5.844873
CCOC(=O)CN1CCN(CCCc2c(/C=C3\C(=O)Nc4ccc(S(=O)(=O)NC)cc43)[nH]c3c2CCCC3)CC1	[0.6074074074074074]	CN(C)c1c2cc(C(=N)[C@@](C)Cl)C(=C2C(C)C2)nc12	0.5106666670000001	<img data-content="rdkit/molecule" src="data:image/png;base64,iVBORw0KGgoAAAANSUhEUgAAAMgAAADICAIAAAAiOjnJAAAABmJLR0QA/wD/AP+gvaeTAAAbgElEQVR4nO2deVRUR/bHb3fTICqLGlQioIIrAQwuGMQIIiZKcNQZmUl0GB1j0Jn8wMToYFzSSYxDq8nY6skkxBjFEzUSQwziNkRBQUWEgA6gEEQFQZBFoVmaprvr90fhs2V9vRQ0k/s5Hk+/ot679fp9u+rWcusJCCGAIMZG2NMFQP43QWEhTEBhIUxAYSFMQGEhTEBhIUxAYSFMQGEhTEBhIUxAYSFMQGEhTEBhIUxAYSFMQGEhTEBhIUxAYSFMQGEhTEBhI…	4	274.111100224	0.4	-1.35	118.34765780151668	2	1	3	0	0	1	1	1	4	3	1	3	0.8746291	1.9170847	2.9501805
CN1CCN(c2ccc(Nc3ncc4c(n3)N3CCC(=O)N3C(c3cc(O)ccc3Cl)=C4)cc2)CC1	[0.6058355437665782]	N=C1ccn(c2cc(CO)ncc1c(c2ncnnc(C)nc(Cl)n1)OC(C)Cl)cc(Cl)cc1	0.618071429	<img data-content="rdkit/molecule" src="data:image/png;base64,iVBORw0KGgoAAAANSUhEUgAAAMgAAADICAIAAAAiOjnJAAAABmJLR0QA/wD/AP+gvaeTAAAgAElEQVR4nO2de1zO9///H9ehc5GKkiKihckh6UOZ5dDGwhzCpM3ZRtpnfnxifJz55mMjH9sIYzVsy2GJYXL6DNlaQjI5dRSl0PGqq6vrev7+eOVipOP1vt7Xlff91m23967r/X69ni89er1fh+fr+RQREQQENI2YbwMEmiaCsAQ4QRCWACcIwhLgBEFYApwgCEuAEwRhCXCCICwBThCEJcAJgrAEOEEQlgAnCMIS4ARBWAKcIAhLgBMEYQlwgiAsAU4QhCXAC…	3	520.069654888	0.19047619047619047	-3.18	209.66093556325197	0	3	3	0	0	0	0	1	4	10	2	3	0.59050834	1.5328634	3.2402654
CO[C@@H]1[C@H](N(C)C(=O)c2ccccc2)C[C@H]2O[C@]1(C)n1c3ccccc3c3c4c(c5c6ccccc6n2c5c31)C(=O)NC4	[0.6021276595744681]	COC1CN(N(C)C(=O)c2ccc(NC(N)O)[C@H]3C)SC3=C(F)C1=CN=N2	0.5820521160000001	<img data-content="rdkit/molecule" src="data:image/png;base64,iVBORw0KGgoAAAANSUhEUgAAAMgAAADICAIAAAAiOjnJAAAABmJLR0QA/wD/AP+gvaeTAAAgAElEQVR4nO2deXxM1/vHPzOTZCKRENmDxl6JiiWxRNUSIdZSbSwldCF8W7W1GnyRUipafiLVJW1RbelXCEUtFVtVrEGQDSGIiEhklWXW5/fHGZNFlkkyd+6k7vuVP+aeufecJ/Fx77nnPIuIiCAgoG/EfBsg8O9EEJYAJwjCEuAEQVgCnCAIS4ATBGEJcIIgLAFOEIQlwAmCsAQ4QRCWACcIwhLgBEFYApwgCEuAEwRhCXCCICwBThCEJcAJgrAEOEEQlgAnC…	3	396.1379877520001	0.4375	-2.05	159.75713526087213	0	3	3	1	0	0	0	3	4	9	3	3	0.83254135	3.6982236	1.6255143
C[C@@H]1C=CC(c2nn(C3=CCCC(C(=O)NCc4ccc(P(=O)(O)O)c(P(=O)(O)O)c4)=C3)c3ncnc(N)c23)=CC1	[0.5981808453718566]	Cc1nc2c(cnn2C(OC(C=O)NC(F)F)c2cccccc2c1)C(C)(C)C	0.670690476	<img data-content="rdkit/molecule" src="data:image/png;base64,iVBORw0KGgoAAAANSUhEUgAAAMgAAADICAIAAAAiOjnJAAAABmJLR0QA/wD/AP+gvaeTAAAgAElEQVR4nO2dd1hU1/b31zS6CAioKFKkCVYghoiisStoEpVojFhSxpgbMb9oHJKroklUTN7coF412Em5RizJVaxgA0UUbIi0CANo6FXKwMDMev/YeCSjwsCcM2fgns/D48Nszuy1wO/svc4+e6/FQ0Tg4KAbPtsOcHRPOGFxMAInLA5G4ITFwQicsDgYgRMWByNwwuJgBE5YHIzACYuDEThhcTACJywORuCExcEInLA4GIETFgcjcMLiYAROWByMwAmLgxG6p…	3	402.186732448	0.38095238095238093	-2.7099999999999995	167.8888430046726	1	1	2	0	0	1	1	2	0	6	1	5	0.848022	1.6199774	4.0806518
CN1CCN(c2ccc(Nc3ncc4c(n3)N3CCC(=O)N3C(c3cc(O)ccc3Cl)=C4)cc2)CC1	[0.5964266946925907]	Cl[C@H](n1cccc1C)N(c1nc2cccc1C(=O)n1ccccc2)N1	0.657287234	<img data-content="rdkit/molecule" src="data:image/png;base64,iVBORw0KGgoAAAANSUhEUgAAAMgAAADICAIAAAAiOjnJAAAABmJLR0QA/wD/AP+gvaeTAAAgAElEQVR4nO2deVzU1f7/3zMMMiCLyI7iwuIuqISoYIq53OvlZqaooZS5YHULr92HjVuNWa63lMetrznJtVxKRUvEyswtxQVZVFJQJDQRZIdhHWSW9++PMw7jAMNsZ2Z+t/N8+PAxnM/nc84beHE+Z3mf95uDiMBgmBqupQ1g/G/ChMWgAhMWgwpMWAwqMGExqMCExaACExaDCkxYDCowYTGowITFoAITFoMKTFgMKjBhMajAhMWgAhMWgwpMWAwqMGExqMCEx…	5	353.10433781200004	0.1111111111111111	-2.9899999999999993	148.82402382289254	0	3	3	0	0	2	2	1	4	5	1	2	0.82937473	1.806426	3.1096501
CO[C@@H]1[C@H](N(C)C(=O)c2ccccc2)C[C@H]2O[C@]1(C)n1c3ccccc3c3c4c(c5c6ccccc6n2c5c31)C(=O)NC4	[0.5960406634563938]	COC[C@](C)(Nc1ccc(-c2cncnc2cc1)N(C1C(OC)C)C#C)C1C(C(Cl)C1C)c1F	0.656190476	<img data-content="rdkit/molecule" src="data:image/png;base64,iVBORw0KGgoAAAANSUhEUgAAAMgAAADICAIAAAAiOjnJAAAABmJLR0QA/wD/AP+gvaeTAAAgAElEQVR4nO2deVyU1f7Hv7OzC7iwhBsqpgRIRC6Ayw0tFe2XSi5padewvAjXjLDM0DJTc8EliUyR3JLcQsqMa6LodQNFrnoVEAVkQAVkgGGZ7fv749DccRCY5XlmRjnvly9fzzzM833OzHyes3zP93wPBxGBQmEarrkLQHk2ocKisAIVFoUVqLAorECFRWEFKiwKK1BhUViBCovCClRYFFagwqKwAhUWhRWosCisQIVFYQUqLAorUGFRWIEKi8IKVFgUVqDCo…	4	486.219782164	0.5384615384615384	-2.4000000000000004	205.8179363754673	2	1	3	0	0	1	1	8	2	6	1	5	0.87839586	2.6870942	2.5225549
CN1CCN(c2ccc(Nc3ncc4c(n3)N3CCC(=O)N3C(c3cc(O)ccc3Cl)=C4)cc2)CC1	[0.5921875]	Nc1nccnc1n1C(F)c(Br)cc(=O)nc2N(C)c2ccc(C)c(=O)C(=O)c1=SCl	0.5865	<img data-content="rdkit/molecule" src="data:image/png;base64,iVBORw0KGgoAAAANSUhEUgAAAMgAAADICAIAAAAiOjnJAAAABmJLR0QA/wD/AP+gvaeTAAAgAElEQVR4nO2deVxUVf/HPzMDsq+yiLjvuKZo5b6RiJCWhpGJPvkqtEVSM8myUH+aPk9ambmQuWsaPlmuqCjC44ILaCqLooDKFjszrDPMzPf3x8GJXBBm7mWG4b5f/nG5c++535EP55x7zncREREEBLhGrG8DBIwTQVgCvCAIS4AXBGEJ8IIgLAFeEIQlwAuCsAR4QRCWAC8IwhLgBUFYArwgCEuAFwRhCfCCICwBXhCEJcALgrAEeEEQlgAvCMIS4AVBWAK8I…	3	527.9782273399999	0.16666666666666666	-2.829999999999999	192.30584020055565	0	2	2	1	0	1	1	2	0	7	2	1	0.56592214	1.7989216	3.94762
CO[C@@H]1[C@H](N(C)C(=O)c2ccccc2)C[C@H]2O[C@]1(C)n1c3ccccc3c3c4c(c5c6ccccc6n2c5c31)C(=O)NC4	[0.5901814300960512]	C(cnc(O)c(N2cc3cc(Cl)/nc4cnc4ccc(F)c3c2C)c1=O)c12cc(F)cccc2	0.6309523810000001	<img data-content="rdkit/molecule" src="data:image/png;base64,iVBORw0KGgoAAAANSUhEUgAAAMgAAADICAIAAAAiOjnJAAAABmJLR0QA/wD/AP+gvaeTAAAegElEQVR4nO2deVyTV9bHTxbCDgIDYhUEd8VaKShWUFtqx6pxr2OLUrUi40q1rWBHndhNBaeVal2w7VjstG71I8SlaItWAa0IgksRWV2QJYAYCAHJct4/rs0wFkNInkti3/v9+AfGm3NP5JfnPs+555zLQ0RgMLiGb24HGH9OmLAYVGDCYlCBCYtBBSYsBhWYsBhUYMJiUIEJi0EFJiwGFZiwGFRgwmJQgQmLQQUmLAYVmLAYVGDCYlCBCYtBBSYsBhWYsBhUY…	5	478.10080990399996	0.12	-3.9099999999999984	197.5078196484391	1	2	3	0	0	2	2	1	0	6	1	1	0.7832785	1.6770858	3.0739555
CN1CCN(c2ccc(Nc3ncc4c(n3)N3CCC(=O)N3C(c3cc(O)ccc3Cl)=C4)cc2)CC1	[0.589920424403183]	C1cccc(Nc2nnc(c3ccccc3c3cccccc3=C)C2C1N1C)CO1	0.719323232	<img data-content="rdkit/molecule" src="data:image/png;base64,iVBORw0KGgoAAAANSUhEUgAAAMgAAADICAIAAAAiOjnJAAAABmJLR0QA/wD/AP+gvaeTAAAgAElEQVR4nO2de1hU1frH35lhYLgIioAgF3FIEZNM8HiBrFTQMsLIsDRBPRohFt7yQbxhnTTsVJKmiZVHLFI5ZXk53khDRbEStcQLKioiIKCA3Blm5v39sXA3osx1rz3ob30eHx/2nr3XuzZ8Z+11ed93iRARGAy+EZu7AozHEyYsBhWYsBhUYMJiUIEJi0EFJiwGFZiwGFRgwmJQgQmLQQUmLAYVmLAYVGDCYlCBCYtBBSYsBhWYsBhUYMJiUIEJi0EFJiwGF…	6	396.195011388	0.2	-3.2799999999999985	176.34242106056158	1	4	5	0	1	0	1	2	2	5	1	2	0.81660205	1.9900948	4.053594
CN1CCN(c2ccc(Nc3ncc4c(n3)N3CCC(=O)N3C(c3cc(O)ccc3Cl)=C4)cc2)CC1	[0.5862433862433862]	CC(C)CN1CC(C2=C(C(=O)N=c3scc(CO)[C@@]2(C)C(c4ccccc43)C)C)O1	0.585809524	<img data-content="rdkit/molecule" src="data:image/png;base64,iVBORw0KGgoAAAANSUhEUgAAAMgAAADICAIAAAAiOjnJAAAABmJLR0QA/wD/AP+gvaeTAAAda0lEQVR4nO3deVwUR9oH8GdmuIYbBFkVFQZBDjF4oFE0KiGaBEwUHeKaECNGolHJrusuGtFRUVeNB8YoogkEvLJ4hEWNbth4BHS9MOFWCQiCEEHuY2CYmef9o8yERYFhpovxdev7yR8Euqtr5Ed1d1V1NQ8RgWG4xtd1BZgXEwsWQwULFkMFCxZDBQsWQwULFkMFCxZDBQsWQwULFkMFCxZDBQsWQwULFkMFCxZDBQsWQwULFkMFCxZDBQsWQwULFkMFCxZDB…	5	426.19771382	0.5	-1.7299999999999995	182.40526741633312	0	4	4	1	1	0	1	3	2	5	1	4	0.4839574	4.8529325	-0.078133404
CN1CCN(c2ccc(Nc3ncc4c(n3)N3CCC(=O)N3C(c3cc(O)ccc3Cl)=C4)cc2)CC1	[0.585533262935586]	OCC[nH+]1c2c1C(Nc(CN)c3c4c(cc2C1)O)C(C4)C1O3	0.500909258	<img data-content="rdkit/molecule" src="data:image/png;base64,iVBORw0KGgoAAAANSUhEUgAAAMgAAADICAIAAAAiOjnJAAAABmJLR0QA/wD/AP+gvaeTAAAeXUlEQVR4nO2daVhT19bHVxJCUEAZFEVlEBRntMYqFAdUQPFS1GoqWnm0ekut7aXa20qr1dg6FG/bR7S2SrW2yn204vAqVlFxRgWRVrRWuQxSQUXEILMQkqz3w8ZjZAhJOJtx/x4/eA7n7LMS/uy9ztprry1ARGAw+EbY3AYw2iZMWAwqMGExqMCExaACExaDCkxYDCowYTGowITFoAITFoMKTFgMKjBhMajAhMWgAhMWgwpMWAwqMGExqMCExaACExaDCkxYD…	6	302.14991792009	0.5	-1.7599999999999998	127.77741413211855	1	5	6	0	0	0	0	4	6	5	5	3	0.8525054	3.2757351	2.1097434
C[C@H]1C=CC(c2nn(C3=CCCC(C(=O)NCc4ccc(P(=O)(O)O)c(P(=O)(O)O)c4)=C3)c3ncnc(N)c23)=CC1	[0.5841850457235073]	C[C@H](c1ccc2ccccc2nc2cc2cn1O)C2n1nc(C)c(C(=O)C(C)=O)c2C1	0.624291436	<img data-content="rdkit/molecule" src="data:image/png;base64,iVBORw0KGgoAAAANSUhEUgAAAMgAAADICAIAAAAiOjnJAAAABmJLR0QA/wD/AP+gvaeTAAAgAElEQVR4nO2deVxU1fvHPzPDvogLi8iikIhCmTShEpoZZJq0aI1phaUi1jdF/VaSppJbUpqWSz/JddRcME1c0q9oKYgLoLkgbuBGCJoIyjYwOM/vjwPXYdiGYe4M5H2//MO5c+89zwyfOee55zzneUREBAEBfSM2tgEC/04EYQnwgiAsAV4QhCXAC4KwBHhBEJYALwjCEuAFQVgCvCAIS4AXBGEJ8IIgLAFeEIQlwAuCsAR4QRCWAC8IwhLgBUFYArwgCEuAF…	5	414.16919056399996	0.25	-3.58	178.88078618772118	1	3	4	0	1	0	1	2	2	7	1	4	0.86944515	2.5292459	2.8441138
CO[C@@H]1[C@H](N(C)C(=O)c2ccccc2)C[C@H]2O[C@]1(C)n1c3ccccc3c3c4c(c5c6ccccc6n2c5c31)C(=O)NC4	[0.583729529846804]	CCCn1ncc(CN2CCO)ncc3c(O)ccc3c(=O)c2c2ccc(O)c12	0.585383626	<img data-content="rdkit/molecule" src="data:image/png;base64,iVBORw0KGgoAAAANSUhEUgAAAMgAAADICAIAAAAiOjnJAAAABmJLR0QA/wD/AP+gvaeTAAAe3klEQVR4nO2deVxU1fvHP8Ow74gIiAmmuCK5pKjgkkumQvbNQFwwNUVT4/vTUlpUXPr6xbLArV5YmZSmYoWhWS5pKbiipWkECGKi7NsMyDrz/P44MOKGOHMPg3zP+8Ufd+beee65zGfO+pznkRERBAKpMdB3AQQtEyEsAReEsARcEMIScEEIS8AFISwBF4SwBFwQwhJwQQhLwAUhLAEXhLAEXBDCEnBBCEvABSEsAReEsARcEMIScEEIS8AFISwBF4SwBFwQw…	4	394.16410518399994	0.2857142857142857	-3.3899999999999992	167.70182219753298	2	2	4	0	0	0	0	0	2	8	3	4	0.8590938	2.7187645	1.8632718
CC(=O)N[C@@H](Cc1ccc(P(=O)(O)O)c(P(=O)(O)O)c1)C(=O)N[C@H]1CCCCc2cc(OCC3CCCCC3)c(C(N)=O)cc21	[0.5834873690696242]	CC(=O)c1ccc2c(c1C)C(F)C(=O)NCN(C1C(N)C(O)C(C)=O)C12	0.623571429	<img data-content="rdkit/molecule" src="data:image/png;base64,iVBORw0KGgoAAAANSUhEUgAAAMgAAADICAIAAAAiOjnJAAAABmJLR0QA/wD/AP+gvaeTAAAeZ0lEQVR4nO2de1yUZdrHfzPDyGEAJVFBUAyVENLVEEwRFSWwVzyUYeqKmraUbplrbmN2gHI3KVu1dNcoO+Dxlde2HEoRlAwQE0ErWDAVFxUROasDchjmev+4x3HygAjPM/OA9/fDh88zDw/3dQ385j5e93XLiAgcjtDILe0Ap3PChcURBS4sjihwYXFEgQuLIwpcWBxR4MLiiAIXFkcUuLA4osCFxREFLiyOKHBhcUSBC4sjClxYHFHgwuKIAhcWRxS4sDiiw…	3	363.15943440399997	0.5	-2.16	149.8929681912755	0	2	2	1	1	0	1	6	0	6	3	4	0.8401222	2.37135	2.646583
CO[C@@H]1[C@H](N(C)C(=O)c2ccccc2)C[C@H]2O[C@]1(C)n1c3ccccc3c3c4c(c5c6ccccc6n2c5c31)C(=O)NC4	[0.5832892649391856]	Nc1(N=Cl)c2c(O)nc(NC(=O)c(Cl)[P@H+](C2)c2ccc(F)cc2)c1=O	0.658141751	<img data-content="rdkit/molecule" src="data:image/png;base64,iVBORw0KGgoAAAANSUhEUgAAAMgAAADICAIAAAAiOjnJAAAABmJLR0QA/wD/AP+gvaeTAAAgAElEQVR4nO2deVhTR/fHzw1hCSBoxAVaF0BUUFoRl1qsG+gPFPdirYq0VbG+rbHVvkXrAtZqUauitSpVW6OtIu5564pVEXEFRWRTBMWKCiassiQhOb8/JgaKEgO5FwTn8/j4JHNvzswl39w5d+bMGQYRgUJhG15DN4DSNKHConACFRaFE6iwKJxAhUXhBCosCidQYVE4gQqLwglUWBROoMKicAIVFoUTqLAonECFReEEKiwKJ1BhUTiBCovCCVRYFE6gwqJwA…	4	405.00808690609	0.21428571428571427	-1.7300000000000002	151.74900217811012	0	3	3	1	1	0	1	3	2	6	3	2	0.5253318	2.8452287	0.95650333
CN[C@H]1C[C@@H]2O[C@](C)([C@H]1OC)n1c3ccccc3c3c4c(c5c6ccccc6n2c5c31)[C@H](O)NC4=O	[0.5825761624799572]	C[C@H](Nc1ccnnc1C)c1nc(-n2cc3cccc(OC(F)C)c(F)c3C2=O)ncc1C	0.7268571429999999	<img data-content="rdkit/molecule" src="data:image/png;base64,iVBORw0KGgoAAAANSUhEUgAAAMgAAADICAIAAAAiOjnJAAAABmJLR0QA/wD/AP+gvaeTAAAgAElEQVR4nO2deVxU9frHn1kYYEAERXZEEJUwNSQhtxTx4sLmApoZqJWklfMz8160DW+LYnUNyzS8maJ1FcUlXMotVAzFQGRxCQGVVZQdZmGYmef3xxcnMhlmOYet7/vly9dwPOc5D/DxfJfzLBxEBAqFabhd7QCld0KFRWEFKiwKK1BhUViBCovCClRYFFagwqKwAhUWhRWosCisQIVFYQUqLAorUGFRWIEKi8IKVFgUVqDCorACFRaFFaiwKKxAhUVhBSosC…	4	452.177230384	0.2608695652173913	-3.9499999999999993	188.20402858294807	1	1	2	0	0	2	2	2	0	8	1	6	0.6545433	2.939262	1.1271248
C[C@@H]1C=CC(c2nn(C3=CCCC(C(=O)NCc4ccc(P(=O)(O)O)c(P(=O)(O)O)c4)=C3)c3ncnc(N)c23)=CC1	[0.5790322580645161]	Nc1n[nH]c([C@@H]2CCOc3cnc(C)C(C(O)C)C(F)c3c2Cl)c1	0.599714286	<img data-content="rdkit/molecule" src="data:image/png;base64,iVBORw0KGgoAAAANSUhEUgAAAMgAAADICAIAAAAiOjnJAAAABmJLR0QA/wD/AP+gvaeTAAAaLElEQVR4nO2deVhTx/rHvwk7SFgVVNALFq2KilJq3RApWBeoiqUuLbX1Klp7pd7HBe21da2lWil1R20t1to+uN2LWuuGVtRbFbRyEZX1J4siCCRhCRCS+f0xGFFRMDmToM7nyR+Hk3PeeRO+mZnzzrwzIkIIOByhERvaAc6LCRcWhwlcWBwmcGFxmMCFxWECFxaHCVxYHCZwYXGYwIXFYQIXFocJXFgcJnBhcZjAhcVhAhcWhwlcWBwmcGFxmMCFxWECFxaHC…	3	354.12588178	0.5	-1.8599999999999999	143.79383799997507	0	2	2	0	0	1	1	4	0	5	3	2	0.5961514	2.5734332	2.4697251
CO[C@@H]1[C@H](N(C)C(=O)c2ccccc2)C[C@H]2O[C@]1(C)n1c3ccccc3c3c4c(c5c6ccccc6n2c5c31)C(=O)NC4	[0.5788348476750401]	C=CCn1cc(C(=O)C/O)c2c(cn2)C(C#N)C(Cl)c(C)c2cc(F)ccc2c1Cl	0.738642857	<img data-content="rdkit/molecule" src="data:image/png;base64,iVBORw0KGgoAAAANSUhEUgAAAMgAAADICAIAAAAiOjnJAAAABmJLR0QA/wD/AP+gvaeTAAAgAElEQVR4nO2deVhUR9aHT6/QNPsSZRdQXAJqIC4MmWiMXyQR4mgg44YiqDEaW40RNWOGGLOgkYBbFGNUMmhEnaiokww4GEE0UXAXUHYERGRttm56Od8fpR2igkDf25eG+z4+PNcL99QBflTVPXXqFAcRgYWFarhMO8DSO2GFxUILrLBYaIEVFgstsMJioQVWWCy0wAqLhRZYYbHQAissFlpghcVCC6ywWGiBFRYLLbDCYqEFVlgstMAKi4UWWGGx0AIrLBZaY…	3	445.076010396	0.22727272727272727	-2.719999999999999	182.5863590283245	0	2	2	0	1	0	1	2	0	5	1	4	0.7927084	3.11093	1.0172868
CN1CCN(c2ccc(Nc3ncc4c(n3)N3CCC(=O)N3C(c3cc(O)ccc3Cl)=C4)cc2)CC1	[0.5787798408488064]	CN1C(C(c2ccc(N2nc(C)c3cc2F)c3)cc(C)nc2)ccc1=O	0.658684477	<img data-content="rdkit/molecule" src="data:image/png;base64,iVBORw0KGgoAAAANSUhEUgAAAMgAAADICAIAAAAiOjnJAAAABmJLR0QA/wD/AP+gvaeTAAAea0lEQVR4nO2deVxT17aAVwZmRUaRqmihCAW1Ks6odQClitqronJpX52tPIq09koH7xWv2uJ9HaDaOlUFtS1aRxxowepFnJlUEJFJqcoQMMyCkGS9PzbEFDSG5OyE4P5+/JGEk31W4MsZ9l57bR4iAoPBNXxdB8DonDCxGFRgYjGowMRiUIGJxaACE4tBBSYWgwpMLAYVmFgMKjCxGFRgYjGowMRiUIGJxaACE4tBBSYWgwpMLAYVmFgMKjCxGFRgYjGowMRiU…	5	350.154289448	0.25	-3.0199999999999996	150.38365480663873	0	3	3	1	0	2	2	2	4	4	0	1	0.7900513	1.6439784	2.1750722
C[C@@H]1C=CC(c2nn(C3=CCCC(C(=O)NCc4ccc(P(=O)(O)O)c(P(=O)(O)O)c4)=C3)c3ncnc(N)c23)=CC1	[0.5783898305084746]	ClC1C(C)[C@H](Nc2cc2cccn2)c2NC(O)C(c1c(C)C(Cl)nc2)c12C(=O)C1	0.486695489	<img data-content="rdkit/molecule" src="data:image/png;base64,iVBORw0KGgoAAAANSUhEUgAAAMgAAADICAIAAAAiOjnJAAAABmJLR0QA/wD/AP+gvaeTAAAgAElEQVR4nO2deVxU1fvHn8sMA4js26gICohKKoa7KJaipk7uWyZomqSZuGRiv/o2alnkOlnql7RM85uFWUSafssyxS1DFFlUZBFlHRTQYZ3t+f1xxmEEgVnuncFv5/3ij5nLvec+M/O5Z3nOOc/DICJQKGxjZWkDKP+bUGFROIEKi8IJVFgUTqDConACFRaFE6iwKJxAhUXhBCosCidQYVE4gQqLwglUWBROoMKicAIVFoUTqLAonECFReEEKiwKJ1BhUTiBC…	5	432.111981304	0.47619047619047616	-1.89	178.703183064318	2	3	5	0	0	0	0	7	0	6	3	0	0.52885437	3.5741193	3.0883436
C[C@H]1C=CC(c2nn(C3=CCCC(C(=O)NCc4ccc(P(=O)(O)O)c(P(=O)(O)O)c4)=C3)c3ncnc(N)c23)=CC1	[0.576271186440678]	C/C(=C(\c1ccccc1C(=O)n1C(C)C/C1C12C)C(N(C)C(O)C1)C(=O)C)C2	0.6893877629999999	<img data-content="rdkit/molecule" src="data:image/png;base64,iVBORw0KGgoAAAANSUhEUgAAAMgAAADICAIAAAAiOjnJAAAABmJLR0QA/wD/AP+gvaeTAAAgAElEQVR4nO2deVhT1/b310mIIKNTRREFRKOgYBUVW1RQUGuL4xWtWlqsErVUru1T3/x6a4ve1pqqtbZ2MDjBrQPiDBW1scWqONSg4lBEmQWpiDLPSdb7x8bTyBjCOTmJz/n8RQ4ne6+EL/vsvfbaa1GICDw8TCPg2gCeFxNeWDyswAuLhxV4YfGwAi8sHlbghcXDCryweFiBFxYPK/DC4mEFXlg8rMALi4cVeGHxsAIvLB5W4IXFwwq8sHhYgRcWDyvwwuJhB…	4	382.2256428199999	0.5652173913043478	-1.9799999999999998	166.56526786415765	0	3	3	1	1	0	1	5	2	4	1	1	0.788253	3.7290518	2.9449925
CN1CCN(c2ccc(Nc3ncc4c(n3)N3CCC(=O)N3C(c3cc(O)ccc3Cl)=C4)cc2)CC1	[0.5758218451749735]	COC(cc(C=O)C(=O)NN1C(=O)NC(n2cccc2)C)c2ncccc(Cl)cc21	0.720864035	<img data-content="rdkit/molecule" src="data:image/png;base64,iVBORw0KGgoAAAANSUhEUgAAAMgAAADICAIAAAAiOjnJAAAABmJLR0QA/wD/AP+gvaeTAAAgAElEQVR4nO2deVQU17bGv6a7mVEZFXDAEac4gTgrJqgRhzwFrgsVTPK8JNEETfQ6JYbERG0NUZREXus1CdEkhuQqIk4XBxQncMQ4CwbRBgQEEWRser8/DrYtiCJd1QVSv8VydRVd++y2P845dWqfvSVEBBERrjES2gGRVxNRWCK8IApLhBdEYYnwgigsEV4QhSXCC6KwRHhBFJYIL4jCEuEFUVgivCAKS4QXRGGJ8IIoLBFeEIUlwguisER4QRSWCC+IwhLhB…	3	429.1203818	0.2	-3.4299999999999993	177.54592872169124	0	2	2	3	0	1	1	2	0	6	2	4	0.53679085	1.7319156	3.7722087
CO[C@@H]1[C@H](N(C)C(=O)c2ccccc2)C[C@H]2O[C@]1(C)n1c3ccccc3c3c4c(c5c6ccccc6n2c5c31)C(=O)NC4	[0.5754010695187166]	COc1c(NC2(NC(C(=O)O)oc3c2CC2C[NH+](C2)C1C(=C)N3)C)C	0.516218782	<img data-content="rdkit/molecule" src="data:image/png;base64,iVBORw0KGgoAAAANSUhEUgAAAMgAAADICAIAAAAiOjnJAAAABmJLR0QA/wD/AP+gvaeTAAAgAElEQVR4nO2deXzMV/fHz3xnJglZkYUgSG1PaougeZqkqLGnCxqSEHQR/WlNUT9RS/NDVaoPDWoZdAn10KkGoagQJGkoIhqhJY3KIxKprLJNMsv5/XHHNyOS2fL9Ziae+37NH76T73LGfObec889514BIgKFwjWMpQ2gPJtQYVF4gQqLwgtUWBReoMKi8AIVFoUXqLAovECFReEFKiwKL1BhUXiBCovCC1RYFF6gwqLwAhUWhReosCi8QIVF4QUqLAovUGFRe…	5	349.18703170009	0.5882352941176471	-2.19	146.07845767978665	0	5	5	0	0	0	0	3	6	6	5	2	0.89550555	3.0273151	2.3102636
CO[C@@H]1[C@H](N(C)C(=O)c2ccccc2)C[C@H]2O[C@]1(C)n1c3ccccc3c3c4c(c5c6ccccc6n2c5c31)C(=O)NC4	[0.5737791932059448]	CC(C(=O)c1cnc(C)[NH+]2cnc2c1nc(C3C(=O)CC3)n1=O)c1CO	0.503714286	<img data-content="rdkit/molecule" src="data:image/png;base64,iVBORw0KGgoAAAANSUhEUgAAAMgAAADICAIAAAAiOjnJAAAABmJLR0QA/wD/AP+gvaeTAAAgAElEQVR4nO2deVyU5fr/PzPsmywi7imikeACDuKCiCaZGpraF7MFe+UCZEpmeeikNafTOb3QY4otGqkV2nJEy59YHpEsaXAJYhNQERGXCCRjn2EGmLl+f9zjMCIiMM8zM8rz/svnmZn7vp4XH6/7upfnukREBAEBrhGb2gCBBxNBWAK8IAhLgBcEYQnwgiAsAV4QhCXAC4KwBHhBEJYALwjCEuAFQVgCvCAIS4AXBGEJ8IIgLAFeEIQlwAuCsAR4QRCWAC8Iw…	4	356.13533047608996	0.4117647058823529	-2.7800000000000002	148.59243948388658	1	3	4	0	0	0	0	3	0	7	2	2	0.8052221	1.9967958	1.6216621
C[C@@H]1C=CC(c2nn(C3=CCCC(C(=O)NCc4ccc(P(=O)(O)O)c(P(=O)(O)O)c4)=C3)c3ncnc(N)c23)=CC1	[0.5731246627091203]	COc1ccnc(C2C(C(C(=O)c3cc(F)cs3=SC)c3cccc(C(F)(F)F)ccc3)C2=O)c1	0.6513571429999999	<img data-content="rdkit/molecule" src="data:image/png;base64,iVBORw0KGgoAAAANSUhEUgAAAMgAAADICAIAAAAiOjnJAAAABmJLR0QA/wD/AP+gvaeTAAAgAElEQVR4nO2deViTV/bHT1YgYd8EBNwVQbEWHbVoqai1VKhYBa0WF0ZQq0N9Onac2lo60/YptVPFOu1P0VoR3JCWilZU1FFBxmqsyiIIBWQJIEsSSELI9t7fH1dTRhSyvG+C+H6e/oHJm3tPypdzz33fe85hIISAhoZsmJY2gGZgQguLhhJoYdFQAi0sGkqghUVDCbSwaCiBFhYNJdDCoqEEWlg0lEALi4YSaGHRUAItLBpKoIVlbtrb2zs6OixtBeXQwjIr9…	4	523.0898984119999	0.24	-2.849999999999999	204.5623194134855	2	1	3	0	0	1	1	4	0	4	1	6	0.5332826	2.1834853	5.319064
CCN1C(=O)C(C)(C)c2cc3[nH]c4c(c3cc21)CCCc1c(C)n[nH]c1-4	[0.5709421112372304]	COC(NC(=O)cc2c1ncccc1CC(=O)n2[nH]ccc(C)c2Cl)=N2	0.6829259259999999	<img data-content="rdkit/molecule" src="data:image/png;base64,iVBORw0KGgoAAAANSUhEUgAAAMgAAADICAIAAAAiOjnJAAAABmJLR0QA/wD/AP+gvaeTAAAgAElEQVR4nO2dd1iTV/vHvwlhiBFkGFbEgRMHVWqdOOqgjg5LcZa6qZda+tq3Qsdr6U97WbDaF22tdbwibtHW1kXdC2vdowhSFAWBsBWigCTk/v3xxBhREZI8eYKez9XLJk+enHMnfHPGfe5zHxERgcEwNWKhDWC8mDBhMXiBCYvBC0xYDF5gwmLwAhMWgxeYsBi8wITF4AUmLAYvMGExeIEJi8ELTFgMXmDCYvACExaDF5iwGLzAhMXgBSYsBi8wYTF4gQmLw…	3	373.094167052	0.17647058823529413	-3.13	153.02188060542017	0	1	1	0	0	2	2	0	0	6	2	1	0.7075815	1.5161343	2.848301
CN1CCN(c2ccc(Nc3ncc4c(n3)N3CCC(=O)N3C(c3cc(O)ccc3Cl)=C4)cc2)CC1	[0.5708267509215377]	C1nc(NC(c2cccc3nnn(C)n2c2n(c2)CC(C)C)c3N)C(Br)s1	0.596596758	<img data-content="rdkit/molecule" src="data:image/png;base64,iVBORw0KGgoAAAANSUhEUgAAAMgAAADICAIAAAAiOjnJAAAABmJLR0QA/wD/AP+gvaeTAAAgAElEQVR4nO2deVyU1ffHzwzDvgkoAmKiouiomCKZ4haiJklfU8f1i+U2piZq+hW1fmKpiaUE7pSZFLbgUqKghbjiRoMIKptCojCIyqLszHJ+f9xpGIGBWZ4H0O775R/MM8+99zzy4S7nnnMfDiIChcI03NY2gPJqQoVFYQUqLAorUGFRWIEKi8IKVFgUVqDCorACFRaFFaiwKKxAhUVhBSosCitQYVFYgQqLwgpUWBRWoMKisAIVFoUVqLAorECFRWEFKiwKK…	4	450.09497583600006	0.47058823529411764	-1.94	171.23887200837797	1	3	4	0	0	0	0	3	2	9	2	4	0.538761	2.599952	3.146349
CN1CCN(c2ccc(Nc3ncc4c(n3)N3CCC(=O)N3C(c3cc(O)ccc3Cl)=C4)cc2)CC1	[0.5700534759358289]	C(C(OC)C(C(=O)n1cccs1-c2nc(C#N)ccc2C)C1=O)COCOC1	0.6795	<img data-content="rdkit/molecule" src="data:image/png;base64,iVBORw0KGgoAAAANSUhEUgAAAMgAAADICAIAAAAiOjnJAAAABmJLR0QA/wD/AP+gvaeTAAAgAElEQVR4nO2deVxUZfv/P2cWBgYQWURhNDc0FgUUTZRMM9OfpZUZuUW5kmZqaj5UmpT16Fj6PLiUS2XpS1MxNywzeX4lUZGGCoKEUIgLKqtszgyz3d8/7nHEDQfmnDMG9/vlH56Zc67resGHc+5z39d9XRwhBAwG30gcHQCjecKExRAEJiyGIDBhMQSBCYshCExYDEFgwmIIAhMWQxCYsBiCwITFEAQmLIYgMGExBIEJiyEITFgMQWDCYggCExZDEJiwGILAh…	3	403.12019177199994	0.42105263157894735	-2.5100000000000002	165.30531308479397	0	2	2	1	0	1	1	3	0	7	0	3	0.8198017	2.1326318	1.7736555
CN1CCN(c2ccc(Nc3ncc4c(n3)N3CCC(=O)N3C(c3cc(O)ccc3Cl)=C4)cc2)CC1	[0.5699786324786325]	Clc1nc2nc(NC(C)Cc(C)C3)C(=O)c3cc(C)c3ccnc3n2n1	0.658935382	<img data-content="rdkit/molecule" src="data:image/png;base64,iVBORw0KGgoAAAANSUhEUgAAAMgAAADICAIAAAAiOjnJAAAABmJLR0QA/wD/AP+gvaeTAAAgAElEQVR4nO2deVxU1fvHnzsM+yIoi2sCIiSbEiLqKJQipWF+S2lRx6WFvtZLss1Rs8aXlfLN+jnagtM3I8rUKK1Gy5Qy/YKaCAIyoig7iiwKo6wzzMzz++NMI45IwNwzDHDfL/7wXu4857nymXPPfc5zzsMgInBwsA2vtx3g6J9wwuKgAicsDipwwuKgAicsDipwwuKgAicsDipwwuKgAicsDipwwuKgAicsDipwwuKgAicsDipwwuKgAicsDipwwuKgAicsD…	4	370.1308869080001	0.3888888888888889	-2.54	154.7120979524028	0	2	2	0	0	2	2	2	2	7	1	0	0.85499334	2.4288366	2.039483
C[C@@H]1C=CC(c2nn(C3=CCCC(C(=O)NCc4ccc(P(=O)(O)O)c(P(=O)(O)O)c4)=C3)c3ncnc(N)c23)=CC1	[0.5697297297297297]	Clc1ccc(C(C)O)(=O)Nc2nc(C(=O)C(N)O)CC(c3ccccc3)c2n1	0.593904762	<img data-content="rdkit/molecule" src="data:image/png;base64,iVBORw0KGgoAAAANSUhEUgAAAMgAAADICAIAAAAiOjnJAAAABmJLR0QA/wD/AP+gvaeTAAAgAElEQVR4nO2deVhUZfvHv7OxDaBIioyDC6iIpJmYG4KYuOWWGqAJuRVWr0Jobr2ar2mppYlaGpUpLvSmpamYIam5vSpiKi5IKiLbgMomyDIw3L8/nnEgVATmnJmR3/lcXlyznLmfe+TLc855nnsREREEBLhGbGwHBBongrAEeEEQlgAvCMIS4AVBWAK8IAhLgBcEYQnwgiAsAV4QhCXAC4KwBHhBEJYALwjCEuAFQVgCvCAIS4AXBGEJ8IIgLAFeEIQlwAuCs…	3	403.1173078	0.3157894736842105	-2.5199999999999996	165.6799580189281	0	2	2	1	1	0	1	4	0	7	4	4	0.61484724	2.715546	2.681428
CN1CCN(c2ccc(Nc3ncc4c(n3)N3CCC(=O)N3C(c3cc(O)ccc3Cl)=C4)cc2)CC1	[0.569246972090574]	COc1cc(C)c2nc(C)C(C(O)n3c(cccc4cccc43)c(C(N)=O)c(C)n2)s1	0.62783623	<img data-content="rdkit/molecule" src="data:image/png;base64,iVBORw0KGgoAAAANSUhEUgAAAMgAAADICAIAAAAiOjnJAAAABmJLR0QA/wD/AP+gvaeTAAAgAElEQVR4nO2deVxU1fvHPzMMw4CIsrsgiykq7lumiOJaGfrNlLSS0leJVsrPr6XTS01adcyNtldOpYZm5VhGaG6kaRlqjvuGCyiIrLLJOgxzn98fB6cJZRnm3pnR732//IN7595znsEPZ3nOeZ4jISKIiPCN1NYGiDyciMISEQRRWCKCIApLRBBEYYkIgigsEUEQhSUiCKKwRARBFJaIIIjCEhEEUVgigiAKS0QQRGGJCIIoLBFBEIUlIgiisEQEQRSWiCCIw…	4	436.156911628	0.2608695652173913	-3.0999999999999996	185.00021215119645	1	3	4	1	0	0	0	2	2	7	2	2	0.60970503	2.089677	2.1611786
CN1CCN(c2ccc(Nc3ncc4c(n3)N3CCC(=O)N3C(c3cc(O)ccc3Cl)=C4)cc2)CC1	[0.5689839572192513]	CC(C)n1nc(C[C@H](c2ccccc2OCCC2)c2c1OCC(=O)CN1C)cc1Br	0.6796243390000001	<img data-content="rdkit/molecule" src="data:image/png;base64,iVBORw0KGgoAAAANSUhEUgAAAMgAAADICAIAAAAiOjnJAAAABmJLR0QA/wD/AP+gvaeTAAAgAElEQVR4nO2daViTx9rH7wQIi6CorCouIIooqOBKULRCjx7xalXQauWtp2qkVWNra3NqrXE5rbG9rEFtNVVaQatt3FpcqoJaxaUqFkHFpS5UWQQERBaTALnfD0NjZAlZnidJ2/ldfjDJk5mb5J+ZeWbuhYOIQKEwDdfSBlD+nlBhUViBCovCClRYFFagwqKwAhUWhRWosCisQIVFYQUqLAorUGFRWIEKi8IKVFgUVqDCorACFRaFFaiwKKxAhUVhBSosCitQY…	4	473.131403856	0.4782608695652174	-2.2800000000000002	185.88000555048387	0	3	3	0	1	0	1	1	2	6	0	1	0.7412344	2.664778	4.6056
CN1CCN(c2ccc(Nc3ncc4c(n3)N3CCC(=O)N3C(c3cc(O)ccc3Cl)=C4)cc2)CC1	[0.5685224839400428]	CC(COc1cnc1oc(N)nn2n(C(=O)c3cccc3nnc2C)cnccccc2)c2C	0.51402381	<img data-content="rdkit/molecule" src="data:image/png;base64,iVBORw0KGgoAAAANSUhEUgAAAMgAAADICAIAAAAiOjnJAAAABmJLR0QA/wD/AP+gvaeTAAAgAElEQVR4nO2deVxU1fvHP3cYBpRFXCDUXDJTQJQElK+iUYmZgqYm9uqrmEqguYxlJVnyI02/gmXhLoomamWYu+ZX0a8moCniziJuqSyCojIsA84wz++PiyMqg8Mwd2aA8375x3Dn3PM843zmnHPPec5zOCICg6FvRMZ2gNEwYcJiCAITFkMQmLAYgsCExRAEJiyGIDBhMQSBCYshCExYDEFgwmIIAhMWQxCYsBiCwITFEAQmLIYgMGExBIEJiyEITFgMQWDCY…	4	460.19713662800007	0.21739130434782608	-4.539999999999999	196.242225823815	1	3	4	1	0	0	0	1	0	10	1	0	0.5292448	1.8283844	2.785491
CO[C@@H]1[C@H](N(C)C(=O)c2ccccc2)C[C@H]2O[C@]1(C)n1c3ccccc3c3c4c(c5c6ccccc6n2c5c31)C(=O)NC4	[0.5681330472103004]	Cl(C)c1c(C)C(n1c(SC)(C)S(S(=O)(=O)OC[C@H]3C2CC3)N)c2	0.51854329	<img data-content="rdkit/molecule" src="data:image/png;base64,iVBORw0KGgoAAAANSUhEUgAAAMgAAADICAIAAAAiOjnJAAAABmJLR0QA/wD/AP+gvaeTAAAgAElEQVR4nO2deVxU9f7/37OxLyIoCLIIpuCCIZpp5gbXFvWL3iJv5o7h10K7ZYp+1chu3XDpRmn2Q69L1+gmGhmaXkPLRE3rgCi7yiKyicMyG7Of9++PD3dEVISZc2aG4Twf/MF8OOf9ec/wms/nfT7L+8NDRODgYBq+pR3gsE04YXGwAicsDlbghMXBCpywOFiBExYHK3DC4mAFTlgcrMAJi4MVOGFxsAInLA5W4ITFwQqcsDhYgRMWBytwwuJgBU5YHKzAC…	3	402.08723340399996	0.8571428571428571	0.39999999999999997	149.0329472411964	1	2	3	0	0	0	0	5	0	6	2	2	0.8206961	3.2006543	1.466666
CN[C@H]1C[C@@H]2O[C@](C)([C@H]1OC)n1c3ccccc3c3c4c(c5c6ccccc6n2c5c31)[C@H](O)NC4=O	[0.567394778902504]	C/Nc1cc(OC(=O)N2C(C)C(=C(F)C(Cl)=C\C(=O)c2cccc2OC)n2)c1	0.591953901	<img data-content="rdkit/molecule" src="data:image/png;base64,iVBORw0KGgoAAAANSUhEUgAAAMgAAADICAIAAAAiOjnJAAAABmJLR0QA/wD/AP+gvaeTAAAaoklEQVR4nO2deVhTx9rA35NgWAVR2eSKFbXK4nIF960qLm2xoi3a2oItKtbWpXWL/W4r16WC9lq1LjUVqdT1Yl1vK1UUbUWpS7VSlE0BxYUABpCwhCTn/f4YjFQhJCQTMM7v8fEBcjJnEn6cmfO+70w4RAQGw9gImroDDPOEicWgAhOLQQUmFoMKTCwGFZhYDCowsRhUYGIxqMDEYlCBicWgAhOLQQUmFoMKTCwGFZhYDCowsRhUYGIxqMDEYlCBicWgAhOLQ…	3	405.089161924	0.21052631578947367	-3.13	165.37705206185603	1	2	3	1	0	0	0	1	2	6	1	2	0.53163004	2.0836027	3.3197932
CN1CCN(c2ccc(Nc3ncc4c(n3)N3CCC(=O)N3C(c3cc(O)ccc3Cl)=C4)cc2)CC1	[0.5667735042735043]	OC(C(C1=NC(c2C(F)F)c2Cl)n1=CNC(=C)NS(C)(=O)c2=Ncc2c(C)c2)CN2	0.606446779	<img data-content="rdkit/molecule" src="data:image/png;base64,iVBORw0KGgoAAAANSUhEUgAAAMgAAADICAIAAAAiOjnJAAAABmJLR0QA/wD/AP+gvaeTAAAcuElEQVR4nO2deVxUVf/HP3cGgUAWI0LFRHGnXJKf+648mkUuj6LZg0vm+rMwV9SnNOt5Fbgklqb8FA3Tnp+4UJRPGooLiqkDSgKmJiAIKsqwzCKzfn9/XENEhWGYMzP0O++Xf4x37j3fc5n369xzzz3newUiAodjaSS2rgDnrwkXi8MELhaHCVwsDhO4WBwmcLE4TOBicZjAxeIwgYvFYQIXi8MELhaHCVwsDhO4WBwmcLE4TOBicZjAxeIwgYvFYQIXi8MEL…	4	459.118154064	0.3888888888888889	-2.37	177.6133015858158	1	3	4	0	0	0	0	4	0	6	5	2	0.60235816	3.548528	1.0055354
C[C@@H]1C=CC(c2nn(C3=CCCC(C(=O)NCc4ccc(P(=O)(O)O)c(P(=O)(O)O)c4)=C3)c3ncnc(N)c23)=CC1	[0.5665950590762621]	C(N[nH]c2ccc(N2C[C@H]3c1c(F)cc3ccccc(F)cccn3)c3C(C)C)C1=O	0.610875823	<img data-content="rdkit/molecule" src="data:image/png;base64,iVBORw0KGgoAAAANSUhEUgAAAMgAAADICAIAAAAiOjnJAAAABmJLR0QA/wD/AP+gvaeTAAAgAElEQVR4nO2deVyU1ffHzyzsKotsgrjggqCofJFQSUxFM8SlkjJxNLWgxS9Z5g9fZSGZZak5WnwV/Zri2hdCDRc010REYNySRUBBWQZkG7YZtmHO74+LE6ESzNyHmYHn/QevmYfnOc8d+My99zn33HM4iAgsLLTharoBLN0TVlgsjMAKi4URWGGxMAIrLBZGYIXFwgissFgYgRUWCyOwwmJhBFZYLIzACouFEVhhsTACKywWRmCFxcIIrLBYGIEVFgsjsMJiY…	4	422.191817828	0.25	-3.319999999999999	179.45204144055293	1	2	3	0	0	1	1	1	2	5	2	1	0.527899	2.8425293	3.6734924
CO[C@@H]1[C@H](N(C)C(=O)c2ccccc2)C[C@H]2O[C@]1(C)n1c3ccccc3c3c4c(c5c6ccccc6n2c5c31)C(=O)NC4	[0.5659871244635193]	Cc1noc(COC(c2ccccc2F)C(=O)n2=O)ccc(C)cc(C#N)c2C(=O)o1	0.609453901	<img data-content="rdkit/molecule" src="data:image/png;base64,iVBORw0KGgoAAAANSUhEUgAAAMgAAADICAIAAAAiOjnJAAAABmJLR0QA/wD/AP+gvaeTAAAgAElEQVR4nO2de1iU1fbHvzMwMFwFQUERryAIogKmBIqmolmkaZlljXm/lRwzn4y0+JlJlkZ4zFseSfSgZhneygJUFJNUQEBUFLygAorcRBAYmFm/PzaOc1Bkbu8Myvt5fHp4X2b2XhPf2e/aa6+1t4CIwMOja4SGNoDn+YQXFg8n8MLi4QReWDycwAuLhxN4YfFwAi8sHk7ghcXDCbyweDiBFxYPJ/DC4uEEXlg8nMALi4cTeGHxcAIvLB5O4IXFwwm8sHg4g…	4	425.102313452	0.19047619047619047	-4.1	175.74978561430555	0	3	3	1	1	0	1	1	2	8	0	1	0.8736536	2.0899913	2.3848395
CN1CCN(c2ccc(Nc3ncc4c(n3)N3CCC(=O)N3C(c3cc(O)ccc3Cl)=C4)cc2)CC1	[0.5654478007419184]	OCC(Ncc(C)cc(OC)[C@@](C(N)=O)(O)c1O)C(N1cc(F)cccc1F)C1=S	0.612666667	<img data-content="rdkit/molecule" src="data:image/png;base64,iVBORw0KGgoAAAANSUhEUgAAAMgAAADICAIAAAAiOjnJAAAABmJLR0QA/wD/AP+gvaeTAAAgAElEQVR4nO2de1wU9ff/z+5yZ2G9oIighOJdREBFRU0NrExJPkKZRdavPmtqYqW5mqmVaZtpH8w0ya83LEvMj3nXyDve+qwKCiooIilyE9jlsjeWPb8/3uuyAiK7M8MMNM8Hf+zMzp73md0X7/fMe877HAEiAg8P3QjZdoCndcILi4cReGHxMAIvLB5G4IXFwwi8sHgYgRcWDyPwwuJhBF5YPIzAC4uHEXhh8TACLyweRuCFxcMIvLB4GIEXFg8j8MLiYQReW…	2	443.132648276	0.3684210526315789	-2.5999999999999988	176.84573780900894	0	2	2	1	0	0	0	4	0	8	5	3	0.7375538	3.0448895	0.51789963
CN1CCN(c2ccc(Nc3ncc4c(n3)N3CCC(=O)N3C(c3cc(O)ccc3Cl)=C4)cc2)CC1	[0.5653804930332261]	CC(C)CO[NH+](C1(NC(=N)C(=O)C(C2)c2cccc2)c2C(=C)C)C1Br	0.537214286	<img data-content="rdkit/molecule" src="data:image/png;base64,iVBORw0KGgoAAAANSUhEUgAAAMgAAADICAIAAAAiOjnJAAAABmJLR0QA/wD/AP+gvaeTAAAbqklEQVR4nO2deVTTx9rHv1lIEASURZGKAoKKV/G6axG0db8v1uV9tb1uVG+l1lZcjoqeqrG2VqzaxmtdaPUqttpKq1VaaysuxaXgUpcrVrwooKBCRSAGgQDJ8/4xiFwXZPlNEuh8jscTSDIz0U/mN7+ZZ56REREEAqmRW7oBgoaJEEvABSGWgAtCLAEXhFgCLgixBFwQYgm4IMQScEGIJeCCEEvABSGWgAtCLAEXhFgCLgixBFwQYgm4IMQScEGIJeCCEEvAB…	3	406.1124655600901	0.47368421052631576	-1.4999999999999996	156.62400378539002	1	2	3	0	0	0	0	4	0	3	3	4	0.7536181	1.9804949	2.625104
CN1CCN(c2ccc(Nc3ncc4c(n3)N3CCC(=O)N3C(c3cc(O)ccc3Cl)=C4)cc2)CC1	[0.5652173913043478]	Nc1ccc(-c2[nH]c2C[C@@H](O)C)C1N2ccc(F)c1cc(F)cc2C(=O)cc1	0.666452381	<img data-content="rdkit/molecule" src="data:image/png;base64,iVBORw0KGgoAAAANSUhEUgAAAMgAAADICAIAAAAiOjnJAAAABmJLR0QA/wD/AP+gvaeTAAAdiElEQVR4nO2deVxTx/q43xMIBBJQWVwRBEuleFUqIrUqWEGvXhG34lJFxGpq1R/upWot9aotgnqx3v4UqlCsLTXe2hb3XZtPXQERRLEKWrWIKAICkkCS9/vHYJqyL5kTkHk+/eP0kJyZgw/vzJkz8w6HiMBg6BuBoSvAeDVhYjGowMRiUIGJxaACE4tBBSYWgwpMLAYVmFgMKjCxGFRgYjGowMRiUIGJxaACE4tBBSYWgwpMLAYVmFgMKjCxGFRgYjGowMRiU…	5	383.144533288	0.19047619047619047	-3.1899999999999995	160.03740670337962	2	2	4	0	0	1	1	2	2	5	3	4	0.81349766	2.6864846	2.1049788
CN1CCN(c2ccc(Nc3ncc4c(n3)N3CCC(=O)N3C(c3cc(O)ccc3Cl)=C4)cc2)CC1	[0.565008025682183]	C1ccnc([C@@]2(O)C(/NC3C(C(C)cc3)[NH+]2)N)C2=CN(F)c1ccccc2	0.594968782	<img data-content="rdkit/molecule" src="data:image/png;base64,iVBORw0KGgoAAAANSUhEUgAAAMgAAADICAIAAAAiOjnJAAAABmJLR0QA/wD/AP+gvaeTAAAgAElEQVR4nO2deVyU1f7HPzPADKIg7uyQolauiJpKKippJppeo9zINOOXpGiWYaYiNzPcsa7dvCpGlgvXJcTtgpo7iiguaIoIMTBssiPCwMyc3x8HR0JnnHkWUDvvF3/M88w83+fAfDjPOd/z/X6PhBACBkNopI3dAMaLCRMWQxSYsBiiwITFEAUmLIYoMGExRIEJiyEKTFgMUWDCYogCExZDFJiwGKLAhMUQBSYshigwYTFEgQmLIQpMWAxRYMJiiAITFkMUm…	4	369.19594002809	0.35	-2.3199999999999994	157.10507589038966	1	2	3	0	0	1	1	5	2	6	4	1	0.5494337	3.174394	1.3696489
CN[C@H]1C[C@@H]2O[C@](C)([C@H]1OC)n1c3ccccc3c3c4c(c5c6ccccc6n2c5c31)C(=O)N[C@@H]4O	[0.5648691938067272]	C(c1nc(nncc(c2)c(C)nncc2(C(Cl)c1c1OC)C(O)(C)O)OCO)(Cl)C(C)o1	0.5314763579999999	<img data-content="rdkit/molecule" src="data:image/png;base64,iVBORw0KGgoAAAANSUhEUgAAAMgAAADICAIAAAAiOjnJAAAABmJLR0QA/wD/AP+gvaeTAAAgAElEQVR4nO2deVyU1f7HP7Ox7+CGO4IGiqKoqLhecUu0TdS0yTLl1tXGm2nY8pPsltHNBfOWEmYXdzEjcUtJzVBTA3NBLBAEFRSMfRsYZr6/P844IArO9syM3Of94g+eh/Oc82X4cJbvc873KyAi8PAYG6G5DeBpnfDC4uEEXlg8nMALi4cTeGHxcAIvLB5O4IXFwwm8sHg4gRcWDyfwwuLhBF5YPJzAC4uHE3hh8XACLyweTuCFxcMJvLB4OIEXFg8n8MLi4…	3	487.1025388159999	0.5263157894736842	-2.31	193.65826343065487	0	3	3	0	0	0	0	4	2	11	3	3	0.61786664	1.4016699	3.516687
C[C@H]1C=CC(c2nn(C3=CCCC(C(=O)NCc4ccc(P(=O)(O)O)c(P(=O)(O)O)c4)=C3)c3ncnc(N)c23)=CC1	[0.5633496465470365]	C[C@@H]1COC2C1C[C@@](=O)N(c2cnc(COC(C)C#N)cc1)N1C=O	0.606011905	<img data-content="rdkit/molecule" src="data:image/png;base64,iVBORw0KGgoAAAANSUhEUgAAAMgAAADICAIAAAAiOjnJAAAABmJLR0QA/wD/AP+gvaeTAAAbSklEQVR4nO2de1zO5//HX/d9d5TSyaHCJNZXarNKjFIeIhlzmMwPOWwYvls2h2Xsu2T2Fd+NMN+YQwuzydIcwtdhrBiRiDRsQpFjKaTD3X2/f39crcXQ4f5c9yd1PR/++HR33+/rnV5d1/V5f97v96UgIggEUqOU2wFB/UQIS8AFISwBF4SwBFwQwhJwQQhLwAUhLAEXhLAEXBDCEnBBCEvABSEsAReEsARcEMIScEEIS8AFISwBF4SwBFwQwhJwQQhLwAUhL…	3	344.14845512	0.5294117647058824	-2.5000000000000004	144.81007613006716	0	2	2	0	0	1	1	4	0	8	0	4	0.78092235	3.027612	2.2163143
CO[C@@H]1[C@H](N(C)C(=O)c2ccccc2)C[C@H]2O[C@]1(C)n1c3ccccc3c3c4c(c5c6ccccc6n2c5c31)C(=O)NC4	[0.5567123287671233]	C(C(C)Sc1cc2ccc1CN(C(c3c(nc1)Cl)CCCC3)c1ccc(O)o1)n1C2	0.614945767	<img data-content="rdkit/molecule" src="data:image/png;base64,iVBORw0KGgoAAAANSUhEUgAAAMgAAADICAIAAAAiOjnJAAAABmJLR0QA/wD/AP+gvaeTAAAgAElEQVR4nO2deVyTV9bHTxIShLAJIrIoarVYVFygLsUNjahDsO30pfpRqTu1LlRHLW0tk9Y6mmoXarXKFJdM63TEdtoiba0glgIqyOKGICj7KpvE7Nt9/7gaIyqQ5HmS2LnfD3+Q5HnuuUl+ucu5557LQAgBgUA1TGtXgPDnhAiLQAtEWARaIMIi0AIRFoEWiLAItECERaAFIiwCLRBhEWiBCItAC0RYBFogwiLQAhEWgRaIsAi0QIRFoAUiLAItEGERaIEIi…	7	443.143425752	0.43478260869565216	-1.8899999999999997	186.24646891326424	1	5	6	0	1	0	1	2	4	6	1	0	0.70704955	2.193663	4.9400506
C[C@@H]1C=CC(c2nn(C3=CCCC(C(=O)NCc4ccc(P(=O)(O)O)c(P(=O)(O)O)c4)=C3)c3ncnc(N)c23)=CC1	[0.5554365291912159]	C[C@@H]1c2ccnc2c2ccn2ncc1(NOC)CN1cccc(OC(C)O)OC1	0.590738095	<img data-content="rdkit/molecule" src="data:image/png;base64,iVBORw0KGgoAAAANSUhEUgAAAMgAAADICAIAAAAiOjnJAAAABmJLR0QA/wD/AP+gvaeTAAAgAElEQVR4nO2daVhT19bHVxIgjMogiAxSnFEfRRFFpA44C1iHIkWKY5tq9dLat0q1KlZri3pVOlw1XofSVrRxuiJUFK040aJicQC1zAgqiIAQEiAk6/2wY4yMgZyThHh+jx+S48leK/Bn7332XnstFiICAwPVsLXtAIN+wgiLgRYYYTHQAiMsBlpghMVAC4ywGGiBERYDLTDCYqAFRlgMtMAIi4EWGGEx0AIjLAZaYITFQAuMsBhogREWAy0wwmKgBUZYDLTAC…	4	399.19065427999993	0.4	-2.8800000000000003	169.12102988249154	0	4	4	0	0	0	0	3	0	9	2	6	0.81781405	3.296893	0.70646906
CO[C@@H]1[C@H](N(C)C(=O)c2ccccc2)C[C@H]2O[C@]1(C)n1c3ccccc3c3c4c(c5c6ccccc6n2c5c31)C(=O)NC4	[0.5552589428723972]	O/C(N)(C)C1C[C@@H](OC)nncnc3c2nc3OC(F)c(F)ccccc21	0.530212981	<img data-content="rdkit/molecule" src="data:image/png;base64,iVBORw0KGgoAAAANSUhEUgAAAMgAAADICAIAAAAiOjnJAAAABmJLR0QA/wD/AP+gvaeTAAAeWElEQVR4nO2deVyU1f7HP8wMDIxsooCCwAyCC4iiaVclgRRx7brb1SQrijINq59Ft9IRUy+S17SbXtH0imk3lzKxiwtoKBW5JIrgkjAMu4DsywwDzPn98QAiIjLDPPMMct6vefmaGZ7nnO8DH8/y/X7POUaEEFAouobHtQGUpxMqLAorUGFRWIEKi8IKVFgUVqDCorACFRaFFaiwKKxAhUVhBSosCitQYVFYgQqLwgpUWBRWoMKisAIVFoUVqLAorECFRWEFK…	3	379.145595908	0.4117647058823529	-2.5599999999999996	153.73212779913482	0	3	3	0	0	0	0	4	2	8	2	2	0.71542645	2.319591	2.30931
CO[C@@H]1[C@H](N(C)C(=O)c2ccccc2)C[C@H]2O[C@]1(C)n1c3ccccc3c3c4c(c5c6ccccc6n2c5c31)C(=O)NC4	[0.5537720706260032]	CC(C(=O)N(C)OC(C)C12c(F)c(Br)C(C(=O)C)=NC(=C)C2=O)=NC1	0.589619048	<img data-content="rdkit/molecule" src="data:image/png;base64,iVBORw0KGgoAAAANSUhEUgAAAMgAAADICAIAAAAiOjnJAAAABmJLR0QA/wD/AP+gvaeTAAAeRklEQVR4nO2deVyTV/b/TxYIqxJcWFQU3AX3tSKiTrRVUZxRWluL9jdqnLpQd6qjonXXr5JWKqW/79RS6eig1krdo04pCk5FQEH9ASIoIygkgCBhyXJ+f9wYERFC8jx5qNz3yz9yk+c594R8vPc+5957Lg8RgUJhGj7XDlDeTqiwKKxAhUVhBSosCitQYVFYgQqLwgpUWBRWoMKisAIVFoUVqLAorECFRWEFKiwKK1BhUViBCovCClRYFFagwqKwAhUWhRWos…	2	413.038646344	0.4375	-2.0	151.95822605195906	0	2	2	1	0	0	0	2	0	6	0	1	0.68182164	4.2367353	-1.592113
C[C@@H]1C=CC(c2nn(C3=CCCC(C(=O)NCc4ccc(P(=O)(O)O)c(P(=O)(O)O)c4)=C3)c3ncnc(N)c23)=CC1	[0.5536200326619488]	CC(C)Oc1c([C@@H](N)c2C[nH+]2)N=C(N)N2nnc(C(C)C)cncn21	0.687428571	<img data-content="rdkit/molecule" src="data:image/png;base64,iVBORw0KGgoAAAANSUhEUgAAAMgAAADICAIAAAAiOjnJAAAABmJLR0QA/wD/AP+gvaeTAAAdRUlEQVR4nO2deVhTx97Hvwm7KIsoiK2yuANWxb7WXbFKq9LWp75Url7tvbjUFbe22rrgWqlUX+qtveIGqFev1KViF5dW3GrdxaWC4koLarUmYZEESH7vHxMDIgpJziSA83l4fHJOzpn5JX7zPXPO/GZGRkQQCKRGbu0ABLUTISwBF4SwBFwQwhJwQQhLwAUhLAEXhLAEXBDCEnBBCEvABSEsAReEsARcEMIScEEIS8AFISwBF4SwBFwQwhJwQQhLwAUhLAEXh…	3	346.20983280809	0.5333333333333333	-2.75	144.77925923234818	0	1	1	0	0	2	2	1	0	9	3	5	0.55404377	2.427837	3.085916
CN1CCN(c2ccc(Nc3ncc4c(n3)N3CCC(=O)N3C(c3cc(O)ccc3Cl)=C4)cc2)CC1	[0.55005382131324]	C1Sc(N)=S(O)(=O)n(c2cccc(C)c3scc3-2)cc1	0.59797619	<img data-content="rdkit/molecule" src="data:image/png;base64,iVBORw0KGgoAAAANSUhEUgAAAMgAAADICAIAAAAiOjnJAAAABmJLR0QA/wD/AP+gvaeTAAAekElEQVR4nO2de1hU1drA37lwGwiGiyCOeAW8oZl6NEXzAulR0TQh6yhy1ETrKfysr8Ox4xFT7OEzK+xoSX1lo2lGpYJ8eRQvnUwpG8QLF2G4xn1mgGFggGEu7/fHxhG5OQx7zYw96/fwB3ux9rvW6G/WXnvtvd/NQUSgUNiGa+0OUP6YULEoRKBiUYhAxaIQgYpFIQIVi0IEKhaFCFQsChGoWBQiULEoRKBiUYhAxaIQgYpFIQIVi0IEKhaFCFQsChGoWBQiU…	3	326.02174068799997	0.15384615384615385	-1.15	126.14462254318407	1	2	3	0	0	0	0	1	0	4	2	1	0.81559885	3.2917	3.7223358
CN1CCN(c2ccc(Nc3ncc4c(n3)N3CCC(=O)N3C(c3cc(O)ccc3Cl)=C4)cc2)CC1	[0.5494388027792624]	Nc1nnc(Nc2ccccc2C/C)nc2CONC(=O)c(c2scnc([N+](=O)[O-])c1SCl)Cl	0.609238095	<img data-content="rdkit/molecule" src="data:image/png;base64,iVBORw0KGgoAAAANSUhEUgAAAMgAAADICAIAAAAiOjnJAAAABmJLR0QA/wD/AP+gvaeTAAAgAElEQVR4nO2deVxUZdvHfzPDDLuCIG6gIriAGuVGgvuSloJLuT2F1sfCstx7m9LnjVLroR5TMvV5MU151ExKIcylcCkRRGRxAdxAEBCUfRmGZZbr/eOMSCrbzDkzw3i+Hz9+DjNzruuemd9c933uc1/XLSAi8PCwjdDQDeAxTXhh8XACLyweTuCFxcMJvLB4OIEXFg8n8MLi4QReWDycwAuLhxN4YfFwAi8sHk7ghcXDCbyweDiBFxYPJ/DC4uEEXlg8nMALi…	3	542.0112983519999	0.16666666666666666	-2.9099999999999997	210.64951845795167	0	2	2	1	1	0	1	0	0	12	3	4	0.561297	2.2995863	4.710305
CN1CCN(c2ccc(Nc3ncc4c(n3)N3CCC(=O)N3C(c3cc(O)ccc3Cl)=C4)cc2)CC1	[0.5492200107584723]	CN(C)c1cccc2nc(C)nnc(Cncc(Cl)cc2)c1C(c1ccccc1Cl)S(=O)=O	0.708583333	<img data-content="rdkit/molecule" src="data:image/png;base64,iVBORw0KGgoAAAANSUhEUgAAAMgAAADICAIAAAAiOjnJAAAABmJLR0QA/wD/AP+gvaeTAAAgAElEQVR4nO2deVzUVffHzyzAACObipqKOyBuoGaGppJbGqbm45aigo+YG5aayJOGlvrwM01KyaiXFlqWGGWYuVtqgAuCC+DCDoIOi+yzMnN+f1wcR5SBGb53Bnvu+8Ufs3znnvtlPnPuvefeey4PEYHB4Bq+uSvA+GfChMWgAhMWgwpMWAwqMGExqMCExaACExaDCkxYDCowYTGowITFoAITFoMKTFgMKjBhMajAhMWgAhMWgwpMWAwqMGExqMCExaACExaDC…	3	503.09495133599995	0.21739130434782608	-2.809999999999999	204.43688555625866	0	2	2	0	1	0	1	1	2	7	1	4	0.5942511	1.7597321	2.3353448
CN[C@H]1C[C@@H]2O[C@](C)([C@H]1OC)n1c3ccccc3c3c4c(c5c6ccccc6n2c5c31)C(=O)N[C@@H]4O	[0.5482123510292525]	COC(C)c1c(SC(=O)NC(=C)c2c3cn2)ccccc(=O)c3ncc1C	0.665586085	<img data-content="rdkit/molecule" src="data:image/png;base64,iVBORw0KGgoAAAANSUhEUgAAAMgAAADICAIAAAAiOjnJAAAABmJLR0QA/wD/AP+gvaeTAAAgAElEQVR4nO2deVxTV/r/PzcJBJBVQWVRURERbV2w7tapYq2ttTqK26hdrFTbiuPUyri02G+nFrULbe2vRadOqUy1qLXS0TruIy3igltFWWUrqCAJixpCSJ7fHwfSNCgGyL0Xw32//MNzc3POk/DJOc99zjnP4YgIEhLWRia2ARK2iSQsCV6QhCXBC5KwJHhBEpYEL0jCkuAFSVgSvCAJS4IXJGFJ8IIkLAlekIQlwQuSsCR4QRKWBC9IwpLgBUlYErwgCUuCF…	3	381.11471246800005	0.2	-2.7699999999999996	160.9669257970715	0	2	2	1	0	1	1	1	2	6	1	2	0.60946906	1.8051407	3.2520256
C[C@H]1C=CC(c2nn(C3=CCCC(C(=O)NCc4ccc(P(=O)(O)O)c(P(=O)(O)O)c4)=C3)c3ncnc(N)c23)=CC1	[0.5475427350427351]	C1ccsc(NC(=O)C(=O)C2C(=O)C)nc2c(C2C[nH]3)C(=C(C)C23)c1=O	0.5764325570000001	<img data-content="rdkit/molecule" src="data:image/png;base64,iVBORw0KGgoAAAANSUhEUgAAAMgAAADICAIAAAAiOjnJAAAABmJLR0QA/wD/AP+gvaeTAAAgAElEQVR4nO2deVxU1fvHP7PAsO+yiQm4AgIh9VUcFDDUNEqtsDLRb2aYmdhOmd8wl69kfpXMzLWkfqZSluG+JrFKQwLCBCgauAGyr8PAzPn9cWkYEYft3rkj3PfLly/mzp1zngufOefc557neXiEEHBw0A2fbQM4+iecsDgYgRMWByNwwuJgBE5YHIzACYuDEThhcTACJywORuCExcEInLA4GIETFgcjcMLiYAROWByMwAmLgxE4YXEwAicsDkbghMXBCJywO…	4	371.093977024	0.3888888888888889	-2.32	153.61537854051872	1	3	4	1	0	0	0	3	2	7	2	1	0.66903704	2.882673	2.7709198
CO[C@@H]1[C@H](N(C)C(=O)c2ccccc2)C[C@H]2O[C@]1(C)n1c3ccccc3c3c4c(c5c6ccccc6n2c5c31)C(=O)NC4	[0.5467899891186072]	CC(c1c(Oc2ccc(C)CC2=N/NC(C)=NC(=O)c2ccccc2)c2)sccc2o1	0.656190226	<img data-content="rdkit/molecule" src="data:image/png;base64,iVBORw0KGgoAAAANSUhEUgAAAMgAAADICAIAAAAiOjnJAAAABmJLR0QA/wD/AP+gvaeTAAAf80lEQVR4nO2deVRT1/bHdwYSQFQEZRJB0dYKWlHEARzQIk4gVkRRCvbnVKwWtdqmVm1cr2/1YdWKrX3VVpdNHepcRfuccQRRUcECWgVUIEBlJgwBkuzfH0fTFDWE5F5I8HxWV1e4uZyzI9+ce4Y9cBARKBSm4ba2AZS2CRUWhRWosCisQIVFYQUqLAorUGFRWIEKi8IKVFgUVqDCorACFRaFFaiwKKxAhUVhBSosCitQYVFYgQqLwgpUWBRWoMKisAIVFoUVq…	4	433.146012596	0.20833333333333334	-3.3199999999999994	185.02036531805823	1	1	2	1	1	1	2	1	2	5	1	4	0.6337817	2.0067766	3.6067572
CO[C@@H]1[C@H](N(C)C(=O)c2ccccc2)C[C@H]2O[C@]1(C)n1c3ccccc3c3c4c(c5c6ccccc6n2c5c31)C(=O)NC4	[0.5458937198067633]	COC(NC)C(O)C(C1[C@@H]2CCC(=O)N[C@H]1C)c1c(-c3cccc3n1)[nH]2	0.643	<img data-content="rdkit/molecule" src="data:image/png;base64,iVBORw0KGgoAAAANSUhEUgAAAMgAAADICAIAAAAiOjnJAAAABmJLR0QA/wD/AP+gvaeTAAAgAElEQVR4nO2deVyU1f7HPzMwCLJvshkKyqpohOUCmQuKCxmuWcnVvDpmFi731lRWpOHP0dKrltWo1dVumpgpGN6r45KppYkLBAgooCAKDCMgm8DA+f1xxnEC2Z+Fkef94uVr5plnzvc7zmfO833OOd/vERFCICDANGK+HRB4PBGEJcAKgrAEWEEQlgArCMISYAVBWAKsIAhLgBUEYQmwgiAsAVYQhCXACoKwBFhBEJYAKwjCEmAFQVgCrCAIS4AVBGEJsIIgL…	4	358.2004906920001	0.5789473684210527	-1.9599999999999995	152.8302854947297	1	3	4	1	0	0	0	6	0	6	4	4	0.8354321	4.483689	1.4160742
CO[C@@H]1[C@H](N(C)C(=O)c2ccccc2)C[C@H]2O[C@]1(C)n1c3ccccc3c3c4c(c5c6ccccc6n2c5c31)C(=O)NC4	[0.5448613376835236]	N[C@H](c1C(F)ccc1COC(=O)nc(C1)s2)C1c1nccc2ccccc1	0.578453901	<img data-content="rdkit/molecule" src="data:image/png;base64,iVBORw0KGgoAAAANSUhEUgAAAMgAAADICAIAAAAiOjnJAAAABmJLR0QA/wD/AP+gvaeTAAAgAElEQVR4nO2deXzM1/rHPzOTyb5IIiKLWiKuJiQlioiiSlUNvahLS9TWUPcaXX5tSvXGz6/uDbpEuSq0jaG9VNGIlqKWJJRqEoLYIpLIKvsqmcnMnN8fJ74dkWWSfM8s+n2/vLzyXeY8R3zmLM95znNEhBAICPCN2NgVEHg8EYQlwARBWAJMEIQlwARBWAJMEIQlwARBWAJMEIQlwARBWAJMEIQlwARBWAJMEIQlwARBWAJMEIQlwARBWAJMEIQlwARBWAJME…	4	383.110376036	0.25	-2.5099999999999993	160.10959101429367	1	2	3	1	0	1	1	3	4	5	1	0	0.81362957	3.0036726	2.2114668
C[C@@H]1C=CC(c2nn(C3=CCCC(C(=O)NCc4ccc(P(=O)(O)O)c(P(=O)(O)O)c4)=C3)c3ncnc(N)c23)=CC1	[0.5441657579062159]	N=C(C)C1(C#N)ccc2cc3ncccc(C)c(c3c(Cl)c2)o1	0.596620567	<img data-content="rdkit/molecule" src="data:image/png;base64,iVBORw0KGgoAAAANSUhEUgAAAMgAAADICAIAAAAiOjnJAAAABmJLR0QA/wD/AP+gvaeTAAAgAElEQVR4nO2deVgTV/fHzxCWsMsiKAUVcAMRAcGlWKyKK+6tdam4tdKftVKtVepCwaUtWmuxvi5Rq6Jvq2IVRS0I1rogVYu4oyiLaCDwIsiaELLc3x8Xx7CHZCaT4HweHh9yO3PnTPnm3jtnzj2HQAgBCwvV6DFtAEv7hBUWCy2wwmKhBVZYLLTACouFFlhhsdACKywWWmCFxUILrLBYaIEVFgstsMJioQVWWCy0wAqLhRZYYbHQAissFlpghcVCC6ywWGiBF…	4	323.08253974799993	0.16666666666666666	-2.6399999999999992	138.43069867944294	0	3	3	0	1	0	1	1	4	4	1	1	0.80646056	2.1236656	4.837373
CO[C@@H]1[C@H](N(C)C(=O)c2ccccc2)C[C@H]2O[C@]1(C)n1c3ccccc3c3c4c(c5c6ccccc6n2c5c31)C(=O)NC4	[0.5433280170122275]	COc1C(NC(=S)c2nc3c2CC(C(C)C)cco3)nc([C@H]2CO[C@H]2O)c1C#N	0.50397619	<img data-content="rdkit/molecule" src="data:image/png;base64,iVBORw0KGgoAAAANSUhEUgAAAMgAAADICAIAAAAiOjnJAAAABmJLR0QA/wD/AP+gvaeTAAAcQElEQVR4nO2deViU1f7AvzPDKojIKItLpiLiglIk+VNJQ0y9AopdzCWy7N5xySYeLzaXvDpa3sRu1ph5u2CpKC6RqSFoLiVLkMuIiooiICINmyzDDsPMfH9/HJpQWYaZ97DY+Tw8PvO8zHvOYfzMWb7vWXiICAwG1/C7ugCMpxMmFoMKTCwGFZhYDCowsRhUYGIxqMDEYlCBicWgAhOLQQUmFoMKTCwGFZhYDCowsRhUYGIxqMDEYlCBicWgAhOLQQUmFoMKT…	4	414.13617618399996	0.5	-2.54	173.80775401541393	0	4	4	0	0	0	0	4	0	8	2	5	0.658419	2.614705	2.3035104
CN[C@H]1C[C@@H]2O[C@](C)([C@H]1OC)n1c3ccccc3c3c4c(c5c6ccccc6n2c5c31)C(=O)N[C@@H]4O	[0.5420966865833786]	C(NC(C(C1c2ccccc2S(C)c2ccccc2C(-c2ccccn2)(C)O)C)C(=O)NC)c1	0.7693640159999999	<img data-content="rdkit/molecule" src="data:image/png;base64,iVBORw0KGgoAAAANSUhEUgAAAMgAAADICAIAAAAiOjnJAAAABmJLR0QA/wD/AP+gvaeTAAAgAElEQVR4nO2de1yU1dbH1zDcHBiBRFEwNcI0vGWcFB00wUlNJ010FDHsZAqnNMz6JGYa56SdzDTQ0tRXs7E4Xk6hYl4IvBRggAOKoqmIqASCXOQiIzMws94/tj3NAbnN7D2g7e+HP4a5rL0Yfs+zn2fvdREhInA4tLFqbwc4jyZcWBwmcGFxmMCFxWECFxaHCVxYHCZwYXGYwIXFYQIXFocJXFgcJnBhcZjAhcVhAhcWhwlcWBwmcGFxmMCFxWECFxaHCVxYH…	4	477.24499836	0.35714285714285715	-2.67	204.9204052241896	0	1	1	1	2	1	3	5	0	4	4	6	0.76703256	1.995962	4.0855155
C[C@H]1C=CC(c2nn(C3=CCCC(C(=O)NCc4ccc(P(=O)(O)O)c(P(=O)(O)O)c4)=C3)c3ncnc(N)c23)=CC1	[0.5407887628309023]	C(N=C1\CSCC(=O)NC[C@@]1(O)c2ccccc2C(Cl)cc1Cl)C(Cl)C1Cl	0.572142857	<img data-content="rdkit/molecule" src="data:image/png;base64,iVBORw0KGgoAAAANSUhEUgAAAMgAAADICAIAAAAiOjnJAAAABmJLR0QA/wD/AP+gvaeTAAAfkklEQVR4nO2deVxU1f//37MAw6aALAIqS4rDkKZAmoKmhn2S9NfXdFpM+rQ5mR/DtebrJxPNPn3HXMLKhYxqwlxIzdzIqLTAlUFQ2RUQFBiGddhmn/P74+A4D1JQmbvA5zwfPnzMvXPveb9n5sW55577Pu83ByEEBIKt4TLtAKF/QoRFoAQiLAIlEGERKIEIi0AJRFgESiDCIlACERaBEoiwCJRAhEWgBCIsAiUQYREogQiLQAlEWARKIMIiUAIRFoESiLAIl…	3	465.984309536	0.4444444444444444	-0.42999999999999977	181.8465586076135	0	2	2	1	1	0	1	4	0	4	2	0	0.90780425	3.263233	3.1688538
CO[C@@H]1[C@H](N(C)C(=O)c2ccccc2)C[C@H]2O[C@]1(C)n1c3ccccc3c3c4c(c5c6ccccc6n2c5c31)C(=O)NC4	[0.5402666666666667]	C[C@H]1C(ccccnc2CCNC(=O)N2C(C#N)c2c1Cc2ccc(F)s1)S1	0.499108481	<img data-content="rdkit/molecule" src="data:image/png;base64,iVBORw0KGgoAAAANSUhEUgAAAMgAAADICAIAAAAiOjnJAAAABmJLR0QA/wD/AP+gvaeTAAAgAElEQVR4nO2deVxUZdvHfwcGZmDYN0FQ3MDdTHJfciuR1NdQzNIsN3wtt7dSsscncnmVcqPHrOh90tyKpCRJQ0V9VNxDlEVEAcGNRcCBYVZg5n7/uGlCFJhh5swZ8Xw//sE5c851rjPz816v+7oZQgh4eEyNFdcO8LROeGHxsAIvLB5W4IXFwwq8sHhYgRcWDyvwwuJhBV5YPKzAC4uHFXhh8bACLyweVuCFxcMKvLB4WIEXFg8r8MLiYQVeWDyswAuLhxV4Y…	5	414.0984314480001	0.35	-2.239999999999999	170.7726490875173	1	4	5	2	0	0	0	3	4	5	1	0	0.87130976	3.253407	4.0027676
CO[C@@H]1[C@H](N(C)C(=O)c2ccccc2)C[C@H]2O[C@]1(C)n1c3ccccc3c3c4c(c5c6ccccc6n2c5c31)C(=O)NC4	[0.5394168466522679]	CC(=O)Cn1ncnc1/C(C(C)N)OC(C)([C@H]1)n1-c1c(F)cn1=O	0.522833333	<img data-content="rdkit/molecule" src="data:image/png;base64,iVBORw0KGgoAAAANSUhEUgAAAMgAAADICAIAAAAiOjnJAAAABmJLR0QA/wD/AP+gvaeTAAAgAElEQVR4nO2deVRT1/bHdyYIyIwKgjiggkLrQBxh+RMFnkO1VSmttaKtFqytDxVro332Ya1vmdY+pbZqU1stzqKo4MQy4AQPq6IUBRQFR6iAgMxDSLJ/f9wYUBESuPcmhPNZLFbutM9O8s095+x7zj4cRAQCgW64+naAYJwQYREYgQiLwAhEWARGIMIiMAIRFoERiLAIjECERWAEIiwCIxBhERiBCIvACERYBEYgwiIwAhEWgRGIsAiMQIRFYAQiLAIjEGERG…	3	337.142441656	0.5	-2.3300000000000005	137.33021791474334	0	2	2	0	0	1	1	4	0	8	1	7	0.7118136	3.3597002	-0.4646284
CN1CCN(c2ccc(Nc3ncc4c(n3)N3CCC(=O)N3C(c3cc(O)ccc3Cl)=C4)cc2)CC1	[0.5384615384615384]	C1C(c(C(=O)C(=O)Nc2ccc3cccc2O[C@@H]3C)c1n(/C)N1C)SC[C@H]1	0.653867346	<img data-content="rdkit/molecule" src="data:image/png;base64,iVBORw0KGgoAAAANSUhEUgAAAMgAAADICAIAAAAiOjnJAAAABmJLR0QA/wD/AP+gvaeTAAAekUlEQVR4nO2deVxTR9fHT24gYRFIKSCiFKkCCgoqWhUVN7AuaFuV2kelPm2VapfY5VW0Pi0frU9LtdW41K0uxce94hJrXVDcwA1QERUtFbRoEURAEkgg5M77x4RrpBiy3CFI5/vhj7vOnIRfZs7MnXOuACEEFArfMNY2gNIyocKiEIEKi0IEKiwKEaiwKESgwqIQgQqLQgQqLAoRqLAoRKDCohCBCotCBCosChGosChEoMKiEIEKi0IEKiwKEaiwKESgwqIQg…	4	384.138187564	0.35	-2.2499999999999996	162.8011764255363	1	3	4	1	0	0	0	2	4	6	1	3	0.6870727	2.2045453	2.6057253
CO[C@@H]1[C@H](N(C)C(=O)c2ccccc2)C[C@H]2O[C@]1(C)n1c3ccccc3c3c4c(c5c6ccccc6n2c5c31)C(=O)NC4	[0.5380794701986755]	C[C@H](Cn1nc(Br)oc(=O)nc2)c(C)cc2c1CC(C(C)(O)OC1)CC1	0.567411573	<img data-content="rdkit/molecule" src="data:image/png;base64,iVBORw0KGgoAAAANSUhEUgAAAMgAAADICAIAAAAiOjnJAAAABmJLR0QA/wD/AP+gvaeTAAAgAElEQVR4nO2deVxTRx7AfyHhkksQpIAg3pIiakFLBUXUeqDWrYpHFet6QNWaFlsX61qh0gO01biLVqhui12rxaMawap4gtWWoyoIIgiCV0UJKIhcSX77x8QQUSDAmwTc+X74w/fy3sxAvs6bN8dveIgIDAbX6Om6AIyXEyYWgwpMLAYVmFgMKjCxGFRgYjGowMRiUIGJxaACE4tBBSYWgwpMLAYVmFgMKjCxGFRgYjGowMRiUIGJxaACE4tBBSYWgwpMLAYVm…	3	425.09501834799994	0.6111111111111112	-1.5099999999999998	160.08488245644344	0	2	2	0	0	1	1	3	2	7	1	2	0.80814	1.9001393	3.215639
CN1CCN(c2ccc(Nc3ncc4c(n3)N3CCC(=O)N3C(c3cc(O)ccc3Cl)=C4)cc2)CC1	[0.5378378378378378]	CC(=O)Nc1ccc2c(c1C(=O)c1cncc1=O)ccc1nc([C@@]2)=C(C)C1	0.630549139	<img data-content="rdkit/molecule" src="data:image/png;base64,iVBORw0KGgoAAAANSUhEUgAAAMgAAADICAIAAAAiOjnJAAAABmJLR0QA/wD/AP+gvaeTAAAgAElEQVR4nO2deVyU5fr/Pw/MDKuyiAjuIaKiiEphZKkoKhpfyoVMDc1viS1EixmWni9allguVJ48dFzCzAyX4/I9xxJ3PJorguhBZNEQcWHfB2bm+v5x4zS/UrZ57kHnd79f/DHPwzzXfQ/z4V6v67olIoJAIDcWbV0BgXkihCXgghCWgAtCWAIuCGEJuCCEJeCCEJaAC0JYAi4IYQm4IIQl4IIQloALQlgCLghhCbgghCXgghCWgAtCWAIuCGEJuCCEJeCCE…	4	357.1113413400001	0.14285714285714285	-3.4099999999999997	155.6443057337652	0	3	3	1	1	0	1	0	2	5	1	3	0.7774889	1.6480006	3.0731888
CO[C@@H]1[C@H](N(C)C(=O)c2ccccc2)C[C@H]2O[C@]1(C)n1c3ccccc3c3c4c(c5c6ccccc6n2c5c31)C(=O)NC4	[0.5374931581828134]	OC(NC[NH+](C)C)c1nc(-n2c(C)nc(O)cc2c2CO)c2cccco1	0.695119048	<img data-content="rdkit/molecule" src="data:image/png;base64,iVBORw0KGgoAAAANSUhEUgAAAMgAAADICAIAAAAiOjnJAAAABmJLR0QA/wD/AP+gvaeTAAAcy0lEQVR4nO2deVxTV9rHfwm7AURQEcUdsFrXQqktKi4gam0V3IrW5bWK1JlBO13SaVW02sqrfBytWovWBceOI9KquFRF36ojLkBtXVlcUcENCfsWkuf948RIVRCSewjK+f6VBnjuk/rNveeee57nyIgIAoHUyE2dgODlRIgl4IIQS8AFIZaAC0IsAReEWAIuCLEEXBBiCbggxBJwQYgl4IIQS8AFIZaAC0IsAReEWAIuCLEEXBBiCbggxBJwQYgl4IIQS8AFI…	3	374.1822806680899	0.3333333333333333	-2.7199999999999998	155.3888533089223	0	0	0	0	0	3	3	1	0	8	5	5	0.8140026	2.7414942	1.6714447
CN1CCN(c2ccc(Nc3ncc4c(n3)N3CCC(=O)N3C(c3cc(O)ccc3Cl)=C4)cc2)CC1	[0.5372654155495978]	C1cccc(-n2cc(Nc3ccc(C)=C(/N(c4ccccc4C)n3)C)o2)C1=O	0.7225	<img data-content="rdkit/molecule" src="data:image/png;base64,iVBORw0KGgoAAAANSUhEUgAAAMgAAADICAIAAAAiOjnJAAAABmJLR0QA/wD/AP+gvaeTAAAaNElEQVR4nO2deVyU1frAn2FYHRBBgQRlDK9CKt5SE8SlVBR3cuHT1SS7XZtb/gq75sfRW26lhl4XREtH04Ryg7wabiEuqKkpaGmKKcoigqCyqCMww8w8vz8OThPrLO8Bpvt8P/7BwPs+533H75ztPc8ZESICQQiNTXNfAPHnhMQiuEBiEVwgsQgukFgEF0gsggskFsEFEovgAolFcIHEIrhAYhFcILEILpBYBBdILIILJBbBBRKL4AKJRXCBxCK4QGIRXCCxC…	4	374.174275944	0.18181818181818182	-3.5399999999999996	163.32910642872412	1	1	2	0	1	1	2	0	0	6	1	3	0.7752719	1.6737866	3.1657634
CN[C@H]1C[C@@H]2O[C@](C)([C@H]1OC)n1c3ccccc3c3c4c(c5c6ccccc6n2c5c31)[C@H](O)NC4=O	[0.5365062195781504]	C1(C)c2cc(C)cn(N3C(C)C(n3cc(C(C)=O)cc3)c3ccccc2)SC1	0.608508331	<img data-content="rdkit/molecule" src="data:image/png;base64,iVBORw0KGgoAAAANSUhEUgAAAMgAAADICAIAAAAiOjnJAAAABmJLR0QA/wD/AP+gvaeTAAAbQklEQVR4nO2deVyTR/rAnyTchyLUExRExCIKW/DCoKhL7boiqCzUiopWSxUr1q4udtcWj3ZLt7imbn+2VMVSK6B+Pq5ScVU8qBEPyqXcCloQlLvIGcjx/P4YiBQhJJBJ0M73rzSEeSb2y7zzPvPMvBxEBAZD3XC13QHGywkTi0EFJhaDCkwsBhWYWAwqMLEYVGBiMajAxGJQgYnFoAITi0EFJhaDCkwsBhWYWAwqMLEYVGBiMajAxGJQgYnFoAITi0EFJhaDC…	5	393.187483484	0.34782608695652173	-2.239999999999999	171.55721439226576	0	5	5	0	0	0	0	3	4	5	0	1	0.71572345	3.4838057	2.0628023
C[C@H]1C=CC(c2nn(C3=CCCC(C(=O)NCc4ccc(P(=O)(O)O)c(P(=O)(O)O)c4)=C3)c3ncnc(N)c23)=CC1	[0.5358695652173913]	Clc1cc(N)c(C(=C(F)C(=C)c2ccc3c(c2)NC)CC3=N)C1=O	0.585833333	<img data-content="rdkit/molecule" src="data:image/png;base64,iVBORw0KGgoAAAANSUhEUgAAAMgAAADICAIAAAAiOjnJAAAABmJLR0QA/wD/AP+gvaeTAAAd4UlEQVR4nO2daVxUR9bGn25AAVFWRcAFAoqiRkZk0TYaR5O4kLhEEn2VGEcGEyeiRuJu2jGjYkZGxkl8g2Pi8GocwcQtbkjUGEBRQQVxB0EIAiLI2kBv9X4obFtU6Kbv7Quk/j8+9K3uPnUuPNRyqu4pESEEDAbXiIV2gNE+YcJi8AITFoMXmLAYvMCExeAFJiwGLzBhMXiBCYvBC0xYDF5gwmLwAhMWgxeYsBi8wITF4AUmLAYvMGExeIEJi8ELTFgMXmDCY…	4	343.088768	0.1111111111111111	-2.6599999999999997	143.24606166619802	3	0	3	0	1	0	1	0	2	4	3	2	0.74298817	2.6076047	4.5218983
CN1CCN(c2ccc(Nc3ncc4c(n3)N3CCC(=O)N3C(c3cc(O)ccc3Cl)=C4)cc2)CC1	[0.5352877307274702]	O=C(NC1CC(c2nc(C)c(N2)N)C[nH+]([NH+]2)N=C1c2cccnc1)C1	0.557540644	<img data-content="rdkit/molecule" src="data:image/png;base64,iVBORw0KGgoAAAANSUhEUgAAAMgAAADICAIAAAAiOjnJAAAABmJLR0QA/wD/AP+gvaeTAAAcbElEQVR4nO2deVyU1f7HP8OAOAEDKbvIplcNxErQUPKqSVdF7EaFS0aucdUMtxINvZhdjV7qdblWl/ylF03zIqUhhoq7YS5wlUVxRUQTVIxtWIeZ7++Pg0SlMAPPYQDP++Uf4/A853yHeXOe85zl+8iICAKB1BgZOgBB+0SIJeCCEEvABSGWgAtCLAEXhFgCLgixBFwQYgm4IMQScEGIJeCCEEvABSGWgAtCLAEXhFgCLgixBFwQYgm4IMQScEGIJeCCEEvAB…	4	341.18273513218	0.375	-2.78	144.29964733032364	0	3	3	1	0	1	1	3	2	6	5	1	0.8249321	3.2372534	1.2940071
C[C@H]1C=CC(c2nn(C3=CCCC(C(=O)NCc4ccc(P(=O)(O)O)c(P(=O)(O)O)c4)=C3)c3ncnc(N)c23)=CC1	[0.5346320346320347]	CC(C)(N)C(=O)Nc1C(C2c1C[C@@]1(CN1CC1C(CO)Cl)OC)C1CO2	0.481918129	<img data-content="rdkit/molecule" src="data:image/png;base64,iVBORw0KGgoAAAANSUhEUgAAAMgAAADICAIAAAAiOjnJAAAABmJLR0QA/wD/AP+gvaeTAAAfNElEQVR4nO2deVxT17bHf2GQGQk4MQgiUhUFB7QOKFbrK1hxqBVarThdG6+2xFs/tdhXa+r1VWlfhzhL7fCo0xWtV6ntdcIptnUAbZ0QBMUBEJlRIAxhvT8OxojMZCeG7O+HP5KTffZa4fyy9zp777O2iIjA4WgbE307wGmbcGFxmMCFxWECFxaHCVxYHCZwYXGYwIXFYQIXFocJXFgcJnBhcZjAhcVhAhcWhwlcWBwmcGFxmMCFxWECFxaHCVxYHCZwYXGYw…	5	385.17683405599996	0.8333333333333334	-0.7000000000000002	158.3660384152301	1	4	5	1	0	0	0	7	4	6	3	5	0.86046946	3.174338	4.19027
CN[C@H]1C[C@@H]2O[C@](C)([C@H]1OC)n1c3ccccc3c3c4c(c5c6ccccc6n2c5c31)[C@H](O)NC4=O	[0.5343428880475933]	N=C(c2c(ncc(O)NC1CC(=O)[NH+]nnc2[C@H]2OC)C2CO)c1C	0.519504497	<img data-content="rdkit/molecule" src="data:image/png;base64,iVBORw0KGgoAAAANSUhEUgAAAMgAAADICAIAAAAiOjnJAAAABmJLR0QA/wD/AP+gvaeTAAAgAElEQVR4nO2de1xU1drHf8MdEfGAiiCiAipyU8Ebl4KMPJYc0pNo2Qtq1njJgx31SJk50untYOUBM1PIMrxQSWZpZYZ3UCzBSyKGEl4QkIuK3OQyM8/7xxpnRhQcmNl7M737+5k/2Is1+3kGfrPW2s9a61kSIoKIiKExEdoBkT8norBEOEEUlggniMIS4QRRWCKcIApLhBNEYYlwgigsEU4QhSXCCaKwRDhBFJYIJ4jCEuEEUVginCAKS4QTRGGJcIIoLBFOE…	3	348.15405454008993	0.5333333333333333	-2.43	143.4125876554336	1	2	3	1	0	0	0	4	2	9	5	2	0.6763418	3.7354348	-1.3337888
CO[C@@H]1[C@H](N(C)C(=O)c2ccccc2)C[C@H]2O[C@]1(C)n1c3ccccc3c3c4c(c5c6ccccc6n2c5c31)C(=O)NC4	[0.5335120643431636]	C(C(ccc(F)c2)nc2C3(C[NH+]c(=O)OC(C)(Br)C3=C)Cl)[N-]	0.566014286	<img data-content="rdkit/molecule" src="data:image/png;base64,iVBORw0KGgoAAAANSUhEUgAAAMgAAADICAIAAAAiOjnJAAAABmJLR0QA/wD/AP+gvaeTAAAf0klEQVR4nO2deVxU1fvHnzvDNrIICghimmBiqKgsLoChiWuaG6BpJFlRamlpSmmClvalXL+lfiO3oEzFnxtmuCuKO7iwKSIggSQIKAwwwDD3+f1x+F5HZJnlXmb4dt4v/mDO3PucB+Yz55z7nHOewyAiUCh8I9K1A5T/TaiwKIJAhUURBCosiiBQYVEEgQqLIghUWBRBoMKiCAIVFkUQqLAogkCFRREEKiyKIFBhUQSBCosiCFRYFEGgwqIIAhUWRRCosCiCQ…	2	388.994194688	0.42857142857142855	-1.02	140.79951904285502	0	2	2	1	0	0	0	3	0	3	1	2	0.774057	3.4392004	0.3018695
C[C@H]1C=CC(c2nn(C3=CCCC(C(=O)NCc4ccc(P(=O)(O)O)c(P(=O)(O)O)c4)=C3)c3ncnc(N)c23)=CC1	[0.5329700272479564]	CC(=N/NC(c1c(F)nc2C#N)=C2cccccn2)cc1OC2	0.610596758	<img data-content="rdkit/molecule" src="data:image/png;base64,iVBORw0KGgoAAAANSUhEUgAAAMgAAADICAIAAAAiOjnJAAAABmJLR0QA/wD/AP+gvaeTAAAgAElEQVR4nO2deVxU9f7/X2eGgZERBwQUFRdE2cwNMRdQy/Smgpn2Rbki+ssUs7TSW6Fl4ta3qVvK9f7uVbJU8paGoqWpN5U0d2WRlN0FU0FAkB2G2T7fPz44jALDds7MAc7zwR8zH875fN4zvHh9lvNZGEIIBATYRmTuAATaJ4KwBDhBEJYAJwjCEuAEQVgCnCAIS4ATBGEJcIIgLAFOEIQlwAmCsLhBqzV3BGZGEBarVFdj5Uo4OqJTJ9jaYvFilJSYOybzw…	3	309.10258822399993	0.125	-3.2699999999999996	131.56724644466001	0	2	2	0	0	1	1	0	4	6	1	0	0.7567103	2.0767996	1.9442886
CO[C@@H]1[C@H](N(C)C(=O)c2ccccc2)C[C@H]2O[C@]1(C)n1c3ccccc3c3c4c(c5c6ccccc6n2c5c31)C(=O)NC4	[0.5327913279132791]	COC([C@H]1c(Cl)cccs2)n(C1CN)C(=O)C1CC(C(=C)/N/NC)=C2C1	0.5054671479999999	<img data-content="rdkit/molecule" src="data:image/png;base64,iVBORw0KGgoAAAANSUhEUgAAAMgAAADICAIAAAAiOjnJAAAABmJLR0QA/wD/AP+gvaeTAAAccUlEQVR4nO2deVxTV/q430tCIKAIKgpIWKKo1eKGtipUGbVaq9ZWobVWRscl1lqx46ho29GxrSMtU6R+xDZadSjWBbWLfl2qUOtUi0tQRB2VPWwissqWEJL398fBmAIGQu5J6PzO8/GPLDfveSNPzj33bJdDRGAw+MbG2gkw/jdhYjGowMRiUIGJxaACE4tBBSYWgwpMLAYVmFgMKjCxGFRgYjGowMRiUIGJxaACE4tBBSYWgwpMLAYVmFgMKjCxGFRgYjGow…	4	396.13867472000004	0.5	-1.25	163.03838971971192	1	3	4	1	0	0	0	4	4	6	3	5	0.6591446	2.6216643	4.084768
C[C@@H]1C=CC(c2nn(C3=CCCC(C(=O)NCc4ccc(P(=O)(O)O)c(P(=O)(O)O)c4)=C3)c3ncnc(N)c23)=CC1	[0.532481954469739]	C1cccc(n2cncc(C(C(Cl)C)=O)C2=O)cc1C1NC(O)C(O)cc1	0.624833333	<img data-content="rdkit/molecule" src="data:image/png;base64,iVBORw0KGgoAAAANSUhEUgAAAMgAAADICAIAAAAiOjnJAAAABmJLR0QA/wD/AP+gvaeTAAAffUlEQVR4nO2deVyUVdvHfzMgOyiIoiCCS4K4VG6pKCjiQm7QqyUVbvVqpdGrPk/4MQ3tMUWrJy2tRu0ppBSh51PiGpobmJIi4r6LBigq+wDDMnO9fxyaxiWEmfvcA3m+H/+4ubnnug7445xzn3Nd11EQEQQCqVGauwGCvydCWAIuCGEJuCCEJeCCEJaAC0JYAi4IYQm4IIQl4IIQloALQlgCLghhCbgghCXgghCWgAtCWAIuCGEJuCCEJeCCEJaAC0JYAi4IY…	3	389.11423379999997	0.3157894736842105	-2.32	160.54936796310818	1	1	2	0	0	1	1	4	0	7	3	4	0.8477846	1.9417101	2.5503273
CN1CCN(c2ccc(Nc3ncc4c(n3)N3CCC(=O)N3C(c3cc(O)ccc3Cl)=C4)cc2)CC1	[0.530467899891186]	CC(ccc(C)nc2c(C1CCCCl)c(-cc(C)c2)[nH]2)N2c(C(=O)NC)c1	0.753263425	<img data-content="rdkit/molecule" src="data:image/png;base64,iVBORw0KGgoAAAANSUhEUgAAAMgAAADICAIAAAAiOjnJAAAABmJLR0QA/wD/AP+gvaeTAAAfs0lEQVR4nO2daVRUx7bHdzczIggtAqIymIAgKogSBxIHcCbOSFRIjEbEmOUQB4w+5WpMHrLUyw0Rgl6jaDTK06hEY5AYp4hGMYAM4gAIIijKPAk97Peh2mMHAYE+1d3B+n1w9Tl9una1/adOnV177xIgIjAYfCNUdwcYHRMmLAYVmLAYVGDCYlCBCYtBBSYsBhWYsBhUYMJiUIEJi0EFJiwGFZiwGFRgwmJQgQmLQQUmLAYVmLAYVGDCYlCBCYtBBSYsBhWYs…	3	386.18733916400004	0.42857142857142855	-2.2699999999999996	165.70447133445907	0	2	2	1	1	0	1	2	4	4	2	4	0.876376	2.290583	2.598813
CN1CCN(c2ccc(Nc3ncc4c(n3)N3CCC(=O)N3C(c3cc(O)ccc3Cl)=C4)cc2)CC1	[0.5303926842388381]	OC1(/C(n2ncnncc2CCl)N)C(O)(OC)C1C(C2C(C(C)C)C(C)Cl)C2=O	0.5605	<img data-content="rdkit/molecule" src="data:image/png;base64,iVBORw0KGgoAAAANSUhEUgAAAMgAAADICAIAAAAiOjnJAAAABmJLR0QA/wD/AP+gvaeTAAAdw0lEQVR4nO2de1xUVdfHfzPDcAcFL4lXLhVFiqGPYWJeEjUTTS2yHkPMDLWENDXt/VA8aRnyFGFeHvHxtSB7S0QpzDtqRkooSgoqRpiieAPkMjDAMDPr/eMQTgIzXM4+A7m/H/4YZs7Zaw38zj77rL322jIiAocjNnJzO8D5e8KFxWECFxaHCVxYHCZwYXGYwIXFYQIXFocJXFgcJnBhcZjAhcVhAhcWhwlcWBwmcGFxmMCFxWECFxaHCVxYHCZwYXGYwIXFY…	3	447.144009704	0.7777777777777778	-1.1	179.1181984853063	2	1	3	0	0	0	0	8	0	9	3	8	0.60715294	2.8621297	2.9401956
CO[C@@H]1[C@H](N(C)C(=O)c2ccccc2)C[C@H]2O[C@]1(C)n1c3ccccc3c3c4c(c5c6ccccc6n2c5c31)C(=O)NC4	[0.529989094874591]	C1C(C(=O)cc(F)cc1Sc3cc3c3[nH]ccc2)n(C(=O)C(C)N)C(C)c23	0.610703146	<img data-content="rdkit/molecule" src="data:image/png;base64,iVBORw0KGgoAAAANSUhEUgAAAMgAAADICAIAAAAiOjnJAAAABmJLR0QA/wD/AP+gvaeTAAAgAElEQVR4nO2deVhTx/rH35ONhE2oCoIKoqCCS1VqXVCoqFUrLVqLrdrQcm3R2kdwBVptUX9qUbwWr9pbtFZpbVWs9gGvelVaWxSQK1Kgbuy7gBK2QCAJyfz+GIwRFVnOQmQ+D3/knEzmnUO+mXfOnJn3pRBCQCDQDY/rBhBeTIiwCIxAhEVgBCIsAiMQYREYgQiLwAhEWARGIMIiMAIRFoERiLAIjECERWAEIiwCIxBhERiBCIvACERYBEYgwiIwAhEWgRGIs…	4	385.1260261	0.3	-2.3800000000000003	160.7734845733458	2	2	4	1	0	0	0	3	2	5	2	1	0.6268223	3.209951	5.141749
CN1CCN(c2ccc(Nc3ncc4c(n3)N3CCC(=O)N3C(c3cc(O)ccc3Cl)=C4)cc2)CC1	[0.529379760609358]	ClOc1cc(C#C)nc2c1CCN(c1nccs1)n(C(C)C)NC(C)(C)C2	0.699666667	<img data-content="rdkit/molecule" src="data:image/png;base64,iVBORw0KGgoAAAANSUhEUgAAAMgAAADICAIAAAAiOjnJAAAABmJLR0QA/wD/AP+gvaeTAAAcDklEQVR4nO2de1hU1frHvzMDyFW8hIoiKoIg3lLEGyimFKl4ummZRqmdsMtp8niOUtYTR6zHMU/+MCwPWuSkiaGpoeaF8AYY2YhWaKIDGF4QAbnfZ+b9/bEmnFQuw8yeGWB9Hv/AYe+132E+s/a7117r3SIiAodjbMTmDoDTMeFicQSBi8URBC4WRxC4WBxB4GJxBIGLxREELhZHELhYHEHgYnEEgYvFEQQuFkcQuFgcQeBicQSBi8URBC4WRxC4WBxB4GJxB…	3	405.13900906800006	0.47368421052631576	-1.8499999999999999	169.17487198955817	0	1	1	0	0	2	2	0	0	7	1	3	0.84527117	2.579445	3.5504065
CN1CCN(c2ccc(Nc3ncc4c(n3)N3CCC(=O)N3C(c3cc(O)ccc3Cl)=C4)cc2)CC1	[0.5277927684835402]	CC(=O)NC(=S)N1c2ccc2ccc2c[C@@H][C@@]1(C1)NC(ccccs2)c2ccc12	0.564374468	<img data-content="rdkit/molecule" src="data:image/png;base64,iVBORw0KGgoAAAANSUhEUgAAAMgAAADICAIAAAAiOjnJAAAABmJLR0QA/wD/AP+gvaeTAAAgAElEQVR4nO2de1hTR/rH30O4BEhAQBAQRbR4Q61VWxUUUVHRoq6uuEqNrfoTrdqorZqqlOjWtXHrhbZqFy9to1W7ca0Wr5V6QVxZq0gLCFZF5H4nCsFAbvP7Y/CYck3CObnA+Tw+Pkxyzswb+GZmzsw770sghICBgWqsTG0AQ8eEERYDLTDCYqAFRlgMtMAIi4EWGGEx0AIjLAZaYITFQAuMsBhogREWAy0wwmKgBUZYDLTACIuBFhhhMdACIywGWmCExUALj…	5	418.10477926	0.17391304347826086	-2.409999999999999	179.72496792946802	2	3	5	1	0	0	0	2	3	4	2	0	0.76395863	2.5291307	3.1842365
CN1CCN(c2ccc(Nc3ncc4c(n3)N3CCC(=O)N3C(c3cc(O)ccc3Cl)=C4)cc2)CC1	[0.5257731958762887]	COc1ccccc1C(=O)c(NC(=O)C(/C(Cl)(CC)C1)C(C)[C@H]2snco2)C1=O	0.617904762	<img data-content="rdkit/molecule" src="data:image/png;base64,iVBORw0KGgoAAAANSUhEUgAAAMgAAADICAIAAAAiOjnJAAAABmJLR0QA/wD/AP+gvaeTAAAgAElEQVR4nO2deVyU9fbHPzPDDoJsgqBXRVEWUXFXSo1MtKumuZQmet1IzeyWJpV2UdMklyLtppRL6r39Uq9peg0LcyO3BJFFQQFFBdkdkGVY5/z++NKIqDQwz3cGut/3i5evZ555OOeMfOZ5vts5XxkRQSCQGrmhAxD8ORHCEnBBCEvABSEsAReEsARcEMIScEEIS8AFISwBF4SwBFwQwhJwQQhLwAUhLAEXhLAEXBDCEnBBCEvABSEsAReEsARcEMIScEEIS…	3	438.101620516	0.5	-2.0600000000000005	178.24752560547967	0	2	2	1	1	0	1	5	0	7	1	6	0.7897814	1.6430758	4.0656977
CN1CCN(c2ccc(Nc3ncc4c(n3)N3CCC(=O)N3C(c3cc(O)ccc3Cl)=C4)cc2)CC1	[0.5250272034820457]	C[C@@H](c1ccc(OCC(N)(C)c3cc(C)cccn23)cc1cc1O)n1C2	0.5382197910000001	<img data-content="rdkit/molecule" src="data:image/png;base64,iVBORw0KGgoAAAANSUhEUgAAAMgAAADICAIAAAAiOjnJAAAABmJLR0QA/wD/AP+gvaeTAAAgAElEQVR4nO2deVxU5f7Hv2dmAGHYUkhABFk0QUwDt8SIclyqwTUsTXLrjmk1lVZjemu8WTnWzd94rwWDSw1pKlgZqddkccEFDU0UQc1BcAkFFAFZh5nv748HjxPrLOfAIOf94uWLOXPO93kGP/Ms3+f7fB8KEYGDg2l4nV0BjocTTlgcrMAJi4MVOGFxsAInLA5W4ITFwQqcsDhYgRMWBytwwuJgBU5YHKzACYuDFThhcbACJywOVuCExcEKnLA4WIETFgcrc…	5	351.19467704	0.3333333333333333	-2.6599999999999997	153.89696626524372	0	4	4	0	1	0	1	2	4	5	2	0	0.77415365	1.8554202	3.2416935
CO[C@@H]1[C@H](N(C)C(=O)c2ccccc2)C[C@H]2O[C@]1(C)n1c3ccccc3c3c4c(c5c6ccccc6n2c5c31)C(=O)NC4	[0.5249062667380825]	C[C@@H](/C(F)(F)Sc1nn(C)c2c(c1=S)NC)c(Cl)C(C)(F)COC2	0.550263425	<img data-content="rdkit/molecule" src="data:image/png;base64,iVBORw0KGgoAAAANSUhEUgAAAMgAAADICAIAAAAiOjnJAAAABmJLR0QA/wD/AP+gvaeTAAAgAElEQVR4nO2deXRT1fbHv0mapEmndKIDpYW2QMsokwgICq+iDEVEylx9gCD4gCWgVvQHRVBXUVAUfVCQeZLhgcxClVEEsS1DW6BFprbp3KRTmrQZzu+PW0JB6JR7c5N6PiuLlRxuztld/fbcfc/Zex8BIQQUCtsI+TaA0jyhwqJwAhUWhROosCicQIVF4QQqLAonUGFROIEKi8IJVFgUTqDConACFRaFE6iwKJxAhUXhBCosCidQYVE4gQqLwglUWBROoMKic…	3	401.06101656799996	0.7142857142857143	-0.5100000000000002	152.63788424817233	0	2	2	0	0	1	1	3	2	6	1	1	0.76383334	1.8305113	4.985446
CN1CCN(c2ccc(Nc3ncc4c(n3)N3CCC(=O)N3C(c3cc(O)ccc3Cl)=C4)cc2)CC1	[0.5243243243243243]	COCCOc1c(cc3c(Nc1/C)C(-c2cc1C[C@H](C)N[C@H](C)C[C@H](O)N3)c2C)cc1OCl	0.5845784310000001	<img data-content="rdkit/molecule" src="data:image/png;base64,iVBORw0KGgoAAAANSUhEUgAAAMgAAADICAIAAAAiOjnJAAAABmJLR0QA/wD/AP+gvaeTAAAgAElEQVR4nO2deUAT5/b3zyQBQhTKprgrCAhupeKOVUR6r3tVpGotr1qV6k9Nba1SWzVavdZaa/F2uXJbq6n1VpFqi3vdRUVEBCSitIKAKIsgO4SE5Lx/PDBGNkMykwXm89cwmXnmkHznWc9zDoWIwMHBNDxjG8DROuGExcEKnLA4WIETFgcrcMLiYAVOWByswAmLgxU4YXGwAicsDlbghMXBCpywOFiBExYHK3DC4mAFTlgcrMAJi4MVOGFxsAInLA5W4ITFw…	5	475.22378424799996	0.52	-2.19	200.59698609867476	2	3	5	0	0	0	0	4	4	7	4	5	0.70465404	4.1415033	0.68509924
C[C@H]1C=CC(c2nn(C3=CCCC(C(=O)NCc4ccc(P(=O)(O)O)c(P(=O)(O)O)c4)=C3)c3ncnc(N)c23)=CC1	[0.5240410588870881]	Oc1cc(Nc2nc(=O)cccccc(O3)ccccc3c2)sc2nncc(=O)c21	0.548951076	<img data-content="rdkit/molecule" src="data:image/png;base64,iVBORw0KGgoAAAANSUhEUgAAAMgAAADICAIAAAAiOjnJAAAABmJLR0QA/wD/AP+gvaeTAAAfrklEQVR4nO2de1yU1dbH19xguAmiqEgqKmioYHJXzCumBd4KKjMUTdE+GqesDlanUE8Z0UU8r6mYdhzNY6JIQR4zvN8SAa+EV24qYsh1YAYZZma9f2x8nASGYebZA3j29+Mfw8zz7LVxfqy9n733WkuAiMBg8I2wvTvAeDJhwmJQgQmLQQUmLAYVmLAYVGDCYlCBCYtBBSYsBhWYsBhUYMJiUIEJi0EFJiwGFZiwGFRgwmJQgQmLQQUmLAYVmLAYVGDCYlCBC…	4	418.0735759280001	0.0	-4.109999999999999	174.1620395189851	0	4	4	1	0	0	0	0	2	8	2	1	0.58016014	2.0828662	2.7138686
CN1CCN(c2ccc(Nc3ncc4c(n3)N3CCC(=O)N3C(c3cc(O)ccc3Cl)=C4)cc2)CC1	[0.5240174672489083]	CNc1nn(-c2ccc(CNC(=O)C[NH+](C)C)cc2C)c2c(C(F)nc2)[nH]1	0.595179252	<img data-content="rdkit/molecule" src="data:image/png;base64,iVBORw0KGgoAAAANSUhEUgAAAMgAAADICAIAAAAiOjnJAAAABmJLR0QA/wD/AP+gvaeTAAAX2ElEQVR4nO3de1hU1foH8O8wXIer4AVEOiKZyJOloaJC5TE9Kppi5gUUNBQ6pZlayfGnhfp4ITuKF0w9XZSjVF6QJ54Mk/KGxj1vlBmIpaICHUVQgmFm3t8fmyZAQWZmr+Ecej+Pj884M3vtNc537732WmvvURARGJObRVtXgLVPHCwmBAeLCcHBYkJwsJgQHCwmBAeLCcHBYkJwsJgQHCwmBAeLCcHBYkJwsJgQHCwmBAeLCcHBYkJwsJgQHCwmBAeLCcHBY…	3	374.20991306009006	0.3888888888888889	-2.94	157.36653553916963	0	2	2	1	1	0	1	1	0	6	4	5	0.58528566	3.243709	2.135713
CO[C@@H]1[C@H](N(C)C(=O)c2ccccc2)C[C@H]2O[C@]1(C)n1c3ccccc3c3c4c(c5c6ccccc6n2c5c31)C(=O)NC4	[0.5207877461706784]	C[C@H](OC1NC(=O)CC(=O)c1c(Cl)cn1)C1(C)C1C(=O)[C@H](Cl)C1	0.5318809520000001	<img data-content="rdkit/molecule" src="data:image/png;base64,iVBORw0KGgoAAAANSUhEUgAAAMgAAADICAIAAAAiOjnJAAAABmJLR0QA/wD/AP+gvaeTAAAe00lEQVR4nO2deVxUVf/HPzPDDDgDAqIoau64DJnmkigqllv2jIilLS65Y6ZRpo+YlmhpYvXUlFmiWY0+1i9teYTS0jSTx9KC3HBDhVRUBBRZhmWYme/vj4MDIsss9ww9vc77NX/Mvdz7PWeYz9x77vd8v98jIyIIBFIjb+gOCP6eCGEJuCCEJeCCEJaAC0JYAi4IYQm4IIQl4IIQloALQlgCLghhCbgghCXgghCWgAtCWAIuCGEJuCCEJeCCEJaAC0JYAi4IY…	3	358.04871235199994	0.6	-1.24	142.7911727894798	1	2	3	1	0	0	0	5	0	5	1	1	0.79551697	4.154618	0.36351728
Nc1ncnc2c1c(C1=C[C@@H](O)CC=C1)nn2C1=CCCC([P@](=O)(O)CC(=O)O)=C1	[0.5201992252351965]	OCC(CC1ccsc(C(=C)Nc2ccc3cc(C2ncc23)c2)c1cccco1)C1	0.59643656	<img data-content="rdkit/molecule" src="data:image/png;base64,iVBORw0KGgoAAAANSUhEUgAAAMgAAADICAIAAAAiOjnJAAAABmJLR0QA/wD/AP+gvaeTAAAgAElEQVR4nO2deVyU1ffHzyyC8wwMIJqI+4KmhhuKC265J/ZN+0Li9tNUcPtmmhlmvtS0ErUFrUwqy69LGi65kEmaWqlkjaGyiH4VwRRQkWVmGBhmOb8/jk6mgjDPc2fQ132//EMemHPPwGfuc59zzzlXhojA4UiN3NUOcJ5MuLA4TODC4jCBC4vDBC4sDhO4sDhM4MLiMIELi8MELiwOE7iwOEzgwuIwgQuLwwQuLA4TuLA4TODC4jCBC4vDBC4sDhO4sDhM4…	5	416.15584900799996	0.24	-2.7599999999999993	180.73835239257997	2	3	5	0	0	0	0	3	3	5	2	4	0.6234141	1.4399606	3.8275623
CN1CCN(c2ccc(Nc3ncc4c(n3)N3CCC(=O)N3C(c3cc(O)ccc3Cl)=C4)cc2)CC1	[0.5201086956521739]	CC(=O)N1CC2(C(=N)N(N)N[C@@](O)(c3cc(Cl)ccc3C(C)C)C2)C1	0.561214286	<img data-content="rdkit/molecule" src="data:image/png;base64,iVBORw0KGgoAAAANSUhEUgAAAMgAAADICAIAAAAiOjnJAAAABmJLR0QA/wD/AP+gvaeTAAAe5klEQVR4nO2deVgUR/rHvzNcA0IQRWQUFfFAMQphVCAgi0owUSMRhcSLJCaiZkXXGGMOg7sePzC70TzRxAevDZ6RRPECzygKCq6CiBMvAiJyCIIMh4DMMPX7oyaAHCNCdw9ifR7+6O7prnpHv/NWddVbb4kIIWAwuEasawMYHRMmLAYvMGExeIEJi8ELTFgMXmDCYvACExaDF5iwGLzAhMXgBSYsBi8wYTF4gQmLwQtMWAxeYMJi8AITFoMXmLAYvMCExeAFJ…	3	365.16185268799995	0.5294117647058824	-1.6699999999999995	151.7281694106849	0	2	2	1	1	0	1	1	0	5	4	2	0.6646781	4.4149237	-0.14606166
Nc1ncnc2c1c(C1=C[C@H](O)CC=C1)nn2C1=CCCC([P@](=O)(O)CC(=O)O)=C1	[0.52]	COC(O)c1cccn2nc(NC(=O)Oc3ccc(Nc4c(C)c4nc3)c(F)cc2)[nH]1	0.6676190479999999	<img data-content="rdkit/molecule" src="data:image/png;base64,iVBORw0KGgoAAAANSUhEUgAAAMgAAADICAIAAAAiOjnJAAAABmJLR0QA/wD/AP+gvaeTAAAbqklEQVR4nO3deVjU1f4H8PfMsAjKEsomCAqagN7CXDBRw5uWennQSslSXEjRromaKFfLyOxRrBR+XsywNMZdUFTIBdN7VdTU1CRJFBUFWWcECYRhmZnP748vziXcWL5nBvW8Hp8eGmbOOTPz5ny3c85XQkTgOLFJDd0A7tnEg8UxwYPFMcGDxTHBg8UxwYPFMcGDxTHBg8UxwYPFMcGDxTHBg8UxwYPFMcGDxTHBg8UxwYPFMcGDxTHBg8UxwYPFMcGDxTHBg…	4	426.1451813080001	0.15	-3.959999999999999	174.5549094943041	1	1	2	1	0	2	2	1	4	7	4	2	0.7215071	2.0063553	2.1714816
CN[C@H]1C[C@@H]2O[C@](C)([C@H]1OC)n1c3ccccc3c3c4c(c5c6ccccc6n2c5c31)[C@H](O)NC4=O	[0.5199778024417314]	CON(c1nc2cccc(CC(=O)n3cc(F)cc3C)c2c2)c1cccc(O)c(=O)n2C	0.715542514	<img data-content="rdkit/molecule" src="data:image/png;base64,iVBORw0KGgoAAAANSUhEUgAAAMgAAADICAIAAAAiOjnJAAAABmJLR0QA/wD/AP+gvaeTAAAd9UlEQVR4nO2deVyUVf/3P9cwwyYiKKsiIS4oqJm4IfJolqSGlBndikxappUp+txmWq+6R+1X4XJ3D6SplRpud5Ir8rMC9VHJJcENETNEgVT2VZZhtvP8cXQiBJkZ5uKakfN++fKFcF1nviPvOdfZvudwhBAwGKZGJHQAjCcTJhaDF5hYDF5gYjF4gYnF4AUmFoMXmFgMXmBiMXiBicXgBSYWgxeYWAxeYGIxeIGJxeAFJhaDF5hYDF5gYjF4gYnF4AUmFoMXm…	4	436.15468337199997	0.17391304347826086	-4.139999999999999	181.22126707092568	0	2	2	0	1	1	2	1	0	8	1	3	0.8031508	2.1565142	2.9126735
CO[C@@H]1[C@H](N(C)C(=O)c2ccccc2)C[C@H]2O[C@]1(C)n1c3ccccc3c3c4c(c5c6ccccc6n2c5c31)C(=O)NC4	[0.5192203573362209]	C[C@](OC(N1cc2ccc(Cl)c([N+](=Cc1)C)N1cc2cc(C)cco2)NC2)C1=O	0.591057822	<img data-content="rdkit/molecule" src="data:image/png;base64,iVBORw0KGgoAAAANSUhEUgAAAMgAAADICAIAAAAiOjnJAAAABmJLR0QA/wD/AP+gvaeTAAAgAElEQVR4nO2deVzUVffHzwzDsIiAqCBogqAIA7ghlbmVkCaRS0q4PKOlRmY6uRWZy1jp80y/eim5lCPiI4K90JYnwTTCLEVLBRRlkFxGJGQTlUXW2c7vjzsOI+IwM8yXGfC+X758wZd77/d+mQ/3e+65557LQkSgUEwN29wdoHRNqLAojECFRWEEKiwKI1BhURiBCovCCFRYFEagwqIwAhUWhRGosCiMQIVFYQQqLAojUGFRGIEKi8IIVFgURqDCojACFRaFE…	6	414.14531969609	0.2857142857142857	-2.61	174.7438527909487	0	6	6	1	0	0	0	1	6	5	1	0	0.67166716	3.6731124	0.06867626
CN1CCN(c2ccc(Nc3ncc4c(n3)N3CCC(=O)N3C(c3cc(O)ccc3Cl)=C4)cc2)CC1	[0.5188984881209503]	O=C(Nccccccccccc1(O)CC(=O)NC(=O)[S@@]1(O)[C@@H]1C(F)=C)c1	0.55947619	<img data-content="rdkit/molecule" src="data:image/png;base64,iVBORw0KGgoAAAANSUhEUgAAAMgAAADICAIAAAAiOjnJAAAABmJLR0QA/wD/AP+gvaeTAAAgAElEQVR4nO2deVzU1frHP8MyAwIiq6isw+KCO+q1UEDFXMvdXMLKzDJTu1SSXm+keV1vhb+8FamVlpqaaVamgoKKCwiugAKyyyoiMLLNMHN+fxwaR4RhBr7fGZDzfvnyNefMmec8o585z/meVUAIAYPBNQb6doDxbMKExeAFJiwGLzBhMXiBCYvBC0xYDF5gwmLwAhMWgxeYsBi8wITF4AUmLAYvMGExeIEJi8ELTFgMXmDCYvACExaDF5iwGLzAhMXgBSYsB…	2	408.115520992	0.21052631578947367	-2.7499999999999996	162.76542278682047	0	2	2	3	0	0	0	3	0	5	4	1	0.84222054	3.3447723	2.6679888
CO[C@@H]1[C@H](N(C)C(=O)c2ccccc2)C[C@H]2O[C@]1(C)n1c3ccccc3c3c4c(c5c6ccccc6n2c5c31)C(=O)NC4	[0.5169994603345925]	C1nc(C(/O)(N)c2ccc(I)(=Sc2)C(C)C)C(N)C(C(=O)c1C(C)C)Cl	0.490333333	<img data-content="rdkit/molecule" src="data:image/png;base64,iVBORw0KGgoAAAANSUhEUgAAAMgAAADICAIAAAAiOjnJAAAABmJLR0QA/wD/AP+gvaeTAAAZzElEQVR4nO2de1xU1fbA18zAMMgbn4CKgqjgs8jKq0Yq9BJRM/LqFZ9IeS0yreZnWfjxZo3XULymhlqJ3Xu5ol51RCtJM1/lFfERAiIgIPJSYEBeA8xZvz82EingzJmzRXJ9P/5xGOasvUe+s/c+a++zjwwRgSCkRt7eFSD+mJBYBBdILIILJBbBBRKL4AKJRXCBxCK4QGIRXCCxCC6QWAQXSCyCCyQWwQUSi+ACiUVwgcQiuEBiEVwgsQgukFgEF0gsggskF…	2	512.063548816	0.6666666666666666	0.06999999999999987	176.97518629036395	0	2	2	0	0	0	0	5	0	5	4	4	0.8808076	2.9380996	1.8117818
Cc1[nH]c(/C=C2\C(=O)Nc3ccc(S(=O)(=O)Cc4c(Cl)cccc4Cl)cc32)c(C)c1C(=O)N1CCC[C@@H]1CN1CCCC1	[0.5160382667416995]	N=C1cc(SC(=O)C2=C)C(=O)Nc-c3cc(C)c(Cl)n3NC[C@@H]2C1	0.6046218320000001	<img data-content="rdkit/molecule" src="data:image/png;base64,iVBORw0KGgoAAAANSUhEUgAAAMgAAADICAIAAAAiOjnJAAAABmJLR0QA/wD/AP+gvaeTAAAgAElEQVR4nO2deVxUVf/HPzMwMCCbyI6Uyo9HRR/EsFQwF8QFA7cg3IhMQ01DKw0tlXzcsMdMs9RJywdzRW1BUkvaXNB0cIFAFAQhBJQdhm1gOL8/Dk6IG8zcO3fM8375x7137v2e7wwfzzn3nO/5HhEhBAwG14iFdoDxz4QJi8ELTFgMXmDCYvACExaDF5iwGLzAhMXgBSYsBi8wYTF4gQmLwQtMWAxeYMJi8AITFoMXmLAYvMCExeAFJiwGLzBhMXiBCYvBC…	4	364.07607446400004	0.3125	-1.9899999999999998	148.34360386748924	0	3	3	1	0	1	1	1	2	6	3	0	0.68912154	2.2932925	3.3866277
CN1CCN(c2ccc(Nc3ncc4c(n3)N3CCC(=O)N3C(c3cc(O)ccc3Cl)=C4)cc2)CC1	[0.5144571740316422]	CN1/C(/N=C(C2CCl)ccoc3ccccc23)SC(C)c1\C(C)C(C)=O	0.639869048	<img data-content="rdkit/molecule" src="data:image/png;base64,iVBORw0KGgoAAAANSUhEUgAAAMgAAADICAIAAAAiOjnJAAAABmJLR0QA/wD/AP+gvaeTAAAdM0lEQVR4nO2de1yU1dbH11wAQUFUwMALiApWGuLdQEGi1HPI+3in17Q4aYba0Sa1RDNy7JSSaDgYJzG1QtIjeElQOnLx1oBKkIihIDcRCAQHYW7r/WPrRMp15tnzYGd/P/zBPDystQZ+s5/97L3WegSICAwG1wj5DoDx14QJi0EFJiwGFZiwGFRgwmJQgQmLQQUmLAYVmLAYVGDCYlCBCYtBBSYsBhWYsBhUYMJiUIEJi0EFJiwGFZiwGFRgwmJQgQmLQQUmL…	3	392.13252672	0.5	-1.2999999999999998	164.19592711966783	0	2	2	0	1	0	1	5	0	5	0	4	0.7011691	3.5835664	4.082043
CO[C@@H]1[C@H](N(C)C(=O)c2ccccc2)C[C@H]2O[C@]1(C)n1c3ccccc3c3c4c(c5c6ccccc6n2c5c31)C(=O)NC4	[0.5144100054377378]	CO[C@H](C)CN(C(C(C2)nccc12)c2[C@@H]1)N(C(=O)O)c3cc3=C2	0.613715805	<img data-content="rdkit/molecule" src="data:image/png;base64,iVBORw0KGgoAAAANSUhEUgAAAMgAAADICAIAAAAiOjnJAAAABmJLR0QA/wD/AP+gvaeTAAAgAElEQVR4nO2de1xU1drHf3OBEeIOAlLe8C5YEgkZ3kjSNAzzEnU8U2SKZcexrJysTmOGNR3LOG9vGWUe0VOvzvGK5iVIq/GahDfUUEBIQURuIiIyzDzvHxuH4TYMzN6zZzz7+/EPZrFd65nhN2s9a61nPUtERBAQYBsx3wYI3J0IwhLgBEFYApwgCEuAEwRhCXCCICwBThCEJcAJgrAEOEEQlgAnCMIS4ARBWAKcIAhLgBMEYQlwgiAsAU4QhCXACYKwBDhBE…	4	314.1504665	0.47058823529411764	-1.9199999999999995	134.94061807575412	2	2	4	1	0	0	0	4	2	4	1	3	0.6179377	4.3915396	0.62781936
CN1CCN(c2ccc(Nc3ncc4c(n3)N3CCC(=O)N3C(c3cc(O)ccc3Cl)=C4)cc2)CC1	[0.512707182320442]	CCOc1c(N)c2cc(CNC(ccc(ccc(O)cc(F)c2)c(C)c2)cc(F)n(F)cc1F)N2	0.674464286	<img data-content="rdkit/molecule" src="data:image/png;base64,iVBORw0KGgoAAAANSUhEUgAAAMgAAADICAIAAAAiOjnJAAAABmJLR0QA/wD/AP+gvaeTAAAgAElEQVR4nO2deVzUVffHz8zAMMMWAyggaApuuGCIiuCuKC6kZrL0+CBtDyUa9pRFlga5RT49PeSOWkaaCVomGi5kpoBbAyKIC44guzAsAsPibOf3x9WJ2Bxmvt9Z/H3fr169YOb7vfcMfuZ+7z333HNYiAgMDFTD1rcBDM8mjLAYaIERFgMtMMJioAVGWAy0wAiLgRYYYTHQAiMsBlpghMVAC4ywGGiBERYDLTDCYqAFRlgMtMAIi4EWGGEx0AIjLAZaYITFQ…	3	490.19918895200004	0.2	-3.9199999999999986	199.85342228610136	0	2	2	0	0	1	1	1	4	5	4	2	0.5684624	2.0514746	5.5274587
C[C@@H]1C=CC(c2nn(C3=CCCC(C(=O)NCc4ccc(P(=O)(O)O)c(P(=O)(O)O)c4)=C3)c3ncnc(N)c23)=CC1	[0.5119956379498364]	NC(=O)N1C(O[C@H]2C(c3noccc(Cl)cc(F)ccc3OC)F)c12	0.540353922	<img data-content="rdkit/molecule" src="data:image/png;base64,iVBORw0KGgoAAAANSUhEUgAAAMgAAADICAIAAAAiOjnJAAAABmJLR0QA/wD/AP+gvaeTAAAZ0UlEQVR4nO3deVxU1d8H8M8MMMAAirIIGppmkqSlgEvZzw0y9QVZmbliWolkMS79ktSe1OxXWD6KSyk/X2q4hJoPzy/UQi3URCoaQEFQwYXFGPZFhmGbme/zx1UecmGZuQdwOO9Xf0zM3O890Yd775x7zrkSIgLHiU3a3g3gTBMPFscEDxbHBA8WxwQPFscEDxbHBA8WxwQPFscEDxbHBA8WxwQPFscEDxbHBA8WxwQPFscEDxbHBA8WxwQPFscEDxbHBA8Wx…	3	373.06409004799997	0.3333333333333333	-2.3899999999999997	146.15811521391007	0	3	3	2	0	0	0	5	0	5	1	3	0.61139476	1.5954608	4.640275
CN1CCN(c2ccc(Nc3ncc4c(n3)N3CCC(=O)N3C(c3cc(O)ccc3Cl)=C4)cc2)CC1	[0.5117038649972782]	C/C(C)(C1=C(C)C(N)=S)N1C(=O)NC(c1csc(C)c1)C1C(C)(C(C)C)cc1	0.7182777779999999	<img data-content="rdkit/molecule" src="data:image/png;base64,iVBORw0KGgoAAAANSUhEUgAAAMgAAADICAIAAAAiOjnJAAAABmJLR0QA/wD/AP+gvaeTAAAdq0lEQVR4nO2deVjU5RbHzyyyya4CA24XyxQVF8jlIuVCCYmGCWpe0cgnrl4LvS6RmuISSeotEm/FzafE3FFL1ELNBZdyGcRlENkXQVYFBpmB2c7946UJERFmfu8M0Pt5enyYmd/v/E7Ml3c957w8RAQGg2v4xnaA0TlhwmJQgQmLQQUmLAYVmLAYVGDCYlCBCYtBBSYsBhWYsBhUYMJiUIEJi0EFJiwGFZiwGFRgwmJQgQmLQQUmLAYVmLAYVGDCYlCBCYtBB…	3	417.190854612	0.5454545454545454	-1.6599999999999997	177.41974497569325	1	1	2	2	0	1	1	4	0	3	2	5	0.77157056	3.2054088	2.8087583
CN[C@H]1C[C@@H]2O[C@](C)([C@H]1OC)n1c3ccccc3c3c4c(c5c6ccccc6n2c5c31)[C@H](O)NC4=O	[0.5114079020589872]	CO[C@H](c1ccc(F)cc1)NC(=O)N1C(C[C@@H](O)C)(O)C(C)(C)C1C(=O)O	0.608904762	<img data-content="rdkit/molecule" src="data:image/png;base64,iVBORw0KGgoAAAANSUhEUgAAAMgAAADICAIAAAAiOjnJAAAABmJLR0QA/wD/AP+gvaeTAAAaXUlEQVR4nO2deVRT1/bHdwgIJIRBLC0OgKKCilakCJqFWqUOBScE2qdSte0P66+Vtup70GpXrEONtSq2rwPWqnRY/ozaQam14Aw4gqJgcWQSkArIlIQhJPv3x4kpTgghJzeE81ku1yX3nrN3km/2Offes/flISIwGIbGgmsHGOYJExaDCkxYDCowYTGowITFoAITFoMKTFgMKjBhMajAhMWgAhMWgwpMWAwqMGExqMCExaACExaDCkxYDCowYTGowITFoAITF…	2	384.16966474	0.5555555555555556	-2.2300000000000004	156.09939928164715	0	1	1	2	1	0	1	4	0	5	4	6	0.8022911	3.3694377	2.8190727
CN[C@H]1C[C@@H]2O[C@](C)([C@H]1OC)n1c3ccccc3c3c4c(c5c6ccccc6n2c5c31)[C@H](O)NC4=O	[0.5109529025191676]	Cl1(sc(cn2)=C2C(C)C2C(C(C#N)C2c2ccccn2)[C@H]1O)C	0.555619048	<img data-content="rdkit/molecule" src="data:image/png;base64,iVBORw0KGgoAAAANSUhEUgAAAMgAAADICAIAAAAiOjnJAAAABmJLR0QA/wD/AP+gvaeTAAAgAElEQVR4nO2deVxUVf/HPzMDw77JokIolKgpKQil5lIm2SJmZmOWYprKzxUz7eH1+Ghk+lKep9Rxb/RJQ3FDMUMzEy2NLDFAcQVREGWXHWFYZub8/jg4zsM6y71zB7zvl3/InTvnfGE+c+6533u+nyMghICHh2mEXAfA0znhhcXDCryweFiBFxYPK/DC4mEFXlg8rMALi4cVeGHxsAIvLB5W4IXFwwq8sHhYgRcWDyvwwuJhBV5YPKzAC4uHFXhh8bACLyweV…	4	347.085910876	0.47058823529411764	-1.35	141.6475836611214	1	2	3	0	0	1	1	6	0	5	1	1	0.8366176	2.7530684	4.5191503
C[C@H]1C=CC(c2nn(C3=CCCC(C(=O)NCc4ccc(P(=O)(O)O)c(P(=O)(O)O)c4)=C3)c3ncnc(N)c23)=CC1	[0.5100927441352974]	NC(Nc(=S)nc(CO)/NC(=O)C\C2)NC(=SC)c12c(F)c(Br)cc1Cl	0.560333333	<img data-content="rdkit/molecule" src="data:image/png;base64,iVBORw0KGgoAAAANSUhEUgAAAMgAAADICAIAAAAiOjnJAAAABmJLR0QA/wD/AP+gvaeTAAAgAElEQVR4nO2deVxUVf/HP7Ow74ggoKjggiAugIYraGYupA8qWqmVT6W2PGhqoFbiU/nTtBQtU4yXj6ZlaWpqomwaWq4DigqCCMi+r8MAwyzn98cdByR27p07yH2/5o+59879nu/AZ8753rN8D48QAg4OuuGz7QDH8wknLA5G4ITFwQicsDgYgRMWByNwwuJgBE5YHIzACYuDEThhcTACJywORuCExcEInLA4GIETFgcjcMLiYAROWByMwAmLgxE4YXEwAicsD…	2	484.975784816	0.42857142857142855	-0.98	171.9551388213178	1	1	2	1	0	0	0	2	0	4	6	1	0.69278574	2.0484416	3.8542752
C[C@@H]1C=CC(c2nn(C3=CCCC(C(=O)NCc4ccc(P(=O)(O)O)c(P(=O)(O)O)c4)=C3)c3ncnc(N)c23)=CC1	[0.5093818984547461]	OP(CO)(Oc1ccccc(F)(F)n1)NC(C(=C)C)c1c(O)c(F)cc1=O	0.549119048	<img data-content="rdkit/molecule" src="data:image/png;base64,iVBORw0KGgoAAAANSUhEUgAAAMgAAADICAIAAAAiOjnJAAAABmJLR0QA/wD/AP+gvaeTAAAgAElEQVR4nO2de1yUVf7HPzMDA4rITQQUkIvX1FZFJfOS6YhpYF4WLS9pVuZuq62tm5bb4r62NtZqRboY1f42U7OFNC8EIiMqLCoGkpdKQSBQFBAQkAGGYeb7++PgOJmOMPOcGavzfvHH8zzzzPech/k855znnO/3+8iICAKB1MjtXQHBLxMhLAEXhLAEXBDCEnBBCEvABSEsAReEsARcEMIScEEIS8AFISwBF4SwBFwQwhJwQQhLwAUhLAEXhLAEXBDCEnBBC…	2	406.09054296599993	0.25	-2.2600000000000002	152.6673950925661	1	1	2	0	0	0	0	1	0	7	4	6	0.8413118	2.4732778	1.5439476
Nc1ncnc2c1c(C1=C[C@H](O)CC=C1)nn2C1=CCCC([P@](=O)(O)CC(=O)O)=C1	[0.5090809025866814]	ClC1cccc(COC(C)[C@@H](Oc1concc1SC(C)C)c1C(C)cc1O)c(Cl)c1	0.576481481	<img data-content="rdkit/molecule" src="data:image/png;base64,iVBORw0KGgoAAAANSUhEUgAAAMgAAADICAIAAAAiOjnJAAAABmJLR0QA/wD/AP+gvaeTAAAgAElEQVR4nO2deVxTx9rHnyyEBFBBxLLIIrggCC6oVHFBhVYldemVulSuy71Gb6vYRYut9aKttbGtiqVVaW1fUas2Wm/FXYqWzQUBFRALyCYgIvsSyD7vH4PHFBRCck4S8Hw//mHO8swD/DIzZ84zz8NACAENDdkwDe0ATc+EFhYNJdDCoqEEWlg0lEALi4YSaGHRUAItLBpKoIVFQwm0sGgogRYWDSXQwqKhBFpYNJRAC4uGEmhh0VACLSwyaGkBOvro79DC0…	3	483.103784704	0.43478260869565216	-1.5999999999999996	197.32673879604505	0	3	3	0	0	0	0	4	3	6	1	2	0.7030153	1.2896478	4.377684
CO[C@@H]1[C@H](N(C)C(=O)c2ccccc2)C[C@H]2O[C@]1(C)n1c3ccccc3c3c4c(c5c6ccccc6n2c5c31)C(=O)NC4	[0.5083648138154344]	COC(Oc1ccc([C@]2(C)C3=NCNC(C)CO)ccc2)C(F)(C[C@H](N)c3)c1Cl	0.494285714	<img data-content="rdkit/molecule" src="data:image/png;base64,iVBORw0KGgoAAAANSUhEUgAAAMgAAADICAIAAAAiOjnJAAAABmJLR0QA/wD/AP+gvaeTAAAcGklEQVR4nO2de1zUxd7HP7vLLgso96sgXjMFPY9KIuYVodTTKso50LGkLA3LjKznPKWlcKyXTx19Tq3lDY2K9ISKgZCWipKKeQvvioQeBOQqIggsLLvLzvPH4IpouCw7u6zM+8Wr17C7M/Pd+Djz/c185zsCQgg4HGMjNLcBnMcTLiwOE7iwOEzgwuIwgQuLwwQuLA4TuLA4TODC4jCBC4vDBC4sDhO4sDhM4MLiMIELi8MELiwOE7iwOEzgwuIwgQuLwwQuL…	3	425.1881476880001	0.5714285714285714	-1.5100000000000002	175.53738893393557	2	1	3	0	0	0	0	5	2	6	3	5	0.5556387	2.8576713	3.6944327
CN1CCN(c2ccc(Nc3ncc4c(n3)N3CCC(=O)N3C(c3cc(O)ccc3Cl)=C4)cc2)CC1	[0.505926724137931]	CCN1C(C(NC(=O)NC2ncccc(Cl)c1C)C(C)(C)c12ccc2c1cc2C2)C2	0.616452381	<img data-content="rdkit/molecule" src="data:image/png;base64,iVBORw0KGgoAAAANSUhEUgAAAMgAAADICAIAAAAiOjnJAAAABmJLR0QA/wD/AP+gvaeTAAAgAElEQVR4nO2deVhTx/rH35ONHYHKIogiKipQsY0VNdWqRayCSwWkWsF6r43aWrS1Gr1txf5aNVprqbVqELVxq43LVVyvWK/KRatF64KggLIJArIIGLYs8/tj6DEGgSSckwQ8n4fHx0xyZt7I1zlzZt6FQAgBAwPVsExtAEPnhBEWAy0wwmKgBUZYDLTACIuBFhhhMdACIywGWmCExUALjLAYaIERFgMtMMJioAVGWAy0wAiLgRYYYTHQAiMsBlpghMVAC4ywG…	6	424.202989228	0.5	-2.2699999999999987	182.8754175805891	4	2	6	2	0	0	0	4	7	3	2	1	0.8471193	2.3601384	3.394411
C[C@H]1C=CC(c2nn(C3=CCCC(C(=O)NCc4ccc(P(=O)(O)O)c(P(=O)(O)O)c4)=C3)c3ncnc(N)c23)=CC1	[0.5052573325954621]	C/C(=O)c1c(-c2ccc(Br)c(C(=O)c2C(C)O)C[C@@H](C)O)c(=O)cc1	0.660857143	<img data-content="rdkit/molecule" src="data:image/png;base64,iVBORw0KGgoAAAANSUhEUgAAAMgAAADICAIAAAAiOjnJAAAABmJLR0QA/wD/AP+gvaeTAAAe+UlEQVR4nO2deVzU1frHnxmGYVhkFZDVBdBckVARcUGDckFNbdySvL/UUcu4GtK4dZG6XDG1rDTvpGYo9gpSUyqri4oGZtKAS7gyyKoCsq8Ds5zfHwe+TmwOM9/vfAXO+6/5Hmae8wx8OOtznsNBCAGBQDdcth0g9EyIsAiMQIRFYAQiLAIjEGERGIEIi8AIRFgERiDCIjACERaBEYiwCIxAhEVgBCIsAiMQYREYgQiLwAhEWARGIMIiMAIRFoERiLAIjECER…	2	406.0415858079999	0.3157894736842105	-1.8900000000000001	153.37674024445536	1	0	1	0	1	0	1	2	0	5	2	5	0.6811956	1.9475491	2.7762403
CO[C@@H]1[C@H](N(C)C(=O)c2ccccc2)C[C@H]2O[C@]1(C)n1c3ccccc3c3c4c(c5c6ccccc6n2c5c31)C(=O)NC4	[0.5052341597796143]	COCCCC(=O)N[C@H]1c2n(C(=O)c3ccc(C)o3)c2c(=O)o1	0.602511471	<img data-content="rdkit/molecule" src="data:image/png;base64,iVBORw0KGgoAAAANSUhEUgAAAMgAAADICAIAAAAiOjnJAAAABmJLR0QA/wD/AP+gvaeTAAAY80lEQVR4nO3deVhTV94H8G+CBFxABBHDpoKCBbVaX8Gpjq0VtaV01NpWEak4VVu1hbrVVlE6o45LrcaO46jV9gWrzIvK41YUFR3XCrijIm4oZFHZJNEEAsnv/eMitS4RyL0EyPk8ffrkIfeecyjfnnvudo6IiMAwfBNbugFM08SCxQiCBYsRBAsWIwgWLEYQLFiMIFiwGEGwYDGCYMFiBMGCxQiCBYsRBAsWIwgWLEYQLFiMIFiwGEGwYDGCYMFiBMGCxQiCB…	3	320.10083623199995	0.4	-2.6100000000000003	131.56018291565027	0	2	2	2	0	1	1	2	0	6	1	6	0.88363695	3.0539188	2.8288212
C[C@@H]1C=CC(c2nn(C3=CCCC(C(=O)NCc4ccc(P(=O)(O)O)c(P(=O)(O)O)c4)=C3)c3ncnc(N)c23)=CC1	[0.50471436494731]	CN(C(=O)C1C(F)c1CCNC(=O)N(C1CC(C)C)C)[C@@H]1c1ccco1	0.68097619	<img data-content="rdkit/molecule" src="data:image/png;base64,iVBORw0KGgoAAAANSUhEUgAAAMgAAADICAIAAAAiOjnJAAAABmJLR0QA/wD/AP+gvaeTAAAeUklEQVR4nO2deVxU1fvHPzOsIpuoKIGimAsgatLmFxcUcinMJTW3aTHDyr7YV1OyUsyXpZYp9lXLXOmrqWMukWaGlv6Q3AABFcVYBQERQWBAFmee3x8HR0JEhHvuHcb7fvHyxR3uPM8z8uGcc59zznMURAQZGaFRSh2AjHEiC0uGC7KwZLggC0uGC7KwZLggC0uGC7KwZLggC0uGC7KwZLggC0uGC7KwZLggC0uGC7KwZLggC0uGC7KwZLggC0uGC7KwZLggC…	3	365.21146997599993	0.6842105263157895	-2.05	153.24631091949294	1	1	2	3	0	1	1	5	0	3	1	3	0.866939	3.3005402	2.3672798
COc1ccc([C@@H]2Sc3ccccc3N(CCCC3CCCCC3)C(=O)[C@@H]2NC(=O)[C@H](Cc2ccc(O[P@@](=O)(O)OCc3ccccc3)cc2)NC(=O)OC(C)(C)C)cc1	[0.5027322404371585]	CC(=O)C1=Nc(C(O)CC(O)C(=O)Sc2ccc(C)cc2n2c(=O)cc2)OC1	0.61647619	<img data-content="rdkit/molecule" src="data:image/png;base64,iVBORw0KGgoAAAANSUhEUgAAAMgAAADICAIAAAAiOjnJAAAABmJLR0QA/wD/AP+gvaeTAAAZYUlEQVR4nO3deVRTZ/oH8CeELQhKREBQlM0NHOtS6CCotC791UJxcAM7qMOoaFWstYraVqs9VWvVYuuodKiKOjrS0dagVqBugA6yuBRBUZCAKIsQViEkIc/vj0tT6sia+4KF53M8c1Bzn/v2zNe7vFsEiAiE8E2nsxtAuiYKFmGCgkWYoGARJihYhAkKFmGCgkWYoGARJihYhAkKFmGCgkWYoGARJihYhAkKFmGCgkWYoGARJihYhAkKFmGCgkWYoGARJihYh…	3	404.10420736	0.3684210526315789	-2.33	165.4392304828691	0	2	2	1	1	0	1	3	0	8	2	7	0.7696832	2.8343356	0.04392153
CN1CCN(c2ccc(Nc3ncc4c(n3)N3CCC(=O)N3C(c3cc(O)ccc3Cl)=C4)cc2)CC1	[0.5016703786191536]	C[C@@H](C)c(c1C(c(=O)n1-c1cccc(C)c1)C(F)c1CC(=O)[C@H](C)C)C1	0.760857143	<img data-content="rdkit/molecule" src="data:image/png;base64,iVBORw0KGgoAAAANSUhEUgAAAMgAAADICAIAAAAiOjnJAAAABmJLR0QA/wD/AP+gvaeTAAAaDklEQVR4nO2deViU1f7AvzNsg4Is48JOAYoiEJrbw4SXuuTPa4iIVzOfcNe0W2iZYppNieFW3tFH6mKRjktqWipampqaZC6kgCFpCiYoIDs2LCMz8/39cXQeQpn1PfOOcD5/+MA875zzneHje7bvOa8AEYHB4Boh3wEwOiZMLAYVmFgMKjCxGFRgYjGowMRiUIGJxaACE4tBBSYWgwpMLAYVmFgMKjCxGFRgYjGowMRiUIGJxaACE4tBBSYWgwpMLAYVmFgMK…	3	357.21040735599996	0.5454545454545454	-1.97	154.81762488381713	1	1	2	1	1	0	1	3	0	2	0	5	0.75871956	2.3881412	2.6398716
CO[C@@H]1[C@H](N(C)C(=O)c2ccccc2)C[C@H]2O[C@]1(C)n1c3ccccc3c3c4c(c5c6ccccc6n2c5c31)C(=O)NC4	[0.5008273579702152]	C1=CC(C(N2cccc2/C=C(/C)c(F)ccc(C#N)cc2)[C@@H](O)NC2C(C2)C2=O)C1	0.6611428570000001	<img data-content="rdkit/molecule" src="data:image/png;base64,iVBORw0KGgoAAAANSUhEUgAAAMgAAADICAIAAAAiOjnJAAAABmJLR0QA/wD/AP+gvaeTAAAgAElEQVR4nO2deVyU9fbHzwzMsMgSiILsriCkxOY27uBSFzApUinUrkbmgpoL3l8pmkbYq5vQjQy1FE0UUrtSaV5wA1NQcShFywURhkW2QfZZz++PL04Tsgwzz/DM4PN++cfM8Mz3OY98ON/tfM9hISIwMFANm24DGPomjLAYtAIjLAatwAiLQSswwmLQCoywGLQCIywGrcAIi0ErMMJi0AqMsBi0AiMsBq3ACItBKzDCYtAKjLAYtAIjLAatwAiLQSswwmLQC…	4	405.18525522799996	0.3333333333333333	-3.0100000000000002	174.74760181377252	2	1	3	0	0	1	1	5	0	5	2	2	0.7408363	2.149983	5.1976857
CN1CCN(c2ccc(Nc3ncc4c(n3)N3CCC(=O)N3C(c3cc(O)ccc3Cl)=C4)cc2)CC1	[0.5008201202843083]	COC(C(O)ccc(=O)nc2ccc(C)c2N1CC(C(=O)C(=O)NC(F)C)Cl)C1=S	0.638059524	<img data-content="rdkit/molecule" src="data:image/png;base64,iVBORw0KGgoAAAANSUhEUgAAAMgAAADICAIAAAAiOjnJAAAABmJLR0QA/wD/AP+gvaeTAAAcHUlEQVR4nO2de1gTV9rA34SLXCQCIhdRLireuYm6IupjLYrW6IoVq1txvbTWisW1q9LWR1NXu0WtFdvaFj9ZF7utii1dUVurtV6QIgUU+QQF1BCRuyEJEAJJmPf7Y2JKFbllDgl85/f06TMmk/ecSX7MzDlzznt4iAgUCtfwjV0BSu+EikUhAhWLQgQqFoUIVCwKEahYFCJQsShEoGJRiEDFohCBikUhAhWLQgQqFoUIVCwKEahYFCJQsShEoGJRiEDFohCBi…	2	457.08744767200005	0.42105263157894735	-2.2699999999999996	182.65268318187583	1	1	2	2	0	0	0	4	0	6	2	6	0.74040127	2.0007985	2.6113915
CN1CCN(c2ccc(Nc3ncc4c(n3)N3CCC(=O)N3C(c3cc(O)ccc3Cl)=C4)cc2)CC1	[0.5008103727714749]	OCC(=O)[C@@](C(O)c1cnc2nc(Cl)cnc(=O)cc3)c3cccnc12	0.6016177429999999	<img data-content="rdkit/molecule" src="data:image/png;base64,iVBORw0KGgoAAAANSUhEUgAAAMgAAADICAIAAAAiOjnJAAAABmJLR0QA/wD/AP+gvaeTAAAgAElEQVR4nO2deVxV1drHf2dgVkAFEVAOQjJVzjiAqXk1JXHAN5zpgr4XrcwcSq9DWqld0q6a080yjbDXVKQknHEeQEwcQUVRTsosgzJzhuf9YyFyUUFh73OOtL4fP37O3uzzPM/+8GPttdd61rMkRAQOR2ik+g6A0zThwuKIAhcWRxS4sDiiwIXFEQUuLI4ocGFxRIELiyMKXFgcUeDC4ogCFxZHFLiwOKLAhcURBS4sjihwYXFEgQuLIwpcWBxR4MLiiAIXF…	3	371.054707544	0.11764705882352941	-2.8099999999999996	152.59848714365228	0	3	3	1	0	0	0	1	4	7	2	2	0.5342265	2.3922164	2.7573986
CO[C@@H]1[C@H](N(C)C(=O)c2ccccc2)C[C@H]2O[C@]1(C)n1c3ccccc3c3c4c(c5c6ccccc6n2c5c31)C(=O)NC4	[0.49945295404814005]	C(C(=O)Nc1cc(C)cccc(=O)c2S(=O)OO)ccc(OC)cc2C1F	0.668973366	<img data-content="rdkit/molecule" src="data:image/png;base64,iVBORw0KGgoAAAANSUhEUgAAAMgAAADICAIAAAAiOjnJAAAABmJLR0QA/wD/AP+gvaeTAAAgAElEQVR4nO2de1wUVf/HP7vLZZGr3BRcL4APGqSIl9LQzEd8RI1uimkqouVaWj710sSyetLS0PwlllZolpqWWWqRZQokClgqomIoCnIRELkuF1mWZXfP74+D44qKwM4wszLvl69e7Gn2nO8MH86cOfO9SAghEBFhGynfBog8mIjCEuEEUVginCAKS4QTRGGJcIIoLBFOEIUlwgmisEQ4QRRW22lsxPvvY9QoBAXhv//FjRsA8Pjjtw54910kJvJknFAQhdV23…	2	395.08388651599995	0.2222222222222222	-2.6199999999999997	157.36630586561174	1	1	2	1	0	0	0	2	2	6	2	3	0.79793185	1.9691256	3.8386025
C[C@H]1C=CC(c2nn(C3=CCCC(C(=O)NCc4ccc(P(=O)(O)O)c(P(=O)(O)O)c4)=C3)c3ncnc(N)c23)=CC1	[0.4991798797156916]	CC[C@](C)c1(F)ccc(OC)nc1(ccc1=O)C(=O)c2ccc[C@H]1C(C)C2	0.606228571	<img data-content="rdkit/molecule" src="data:image/png;base64,iVBORw0KGgoAAAANSUhEUgAAAMgAAADICAIAAAAiOjnJAAAABmJLR0QA/wD/AP+gvaeTAAAgAElEQVR4nO2deVRT1/bH900IMwhFEFRQwAFwQAXrgK0TDlWqVYtt1dSp0mpttFbLo8Mvra8tsU6pVK3lKY1D64vP1qK2Cha14FgVB1AcQHFgVCYhBEiyf38cjDGBEJJ7L6j3s1yuxcnNPSfwzTn7nrMHChGBg4NueC09AI5nE05YHIzACYuDEThhcTACJywORuCExcEInLA4GIETFgcjcMLiYAROWByMwAmLgxE4YXEwAicsDkbghMXBCJywOBiBExYHI3DC4…	3	370.18184688	0.45454545454545453	-2.3	159.1245771592144	2	1	3	0	0	0	0	4	2	4	0	2	0.7860426	2.5172026	2.610014
C[C@H]1C=CC(c2nn(C3=CCCC(C(=O)NCc4ccc(P(=O)(O)O)c(P(=O)(O)O)c4)=C3)c3ncnc(N)c23)=CC1	[0.49890829694323147]	N=c1[nH]nnc(SC#N)ccc1Oc12cccc(F)c(Br)c2cccc1Cl	0.6104666670000001	<img data-content="rdkit/molecule" src="data:image/png;base64,iVBORw0KGgoAAAANSUhEUgAAAMgAAADICAIAAAAiOjnJAAAABmJLR0QA/wD/AP+gvaeTAAAgAElEQVR4nO2de1hU1frHv3su3EVgQEFEARUVFPCaSoaZaSpgXjBN0fQUmhWVZmSZqJ06ZKcjamZ00ryWoqjhJY3U8xO8oHgDuQiCqChyVe4wzMz6/bFwMwIiM7P3zCDzeXp6Zi/2XutFvrPW2mu9630ZQggMGOAaga4NMPB8YhCWAV4wCMsALxiEZYAXDMIywAsGYRngBYOwDPCCQVgGeMEgLAO8YBCWAV4wCMsALxiEZYAXDMIywAsGYRngBYOwDPCCQVjNU…	3	464.94619894000004	0.058823529411764705	-2.409999999999999	171.35132139168482	2	1	3	0	0	0	0	1	0	6	2	3	0.7557688	1.5911806	4.028661
CN[C@H]1C[C@@H]2O[C@](C)([C@H]1OC)n1c3ccccc3c3c4c(c5c6ccccc6n2c5c31)C(=O)N[C@@H]4O	[0.49890470974808326]	CCNC(=O)c1cnc(OC)c(C(/N=C/c(=[C@]1C(=O)C(F)F)C#Cl)c(C)c1C)c1	0.580863636	<img data-content="rdkit/molecule" src="data:image/png;base64,iVBORw0KGgoAAAANSUhEUgAAAMgAAADICAIAAAAiOjnJAAAABmJLR0QA/wD/AP+gvaeTAAAgAElEQVR4nO2daVxT19bGn4QwDwoIBcUJ6zwVAb3VK6LFsVxxKK3t64BWQa3i0Fq0r73UKkptHVrHOHudqVqrrbbFeuvQV63giCIqImhEBEEjEEKG9X7YGKkDJuGcHIzn/+NDcjjZex14ss8+a6+9loSIICLCNVKhDRCxTkRhifCCKCwRXhCFJcILorBEeEEUlggviMIS4QVRWCK8IApLhBdEYYnwgigsEV4QhSXCC6KwRHhBFJYIL4jCEuEFUVgivCAKS4QXR…	2	423.11612562	0.35	-2.8299999999999996	171.1754614001927	1	1	2	1	0	0	0	1	0	5	1	4	0.7121523	3.2681468	0.13982269
CN1CCN(c2ccc(Nc3ncc4c(n3)N3CCC(=O)N3C(c3cc(O)ccc3Cl)=C4)cc2)CC1	[0.49864056552474173]	CNC(C(C)C1c(/c1oc(=O)ncc2Oc2cccc2C#N)cc1Cn1nccn1)cc1C2	0.603475701	<img data-content="rdkit/molecule" src="data:image/png;base64,iVBORw0KGgoAAAANSUhEUgAAAMgAAADICAIAAAAiOjnJAAAABmJLR0QA/wD/AP+gvaeTAAAgAElEQVR4nO2deVxUVf/HPzPMsAtuCMjmvobhghvmiuKCZfj4lCVmlphllNUD5tPTZJpBZmH6yqVNssxEUkB95IeoySIpLtAjpCnJpqDssg2zfH9/HBwnUYRh7txhuO+XL1/DnTvnfC985txzv+d7vl8REUFAQN+I+TZAwDQRhCXACYKwBDhBEJYAJwjCEuAEQVgCnCAIS4ATBGEJcIIgLAFOEIQlwAmmJqyDB7F5c+Pr99/n1ZSOjakJKzsbW7bg4kUAOHGCb…	5	442.1753385640001	0.2916666666666667	-4.03	190.71313727035286	1	4	5	1	0	0	0	4	2	8	1	1	0.5851074	3.217387	2.8797798
CN1CCN(c2ccc(Nc3ncc4c(n3)N3CCC(=O)N3C(c3cc(O)ccc3Cl)=C4)cc2)CC1	[0.4980863860032805]	CC(C)/N=C(\C(=O)NC(=C(F)C(F)C)c1=COC(=O)N1C(C)C)Cl	0.717611111	<img data-content="rdkit/molecule" src="data:image/png;base64,iVBORw0KGgoAAAANSUhEUgAAAMgAAADICAIAAAAiOjnJAAAABmJLR0QA/wD/AP+gvaeTAAAc5UlEQVR4nO2deVxUR7bHT2/smyDI0oCIgrIaQdGIEVziqKAycZsYBjUGx6jERCfEPBXGmLzE6NMYdYIYd01EDcZoxBgVQ3CJLDGCEY3YQLMKzSJLS9N93h/VNqiISN/bl6W+Hz5+bpe3q07Dr+tWnTp1ioeIQKEwDZ9rAyjdEyosCitQYVFYgQqLwgpUWBRWoMKisAIVFoUVqLAorECFRWEFKiwKK1BhUViBCovCClRYFFagwqKwAhUWhRWosCisQIVFYQUqL…	1	363.11612562	0.5333333333333333	-1.9600000000000004	142.74762009398052	0	0	0	1	0	1	1	1	0	5	1	6	0.61711484	2.5533981	5.018708
CN1CCN(c2ccc(Nc3ncc4c(n3)N3CCC(=O)N3C(c3cc(O)ccc3Cl)=C4)cc2)CC1	[0.4953012714206744]	C#CON(c1cccc(N)C([C@@](=O)C(=O)C(F)F)c1N1CCC1)C(=C)C	0.669702381	<img data-content="rdkit/molecule" src="data:image/png;base64,iVBORw0KGgoAAAANSUhEUgAAAMgAAADICAIAAAAiOjnJAAAABmJLR0QA/wD/AP+gvaeTAAAfUUlEQVR4nO2deViTV/bHTwIJO1r2RQVRUBGpCqIVtIpQscV9UKuiderQxedJrU6LVWt07Chq20k7/jrFHbWOo7YqrhV3Sy2CVhBEQFBZZDER2cKanN8fF0OKioG89w3a+3l4fHLfvJxzI9/ce9+7nCNARGAwuEZo6AowXk6YsBhUYMJiUIEJi0EFJiwGFZiwGFRgwmJQgQmLQQUmLAYVmLAYVGDCYlCBCYtBBSYsBhWYsBhUYMJiUIEJi0EFJiwGFZiwGFRgw…	2	363.1394479080001	0.3333333333333333	-3.0799999999999996	149.75367470098	1	1	2	0	0	0	0	1	0	6	1	7	0.79736644	2.7949662	2.4534326
CCOC(=O)CN1CCN(CCCc2c(/C=C3\C(=O)Nc4ccc(S(=O)(=O)NC)cc43)[nH]c3c2CCCC3)CC1	[0.4946300715990454]	C[C@H](\C)C/c1cc(O)cnc1-c1ccn[nH]n2O[C@@]1C2	0.5197872339999999	<img data-content="rdkit/molecule" src="data:image/png;base64,iVBORw0KGgoAAAANSUhEUgAAAMgAAADICAIAAAAiOjnJAAAABmJLR0QA/wD/AP+gvaeTAAAaoElEQVR4nO2de0BUVRrAvxkGeYUgbwbwSaloSwLq+kDJICNRSRbNDSy1xdVVNHV3yt2wttbGyiRzd5tSDKUUrERUQkFdBStRRIwMHyDKUwTlLTDDfPvHmQbkzXDP3Aud318zl8u5H8xv7j3P74gQERgMrhHzHQBjYMLEYlCBicWgAhOLQQUmFoMKTCwGFZhYDCowsRhUYGIxqMDEYlCBicWgAhOLQQUmFoMKTCwGFZhYDCowsRhUYGIxqMDEYlCBicWgAhOLQ…	4	273.135150784	0.35714285714285715	-1.92	117.2413726520926	0	3	3	0	0	1	1	0	2	6	2	3	0.7609783	3.4117455	-0.087637305
CN[C@H]1C[C@@H]2O[C@](C)([C@H]1OC)n1c3ccccc3c3c4c(c5c6ccccc6n2c5c31)[C@H](O)NC4=O	[0.494475138121547]	Cc1c(O)nc(NC(c2cnc(C)c2cc(C(C)C)ccccc(F)cccc1)C2=O)OC2	0.628904977	<img data-content="rdkit/molecule" src="data:image/png;base64,iVBORw0KGgoAAAANSUhEUgAAAMgAAADICAIAAAAiOjnJAAAABmJLR0QA/wD/AP+gvaeTAAAgAElEQVR4nO2dd1xUZ9bHz52hzAAiVaoUUVGMEkQFRCMkilFxFWssaNYCMSb4bnQl2bjL7mvWkNcSEpNVjMagMQr2ia6GIlYEC6AUURABhxZQ6lCmnfePBycTRIS5d4rkfj9+/Mzcufc8B/jNU89zHgoRgYWFaTjadoClb8IKi0UtsMJiUQussFjUAissFrXACotFLbDCYlELrLBY1IKeth3oOxQXF6enp6enp9+/f3/Dhg2+vr79+vXTtlNag2Jn3lVGJBJlZ…	3	449.21146997599993	0.2692307692307692	-3.739999999999999	192.9038298096842	0	3	3	0	0	0	0	1	2	6	2	1	0.51327837	1.8665427	5.07699
C[C@H]1C=CC(c2nn(C3=CCCC(C(=O)NCc4ccc(P(=O)(O)O)c(P(=O)(O)O)c4)=C3)c3ncnc(N)c23)=CC1	[0.4944690265486726]	C[C@H]1c2ccccc1C(C/c1\C2=N/N(C1ccccn1C(C)(C)C)Cl)C1=S	0.564267196	<img data-content="rdkit/molecule" src="data:image/png;base64,iVBORw0KGgoAAAANSUhEUgAAAMgAAADICAIAAAAiOjnJAAAABmJLR0QA/wD/AP+gvaeTAAAgAElEQVR4nO2deVhTR/fHz00I+46sAREVLBUUQRDrWktdUavW1i64tUZtLa4V+loF7YbWvlLfWk1ta3H9NV2sKNqyVauiYkBRAWUTQfYdIUBCMr8/Rq8pa5Z7k4D38/jkkeHemRPyzczcmTPnEAghYGCgGpa2DWDonzDCYqAFRlgMtMAIi4EWGGEx0AIjLAZaYITFQAuMsBhogREWAy0wwmKgBUZYDLTACIuBFhhhMdACIywGWtDTtgEMNIIQOn/+vJGRUX19/…	4	399.153596512	0.45454545454545453	-1.6499999999999997	172.09053880826153	2	2	4	0	0	0	0	4	4	3	0	0	0.8436791	2.9473765	2.5891733
CO[C@@H]1[C@H](N(C)C(=O)c2ccccc2)C[C@H]2O[C@]1(C)n1c3ccccc3c3c4c(c5c6ccccc6n2c5c31)C(=O)NC4	[0.4942528735632184]	C1ccc(C(c2c(SC3ccc(C(F)F)nccc3n2)CC)C(C=O)=O)c1	0.58997619	<img data-content="rdkit/molecule" src="data:image/png;base64,iVBORw0KGgoAAAANSUhEUgAAAMgAAADICAIAAAAiOjnJAAAABmJLR0QA/wD/AP+gvaeTAAAb6ElEQVR4nO2deViTV/bHTzYI++KGgsWi1WqtjKKjNlirotYOKNZBGBXtqKUWK62OFsfRoYw6pfpTGevYhbYzUZmnVQsjtbXCtCCMqDVQKXGpFNmEEhKQfQlJzu+PqxlEjVnem0R6P49/+IT3Pe9J8s1dzzmXh4jAYHAN39YOMPomTFgMKjBhMajAhMWgAhMWgwpMWAwqMGExqMCExaACExaDCkxYDCowYTGowITFoAITFoMKTFgMKjBhMajAhMWgAhMWgwpMW…	3	388.10570525599996	0.3	-2.41	159.77551258288162	1	2	3	0	0	0	0	2	0	5	0	6	0.8133952	1.8672367	5.4038405
CN1CCN(c2ccc(Nc3ncc4c(n3)N3CCC(=O)N3C(c3cc(O)ccc3Cl)=C4)cc2)CC1	[0.49394939493949397]	C(N(C)C(Nc1ccc(C(=O)C(C)C(F)S)c(c1Cl)c1cc(OC)ccc1)S(C)=O)=O	0.760609364	<img data-content="rdkit/molecule" src="data:image/png;base64,iVBORw0KGgoAAAANSUhEUgAAAMgAAADICAIAAAAiOjnJAAAABmJLR0QA/wD/AP+gvaeTAAAco0lEQVR4nO2de1RU5frHn4EBRxDkJspdRAU5qYhcJDVRWXaRpdmRfvZbUq46sU5WVL8yzjILTxebdfJ08BxXSeU5UZaFq6ONtxJEMg1UxkFBQG7GXbnjcBvm8vz+eIfNiDDCsN89I7yfv4bZe/azmfe7n/d539nvd4sQERgMvrEy9wkwxidMWAwqMGExqMCExaACExaDCkxYDCowYTGowITFoAITFoMKTFgMKjBhMaggNvcJTHROtbae6+ggrzdNnx5sZ2fe8…	2	486.08500514799994	0.3333333333333333	-2.099999999999999	193.5173841353218	0	0	0	1	2	0	2	4	0	6	2	10	0.724629	2.2847948	3.8088403
CN1CCN(c2ccc(Nc3ncc4c(n3)N3CCC(=O)N3C(c3cc(O)ccc3Cl)=C4)cc2)CC1	[0.4936917169500823]	Clc1cnc2nc(CC(=O)ccc3ccsc3C(=O)CC(Cl)cn2)c(C)oc1Cl	0.716378216	<img data-content="rdkit/molecule" src="data:image/png;base64,iVBORw0KGgoAAAANSUhEUgAAAMgAAADICAIAAAAiOjnJAAAABmJLR0QA/wD/AP+gvaeTAAAeXElEQVR4nO2de1hUVffH18zAMFzkLmqKXATNOyKpRCAl3hDNS7xqr2i+lj1ZTWk/RR8z08rwsXLy7TXH0KKygrzirUQURTMUARUvgAiG3G8DCAwznFm/PzYOKBdhZs6cGdifx4cHhjN7rzN+2Xuftddei4eIQKHoGj7XBlC6J1RYFFagwqKwAhUWhRWosCisQIVFYQUqLAorUGFRWIEKi8IKVFgUVqDCorACFRaFFaiwKKxAhUVhBSosCitQYVFYgQqLwgpUW…	3	468.98214534799996	0.21052631578947367	-2.0599999999999996	185.12164627211988	0	1	1	0	0	2	2	1	2	7	0	0	0.83329284	2.0065026	2.4855413
CN[C@H]1C[C@@H]2O[C@](C)([C@H]1OC)n1c3ccccc3c3c4c(c5c6ccccc6n2c5c31)[C@H](O)NC4=O	[0.49342825848849947]	OC[C@H](O)c1C/cc2ccc(=C)/C(c3-c1cc(Sc2ncc(Cl)c3)o1)o1	0.6318435370000001	<img data-content="rdkit/molecule" src="data:image/png;base64,iVBORw0KGgoAAAANSUhEUgAAAMgAAADICAIAAAAiOjnJAAAABmJLR0QA/wD/AP+gvaeTAAAgAElEQVR4nO2de1zUVfrHn+8M1+F+k4uKoCCKrCkXzZD1ArpqrBeSzM0x0xp3M8cu2tRmjqXpeEtK09+YtpKaRZsZFVZ4YR1z1ShXRVMJFBUEHAYBwQFm5vn9cezrMMDwnWG+IHjeL1++9Mz5njkzfDiX5zzPcxhEBArF1gg6uwOU7gkVFoUXqLAovECFReEFKiwKL1BhUXiBCovCC1RYFF6gwqLwAhUWhReosCi8QIVF4QUqLAovUGFReIEKi8ILVFgUXqDCo…	5	389.04885667199994	0.21052631578947367	-1.8299999999999994	159.52421526481288	1	4	5	0	0	0	0	2	6	6	2	2	0.7217086	3.5041575	1.0717705
C=CC(=O)N1CCC(n2nc(C#Cc3cc(C(=O)Nc4ccc(CN5CCN(C)CC5)c(C(F)(F)F)c4)ccc3C)c3c(N)ncnc32)CC1	[0.492831541218638]	CNc1cc(C#N)c(C(=O)N(C)[C@@H]2C(C)NC2=C2CCN2)cc1F	0.6255	<img data-content="rdkit/molecule" src="data:image/png;base64,iVBORw0KGgoAAAANSUhEUgAAAMgAAADICAIAAAAiOjnJAAAABmJLR0QA/wD/AP+gvaeTAAAb/klEQVR4nO2de1zT1/nHP7lABAMIoqJYxQtWUVFLLRW8UusV1E7xZ3+TqV2lzlVWrZY59zOu1RWHs7ittWhXpU5rsR2UolXxhmhLFS8VVKg3sIWCFZFLUCDJ8/vjxMhNhCQnCXjeL/74JvnmPCfhk3N5znOeIyEiCATmRmrtCgjaJkJYAi4IYQm4IIQl4IIQloALQlgCLghhCbgghCXgghCWgAtCWAIuCGEJuCCEJeCCEJaAC0JYAi4IYQm4IIQl4IIQloALQ…	3	329.16518848	0.4117647058823529	-2.7499999999999996	139.87355844408313	0	2	2	1	1	0	1	2	0	5	3	3	0.8318264	3.4465256	2.1535926
C[C@H]1C=CC(c2nn(C3=CCCC(C(=O)NCc4ccc(P(=O)(O)O)c(P(=O)(O)O)c4)=C3)c3ncnc(N)c23)=CC1	[0.4915161466885605]	C[C@@H]1C(C(=O)CN2)c1c(N)c(NC(=SC(O)(C(F)F)F)o1)cn12	0.57186693	<img data-content="rdkit/molecule" src="data:image/png;base64,iVBORw0KGgoAAAANSUhEUgAAAMgAAADICAIAAAAiOjnJAAAABmJLR0QA/wD/AP+gvaeTAAAceklEQVR4nO3deVyU1f4H8M8zCwwjm+CGKRleRXEJIjDE3K+YmVjp1fvzh95XKWUK+buVS16lJF+aLy1cy/Ve0ExFSxG19KppWoSDCwoiChoQyCLDvs3y/f3xABEqIDxnZrTzfvHyNcwM55yRD89ynnPOIxAROE5qMnM3gHsy8WBxTPBgcUzwYHFM8GBxTPBgcUzwYHFM8GBxTPBgcUzwYHFM8GBxTPBgcUzwYHFM8GBxTPBgcUzwYHFM8GBxTPBgcUzwYHFM8…	3	352.081696	0.5	-1.8500000000000003	132.37326891507493	1	2	3	0	0	0	0	3	2	6	5	2	0.7252255	3.319917	1.3523345
Nc1ncnc2c1c(C1=C[C@@H](O)CC=C1)nn2C1=CCCC([P@](=O)(O)CC(=O)O)=C1	[0.48997772828507796]	ClC([C@@](C)C)Cn1cc(n2cnnc1)NCCOC(=O)c1ccc2c(CO)ccc1	0.6056	<img data-content="rdkit/molecule" src="data:image/png;base64,iVBORw0KGgoAAAANSUhEUgAAAMgAAADICAIAAAAiOjnJAAAABmJLR0QA/wD/AP+gvaeTAAAgAElEQVR4nO2deVhV5fbHv/sMgCAggjJoinqVRCRMRBHUUJxRr3YxJ9Sc6yqWXS/VzWh4UhyqY+kvLa14rFRMLYcwB0whccBwAmfRFEEmGWU656zfHy+eSAWBs/c+B30/D48PZ5+z11rIl73f993rXUsgInA4YqMwdQCcJxMuLI4kcGFxJIELiyMJXFgcSeDC4kgCFxZHEriwOJLAhcWRBC4sjiRwYXEkgQuLIwlcWBxJ4MLiSAIXFkcSuLA4ksCFxZEELiyOJ…	3	430.16459233999996	0.3333333333333333	-2.839999999999999	180.075737705926	1	1	2	0	0	1	1	1	2	8	2	4	0.7603016	2.6409554	1.7442162
C[C@@H]1C=CC(c2nn(C3=CCCC(C(=O)NCc4ccc(P(=O)(O)O)c(P(=O)(O)O)c4)=C3)c3ncnc(N)c23)=CC1	[0.4892680242157402]	NC1=NC(=O)C(=N\O[nH+](=O)N=C(C)N1CCC)c2cc(NC)cc(F)c([nH]c2)=Cl	0.591166667	<img data-content="rdkit/molecule" src="data:image/png;base64,iVBORw0KGgoAAAANSUhEUgAAAMgAAADICAIAAAAiOjnJAAAABmJLR0QA/wD/AP+gvaeTAAAeh0lEQVR4nO2deVxUVf/HP7MwLCLukIgobohKCqiImGuaFqjZoz0uWD4+YYYLmok7aD2KS4ZbuaA/sdS0cgG1XCoL0YjNFBVQVsEUSEH2gZnv7487IqkRzNwzF3ud98s/rsO93/uZmc/ce8493/M9MiIChyM2cqkFcP6ZcGNxmMCNxWECNxaHCdxYHCZwY3GYwI3FYQI3FocJ3FgcJnBjcZjAjcVhAjcWhwncWBwmcGNxmMCNxWECNxaHCdxYHCZwY3GYwI3FY…	2	428.14819388409	0.3125	-3.2499999999999996	169.763355617302	0	2	2	1	0	0	0	1	0	8	3	4	0.70486486	3.4524267	0.87482214
C[C@@H]1C=CC(c2nn(C3=CCCC(C(=O)NCc4ccc(P(=O)(O)O)c(P(=O)(O)O)c4)=C3)c3ncnc(N)c23)=CC1	[0.4892324682495859]	OC1ccc([C@H](C)OC)cc(NC(cc(F)cncc(C)o1)[C@H]2C(Cl)C2(F)cc1)c1	0.617957228	<img data-content="rdkit/molecule" src="data:image/png;base64,iVBORw0KGgoAAAANSUhEUgAAAMgAAADICAIAAAAiOjnJAAAABmJLR0QA/wD/AP+gvaeTAAAfiElEQVR4nO2daVhT19bHVxJIQkBAFBxAUHBgEPV1ohYRBW0tgnXCCbGtfS69KkZrvTft9Vpq36r0XtuiVetQByrX21pHHBGLKBUtAlpBK1BmFGSKkJCckGG/H7ZvSgGRIeecEPbv4UNycs7ei/Bn7XXW2XttDkIICARDw2XbAIJpQoRFoAUiLAItEGERaIEIi0ALRFgEWiDCItACERaBFoiwCLRAhEWgBSIsAi0QYRFogQiLQAtEWARaIMIi0AIRFoEWiLAIt…	3	438.15217678	0.4090909090909091	-2.22	179.34876968987717	1	2	3	0	0	0	0	6	2	5	2	2	0.6851001	3.4053345	2.3298516
CN1CCN(c2ccc(Nc3ncc4c(n3)N3CCC(=O)N3C(c3cc(O)ccc3Cl)=C4)cc2)CC1	[0.48911860718171923]	OC1Nc(C=O)C1C([C@H]2C(C2(O)cc(Nc3cccs3)nn2)c2cc1=C)C1	0.62	<img data-content="rdkit/molecule" src="data:image/png;base64,iVBORw0KGgoAAAANSUhEUgAAAMgAAADICAIAAAAiOjnJAAAABmJLR0QA/wD/AP+gvaeTAAAeyElEQVR4nO2deXzM1/rHPzOZyDKRxZIgC82GJEVF71WqscQWSqlQKpYqIsgN2qYt96abNvTSUE07lrQptcStIlRT2w1+VAwJESSSyCKJCpFM1sks5/fHIXJJJrN8v5mMnvfLy2u273Me5jPnnO9znvMcASEEDAbXCI3tAOPZhAmLwQtMWAxeYMJi8AITFoMXmLAYvMCExeAFJiwGLzBhMXiBCYvBC0xYDF5gwmLwAhMWgxeYsBi8wITF4AUmLAYvMGExeIEJi…	5	384.12561150000005	0.42105263157894735	-2.1299999999999994	159.75025621132886	2	2	4	0	0	1	1	7	0	8	4	4	0.74922323	2.7576928	0.6715124
CN1CCN(c2ccc(Nc3ncc4c(n3)N3CCC(=O)N3C(c3cc(O)ccc3Cl)=C4)cc2)CC1	[0.48825503355704697]	ClC(=O)c1ccc([C@H](C)CC[NH+]2C(c3ccccc3F)S(C)(=O)=C2)cc1Cl	0.6753571429999999	<img data-content="rdkit/molecule" src="data:image/png;base64,iVBORw0KGgoAAAANSUhEUgAAAMgAAADICAIAAAAiOjnJAAAABmJLR0QA/wD/AP+gvaeTAAAZWElEQVR4nO2de1yUVfrAn3eG64xcZLlEXhK0KFyveFkTUQTdSiotsUzwVrFgXtZtN1I/Oq7Ziq6Sa6nhuhrqkhImoWgrrMrFFBpEDRWUi2ggo1yFgRlm5j2/P07NbxYV5vIeGOv5fvxjZpzznMPwnfOey/MeOEIIIIjQiHq6AcgvExQLYQKKhTABxUKYgGIhTECxECagWAgTUCyECSgWwgQUC2ECioUwAcVCmIBiIUxAsRAmoFgIE1AshAkoFsIEFAthAoqFM…	3	428.06485991209	0.3	-1.4	168.64163786348396	0	1	1	0	2	0	2	4	0	2	1	6	0.8076092	3.6912704	0.83349764
C[C@H]1C=CC(c2nn(C3=CCCC(C(=O)NCc4ccc(P(=O)(O)O)c(P(=O)(O)O)c4)=C3)c3ncnc(N)c23)=CC1	[0.48765770707624795]	CC(=O)NC1cccccc1S[C@@H](C(F)nco1)NC1CC(NC(N=C1F)CCOCO)C1	0.597166667	<img data-content="rdkit/molecule" src="data:image/png;base64,iVBORw0KGgoAAAANSUhEUgAAAMgAAADICAIAAAAiOjnJAAAABmJLR0QA/wD/AP+gvaeTAAAYkklEQVR4nO3de1xUZf4H8O9hGC6CLFcRUFB8gRsamKiplChKRRGSilkbpVaoYRDZwm6mtosmahovdTUobTVDwS0Uc72HpNIPGKQERC6BgFxEhouIwDAz398fh2ZREeb2AI7f98uXLxzmfOcBP69znnOe5zmHQ0QgRNv0BroBRDdRsAgTFCzCBAWLMEHBIkxQsAgTFCzCBAWLMEHBIkxQsAgTFCzCBAWLMEHBIkxQsAgTFCzCBAWLMEHBIkxQsAgTFCzCBAWLM…	3	485.190831848	0.5714285714285714	-2.1199999999999997	195.02904942363685	1	2	3	1	0	0	0	6	0	9	4	9	0.67407584	3.130931	3.3493834
CN1CCN(c2ccc(Nc3ncc4c(n3)N3CCC(=O)N3C(c3cc(O)ccc3Cl)=C4)cc2)CC1	[0.4867549668874172]	O/C(Cl)c1csc(c1)C[C@H](C)S(=O)(=O)Nc1nc2ccc(C)ccc(=O)c2c1	0.648366667	<img data-content="rdkit/molecule" src="data:image/png;base64,iVBORw0KGgoAAAANSUhEUgAAAMgAAADICAIAAAAiOjnJAAAABmJLR0QA/wD/AP+gvaeTAAAbWklEQVR4nO3de1yUVf4H8O/MwHCRuxoiLgiFLIgKoaaYl8x2vWBlSamFmv5SMzWvoZlhVjpWbrxcVyUNI9s0TC3sskWahALWAHJH8IJclcswDDAwM8x8f38cnWVRYG6Hsr7vl3+MMM95zsx8OM/znOecMwJEBEIsTfhbV4D8MVGwCBcULMIFBYtwQcEiXFCwCBcULMIFBYtwQcEiXFCwCBcULMIFBYtwQcEiXFCwCBcULMIFBYtwQcEiXFCwCBcULMIFBYtwQ…	3	438.047476768	0.2631578947368421	-1.9999999999999996	171.78948595017846	1	1	2	0	0	1	1	2	0	6	2	6	0.5293172	2.125152	3.30261
CN1CCN(c2ccc(Nc3ncc4c(n3)N3CCC(=O)N3C(c3cc(O)ccc3Cl)=C4)cc2)CC1	[0.4863964464186563]	COC(C(C(=O)NC(=O)C)c1cscc1Cl)c1cc(Br)ccc1Cl	0.690366667	<img data-content="rdkit/molecule" src="data:image/png;base64,iVBORw0KGgoAAAANSUhEUgAAAMgAAADICAIAAAAiOjnJAAAABmJLR0QA/wD/AP+gvaeTAAAgAElEQVR4nO2deVxTV/r/P1mAAAKiYVFAXMFqLbh2KG5Yam3Fop3i1lLtRqttcbRLbOf7G3TaTlNn5vXDTqeKbbVolxlsq1/szFhhtFbUVsGlWotBQBYRSJBVSMhyvn8cjAgkhOTe3Bu475d/xHtvznlCPjnnuc8593lEhBAICDCNmGsDBPongrAEWEEQlgArCMISYAVBWAKsIAhLgBUEYQmwgiAsAVYQhCXACoKwBFhBEJYAKwjCEmAFQVgCrCAIS4AVBGEJs…	2	448.92548176800005	0.25	-0.9199999999999999	161.77904495495926	0	0	0	2	1	1	2	2	0	4	1	5	0.7626389	1.8405417	5.1638994
CO[C@@H]1[C@H](N(C)C(=O)c2ccccc2)C[C@H]2O[C@]1(C)n1c3ccccc3c3c4c(c5c6ccccc6n2c5c31)C(=O)NC4	[0.48509933774834435]	CC1CC(O)c1(C(=O)NC(C(C/C)O)/C(=C/c3ccsc3)c1(C)C#N)cc1	0.712666667	<img data-content="rdkit/molecule" src="data:image/png;base64,iVBORw0KGgoAAAANSUhEUgAAAMgAAADICAIAAAAiOjnJAAAABmJLR0QA/wD/AP+gvaeTAAAgAElEQVR4nO2de1yTZf/HP2NsnBxHFVBIAUFEzQOoKHlIKU/4QkM0NVJTKTNXaUUefu3RNFepoOWBNJ9WnkLTHjo8KioQqJkoinjqAQQREAfCNmAw2O7fHxeuiRx2uLeB3O+XL19su+/r+m777Hudvtf3YlEUBQYGurEwtwEMzyaMsBiMAiMsBqPACIvBKDDCYjAKjLAYjAIjLAajwAiLwSgwwmIwCoywGIwCIywGo8AIi8EoMMJiMAqMsBiMAiMsBqPACIvBK…	3	386.166413692	0.5238095238095238	-1.94	163.5773454327364	1	1	2	1	0	1	1	6	0	5	3	3	0.8648652	2.239044	3.0728908
CN1CCN(c2ccc(Nc3ncc4c(n3)N3CCC(=O)N3C(c3cc(O)ccc3Cl)=C4)cc2)CC1	[0.48464912280701755]	Nc1ncc(Oc2cccc(NC(=O)C(F)c2=O)(C)Ncncc2)cc12	0.6653571429999999	<img data-content="rdkit/molecule" src="data:image/png;base64,iVBORw0KGgoAAAANSUhEUgAAAMgAAADICAIAAAAiOjnJAAAABmJLR0QA/wD/AP+gvaeTAAAfhElEQVR4nO2deVyU1f7HPwPMsA4guMUVlSVxScQQFSlXNDOyMtFcyK07USlp1+5klmO30mlRsfR68fqTuC65lUthJikRGJqjKCqxKJKKCqIoww4z398fZ5wIEEHmmQfwvF/8wfM8Z875Ps985pzvOc853yMhInA4psZCbAM4bRMuLI4gcGFxBIELiyMIXFgcQeDC4ggCFxZHELiwOILAhcURBC4sjiBwYXEEgQuLIwhcWBxB4MLiCAIXFkcQuLA4gsCFxREEL…	3	357.12371759200005	0.17647058823529413	-3.4899999999999998	147.88694745220113	0	2	2	1	0	1	1	2	4	7	3	0	0.80578166	2.0210865	1.2767048
CN1CCN(c2ccc(Nc3ncc4c(n3)N3CCC(=O)N3C(c3cc(O)ccc3Cl)=C4)cc2)CC1	[0.4846153846153846]	OC1C[C@@H](N)nccc2n(CC(NS(C)C(=O)C2C2C)O)c2c1	0.411640351	<img data-content="rdkit/molecule" src="data:image/png;base64,iVBORw0KGgoAAAANSUhEUgAAAMgAAADICAIAAAAiOjnJAAAABmJLR0QA/wD/AP+gvaeTAAAd3ElEQVR4nO2deVyU1f7HP7Ow7yggCphLqKPmDommVpKpdNOMNBW0W46aidGGXSvUV6+asrxoVhezDOu6oLlv/UiviKglohIaiiIu7PvIOjDz/f3x0KCICMyceUY879f8McvznPMdeM95zjnPWSREBA7H2EjFDoDTPuFicZjAxeIwgYvFYQIXi8MELhaHCVwsDhO4WBwmcLE4TOBicZjAxeIwgYvFYQIXi8MELhaHCVwsDhO4WBwmcLE4TOBicZjAxeIwgYvFY…	3	340.15691162799993	0.6	-1.19	137.97317064350312	0	3	3	0	0	0	0	6	4	7	5	0	0.87461483	3.2489898	2.7572513
C[C@@H]1C=CC(c2nn(C3=CCCC(C(=O)NCc4ccc(P(=O)(O)O)c(P(=O)(O)O)c4)=C3)c3ncnc(N)c23)=CC1	[0.48456449834619625]	CC(C)C(NC(O)C)[C@@H]1C(=C)C(c2ccc(C([nH]cc2)SC1=O)C(C)C)O	0.538640351	<img data-content="rdkit/molecule" src="data:image/png;base64,iVBORw0KGgoAAAANSUhEUgAAAMgAAADICAIAAAAiOjnJAAAABmJLR0QA/wD/AP+gvaeTAAAgAElEQVR4nO2deVyU5fr/P7OwyKYEuIAKoqSipoTmgnsECgNqx1HyiEsp55hHMpc4lYVyNHHJKLW+uBGlWRjqC9JSLDcgl0HSAAMVUFDBYZd9mLl/f9w4IjvMc8+M/Z73iz+Yh2eu62L4cD/3el0CQgh4eLhGqOsAeP6e8MLiYQIvLB4m8MLiYQIvLB4m8MLiYQIvLB4m8MLiYQIvLB4m8MLiYQIvLB4m8MLiYQIvLB4m8MLiYQIvLB4m8MLiYQIvLB4m8MLiY…	3	392.21336388399993	0.5714285714285714	-1.3399999999999999	166.24084287698335	0	3	3	0	0	0	0	5	2	6	4	5	0.7218557	3.559725	2.510686
C[C@@H]1C=CC(c2nn(C3=CCCC(C(=O)NCc4ccc(P(=O)(O)O)c(P(=O)(O)O)c4)=C3)c3ncnc(N)c23)=CC1	[0.4838709677419355]	COc1cc2c(/O)cc(C(C)n(C#N)cc1C(S(=O)=O)CO)C(=O)NCOC2	0.549766401	<img data-content="rdkit/molecule" src="data:image/png;base64,iVBORw0KGgoAAAANSUhEUgAAAMgAAADICAIAAAAiOjnJAAAABmJLR0QA/wD/AP+gvaeTAAAgAElEQVR4nO2deVhTV/rHvwlh391AsLKIgoi7qFVBtNQV96qtwlTbinWpnU5t1U77aH9d1PGx0qnOCB0X6q6dqqjjgjKKto4aQRQQEXBnk0XWBELy/v44IVBXktybxd7Pkz/uuUnOeaNfzjn3nPd9j4iIICDANWJjGyDwciIIS4AXBGEJ8IIgLAFeEIQlwAuCsAR4QRCWAC8IwhLgBUFYArwgCEuAFwRhCfCCICwBXhCEJcALgrAEeEEQlgAvCMIS4AVBWAK8I…	2	411.11002101199995	0.4117647058823529	-2.81	163.14496104093254	0	2	2	1	0	0	0	2	2	9	4	4	0.78857994	2.2932553	2.1415281
C[C@H]1C=CC(c2nn(C3=CCCC(C(=O)NCc4ccc(P(=O)(O)O)c(P(=O)(O)O)c4)=C3)c3ncnc(N)c23)=CC1	[0.4834733893557423]	C(c1cccc1c1c(C)cc1=C(c3cc(F)ccc3Cl)C(=O)cc1C)o1	0.652	<img data-content="rdkit/molecule" src="data:image/png;base64,iVBORw0KGgoAAAANSUhEUgAAAMgAAADICAIAAAAiOjnJAAAABmJLR0QA/wD/AP+gvaeTAAAeCElEQVR4nO2deVhTx/rH3wRCENlUFMWyuOCGioi1Ki5YETfUq3XvZVGr19anqL1V+usi9mpbfFwuLuUWxQX11ipaKiB6RcWKVkFww30HLVqBoCZAQpb5/TF6ekoWQ3ImCcf5PPyTw8nMnMz3vLO9844AIQQUCtcIrV0ACj+hwqIQgQqLQgQqLAoRqLAoRKDCohCBCotCBCosChGosChEoMKiEIEKi0IEKiwKEaiwKESgwqIQgQqLQgQqLAoRqLAoRKDCohCBC…	4	366.08228565199994	0.13636363636363635	-2.6499999999999995	155.85923425550803	2	1	3	0	1	0	1	0	0	2	0	1	0.56620204	2.4350317	5.390316
CO[C@@H]1[C@H](N(C)C(=O)c2ccccc2)C[C@H]2O[C@]1(C)n1c3ccccc3c3c4c(c5c6ccccc6n2c5c31)C(=O)NC4	[0.48268156424581005]	C(C(=O)n(C(=O)c1cc(F)(F)cc1)c1ccc(F)cc2F)C(=O)c1ccccc2C(F)(F)F	0.565116541	<img data-content="rdkit/molecule" src="data:image/png;base64,iVBORw0KGgoAAAANSUhEUgAAAMgAAADICAIAAAAiOjnJAAAABmJLR0QA/wD/AP+gvaeTAAAb70lEQVR4nO2daVhT19bHV0IYRQJKVVRAREURh4qKaOtQaS3WUmuNs1XbiqUqt9bZSp1eFbSt0qs+clXs5FCKM87a6rU4EUaDiAphUkTGQEISTpL9ftiam6ICOTmbAN2/hw8QstdZSf5ZZ+991lmLhxACCoVr+OZ2gNIyocKiEIEKi0IEKiwKEaiwKESgwqIQgQqLQgQqLAoRqLAoRKDCohCBCotCBCosChGosChEoMKiEIEKi0IEKiwKEaiwKESgwqIQgQqLQ…	3	471.070540784	0.13636363636363635	-3.759999999999998	181.27186550291492	2	1	3	2	0	0	0	0	0	3	0	1	0.5356596	1.8078804	4.654994
CN1CCN(c2ccc(Nc3ncc4c(n3)N3CCC(=O)N3C(c3cc(O)ccc3Cl)=C4)cc2)CC1	[0.4819277108433735]	C(/C)S(=O)N(C)N(C(=SC(=O)c2ccccc2I)on1)NC(C)C(C)c1OCO	0.591261905	<img data-content="rdkit/molecule" src="data:image/png;base64,iVBORw0KGgoAAAANSUhEUgAAAMgAAADICAIAAAAiOjnJAAAABmJLR0QA/wD/AP+gvaeTAAAgAElEQVR4nO2deVxUZduA71mAYVNwGQMBFRERNUVSUT81A0XQ0tRxzfRXb7zmp77qZyFmaqmJvZYYpUGbWm5oaJaiEe4rDmou7Isswy77LDDL/f1xpoGUbWbOM4P2XL/+ODPNee5n8JpznvNsNwcRgUJhG665K0B5PqFiUYhAxaIQgYpFIQIVi0IEKhaFCFQsChGoWBQiULEoRKBiUYhAxaIQgYpFIQIVi0IEKhaFCFQsChGoWBQiULEoRKBiUYhAxaIQgYpFI…	2	556.0311099	0.47058823529411764	-1.1900000000000002	189.58023752982328	0	1	1	0	1	0	1	3	0	7	3	5	0.71710646	2.2120302	3.614748
CN1CCN(c2ccc(Nc3ncc4c(n3)N3CCC(=O)N3C(c3cc(O)ccc3Cl)=C4)cc2)CC1	[0.4813979706877114]	COC(C)N(c1ccc(F)cc1CNC(=O)c1cc(c1C)cncc1)nccc1	0.718362257	<img data-content="rdkit/molecule" src="data:image/png;base64,iVBORw0KGgoAAAANSUhEUgAAAMgAAADICAIAAAAiOjnJAAAABmJLR0QA/wD/AP+gvaeTAAAgAElEQVR4nO2deVxUVf/HP3cYdgZEBJVVcEtwwRBFWVzSFMPMivRJ/ZVLPJUGbuWjmfRkPZFL6lNq9DKNJNfMQpEUNRE0NcBEQBEYFxTZFBiGdZbz++PgNA/KNnPvDAP3/fLla+5lON/vwJtzzj333HMYQgh4eNhGoO8EeDonvFg8nMCLxcMJvFg8nMCLxcMJvFg8nMCLxcMJvFg8nMCLxcMJvFg8nMCLxcMJvFg8nMCLxcMJvFg8nMCLxcMJvFg8nMCLxcMJv…	4	394.1805041960001	0.22727272727272727	-3.3199999999999994	169.01148209229075	1	2	3	1	1	0	1	1	2	5	1	2	0.6470759	2.4103227	2.2325923
CN1CCN(c2ccc(Nc3ncc4c(n3)N3CCC(=O)N3C(c3cc(O)ccc3Cl)=C4)cc2)CC1	[0.48002189381499727]	C[C@@H](NC(=O)c1ccc(-c2cc(C)ccccc2[nH+]1CO)SC(C)C(C)N\C)C	0.613380952	<img data-content="rdkit/molecule" src="data:image/png;base64,iVBORw0KGgoAAAANSUhEUgAAAMgAAADICAIAAAAiOjnJAAAABmJLR0QA/wD/AP+gvaeTAAAgAElEQVR4nO2deVxTV9rHn4QkhLDIIghoFZVxoVCoAlqQIopSNdQFqTCddNGCtvpSp9bi1kGnWmnHVrStbWqtYrFaXGrRgoq7ooNEBQUFRREXZBGQnWz3vH8ciBSVJbkLMOf78Y/kenOeJx9+Offcc5+FhxACAoFu+Fw7QOiZEGERGIEIi8AIRFgERiDCIjACERaBEYiwCIxAhEVgBCIsAiMQYREYgQiLwAhEWARGIMIiMAIRFoERiLAIjECERWAEIiwCIxBhE…	2	416.23662474809	0.43478260869565216	-1.8599999999999994	178.5571209594154	1	1	2	1	0	0	0	3	0	4	4	7	0.8315123	3.312619	3.8945403
CN1CCN(c2ccc(Nc3ncc4c(n3)N3CCC(=O)N3C(c3cc(O)ccc3Cl)=C4)cc2)CC1	[0.4793842770753161]	OPC(C1C=O)N=C(OC(N)=C1C(C)Nc1ccccc1OC)C(F)F	0.6404285710000001	<img data-content="rdkit/molecule" src="data:image/png;base64,iVBORw0KGgoAAAANSUhEUgAAAMgAAADICAIAAAAiOjnJAAAABmJLR0QA/wD/AP+gvaeTAAAd2ElEQVR4nO2deVyUVfv/PzMMm4C4sKgsaabiGgpu8eAOPiYuqVQaWFppaalURta3XJ9CU8Of2wvLte15LJXGkBQKy3KLxVwRkBABZR/WAQbm+v1xENEQx5n7MIyv837xxz3DfV/nYvjMuc+5znWuW0ZEEAikRm5sBwSPJkJYAi4IYQm4IIQl4IIQloALQlgCLghhCbgghCXgghCWgAtCWAIuCGEJuCCEJeCCEJaAC0JYAi4IYQm4IIQl4IIQloALQlgCLghhC…	2	387.11594919	0.375	-2.2499999999999996	150.6858431208411	0	1	1	0	1	0	1	4	0	7	3	7	0.8024931	2.1887517	1.5974399
CO[C@@H]1[C@H](N(C)C(=O)c2ccccc2)C[C@H]2O[C@]1(C)n1c3ccccc3c3c4c(c5c6ccccc6n2c5c31)C(=O)NC4	[0.47734806629834253]	SCC(OCN1n2cccc2c(NC)ccc2N)nc12	0.610142857	<img data-content="rdkit/molecule" src="data:image/png;base64,iVBORw0KGgoAAAANSUhEUgAAAMgAAADICAIAAAAiOjnJAAAABmJLR0QA/wD/AP+gvaeTAAAa7klEQVR4nO2deVyU1f7HPzPDDMMmpiYigksGCWkpgikYdePlkqiljeWCqRm9kn5ot3sDMyVtQ+sqaaa0KYVadLXCRLsQhQOYSm4gLriggKzKKoMwM9/fHw8OhIosc2Ye8Lxf8+I1zzPPnPOdfPcsZ/keCRGBwzE2UnMHwOmacLE4TOBicZjAxeIwgYvFYQIXi8MELhaHCVwsDhO4WBwmcLE4TOBicZjAxeIwgYvFYQIXi8MELhaHCVwsDhO4WBwmcLE4TOBic…	3	291.11538116400004	0.3076923076923077	-1.8599999999999999	121.476236233967	0	1	1	0	0	2	2	1	0	7	3	2	0.621105	1.8384684	0.75132334
CN1CCN(c2ccc(Nc3ncc4c(n3)N3CCC(=O)N3C(c3cc(O)ccc3Cl)=C4)cc2)CC1	[0.4765886287625418]	Cc1ccc(NC(=O)Cn2sc3nc(Br)cccc(C)c(C(C)C)cc3s2)nc1C	0.7368095240000001	<img data-content="rdkit/molecule" src="data:image/png;base64,iVBORw0KGgoAAAANSUhEUgAAAMgAAADICAIAAAAiOjnJAAAABmJLR0QA/wD/AP+gvaeTAAAZdUlEQVR4nO3da1RTV9oH8CcBQkK4ijdUUPEOFVu1XqqjVUHrGrzUiqu2pbW14niL0qlSFYvVWmFaHR1nLMxqdaxds3yd2mlttTLeDYhSqIKKgAIqQcBrIFwSSM7zftiYUuR+ziZon98HF+rJc3bCPzvn7Ox9jgwRgRCpyW3dAPJ0omARLihYhAsKFuGCgkW4oGARLihYhAsKFuGCgkW4oGARLihYhAsKFuGCgkW4oGARLihYhAsKFuGCgkW4oGARLihYhAsKF…	3	504.06531552000007	0.3181818181818182	-1.6099999999999999	194.73918992031048	0	1	1	1	0	2	2	0	0	6	1	4	0.8560381	2.6391773	4.0820947
CO[C@@H]1[C@H](N(C)C(=O)c2ccccc2)C[C@H]2O[C@]1(C)n1c3ccccc3c3c4c(c5c6ccccc6n2c5c31)C(=O)NC4	[0.47624309392265196]	CC1=C2c(N[C@@H]2[C@H]2CS(C)N(C(C)C)C)C(OC)c2C(=O)C1	0.448111111	<img data-content="rdkit/molecule" src="data:image/png;base64,iVBORw0KGgoAAAANSUhEUgAAAMgAAADICAIAAAAiOjnJAAAABmJLR0QA/wD/AP+gvaeTAAAgAElEQVR4nO2deVyU1f7HP7MxIKKiKAKKSrhbCCiFg6m55XLNJZfIrfJq6sul8qb3ZpK2UdpL7FeaZplZ3lzSK5bl1sbmMoAkiCyOyL5KMiAwzMz5/XFsGAYYZuZ5hpmp83758sWceZ7zfGE+832+5zzf8z0CQggYDL4R2toAxl8TJiyGVWDCYlgFJiyGVWDCYlgFJiyGVWDCYlgFJiyGVWDCYlgFJiyGVWDCYlgFJiyGVWDCYlgFJiyGVWDCYlgFJiyGVWDCY…	5	326.20279919999996	0.8235294117647058	-0.36000000000000004	136.68252244672263	3	2	5	0	0	0	0	6	4	4	2	5	0.851519	3.0048804	3.9661498
C[C@H]1C=CC(c2nn(C3=CCCC(C(=O)NCc4ccc(P(=O)(O)O)c(P(=O)(O)O)c4)=C3)c3ncnc(N)c23)=CC1	[0.47598012147984536]	CC(C)(/C)c1(C(=O)/C#N)ncc(Cl)c2c1(C)cc(cc(Cl)cc12)C1	0.56107672	<img data-content="rdkit/molecule" src="data:image/png;base64,iVBORw0KGgoAAAANSUhEUgAAAMgAAADICAIAAAAiOjnJAAAABmJLR0QA/wD/AP+gvaeTAAAau0lEQVR4nO2deVQUV/bHb/XCqmALKIoogmIMAiaCxIhxY9yCGjVq3HViVAIal4xKgmEmM1Gc6OgZRWP8GWWcmImjYoSADqi4EYK4ICASRBsQQZC1oVm6u97vj6ctAVm6q14XtO9zcurQ73Tfum2+/erVfffeYhBCQKHwjUhoByjGCRUWhQhUWBQiUGFRiECFRSECFRaFCFRYFCJQYVGIQIVFIQIVFoUIVFgUIlBhUYhAhUUhAhUWhQhUWBQiUGFRiECFRSECF…	3	360.079618556	0.42105263157894735	-1.629999999999999	151.58826021877974	2	1	3	0	0	0	0	2	2	3	0	1	0.5333748	2.6471484	5.6456785
CN1CCN(c2ccc(Nc3ncc4c(n3)N3CCC(=O)N3C(c3cc(O)ccc3Cl)=C4)cc2)CC1	[0.4757442116868798]	C1ccc(-c2cc(Cl)ncc(NS(=O)(=O)C3NC(C(N(C(C)=O)C)c3)C)C2)c1	0.5443571429999999	<img data-content="rdkit/molecule" src="data:image/png;base64,iVBORw0KGgoAAAANSUhEUgAAAMgAAADICAIAAAAiOjnJAAAABmJLR0QA/wD/AP+gvaeTAAAdgklEQVR4nO2de1xUdf7/X4cZ7iOOCAhmXjERL6kpSGKa4WVdzbXULsaaWmpofH+2Gmu7Ret6odSWyjKs1FG3FPOylLe8i1goIAkC3rgpcgeBYYaBmXn//jiIpIZzOWcGxs/z4R8DnPM+7xmfc87nfM778/lwRAQGQ2jsrJ0AwzZhYjFEgYnFEAUmFkMUmFgMUWBiMUSBicUQBSYWQxSYWAxRYGIxRIGJxRAFJhZDFJhYDFFgYjFEgYnFEAUmFkMUmFgMUWBiM…	3	424.13358934	0.47368421052631576	-1.9000000000000004	170.5127482402639	1	2	3	1	0	0	0	3	0	5	2	5	0.84791017	2.355796	4.089281
COc1cc(OC)cc(-c2cc3cnc(NC(C)=O)cc3nc2NC(=O)NC(C)(C)C)c1	[0.475658419792498]	COc1c(C)cc2cc(NC(=O)Nc3[n+]nc3)nc(C)cccc2cc1F	0.640699735	<img data-content="rdkit/molecule" src="data:image/png;base64,iVBORw0KGgoAAAANSUhEUgAAAMgAAADICAIAAAAiOjnJAAAABmJLR0QA/wD/AP+gvaeTAAAZeElEQVR4nO2dfViUVdrA7+FTvj9NMDVF08QElUoFEzNT2cgtTBRdNtOczUzc0kLc3qC0xOuS0mvTZCt1TC2hXdthC7RUAhVFPgT8IEEEEREHYRhgRmBm7vePg7Os4jjMPGcAuX9/eI3M85xzz/DjfD/niBARCEJoLLo7AOLhhMQiuEBiEVwgsQgukFgEF0gsggskFsEFEovgAolFcIHEIrhAYhFcILEILpBYBBdILIILJBbBBRKL4AKJRXCBxCK4QGIRXCCxC…	3	367.14390445608996	0.15789473684210525	-3.5499999999999994	155.21405005087055	1	2	3	2	0	0	0	0	0	5	2	2	0.69899726	1.9606398	4.595545
CN1CCN(c2ccc(Nc3ncc4c(n3)N3CCC(=O)N3C(c3cc(O)ccc3Cl)=C4)cc2)CC1	[0.4756164383561644]	CC(=O)OC[C@H]1ONC(c2ncccc(O)cn2)n2c(C)c2C(C)C(=O)[C@H]1	0.536590909	<img data-content="rdkit/molecule" src="data:image/png;base64,iVBORw0KGgoAAAANSUhEUgAAAMgAAADICAIAAAAiOjnJAAAABmJLR0QA/wD/AP+gvaeTAAAdRklEQVR4nO2daVxTx97HfwlhCcqmIKBWcV9aa92haqE2SqkKavW61Vq1N627vWrRq0+5tmqx1YJ7canGBa291FtEpEWKC9q61rqgfBQKCFI2ZVFQsszzYmKIbEJyTpIj8/34IkzOmfljvsxM5pzzHxEhBAwG14jNHQDjxYSJxeAFJhaDF5hYDF5gYjF4gYnF4AUmFoMXmFgMXmBiMXiBicXgBSYWgxeYWAxeYGIxeIGJxeAFJhaDF5hYDF5gYjF4gYnF4AUmF…	3	373.151194772	0.3888888888888889	-2.78	156.25571215173838	0	3	3	0	0	0	0	4	0	9	2	3	0.84765667	2.3006518	2.5946364
CN1CCN(c2ccc(Nc3ncc4c(n3)N3CCC(=O)N3C(c3cc(O)ccc3Cl)=C4)cc2)CC1	[0.4753289473684211]	N=C(C(=O)c1cc2(cc1Cl)NC(=O)[C@@H]C)CO[C@H](O)n2O	0.51771707	<img data-content="rdkit/molecule" src="data:image/png;base64,iVBORw0KGgoAAAANSUhEUgAAAMgAAADICAIAAAAiOjnJAAAABmJLR0QA/wD/AP+gvaeTAAAdv0lEQVR4nO2de1hU1frHvzPMyF0EQS4igtdErRTlECCmjTwZkJ4SHy/NAcuok51Rsg7nKX6NHS2pY4llmunxhOYNzXSOHtNBU1GUi2EqYN4R5WICIjdhLu/vjz0OiEAKs2ePuD4Pf8xezKz13cyXd6299l7vEhERGAxTIxZaAKNrwozF4AVmLAYvMGMxeIEZi8ELzFgMXmDGYvACMxaDF5ixGLzAjMXgBWYsBi8wYzF4gRmLwQvMWAxeYMZi8AIzFoMXmLEYv…	2	314.05437319600003	0.3333333333333333	-1.5800000000000003	124.64015442818757	1	1	2	1	0	0	0	2	2	7	4	2	0.7791577	2.054815	2.9261494
CN1CCN(c2ccc(Nc3ncc4c(n3)N3CCC(=O)N3C(c3cc(O)ccc3Cl)=C4)cc2)CC1	[0.47506849315068495]	CC1CC(=O)nc2c1cccc(OC)c1NC([C@@H]1C1CC(C2)=N)[NH+]1	0.48569047600000004	<img data-content="rdkit/molecule" src="data:image/png;base64,iVBORw0KGgoAAAANSUhEUgAAAMgAAADICAIAAAAiOjnJAAAABmJLR0QA/wD/AP+gvaeTAAAdX0lEQVR4nO2deVhTV/rHvwlhl0VWEUFBsQVFAetSkXZcsULtYHWwtulYmaHWUaqdKradMa3+6mDtUxnUUar2GRAVsdbRilbF2hH3hWUA6yiKOCACYZGdQHJ+f5wYIyJCcm8WOZ/Hxye5N/e8b8L3nnPuWd5XQAgBg8E1Qn07wHg+YcJi8AITFoMXmLAYvMCExeAFJiwGLzBhMXiBCYvBC0xYDF5gwmLwAhMWgxeYsBi8wITF4AUmLAYvMGExeIEJi8ELTFgMX…	4	326.17372736409004	0.5	-2.2100000000000004	140.80659844379383	1	3	4	1	0	0	0	4	0	5	3	1	0.88883775	3.2221317	2.0944955
C[C@H]1C=CC(c2nn(C3=CCCC(C(=O)NCc4ccc(P(=O)(O)O)c(P(=O)(O)O)c4)=C3)c3ncnc(N)c23)=CC1	[0.47433035714285715]	Oc(N/C1=O)C(O)=C1C(=O)C(-c2c(F)cccc2F)C(Cl)=O	0.5694523810000001	<img data-content="rdkit/molecule" src="data:image/png;base64,iVBORw0KGgoAAAANSUhEUgAAAMgAAADICAIAAAAiOjnJAAAABmJLR0QA/wD/AP+gvaeTAAAdXElEQVR4nO2deVyU1f7HPzMDDJsgCYIiimRW4houKC5cxdxIzd0Kr3oTLa949WYu/Wwqc0uvlzIz7F6Ta1ZXXElvWbgkLqwKigslsqiICIKsA8zM9/fHwXECZJ0zD9R5v/hjzsNzzvnOzGee5yzf7/eREREEAmMjl9oAwe8TISwBF4SwBFwQwhJwQQhLwAUhLAEXhLAEXBDCEnBBCEvABSEsAReEsARcEMIScEEIS8AFISwBF4SwBFwQwhJwQQhLwAUhLAEXh…	2	331.00590647599995	0.15384615384615385	-2.32	126.54779675542525	0	1	1	1	1	0	1	2	0	5	3	4	0.8428774	2.067671	2.531416
CN[C@H]1C[C@@H]2O[C@](C)([C@H]1OC)n1c3ccccc3c3c4c(c5c6ccccc6n2c5c31)[C@H](O)NC4=O	[0.47400442477876104]	COC(=O)c1cc(C(=N\C)c2\C(C(C)C2)c2c(c1)ccc2NC1=O)c(C)c1=C	0.624092593	<img data-content="rdkit/molecule" src="data:image/png;base64,iVBORw0KGgoAAAANSUhEUgAAAMgAAADICAIAAAAiOjnJAAAABmJLR0QA/wD/AP+gvaeTAAAgAElEQVR4nO2deVxUVf/HPzPDDIusDgMCooDhgksiIhYupWip5FL5mMukYqlpomVGi4aWlj2Pj01PWlFq4laSJpJpuKSJ/FxQXEBwRTFA2XdnYJg5vz8OXodhEZh7Z0a875d/eM+cOedc+HCW7/me7xEQQsDDwzZCUzeAp23CC4uHE3hh8XACLyweTuCFxcMJvLB4OIEXFg8n8MLi4QReWDycwAuLhxN4YfFwAi8sHk7ghcXDCbyweDiBFxYPJ/DC4uEEXlg8n…	4	376.178692628	0.34782608695652173	-2.9499999999999993	164.48880883639504	3	1	4	1	0	0	0	3	2	4	1	1	0.67278427	1.7538774	4.541253
Cc1[nH]c(/C=C2\C(=O)Nc3ccc(S(=O)(=O)Cc4c(Cl)cccc4Cl)cc32)c(C)c1C(=O)N1CCC[C@@H]1CN1CCCC1	[0.4731379731379731]	CC(C)CC(C(C)Cl)NC(C)C(C)N(C)C(=O)c1c(C)nncc1C(=O)O	0.602320106	<img data-content="rdkit/molecule" src="data:image/png;base64,iVBORw0KGgoAAAANSUhEUgAAAMgAAADICAIAAAAiOjnJAAAABmJLR0QA/wD/AP+gvaeTAAAbXklEQVR4nO2dfVxUVf7Hv/PE08yoKPKQIKBpgqgoLir4kIpUSFkmumbktlvj+tptajdr9pf1mlotx9p9Sc9Nr3WLXdN2yDLSNNlMRcRcHxBEMRBBRJ4ElOenme/vjzNexgFhBubMvcB5v/gD7r1zz+HO536/55x7z+eIEBEYDEcj5rsCjMEJExaDCkxYDCowYTGowITFoAITFoMKTFgMKjBhMajAhMWgAhMWgwpMWAwqMGExqMCExaACExaDCkxYDCowYTGow…	1	398.20846853200004	0.6842105263157895	-1.7299999999999995	166.04352439872048	0	0	0	1	0	1	1	4	0	5	2	9	0.755123	3.0009122	1.273807
CN1CCN(c2ccc(Nc3ncc4c(n3)N3CCC(=O)N3C(c3cc(O)ccc3Cl)=C4)cc2)CC1	[0.4724972497249725]	COC(OC)c1ccc(C(F)(F)ncc1CC(=O)n1(C)C(OC)CO)c1	0.600287234	<img data-content="rdkit/molecule" src="data:image/png;base64,iVBORw0KGgoAAAANSUhEUgAAAMgAAADICAIAAAAiOjnJAAAABmJLR0QA/wD/AP+gvaeTAAAgAElEQVR4nO2deVyU5fr/P8OwM2yC7Iqg4VYqoJYiix4tTUXE8HcUcDkm1umEuVJ5+mEufXEryp+pR+0r6lHDsiLThNTcNQGXFEVBBWUVQbYBhpm5fn88MCwpDPA888zA83758uXcPPd9X8iHe3uu+7pERAQBAbbR49sAgc6JICwBThCEJcAJgrAEOEEQlgAnCMIS4ARBWAKcIAhLgBMEYQlwgj4rrZTJ5RfKylQfzcViH0tLVloW0FHYEdajmppVDx+O79aN+…	3	373.157503276	0.5294117647058824	-1.7800000000000002	149.99044344383577	0	3	3	1	0	0	0	2	2	6	1	6	0.8618776	2.4145634	3.1553264
CN(C)CC(=O)N1CCC(c2ccc(NC(=O)c3nc(C#N)c[nH]3)c(C3=CCCCC3)c2)CC1	[0.47110055423594616]	COC(=O)Nc1ccc(C)cc1C1[C@H](C)[C@@](C)(C)C(=O)NC(C)(C)C1	0.623095238	<img data-content="rdkit/molecule" src="data:image/png;base64,iVBORw0KGgoAAAANSUhEUgAAAMgAAADICAIAAAAiOjnJAAAABmJLR0QA/wD/AP+gvaeTAAAc/klEQVR4nO2de1iU1b7HfzMMMNwvInfE68YQBQ9KJN5KtDDUbIt5iXoym2rnHtuV0dnntKc69UidbZtN6m70WHvMdh0y9xNb48hNkwwkjYt4V9SUOySXYS7AzO/8sWgYERCZ933X67g+T08P88687+83+GWt37vetb5LgojAYHCNlHYCDPuECYvBC0xYDF5gwmLwAhMWgxeYsBi8wITF4AUmLAYvMGExeIEJi8ELTFgMXmDCYvACExaDF5iwGLzAhMXgBSYsB…	2	346.22564282	0.6	-2.0399999999999996	150.07107536433077	0	1	1	2	1	0	1	2	0	3	2	2	0.6651139	3.5881975	2.8597598
CN1CCN(c2ccc(Nc3ncc4c(n3)N3CCC(=O)N3C(c3cc(O)ccc3Cl)=C4)cc2)CC1	[0.47094298245614036]	CCOc1c(SC)c(CO)c(C)c2c(C(Cl)c(C[S-](=O)OC)c2cco2)cc2C1	0.619642857	<img data-content="rdkit/molecule" src="data:image/png;base64,iVBORw0KGgoAAAANSUhEUgAAAMgAAADICAIAAAAiOjnJAAAABmJLR0QA/wD/AP+gvaeTAAAgAElEQVR4nO2de1zUVfrHP9+B4SqimQZCIqCkkqZCeEFN+5m5gIuuUmqR2Spp26K/tqK23UVzLWq1HV3NRvttoekiZV5bNUgrS9OGvMRFbnJT5A4iMMPAfJ/fHwenCQWGme8XUM/7xcvXa4Yzzzlf58O5POc5zxGICByO1Ci6uwGcOxMuLI4scGFxZIELiyMLXFgcWeDC4sgCFxZHFriwOLLAhcWRBS4sjixwYXFkgQuLIwtcWBxZ4MLiyAIXFkcWuLA4ssCFx…	3	456.08374215991	0.42857142857142855	-1.25	183.027485434666	2	1	3	0	0	0	0	2	4	7	1	7	0.5782126	2.304891	4.205265
CN1CCN(c2ccc(Nc3ncc4c(n3)N3CCC(=O)N3C(c3cc(O)ccc3Cl)=C4)cc2)CC1	[0.4701696770662288]	C1ccc(-n2ccc(CN3CC(/N=O)c4ncn3)c4cc2)nc(C)n1	0.602596758	<img data-content="rdkit/molecule" src="data:image/png;base64,iVBORw0KGgoAAAANSUhEUgAAAMgAAADICAIAAAAiOjnJAAAABmJLR0QA/wD/AP+gvaeTAAAcmElEQVR4nO2daVhUR9bH/5d9FZAAisQFTQBRwag4jkQj4hKDE6OiThI04wIxzjhuSZvRaDJ5xqDRBOOSYNS8rqM8cRJxj8RoXHEXFxRxBVxYG5AWEPq8H6rTtoj07e5bHc1Tv6c/9L1dfaqg/7fuuVWnTklEBIFAaWx+7wYI/pgIYQm4IIQl4IIQloALQlgCLghhCbgghCXgghCWgAtCWAIuCGEJuCCEJeCCEJaAC0JYAi4IYQm4IIQl4IIQloALQlgCLghhC…	4	335.14945816400007	0.29411764705882354	-3.16	144.562413403634	0	4	4	0	0	0	0	1	2	8	0	1	0.78501534	2.1088722	3.230802
CO[C@@H]1[C@H](N(C)C(=O)c2ccccc2)C[C@H]2O[C@]1(C)n1c3ccccc3c3c4c(c5c6ccccc6n2c5c31)C(=O)NC4	[0.46936542669584247]	C[C@@H](SC/Cl)S(=C)(\C(=O)CO)[C@H](C(=O)NC1(C)C)C1=O	0.47786904799999996	<img data-content="rdkit/molecule" src="data:image/png;base64,iVBORw0KGgoAAAANSUhEUgAAAMgAAADICAIAAAAiOjnJAAAABmJLR0QA/wD/AP+gvaeTAAAfFklEQVR4nO2de1yU1brHfzPDZQC5yU1BVMDAvOMmNVEz04rEvKK13Wa5zW3WZnvJg2mJlZX7o0fRzESzLeUpRY8ZdvEkqamZ5ssdlDsiyP06XIa5rvPHCwMC4jC8awZ1fT/zh+9i3vU8M/5mrfU+61lriQghYDCERmxqBxgPJ0xYDCowYTGowITFoAITFoMKTFgMKjBhMajAhMWgAhMWgwpMWAwqMGExqMCExaACExaDCkxYDCowYTGowITFoAITFoMKTFgMK…	1	341.05222779999997	0.6666666666666666	-0.3700000000000002	128.26573195394073	0	1	1	1	0	0	0	2	0	5	3	5	0.8062589	4.316856	0.73343635
C[C@H]1C=CC(c2nn(C3=CCCC(C(=O)NCc4ccc(P(=O)(O)O)c(P(=O)(O)O)c4)=C3)c3ncnc(N)c23)=CC1	[0.46860986547085204]	Cn(c1cnn2c1C1)C(C(O)C[nH+]ncc(F)cc1)c(C)CCCO2	0.511408748	<img data-content="rdkit/molecule" src="data:image/png;base64,iVBORw0KGgoAAAANSUhEUgAAAMgAAADICAIAAAAiOjnJAAAABmJLR0QA/wD/AP+gvaeTAAAgAElEQVR4nO2deViTx9rG7ySEJSBKFAQKiLhgEeuCWhEr1eLWIl2jVaRFbWm1B7SfC1bb0uqpjT3qQbQL1lbReqootge1PS113xUQFKkbO4KyB2VLIPP9MRgCsgTyvgmQ93dxeZHHycwTuJmZ95mZZ3iEEHBwMA1f3w5wdE84YXGwAicsDlbghMXBCpywOFiBExYHK3DC4mAFTlgcrMAJi4MVOGFxsAInLA5W4ITFwQqcsDhYgRMWBytwwuJgBU5YHKzACYuDF…	3	350.19867968009	0.5882352941176471	-2.22	145.99092220538293	0	2	2	0	0	1	1	3	4	6	2	0	0.77826774	2.9188762	0.9546415
C[C@H]1C=CC(c2nn(C3=CCCC(C(=O)NCc4ccc(P(=O)(O)O)c(P(=O)(O)O)c4)=C3)c3ncnc(N)c23)=CC1	[0.4681793027116768]	Cc1c(C)nc(NC(c2ncc(C)c2cc(C(C)C)ccccc(F)cccc1)C2=O)C2	0.63253214	<img data-content="rdkit/molecule" src="data:image/png;base64,iVBORw0KGgoAAAANSUhEUgAAAMgAAADICAIAAAAiOjnJAAAABmJLR0QA/wD/AP+gvaeTAAAgAElEQVR4nO2deVzU5fbHz2zIJqjsCCKgoCAqiwgiojfNysmtUH4mWKZ41ZrUSq7ldbKbRmmJmTe5akZuN8wMNBcwFNFcQgjBFWUHUZRNtlnP74/HprmgsszznYGZ7/vVq9fMd77f85yRz5xnPw8HEYGFhTZcXTvAop+wwmJhBFZYLIzACouFEVhhsTACKywWRmCFxcIIrLBYGIGvawfoER8PSUnA5YK7O6xfD2ZmunbIoNGXiHX8OJw4AUlJcOQIuLvD6tW6d…	3	431.2372908	0.2962962962962963	-3.3399999999999985	189.36099294237792	0	3	3	0	0	0	0	1	2	4	1	1	0.51327837	1.8665427	5.07699
CCS(=O)(=O)c1ccc2c(c1)/C(=C/c1[nH]c3c(c1CCC(N)=O)CCCC3)C(=O)N2	[0.467515923566879]	C(/C(C\c1cc(C(=O)C)cnc1-c1ncc(c1)(C)C)c1)c1O	0.6235	<img data-content="rdkit/molecule" src="data:image/png;base64,iVBORw0KGgoAAAANSUhEUgAAAMgAAADICAIAAAAiOjnJAAAABmJLR0QA/wD/AP+gvaeTAAAZ90lEQVR4nO2de1yT1/3HvwnhFkUQRRQooii03pCLiBAvKK1WcVoc0m3Na86uOu0W53620XU1tVrHprNp1XVsdpZpX77EqR1asYWKiKIo4h25CIqQCCj3ixKSnN8fB9MYIITkeXhi/L5f/pM8J+d8Qz4+53vOc87n8AghgCBMw+c6AMQ2QWEhrIDCQlgBhYWwAgoLYQUUFsIKKCyEFVBYCCugsBBWQGEhrIDCQlgBhYWwAgoLYQUUFsIKKCyEFVBYCCugsBBWQ…	3	296.15247787999994	0.3888888888888889	-2.23	129.8555085542723	1	1	2	0	0	1	1	1	0	4	1	4	0.8284995	2.081931	1.1793407
CN1CCN(c2ccc(Nc3ncc4c(n3)N3CCC(=O)N3C(c3cc(O)ccc3Cl)=C4)cc2)CC1	[0.4659279778393352]	O=C(c1c(C(C(C)O)cc1CCO)CC(O)c1ccccc1Cl)N1C(F)c1	0.68552381	<img data-content="rdkit/molecule" src="data:image/png;base64,iVBORw0KGgoAAAANSUhEUgAAAMgAAADICAIAAAAiOjnJAAAABmJLR0QA/wD/AP+gvaeTAAAaY0lEQVR4nO2deVhTV9rA32zsAiKLoDSACAhUsaBVK0od0LoNS6XFr1VqR1Km0zqWdppWK3S6KH1qtTN1nhm0y7hXxu1xh6AFFVR2QUBAEFFEVCAhkUAgOd8fh6YpQoDkngTx/B7+gOTm3Dfhl/cs95xzWQghoFCYhm3sACgjEyoWhQhULAoRqFgUIlCxKESgYlGIQMWiEIGKRSECFYtCBCoWhQhULAoRqFgUIlCxKESgYlGIQMWiEIGKRSECFYtCBCoWhQhUL…	3	395.12996411600005	0.45	-1.7299999999999995	161.92258300626565	1	1	2	1	1	0	1	5	0	4	3	7	0.7571024	1.579947	3.7576284
CO[C@@H]1[C@H](N(C)C(=O)c2ccccc2)C[C@H]2O[C@]1(C)n1c3ccccc3c3c4c(c5c6ccccc6n2c5c31)C(=O)NC4	[0.4656319290465632]	Clc1c(C(=O)OC2CCCCC[NH+]2)C(O)[C@H](C)Nc2ccccc1C2	0.512903656	<img data-content="rdkit/molecule" src="data:image/png;base64,iVBORw0KGgoAAAANSUhEUgAAAMgAAADICAIAAAAiOjnJAAAABmJLR0QA/wD/AP+gvaeTAAAbr0lEQVR4nO3dd1jT1/4H8E8GW4aCgOJAHIjUur2OahXRq5ZqRfFxFK3jAnXQ4UhrrdjaQX2QUq21wae9ta4aN3qpGq0bquJCCU6GUkFE0IBJSEI+vz8OjfkJhozvSSqe19M/MP3mnCO+8x1nhYeIwDBc49u7AUzjxILFUMGCxVDBgsVQwYLFUMGCxVDBgsVQwYLFUMGCxVDBgsVQwYLFUMGCxVDBgsVQwYLFUMGCxVDBgsVQwYLFUMGCxVDBgsVQwYLFUMGCx…	3	364.15482176009004	0.5263157894736842	-1.5599999999999996	153.0045951734882	1	2	3	0	0	0	0	3	2	5	3	2	0.7837083	3.4961483	1.1431625
CN1CCN(c2ccc(Nc3ncc4c(n3)N3CCC(=O)N3C(c3cc(O)ccc3Cl)=C4)cc2)CC1	[0.46364653243847875]	COC(=O)C(C(C/c1ccccc1[C@](C)(C)nc(Cl)o1)c1ccccc1)cccc1	0.6632428570000001	<img data-content="rdkit/molecule" src="data:image/png;base64,iVBORw0KGgoAAAANSUhEUgAAAMgAAADICAIAAAAiOjnJAAAABmJLR0QA/wD/AP+gvaeTAAAgAElEQVR4nO2daVgUV9bHT3WDIKsIgpC4sYhLXAluCCoD0VFcM+2SBKMS2y1hEn0TEp/JYNbBMSouMWL00SbRGHzcQGWEiBhEBRGMGsQFUAQRFARBtl7O++Fq2WHtpaqrwft7/GAVVfeehn/fe+52DoOIQKFwjUhoAygdEyosCi9QYVF4gQqLwgtUWBReoMKi8AIVFoUXqLAovECFReEFKiwKL1BhUXiBCovCC1RYFF6gwqLwAhUWhReosCi8QIVF4QUqLAovU…	3	423.16012137199994	0.28	-2.849999999999999	182.49282709685207	1	1	2	0	1	0	1	2	0	4	0	1	0.62402177	3.2636423	2.1671288
CN[C@H]1C[C@@H]2O[C@](C)([C@H]1OC)n1c3ccccc3c3c4c(c5c6ccccc6n2c5c31)C(=O)N[C@@H]4O	[0.4622222222222222]	COC1cc(C(C)nccc(ncc2)c2/c(/C2)(F)cccc1O)C(CC2)C(=O)Cl	0.6117671960000001	<img data-content="rdkit/molecule" src="data:image/png;base64,iVBORw0KGgoAAAANSUhEUgAAAMgAAADICAIAAAAiOjnJAAAABmJLR0QA/wD/AP+gvaeTAAAgAElEQVR4nO2deVxU1fvHnzvDjiiLgLuJC+AWiKJ94Rsig0LqL7PQylySxDU1I6dFXL/6I62vWpmCuVCigVo/EkwdFBUSMxYXcMENCGQzQWDYZrjP749D4yQyznIvM8B5v/hj7pl7z3lm+My5557znOdhEBEoFK4R6NsASvuECovCC1RYFF6gwqLwAhUWhReosCi8QIVF4QUqLAovUGFReIEKi8ILVFgUXqDCovACFRaFF6iwKLxAhUXhBSosCi9QYVF4gQqLw…	3	418.1459485279999	0.4090909090909091	-2.31	174.26627449192418	1	2	3	0	0	0	0	4	2	5	1	2	0.62071675	1.4872247	4.2363353
CO[C@@H]1[C@H](N(C)C(=O)c2ccccc2)C[C@H]2O[C@]1(C)n1c3ccccc3c3c4c(c5c6ccccc6n2c5c31)C(=O)NC4	[0.4620879120879121]	ClC(=O)c(N1C(C(F)=Sc1cnccn1)CC(=NCOCC)C)CC1=O	0.588238095	<img data-content="rdkit/molecule" src="data:image/png;base64,iVBORw0KGgoAAAANSUhEUgAAAMgAAADICAIAAAAiOjnJAAAABmJLR0QA/wD/AP+gvaeTAAAbiklEQVR4nO3dd1hUZ74H8O8MXUDFRrWh2FkNiDHBQhJiC2pyozG6oiRWEsNNU4w3uXhNYi+wu3JjwhoxJjHkWXPFXom6qOiAWNAAUgYcCyAwlOkzv/vHQUKMwJRzGIT38/jsM4Fz3nlhv5xz5q0iIgLD8E1s7QowbRMLFiMIFixGECxYjCBYsBhBsGAxgmDBYgTBgsUIggWLEQQLFiMIFixGECxYjCBYsBhBsGAxgmDBYgTBgsUIggWLEQQLFiMIFixGECxYj…	2	402.0928674	0.5	-1.7100000000000002	159.19013320089041	0	2	2	1	0	0	0	2	0	6	1	6	0.7041748	2.1617806	3.014195
CN1CCN(c2ccc(Nc3ncc4c(n3)N3CCC(=O)N3C(c3cc(O)ccc3Cl)=C4)cc2)CC1	[0.46145434663750684]	C1cncc(O-c2n(C)c2[C@H](O)CCC[NH+](OC(=O)C(=O)[C@H]3Cl)c3-c1)Cl	0.45997619	<img data-content="rdkit/molecule" src="data:image/png;base64,iVBORw0KGgoAAAANSUhEUgAAAMgAAADICAIAAAAiOjnJAAAABmJLR0QA/wD/AP+gvaeTAAAcc0lEQVR4nO2de1hU1d7HvzPDHZQcFLkK4h1RM7xQaumbHm+kcQSVFFDMTEXK6six3nPQ7HleEkvUzDzHTNS8UZaYoqJiKioqXghBVFBQLnIRuQ/DML/3jz0hmSHCXrMB1+fx8dmzZ89avz3Ph73XXrPWb8mICByO2MilDoDTNuFicZjAxeIwgYvFYQIXi8MELhaHCVwsDhO4WBwmcLE4TOBicZjAxeIwgYvFYQIXi8MELhaHCVwsDhO4WBwmcLE4TOBicZjAx…	3	404.07745252008993	0.5625	-1.6100000000000003	160.13661240962801	0	3	3	0	0	0	0	5	0	7	2	0	0.694779	4.2913456	1.2559131
C[C@H]1C=CC(c2nn(C3=CCCC(C(=O)NCc4ccc(P(=O)(O)O)c(P(=O)(O)O)c4)=C3)c3ncnc(N)c23)=CC1	[0.46106094808126413]	COc1cc(NC(C)=O)cc(CN2COC(C)C(=O)NC(C#Cl)=c2C)n1	0.663592857	<img data-content="rdkit/molecule" src="data:image/png;base64,iVBORw0KGgoAAAANSUhEUgAAAMgAAADICAIAAAAiOjnJAAAABmJLR0QA/wD/AP+gvaeTAAAbvklEQVR4nO2deVRT19bAdwamAAoKKJaCOKBirQOtBXEERFH04atBHKhVNNpasa21aNf3SvvaCl3aLpaIikM1qFVwKHWoVfQh4tSCYxFxBFFAQKYIYciwvz9OjNaBMtyThHB+yz/CNex9or+ce+659+zDQ0RgMLiGr+8GMIwTJhaDCkwsBhWYWAwqMLEYVGBiMajAxGJQgYnFoAITi0EFJhaDCkwsBhWYWAwqMLEYVGBiMajAxGJQgYnFoAITi0EFJhaDCkwsB…	2	380.1251328320001	0.4117647058823529	-2.54	155.90883222785794	0	1	1	2	0	1	1	1	0	6	2	4	0.6567864	2.8294928	1.2473133
CN1CCN(c2ccc(Nc3ncc4c(n3)N3CCC(=O)N3C(c3cc(O)ccc3Cl)=C4)cc2)CC1	[0.45964125560538116]	OCC(=O)c1cccc(Cl)c1O[C@@](C)CC(=O)C1N(C(=O)NC(C)Cl)C1Cl	0.6064404760000001	<img data-content="rdkit/molecule" src="data:image/png;base64,iVBORw0KGgoAAAANSUhEUgAAAMgAAADICAIAAAAiOjnJAAAABmJLR0QA/wD/AP+gvaeTAAAY50lEQVR4nO2de1yUVf7HP3PhjnIVAgEBQeWnKeAlk1RUpFIMs6WrtF7npT8329W1ydZSV7NZtaLLtk2ZvShXAyv3p1iuiFlqtAWopQSichNBQe4wMzAz5/fHGcdRhJB5Dg87nPdfw8PMOd955j3nnOfMOd9HQggBhyM0UrED4NgmXCwOE7hYHCZwsThM4GJxmMDF4jCBi8VhAheLwwQuFocJXCwOE7hYHCZwsThM4GJxmMDF4jCBi8VhAheLwwQuFocJXCwOE…	2	435.028129716	0.4117647058823529	-1.5399999999999996	171.05177504062112	0	1	1	2	1	0	1	4	0	5	2	8	0.7063558	3.9045231	-0.13576853
COc1cc(Cc2nn([C@@H]3CC[C@@H](N4CCN(C)CC4)CC3)c3ncnc(N)c23)ccc1NC(=O)[C@@H]1C[C@H]1c1ccccc1	[0.4592988710635769]	COC1C2C[NH+](C)CCC(C(C#N)NC)nc(C)oc3cc(ccccccc3oc2=O)C1	0.575730838	<img data-content="rdkit/molecule" src="data:image/png;base64,iVBORw0KGgoAAAANSUhEUgAAAMgAAADICAIAAAAiOjnJAAAABmJLR0QA/wD/AP+gvaeTAAAgAElEQVR4nO2deVzU1frHP7PBsIuiuCEK5r6gpWmmEKK54JahKIHmTcwF9LbIrfTiHtfKsFIv7qhlat1yxSTRXFKTcA0XxAQFVERE2YZZnt8fB0YzHWaG75eZ8XfeL/9A5vs955nhM+f7nOc85zkSIgKHIzRSSxvAeTbhwuKIAhcWRxS4sDiiwIXFEQUuLI4ocGFxRIELiyMKXFgcUeDC4ogCFxZHFLiwOKLAhcURBS4sjihwYXFEgQuLIwpcWBxR4MLiiAIXF…	3	453.24963195608996	0.48	-2.9899999999999993	195.03557857782107	0	2	2	0	1	0	1	5	4	7	2	3	0.84935236	3.5926816	1.7084874
CO[C@@H]1[C@H](N(C)C(=O)c2ccccc2)C[C@H]2O[C@]1(C)n1c3ccccc3c3c4c(c5c6ccccc6n2c5c31)C(=O)NC4	[0.4592511013215859]	Cl(C)C1COC[C@H]2CC[C@@H]2CN(C(=O)N(c1nnc3ccncnc32)C)C2	0.5441173460000001	<img data-content="rdkit/molecule" src="data:image/png;base64,iVBORw0KGgoAAAANSUhEUgAAAMgAAADICAIAAAAiOjnJAAAABmJLR0QA/wD/AP+gvaeTAAAgAElEQVR4nO2deVyU1f7HvzPMwLDJjqIsiSAoRghKKEKClqSUmYK5oNcNb6V4LXX06k+zUifTm6ammGlkGHLVmyR2i64bIBSQ4SjuJioMq4OyDAPMfH9/nGFERJaZ5+EBOu8XL16zPHOe78x85pzznPNdeIgIFArT8Lk2gNIzocKisAIVFoUVqLAorECFRWEFKiwKK1BhUViBCovCClRYFFagwqKwAhUWhRWosCisQIVFYQUqLAorUGFRWIEKi8IKVFgUVqDCo…	4	392.17275172000006	0.6111111111111112	-2.06	162.03577031464673	1	3	4	2	0	0	0	3	2	6	0	1	0.67602724	3.8344436	1.2800512
C[C@@H]1C[C@H]2O[C@@H]2/C=C\C=C\C(=N/OCC(=O)NCC2CCCCC2)Cc2c(Cl)c(O)cc(O)c2C(=O)O1	[0.4584450402144772]	COc1ccccc1COC1C[C@H]2NC(C2C[C@H]2C(OC)Cl)C2=C1	0.549238095	<img data-content="rdkit/molecule" src="data:image/png;base64,iVBORw0KGgoAAAANSUhEUgAAAMgAAADICAIAAAAiOjnJAAAABmJLR0QA/wD/AP+gvaeTAAAatUlEQVR4nO2deVSTV/7GnySEHQRREQSr4IgjUhWUqdqyWJcepdqxWq3jOlVwX9BKbfWHjrh3HKlL1aqtrdYOVE8t9WhVRJZpxaVqKYJWBUFBkSWEJIRs9/fH1YgoCCFv3gTu5/T0kPi+9z5wnve+d/ne7xUQQsBgGBsh3wIYLRNmLAYnMGMxOIEZi8EJzFgMTmDGYnACMxaDE5ixGJzAjMXgBGYsBicwYzE4gRmLwQnMWAxOYMZicAIzFoMTmLEYnMCMxeAEZ…	5	349.144471308	0.5789473684210527	-1.07	147.66231821289125	2	2	4	0	1	0	1	6	4	4	1	6	0.88911057	4.0067945	2.755014
CO[C@@H]1[C@H](N(C)C(=O)c2ccccc2)C[C@H]2O[C@]1(C)n1c3ccccc3c3c4c(c5c6ccccc6n2c5c31)C(=O)NC4	[0.4569499155880698]	Oc1(NC1C[C@H]1C(N(C)C)[C@@H](OC)cccc(O)cc[C@H]c1)c1cccnc1	0.6708333329999999	<img data-content="rdkit/molecule" src="data:image/png;base64,iVBORw0KGgoAAAANSUhEUgAAAMgAAADICAIAAAAiOjnJAAAABmJLR0QA/wD/AP+gvaeTAAAb1klEQVR4nO2deVhTx9rA3yRAWCxbZZFFK263CKIFCxWlKIob7mDrpxFQQVtb6tZiK5rWrSjay61Vi1Uott7rUqu4FITWHVFwQ8XeuuCCgKCCIFsSkvf7YzCXCkZIziQs83t8fMLJycwAP2bmzPIODxGBweAavq4LwGibMLEYVGBiMajAxGJQgYnFoAITi0EFJhaDCkwsBhWYWAwqMLEYVGBiMajAxGJQgYnFoAITi0EFJhaDCkwsBhWYWAwqMLEYVGBiMajAx…	3	384.22871682000005	0.45454545454545453	-1.9899999999999998	166.78630422928487	1	1	2	0	0	1	1	5	0	6	3	5	0.697402	4.0512342	1.3511528
C[C@@H]1C=CC(c2nn(C3=CCCC(C(=O)NCc4ccc(P(=O)(O)O)c(P(=O)(O)O)c4)=C3)c3ncnc(N)c23)=CC1	[0.4565578306585501]	O=C(C(C(=O)c1cccc(Br)cnc2(OC)O)c2ccccc2F)ccc12	0.5426333329999999	<img data-content="rdkit/molecule" src="data:image/png;base64,iVBORw0KGgoAAAANSUhEUgAAAMgAAADICAIAAAAiOjnJAAAABmJLR0QA/wD/AP+gvaeTAAAgAElEQVR4nO2deVxU1fvHnxmGzY1FQEAF2VSwNCQNJTcEw0TSFNMKd7FCscxE+6W4ZEGmYamlJn4Rl8QlFiETMJVVBRRFFGTfZRvZl5m55/fHsXFk2AbuRt73iz9mzr33nIeZz5z1Oc/hIYSAg4Ns+EwbwPHfhBMWByVwwuKgBE5YHJTACYuDEjhhcVACJywOSuCExUEJnLA4KIETFgclcMLioAROWByUIGDaAA4GkIhFZ3Z+jF/3G6Q95m2X0ZNmk1sEV2O9i…	3	431.01684828	0.15	-2.479999999999999	162.98766519170576	2	1	3	0	0	0	0	2	4	5	1	1	0.7360167	2.0106812	2.6705027
C[C@H]1C=CC(c2nn(C3=CCCC(C(=O)NCc4ccc(P(=O)(O)O)c(P(=O)(O)O)c4)=C3)c3ncnc(N)c23)=CC1	[0.4564362001124227]	CC(=O)Nc1cncc(=C(C#N)C(N=O)NC(CN2C(O)(C)C)n2)ncn(C)c1=S	0.550238095	<img data-content="rdkit/molecule" src="data:image/png;base64,iVBORw0KGgoAAAANSUhEUgAAAMgAAADICAIAAAAiOjnJAAAABmJLR0QA/wD/AP+gvaeTAAAcJ0lEQVR4nO2deVhTx/rH3yQsYdWIguCCoIjWDXe5aKEXtb9WqY9cUaxgrxu2+hSr1qa9txb1dkEfq7i1Um2ttrWKuCBqrTxahaJW0apQxQWQisi+KmFJ8v39cSJSRCTJGQE7n4c/YnLOzIt8MjNnzsx7JACIwxEbaXMHwHk+4WJxmMDF4jCBi8VhAheLwwQuFocJXCwOE7hYHCZwsThM4GJxmMDF4jCBi8VhAheLwwQuFocJXCwOE7hYHCZwsThM4GJxmMDF4…	2	433.1644565960001	0.47058823529411764	-2.89	178.51933913507827	0	2	2	1	0	0	0	2	0	11	4	6	0.7577226	3.2973797	0.084356904
CN1CCN(c2ccc(Nc3ncc4c(n3)N3CCC(=O)N3C(c3cc(O)ccc3Cl)=C4)cc2)CC1	[0.4552486187845304]	COC(=O)c1c2c(Br)c(OC(=O)OC3cc(C)ccc(Cl)cc3=O)cc12	0.615155172	<img data-content="rdkit/molecule" src="data:image/png;base64,iVBORw0KGgoAAAANSUhEUgAAAMgAAADICAIAAAAiOjnJAAAABmJLR0QA/wD/AP+gvaeTAAAZwUlEQVR4nO2deVRUR9bAby80m62IEUEWIwp4wBU0YlwIiqMZcYzRdkkCOtFAogguUfPFcRqd0eASgxmXg6PJoHEJZDCBhHFkookYFwYTF1AMCsq+CIg0ay/3+6Owh6BAA69A8P5OTs6jfe++Qn9dVa/qVj0RIgJBCI24swtAdE9ILIILJBbBBRKL4AKJRXCBxCK4QGIRXCCxCC6QWAQXSCyCCyQWwQUSi+ACiUVwgcQiuEBiEVwgsQgukFgEF0gsggskFsEFE…	3	437.950577884	0.16666666666666666	-2.3799999999999994	161.72625290982003	3	0	3	0	0	0	0	1	0	6	0	3	0.67930496	2.8314977	2.965879
CN1CCN(c2ccc(Nc3ncc4c(n3)N3CCC(=O)N3C(c3cc(O)ccc3Cl)=C4)cc2)CC1	[0.4552486187845304]	COC(=O)c1c2c(Br)c(OC(=O)OC3cc(C)ccc(Cl)cc3=O)cc21	0.615155172	<img data-content="rdkit/molecule" src="data:image/png;base64,iVBORw0KGgoAAAANSUhEUgAAAMgAAADICAIAAAAiOjnJAAAABmJLR0QA/wD/AP+gvaeTAAAZwUlEQVR4nO2deVRUR9bAby80m62IEUEWIwp4wBU0YlwIiqMZcYzRdkkCOtFAogguUfPFcRqd0eASgxmXg6PJoHEJZDCBhHFkookYFwYTF1AMCsq+CIg0ay/3+6Owh6BAA69A8P5OTs6jfe++Qn9dVa/qVj0RIgJBCI24swtAdE9ILIILJBbBBRKL4AKJRXCBxCK4QGIRXCCxCC6QWAQXSCyCCyQWwQUSi+ACiUVwgcQiuEBiEVwgsQgukFgEF0gsggskFsEFE…	3	437.950577884	0.16666666666666666	-2.3799999999999994	161.72625290982003	3	0	3	0	0	0	0	1	0	6	0	3	0.67930496	2.8314977	2.965879
CO[C@@H]1[C@H](N(C)C(=O)c2ccccc2)C[C@H]2O[C@]1(C)n1c3ccccc3c3c4c(c5c6ccccc6n2c5c31)C(=O)NC4	[0.45439377085650723]	Cl[C@H]([C@@H](N(C)N1C[C@H]2[NH+](C)C)cc(F)cccc2O)OC1=O	0.50447771	<img data-content="rdkit/molecule" src="data:image/png;base64,iVBORw0KGgoAAAANSUhEUgAAAMgAAADICAIAAAAiOjnJAAAABmJLR0QA/wD/AP+gvaeTAAAgAElEQVR4nO2deVhT19bG35MEwiQioxODWCdAtKAWaVVUWrXi0Dq0Dmix1l7H1rbe1GtFrVepQysOoDjcVq9aP+211rEVbUULggoooiIyigUVkjAHSMj+/jgYEIFCyMk5wfN7eHyyNzt7LeRln509rEURQsDDo2sEbDvA0zbhhcXDCLyweBiBFxYPI/DC4mEEXlg8jMALi4cReGHxMAIvLB5G4IXFwwi8sHgYgRcWDyPwwuJhBF5YPIzAC4uHEXhh8TACLyweR…	2	332.11717382008993	0.5	-1.57	133.19076685377388	0	2	2	1	0	0	0	3	2	4	2	1	0.7729737	3.7786055	1.0130299
CN1CCN(c2ccc(Nc3ncc4c(n3)N3CCC(=O)N3C(c3cc(O)ccc3Cl)=C4)cc2)CC1	[0.4538888888888889]	CNC(=O)N1CC[C@H](N/Nc3(/c(C)ccc3)[NH+]c(=O)cc(Br)c2)ncccc12	0.543028306	<img data-content="rdkit/molecule" src="data:image/png;base64,iVBORw0KGgoAAAANSUhEUgAAAMgAAADICAIAAAAiOjnJAAAABmJLR0QA/wD/AP+gvaeTAAAfVUlEQVR4nO2de1hU1frHvzMMd0HwhgIC4h3EFFGPYUwq5A1SU/RYktVBumhkz0nHxCPqORnWT8H0mHghMfWkSZZmWiih4g3zjhpqcjcualyH68z7+2PBiCjIZfbsAdfn4Y+ZPbPXejd8WXvtd73rfSVEBA5H20jFNoDTNuHC4ggCFxZHELiwOILAhcURBC4sjiBwYXEEgQuLIwhcWBxB4MLiCAIXFkcQuLA4gsCFxREELiyOIHBhcQSBC4sjCFxYHEHgwuIIA…	3	446.10603749609004	0.3157894736842105	-2.3299999999999996	171.85803318191904	1	2	3	3	0	0	0	2	2	5	4	0	0.7965516	2.8039634	3.0093026
CN1CCN(c2ccc(Nc3ncc4c(n3)N3CCC(=O)N3C(c3cc(O)ccc3Cl)=C4)cc2)CC1	[0.4531336661120355]	C(C(=O)c1scc(C)/[NH+](C(N)=C)[nH]c1C1(C(=O)C)C)C1	0.47095238100000003	<img data-content="rdkit/molecule" src="data:image/png;base64,iVBORw0KGgoAAAANSUhEUgAAAMgAAADICAIAAAAiOjnJAAAABmJLR0QA/wD/AP+gvaeTAAAdO0lEQVR4nO2de1RTV9rG3xMIJESuIdyUi4BoQVGROgLVegFtFWt16qXWVIsWnWmLU9uRr53pck3Hrx9ORxtqxw6t1qGd2kq91PuFEa0FtYgVFHFARFSugYhAgASSvN8fJ4ZwEQLk5CRx/xaLtc6bk70f4GHvnX323i+FiEAgGBsO2wII1gkxFoERiLEIjECMRWAEYiwCIxBjERiBGIvACMRYBEYgxiIwAjEWgRGIsQiMQIxFYARiLAIjEGMRGIEYi8AIxFgER…	2	294.12707430009	0.42857142857142855	-1.53	122.46890390788613	1	1	2	0	0	0	0	2	0	5	3	2	0.6650241	4.015475	0.29632643
CO[C@@H]1[C@H](N(C)C(=O)c2ccccc2)C[C@H]2O[C@]1(C)n1c3ccccc3c3c4c(c5c6ccccc6n2c5c31)C(=O)NC4	[0.4530905077262693]	Cn1cccc(C2N3C(C(S(=O)(=O)CNC(C(=O)OC)C(Cl)=O)c3)C[C@H]2)s1	0.543166667	<img data-content="rdkit/molecule" src="data:image/png;base64,iVBORw0KGgoAAAANSUhEUgAAAMgAAADICAIAAAAiOjnJAAAABmJLR0QA/wD/AP+gvaeTAAAXT0lEQVR4nO3deVhTV/oH8DdhiaAoKhTcqBq0dUHBn9qKY4vitDJiQavjKE3tBlbL0Gp1cGnFLijV1uIUbR2lSmf6oGDVEereFnBc0CCKIoImCErBECBsCUlI3t8fl4lWBbPcA0N9Pw9/8OA9S8LXc2/uPecgQEQghG/Cju4A+X2iYBEmKFiECQoWYYKCRZigYBEmKFiECQoWYYKCRZigYBEmKFiECQoWYYKCRZigYBEmKFiECQoWYYKCRZigYBEmKFiECQoWY…	3	434.06111545199997	0.5625	-1.0700000000000003	167.50995431709364	0	3	3	0	0	0	0	4	0	9	1	7	0.757079	3.1072545	0.5666659
CO[C@@H]1[C@H](N(C)C(=O)c2ccccc2)C[C@H]2O[C@]1(C)n1c3ccccc3c3c4c(c5c6ccccc6n2c5c31)C(=O)NC4	[0.45276690888764676]	CC1C(C)[C@@H]1C[C@@H](CN(c1ccoc1)NC1)c(=O)c2ccccc2nc1O	0.6747857140000001	<img data-content="rdkit/molecule" src="data:image/png;base64,iVBORw0KGgoAAAANSUhEUgAAAMgAAADICAIAAAAiOjnJAAAABmJLR0QA/wD/AP+gvaeTAAAgAElEQVR4nO2deVxU9f7/XzPDvqijKKCghBskSu65pZGmmGkqU9cSW7+IXkRNu+SSuKTgT72XSrthFmJJRZZm7ubFBUwRVxC3wCVAEATZYZiZ9++PDx0nFBhmzplh8DwfPXpwjmc+n/fMvOb92d6f90dCRBAR4RupqQ0QaZmIwhIRBFFYIoIgCktEEERhiQiCKCwRQRCFJSIIorBEBEEUloggiMISEQRRWCKCIApLRBBEYYkIgigsEUEQhSUiCKKwRARBFJaII…	4	367.18959166	0.42857142857142855	-2.5999999999999996	158.41643775308836	1	1	2	0	1	1	2	3	0	5	2	3	0.8249041	3.4329054	1.655341
CO[C@@H]1[C@H](N(C)C(=O)c2ccccc2)C[C@H]2O[C@]1(C)n1c3ccccc3c3c4c(c5c6ccccc6n2c5c31)C(=O)NC4	[0.45252637423653524]	O/C(COC(C(C)C(F)/c1C)C(=O)c1CCC)C1=C(C)C(O)N(C)C(=O)C1	0.629642857	<img data-content="rdkit/molecule" src="data:image/png;base64,iVBORw0KGgoAAAANSUhEUgAAAMgAAADICAIAAAAiOjnJAAAABmJLR0QA/wD/AP+gvaeTAAAXEElEQVR4nO2de1jU1dbH11wAERFQkLtpGGYimCipiNfSk2CnTI4+6qCoaXY8mI++UaZQ2lO+p+ORsosUhJhPRzFN0TBfe5TiqICYeUw4igKSCkMichNmGGa9f+xxRNBhLr89M86sz18/Zpi1Nz++s/fae6+1fiJEBIIQGrGlO0DYJiQsggskLIILJCyCCyQsggskLIILJCyCCyQsggskLIILJCyCCyQsggskLIILJCyCCyQsggskLIILJCyCCyQsggskLIILJ…	2	383.21080127999994	0.7	-1.57	159.2327088370542	1	1	2	1	0	0	0	5	0	5	2	6	0.91386986	3.2070625	3.0558515
CO[C@@H]1[C@H](N(C)C(=O)c2ccccc2)C[C@H]2O[C@]1(C)n1c3ccccc3c3c4c(c5c6ccccc6n2c5c31)C(=O)NC4	[0.4517014270032931]	COc1ncc(C(C)(Cl)CC(=O)c1cc(F)ccc1)(Cl)ccc1OCl	0.619395238	<img data-content="rdkit/molecule" src="data:image/png;base64,iVBORw0KGgoAAAANSUhEUgAAAMgAAADICAIAAAAiOjnJAAAABmJLR0QA/wD/AP+gvaeTAAAf/0lEQVR4nO2de1xUVdfH19xgGAREQAUEAeXqDcW0xLQUQ8pMfaMysCyT11Kx9DWerKTnscw+aZJ5Qx9TLC+NVgKWFxJTxCuiIncHVEQQhotyGxhmZr1/bJwQFGFmzpwzuL8fP304u7P3WQO/2Xuftdfei4eIQKEYGj7bBlC6J1RYFEagwqIwAhUWhRGosCiMQIVFYQQqLAojUGFRGIEKi8IIVFgURqDCojACFRaFEaiwKIxAhUVhBCosCiNQYVEYgQqLwghUW…	3	405.01015459999996	0.29411764705882354	-1.5599999999999994	159.65026143281108	1	2	3	0	0	0	0	2	2	4	0	2	0.7622534	1.7481109	3.2277946
CN[C@H]1C[C@@H]2O[C@](C)([C@H]1OC)n1c3ccccc3c3c4c(c5c6ccccc6n2c5c31)[C@H](O)NC4=O	[0.45083798882681564]	NC(=O)N(C)Sc1noc(C)c2C(=S/N2)N2CC(C(C)C2)c1=O	0.550528306	<img data-content="rdkit/molecule" src="data:image/png;base64,iVBORw0KGgoAAAANSUhEUgAAAMgAAADICAIAAAAiOjnJAAAABmJLR0QA/wD/AP+gvaeTAAAdl0lEQVR4nO2daVhT17qAv53EMCmIoIACCqKCKFZRa+XcaiutrXq0w0G9tlStljodzlV5Dt62T1FbabBosVUrTi16a3vSU6+l1WNvtM7DkeBARJDZARABAxKmkOzv/tgxICBT9to70vX+8Mkesr8v8WXtlbXWXotBRKBQ+EYidgKU7gkVi0IEKhaFCFQsChGoWBQiULEoRKBiUYhAxaIQgYpFIQIVi0IEKhaFCFQsChGoWBQiULEoRKBiUYhAxaIQgYpFIQIVi…	3	357.09293146799996	0.5384615384615384	-1.8099999999999998	141.82751919956752	0	3	3	2	0	0	0	2	2	7	3	0	0.7320292	3.08358	-0.3526256
CO[C@@H]1[C@H](N(C)C(=O)c2ccccc2)C[C@H]2O[C@]1(C)n1c3ccccc3c3c4c(c5c6ccccc6n2c5c31)C(=O)NC4	[0.4497742663656885]	Cc1ncc(O)c2cc(C[C@H](C)N/NC)n(C)[C@H]([C@@H]3C(CO3)c2)cc1	0.531356037	<img data-content="rdkit/molecule" src="data:image/png;base64,iVBORw0KGgoAAAANSUhEUgAAAMgAAADICAIAAAAiOjnJAAAABmJLR0QA/wD/AP+gvaeTAAAgAElEQVR4nO2daVxTZ9qH7wQCERBQEBBEsKAoWsWiYkWr1iBSo45a1NGmVltj7Tuiba3puEwc65S01U60rZpql0yrrVQcB+qCqSsK1VLcxQ2tCpHKJmIAyXK/Hx48RIGQ5Zwkyrl+fCCH8yxJ/pxnuxcOIgILC91wHd0BlqcTVlgsjMAKi4URWGGxMAIrLBZGYIXFwgissFgYgRUWCyOwwmJhBFZYLIzACouFEVhhsTACKywWRmCFxcIIrLBYGIEVFgsjsMJiY…	4	344.221226136	0.5263157894736842	-1.8900000000000001	149.1650990228612	0	4	4	0	0	0	0	4	2	6	3	4	0.7878516	2.6202219	2.380362
CN1CCN(c2ccc(Nc3ncc4c(n3)N3CCC(=O)N3C(c3cc(O)ccc3Cl)=C4)cc2)CC1	[0.44921875]	C[C@@H](Sc1cc(Br)c(C)c2)c1[nH+](C2)C(O)C[C@@H](C)c1cccnc1	0.585490476	<img data-content="rdkit/molecule" src="data:image/png;base64,iVBORw0KGgoAAAANSUhEUgAAAMgAAADICAIAAAAiOjnJAAAABmJLR0QA/wD/AP+gvaeTAAAcW0lEQVR4nO2deViTV/bHTxKC7AiyKWgR14piXdCqQ92oqKVWrdhisbRawXEsdoZabG1NHRyH1qVuTzU+Uy049udSqFWolViXYqtUqlhBdABlCcia0GBYEpLz++NqSkFjSN6bAN7Pwx/Jm/c997zhm/ve5dxzeYgIDAbX8C3tAKN7woTFoAITFoMKTFgMKjBhMajAhMWgAhMWgwpMWAwqMGExqMCExaACExaDCkxYDCowYTGowITFoAITFoMKTFgMKjBhMajAh…	3	407.07872290808996	0.42105263157894735	-0.88	156.22449435179075	0	2	2	0	0	1	1	4	0	3	2	4	0.78715086	4.2291913	0.71548426
CN1CCN(c2ccc(Nc3ncc4c(n3)N3CCC(=O)N3C(c3cc(O)ccc3Cl)=C4)cc2)CC1	[0.448945615982242]	C1cc(Cl)c(C#N)cc2c(C(C[NH+]2CCOC2)N/C2=C(ClCl)Cl)NC1C	0.49240925799999996	<img data-content="rdkit/molecule" src="data:image/png;base64,iVBORw0KGgoAAAANSUhEUgAAAMgAAADICAIAAAAiOjnJAAAABmJLR0QA/wD/AP+gvaeTAAAbGElEQVR4nO2deVhTV9rA3xBCBEEFMcgiq7RKraKorYIWFbXVuFTLVMfiVKtYl6EuVapd8rR1oVifSa1VcaygtY4r8lFnWsUNsLggVqwrm7LvewJJSO77/XEjRSoQk5ws9vz+8LmGm3PewC/3nu09l4OIQKHoGwtjB0B5PqFiUYhAxaIQgYpFIQIVi0IEKhaFCFQsChGoWBQiULEoRKBiUYhAxaIQgYpFIQIVi0IEKhaFCFQsChGoWBQiULEoRKBiUYhAxaIQg…	3	437.04639843209003	0.47058823529411764	-0.8699999999999999	171.12695940666995	0	3	3	0	0	0	0	3	2	4	3	1	0.91217273	2.524141	2.7608867
CO[C@@H]1[C@H](N(C)C(=O)c2ccccc2)C[C@H]2O[C@]1(C)n1c3ccccc3c3c4c(c5c6ccccc6n2c5c31)C(=O)NC4	[0.44766780432309444]	C[C@H](c1ccc2ccccc(c12)N1CC(OC)O)NC(C(C)C(C)C)CCC1	0.632416667	<img data-content="rdkit/molecule" src="data:image/png;base64,iVBORw0KGgoAAAANSUhEUgAAAMgAAADICAIAAAAiOjnJAAAABmJLR0QA/wD/AP+gvaeTAAAesklEQVR4nO2de1RTV/bHdyAhCYEAIgr4QINQa1FQsIi2WhC1ClN11Gl9oE5r03Etx3E6TrH9VVE7a5qOWl+tIyojrFrbMq1VtI6ISrVaxYJSRQUtTxFRXnmRhyT3/P44mlJEnvfcG+L5/JXk3py9F3yz73nss48AIQQUCts48e0AxTGhwqIQgQqLQgQqLAoRqLAoRKDCohCBCotCBCosChGosChEoMKiEIEKi0IEKiwKEaiwKESgwqIQgQqLQgQqLAoRqLAoR…	3	384.277678392	0.5833333333333334	-1.6199999999999999	169.78835548923416	2	1	3	0	0	0	0	4	0	4	2	5	0.8057913	1.9274521	2.7675295
CO[C@@H]1[C@H](N(C)C(=O)c2ccccc2)C[C@H]2O[C@]1(C)n1c3ccccc3c3c4c(c5c6ccccc6n2c5c31)C(=O)NC4	[0.4463687150837989]	C[C@H]1cccc(/C)S(=O)(=O)c(C)[C@@H](O)C(N(S(=O)C)C(C)=O)c1	0.573714286	<img data-content="rdkit/molecule" src="data:image/png;base64,iVBORw0KGgoAAAANSUhEUgAAAMgAAADICAIAAAAiOjnJAAAABmJLR0QA/wD/AP+gvaeTAAAeuElEQVR4nO2deVxTx9rHnxNCCIvsoCJQBATFXVyqFPVq3bGiSKtUtC7Vfqqir9Vqa1uq915Lr15FrFa9VYu9VCtF24B4EW1VXCEoFlDZDCKI7EtICGSZ94+DIQKy5SwhzvfDH2YyZ57nyI+ZOXNmnodACAEGQzUcth3A6CdYWBhawMLC0AIWFoYWsLAwtICFhaEFLCwMLWBhYWgBCwtDC1hYGFrAwsLQAhYWhhawsDC0gIWFoQUsLAwtYGFhaAELC0MLWFgYW…	1	363.11741489999997	0.6666666666666666	-0.9900000000000002	140.31402302991847	0	1	1	1	0	0	0	5	0	5	1	2	0.8399987	4.0696406	2.074204
C[C@H]1C=CC(c2nn(C3=CCCC(C(=O)NCc4ccc(P(=O)(O)O)c(P(=O)(O)O)c4)=C3)c3ncnc(N)c23)=CC1	[0.44581005586592176]	OC[C@H](SC(=O)c([NH+]2c1sc(F)c(c1)OC1COC[C@H]1O)C)[C@H]2	0.457	<img data-content="rdkit/molecule" src="data:image/png;base64,iVBORw0KGgoAAAANSUhEUgAAAMgAAADICAIAAAAiOjnJAAAABmJLR0QA/wD/AP+gvaeTAAAdbElEQVR4nO2deVxT17bHVwaCQBSQQRRKGZxwAJS2Kmixir6qkaoVByhq/Sh6vYqtValSL/fKtcVqfXSwbRQreLV9pkUt4kDtdcJZFFRawQFEEZEpzJCEZL0/DgasypCcnRNwfz9+/CQnJ3utQ35n7332XnttHiIChcI2fK4doHROqLAoRKDCohCBCotCBCosChGosChEoMKiEIEKi0IEKiwKEaiwKESgwqIQgQqLQgQqLAoRqLAoRKDCohCBCotCBCosChGos…	3	363.06049431608994	0.5714285714285714	-0.7100000000000002	140.7350843887605	0	2	2	0	0	1	1	5	0	7	3	4	0.76761895	4.169349	0.55172956
C[C@H]1C=CC(c2nn(C3=CCCC(C(=O)NCc4ccc(P(=O)(O)O)c(P(=O)(O)O)c4)=C3)c3ncnc(N)c23)=CC1	[0.4456824512534819]	CC(=O)N1n(S[C@H]2O[C@H](C)C(N/S(=O)COC(OC)c3cnc3)c2=N)C1	0.595388889	<img data-content="rdkit/molecule" src="data:image/png;base64,iVBORw0KGgoAAAANSUhEUgAAAMgAAADICAIAAAAiOjnJAAAABmJLR0QA/wD/AP+gvaeTAAAWIElEQVR4nO3de1SUdf4H8PcMIBcFL9zBG5gmFy+JpiistqGmkac1OZtt2G6mefqhdtzUNivLfhZt1P7cMletLQuvZFvYZioKliwqQwqIg9w0hZlhQLnPDZjP748hdRWImXm+gPZ5HY9nzvB9Ps9Xz3u+z3ee5/s8yIgIjElN3tMdYHcnDhYTgoPFhOBgMSE4WEwIDhYTgoPFhOBgMSE4WEwIDhYTgoPFhOBgMSE4WEwIDhYTgoPFhOBgMSE4WEwIDhYTgoPFh…	3	403.098410772	0.6428571428571429	-1.1500000000000001	157.66701809035075	0	3	3	1	0	0	0	7	0	9	2	9	0.6042324	3.8017695	1.0505968
COc1cc(-c2nn([C@@H]3CC[C@@H](N4CCN(C)CC4)CC3)c3ncnc(N)c23)ccc1NC(=O)OCc1ccccc1	[0.4449152542372881]	Cl(C)C1CC[C@@H]2CC[C@@H]1CN(C(=O)N(c1ncnnccc3nc13)C)C2	0.641406282	<img data-content="rdkit/molecule" src="data:image/png;base64,iVBORw0KGgoAAAANSUhEUgAAAMgAAADICAIAAAAiOjnJAAAABmJLR0QA/wD/AP+gvaeTAAAdS0lEQVR4nO2de1yU1dbH18zADAPDXU0SKSUhNRWho6ApmJAmIOo54JHgdLHISHkV48WDeUhCmI6ZeMnyUr6o6Ylew1JSBKMsLwioKIJgykUBuV8HmIGZ9f6xx4kAuc2zufTu74c/nnmeZ9ZeM/xmP/uy9to8RAQGg2v4g+0A488JExaDCkxYDCowYTGowITFoAITFoMKTFgMKjBhMajAhMWgAhMWgwpMWAwqMGExqMCExaACExaDCkxYDCowYTGowITFoAITF…	4	376.17783710000003	0.6111111111111112	-2.02	156.82267055878185	1	3	4	2	0	0	0	3	2	5	0	2	0.67602724	3.8344436	1.2800512
O=C1Nc2ccc(C(=O)O)cc2/C1=C/c1cc2c([nH]1)CCCC2	[0.4441197954711468]	C(C(C)c1ccccc1)c1nc2c(C=O)cc1C(C)(C)CC2	0.677666667	<img data-content="rdkit/molecule" src="data:image/png;base64,iVBORw0KGgoAAAANSUhEUgAAAMgAAADICAIAAAAiOjnJAAAABmJLR0QA/wD/AP+gvaeTAAAfv0lEQVR4nO2deVhTV/rH3wRIgmxlUVYRRVFwYXBDRMtQcPTRzFSqqKODWmsZO7XRLmPstBod2w52nGnK+NhifzqltdaxVlsUFVFbiwp1qyKLCi6UTRaBEiABQs7vj6O3IQnJTbgnie35/MGjh3vveXP55pz3nvue9+UhhIBC4Rq+rQ2g/DKhwqIQgQqLQgQqLAoRqLAoRKDCohCBCotCBCosChGosChEoMKiEIEKi0IEKiwKEaiwKESgwqIQgQqLQgQqLAoRq…	4	293.177964356	0.4	-1.96	132.1483152825915	1	1	2	0	1	1	2	1	2	2	0	4	0.8130401	2.7941306	1.2254984
CN[C@H]1C[C@@H]2O[C@](C)([C@H]1OC)n1c3ccccc3c3c4c(c5c6ccccc6n2c5c31)[C@H](O)NC4=O	[0.4437639198218263]	COc1CC[n+]([C@@H](C(C)C)c2nnc3ccccc(=O)occ23)cc1	0.568137255	<img data-content="rdkit/molecule" src="data:image/png;base64,iVBORw0KGgoAAAANSUhEUgAAAMgAAADICAIAAAAiOjnJAAAABmJLR0QA/wD/AP+gvaeTAAAgAElEQVR4nO2deVxU1fvHPzPDDMsAAsqiKCioKC6BWpqQpolbaJpp7ik/Q76mCGZfs0xKXym4IJaluKSUS+JWhttXzdzR3FJBRREQRJFNlgFmmJnz++PglVBZ7zLAfb969eqeGc7zzMync8895zzPIyGEQESEbaRCOyDSMBGFJcIJorBEOEEUlggniMIS4QRRWCKcIApLhBNEYYlwgigsEU4QhSXCCaKwRDhBFJYIJ4jCEuEEUVginCAKS4QTRGGJcIIoLBFOE…	3	340.16556798409	0.3684210526315789	-2.7599999999999993	146.78699102111196	0	3	3	0	0	0	0	1	0	5	0	4	0.8078946	2.6009173	4.609763
CN1CCN(c2ccc(Nc3ncc4c(n3)N3CCC(=O)N3C(c3cc(O)ccc3Cl)=C4)cc2)CC1	[0.44321329639889195]	CC(=O)N(C(C)C)c1cccc1(C(Nc1cccc(SC)S(=O)[NH+]2)CCOC2)c1	0.558293093	<img data-content="rdkit/molecule" src="data:image/png;base64,iVBORw0KGgoAAAANSUhEUgAAAMgAAADICAIAAAAiOjnJAAAABmJLR0QA/wD/AP+gvaeTAAAgAElEQVR4nO2dd1yUV9bHzxQGEBSVoqhYsCHGKGJLIEYjZHWDMWpG14IaTbBFjMQEXzeKJS5oXEWj66Kyii1KWAtZY8EWinUQRRGQolJEpaiUYQoz5/3j4jhSp90ZJPf74Y+ZZ57n3sPw45Zz7z2Hg4jAYBgarqkNYDRPmLAYVGDCYlCBCYtBBSYsBhWYsBhUYMJiUIEJi0EFJiwGFZiwGFRgwmJQgQmLQQUmLAYVmLAYVGDCYlCBCYtBBSYsBhWYsBhUYMJiU…	3	435.16448520809	0.47619047619047616	-1.6099999999999994	179.33995180079253	1	2	3	1	0	0	0	3	2	5	2	3	0.57933253	2.5529718	3.3281536
CN1CCN(c2ccc(Nc3ncc4c(n3)N3CCC(=O)N3C(c3cc(O)ccc3Cl)=C4)cc2)CC1	[0.443023902167871]	C[C@@](C)N1CC(C(C)CO)N(C)(=O)N1CC(C)(C(=O)C(C)(C)OC)Cl	0.565111111	<img data-content="rdkit/molecule" src="data:image/png;base64,iVBORw0KGgoAAAANSUhEUgAAAMgAAADICAIAAAAiOjnJAAAABmJLR0QA/wD/AP+gvaeTAAAXs0lEQVR4nO3deVxU5f4H8M8MmyAOYoArKCBkmpKmojIamQIVat7kXr38sPSWpRVmJWam5NWbdk0vaZla1NVyf+VVzLQwF0AJk5RCRTOWVEB2ZJlhm+/vj0OjKcss52HR7/vFH+PMOd/zCJ85y3Oec46CiMCY3JSt3QB2d+JgMSE4WEwIDhYTgoPFhOBgMSE4WEwIDhYTgoPFhOBgMSE4WEwIDhYTgoPFhOBgMSE4WEwIDhYTgoPFhOBgMSE4WEwIDhYTgoPFh…	1	378.215959216	0.8823529411764706	-0.2800000000000001	156.12307780262378	0	1	1	0	0	0	0	4	0	6	1	8	0.70024496	3.7601113	-0.31551415
C[C@H]1C=CC(c2nn(C3=CCCC(C(=O)NCc4ccc(P(=O)(O)O)c(P(=O)(O)O)c4)=C3)c3ncnc(N)c23)=CC1	[0.4430167597765363]	COc1c(c2c(cc(NC1CNC(C)=O)O)C)C(C)CC(=O)C(F)(C)C2	0.5535476189999999	<img data-content="rdkit/molecule" src="data:image/png;base64,iVBORw0KGgoAAAANSUhEUgAAAMgAAADICAIAAAAiOjnJAAAABmJLR0QA/wD/AP+gvaeTAAAd40lEQVR4nO2deViTV/bHTxZCVBbZBQQFcSmirawqWqrFsSrjTEdxqTJtbWVwnGIXlfq0PqmtC7a/Ko5LS622qNWK1gqlWkV0BFvZqrIMqIi4IBSBBEESyHZ+f1wMDEKE5H2z4P08PDzJmzfnnoQvdz33XA4iAoXCNFxjO0Dpm1BhUViBCovCClRYFFagwqKwAhUWhRWosCisQIVFYQUqLAorUGFRWIEKi8IKVFgUVqDCorACFRaFFaiwKKxAhUVhBSosCitQY…	2	366.195485564	0.5789473684210527	-2.31	152.72382063529002	1	1	2	1	0	0	0	3	0	5	3	3	0.60317826	1.9199021	3.7672
CN[C@H]1C[C@@H]2O[C@](C)([C@H]1OC)n1c3ccccc3c3c4c(c5c6ccccc6n2c5c31)[C@H](O)NC4=O	[0.44083006169377453]	COC(OC)[C@@H](C(=O)cc1ncc(=O)cc2C)c1=C(CN(C)[C@H](CO)C)C2	0.5761666670000001	<img data-content="rdkit/molecule" src="data:image/png;base64,iVBORw0KGgoAAAANSUhEUgAAAMgAAADICAIAAAAiOjnJAAAABmJLR0QA/wD/AP+gvaeTAAAgAElEQVR4nO2deVyU1RqA3xmQHUFFRMUFcANUwAUVEgWGFEXTctQwrqWJWUmLKeW18GreJk0j89qdrFtQbpPZzV1xQ0BFwRUVuQoassuwyc7Me/844zgi6/Bt4+88v/6Y+fjmvGeax3POd77zvUeEiEChMI2Y7wpQnk+oWBRWoGJRWIGKRWEFKhaFFahYFFagYlFYgYpFYQUqFoUVqFgUVqBiUViBikVhBSoWhRWoWBRWoGJRWIGKRWEFKhaFFahYFFagYlFYg…	2	376.19982199599997	0.55	-1.9299999999999997	159.5922043651147	1	1	2	0	0	0	0	2	0	7	1	7	0.6547048	3.6909962	2.6435232
C[C@H]1C=CC(c2nn(C3=CCCC(C(=O)NCc4ccc(P(=O)(O)O)c(P(=O)(O)O)c4)=C3)c3ncnc(N)c23)=CC1	[0.43941109852774635]	C(C(C(S)c(C)c(C)c1C(=O)N)c1occ(C)c1)[nH+]1	0.44459523799999995	<img data-content="rdkit/molecule" src="data:image/png;base64,iVBORw0KGgoAAAANSUhEUgAAAMgAAADICAIAAAAiOjnJAAAABmJLR0QA/wD/AP+gvaeTAAAcEUlEQVR4nO2de1RTV/bHdxJeSSCgVgUUAQGfiC0+eC1bUWrV0modadXKtDoO2Kp0dJa/OL+ZKe30FfvrtGnttE3ruMROW8XxFRyRhYrvt628dEQBlYdKUYGQBEKS/fvjYITwEELuI/F8FssVTw737Hvvl3P2OefevQWICBSKvRFybQDFOaHCojACFRaFEaiwKIxAhUVhBCosCiNQYVEYgQqLwghUWBRGoMKiMAIVFoURqLAojECFRWEEKiwKI1BhURiBCovCC…	2	279.11617526809005	0.42857142857142855	-1.49	118.06837428719943	1	1	2	1	0	0	0	2	0	3	3	1	0.61146957	1.805934	3.1175919
CCS(=O)(=O)c1ccc2c(c1)/C(=C/c1[nH]c3c(c1CN1CCOCC1)CCCC3)C(=O)N2	[0.4382640586797066]	COC(=O)c1ccc(C)c(C(O)C(=O)C[C@H]2CCO[C@H](C(N)=O)CC2C)n1	0.600424242	<img data-content="rdkit/molecule" src="data:image/png;base64,iVBORw0KGgoAAAANSUhEUgAAAMgAAADICAIAAAAiOjnJAAAABmJLR0QA/wD/AP+gvaeTAAAVOklEQVR4nO3de1TUZf4H8Pcow02ZBZRRFAQvBKkp5TVAxc1La1DmdlxPynZqi06rTK3hkiYibmtauTuLromVQV4wzqZGeyzFSwriJVEUNcxbLKBxvyow48zn98cXRkKBYb7zNNDv8zr9MY7j5/sM8+Z5vt9nnuebgojAmLX1sHUD2K8TB4sJwcFiQnCwmBAcLCYEB4sJwcFiQnCwmBAcLCYEB4sJwcFiQnCwmBAcLCYEB4sJwcFiQnCwmBAcLCYEB4sJwcFiQ…	2	378.17908655200006	0.5789473684210527	-2.3200000000000003	157.60019075682058	0	1	1	1	0	1	1	4	0	7	2	6	0.7680205	4.1827784	-0.08639169
CN1CCN(c2ccc(Nc3ncc4c(n3)N3CCC(=O)N3C(c3cc(O)ccc3Cl)=C4)cc2)CC1	[0.43823365008384574]	Fc1cn(Sc2nnc(C3CC2)sc3no2)cc2c(Cl)ccc1	0.59897771	<img data-content="rdkit/molecule" src="data:image/png;base64,iVBORw0KGgoAAAANSUhEUgAAAMgAAADICAIAAAAiOjnJAAAABmJLR0QA/wD/AP+gvaeTAAAgAElEQVR4nO2daVhUR7rH/6cbmn2VXRFEo4JGVHCJosbYxojGuVkwLg/XiYloNGK2ESfjIzGbbTQjyUy8QWMcJk4yEueakMToYBIzqHFpEBRQEBCUvdnpBeil7ociLQI20H1OL7nn9/ChKepUvd38u9a33mIIIeDhYRuBpQ3g+W3CC4uHE3hh8XACLyweTuCFxcMJvLB4OIEXFg8n8MLi4QReWDycwAuLhxN4YfFwAi8sHk7ghcXDCbyweDiBFxYPJ/DC4uEEX…	4	367.99685883999996	0.21428571428571427	-1.5099999999999993	144.63873089059445	0	3	3	0	0	1	1	1	4	7	0	0	0.5155958	1.9473693	3.3887486
CN[C@H]1C[C@@H]2O[C@](C)([C@H]1OC)n1c3ccccc3c3c4c(c5c6ccccc6n2c5c31)[C@H](O)NC4=O	[0.43817052512704685]	N#CC1CO[C@@H]nccc2ccc(Cl)c(NC(=O)N-3ccnc3C2)cn1	0.5704971910000001	<img data-content="rdkit/molecule" src="data:image/png;base64,iVBORw0KGgoAAAANSUhEUgAAAMgAAADICAIAAAAiOjnJAAAABmJLR0QA/wD/AP+gvaeTAAAfqElEQVR4nO2de1xU1fr/nz1clYtxUwYUFQFFE1FCEBBESbPQ7CilpvFNk9AUtexwKk+YqY2mRun34BxOX0PCC5r9Ii9H8QIoKnExFUSHuHgZROVOXGeY5/fHmgZE5DLM3nuQ9X7xx8xmz1rPzHxm7bXXei4MIgKFomkEfBtAeT6hwqKwAhUWhRWosCisQIVFYQUqLAorUGFRWIEKi8IKVFgUVqDCorACFRaFFaiwKKxAhUVhBSosCitQYVFYgQqLwgpUWBRWo…	3	369.08667636800004	0.17647058823529413	-3.0199999999999996	154.41032159922372	0	2	2	1	0	1	1	1	2	7	1	0	0.8107776	2.4665444	1.0272372
CO[C@@H]1[C@H](N(C)C(=O)c2ccccc2)C[C@H]2O[C@]1(C)n1c3ccccc3c3c4c(c5c6ccccc6n2c5c31)C(=O)NC4	[0.438164521544488]	COC(=O)O/NC(Cl)NC(=O)N1C[C@H]2C[C@H](O)c12C(C12cccc1)C2	0.568757576	<img data-content="rdkit/molecule" src="data:image/png;base64,iVBORw0KGgoAAAANSUhEUgAAAMgAAADICAIAAAAiOjnJAAAABmJLR0QA/wD/AP+gvaeTAAAYPklEQVR4nO2daVhUR9aATzfQIqAsrhHcQDKCgxvqRCGCivuaPOKMCxFiJMZxUDR+Eh3FmHEiOjGaMY4kcR93UYck+kTMBNnGKI0LiiuLAgKyIy00dPf5flTbtAhtL7dkyXmf/Lh9+95zi/RrVd2qU/eKEBEIQmjETV0AonVCYhFcILEILpBYBBdILIILJBbBBRKL4AKJRXCBxCK4QGIRXCCxCC6QWAQXSCyCCyQWwQUSi+ACiUVwgcQiuEBiEVwgsQgukFgEF…	4	369.10914842	0.625	-1.7699999999999996	149.27208324036968	3	1	4	2	0	0	0	5	0	6	3	4	0.8646494	2.937175	3.9657445
C[C@@H]1C=CC(c2nn(C3=CCCC(C(=O)NCc4ccc(P(=O)(O)O)c(P(=O)(O)O)c4)=C3)c3ncnc(N)c23)=CC1	[0.4376762549351382]	COC(NC(N(C)C)Oc2cc(C)c(N/c(C)nn2)ccc2)cc2C(C(C(=C)C)C)Cl	0.60972619	<img data-content="rdkit/molecule" src="data:image/png;base64,iVBORw0KGgoAAAANSUhEUgAAAMgAAADICAIAAAAiOjnJAAAABmJLR0QA/wD/AP+gvaeTAAAd8ElEQVR4nO2deVzU1frHPzMwMsCwioBroJQi7lqoGJrigmKpqSm/Ruvi5dY10bTkXsswvXrxddM7L7dcriW3blakFpWZS+aSqCm4AILKKgrIwOCwb/P8/jg4kaFs3+98BzzvF398mZnvOc/MfOac52zPIyMicDhCI5faAE77hAuLIwpcWBxR4MLiiAIXFkcUuLA4osCFxREFLiyOKHBhcUSBC4sjClxYHFHgwuKIAhcWRxS4sDiiwIXFEQUuLI4ocGFxRIELi…	2	447.240103008	0.4782608695652174	-2.189999999999999	190.4589957918453	0	2	2	0	0	0	0	4	2	7	2	5	0.5867847	2.7223337	2.0940566
CCS(=O)(=O)c1ccc2c(c1)/C(=C/c1[nH]c3c(c1CN1CCOCC1)CCCC3)C(=O)N2	[0.43700547778454046]	COC(=O)c1ccc(C)c(C(O)C(=O)C[C@H]2COC[C@H](C(N)=O)CCO2)n1	0.621738095	<img data-content="rdkit/molecule" src="data:image/png;base64,iVBORw0KGgoAAAANSUhEUgAAAMgAAADICAIAAAAiOjnJAAAABmJLR0QA/wD/AP+gvaeTAAAVAElEQVR4nO3de1QU590H8O9yXcJFBBEJAUMQMIpiKoh5xRvoMSmEmhqT0BfQIlGLET16etAe+2JttZiGhMYrUWPRqBGNFxKaWiSxwRBJvSEYQSAoIghKQJDLAru/948hhHpZl5l9Atbf5/gHLju/eQa+O/PMM88MKiICY8Zm0tcNYP+dOFhMCA4WE4KDxYTgYDEhOFhMCA4WE4KDxYTgYDEhOFhMCA4WE4KDxYTgYDEhOFhMCA4WE4KDxYTgYDEhOFhMCA4WE…	2	380.15835110800003	0.5555555555555556	-2.3600000000000003	156.34879387193084	0	1	1	1	0	1	1	3	0	8	2	6	0.7680205	4.1827784	-0.08639169
COc1cc(Cc2nn([C@@H]3CC[C@@H](N4CCN(C)CC4)CC3)c3ncnc(N)c23)ccc1NC(=O)[C@@H]1C[C@H]1c1ccccc1	[0.4369287020109689]	NC(C)(Cl)C(Cl)C(=O)N1[C@@](C(NC(=O)[C@H]2C)C(C(c3ccccc3)C2)C)C1	0.63747619	<img data-content="rdkit/molecule" src="data:image/png;base64,iVBORw0KGgoAAAANSUhEUgAAAMgAAADICAIAAAAiOjnJAAAABmJLR0QA/wD/AP+gvaeTAAAdlUlEQVR4nO2deVxU5f7HP7MhIAJCobjvIKa5lBt4XSC00nBpuPeXS5qBWTdK+xXX0tC83qaX1jX7dRXTEPWmjJqJpCZYFrgmggsgLizKJiKLLAPM8vz+eGgiRRyY85wz2vP+g9d45pzn+x3nM99znu37lRFCwOEIjVxqBziPJlxYHCZwYXGYwIXFYQIXFocJXFgcJnBhcZjAhcVhAhcWhwlcWBwmcGFxmMCFxWECFxaHCVxYHCZwYXGYwIXFYQIXFocJXFgcJ…	3	410.14020743199995	0.55	-1.2999999999999998	170.108093618666	0	2	2	2	1	0	1	7	0	3	2	4	0.8438577	3.1486852	2.9587665
CN[C@H]1C[C@@H]2O[C@](C)([C@H]1OC)n1c3ccccc3c3c4c(c5c6ccccc6n2c5c31)[C@H](O)NC4=O	[0.43540125213431985]	C[C@H]1c2ccccc2C[C@H](C1n1cccc1F)C1C(=O)c1=O	0.5186666670000001	<img data-content="rdkit/molecule" src="data:image/png;base64,iVBORw0KGgoAAAANSUhEUgAAAMgAAADICAIAAAAiOjnJAAAABmJLR0QA/wD/AP+gvaeTAAAd7UlEQVR4nO2de1RTV/bHd0gCJLxfIiioVB7iAxVRKhRQcdoqjm1t6qottS/jY1U7A2parE3HMr+idaZ0+ltTQp3W1jV1Ddr+WhRfUBGQ+mZ8oSAPEaEg71eIJCTn98fBNCYQQnJv7kXPZ/mHObm5ZwPf7HPOvufszUEIAYFANTZMG0B4NCHCItACERaBFoiwCLRAhEWgBSIsAi0QYRFogQiLQAtEWARaIMIi0AIRFoEWiLAItECERaAFIiwCLRBhEWiBCItAC…	4	297.11650697199997	0.3333333333333333	-2.23	127.3040834442988	2	0	2	0	1	1	2	3	0	3	0	2	0.6814272	2.939216	3.366047
COc1ccc([C@@H]2Sc3ccccc3N(CCCC3CCCCC3)C(=O)[C@@H]2NC(=O)[C@H](Cc2ccc(O[P@@](=O)(O)OCc3ccccc3)cc2)NC(=O)OC(C)(C)C)cc1	[0.4351515151515152]	Clc1ccc(-n2cc(C[C@H](CO)C3c4c(cccc3C)cc(C4)NC=O)c2=O)cc1	0.687393939	<img data-content="rdkit/molecule" src="data:image/png;base64,iVBORw0KGgoAAAANSUhEUgAAAMgAAADICAIAAAAiOjnJAAAABmJLR0QA/wD/AP+gvaeTAAAcg0lEQVR4nO2deVzU1frHn2GGYV8EXBACLRdIMhXNBTQ1E72OSxilAXUzxUIdveqVe7PrZGqOvm44SC6U9+dFIRUzEy0t10TTqwiIIIkLMoIssu+zfZ/fH0enSRRmO5LOef81wDnPOcx85pzzPed5nsNDRGAwzI1VR3eA8WzChMWgAhMWgwpMWAwqMGExqMCExaACExaDCkxYDCowYTGowITFoAITFoMKTFgMKjBhMajAhMWgAhMWgwpMWAwqMGExqMCExaACE…	4	422.139720276	0.25	-2.8899999999999997	180.26509259010354	2	1	3	2	1	0	1	2	0	3	2	7	0.5771534	3.1165483	2.283008
CO[C@@H]1[C@H](N(C)C(=O)c2ccccc2)C[C@H]2O[C@]1(C)n1c3ccccc3c3c4c(c5c6ccccc6n2c5c31)C(=O)NC4	[0.43329596412556054]	OC(=CN(SC(F)cc1)CCOC(=O)nc(Cl)s2)C1C1nccc2cccc1	0.535521	<img data-content="rdkit/molecule" src="data:image/png;base64,iVBORw0KGgoAAAANSUhEUgAAAMgAAADICAIAAAAiOjnJAAAABmJLR0QA/wD/AP+gvaeTAAAgAElEQVR4nO2de1wTZ9bHT26QcFUQhIgiCEJFRUCtFCsoWHXxVj6iVgVdX0t9uy1aa2u17bLsakVfpeBbX4vWpWirq5ZaQa1dVLoCKkpBEAUNKDe5iNxCCAkkOe8fD6UULXLJzIQ43w9/JJOZOWfIL8+ZeS7ncBARWFi0DZdpB1j0E1ZYLJTACouFElhhsVACKywWSmCFxUIJrLBYKIEVFgslsMJioQRWWCyUwAqLhRJYYbFQAissFkpghcVCCaywWCiBFRYLJ…	3	441.0383893040001	0.2777777777777778	-1.9699999999999993	174.94793726590007	0	3	3	1	0	0	0	3	4	7	1	0	0.81362957	3.0036726	2.2114668
CN1CCN(c2ccc(Nc3ncc4c(n3)N3CCC(=O)N3C(c3cc(O)ccc3Cl)=C4)cc2)CC1	[0.43080357142857145]	COC(=O)/C(=C(Nc(C(C)(C)C1=O)N\C1(C)C)NC(=O)C)Sc1ccc(Br)cc1	0.697777778	<img data-content="rdkit/molecule" src="data:image/png;base64,iVBORw0KGgoAAAANSUhEUgAAAMgAAADICAIAAAAiOjnJAAAABmJLR0QA/wD/AP+gvaeTAAAb4ElEQVR4nO3de1xUdf4/8NcMyAByExUloQDREl3QkADxfluDySBBMWO9leVlCau19aHJqrWxId5+a6nUKn1NKxWRNDNNcQGVkZuCF8QLhqByCeQ+zOX9++Ow04iKw8w5jMTn+fDRYx7MnM95D734nDOf8zmfERERGIZvYmMXwPwxsWAxgmDBYgTBgsUIggWLEQQLFiMIFixGECxYjCBYsBhBsGAxgmDBYgTBgsUIggWLEQQLFiMIFixGECxYjCBYsBhBsGAxg…	2	483.08273941199997	0.45	-1.8399999999999994	183.08351424680487	0	1	1	1	1	0	1	1	0	7	3	6	0.76521504	2.9436114	3.6961489
COc1cc(C2=C(c3cn(COC(C)(C)C)c4ccccc34)CNC2=O)cc(OC)c1OC	[0.42977893368010406]	C1ccncc(O)(C=N\N/[C@]2C=C2c2c(c2ccccc2O)cn2)cc1	0.647869048	<img data-content="rdkit/molecule" src="data:image/png;base64,iVBORw0KGgoAAAANSUhEUgAAAMgAAADICAIAAAAiOjnJAAAABmJLR0QA/wD/AP+gvaeTAAAXIElEQVR4nO3deVSU1/0G8Gdm2AVZRSEuwSUiaqgCKuLBEInVgCEunCoa497GGGi0DSQnFTVG0ZOmmOip2CqiVWpQiQQ0RuMCCCo2BMUCRRFUkB1mRgYEhvv74xrkp4Izw1wQ8/0cT84wvMt3Mg/vcufeOxLGGAjRN2l3F0BeTBQsIgQFiwhBwSJCULCIEBQsIgQFiwhBwSJCULCIEBQsIgQFiwhBwSJCULCIEBQsIgQFiwhBwSJCULCIEBQsIgQFiwhBwSJCU…	4	345.135150784	0.1	-3.249999999999999	150.52017272134987	2	2	4	0	0	0	0	1	0	6	3	4	0.5734949	2.9651315	2.0313349
CN1CCN(c2ccc(Nc3ncc4c(n3)N3CCC(=O)N3C(c3cc(O)ccc3Cl)=C4)cc2)CC1	[0.429770565193061]	N=C([NH+](N1CNC(=O)NC[C@H](C[NH+](C)C)c1ccc(F)cc1O)O)C1	0.48308333299999995	<img data-content="rdkit/molecule" src="data:image/png;base64,iVBORw0KGgoAAAANSUhEUgAAAMgAAADICAIAAAAiOjnJAAAABmJLR0QA/wD/AP+gvaeTAAAgAElEQVR4nO2dd1hUZ/bHv9PoVRAwiCBIIhY0aATEXqNiXV01gMlGgzFRjMbNRF2D2WhEjRuSWBZNnixRUdGfxpKCXRFFRY0NKxGCKKL0zjBzfn+844CoKHDv3Bme+3n4Y+6U8547fOft7zkSIoKICNdIhXZApHkiCkuEF0RhifCCKCwRXhCFJcILorBEeEEUlggviMIS4QVRWCK8IApLhBdEYYnwgigsEV4QhSXCC6KwRHhBFJYIL4jCEuEFUVgivCAKS4QXR…	2	356.1961197201799	0.4666666666666667	-2.43	144.67224512993678	0	2	2	2	0	0	0	2	0	5	7	2	0.73997015	3.5247262	-0.4540742
C[C@H]1C=CC(c2nn(C3=CCCC(C(=O)NCc4ccc(P(=O)(O)O)c(P(=O)(O)O)c4)=C3)c3ncnc(N)c23)=CC1	[0.4280898876404494]	CS(=O)N=C1CO[C@H](C(Cn2nc(C)[nH]nc2)C)Oc2sccc2O1	0.637257576	<img data-content="rdkit/molecule" src="data:image/png;base64,iVBORw0KGgoAAAANSUhEUgAAAMgAAADICAIAAAAiOjnJAAAABmJLR0QA/wD/AP+gvaeTAAAcJ0lEQVR4nO2deVxTV9rHfwmrASIqikArbqC2dkFsxw2qFcfWpepY0LYur1WpVGuttVK3UlvbgSrjOq0w1SKOOuMyOuq4oo6oWClqx1ZU1KoIrsgSSISE5Hn/uDEiApLccyLY8/3wB7n33Oc8mJ/n3nvO8zxHQUQQCFijfNwOCJ5MhLAEXBDCEnBBCEvABSEsAReEsARcEMIScEEIS8AFISwBF4SwBFwQwhJwQQhLwAUhLAEXhLAEXBDCEnBBCEvABSEsAReEs…	3	385.087846088	0.5	-1.9800000000000002	151.49572798140284	0	2	2	0	0	1	1	3	0	9	1	4	0.69917583	3.3248823	3.4575906
C[C@@H]1C=CC(c2nn(C3=CCCC(C(=O)NCc4ccc(P(=O)(O)O)c(P(=O)(O)O)c4)=C3)c3ncnc(N)c23)=CC1	[0.42792792792792794]	COCC[C@@H](C)c1ncc(N)C(=O)C(C(=O)c2cscc2)cc1Cl	0.67997619	<img data-content="rdkit/molecule" src="data:image/png;base64,iVBORw0KGgoAAAANSUhEUgAAAMgAAADICAIAAAAiOjnJAAAABmJLR0QA/wD/AP+gvaeTAAAd6ElEQVR4nO2daVhUR9bHT280ItAisroFV2wUIowKguJCfAzBV6NBfVSivEQcE2yzGTSZpGOWEU3mTWfiGscFcSVxjJptBKMRlCWiRhZREFci0OwI0tB9z/uhSNs2q/S9vTD1e/zQ91K3zmn8U1W3lnN4iAgUCtvwTe0ApWdChUXhBCosCidQYVE4gQqLwglUWBROoMKicAIVFoUTqLAonECFReEEKiwKJ1BhUTiBCovCCVRYFE6gwqJwAhUWhROosCicQIVF4…	2	366.080491148	0.35294117647058826	-1.7599999999999998	149.40604549851557	0	1	1	0	0	1	1	2	0	6	1	6	0.8133403	2.1319742	1.6028094
C[C@@H]1C=CC(c2nn(C3=CCCC(C(=O)NCc4ccc(P(=O)(O)O)c(P(=O)(O)O)c4)=C3)c3ncnc(N)c23)=CC1	[0.4266441821247892]	COc1ncc(NC(=O)NC(C)C)[C@H](C[O-])[C@H](O)c2cn2C(C)(C)s1	0.524166667	<img data-content="rdkit/molecule" src="data:image/png;base64,iVBORw0KGgoAAAANSUhEUgAAAMgAAADICAIAAAAiOjnJAAAABmJLR0QA/wD/AP+gvaeTAAAb30lEQVR4nO2de1xTV7bHf0l4CfJ+yEsQtT7Q0YLWWon11tFBpoAPGqmO2NF+1KoV9TqVadUB29pab+kVp9c6zmjFR0egWuUlClpthepUsCIoCioISMIjgEB4Jdn3j4NIfVAgZxNC9vevk5OTtVbCj73X2WfvtQWEEDAYfCPUdgCM/gkTFoMKTFgMKjBhMajAhMWgAhMWgwpMWAwqMGExqMCExaACExaDCkxYDCowYTGowITFoAITFoMKTFgMKjBhMajAhMWgA…	2	369.16019985991	0.625	-1.71	151.56403975493922	0	2	2	2	0	0	0	3	0	7	3	3	0.6417673	4.9228187	-1.3089689
C[C@@H]1C=CC(c2nn(C3=CCCC(C(=O)NCc4ccc(P(=O)(O)O)c(P(=O)(O)O)c4)=C3)c3ncnc(N)c23)=CC1	[0.4265536723163842]	C1C(OCOC(CCCC2)cc1C(C)=O)sc3cc3ccc(C)Cc1S(=O)c(=O)[C@H]2C1	0.5333654729999999	<img data-content="rdkit/molecule" src="data:image/png;base64,iVBORw0KGgoAAAANSUhEUgAAAMgAAADICAIAAAAiOjnJAAAABmJLR0QA/wD/AP+gvaeTAAAgAElEQVR4nO2daVxTV/7Gf0kgLAIGEIEoyqKI1OKCKBYFlVQccW2hiza1i2ZqR6Ntx+JWU+20RqcqY239YPFfsS4jWq206LSAIChiDUpZRVxwYRUIECBAlvN/cTBSxJjl3oSE+32VG84950ny8DvLPQsNIQQUFERDN7YACvOEMhYFKVDGoiAFylgUpEAZi4IUKGNRkAJlLApSoIxFQQqUsShIgTIWBSlQxqIgBcpYFKRAGYuCFChjUZACZSwKUqCMRUEKlLEoS…	5	462.15346605999997	0.5833333333333334	-1.28	190.39868180414007	1	4	5	0	0	0	0	5	4	6	0	1	0.8293998	2.3087535	4.8637123
CN1CCN(c2ccc(Nc3ncc4c(n3)N3CCC(=O)N3C(c3cc(O)ccc3Cl)=C4)cc2)CC1	[0.42483296213808464]	C(C1c2cnnc(=N/NC(C=O)N=C(C(C)C)ccs3)cc3Oc2=O)nc1	0.565354334	<img data-content="rdkit/molecule" src="data:image/png;base64,iVBORw0KGgoAAAANSUhEUgAAAMgAAADICAIAAAAiOjnJAAAABmJLR0QA/wD/AP+gvaeTAAAbXElEQVR4nO2deVhTV9rA3yTsIIvsoFXRaqWDVWxdCuJCKtYBqRTGukBbt1q1WEf7MLRVdLqI0/ETrVpROxq1VbFuICiK1gVriyjgCiqLAlZkC/uS3LzfHyeNjApmuSeBzvk9+SNPknvOG/jl3nPP8h4BIgKDwTdCQwfA+HPCxGJQgYnFoAITi0EFJhaDCkwsBhWYWAwqMLEYVGBiMajAxGJQgYnFoAITi0EFJhaDCkwsBhWYWAwqMLEYVGBiMajAxGJQgYnFo…	3	386.116109436	0.35294117647058826	-2.8799999999999994	159.70446526190693	0	3	3	0	0	0	0	2	2	10	1	3	0.806631	2.8106866	0.30402187
CN1CCN(c2ccc(Nc3ncc4c(n3)N3CCC(=O)N3C(c3cc(O)ccc3Cl)=C4)cc2)CC1	[0.4247191011235955]	C[C@H]1C[C@@H]1c1cc2nn(c(N)(=O)[C@H]2C)cccccn1	0.498263425	<img data-content="rdkit/molecule" src="data:image/png;base64,iVBORw0KGgoAAAANSUhEUgAAAMgAAADICAIAAAAiOjnJAAAABmJLR0QA/wD/AP+gvaeTAAAcqElEQVR4nO2deVhTV/rHv0kIhFVAsCoKiAsVqJ0qLr9Sa3WwLoO1YlE7mlY7ik5Lw7TaJ0qr6foMjraNWhdcmOLYanEca6otilvFpbZQN6BaAQUriwhIkACB5Pz+ODRSFQwhN/cGz+fxj9yXu3wDX8997znvPUdECAGDYW3EfAtgdE6YsRicwIzF4ARmLAYnMGMxOIEZi8EJzFgMTmDGYnACMxaDE5ixGJzAjMXgBGYsBicwYzE4gRmLwQnMWAxOYMZicAIzF…	3	271.155886228	0.4666666666666667	-1.8799999999999997	117.78416553145664	1	2	3	2	0	0	0	4	2	3	1	1	0.65463006	3.5978475	-0.77651584
CN[C@H]1C[C@@H]2O[C@](C)([C@H]1OC)n1c3ccccc3c3c4c(c5c6ccccc6n2c5c31)C(=O)N[C@@H]4O	[0.4242081447963801]	COC(C)c1nc(I)c1C(C)C(C)(N)C2C([C@H]C2)c2ccccc2	0.643785714	<img data-content="rdkit/molecule" src="data:image/png;base64,iVBORw0KGgoAAAANSUhEUgAAAMgAAADICAIAAAAiOjnJAAAABmJLR0QA/wD/AP+gvaeTAAAYlUlEQVR4nO2de1gTV9rA31y4yEUiiApIUSwKErUK2CoiSLtbRalWsGqp++jWddvdanett3a3Im3dZbX4wbPVPrrWVqsWQSsXRa3UC+CjlYAL0nJZEBRBiwLhDknI+f44GNMQQpKZMwnp+T384ZDJew7ml/c9c2bmDA8hBBQK2/BN3QGKZULFohCBikUhAhWLQgQqFoUIVCwKEahYFCJQsShEoGJRiEDFohCBikUhAhWLQgQqFoUIVCwKEahYFCJQsShEoGJRi…	3	437.108986452	0.5	-0.7200000000000001	158.44992391523007	1	1	2	0	1	0	1	5	0	3	1	6	0.87567246	3.2584274	2.0673532
CN[C@H]1C[C@@H]2O[C@](C)([C@H]1OC)n1c3ccccc3c3c4c(c5c6ccccc6n2c5c31)[C@H](O)NC4=O	[0.42390078917700114]	C1C(CC(OC)c(C=O)c1ccsc(=O)c12C(C(C(C)C)ccccc(C)(C)[C@@H]1Cl)O)C2	0.621809524	<img data-content="rdkit/molecule" src="data:image/png;base64,iVBORw0KGgoAAAANSUhEUgAAAMgAAADICAIAAAAiOjnJAAAABmJLR0QA/wD/AP+gvaeTAAAgAElEQVR4nO2de1hU1frH3xkYriLgBeUmiCWJIgqKyBiYUabhJW0OpXLKjlKZoXZTsxytVNJMvJFDZg1Hj+eQYIKXCtKfIopHVBQQNQYQ5TLchoGBGRj2rN8fy6YJBIHZa2Y8rM/T07PZl3e/G7+s67vexUEIAYXCNlxjO0D534QKi0IEKiwKEaiwKESgwqIQgQqLQgQqLAoRqLAoRKDCohCBCotCBCosChGosChEoMKiEIEKi0IEKiwKEaiwKESgwqIQgQqLQ…	3	478.19445828	0.6153846153846154	-1.1399999999999997	200.74409773245736	2	1	3	0	0	0	0	6	2	5	1	3	0.8013084	2.521594	3.6071534
C[C@@H]1C=CC(c2nn(C3=CCCC(C(=O)NCc4ccc(P(=O)(O)O)c(P(=O)(O)O)c4)=C3)c3ncnc(N)c23)=CC1	[0.42227247032221593]	c1cc(Br)nc(N2C(C2CC(C#N)s2)ccc1OC(F)F)NC(C)C2	0.540464104	<img data-content="rdkit/molecule" src="data:image/png;base64,iVBORw0KGgoAAAANSUhEUgAAAMgAAADICAIAAAAiOjnJAAAABmJLR0QA/wD/AP+gvaeTAAAYk0lEQVR4nO3de1xUZf4H8O9huAnDZQCVmyIIigiSor/VHQ1ZyQuWpolutbjlBUPXS62bmRJqbS/MNXHbbHnVS8PSX6HbFvVrU8MuWoiyoDHcBLwgIxe5CTMDc/3+/jhIpHI/z5nBvu+Xf+hwOM+X8cM5z3nmnOfhEBEIEZqVuQsgDyYKFmGCgkWYoGARJihYhAkKFmGCgkWYoGARJihYhAkKFmGCgkWYoGARJihYhAkKFmGCgkWYoGARJihYhAkKFmGCgkWYo…	3	430.027450704	0.5	-1.53	157.1599518741444	0	3	3	0	0	0	0	5	0	6	1	2	0.801808	2.1568403	2.6582394
CN1CCN(c2ccc(Nc3ncc4c(n3)N3CCC(=O)N3C(c3cc(O)ccc3Cl)=C4)cc2)CC1	[0.4222096956031567]	C[C@H](NC(=O)NC1=C(C)S(=O)=O)C(=O)C(C(C(N)=C)NC(C)C)c1=O	0.604488095	<img data-content="rdkit/molecule" src="data:image/png;base64,iVBORw0KGgoAAAANSUhEUgAAAMgAAADICAIAAAAiOjnJAAAABmJLR0QA/wD/AP+gvaeTAAAgAElEQVR4nO2deVyU1ffHzwwDw74pq4BAgAvpzy01IdHEMsH0q4ALoqmFuQS2KMY3RSv7YolhrqRmWG5gpmDuC4qaGgoqgqCALLKD7MOs5/fHHQcUhGHmeWYGe96v+WOe4zP3HMbP3O2591wWIgIDA9Ww1R0Aw6sJIywGWmCExUALjLAYaIERFgMtMMJioAVGWAy0wAiLgRYYYTHQAiMsBlpghMVAC4ywGGiBERYDLTDCYqAFRlgMtMAIi4EWGGEx0AIjLAZaY…	1	372.146740868	0.5333333333333333	-2.2	147.59480197927553	0	1	1	2	0	0	0	3	0	7	5	5	0.7503036	4.6729393	-0.61363167
C[C@@H]1C=CC(c2nn(C3=CCCC(C(=O)NCc4ccc(P(=O)(O)O)c(P(=O)(O)O)c4)=C3)c3ncnc(N)c23)=CC1	[0.4214365881032548]	OP[N+](=O)N1C(C(=O)NC[C@H](O[NH+](C)C)ccccc(F)cc2=O)C12	0.561570276	<img data-content="rdkit/molecule" src="data:image/png;base64,iVBORw0KGgoAAAANSUhEUgAAAMgAAADICAIAAAAiOjnJAAAABmJLR0QA/wD/AP+gvaeTAAAd8klEQVR4nO2deVxU5f7HP7Ow74gLCgiYIglqoYJyUUNuVxFRMilSUrKL3ix6WebULZfM7kWvGXa7JXQrF35aZC99oWVJorjnjuB2lUV2TGQdloGZ7++PMw6ouADnzBmG5/3ij2fOnHnOZzifec6zfh8JEYHB4Bup2AIYxgkzFkMQmLEYgsCMxRAEZiyGIDBjMQSBGYshCMxYDEFgxmIIAjMWQxCYsRiCwIzFEARmLIYgMGMxBIEZiyEIzFgMQWDGYggCMxZDE…	2	374.11443743018	0.42857142857142855	-1.9999999999999998	144.75546314590704	0	2	2	1	0	0	0	5	0	5	3	4	0.73997015	3.5247262	-0.4540742
COc1ccc([C@@H]2Sc3ccccc3N(CCCC3CCCCC3)C(=O)[C@@H]2NC(=O)[C@H](Cc2ccc(O[P@@](=O)(O)OCc3ccccc3)cc2)NC(=O)OC(C)(C)C)cc1	[0.42108397855866586]	ClCOC(C[C@@H](C)c2cc(C(N2C(=O)CNC(C)C)NCC(C)N)(C)=O)=O	0.542404762	<img data-content="rdkit/molecule" src="data:image/png;base64,iVBORw0KGgoAAAANSUhEUgAAAMgAAADICAIAAAAiOjnJAAAABmJLR0QA/wD/AP+gvaeTAAAaiklEQVR4nO2deVxTV/qHvyEQkH1RWQQExA2Vurd13FBqHSq1To3aDmpHp1HbjuOvLrHbh9bWMdrWaTvVGrXTodVxRot1rNYRsFpRdBRXEERBUSOoRLYgECB5f3/cEKkLS3JvQsJ5Pv5xzXLOqzyce+5Z3iMiIjAYfONg7QAY9gkTiyEITCyGIDCxGILAxGIIAhOLIQhMLIYgMLEYgsDEYggCE4shCEwshiAwsRiCwMRiCAITiyEITCyGIDCxGILAxGIIAhOLI…	1	403.211208184	0.7777777777777778	-1.35	165.34865927781044	0	1	1	1	0	0	0	4	0	7	3	10	0.8142462	3.1779895	1.0598342
CO[C@@H]1[C@H](N(C)C(=O)c2ccccc2)C[C@H]2O[C@]1(C)n1c3ccccc3c3c4c(c5c6ccccc6n2c5c31)C(=O)NC4	[0.42105263157894735]	C[C@H](C)c1ccc(C[NH+]2CC(=C(C(C)C)c2)c(c1C1=O)COC1=O)N	0.536763425	<img data-content="rdkit/molecule" src="data:image/png;base64,iVBORw0KGgoAAAANSUhEUgAAAMgAAADICAIAAAAiOjnJAAAABmJLR0QA/wD/AP+gvaeTAAAgAElEQVR4nO2de0BU1drGn7nAcPHCHYRURA4JCoqYJyU0FcUSK1LwciTMU5BJmJ6v6HRxjtVRs9TpUyLslAfMyktoiKURagJhCl4KNOSDBERBUEDuzDDr+2PROCIwMOw9ew/t31+bxd7rfYd5WGvtdXlfESEEAgJMI+baAYGBiSAsAVYQhCXACoKwBFhBEJYAKwjCEmAFQVgCrCAIS4AVBGEJsIKUdQuXLiErC62tmDABjzzCujkBfsByi7VjB4KCUFWFtjasX…	3	343.20161914409	0.5	-2.1399999999999997	148.4335594088509	0	3	3	0	0	0	0	1	2	4	2	2	0.8367599	3.6169484	1.8953929
CN1CCN(c2ccc(Nc3ncc4c(n3)N3CCC(=O)N3C(c3cc(O)ccc3Cl)=C4)cc2)CC1	[0.4192825112107623]	CC(=C1c(NC(=O)c1ccc(F)ncccc(Cl)c3c2c(F)cc3)ccc2)C(C)C	0.5255	<img data-content="rdkit/molecule" src="data:image/png;base64,iVBORw0KGgoAAAANSUhEUgAAAMgAAADICAIAAAAiOjnJAAAABmJLR0QA/wD/AP+gvaeTAAAgAElEQVR4nO2deVhTx/rH36zIqmHfW1AWdxG3Fr1tFeoWXKpcN3KrVmlre3n6a68N9tpS5VbTzaJXr2IXxdoNaamISkXEQhW1VMVSWVRAlrAEZCchJJnfH2NTBAWynHMIzOfx8YGTOTPvCd8zyzvvzLAQQkAgGBs20wYQBidEWARKIMIiUAIRFoESiLAIlECERaAEIiwCJRBhESiBCItACURYBEogwiJQAhEWgRKIsAiUQIRFoAQiLAIlEGERKIEIi0AJRFgES…	3	426.13104741200004	0.16666666666666666	-3.0499999999999985	179.15004271095162	1	2	3	1	0	0	0	0	2	2	1	1	0.8025615	1.773339	4.715368
C[C@@H]1C=CC(c2nn(C3=CCCC(C(=O)NCc4ccc(P(=O)(O)O)c(P(=O)(O)O)c4)=C3)c3ncnc(N)c23)=CC1	[0.41919191919191917]	N=C1cc(NC(Nc2ncn3ccc(Br)nc3n[n+]2)C(F)C)nncccn1=O	0.55527381	<img data-content="rdkit/molecule" src="data:image/png;base64,iVBORw0KGgoAAAANSUhEUgAAAMgAAADICAIAAAAiOjnJAAAABmJLR0QA/wD/AP+gvaeTAAAbMklEQVR4nO3de1yUVf4H8M/AwAwDw0XEEEhR8X6/X0olJTPEXbyA+SvDlRVFLStcyTJ5bVpAZWppiqv20txKkjQ0cNXVEBV0Ee83dEEEQS4Kw3CZgZn5/v54iCxvMPOcGWDP++UfCDzf54gfnvNczjmPhIjAcWKzsnQDuNaJB4tjggeLY4IHi2OCB4tjggeLY4IHi2OCB4tjggeLY4IHi2OCB4tjggeLY4IHi2OCB4tjggeLY4IHi2OCB4tjggeLY4IHi2OCB…	3	463.06229584009014	0.2	-3.5500000000000007	172.19190014978744	0	3	3	0	0	0	0	2	0	11	3	4	0.6599818	1.4840223	3.2066865
CO[C@@H]1[C@H](N(C)C(=O)c2ccccc2)C[C@H]2O[C@]1(C)n1c3ccccc3c3c4c(c5c6ccccc6n2c5c31)C(=O)NC4	[0.41790193842645385]	CCOc1cnccc1CC(N(c1cccc(CNS(=O)CO)cccc(Br)c2)C2)C1	0.65447619	<img data-content="rdkit/molecule" src="data:image/png;base64,iVBORw0KGgoAAAANSUhEUgAAAMgAAADICAIAAAAiOjnJAAAABmJLR0QA/wD/AP+gvaeTAAAZwklEQVR4nO2daViTV9qAnwQIIMhW9rK4VFHBIlqUDtq6MNV+Ii6jY20BUStjKWWmtWqnts10pxe1ZvRqLY7W4lhaHZdCZdQLcMWlGotKcJBNQAiEVSCQEEjO9+NghlGBkOSYxDz3Dy8MyXmfhDtnf5/DIYQAgugbrqEDQB5PUCyECSgWwgQUC2ECioUwAcVCmIBiIUxAsRAmoFgIE1AshAkoFsIEFAthAoqFMAHFQpiAYiFMQLEQJqBYCBNQLIQJKBbCBBQLY…	3	505.10347485599993	0.34782608695652173	-1.9999999999999991	194.35498584696273	0	2	2	0	0	1	1	2	0	5	2	8	0.7424608	1.7891743	4.7245655
C[C@H]1C=CC(c2nn(C3=CCCC(C(=O)NCc4ccc(P(=O)(O)O)c(P(=O)(O)O)c4)=C3)c3ncnc(N)c23)=CC1	[0.41533180778032036]	CON1CCN(C)[NH+](C)C(C(=C)C2)c(C)cc(C(=O)c(CO)c[C@@H]2)cc1=O	0.589323895	<img data-content="rdkit/molecule" src="data:image/png;base64,iVBORw0KGgoAAAANSUhEUgAAAMgAAADICAIAAAAiOjnJAAAABmJLR0QA/wD/AP+gvaeTAAAbu0lEQVR4nO2deVSV1frHv4fpMCgioAgiGGIg4JjXHLBSwURxuClqA5qaeO0WDZbSpdXRbKW3Vi4y60Z2LerqL0FLw1BzTMUJnAhQUBBEQUERGWU45/n9sY+IqMjwvme/h/Zn8cd5D7D3A+tz9jyoiAgCgdSY8A5A0D4RYglkQYglkAUhlkAWhFgCWRBiCWRBiCWQBSGWQBaEWAJZEGIJZEGIJZAFIZZAFoRYAlkQYglkQYglkAUhlkAWhFgCWRBiCWRBiCWQB…	2	375.21525782809	0.45	-2.06	160.33757547768312	1	1	2	1	0	0	0	2	2	5	2	2	0.7695452	3.4691532	-0.5453564
CN1CCN(c2ccc(Nc3ncc4c(n3)N3CCC(=O)N3C(c3cc(O)ccc3Cl)=C4)cc2)CC1	[0.41529745042492916]	Cc1ccc(N2CC(NC(F)CC)NC(C)n(C)c(OC)ccc2O)cn1	0.6326666670000001	<img data-content="rdkit/molecule" src="data:image/png;base64,iVBORw0KGgoAAAANSUhEUgAAAMgAAADICAIAAAAiOjnJAAAABmJLR0QA/wD/AP+gvaeTAAAbn0lEQVR4nO2deVyU5drHfzPDsCq49sqWKcclUMOAAUWy41IeRfPjkuiJtFIKF9QytVcTPGRpnvdEmSZ6Xl9IPZomGoKpkBuasqhoCIqaCwyLCbIOwwBzvX88OBJuwDz3DIz398Mf47Nc9/WMv7mX676f65YQETgcsZEa2wGOacKFxWECFxaHCVxYHCZwYXGYwIXFYQIXFocJXFgcJnBhcZjAhcVhAhcWhwlcWBwmcGFxmMCFxWECFxaHCVxYHCZwYXGYwIXFY…	2	379.23835341999995	0.5263157894736842	-2.3200000000000003	160.0679095763502	0	1	1	0	0	1	1	3	0	7	3	5	0.8700248	1.7607737	3.989891
CN1CCN(c2ccc(Nc3ncc4c(n3)N3CCC(=O)N3C(c3cc(O)ccc3Cl)=C4)cc2)CC1	[0.4137737961926092]	C[C@H](c1c2cc(C(C(C(F)F)o2)cc2C1=CC1=O)C2)[C@@H](C)C1	0.522981481	<img data-content="rdkit/molecule" src="data:image/png;base64,iVBORw0KGgoAAAANSUhEUgAAAMgAAADICAIAAAAiOjnJAAAABmJLR0QA/wD/AP+gvaeTAAAcxUlEQVR4nO2deVRUR/bH7+tuaFBAoqBsEkWF4BawUUEQUHH7qaOjojGGcYwGjXMkRqN4MjE4ZnKCyRgRV+JKRhOFiFskGdxpcBAb1CirbG7sDYLYDfRSvz8qvumINg396jUx9TmeHHiUdcv0l1pu3XsfgxACCoVrBKYeAOXVhAqLQgQqLAoRqLAoRKDCohCBCotCBCosChGosChEoMKiEIEKi0IEKiwKEaiwKESgwqIQgQqLQgQqLAoRqLAoRKDCohCBCotCB…	4	304.127486256	0.5	-1.7099999999999997	127.76766836512105	3	1	4	0	0	0	0	4	3	2	0	1	0.636376	3.2147348	5.6261353
C[C@@H]1C[C@H]2O[C@@H]2/C=C\C=C\C(=N/OCC(=O)N2CCCC2)Cc2c(Cl)c(O)cc(O)c2C(=O)O1	[0.41253644314868804]	C[C@@H]1Oc2ccc(Cl)cc2CC(=O)CN(C(=O)CO/N)/C([O-])C1	0.480761905	<img data-content="rdkit/molecule" src="data:image/png;base64,iVBORw0KGgoAAAANSUhEUgAAAMgAAADICAIAAAAiOjnJAAAABmJLR0QA/wD/AP+gvaeTAAAZU0lEQVR4nO3deVyU1f4H8M/MsMqigMiiiIh6FfWiYXhdWCxQSRR9BWZqadrl6qtSsxTLCvWlZS43KjFJ9HepxKXEJLSbeEOw0BRxAxUJUTBGHPZ9ne/vj4dGckFhnjPzoOf98o+ZYeY835EPz3qec2REBI4Tm1zfBXCPJx4sjgkeLI4JHiyOCR4sjgkeLI4JHiyOCR4sjgkeLI4JHiyOCR4sjgkeLI4JHiyOCR4sjgkeLI4JHiyOCR4sjgkeLI4JHiyOCR4sj…	2	341.09097293591	0.4666666666666667	-1.6700000000000002	138.41144850041027	0	1	1	1	1	0	1	2	0	6	1	2	0.84323823	2.6641681	2.6548896
CO[C@@H]1[C@H](N(C)C(=O)c2ccccc2)C[C@H]2O[C@]1(C)n1c3ccccc3c3c4c(c5c6ccccc6n2c5c31)C(=O)NC4	[0.411731843575419]	CC(C)c1nc([C@@H](NC2ccc[n+]2)N=C(N)N2nnc(C(C)C)c2)n-1	0.587952381	<img data-content="rdkit/molecule" src="data:image/png;base64,iVBORw0KGgoAAAANSUhEUgAAAMgAAADICAIAAAAiOjnJAAAABmJLR0QA/wD/AP+gvaeTAAAeEklEQVR4nO2de1xU1fr/PzPMcBFQMRFGGVFC9IuWFngLREQxU7SjhaXGz/pqkIngyZKvVmcq82SZiaanMPQIkZ2j53hLscBCA40EvKMoKncREJD7deb5/bHHEW9c994zwHq/ePGa2ZdnPTCfedba6/IsCRGBweAbqb4dYHRNmLAYgsCExRAEJiyGIDBhMQSBCYshCExYDEFgwmIIAhMWQxCYsBiCwITFEAQmLIYgMGExBIEJiyEITFgMQWDCYggCExZDEJiwG…	3	341.20709315609	0.5	-2.68	146.1057052121801	0	2	2	0	0	1	1	2	0	8	2	6	0.55404377	2.427837	3.085916
CO[C@@H]1[C@H](N(C)C(=O)c2ccccc2)C[C@H]2O[C@]1(C)n1c3ccccc3c3c4c(c5c6ccccc6n2c5c31)C(=O)NC4	[0.41146424517593644]	OCC(Nc1ccnc(Cl)cc1=SC(C)c1CCCOC[C@@H]1OC)C(=O)COC	0.585238095	<img data-content="rdkit/molecule" src="data:image/png;base64,iVBORw0KGgoAAAANSUhEUgAAAMgAAADICAIAAAAiOjnJAAAABmJLR0QA/wD/AP+gvaeTAAAgAElEQVR4nO2deVRUV7bGv6JkFmQQFRxwRAFREcEBB1ScsROJmG4bjHSiqMkjw4rPJJrQPmNiTNLBTtKK3RrRdojibCRCohLEsZxQFFTEiUFmCiiKouru98dBRFQo4N4a9P6Wy1V167L3Lvw859wz7C0hIoiI8I2JvgMQeTERhSUiCKKwRARBFJaIIIjCEhEEUVgigiAKS0QQRGGJCIIoLBFBEIUlIgiisEQEQRSWiCCIwhIRBFFYIoIgCktEEERhiQiCKCwRQ…	2	446.1642207719999	0.65	-1.1600000000000004	180.24124066881754	0	1	1	0	0	1	1	4	0	7	3	9	0.7848866	2.5627759	2.0863795
CC1=CCC[C@@H]2[C@@]1(C)CC[C@H](C)[C@@]2(C)CC1=C(O)C(=O)C=C(NCCC(C)C)C1=O	[0.41144901610017887]	CCOC(=O)C[C@@H](C(C1)c(c2(C)C)cc2c1OC(C)N(C)C(C)C)C	0.604833333	<img data-content="rdkit/molecule" src="data:image/png;base64,iVBORw0KGgoAAAANSUhEUgAAAMgAAADICAIAAAAiOjnJAAAABmJLR0QA/wD/AP+gvaeTAAAT7ElEQVR4nO3deVhUZfsH8HsWdiJ3ULEU1NwANXdfRQsxLxVXMlQyZUm8ckztda5ywX0pTVAyvXxLye0y1yBRMdMCgspXQlkMMDFBCA0GWWaAmbl/fzz8Jl6VYZhzHhjr/vyFcOaeB/xylue5z0GCiECI2KQtPQDy90TBIlxQsAgXFCzCBQWLcEHBIlxQsAgXFCzCBQWLcEHBIlxQsAgXFCzCBQWLcEHBIlxQsAgXFCzCBQWLcEHBIlxQsAgXFCzCBQWLcEHBI…	3	349.26169398	0.7619047619047619	-1.29	152.79567117359562	3	0	3	0	0	0	0	3	2	4	0	8	0.7527584	2.4847493	4.4232697
C[C@H]1C=CC(c2nn(C3=CCCC(C(=O)NCc4ccc(P(=O)(O)O)c(P(=O)(O)O)c4)=C3)c3ncnc(N)c23)=CC1	[0.41116173120728927]	COc1cc2cccc([nH]1)c(C)c(=O)S[C@H](C)CC(c1ccccc1)C2	0.675124339	<img data-content="rdkit/molecule" src="data:image/png;base64,iVBORw0KGgoAAAANSUhEUgAAAMgAAADICAIAAAAiOjnJAAAABmJLR0QA/wD/AP+gvaeTAAAgAElEQVR4nO2dd1wU19rHf1sBQUVBEZGiAVG8YhTFRCOaiKJIrlGDLdcYG3Y0xrjGXC95U5TEEq8lumIJ2AiK7VrBEguWKwYrIk1AkSLS3YVdduf94+hmQ91lZ3a9cr4f/3CGmXOehd+e88wzz3kOj2EYUChswze1AZQ3EyosCidQYVE4gQqLwglUWBROoMKicAIVFoUTqLAonECFReEEKiwKJ1BhUTiBCovCCVRYFE6gwqJwAhUWhROEpjaAwhk5OYiLQ0UFv…	4	367.16060004	0.3181818181818182	-2.1999999999999993	159.4484420525711	0	3	3	0	1	0	1	2	2	4	1	2	0.8761587	2.5291193	3.137179
COc1ccccc1-c1ccc2c(c1)NC(=O)/C2=C\c1[nH]c2c(c1CCC(=O)O)CCCC2	[0.4108626198083067]	ClC(C)C(c1cccnc1cc(OC)nccc(Cl)cccc1)cc1	0.652595238	<img data-content="rdkit/molecule" src="data:image/png;base64,iVBORw0KGgoAAAANSUhEUgAAAMgAAADICAIAAAAiOjnJAAAABmJLR0QA/wD/AP+gvaeTAAAe8ElEQVR4nO2daVwUR96A/z0Xt8ghBjmUQ0UhGEXUaIhoYI0KalR00UUTVtEYZY3JiruuL2TNMdGNIcea4LVBhVXQiCAmETVREHQRo6iAIgwEQZDhxmHuej+U6RAEZJjp6Rms5wM/uqam+j/wTHV1VXUVhRACAkHXcNgOgDAwIWIRGIGIRWAEIhaBEYhYBEYgYhEYgYhFYAQiFoERiFgERiBiERiBiEVgBCIWgRGIWARGIGIRGIGIRWAEIhaBEYhYBEYgYhEYg…	2	374.09526861999996	0.2	-2.099999999999999	158.28673667107242	0	1	1	0	0	1	1	2	0	3	0	2	0.8030138	1.574218	4.378789
COc1cc(Cc2nn([C@@H]3CC[C@@H](N4CCN(C)CC4)CC3)c3ncnc(N)c23)ccc1NC(=O)[C@@H]1C[C@H]1c1ccccc1	[0.4090361445783133]	C[C@H]1C(C[NH+](C(C(F)(F)F)=C(N)C[C@H]1C)C1C(C)N)C(=O)OC1	0.475902256	<img data-content="rdkit/molecule" src="data:image/png;base64,iVBORw0KGgoAAAANSUhEUgAAAMgAAADICAIAAAAiOjnJAAAABmJLR0QA/wD/AP+gvaeTAAAgAElEQVR4nO2de1xU5dr3fzMchpMCIiiKppgnUDRGTTYaWiQ9humuDabp1tTQvTNEqwe3ppRP7fDVnSS+JtXWKN/eMt0mbmUrlCUqogPKGRFQUdQB5HwYGGau54+Fw4CADKzDgOv7mT9Yi7XWdS34zX3f67rvdV0SIoKICNtIhXZApG8iCkuEE0RhiXCCKCwRThCFJcIJorBEOEEUlggniMIS4QRRWCKcIApLhBNEYYlwgigsEU4QhSXCCaKwRDhBFJYIJ4jCE…	2	336.18933812008993	0.8	-1.28	133.3584638926975	0	2	2	0	0	0	0	6	2	4	3	1	0.85296667	3.7002795	3.0485797
Cc1[nH]c(/C=C2\C(=O)Nc3ccc(S(=O)(=O)Cc4c(Cl)cccc4Cl)cc32)c(C)c1C(=O)N1CCC[C@@H]1CN1CCCC1	[0.409011117612639]	ClC[C@@H](C(=O)N1CC(N(Br)COC)CO)cc(C(=O)O)C1OC	0.544166667	<img data-content="rdkit/molecule" src="data:image/png;base64,iVBORw0KGgoAAAANSUhEUgAAAMgAAADICAIAAAAiOjnJAAAABmJLR0QA/wD/AP+gvaeTAAAU0klEQVR4nO2de1SUdf7H388Aw0VuA6KgQBmmMqhYGppomouayK6nC60SVHu2A4lGpluYuzqb7dkozWW9HEPz1FTW6la/E1p5BI8mmqWmmaaIdy4KcYu7A8x8fn8840gqiPB852HYz+uvYZh5Pt95vi8+3+/34fl+RiIiMIzSaNRuANM7YbEYIbBYjBBYLEYILBYjBBaLEQKLxQiBxWKEwGIxQmCxGCGwWIwQWCxGCCwWIwQWixECi8UIgcVihMBiMUJgsRghs…	1	414.01932613999986	0.6923076923076923	-0.7100000000000002	147.46234834894122	0	1	1	1	0	0	0	3	0	6	2	9	0.78349376	2.3401902	1.5196042
C[C@@H]1C=CC(c2nn(C3=CCCC(C(=O)NCc4ccc(P(=O)(O)O)c(P(=O)(O)O)c4)=C3)c3ncnc(N)c23)=CC1	[0.408466819221968]	O/C(C)n1ccc(c2cccc(N)c(Br)n(Br)ncc(F)(F)ccnc2)c1	0.664560755	<img data-content="rdkit/molecule" src="data:image/png;base64,iVBORw0KGgoAAAANSUhEUgAAAMgAAADICAIAAAAiOjnJAAAABmJLR0QA/wD/AP+gvaeTAAAaKklEQVR4nO2deVyU1frAn2FmQNlBQFHZRj7J4pJb6aWMLojbKN50LE0sDcerFpLLxc9PEzO9d1JMpKQYuqZpqZQLSzdJiwDFlQBtWAME2cWBiw7bLM/vjxcJERGYObN4z/cvYN73Oc/kt3Pe5ZznsBARKBRNY6TrBCjPJlQsChGoWBQiULEoRKBiUYhAxaIQgYpFIQIVi0IEKhaFCFQsChGoWBQiULEoRKBiUYhAxaIQgYpFIQIVi0IEKhaFCFQsChGoWBQiU…	2	502.9767908040001	0.17647058823529413	-2.0399999999999996	171.76158715814148	0	1	1	0	0	1	1	1	0	6	2	2	0.7653378	1.5833895	3.395605
CN1CCN(c2ccc(Nc3ncc4c(n3)N3CCC(=O)N3C(c3cc(O)ccc3Cl)=C4)cc2)CC1	[0.40841865756541523]	C[C@@H](c1ccc(OCCn2n(=O)ncc(C)cccno2)cc1cc1O)cc1	0.641119048	<img data-content="rdkit/molecule" src="data:image/png;base64,iVBORw0KGgoAAAANSUhEUgAAAMgAAADICAIAAAAiOjnJAAAABmJLR0QA/wD/AP+gvaeTAAAX20lEQVR4nO3de1yUVf4H8O/ADBcFdPGSeENJlMUroquGW66i64VNsjQ1wcpkKWvUamXFfju9bF84q5W4mjn78tLkK1NIDfKet5a8EJDcVcARBUHk5nBnLs/398fBibyMc3kOYPt9v/wD6HnOHOIz5znPec45I0FEIERsDu1dAfLbRMEiXFCwCBcULMIFBYtwQcEiXFCwCBcULMIFBYtwQcEiXFCwCBcULMIFBYtwQcEiXFCwCBcULMIFBYtwQcEiXFCwCBcUL…	3	382.16410518399994	0.25	-3.5499999999999994	162.73023325447656	1	1	2	0	1	0	1	1	0	7	1	4	0.77415365	1.8554202	3.2416935
C[C@@H]1C=CC(c2nn(C3=CCCC(C(=O)NCc4ccc(P(=O)(O)O)c(P(=O)(O)O)c4)=C3)c3ncnc(N)c23)=CC1	[0.40795454545454546]	C(=C(OC)C1cc(C(=O)n2)c2ccccc1=O)c1nccc(=O)c1=O	0.645833333	<img data-content="rdkit/molecule" src="data:image/png;base64,iVBORw0KGgoAAAANSUhEUgAAAMgAAADICAIAAAAiOjnJAAAABmJLR0QA/wD/AP+gvaeTAAAdtElEQVR4nO2df1zN1x/H3/dHpXJTERolhlljk0ylhijNivZlGZnYWJhp++47bmPbte+sXW0sP2buhpZfo29+RYYwFpkkUmYj0g8V0U9K3R/v7x8n15XU/fE53Wud51/dz733fc7t8fqc9/mc836/Dw8RgcHgGr6xO8D4Z8KExaACExaDCkxYDCowYTGowITFoAITFoMKTFgMKjBhMajAhMWgAhMWgwpMWAwqMGExqMCExaACExaDCkxYDCowYTGowITFoAITF…	3	336.074621484	0.1111111111111111	-3.4799999999999995	142.0280369524651	1	2	3	1	0	0	0	1	0	6	0	3	0.7917903	2.095496	0.72723496
COc1ccccc1-n1c(-c2cc(O)ccc2C)cn2c3c(=O)[nH]c(=O)n(C)c3nc12	[0.40736342042755347]	COC(Cl)c1scc(C)[C@@H](C(F)F)c(Cl)cc1NC(=O)CO	0.597666667	<img data-content="rdkit/molecule" src="data:image/png;base64,iVBORw0KGgoAAAANSUhEUgAAAMgAAADICAIAAAAiOjnJAAAABmJLR0QA/wD/AP+gvaeTAAAcP0lEQVR4nO2deVRUR77Hv72z74sgoCgDonFBRowJiUeF6FPUeZmgz1ESt2GMMeSMZqYzc94bJstJyEkciTlZiHNUzCRRXIO7JBoHE0ZtwAVBwIDsAWXrBbrppd4fl7REdrqrF6zP4Q/6cqnfr/t+u6pu3apv8QghYDDMDd/aCTBGJ0xYDCowYTGowITFoAITFoMKTFgMKjBhMajAhMWgAhMWgwpMWAwqMGExqMCExaACExaDCkxYDCowYTGowITFoAITFoMKT…	1	373.01177614	0.46153846153846156	-0.6000000000000001	140.72379270084264	0	1	1	1	0	0	0	2	0	4	2	5	0.7634291	2.4736931	3.2535992
COc1ccc([C@@H]2Sc3ccccc3N(CCCC3CCCCC3)C(=O)[C@@H]2NC(=O)[C@H](Cc2ccc(O[P@@](=O)(O)OCc3ccccc3)cc2)NC(=O)OC(C)(C)C)cc1	[0.4055859137826351]	C(C#C)c2NC(=O)CS[C@@H]1C(=O)C(CNC2=O)cc(C#N)N=N1	0.611715805	<img data-content="rdkit/molecule" src="data:image/png;base64,iVBORw0KGgoAAAANSUhEUgAAAMgAAADICAIAAAAiOjnJAAAABmJLR0QA/wD/AP+gvaeTAAAeNklEQVR4nO3de1xUZf4H8M9wvykiAnIRgRBFQPG24uY1Ny8I6prsmoZ5xRLDLia5W7KluWS1Qv0yUaOk1jZ0DVEU72HmFVBTAYMYRJBLKCAwwgwz398fzziSAsIwhzO4z/vFy9dwmHnOM+NnnvOc55zzHAkRgeN0zUDsCnBPJh4sThA8WJwgeLA4QfBgcYLgweIEwYPFCYIHixMEDxYnCB4sThA8WJwgeLA4QfBgcYLgweIEwYPFCYIHixMEDxYnCB4sThA8W…	2	331.0739102760001	0.42857142857142855	-2.65	136.32821678627246	0	2	2	2	0	0	0	3	2	7	2	1	0.7798985	2.549536	3.6617875
CO[C@@H]1[C@H](N(C)C(=O)c2ccccc2)C[C@H]2O[C@]1(C)n1c3ccccc3c3c4c(c5c6ccccc6n2c5c31)C(=O)NC4	[0.40509915014164305]	C(=CSc1nccnc1F)[C@H](OC(=C)C1c(C)/C(\C)N1C(C)(Cl)Cl)Cl	0.629678571	<img data-content="rdkit/molecule" src="data:image/png;base64,iVBORw0KGgoAAAANSUhEUgAAAMgAAADICAIAAAAiOjnJAAAABmJLR0QA/wD/AP+gvaeTAAAXSUlEQVR4nO3deVQUV74H8F93Q0PLJrJIiIAL4oh70KhB1GcQouLCc1BxJJ7RqNF4WjM5UV9ejjiZPJcz0XTCJG7DMIjjAi6RmJkk4IokLs2ioKwqu+yLLE03Tf/eH0U6HYWGhro04u9z/AOx6t4LfrvurVu3qgSICITwTWjsBpD+iYJFmKBgESYoWIQJChZhgoJFmKBgESYoWIQJChZhgoJFmKBgESYoWIQJChZhgoJFmKBgESYoWIQJChZhgoJFmKBgESYoW…	2	425.02984448800004	0.5	-0.5299999999999998	165.93679024489833	0	1	1	0	0	1	1	4	0	5	0	7	0.7252956	2.673136	0.99137074
COC(=O)C1=C(c2ccccc2)c2ccncc2C1=O	[0.4043186895011169]	OCC(C1ccc2ccncc2[C@@]1C)(O)C[C@@H]1C(=O)[C@]1	0.47483333299999997	<img data-content="rdkit/molecule" src="data:image/png;base64,iVBORw0KGgoAAAANSUhEUgAAAMgAAADICAIAAAAiOjnJAAAABmJLR0QA/wD/AP+gvaeTAAAXqUlEQVR4nO3de1gU1/kH8HeXq6AC4u5CAFFR0WiMl+AF0UShMSKVaBqjQaKNEYMaYmIrDY+KabQFRbNIoaHWC4+FqsGYoCmKKSpgwAa1Uq8oBIGwN7nfll12z++PgysILLswh4u/9/Pwx8wyc2YWvjtz5syZszxCCCDENX5f7wB6PmGwEBMYLMQEBgsxgcFCTGCwEBMYLMQEBgsxgcFCTGCwEBMYLMQEBgsxgcFCTGCwEBMYLMQEBgsxgcFCTGCwEBMYLMQEB…	3	270.113018372	0.375	-1.5199999999999998	117.71413862399925	2	0	2	0	0	1	1	3	0	4	2	4	0.78621817	4.298455	0.4524522
C[C@@H]1C=CC(c2nn(C3=CCCC(C(=O)NCc4ccc(P(=O)(O)O)c(P(=O)(O)O)c4)=C3)c3ncnc(N)c23)=CC1	[0.4032992036405006]	C1ccoc(n2cncc(C(C(Cl)Cl)N)CC2)ccc1C1NC(O)C(O)cc1	0.529309524	<img data-content="rdkit/molecule" src="data:image/png;base64,iVBORw0KGgoAAAANSUhEUgAAAMgAAADICAIAAAAiOjnJAAAABmJLR0QA/wD/AP+gvaeTAAAYbElEQVR4nO3de1hUZR4H8N8MAwPIXQTSEFFDRbB8UmoFNUqRNlo1pTUNcUsuZpLutpGiEa25k+yTs5YiurLPKFoBD6Z2UQE1EVS8pKKQIBfTuCnIdQaHmfntHy/NktkIM+cNxN/n6ekZhzm/8w5+fc8573nPOSJEBEKEJu7tBpD+iYJFuKBgES4oWIQLChbhgoJFuKBgES4oWIQLChbhgoJFuKBgES4oWIQLChbhgoJFuKBgES4oWIQLChbhgoJFuKBgES4oW…	3	426.12254598799996	0.42105263157894735	-1.6099999999999999	173.69615468980598	0	3	3	0	0	0	0	4	0	7	4	4	0.8477846	1.9417101	2.5503273
CO[C@@H]1[C@H](N(C)C(=O)c2ccccc2)C[C@H]2O[C@]1(C)n1c3ccccc3c3c4c(c5c6ccccc6n2c5c31)C(=O)NC4	[0.4020100502512563]	OCC(NC(C12ccc(O)ccc2[C@H]c1)cccc1C)C(c2ccccc1)CC1OC2=C1	0.6474629789999999	<img data-content="rdkit/molecule" src="data:image/png;base64,iVBORw0KGgoAAAANSUhEUgAAAMgAAADICAIAAAAiOjnJAAAABmJLR0QA/wD/AP+gvaeTAAAgAElEQVR4nO2deVzU1frHnxmGHYFJRUBIIBRlcSPTwA1DRAWX1MyLaFlNmUbZxhXzklnXMbv9Ju1qY7mgqNf5iT9DNBREwyXXLEAsVFAWZVGQQRgYZub5/XFw7gSKw8z3zKCc96tXLxy+33OeGT5zzvme8yw8RAQGg2v45jaA8WTChMWgAhMWgwpMWAwqMGExqMCExaACExaDCkxYDCowYTGowITFoAITFoMKTFgMKjBhMajAhMWgAhMWgwpMWAwqMGExqMCEx…	6	428.22256882	0.32142857142857145	-2.819999999999999	189.60897997674044	3	3	6	0	0	0	0	5	2	4	3	2	0.6290199	3.5300424	2.1359565
CO[C@@H]1[C@H](N(C)C(=O)c2ccccc2)C[C@H]2O[C@]1(C)n1c3ccccc3c3c4c(c5c6ccccc6n2c5c31)C(=O)NC4	[0.4018161180476731]	COC(=O)C(C(N)c(C)c1ccnc(C[N+](C)cc1C)cccncc1)c(C)C1Cl	0.5992210960000001	<img data-content="rdkit/molecule" src="data:image/png;base64,iVBORw0KGgoAAAANSUhEUgAAAMgAAADICAIAAAAiOjnJAAAABmJLR0QA/wD/AP+gvaeTAAAf1ElEQVR4nO2deVhU5dvHvzMDyL4osiig4oKI5gKKpiEaWr1yZWpoRbzmEtYvo3p9zcvXLrlSS0wts7QwfxUuibhkallibkilAqmA+gNHQVZBZXPYhpn7/ePBCRXZ5pw5M/p8Lv8Yz5xzn3uY7zz3c57lvmVEBA5HaORSO8B5NOHC4ogCFxZHFLiwOKLAhcURBS4sjihwYXFEgQuLIwpcWBxR4MLiiAIXFkcUuLA4osCFxREFLiyOKHBhcUSBC4sjClxYHFHgw…	2	430.21300533209006	0.43478260869565216	-2.2799999999999994	183.7770029719439	0	2	2	0	0	0	0	4	2	6	1	1	0.81683767	1.9242779	3.1598926
C[C@@H]1C=CC(c2nn(C3=CCCC(C(=O)NCc4ccc(P(=O)(O)O)c(P(=O)(O)O)c4)=C3)c3ncnc(N)c23)=CC1	[0.40124153498871334]	C1ccncc(CNC(c2cccc(C3[C@@](C)C(=O)C)C(Cl)(C)ccc32)=O)n1	0.497663636	<img data-content="rdkit/molecule" src="data:image/png;base64,iVBORw0KGgoAAAANSUhEUgAAAMgAAADICAIAAAAiOjnJAAAABmJLR0QA/wD/AP+gvaeTAAAbJ0lEQVR4nO2de1hTR9rA3yRAuAp4gaKiRVEQFUVWLUXWD6VVkbaisrXaiFUbt6J0t+1TXLutWLsVpQq1VYuuuqx32tWKXVvFdWEVfcQLVEALKqCgiIISIAFCkvf7YzBFwBjCmSi77+/xj3hyzsyQ/DJnLu/MESEiEITQiJ92AYj/TkgsggskFsEFEovgAolFcIHEIrhAYhFcILEILpBYBBdILIILJBbBBRKL4AKJRXCBxCK4QGIRXCCxCC6QWAQXSCyCCyQWw…	3	396.147879656	0.3181818181818182	-2.53	169.90434439094682	2	1	3	1	0	0	0	2	2	4	1	5	0.88298	3.0085957	3.2229543
C[C@@H]1C=CC(c2nn(C3=CCCC(C(=O)NCc4ccc(P(=O)(O)O)c(P(=O)(O)O)c4)=C3)c3ncnc(N)c23)=CC1	[0.4009163802978236]	OCC1cc(-c2ccc(=O)c2)c2[n+]([C@H]ccsccc1=O)CCO2	0.621661064	<img data-content="rdkit/molecule" src="data:image/png;base64,iVBORw0KGgoAAAANSUhEUgAAAMgAAADICAIAAAAiOjnJAAAABmJLR0QA/wD/AP+gvaeTAAAgAElEQVR4nO2de1hU1frHv3NhhlsIqNwUTTRuikqopeQl09R+amphSZKpp0l7FPPSg3p+RvfGLMOyFM/JQu2gcOgnqHGMjJRM08ELAuIFlbsMyE0HhmFmr98fC7dz0GCAvWdg3J/Hh8e9XLPeF/my9t5rvet9RYQQCAhwjdjSDghYJ4KwBHhBEJYALwjCEuAFQVgCvCAIS4AXBGEJ8IIgLAFeEIQlwAuCsAR4QRCWAC8IwhLgBUFYArwgCEuAFwRhCfCCICwBX…	3	343.08728044408997	0.2222222222222222	-2.1799999999999993	143.93698553067404	1	2	3	0	0	0	0	1	0	5	1	2	0.75542426	3.5291388	0.35908234
CO[C@@H]1[C@H](N(C)C(=O)c2ccccc2)C[C@H]2O[C@]1(C)n1c3ccccc3c3c4c(c5c6ccccc6n2c5c31)C(=O)NC4	[0.39966367713004486]	C/C(=O)C1/OC(O)[C@](C(Cl)C\C1=CN1C(=O)C(N)/C)C(C)=C1	0.504292525	<img data-content="rdkit/molecule" src="data:image/png;base64,iVBORw0KGgoAAAANSUhEUgAAAMgAAADICAIAAAAiOjnJAAAABmJLR0QA/wD/AP+gvaeTAAAfS0lEQVR4nO2deVhUZd/HvzPDsMWOyqIIIlogmmbqY2i+KbaJmgKmJo9bl8tjUqnJE+7bmz6moaHlmkSZpoiiFUn6qqQZuGBs4qOpIAw7KArCMPN7/zjTOAyLLHPmzND9ubi45txzOPdv4MNZ7uV3i4gIDIauEQsdAKN9wsRi8AITi8ELTCwGLzCxGLzAxGLwAhOLwQtMLAYvMLEYvMDEYvACE4vBC0wsBi8wsRi8wMRi8AITi8ELTCwGLzCxGLzAxGLwAhOLw…	2	327.1111598	0.5333333333333333	-1.21	134.0913860338433	0	2	2	1	0	0	0	4	2	5	2	2	0.79783165	4.543924	0.46676144
CCO[P@](=O)(O)c1cc(C[C@H](NC(C)=O)C(=O)N[C@@H](C)c2ccc(OCC3CCCCC3)c(C(N)=O)c2)ccc1OCC(=O)O	[0.39794520547945206]	C[C@@H]1Oc2ccc(Cl)cc2C(C=O)CN(C(=O)C)nno=C([O-])C1	0.597059524	<img data-content="rdkit/molecule" src="data:image/png;base64,iVBORw0KGgoAAAANSUhEUgAAAMgAAADICAIAAAAiOjnJAAAABmJLR0QA/wD/AP+gvaeTAAAe90lEQVR4nO2de1hU1d7Hv3PhJlclQO4XA0xNTMwbxxTzpB21o5lPWmL5mJhWg6ey8XTeJOupQ3ZDK3VeTV/MJ43sHPVoWXg9KimJioCKKALDXS7CGAzM5ff+scdxAkFg9p49w+zPX+ztnrV+Ix/WWnvttX9LREQQEGAbMd8BCPRNBLEEOEEQS4ATBLEEOEEQS4ATBLEEOEEQS4ATBLEEOEEQS4ATBLEEOEEQS4ATBLEEOEEQS4ATBLEEOEEQS4ATBLEEOMGOx…	2	353.07839687191	0.4	-2.48	142.85576001596937	0	1	1	1	1	0	1	2	0	6	0	1	0.84323823	2.6641681	2.6548896
COc1ccc([C@@H]2Sc3ccccc3N(CCCC3CCCCC3)C(=O)[C@@H]2NC(=O)[C@H](Cc2ccc(O[P@@](=O)(O)OCc3ccccc3)cc2)NC(=O)OC(C)(C)C)cc1	[0.39794064203513024]	C[C@](C)CC(N(C(O)c(nc2cccc(c2)o2)ccccc2=C)NC[C@H]1C)C1	0.73947619	<img data-content="rdkit/molecule" src="data:image/png;base64,iVBORw0KGgoAAAANSUhEUgAAAMgAAADICAIAAAAiOjnJAAAABmJLR0QA/wD/AP+gvaeTAAAe20lEQVR4nO2deVzUVffHPwMz7AhCICibQqnkBog+shkGpqD+SkOf0ilLxbWpLCUqgywTe9LGLJTH1HCXMhM1NMyFRdQwlULMFBdUEDcW2Wbh/v64OPEgwsB87why36/+mPnOd865Mp/uPd9z7z1XRAgBhyM0Bo+6AZzHEy4sDhO4sDhM4MLiMIELi8MELiwOE7iwOEzgwuIwgQuLwwQuLA4TuLA4TODC4jCBC4vDBC4sDhO4sDhM4MLiMIELi8MELiwOE7iwO…	3	380.2338022	0.391304347826087	-2.2099999999999995	167.63788100223746	0	2	2	0	1	0	1	3	2	5	2	4	0.8139937	3.7681205	3.985036
CC1=CCC[C@@H]2[C@@]1(C)CC[C@H](C)[C@@]2(C)CC1=C(O)C(=O)C=C(NCCC(C)C)C1=O	[0.39768683274021355]	CCN1C(=O)C(C(C(=C)C2C[C@H](C3=C(C(C)C)C)C3=O)C)C2=C1	0.555047619	<img data-content="rdkit/molecule" src="data:image/png;base64,iVBORw0KGgoAAAANSUhEUgAAAMgAAADICAIAAAAiOjnJAAAABmJLR0QA/wD/AP+gvaeTAAAab0lEQVR4nO2deVzTR/rHP0kgAioCHgh4gijLenB5oLVaqNYq9VpZpZWu1+Lxc/FE8GhZbbvelperrGhLxepqrbS7EVsVWkRaT2BVvEUUWatyy02u+f0xmkZAJMl3ErKd9198v+Q78yT5ZI5nnnlGRAgBhyM0YlMbwPnfhAuLwwQuLA4TuLA4TODC4jCBC4vDBC4sDhO4sDhM4MLiMIELi8MELiwOE7iwOEzgwuIwgQuLwwQuLA4TuLA4TODC4jCBC4vDBC4sD…	3	313.20417910400005	0.6	-1.6400000000000001	138.66972651451553	2	1	3	1	0	0	0	4	0	2	0	4	0.86588883	3.8806074	1.2581394
COc1cc(Cc2nn([C@@H]3CC[C@@H](N4CCN(C)CC4)CC3)c3ncnc(N)c23)ccc1NC(=O)[C@@H]1C[C@H]1c1ccccc1	[0.3973349485160509]	CN1CC[C@H]1[C@@](C(CN(C)[NH+](C2(C)C)COC1)n2CCCO)N1	0.42240925799999995	<img data-content="rdkit/molecule" src="data:image/png;base64,iVBORw0KGgoAAAANSUhEUgAAAMgAAADICAIAAAAiOjnJAAAABmJLR0QA/wD/AP+gvaeTAAAehklEQVR4nO2deVxUZfv/PzPsiiCIIrijiHs9ueAekvqQmWWKXy0xNR31McA1LFPIFf0+1KglopmSFYorKiqOWgmWqbjkbiKViYAgGOuwXb8/zjgMiMMs556Zvr/7/eLFCw7n3Pc1w2fOuZdrkRAROByxkZrbAM7/TbiwOEzgwuIwgQuLwwQuLA4TuLA4TODC4jCBC4vDBC4sDhO4sDhM4MLiMIELi8MELiwOE7iwOEzgwuIwgQuLwwQuLA4TuLA4TODC4jCBC…	4	327.26287671609	0.9375	-0.28	139.66300114955035	0	4	4	0	0	0	0	3	2	6	3	4	0.8787495	3.876847	1.4156843
COc1cc(Cc2nn([C@@H]3CC[C@@H](N4CCN(C)CC4)CC3)c3ncnc(N)c23)ccc1NC(=O)[C@@H]1C[C@H]1c1ccccc1	[0.396969696969697]	C(=C)c1cccc(Sc2ccc(OC3=SC(C(N)=O)c(C)n[nH]3)cc2C#N)c1	0.745877395	<img data-content="rdkit/molecule" src="data:image/png;base64,iVBORw0KGgoAAAANSUhEUgAAAMgAAADICAIAAAAiOjnJAAAABmJLR0QA/wD/AP+gvaeTAAAgAElEQVR4nO2deVxU1fvHn5lhm2EZFAKXb6S4lUpiCqKggoBagliJqWWamv2+pbh866tmid8WU1PT1BK1tDQ1UglElM1MQRAHV1BQkVBBQcEZdma5z++Pg+M4ss3MvXNn8L5f/jFzuXPOM/WZe88953k+h4eIwMFBN3y2A+Bon3DC4mAETlgcjMAJi4MROGFxMAInLA5G4ITFwQicsDgYgRMWByNwwuJgBE5YHIzACYuDEThhcTACJywORuCExcEInLA4GIETF…	3	410.08711781600005	0.1	-3.1500000000000004	170.58539208728925	0	1	1	1	2	0	2	1	0	6	3	5	0.6716346	1.8005188	4.5977783
COc1cc(Cc2nn([C@@H]3CC[C@@H](N4CCN(C)CC4)CC3)c3ncnc(N)c23)ccc1NC(=O)[C@@H]1C[C@H]1c1ccccc1	[0.396969696969697]	C(=C)c1cccc(Sc2ccc(OC3=SC(C(N)=O)c(C)n[nH]3)cc2C#N)c1	0.745877395	<img data-content="rdkit/molecule" src="data:image/png;base64,iVBORw0KGgoAAAANSUhEUgAAAMgAAADICAIAAAAiOjnJAAAABmJLR0QA/wD/AP+gvaeTAAAgAElEQVR4nO2deVxU1fvHn5lhm2EZFAKXb6S4lUpiCqKggoBagliJqWWamv2+pbh866tmid8WU1PT1BK1tDQ1UglElM1MQRAHV1BQkVBBQcEZdma5z++Pg+M4ss3MvXNn8L5f/jFzuXPOM/WZe88953k+h4eIwMFBN3y2A+Bon3DC4mAETlgcjMAJi4MROGFxMAInLA5G4ITFwQicsDgYgRMWByNwwuJgBE5YHIzACYuDEThhcTACJywORuCExcEInLA4GIETF…	3	410.08711781600005	0.1	-3.1500000000000004	170.58539208728925	0	1	1	1	2	0	2	1	0	6	3	5	0.6716346	1.8005188	4.5977783
C[C@H]1C=CC(c2nn(C3=CCCC(C(=O)NCc4ccc(P(=O)(O)O)c(P(=O)(O)O)c4)=C3)c3ncnc(N)c23)=CC1	[0.3969422423556059]	CC1cc(C(=O)OC2CC1CC[NH+]2)C(O)[C@H](C2=c1cccc1)O2	0.5688824720000001	<img data-content="rdkit/molecule" src="data:image/png;base64,iVBORw0KGgoAAAANSUhEUgAAAMgAAADICAIAAAAiOjnJAAAABmJLR0QA/wD/AP+gvaeTAAAgAElEQVR4nO2deVzU1frHP7MwzICEIKGIG4iolCt5XVAsHdMUTTPSVGwzLpU/yrKmrgtWWJNZcs2Nyq6Yegt3rlI5bolbiJqGpoYoSCEqW2wDzMz5/XFwJHRglu8y0Hm//IM5fr/f59H5cL5nec7zSAghYDC4Riq2A4yWCRMWgxeYsBi8wITF4AUmLAYvMGExeIEJi8ELTFgMXmDCYvACExaDF5iwGLzAhMXgBSYsBi8wYTF4gQmLwQtMWAxeYMJi8AITFoMXm…	4	315.14650957209	0.5	-1.8499999999999994	134.89423872457954	1	3	4	0	0	0	0	5	2	5	2	2	0.7837083	3.4961483	1.1431625
CO[C@@H]1[C@H](N(C)C(=O)c2ccccc2)C[C@H]2O[C@]1(C)n1c3ccccc3c3c4c(c5c6ccccc6n2c5c31)C(=O)NC4	[0.3968521641371557]	O=C(OC(=Nc1cc(F)n(Oc2ccnc(C)ccc2Cl)ccc1)C)C(=O)NCO	0.5235909089999999	<img data-content="rdkit/molecule" src="data:image/png;base64,iVBORw0KGgoAAAANSUhEUgAAAMgAAADICAIAAAAiOjnJAAAABmJLR0QA/wD/AP+gvaeTAAAdOUlEQVR4nO2de1hUdf7H3zMMMsKAgIKg5R1DSFEnQwXTkH6pYXkJtw2np01FH1Ss1o0ns9C0DWqNQTGX1i5s3jLdEq0o2tQFzBURV5lBTcEbw03ut+F2Pr8/Dk0TKQ7MOTODfV9PTw/OnPM9Hx5ffm/n+/18JUQEBkNopNYOgHFvwsRiiAITiyEKTCyGKDCxGKLAxGKIAhOLIQpMLIYoMLEYosDEYogCE4shCkwshigwsRiiwMRiiAITiyEKTCyGKDCxGKLAx…	2	436.09497557599997	0.15789473684210525	-3.4999999999999996	176.02647795291932	0	2	2	1	0	0	0	0	0	8	2	4	0.60179067	1.3288506	4.170603
Cc1[nH]c(/C=C2\C(=O)Nc3ccc(S(=O)(=O)Cc4c(Cl)cccc4Cl)cc32)c(C)c1C(=O)N1CCC[C@@H]1CN1CCCC1	[0.39663182346109177]	C[C@@](NC)C(=O)C(C(C)S(=N)nn1=O)=C(C)C(Cl)o1	0.420071429	<img data-content="rdkit/molecule" src="data:image/png;base64,iVBORw0KGgoAAAANSUhEUgAAAMgAAADICAIAAAAiOjnJAAAABmJLR0QA/wD/AP+gvaeTAAAb1ElEQVR4nO2deVgUR9rA3xmGYQaQGwUVUPAIIigeqIvmWRPdKOIRN5onKqtGg4ufGY0xTkyyIcmu+WA17nxJdNXVrHhmdb1YNzFq1GgQD0A0iBBARQQBEZgD5u73+6PH4ZBjgOnuGajf4x/T1XTVO/Kjqrqqu4qHiEAgWBs+1wEQuidELAIjELEIjEDEIjACEYvACEQsAiMQsQiMQMQiMAIRi8AIRCwCIxCxCIxAxCIwAhGLwAhELAIjELEIjEDEIjACEYvAC…	1	307.063164052	0.6	-0.99	118.76826455125021	0	1	1	0	0	0	0	3	0	5	2	3	0.8662646	3.5735726	1.2029356
CN1CCN(c2ccc(Nc3ncc4c(n3)N3CCC(=O)N3C(c3cc(O)ccc3Cl)=C4)cc2)CC1	[0.3960674157303371]	COC(=O)c1cc(OC2CC2)C(S(N)NC(=O)c2CC2C(C)=O)c1	0.636166667	<img data-content="rdkit/molecule" src="data:image/png;base64,iVBORw0KGgoAAAANSUhEUgAAAMgAAADICAIAAAAiOjnJAAAABmJLR0QA/wD/AP+gvaeTAAAZxUlEQVR4nO3de1SU1d4H8O8Mw/0OIhcVuRlqnvREbyfFSwbaArM8KpqKGQaUl8rLUmuZ+bq8NOJlEVkeTD1SyenF1KSoVaCWyNEQPEdFEx1QUC6CwHCHuf3ePx6aSBEZ5tkM2P6sVgthZu+Nfmc/z7OfvfcjISJwnNikpm4A92jiweKY4MHimODB4pjgweKY4MHimODB4pjgweKY4MHimODB4pjgweKY4MHimODB4pjgweKY4MHimODB4pjgweKY4MHimODB4…	3	354.12494280399994	0.5625	-1.8000000000000003	142.78000126717404	3	0	3	1	0	0	0	4	0	6	3	7	0.72138405	2.416817	-0.39600652
C[C@H]1C=CC(c2nn(C3=CCCC(C(=O)NCc4ccc(P(=O)(O)O)c(P(=O)(O)O)c4)=C3)c3ncnc(N)c23)=CC1	[0.3955732122587968]	OCC(Cl)/N\C\c1ccc(C(C)S(F)(=O)cc1)N[C@H](O)C1C[C@H]1Cl	0.563666667	<img data-content="rdkit/molecule" src="data:image/png;base64,iVBORw0KGgoAAAANSUhEUgAAAMgAAADICAIAAAAiOjnJAAAABmJLR0QA/wD/AP+gvaeTAAAWfklEQVR4nO3deVBUV/YH8POapdkRWpRNMeKKGSWiJTVIJInblAsZgsZdogZjxiWmcHD5TdAwSciYiRhNFK04uI2KU2qUmFFAQHRCBGIACauC0ggNNmuz9XZ+fzzSEhVEeLfZzqcoqmnac0/r136v37vvNoeIQIjQRN3dAOmbKFiECQoWYYKCRZigYBEmKFiECQoWYYKCRZigYBEmKFiECQoWYYKCRZigYBEmKFiECQoWYYKCRZigYBEmKFiECQoWYYKCRZigY…	2	400.079047176	0.6	-0.4400000000000002	151.86602356221533	1	1	2	0	0	0	0	5	0	5	5	7	0.4943575	2.556369	3.5863218
C[C@H]1C=CC(c2nn(C3=CCCC(C(=O)NCc4ccc(P(=O)(O)O)c(P(=O)(O)O)c4)=C3)c3ncnc(N)c23)=CC1	[0.3944381384790011]	OC1=cc(C)cccc(COC(=O)NCC3CCCC3)cc2-c1cnnc2=O	0.673739821	<img data-content="rdkit/molecule" src="data:image/png;base64,iVBORw0KGgoAAAANSUhEUgAAAMgAAADICAIAAAAiOjnJAAAABmJLR0QA/wD/AP+gvaeTAAAaZElEQVR4nO2deVyU1f7HPzPDsLohmLiBC2q4G/1MA8SF0hRNVFzwoqWGlonLtZRMQbsv9dbNSK8amiZu1KhJWGriimIZmKa4gQJuhAoq28is398fh+aSCALzHBjqvP/w5Yt55vt8Z3jznOec55zvkRERBAKpkdd2AoK/JkIsAReEWAIuCLEEXBBiCbggxBJwQYgl4IIQS8AFIZaAC0IsAReEWAIuCLEEXBBiCbggxBJwQYgl4IIQS8AFIZaAC0IsAReEWAIuC…	3	381.16885621600005	0.38095238095238093	-3.18	163.11044487195608	2	1	3	2	0	0	0	0	0	5	2	4	0.78858924	2.2931416	0.8414384
Cc1[nH]c(/C=C2\C(=O)Nc3ccc(S(=O)(=O)Cc4c(Cl)cccc4Cl)cc32)c(C)c1C(=O)N1CCC[C@@H]1CN1CCCC1	[0.3942757009345794]	N=C(OC)c1C(c1ccc1[C@@H]2S[C@]2)NC(C)C(F)cc(O)ccccc1Br	0.5797563029999999	<img data-content="rdkit/molecule" src="data:image/png;base64,iVBORw0KGgoAAAANSUhEUgAAAMgAAADICAIAAAAiOjnJAAAABmJLR0QA/wD/AP+gvaeTAAAgAElEQVR4nO2de0CUVf7/33MfBmUYRe4CSqCCt1S8YbASm2GYlZKm4aZfF81Su9h3amPDWi9UX4s0t8DVFs00WstMaRN0yRv9DFRAQEUuIldHwOEyzIWZ5/fH0YlFQ2CeZ55hfF5/Dc+cOec9w/s553Muzzk8iqLAwUE3fLYFcNgnnLE4GIEzFgcjcMbiYATOWByMwBmLgxE4Y3EwAmcsDkbgjMXBCJyxOBiBMxYHI3DG4mAEzlgcjGCTxqIofPwxoqIwezb+9…	3	450.04128919999994	0.3	-1.5699999999999998	170.81722474618044	1	2	3	0	0	0	0	4	0	5	3	2	0.81618595	3.4079025	2.3874545
CO[C@@H]1[C@H](N(C)C(=O)c2ccccc2)C[C@H]2O[C@]1(C)n1c3ccccc3c3c4c(c5c6ccccc6n2c5c31)C(=O)NC4	[0.392022792022792]	CO/[C@@H]([C@@H]1C(N)C(=O)N(C(CO)C)N2CNC(F)=N2)C1	0.09633333300000001	<img data-content="rdkit/molecule" src="data:image/png;base64,iVBORw0KGgoAAAANSUhEUgAAAMgAAADICAIAAAAiOjnJAAAABmJLR0QA/wD/AP+gvaeTAAAaIklEQVR4nO2de1hU1frHv3sYBme4hQgKgmLpSfFG4YVEs+NBfVLAfExPZVZ4FLyS/Q6K5tGRNA/d1MfK4y2PlGVxTl7AS0mdLMAr4hUtNeUiiKggKpeBYd7fH3sCREDAvfYeh/V5/GP2mj3rfUe+s9bea6/3fQUiAocjNSqlHeBYJ1xYHCZwYXGYwIXFYQIXFocJXFgcJnBhcZjAhcVhAhcWhwlcWBwmcGFxmMCFxWECFxaHCVxYHCZwYXGYwIXFYQIXFocJX…	2	289.15501772	0.8181818181818182	-1.4500000000000002	115.85686109676764	1	1	2	1	0	0	0	4	0	7	3	6	0.67792165	3.7708447	-1.5434601
CN1CCN(c2ccc(Nc3ncc4c(n3)N3CCC(=O)N3C(c3cc(O)ccc3Cl)=C4)cc2)CC1	[0.39201349831271093]	CCN1C(C(=O)C)NC(C)C(C(C(C)C)/C(F)[C@H]2N[C@H]2C)C(=O)N=C(C)cc1	0.574595238	<img data-content="rdkit/molecule" src="data:image/png;base64,iVBORw0KGgoAAAANSUhEUgAAAMgAAADICAIAAAAiOjnJAAAABmJLR0QA/wD/AP+gvaeTAAAcb0lEQVR4nO2deVjTx/b/T0KCJKxFRFa1FKEFDWoqLlS9Lle/VnBr6aLo41aw2uaiVqmipVdt0dbe5mrto/6sipQ+Fu2jUq0KVkvpFa2ggsplh4oguBQhLAkkOb8/hkZEQEg+QxLvvB7+CHwmM+dD3pnPzJmZc3iICAwG1/CNbQDj2YQJi0EFJiwGFZiwGFRgwmJQgQmLQQUmLAYVmLAYVGDCYlCBCYtBBSYsBhWYsBhUYMJiUIEJi0EFJiwGFZiwGFRgwmJQg…	2	394.27440458	0.7619047619047619	-1.6	167.58028810281232	0	2	2	1	0	0	0	7	0	5	2	6	0.71489775	3.5040839	2.0268655
COc1ccc([C@@H]2Sc3ccccc3N(CCCC3CCCCC3)C(=O)[C@@H]2NC(=O)[C@H](Cc2ccc(O[P@@](=O)(O)OCc3ccccc3)cc2)NC(=O)OC(C)(C)C)cc1	[0.3905109489051095]	OCP(OC([O-])=O)c1ccc(NC(=O)N(C[C@H](C)C(C)OCO)C(=O)C)o1	0.568772727	<img data-content="rdkit/molecule" src="data:image/png;base64,iVBORw0KGgoAAAANSUhEUgAAAMgAAADICAIAAAAiOjnJAAAABmJLR0QA/wD/AP+gvaeTAAAW5ElEQVR4nO3de1yU1boH8N8MM5AKCiIpSIRxMQWEnbrJ7YXwcjQT994aeSnlpJ9ga0fceVS0zKxPJqm0cWvpdDOxtCD0iMa2iMpLGKaIiITc0gy8gKICwgwz85w/3hEv2TAzvGsUe74f/xjhXc8s4Ddr3sta7yiICIzJTXmnO8DuTRwsJgQHiwnBwWJCcLCYEBwsJgQHiwnBwWJCcLCYEBwsJgQHiwnBwWJCcLCYEBwsJgQHiwnBwWJCcLCYEBwsJgQHiwnBw…	1	405.10684049390994	0.5333333333333333	-2.1999999999999997	156.23050515048146	0	0	0	3	0	1	1	3	0	9	3	9	0.74765515	2.5628927	0.4867192
CO[C@@H]1[C@H](N(C)C(=O)c2ccccc2)C[C@H]2O[C@]1(C)n1c3ccccc3c3c4c(c5c6ccccc6n2c5c31)C(=O)NC4	[0.3893905191873589]	CS1cc(C2CN(C)Cn(c3/cc(Cl)C(C)n3)C2)C[C@H](C)[C@H]1O	0.49858571399999996	<img data-content="rdkit/molecule" src="data:image/png;base64,iVBORw0KGgoAAAANSUhEUgAAAMgAAADICAIAAAAiOjnJAAAABmJLR0QA/wD/AP+gvaeTAAAWB0lEQVR4nO2de1RTV7rAv7x4BeQlKMMo6lWxWnQEHWvBokiV3tXO0GKqlUWdWo2vVfrwjqleWmf0DqZObV0Vq1y9ndLx0YW66sKOtdJiR7R2ang7IlTBIiiKAcIjQELy3T82phRTBJJ9IuH7Lf8IOfvsvWN++fY+++y9jwgRgSDsjdjRFSCcExKL4AKJRXCBxCK4QGIRXCCxCC6QWAQXSCyCCyQWwQUSi+ACiUVwgcQiuEBiEVwgsQgukFgEF0gsggskFsEFE…	3	357.16416119599995	0.7058823529411765	-0.49000000000000005	146.78526852589238	0	3	3	0	0	0	0	5	0	4	2	1	0.85095257	2.8297858	1.485842
COc1cc(Cc2nn([C@@H]3CC[C@@H](N4CCN(C)CC4)CC3)c3ncnc(N)c23)ccc1NC(=O)[C@@H]1C[C@H]1c1ccccc1	[0.38864898210980875]	OC(=CNCOC=O)CN1CC(CN2[C@H](COC2)C(N2C)Cc(C2)C1)(SCl)Cl	0.47912056700000005	<img data-content="rdkit/molecule" src="data:image/png;base64,iVBORw0KGgoAAAANSUhEUgAAAMgAAADICAIAAAAiOjnJAAAABmJLR0QA/wD/AP+gvaeTAAAWyElEQVR4nO3deViU5foH8HsGBhGQVVkCBBSPCz+zQy6dAypIaSaKy8GUSz1x3JACl8ilQkw6RZkGlVtJ5JKpcMioTl4ZQioiWLiBC6K4yyDDJjPDMjP3748XRxQcZ3t4B8/9uby8aOZd7pFv7/I8z/uMABGBEGMT8l0AeTpRsAgTFCzCBAWLMEHBIkxQsAgTFCzCBAWLMEHBIkxQsAgTFCzCBAWLMEHBIkxQsAgTFCzCBAWLMEHBIkxQsAgTFCzCBAWLMEHBI…	3	454.120831736	0.8235294117647058	-0.42000000000000043	179.11688360319948	0	3	3	0	0	0	0	4	2	9	2	7	0.8604142	3.3459418	1.7136954
COc1cc(-c2nn([C@@H]3CC[C@@H](N4CCN(C)CC4)CC3)c3ncnc(N)c23)ccc1NC(=O)OCc1ccccc1	[0.3869346733668342]	Cn1ccnc1CCN(CCOC(=O)OC(C)c1ccc(CO)n2)c2nccccccc1C	0.690185932	<img data-content="rdkit/molecule" src="data:image/png;base64,iVBORw0KGgoAAAANSUhEUgAAAMgAAADICAIAAAAiOjnJAAAABmJLR0QA/wD/AP+gvaeTAAAfGklEQVR4nO2deViU5frHvzPDDKsISCy5gWLIQSRDhcDU0nIJc0UPKZ7ES9Lqh5olqccI87gkFWaZWHnkWKaoKWaWS2oCKi6oiEuBECogAgKyDjPM/fvjwQkXYLZ3Bu35XF1d07zvez/35NfnfZb7uW8REYHDMTRiUzvAeTzhwuIIAhcWRxC4sDiCwIXFEQQuLI4gcGFxBIELiyMIXFgcQeDC4ggCFxZHELiwOILAhcURBC4sjiBwYXEEgQuLIwhcWBxB4MLiC…	3	465.23760447200004	0.36	-3.719999999999999	199.2367436273615	0	1	1	0	0	2	2	1	2	9	1	4	0.8142045	1.8010098	4.1361866
C[C@@H]1C=CC(c2nn(C3=CCCC(C(=O)NCc4ccc(P(=O)(O)O)c(P(=O)(O)O)c4)=C3)c3ncnc(N)c23)=CC1	[0.3848797250859107]	NC(=O)C(CC(C(=O)[C@H](C)ccccnc2ccc2cccccc1(F)OC)O[C@@H]1C)F	0.5752666670000001	<img data-content="rdkit/molecule" src="data:image/png;base64,iVBORw0KGgoAAAANSUhEUgAAAMgAAADICAIAAAAiOjnJAAAABmJLR0QA/wD/AP+gvaeTAAAb3klEQVR4nO2de1xUZf7HPzOAXAS5q8h9MAEDQRcVGREvZKWQoZLmlnSTWrK1y29Dt4jcfBW17SamBW15QVzL7UXeQFEz5aKioCiiICByRwSGYbjP5fn9cXQaSRDhnJlheN4v/zhz5pzn+Y685znPPOc534dHCAGFwjZ8TQdA0U2oWBROoGJROIGKReEEKhaFE6hYFE6gYlE4gYpF4QQqFoUTqFgUTqBiUTiBikXhBCoWhROoWBROoGJROIGKReEEKhaFE6hYF…	2	446.20171381599994	0.375	-2.969999999999999	186.10005780661416	1	1	2	1	0	0	0	5	0	5	1	4	0.808712	2.6908412	2.397111
CN1CCN(c2ccc(Nc3ncc4c(n3)N3CCC(=O)N3C(c3cc(O)ccc3Cl)=C4)cc2)CC1	[0.3848777714610574]	[NH]=C(C)C1[C@H](C(CN(=O)(C)/N=C)c2ccc2cccnc2)c12	0.5825	<img data-content="rdkit/molecule" src="data:image/png;base64,iVBORw0KGgoAAAANSUhEUgAAAMgAAADICAIAAAAiOjnJAAAABmJLR0QA/wD/AP+gvaeTAAAgAElEQVR4nO2deVxUVf/HPwPDvigoIsOmIO6aAoK5oYk7pqm8XB7JrMQsG5fsGetJxzabSnOsngxbbFxKkceMfikuaUmW4oIroSzGNgiyKDgwM8Cc3x8HR2SfYe7MnfG+X758yZlzz/ne8cP3nnuW75dHCAEHh6GxMrUBHJYJJywORuCExcEInLA4GIETFgcjcMLiYAROWByMwAmLgxE4YXEwAicsDkbghMXBCJywOBiBExYHI3DC4mAETlgcjMAJi4MROGFxM…	3	296.16371126	0.35294117647058826	-2.1099999999999994	129.96662866854325	2	1	3	0	0	0	0	4	0	4	1	4	0.8408892	2.7417622	1.244975
CCN(CC)c1ccc(NC(=O)CO/N=C2\C=C\C=C\[C@H]3O[C@@H]3C[C@@H](C)OC(=O)c3c(O)cc(O)c(Cl)c3C2)cc1	[0.3840381991814461]	O=C(C(Nc1ccccc1)C[C@@](CO)C[C@H]1OC)ccc(C(F)n2CCCC2)c1	0.683619048	<img data-content="rdkit/molecule" src="data:image/png;base64,iVBORw0KGgoAAAANSUhEUgAAAMgAAADICAIAAAAiOjnJAAAABmJLR0QA/wD/AP+gvaeTAAAbu0lEQVR4nO2de1zUVfrHPzMMM1wGBMG4CCYqipYm4g1BU+PivYy0pAC3lHa3Yt1WGl1/keZWmG7by01drFw12pSy2vWGgqB4awl1TdJAhFBUQC7DHWZwzu+PgyMq15nvmS+D5/3aP2bG6TkPy4fney7P8xwJIQQcjtBIxXaA0zvhwuIwgQuLwwQuLA4TuLA4TODC4jCBC4vDBC4sDhO4sDhM4MLiMIELi8MELiwOE7iwOEzgwuIwgQuLwwQuLA4TuLA4TODC4…	3	401.22404604	0.4782608695652174	-2.02	171.78908303129666	1	1	2	0	1	0	1	3	0	5	2	6	0.73364973	2.4860754	4.310683
CO[C@@H]1[C@H](N(C)C(=O)c2ccccc2)C[C@H]2O[C@]1(C)n1c3ccccc3c3c4c(c5c6ccccc6n2c5c31)C(=O)NC4	[0.38361581920903953]	COC(=C)C1CC(Cl)[C@@H](CNc2c(O)cc(Cl)(C)o[nH]ccc2)c1C#N	0.588809524	<img data-content="rdkit/molecule" src="data:image/png;base64,iVBORw0KGgoAAAANSUhEUgAAAMgAAADICAIAAAAiOjnJAAAABmJLR0QA/wD/AP+gvaeTAAAZDUlEQVR4nO3de1hUdf4H8M85gAwgNxEVBFY0BPFauJbykOKlkPKK6G4+ZMpCi5jruj8b28dHWsuWTauRfFK8JW6louWKqRSSKJsYYq2GykVSEfAGDHcGmJnP748vzbJegJk53zNePq+nh2ccZ77nY749l+/5fr9HQEQgRGqipQsgjycKFuGCgkW4oGARLihYhAsKFuGCgkW4oGARLihYhAsKFuGCgkW4oGARLihYhAsKFuGCgkW4oGARLihYhAsKFuGCgkW4o…	2	399.1116469560001	0.5	-1.8099999999999998	163.24739174991234	1	1	2	0	0	0	0	5	0	6	3	5	0.84264106	2.5288775	3.3875551
CCOC(=O)C[C@@H]1C[C@@H](n2cc(-c3ccc(O)cc3)c3c(N)ncnc32)CN1C(=O)OC(C)(C)C	[0.38170347003154576]	CC1(C)NC(C)C(=O)O[C@H](OC(=O)N\CNC(=O)c2C(C[C@H]2C(=O)O)=C)C1	0.597	<img data-content="rdkit/molecule" src="data:image/png;base64,iVBORw0KGgoAAAANSUhEUgAAAMgAAADICAIAAAAiOjnJAAAABmJLR0QA/wD/AP+gvaeTAAAZ00lEQVR4nO3deXhMZ98H8O/MJCOSSEREROxLSqwRTZSnIfYQRSzlIh6q4qkllEuF92lDF6bFKzyq1Yo+pShpLKGK1BpLY6k1WhpLKhIiErIvM/N7/zgxjSWTycy5p3h/n8sf5+LM777xzTnnvs99ziiICIzJTfl3d4C9nDhYTAgOFhOCg8WE4GAxIThYTAgOFhOCg8WE4GAxIThYTAgOFhOCg8WE4GAxIThYTAgOFhOCg8WE4GAxIThYTAgOFhOCg8WE4GAxI…	2	383.16925014	0.6470588235294118	-2.62	156.19405868114154	1	1	2	2	0	0	0	4	0	7	4	5	0.67172974	3.1780908	0.49266905
CC1=CCC[C@@H]2[C@@]1(C)CC[C@H](C)[C@@]2(C)CC1=C(O)C(=O)C=C(NCCC(C)C)C1=O	[0.38163816381638166]	COC/C(C)NCN(C2NCc(C)CC[C@H](C)C[C@H]1CO)CCC1(C(C)c1ccc1)C2=O	0.5971403510000001	<img data-content="rdkit/molecule" src="data:image/png;base64,iVBORw0KGgoAAAANSUhEUgAAAMgAAADICAIAAAAiOjnJAAAABmJLR0QA/wD/AP+gvaeTAAAa8ElEQVR4nO2deVhTV/rHv0mAsIiAuIBDRRABqYgK4gJ1QTata9V2WqWitbT+qjN2bMU+SvvYsRatY3V8bAW1VWmtYhV3UUSKaK0K485mXRCUTRQEgiQh5/fHwZiiIIZ7koDn8/jHzc3Ne17iJ+fee+5ZRIQQcDhCI9Z3Apy2CReLwwQuFocJXCwOE7hYHCZwsThM4GJxmMDF4jCBi8VhAheLwwQuFocJXCwOE7hYHCZwsThM4GJxmMDF4jCBi8VhAheLwwQuF…	3	447.34609229999995	0.8076923076923077	-1.05	194.39496348195465	1	2	3	0	0	0	0	7	2	6	3	8	0.8610463	2.6276584	2.9738398
C[C@@H]1C=CC(c2nn(C3=CCCC(C(=O)NCc4ccc(P(=O)(O)O)c(P(=O)(O)O)c4)=C3)c3ncnc(N)c23)=CC1	[0.3792517006802721]	C/C=C(C(=O)OC(C)=c2cc(C3=CC(CO)c(C)c3)c2ccc(C)c1=O)c1=O	0.5648333329999999	<img data-content="rdkit/molecule" src="data:image/png;base64,iVBORw0KGgoAAAANSUhEUgAAAMgAAADICAIAAAAiOjnJAAAABmJLR0QA/wD/AP+gvaeTAAAaRUlEQVR4nO2de1iTR/bHTxLCXS4qF8Vi8Vq8KyoqirpiFUWxWLC1ZfXpUq1uG3fbrbCta1a7VdS2hqVW8VJLFVSoF7AKLLq4xKdFxNWlLAgIgqIoFyHcArmd3x9D82NRISSZJMh8Hp8+PCHvzHn7fjkz75kzZziICAyGvuEa2wDGiwkTFoMKTFgMKjBhMajAhMWgAhMWgwpMWAwqMGExqMCExaACExaDCkxYDCowYTGowITFoAITFoMKTFgMKjBhMajAhMWgA…	3	378.1467238039999	0.2608695652173913	-3.0499999999999994	163.31560814051164	2	1	3	0	0	0	0	1	0	5	1	2	0.73880947	2.1411757	2.0517943
CN1CCN(c2ccc(Nc3ncc4c(n3)N3CCC(=O)N3C(c3cc(O)ccc3Cl)=C4)cc2)CC1	[0.3782559456398641]	Cc1cc([N+](=O)O)C[C@H](OC(=O)c2C(=O)oc2)NC(Br)C(=O)ccc1	0.603	<img data-content="rdkit/molecule" src="data:image/png;base64,iVBORw0KGgoAAAANSUhEUgAAAMgAAADICAIAAAAiOjnJAAAABmJLR0QA/wD/AP+gvaeTAAAgAElEQVR4nO2dd1hU19bG3ym0AaIBFCkiIhYE7InYezQJaoJiiSXWBL2J95oYMTe5EvXaYsMUFU0+Q8y1i4qKhRgLaGyoEGIiCoaiSBNUZKizvj/2OCBRGGbOmWF0/x4eH87hnLXX4Mva++yz9toSIgKHIzRSYzvAeT7hwuKIAhcWRxS4sDiiwIXFEQUuLI4ocGFxRIELiyMKXFgcUeDC4ogCFxZHFLiwOKLAhcURBS4sjihwYXFEgQuLIwpcWBxR4MLiiAIXF…	2	412.99788930808995	0.26666666666666666	-2.5899999999999994	149.86040846448083	0	2	2	0	0	0	0	2	0	7	2	3	0.74566627	2.676632	3.6035385
C[C@@H]1C=CC(c2nn(C3=CCCC(C(=O)NCc4ccc(P(=O)(O)O)c(P(=O)(O)O)c4)=C3)c3ncnc(N)c23)=CC1	[0.37700228832951943]	C1(CC(O-c2cc(C(Cl)C#N)cc3ccc2)[C@](C)(CO)C3)c(=O)N1	0.590596758	<img data-content="rdkit/molecule" src="data:image/png;base64,iVBORw0KGgoAAAANSUhEUgAAAMgAAADICAIAAAAiOjnJAAAABmJLR0QA/wD/AP+gvaeTAAAfX0lEQVR4nO2deVyU1f7HPzPDDiKLyCIqIV11UDTGBQVbBHOj68toTH9FmiYtFjfNe7HrLczM0FtJV7s1ZiZlluhNRNSbqGSAYYKCsehFEEUURdk3B2bO74+jjyPLbDzPsHTeL//gOXOec74jH876Pd8jIoSAweAbcXcbwOibMGExBIEJiyEITFgMQWDCYggCExZDEJiwGILAhMUQBCYshiAwYTEEgQmLIQhMWAxBYMJiCAITFkMQmLAYgsCExRAEJiyGIDBhM…	4	346.108420148	0.4444444444444444	-2.03	145.48237055695225	1	3	4	1	0	0	0	4	2	4	2	4	0.826482	2.8638198	4.2326436
C[C@H]1C=CC(c2nn(C3=CCCC(C(=O)NCc4ccc(P(=O)(O)O)c(P(=O)(O)O)c4)=C3)c3ncnc(N)c23)=CC1	[0.3742824339839265]	ClC(C(C[C@H](N(C)OCO)OC)c2sc(=C)c2C(C)=O)Cl	0.5429999999999999	<img data-content="rdkit/molecule" src="data:image/png;base64,iVBORw0KGgoAAAANSUhEUgAAAMgAAADICAIAAAAiOjnJAAAABmJLR0QA/wD/AP+gvaeTAAAZsUlEQVR4nO2de1yT1/nAn1yAIIKCXBVExFoVQTqqQoOVOqiXoRVv2CrWtkrr3KKt9aern0ndWoertnFKVzadUhFrW6qiLROsVhEvFVEBBYogKBBIuF/MPc/vjxcjExoDyUkCnO/HP5I3yXlO5Jvzvu+5PIeFiEChGBu2uStA6Z9QsShEoGJRiEDFohCBikUhAhWLQgQqFoUIVCwKEahYFCJQsShEoGJRiEDFohCBikUhAhWLQgQqFoUIVCwKEahYFCJQsShEo…	1	355.041184448	0.6153846153846154	-0.08000000000000013	138.35988014275458	0	1	1	0	0	0	0	2	0	6	1	9	0.8626657	3.112753	2.9866786
C[C@@H]1C=CC(c2nn(C3=CCCC(C(=O)NCc4ccc(P(=O)(O)O)c(P(=O)(O)O)c4)=C3)c3ncnc(N)c23)=CC1	[0.3738532110091743]	C(OC)Oc(cccc1C)ccc(CN(C)c2cccc(O)c-c3cc(Br)cc3c2)C1=O	0.6286666670000001	<img data-content="rdkit/molecule" src="data:image/png;base64,iVBORw0KGgoAAAANSUhEUgAAAMgAAADICAIAAAAiOjnJAAAABmJLR0QA/wD/AP+gvaeTAAAfbElEQVR4nO2de1yU1dbH11yZGW6CCCgKiEonFBUVb6h5QVIOmoWEmaSooWVipq+UZRwvKaR5sEzDSx472iGUULAjikaKeAURw47gJUCQizLIDAzDXJ79/rE9cyY0GGaezYy4v3/wQZxn7TXDj/WsZ++11+YghIBCYRuuuR2gdE6osChEoMKiEIEKi0IEKiwKEaiwKESgwqIQgQqLQgQqLAoRqLAoRKDCohCBCotCBCosChGosChEoMKiEIEKi0IEKiwKEaiwK…	3	495.10452041199994	0.19230769230769232	-3.089999999999999	196.75950769241274	3	0	3	0	0	0	0	0	0	5	1	6	0.83714724	2.0974367	2.549418
CC1=CCC[C@@H]2[C@@]1(C)CC[C@H](C)[C@@]2(C)CC1=C(O)C(=O)C=C(NCCC(C)C)C1=O	[0.37341772151898733]	CCCN1C(C[C@@H]2CCO)C(C(=O)c3ccccc2C(C)(N)C3)c1	0.49764285700000005	<img data-content="rdkit/molecule" src="data:image/png;base64,iVBORw0KGgoAAAANSUhEUgAAAMgAAADICAIAAAAiOjnJAAAABmJLR0QA/wD/AP+gvaeTAAAdLUlEQVR4nO2deVhTV/rH30CAsERUQBYLYVNWlYo7rSvqOAOto4OtC9ZWjf60g3Vqi1oVrTpPtI9PcVqrWKuNte00DEwHrY6AOhS3iguyySIiqwybIhAhcHN+fxyMmbCF5C4hns/j4+NNTu554/3mPe8599z35SGEgECgGxOuDSAYJ0RYBEYgwiIwAhEWgRGIsAiMQIRFYAQiLAIjEGERGIEIi8AIRFgERiDCYgaKgu3bITAQ/P0hKAikUgCA8+fhrbdetNm3D…	3	330.23072820000004	0.65	-1.23	144.6423288636805	2	1	3	0	0	0	0	4	2	4	2	4	0.764688	3.0685432	3.647286
COc1cc(Cc2nn([C@@H]3CC[C@@H](N4CCN(C)CC4)CC3)c3ncnc(N)c23)ccc1NC(=O)[C@@H]1C[C@H]1c1ccccc1	[0.37144662034112447]	O=C(S/C(=N/O)C([N+](C)COC)Nc1ccccc1OC)C(F)F	0.6435833329999999	<img data-content="rdkit/molecule" src="data:image/png;base64,iVBORw0KGgoAAAANSUhEUgAAAMgAAADICAIAAAAiOjnJAAAABmJLR0QA/wD/AP+gvaeTAAAenUlEQVR4nO2deVwT1xbHf4GETUFQQNkSEFGxqAWkalFE3FultVXrUhXtqlWq7avUVsVWa6uPWn1utdVq3Z7iVrVaF7C4WwXxFRVFEEPYAhJQtpDtvj8GI1KQLTMT5H4/+SMzSc45wZ83Z+6ce66AEAIKxdCY8B0A5fmECovCClRYFFagwqKwAhUWhRWosCisQIVFYQUqLAorUGFRWIEKi8IKVFgUVqDCorACFRaFFaiwKKxAhUVhBSosCitQYVFYgQqLwgpUW…	1	363.10588494808997	0.42857142857142855	-1.91	142.14702401629057	0	0	0	0	1	0	1	1	0	8	2	8	0.8024931	2.1887517	1.5974399
C[C@@H]1C=CC(c2nn(C3=CCCC(C(=O)NCc4ccc(P(=O)(O)O)c(P(=O)(O)O)c4)=C3)c3ncnc(N)c23)=CC1	[0.37137891077636154]	Oc1(NC(=O)C[C@@H](C)OC(=O)OC)=C(\c2ccccc2)cn1	0.55477381	<img data-content="rdkit/molecule" src="data:image/png;base64,iVBORw0KGgoAAAANSUhEUgAAAMgAAADICAIAAAAiOjnJAAAABmJLR0QA/wD/AP+gvaeTAAAb/klEQVR4nO2deVyU1f7HP7OwKYqI4hKu0SKLG3kjBKXU60/D0swQFPLmdq2fE2q/tNBGU7t4LRzLFrxXbXCn8lcgUlx/kdv1ZuDKYqJiGgku4AQ0wDDz/f1xcETUgZl5zkB53n/04nnmmXPOy3n3nPOc55zvV0ZEEAikRt7SDRD8MRFiCbggxBJwQYgl4IIQS8AFIZaAC0IsAReEWAIuCLEEXBBiCbggxBJwQYgl4IIQS8AFIZaAC0IsAReEWAIuCLEEXBBiC…	2	305.11374664400006	0.3333333333333333	-2.5399999999999996	126.81000104411842	0	1	1	1	1	0	1	2	0	6	2	5	0.77346075	1.8495926	1.1798389
CC[C@@H](C)[C@H](NC(=O)C[C@@H]1NC(=O)[C@H](CCC(=O)O)NC(=O)[C@H](Cc2ccc(OP(=O)(O)O)cc2)NC1=O)C(=O)O	[0.3713768115942029]	CCC1cc(/C(/NC(=O)c/C(C(C)=O)[nH]c1=O)C1OC)C1	0.54797619	<img data-content="rdkit/molecule" src="data:image/png;base64,iVBORw0KGgoAAAANSUhEUgAAAMgAAADICAIAAAAiOjnJAAAABmJLR0QA/wD/AP+gvaeTAAAcgklEQVR4nO2de1hU1frHvwPjACLgAN5BYbgpmKhUXlDzlicjNdOx8BbBOXN+dXrIc8pGS8UkDTWV9GSN2QUvqWheUCtFDRVFU7wlF0GRmwcEYUgcBWaY9ftj0zAi4oB7z57L+jw+Puzlnr1e4OO71l5r77UEhBBQKGxjw3cAFMuEikXhBCoWhROoWBROoGJROIGKReEEKhaFE6hYFE6gYlE4gYpF4QQqFoUTqFgUTqBiUTiBikXhBCoWhROoWBROoGJROIGK1…	2	294.157957184	0.6666666666666666	-1.6900000000000002	123.84501118699362	1	1	2	2	0	0	0	4	0	4	2	3	0.7245545	2.5035436	-0.39980608
Cc1[nH]c(/C=C2\C(=O)Nc3ccc(S(=O)(=O)Cc4c(Cl)cccc4Cl)cc32)c(C)c1C(=O)N1CCC[C@@H]1CN1CCCC1	[0.37098692033293695]	CC(=O)c1ccc(CN(C2CC2)C(=O)NC)OC(N2CC[C@@H](CO)c2)cc1	0.62075	<img data-content="rdkit/molecule" src="data:image/png;base64,iVBORw0KGgoAAAANSUhEUgAAAMgAAADICAIAAAAiOjnJAAAABmJLR0QA/wD/AP+gvaeTAAAgAElEQVR4nO2de1xU1drHfzPMwHBTQQQUFEJFuVreFTT1YCEQ2jmhviKVRx3rpHi66Hg+dcTSDMveg1YmmK8hHTMsL2BloqaCEiWiXAQFESFA0bjLwDDMev9Y0zjiDWb2zOyZ2d8//OxZzDxrDf5Ya+21nwuPEAIODqbhG3oAHKYJJywOncAJi0MncMLi0AmcsDh0AicsDp3ACYtDJ3DC4tAJZiwsuRzvv4+nn8aUKVixAs3NkMsREnL3DStWID/fcOMzbsxYW…	3	375.215806408	0.6	-2.12	159.88720135002984	1	2	3	2	0	0	0	2	0	5	2	6	0.86088943	2.5079541	2.4603457
CN[C@H]1C[C@@H]2O[C@](C)([C@H]1OC)n1c3ccccc3c3c4c(c5c6ccccc6n2c5c31)C(=O)N[C@@H]4O	[0.3690337601862631]	NCC(CC1C(C(C(F)(Cl)/C(Cl)C#N)=O)c2ccccc2)C1	0.498666667	<img data-content="rdkit/molecule" src="data:image/png;base64,iVBORw0KGgoAAAANSUhEUgAAAMgAAADICAIAAAAiOjnJAAAABmJLR0QA/wD/AP+gvaeTAAAf00lEQVR4nO2dd1xUR9fHzzYWZEEBRRCWVRBEMUQkMQGs2AU0T2wYH2KJLfZoXkxM0fhJ7BIULESNUcODkvj4RDGWRIQImERpChZABJYi0ln6lnn/GLKsSNllb2GX+/3kj73DvXPOxt+emTtzZoaFEAIGBqJh0+0Ag37CCIuBFBhhMZACIywGUmCExUAKjLAYSIERFgMpMMJiIAVGWAykwAiLgRQYYTGQAiMsBlJghMVACoywGEiBERYDKTDCYiAFXRVWYyNkZ…	2	342.070196744	0.5	-1.15	138.7410534451486	1	0	1	0	1	0	1	3	0	3	1	6	0.8533662	3.641155	2.7086697
CN[C@H]1C[C@@H]2O[C@](C)([C@H]1OC)n1c3ccccc3c3c4c(c5c6ccccc6n2c5c31)C(=O)N[C@@H]4O	[0.36811926605504586]	CC(O)n(C2)cc(CNC[C@H](C)C2c2ccc(C(C[NH+]C)c1C2)C(F)(F)c2[C@@H]1C)C2	0.514	<img data-content="rdkit/molecule" src="data:image/png;base64,iVBORw0KGgoAAAANSUhEUgAAAMgAAADICAIAAAAiOjnJAAAABmJLR0QA/wD/AP+gvaeTAAAgAElEQVR4nO2deVxTV/r/nyxsYRERFHABWaYKaoUoLuCeqhVcqqVobdTaEVtFrNM6UVvLTP2q/Dp2GutSQftS0FoHdUSkg4oVFRBB3KHWBRAQUFmUQEhClvP749hrioBZ7k0Az/vFH+Rw85xzwyfnnuV5nsNCCAGBQDdsczeA0DUhwiIwAhEWgRGIsAiMQIRFYAQiLAIjEGERGIEIi8AIRFgERiDCIjACERaBEYiwCIxAhEVgBCIsAiMQYREYgQiLwAhEWARGI…	4	421.28992066409	0.75	-1.2400000000000002	179.02564854374978	2	2	4	0	0	0	0	7	6	4	3	3	0.6412209	3.1561365	4.0483227
C=CC(=O)N1CCC[C@H]1C(=O)Nc1cc2c(Nc3ccc(F)c(Cl)c3F)ncnc2cc1OCCOC	[0.3680805176132279]	O=C(Nc1ccccccccc1OC)CC(=O)NC(=O)[C@@H](O)[C@@H]1C(F)c1	0.588309524	<img data-content="rdkit/molecule" src="data:image/png;base64,iVBORw0KGgoAAAANSUhEUgAAAMgAAADICAIAAAAiOjnJAAAABmJLR0QA/wD/AP+gvaeTAAAWBElEQVR4nO3de1QTVx4H8N+E9/shWrCVl2IpiA+0Kge1duVoW2nPWtG2rtjWB6JV1F0rdgWxKgKyrCzFKnZtpVBRqouvailaW+Goi1grEkRBQKsoj4bwDiSZu38MRuojJJm5Jri/zx8ehMlvbuCbe2du7kwYQgggJDSRvhuAnk0YLEQFBgtRgcFCVGCwEBUYLEQFBgtRgcFCVGCwEBUYLEQFBgtRgcFCVGCwEBUYLEQFBgtRgcFCVGCwEBUYLEQFBgtRgcFCV…	2	376.143449992	0.3157894736842105	-3.0	155.40960628724258	1	0	1	3	1	0	1	3	0	5	3	6	0.84222054	3.3447723	2.6679888
CO[C@@H]1[C@H](N(C)C(=O)c2ccccc2)C[C@H]2O[C@]1(C)n1c3ccccc3c3c4c(c5c6ccccc6n2c5c31)C(=O)NC4	[0.3679628554846198]	COC(C1C[C@@H](C)C/C1=O)=N/C(=O)NC1CC12ccc(F)c2	0.555	<img data-content="rdkit/molecule" src="data:image/png;base64,iVBORw0KGgoAAAANSUhEUgAAAMgAAADICAIAAAAiOjnJAAAABmJLR0QA/wD/AP+gvaeTAAAZeklEQVR4nO2de1hU1f7/38NcuImoCDmIt1QITUUFuqCYibcYzZMPhiXqU4rmUUCrg1kJeaW8gP68HH2OFirHItMjqQ+GqB06Hh9BES9HQC1TECWBFBlkGGb9/lg4X1IZZg+zBrXP66/Nnr0uzLxmrbXX/qw1MsYYCMLa2LV0BYinExKLEAKJRQiBxCKEQGIRQiCxCCGQWIQQSCxCCCQWIQQSixACiUUIgcQihEBiEUIgsQghkFiEEEgsQggkFiEEEosQAolFC…	3	306.13797068800005	0.5625	-1.98	127.86399272081128	3	0	3	2	0	0	0	4	0	3	1	2	0.80459803	2.8759093	1.9330764
Cc1[nH]c(/C=C2\C(=O)Nc3ccc(S(=O)(=O)Cc4c(Cl)cccc4Cl)cc32)c(C)c1C(=O)N1CCC[C@@H]1CN1CCCC1	[0.36706586826347304]	Oc1(NC(=O)C[C@H](COC)C(=O)OC)cc(\c2ccccc2)cn1	0.587785714	<img data-content="rdkit/molecule" src="data:image/png;base64,iVBORw0KGgoAAAANSUhEUgAAAMgAAADICAIAAAAiOjnJAAAABmJLR0QA/wD/AP+gvaeTAAAXk0lEQVR4nO2da1RTVxaAdxIIKBTQIo4oCAioEUSpylSwD8dKtWB1Ks6IUBWn8UEHl3U6WG3H+hpDx7bYsRZaW2VZHQcBLYqgaKvQzvJVRAQEERQEK4gEEUQIyZ4fByMij5Dcg6j7Wy7X5XLvPifJx7nnHREiAkEIjfhxZ4B4OiGxCC6QWAQXSCyCCyQWwQUSi+ACiUVwgcQiuEBiEVwgsQgukFgEF0gsggskFsEFEovgAolFcIHEIrhAYhFcILEILpBYBBdIL…	2	332.13722174000003	0.35294117647058826	-2.5099999999999993	139.53988527291165	0	1	1	1	1	0	1	2	0	6	2	7	0.77346075	1.8495926	1.1798389
CO[C@@H]1[C@H](N(C)C(=O)c2ccccc2)C[C@H]2O[C@]1(C)n1c3ccccc3c3c4c(c5c6ccccc6n2c5c31)C(=O)NC4	[0.365473441108545]	CS(=O)(=O)N(C)/[nH+]1CC(/C(O)C(O)O)cccc(C(F)CCl)cc1	0.533738095	<img data-content="rdkit/molecule" src="data:image/png;base64,iVBORw0KGgoAAAANSUhEUgAAAMgAAADICAIAAAAiOjnJAAAABmJLR0QA/wD/AP+gvaeTAAAbAklEQVR4nO2de1yUVf7HPzPAzAADg4IQKqjwi1bAS45XBotN1FrB3O2Fq7W4243MLcx2X7JtKPWqDNtXK2W7RrtuaZkF7iqQmpJpyojKcBENCpObXOXOXGBgZs7vj4dgvCEwz5kZ9Lxf/PEMz/Oc7xl9c855znMuAkIIGAy+Edo6A4w7EyYWgwpMLAYVmFgMKjCxGFRgYjGowMRiUIGJxaACE4tBBSYWgwpMLAYVmFgMKjCxGFRgYjGowMRiUIGJxaACE4tBB…	1	385.09947515609	0.5714285714285714	-0.81	145.5109404043562	0	1	1	0	0	0	0	4	0	5	4	6	0.6626155	3.4542751	0.4815994
CC(=O)N[C@@H](Cc1ccc(OP(=O)(O)O)cc1)C(=O)N[C@H]1CCCCN(Cc2ccc(-c3ccc(Cl)cc3)cc2)C1=O	[0.3649122807017544]	C[C@H](Nc(NC)C[C@@](=O)[N+](N)[C@H](C(=O)NC)C1Br)C1	0.432095238	<img data-content="rdkit/molecule" src="data:image/png;base64,iVBORw0KGgoAAAANSUhEUgAAAMgAAADICAIAAAAiOjnJAAAABmJLR0QA/wD/AP+gvaeTAAAaNElEQVR4nO2de1xU1drHf8Mwyh1RBlAhDl5RUbl4ARXFUt9jQJ4KfI8a9sk82puBR0vJOn1QP2VKmuSl9FgmpWZaectM8ZpJIl4RxdPxBqjMDCggAtPA8Lx/7HHG23CdtfeMre+HP2ZvNvt5gO+svWbtvZ4lIyJwOJbGTuoEOE8mXCwOE7hYHCZwsThM4GJxmMDF4jCBi8VhAheLwwQuFocJXCwOE7hYHCZwsThM4GJxmMDF4jCBi8VhAheLwwQuFocJXCwOE…	1	335.09513846409	0.8181818181818182	-0.54	121.29287976227047	0	1	1	2	0	0	0	4	0	5	4	2	0.7633061	4.8449745	0.16255595
C[C@@H]1C=CC(c2nn(C3=CCCC(C(=O)NCc4ccc(P(=O)(O)O)c(P(=O)(O)O)c4)=C3)c3ncnc(N)c23)=CC1	[0.36358347876672487]	C[NH+](/N(C(C)c1ccccc1)[nH]1)cc1C(SC(C)C)C(Cl)Cl	0.598	<img data-content="rdkit/molecule" src="data:image/png;base64,iVBORw0KGgoAAAANSUhEUgAAAMgAAADICAIAAAAiOjnJAAAABmJLR0QA/wD/AP+gvaeTAAAYMklEQVR4nO2de1yUVfrAnxmGQRBQlDsqKpKBdnHVRPAelpiVF3B3W+myKtDGspoUVh9Da9ulLW1M0nA3lLJMWMNuVqKufLyAIgYIiWj+uAjDRa4DDMNcnt8fhx1ZFRhm3jOD+Hw/fPzAzDvPeWS+nHPe9z3nGREiAkEIjdjSCRCDExKL4AKJRXCBxCK4QGIRXCCxCC6QWAQXSCyCCyQWwQUSi+ACiUVwgcQiuEBiEVwgsQgukFgEF0gsggskFsEFEovgAolFc…	2	360.10625054809	0.5	-0.38999999999999996	147.12483412136288	0	1	1	0	1	0	1	3	0	3	2	6	0.7904749	3.4500933	3.012241
CN1CCN(c2ccc(Nc3ncc4c(n3)N3CCC(=O)N3C(c3cc(O)ccc3Cl)=C4)cc2)CC1	[0.3603192702394527]	CC1=NC([NH3+])N2CCC(N(C)c(O)co2)C(C)(C)C1(C)C	0.544721096	<img data-content="rdkit/molecule" src="data:image/png;base64,iVBORw0KGgoAAAANSUhEUgAAAMgAAADICAIAAAAiOjnJAAAABmJLR0QA/wD/AP+gvaeTAAAbeklEQVR4nO2de1xU1drHf3tguA1EgCiBaQghFy8onrzGi7cko855S0zzaFSnOh7TUitOafKWVqgpHi/HPCWK+Zb3C/qmgIlmUXkDLW4eMVHBC/c7zDDzvH/sOQOCEcPs2/BZ3w9/zCz2rOeZ2b+91tprP+tZHBGBwRAaldwOMLonTFgMUWDCYogCExZDFJiwGKLAhMUQBSYshigwYTFEgQmLIQpMWAxRYMJiiAITFkMUmLAYosCExRAFJiyGKDBhMUSBCYshC…	2	297.22850258809	0.8	-1.2699999999999998	126.76387329459978	0	2	2	0	0	0	0	2	2	5	2	0	0.85943663	2.2512639	2.6947126
C[C@@H]1C=CC(c2nn(C3=CCCC(C(=O)NCc4ccc(P(=O)(O)O)c(P(=O)(O)O)c4)=C3)c3ncnc(N)c23)=CC1	[0.35951134380453753]	ClC(C)CC[C@@H](c2occ(C(=O)OC)ccc2C)C\c1cccnc1	0.707948413	<img data-content="rdkit/molecule" src="data:image/png;base64,iVBORw0KGgoAAAANSUhEUgAAAMgAAADICAIAAAAiOjnJAAAABmJLR0QA/wD/AP+gvaeTAAAZDUlEQVR4nO3dfVhUVR4H8N8dhhleRBFxYAZNxRccAnzLl0JXLRXpQSAU1y1x00LLF3I3i3ILcrUNtVVyNSXdTC3Ml0opdJVNEQoLUSIkAhSR1xEEAWeY4WXm7B8HZwkEBuaeGaDf5/HxwfHOuQf5eu695/zuHY4QAgjxTWDuDqC+CYOFmMBgISYwWIgJDBZiAoOFmMBgISYwWIgJDBZiAoOFmMBgISYwWIgJDBZiAoOFmMBgISYwWIgJDBZiAoOFmMBgISYwW…	2	361.14447130800005	0.4	-2.07	153.74242135224975	0	1	1	0	0	1	1	2	0	4	0	7	0.8491219	2.5521493	2.9216175
C[C@H]1C=CC(c2nn(C3=CCCC(C(=O)NCc4ccc(P(=O)(O)O)c(P(=O)(O)O)c4)=C3)c3ncnc(N)c23)=CC1	[0.3592289719626168]	COc1ccc(C(C)C)ccc3CC(=NC[C@H]([C@@H](C)C)cccc(C(N)=O)cc3Cl)c1	0.586171429	<img data-content="rdkit/molecule" src="data:image/png;base64,iVBORw0KGgoAAAANSUhEUgAAAMgAAADICAIAAAAiOjnJAAAABmJLR0QA/wD/AP+gvaeTAAAgAElEQVR4nO2deVyTV9bHz5NACHtQZLOogLVKBwFxoVJU3FCBqlUsYqkOo5niIL7aArXa4tqhfqhl1FbBpVK1VgQVXKZaBXGjqBVRRJTNhUWQQNgJgdz3j6uZDCqG8Dx5EuZ+P/6RPCT3nphfzr3PufeeQyGEgECgGw7bBhB6J0RYBEYgwiIwAhEWgRGIsAiMQIRFYAQiLAIjEGERGIEIi8AIRFgERiDCIjACERaBEYiwCIxAhEVgBCIsAiMQYREYgQiLwAhEW…	2	440.223055976	0.38461538461538464	-2.59	190.83746709470165	1	1	2	1	0	0	0	1	2	3	1	4	0.7559022	2.25013	3.2075133
CCOC(=O)C[C@@H]1C[C@@H](n2cc(-c3ccc(O)cc3)c3c(N)ncnc32)CN1C(=O)OC(C)(C)C	[0.3571897570584373]	CC(C1CCC([C@@](C)(OC)C)[NH+](C(=O)OC)C(C(C)C(C)C)N)c1	0.43641666700000004	<img data-content="rdkit/molecule" src="data:image/png;base64,iVBORw0KGgoAAAANSUhEUgAAAMgAAADICAIAAAAiOjnJAAAABmJLR0QA/wD/AP+gvaeTAAAZYUlEQVR4nO2de1yUVf7HPzPDHRQVRCAvCeWFAi9kXlDwQsvFwV6Iw3oJtzLRMnNfmLGu/kzbNSiz0N0s1E2wTQtLDRCWm6KojHJZRFLTRRM0FFBE5eIwM+f3x0OIiTCX5zzPKOf98o+5PM8538H3c855zu2REELAYPCNVOwAGE8mTCwGFZhYDCowsRhUYGIxqMDEYlCBicWgAhOLQQUmFoMKTCwGFZhYDCowsRhUYGIxqMDEYlCBicWgAhOLQQUmFoMKTCwGF…	1	343.29551952809004	0.9473684210526315	-0.6500000000000001	147.7907148597129	1	0	1	1	0	0	0	6	0	4	2	9	0.8899916	3.5308108	2.9545298
C[C@H]1C=CC(c2nn(C3=CCCC(C(=O)NCc4ccc(P(=O)(O)O)c(P(=O)(O)O)c4)=C3)c3ncnc(N)c23)=CC1	[0.35701906412478335]	CC(O)[C@H]1C(N(C(NC(C)(C)s2)C#C)C(N)C)N1CC(O)cc2	0.420761905	<img data-content="rdkit/molecule" src="data:image/png;base64,iVBORw0KGgoAAAANSUhEUgAAAMgAAADICAIAAAAiOjnJAAAABmJLR0QA/wD/AP+gvaeTAAAc/0lEQVR4nO2deVgUR/7G3x6GG+QQORQFTwSBB6IxIiqJQY3rkayIiW7GHCYYfQzR3biYZDdETQyiG8FgjFE3q/7MiiAqERXFK6yoCXhwC8h9KIiAXDMwM/X7o8lAkJvuaXTq8/jHdE9P1TvOS9W3q6u+xRBCQKFwjUhoAZRnE2osCi9QY1F4gRqLwgvUWBReoMai8AI1FoUXqLEovECNReEFaiwKL1BjUXiBGovCC9RYnLJ3L7y84OSEOXNw+jQAXL2K999vv…	2	340.19329713599996	0.75	-0.59	142.63234054717995	0	2	2	0	0	0	0	7	0	7	4	2	0.8908739	3.5546017	3.2685518
C[C@H]1C=CC(c2nn(C3=CCCC(C(=O)NCc4ccc(P(=O)(O)O)c(P(=O)(O)O)c4)=C3)c3ncnc(N)c23)=CC1	[0.35578583765112265]	C[C@H](C)O[C@H](C(=O)cccc(Cl)nc2sccnc12)C1	0.558119048	<img data-content="rdkit/molecule" src="data:image/png;base64,iVBORw0KGgoAAAANSUhEUgAAAMgAAADICAIAAAAiOjnJAAAABmJLR0QA/wD/AP+gvaeTAAAcWElEQVR4nO2de1xUZf7HP2euDNcZleGmolxCsdSkSNIUf1LWquQlbFNpLS+9futGam24Vku3bdFMccuC9udallrgVoqQirlteUkz7woo4AWROzOMwwzDzJzn98dBBMUBdc45Azzvly9f8Jzh+X6OfnjOc57L92EIIaBQnI1EbAGU7gk1FoUXqLEovECNReEFaiwKL1BjUXiBGovCC9RYFF6gxqLwAjUWhReosSi8QI1F4QVqLAovUGNReIEai8IL1FgUXqDGo…	2	310.05427640000005	0.35714285714285715	-1.17	126.895115664892	0	2	2	0	0	0	0	1	0	5	0	2	0.88863695	2.7680614	2.8940606
CN[C@H]1C[C@@H]2O[C@](C)([C@H]1OC)n1c3ccccc3c3c4c(c5c6ccccc6n2c5c31)[C@H](O)NC4=O	[0.35219399538106233]	C#CCOc1ccc(SC[C@@H]2C(CN)=O)n(C)ccc(C2)no1	0.567906282	<img data-content="rdkit/molecule" src="data:image/png;base64,iVBORw0KGgoAAAANSUhEUgAAAMgAAADICAIAAAAiOjnJAAAABmJLR0QA/wD/AP+gvaeTAAAVyklEQVR4nO3deVRTZ/oH8Cc3EAIoS0GlgHJYEpRwOp1y8Fi1FpVa13EDp52qpRtYK1pbFWsdUc9oUahiqVqX0SpaGaqjVav+JkXt0VGsjCgVhEQQZHE3xMgSSPL8/rg0UlQgIW9i4fkc/og3913u8cu9N2/e+yJARCDE0jhbd4B0ThQswgQFizBBwSJMULAIExQswgQFizBBwSJMULAIExQswgQFizBBwSJMULAIExQswgQFizBBwSJMULAIExQswgQFizBBw…	2	333.11471246800005	0.375	-2.17	139.5929446690037	0	2	2	0	0	0	0	1	2	7	1	4	0.76629907	3.652672	1.2821405
C[C@@H]1C=CC(c2nn(C3=CCCC(C(=O)NCc4ccc(P(=O)(O)O)c(P(=O)(O)O)c4)=C3)c3ncnc(N)c23)=CC1	[0.3514450867052023]	COc1ccc([C@H]2SC[C@H]3C(C#N)C#N)c2ccccc3C(Cl)C(C)C(Cl)cc1	0.5831243389999999	<img data-content="rdkit/molecule" src="data:image/png;base64,iVBORw0KGgoAAAANSUhEUgAAAMgAAADICAIAAAAiOjnJAAAABmJLR0QA/wD/AP+gvaeTAAAgAElEQVR4nO2deVhTx/rH35OEsAmCgoIIKIhCqMiiFsUNpFgri1qpVQtq69IVuVUvRa1Fe+uPWnurt9Yaa6u49datCBStSxVRXIgCSiAqhh3Zl7Bmnd8foykXlC3nZMHzeXx8yMlk3jnwzcycmXfel0AIAQ0N2TA03QCa/gktLBpKoIVFQwm0sGgogRYWDSXQwqKhBFpYNJRAC4uGEmhh0VACLSwaSqCFRUMJtLBoKIEWFg0l0MKioQRaWDSUQAuLhhJoYdFQA…	3	444.082989684	0.391304347826087	-1.8499999999999992	186.24121296243464	1	2	3	0	0	0	0	5	2	4	0	2	0.8800988	2.5939229	3.7785296
CSCC[C@H](NC(=O)[C@@H]1CCCN1C(=O)[C@@H](NC(=O)[C@H](Cc1ccc(OP(=O)(O)O)cc1)NC(C)=O)C(C)C)C(=O)N[C@@H](CC(C)C)C(=O)O	[0.3511647972389991]	CO/C(C)N=C(N1CCC[C@H](C)[C@]1CO)[C@@H]c1cccnc1	0.511464286	<img data-content="rdkit/molecule" src="data:image/png;base64,iVBORw0KGgoAAAANSUhEUgAAAMgAAADICAIAAAAiOjnJAAAABmJLR0QA/wD/AP+gvaeTAAAgAElEQVR4nO2deVgT1/rHv1kIWDZZBKEqi3qBBEVFtC2irQUVi1apK3Wp2LpWf621F69eudpFbWtbqbsX60UvWveKS+URV3BpgaqQoEJBXFgUFAVkSUjO74/hhrAoISQ5g8zn8eGBl5k537Rfzsw585738Agh4ODQN3zaAjheTjhjcRgEzlgcBoEzFodB4IzFYRA4Y3EYBM5YHAaBMxaHQeCMpQeuXr26aNGibdu2KRQK2lrYgpC2gDZMQUFBbGzszp0709PTm…	2	303.19467704000004	0.5294117647058824	-1.46	132.58746045743993	0	1	1	0	0	1	1	2	0	4	1	5	0.9414991	3.5276952	2.1080768
CC1=CCC[C@@H]2[C@@]1(C)CC[C@H](C)[C@@]2(C)CC1=C(O)C(=O)C=C(NCCC(C)C)C1=O	[0.3508459483526269]	O=C(C)[C@H][C@@H](C(CNC(S(F)O)=O)C12C)ccsccc2cc1=S	0.578833333	<img data-content="rdkit/molecule" src="data:image/png;base64,iVBORw0KGgoAAAANSUhEUgAAAMgAAADICAIAAAAiOjnJAAAABmJLR0QA/wD/AP+gvaeTAAAfrklEQVR4nO2deVyU1f7Hv88wMzAsssvmCqaIC1dwI8olQW+GlRiaGdfUG5r203stRe0mLS5TVpesW065UWmBpoJLKZpXcUkBQUJWcQPEYRmWYQZmPb8/Dj4h4rDMc2YG73m/5g+eM8+c73fgwznf85xzvodBCAGFwjU8cztAeTyhwqIQgQqLQgQqLAoRqLAoRKDCohCBCotCBCosChGosChEoMKiEIEKi0IEKiwKEaiwKESgwqIQgQqLQgQqLAoRqLAoRKDCo…	2	388.05110968800005	0.375	-0.9600000000000002	153.04313145754952	1	1	2	1	0	0	0	4	0	5	3	4	0.91249895	2.9735315	3.1025805
CN1CCN(c2ccc(Nc3ncc4c(n3)N3CCC(=O)N3C(c3cc(O)ccc3Cl)=C4)cc2)CC1	[0.35060449050086356]	CC1=C(C#N)N(NC(C)=O)c(C)ccc(C)N[C@H](F)C(=C)C(C)C(C)C1	0.58929972	<img data-content="rdkit/molecule" src="data:image/png;base64,iVBORw0KGgoAAAANSUhEUgAAAMgAAADICAIAAAAiOjnJAAAABmJLR0QA/wD/AP+gvaeTAAAdpklEQVR4nO2deVyU1f7HvzMDwy4oi6wDDGoI4RqUIorGTVKvNxHM3LpqgZlSlkXLTVRc5mZ1KVPDyhzLq2Laz6VurimIUqLF4gbCwMCwDdswwAiznN8fB0cckfVZBjjv1/wxHJ7nnO8Dn+c83+ec7zlfDkIICASq4bJtAKF/QoRFoAUiLAItEGERaIEIi0ALRFgEWiDCItACERaBFoiwCLRAhEWgBSIsAi0QYRFogQiLQAtEWARaIMIi0AIRFoEWiLAItECER…	1	360.23253976800004	0.5	-2.5499999999999994	155.458239161192	0	1	1	1	0	0	0	3	0	4	2	1	0.880908	3.0655215	4.1012154
COc1ccc(NC(=O)CO/N=C2\C=C\C=C/[C@H]3O[C@@H]3C[C@@H](C)OC(=O)c3c(O)cc(O)c(Cl)c3C2)cc1	[0.3497501784439686]	CNC(C)Oc1ccc(NC(C(=O)C(F)C(=O)[C@H](Cl)OC[C@@H](C)C(C)C)O)cc1	0.5820000000000001	<img data-content="rdkit/molecule" src="data:image/png;base64,iVBORw0KGgoAAAANSUhEUgAAAMgAAADICAIAAAAiOjnJAAAABmJLR0QA/wD/AP+gvaeTAAATyElEQVR4nO3ceVSTV/oH8CcJBlAWFdwQflWUpXVDoaW4oKKl7UA9R2patXPAugSsde3R4JFTOtWpEXVqPXhGWjs/ra12cAOqQEUcl7aigo6CAoKiFKoCCsgSQpZn/riYH1XA5H1zq87v+Zz+gTT3yU345r7vve99I0FEIMTapE+7A+S/EwWLcEHBIlxQsAgXFCzCBQWLcEHBIlxQsAgXFCzCBQWLcEHBIlxQsAgXFCzCBQWLcEHBIlxQsAgXFCzCBQWLcEHBI…	1	432.1827279599999	0.6	-1.7399999999999998	175.45348712937079	0	0	0	0	1	0	1	5	0	7	3	13	0.8166163	1.8692113	3.079177
COc1cc(Nc2nn3c(N[C@H](CO)Cc4cccnc4)cc(C4CC4)nc3c2C(N)=O)cc(OC)c1	[0.34832826747720363]	Cc1ncc(O-c2cc(C[C@H](C)NS(C)N(C)[C@H]([C@@H]3C)CO3)c2)cc1	0.620880952	<img data-content="rdkit/molecule" src="data:image/png;base64,iVBORw0KGgoAAAANSUhEUgAAAMgAAADICAIAAAAiOjnJAAAABmJLR0QA/wD/AP+gvaeTAAAXN0lEQVR4nO2de1gTV9rA35lwl+KiRQQVRatWaVXAyyJKEVkVbdcHWlirpValdrd9Sr0UdD9rLVq1ro/VdVsvdau4Vl2lXkqtclP6QETFgEIpVCpauYMEIdwhyfn+OGw2i4gkkzOE8P4e/phMMuc90V/OzJzLOxwhBBDE0PA9XQHENEGxECagWAgTUCyECSgWwgQUC2ECioUwAcVCmIBiIUxAsRAmoFgIE1AshAkoFsIEFAthAoqFMAHFQpiAYiFMQLEQJqBYC…	3	363.19804816799996	0.5263157894736842	-1.3400000000000003	153.2680670519799	1	1	2	0	0	1	1	4	0	5	2	8	0.7878516	2.6202219	2.380362
Cc1[nH]c(/C=C2\C(=O)Nc3ccc(S(=O)(=O)Cc4c(Cl)cccc4Cl)cc32)c(C)c1C(=O)N1CCC[C@@H]1CN1CCCC1	[0.34774665042630937]	COC(=O)C1=C(C)CC(C[NH+](C(=O)NC(C)C)C(=O)C(C)C)C1=O	0.583035714	<img data-content="rdkit/molecule" src="data:image/png;base64,iVBORw0KGgoAAAANSUhEUgAAAMgAAADICAIAAAAiOjnJAAAABmJLR0QA/wD/AP+gvaeTAAAbBElEQVR4nO2deVzU1d7HP7MAA7LJoiCigJjoo4KPCa9HXBMtMbtZUghRaTUZvlKvmVDGzcwMt67LfXrEpczbVUNbrntBytXUSEpRUvZdEEEFBgFl4Pv8ccaBXJDld2ZiPO8Xr17zG39zzpd4z1l+v3O+PxkRQSCQGrmxAxCYJkIsAReEWAIuCLEEXBBiCbggxBJwQYgl4IIQS8AFIZaAC0IsAReEWAIuCLEEXBBiCbggxBJwQYgl4IIQS8AFIZaAC0IsAReEW…	1	339.19144838409	0.6470588235294118	-2.0200000000000005	141.95222015595513	1	0	1	3	0	0	0	2	0	5	2	5	0.7871907	2.723633	1.132892
CC(=O)N[C@@H](Cc1ccc(OP(=O)(O)O)cc1)C(=O)N[C@@H](CCC(=O)O)C(=O)NCCC1=CC=C[C@@H]2CCCC[C@H]12	[0.34657398212512414]	CNC(=O)c1cc(C(CCC2)CC(=O)NC(=O)c2CCNC(C)=O)c1	0.535452381	<img data-content="rdkit/molecule" src="data:image/png;base64,iVBORw0KGgoAAAANSUhEUgAAAMgAAADICAIAAAAiOjnJAAAABmJLR0QA/wD/AP+gvaeTAAAUfklEQVR4nO3deVRU5/kH8O+sbIosimLjUlAhGCEJkERbK7VyNIZYNYFqIsfluDSVaKMNS4xYm7QZjXEhxgjGPRUOxgVK+kPAYEy1PYqiLSKIgPuGLIIyMAzz/P64SjnKMszcF0J9Psc/RjP3mWdmvvPeue9950ZBRGBMbsquboD9b+JgMSE4WEwIDhYTgoPFhOBgMSE4WEwIDhYTgoPFhOBgMSE4WEwIDhYTgoPFhOBgMSE4WEwIDhYTgoPFhOBgMSE4WEwID…	2	347.18450628	0.5555555555555556	-2.44	146.84807355214414	1	1	2	4	0	0	0	2	0	4	3	5	0.72138405	2.416817	-0.39600652
COc1cc(Cc2nn([C@@H]3CC[C@@H](N4CCN(C)CC4)CC3)c3ncnc(N)c23)ccc1NC(=O)[C@@H]1C[C@H]1c1ccccc1	[0.3465346534653465]	Clc1ccc2cc(CN3CN[C@@H](C)c3)(N)nc(C)cccc2c1	0.457714286	<img data-content="rdkit/molecule" src="data:image/png;base64,iVBORw0KGgoAAAANSUhEUgAAAMgAAADICAIAAAAiOjnJAAAABmJLR0QA/wD/AP+gvaeTAAAZXElEQVR4nO2de1hTR9rA3yRAQARBRYWIchEQLBWLrLeyVET9tmtZq7JaASn1WXWtpW77uFl92ie2VUqtS9G2ruC6La7abd21iNcVlS54xQoiEFHAKJQgAhIuEghJ5vtjMEZucjmTBHl/D38cknPmvAk/ZuacM/MOjxACCMI1fGMHgDyfoFgIE1AshAkoFsIEFAthAoqFMAHFQpiAYiFMQLEQJqBYCBNQLIQJKBbCBBQLYQKKhTABxUKYgGIhTECxECagWAgTU…	3	330.161124416	0.3888888888888889	-1.4599999999999995	141.57841235221096	0	2	2	0	1	0	1	2	0	4	2	2	0.77385545	1.9356512	4.113997
CC1=CCC[C@@H]2[C@@]1(C)CC[C@H](C)[C@@]2(C)CC1=C(O)C(=O)C=C(NCCC(C)C)C1=O	[0.34439461883408073]	OC1(CC(=O)/C)C(\C(C)O)c2cc(Cl)c2cccccc1	0.583833333	<img data-content="rdkit/molecule" src="data:image/png;base64,iVBORw0KGgoAAAANSUhEUgAAAMgAAADICAIAAAAiOjnJAAAABmJLR0QA/wD/AP+gvaeTAAAZ5klEQVR4nO2dfVhT5/nHv3lBIKC8qFQEtYJvgM6qDKyoFYSqbdA5Fq/ZNjpr6+U2Svtrrw0vbRfnase0nbFT26jdjPZFmXOaXqv1kq5rkSpVfMGAgoIg+ALIe0IiJDm/Px5M04gQkpycJDyfyz88Tw73uU/yPc9zn/s85354DMOAQnE2fK4doHgnVFgUVqDCorACFRaFFaiwKKxAhUVhBSosCitQYVFYgQqLwgpUWBRWoMKisAIVFoUVqLAorECFRWEFKiwKK…	2	306.10227214800005	0.35294117647058826	-1.42	129.17190322151296	2	0	2	0	0	0	0	3	0	3	2	3	0.6686522	1.467361	2.5260262
C[C@@H]1C=CC(c2nn(C3=CCCC(C(=O)NCc4ccc(P(=O)(O)O)c(P(=O)(O)O)c4)=C3)c3ncnc(N)c23)=CC1	[0.3404500865551068]	COc1c(C)nc(C(F)=O)C(C)cc1CO[C@@H](COC)CO	0.5028928570000001	<img data-content="rdkit/molecule" src="data:image/png;base64,iVBORw0KGgoAAAANSUhEUgAAAMgAAADICAIAAAAiOjnJAAAABmJLR0QA/wD/AP+gvaeTAAAW7UlEQVR4nO3de1yUVf4H8M8Mw00ZYMQLiaEioIvhgqJmeOUFuRqZN9RSM8lcLaEyk2pVXuYi408lNMuoTcVVIyo1V82VVUxwDWVJuYiBgGIo64LcwYFhzu+PB8cRBWF4zsyg3/fLV695zeV7DtNnnuc8t/NIGGMgRGxSY3eAPJ4oWIQLChbhgoJFuKBgES4oWIQLChbhgoJFuKBgES4oWIQLChbhgoJFuKBgES4oWIQLChbhgoJFuKBgES4oWIQLChbhgoJFu…	1	315.14820102399995	0.6	-1.5699999999999998	128.82065284103112	0	1	1	0	0	0	0	2	0	6	1	8	0.8622101	2.868535	3.030015
CC(=O)N[C@@H](Cc1ccc(OP(=O)(O)O)cc1)C(=O)N[C@@H](CCC(=O)O)C(=O)NCCC1=CC=C[C@@H]2CCCC[C@H]12	[0.3391984359726295]	C[C@H]1ccc1(C1CC[C@H](C)C(=O)[NH+]1)C(C1)c(C)CCcc1C	0.4965	<img data-content="rdkit/molecule" src="data:image/png;base64,iVBORw0KGgoAAAANSUhEUgAAAMgAAADICAIAAAAiOjnJAAAABmJLR0QA/wD/AP+gvaeTAAAf/UlEQVR4nO2deViTV/bHT/awRFDZ3UBAcKuiuFIrFmqn1lrrY6rWoTqdmq6DHad9Mp2xDXbm0diZ0Tij1rTzVLEz9ddYHZuxThUtKlVcwAVFRRDZEVxYAoSEJPf3x20jkhCyvCt9P4//eHnfe0/Il3vve95zz+EhhICDg2j4dBvA0T/hhMVBCpywOEiBExYHKXDC4iAFTlgcpMAJi4MUOGFxkAInLA5S4ITFQQqcsDhIgRMWBylwwuIgBU5YHKTACYuDFDhhc…	3	301.24001603209	0.75	-0.8900000000000001	134.98783596006072	2	1	3	1	0	0	0	6	0	1	1	2	0.8053917	3.3131356	2.6664743
C[C@@H]1C[C@H]2O[C@@H]2/C=C\C=C\C(=N/OCC(=O)NCC2CCCCC2)Cc2c(Cl)c(O)cc(O)c2C(=O)O1	[0.33832976445396146]	COC1ccc2c1C(COC[C@@H](O)C(C(C)C)c1CCC(F)ccc1C(C)C)C2	0.631738095	<img data-content="rdkit/molecule" src="data:image/png;base64,iVBORw0KGgoAAAANSUhEUgAAAMgAAADICAIAAAAiOjnJAAAABmJLR0QA/wD/AP+gvaeTAAAYuklEQVR4nO2deVRTV/7Av0kIBIGAgFoYEFe0WoYioEzR31hK60yriAtHGUutVLF1iVVnzHRBRqcdmVOtOWp1cCmli22jx4XiNkhHDoiCWHaxAoorLggDAUnIcn9/XJsyKCHAuy+Jfj/HP5S8uxA/79777rvfewWEEEAQrhFaugLIkwmKhTABxUKYgGIhTECxECagWAgTUCyECSgWwgQUC2ECioUwAcVCmIBiIUxAsRAmoFgIE1AshAkoFsIEFAthAoqFMAHFQ…	3	404.272673264	0.68	-1.23	174.90881579815942	3	0	3	0	0	0	0	5	0	3	1	9	0.7960499	2.036129	4.271948
COc1ccc([C@@H]2Sc3ccccc3N(CCCC3CCCCC3)C(=O)[C@@H]2NC(=O)[C@H](Cc2ccc(O[P@@](=O)(O)OCc3ccccc3)cc2)NC(=O)OC(C)(C)C)cc1	[0.3343769567939887]	C(C(C)C(=O)O)c1scccc(C=O)NC(=O)C(C)n(C)ccc1OC	0.613228291	<img data-content="rdkit/molecule" src="data:image/png;base64,iVBORw0KGgoAAAANSUhEUgAAAMgAAADICAIAAAAiOjnJAAAABmJLR0QA/wD/AP+gvaeTAAAf7ElEQVR4nO2deVgUV7rG3+5mB0FcWASURWVpvUYRdMSIiEYxaEwMSHTQTKJk0YsmcyNXjUEzTzJovEjcIk4yStwS4jJijFsUFRUFxA0BUUHZ17AINDTd/d0/ClvEiAhdVQ3W7/GPrqb6fG8nb59z6myfiIggIKBpxHwLEOieCMYSYAXBWAKsIBhLgBUEYwmwgmAsAVYQjCXACoKxBFhBMJYAKwjGEmAFwVgCrCAYS4AVBGMJsIJgLAFWEIwlwAqCsQRYQTCWA…	1	380.140592868	0.3888888888888889	-2.48	157.0041748513165	0	1	1	1	0	0	0	2	0	6	2	5	0.7517235	1.9637549	3.1110291
CC1=CCC[C@@H]2[C@@]1(C)CC[C@H](C)[C@@]2(C)CC1=C(O)C(=O)C=C(NCCC(C)C)C1=O	[0.33425669436749766]	C[C@@H]1SC(C1C1CC(=O)c1ccc(C#N)ncc1)c1	0.143166667	<img data-content="rdkit/molecule" src="data:image/png;base64,iVBORw0KGgoAAAANSUhEUgAAAMgAAADICAIAAAAiOjnJAAAABmJLR0QA/wD/AP+gvaeTAAAaVUlEQVR4nO2deVQUR/7Av3MAAwIBOQRUDo/IpYJjVLwWFDyiUaNORFei608gXmye0bDGJOTpGknELDGrK2o0b3WjmY2seGAMmKBE8RiUS5H7kPtS7oE56vdHyYQgIMN0T09DfZ7PZw/d1d+Wz1RXV3+rioMQAgKBarhMB0AYmBCxCLRAxCLQAhGLQAtELAItELEItEDEItACEYtAC0QsAi0QsQi0QMQi0AIRi0ALRCwCLRCxCLRAxCLQAhGLQAtELAItELEIt…	3	270.082684068	0.4	-1.5999999999999996	116.33467236497944	1	2	3	0	0	0	0	4	0	4	0	0	0.8647773	3.4016862	1.8805124
CCOC(=O)C[C@@H]1C[C@H](n2cc(-c3ccc(O)cc3)c3c(N)ncnc32)CN1C(=O)OC(C)(C)C	[0.3341902313624679]	OCC([C@H](C(=SCC/C)c1=O)C)C[NH+]1C2ccc(C)c2	0.44314285700000006	<img data-content="rdkit/molecule" src="data:image/png;base64,iVBORw0KGgoAAAANSUhEUgAAAMgAAADICAIAAAAiOjnJAAAABmJLR0QA/wD/AP+gvaeTAAAZx0lEQVR4nO2deVhTV/rH34RAWAOouOCA4i4oUJdqxWVscan1sWrFaSvUttpo9Rm0OEOq08rMKM+k1Vr6m7HVPtWasdtgay2u49YqiFuQQQEtEEF2ZQlbQkKW8/vjYEzBQCD35N7E83l8fJKbm3PehG/e895zz3lfHkIIKBSm4bNtAMU5ocKiEIEKi0IEKiwKEaiwKESgwqIQgQqLQgQqLAoRqLAoRKDCohCBCotCBCosChGosChEoMKiEIEKi0KEboQ1bdq06…	2	296.16787649209	0.625	-0.8400000000000001	124.86492750396324	1	1	2	1	0	0	0	4	0	2	3	4	0.79434836	3.7127533	1.7734047
C[C@]12O[C@H](C[C@]1(O)CO)n1c3ccccc3c3c4c(c5c6ccccc6n2c5c31)CNC4=O	[0.3329275715155204]	OC(N[C@@H](/N)C/C(C#ClCl)(/C)C(=O)C1C(Cl)C1C1C)=N1	0.40009523799999996	<img data-content="rdkit/molecule" src="data:image/png;base64,iVBORw0KGgoAAAANSUhEUgAAAMgAAADICAIAAAAiOjnJAAAABmJLR0QA/wD/AP+gvaeTAAAddElEQVR4nO2deVQUV97+n6bphrZbmsWN1Z0IKJqouGGC4AJuiVEYNVHEBd8k75gxJw5v8puMxsxxXN64vTETFCNIzBgTnaDjwIyCu0SQCIoiq8oq0EB3szRb9/39UaRBRGTp6qou6nM4nqpL1e2nPQ+3vnXv994rIISAh8fQmDEtgIeb8MbioQXeWDy0wBuLhxZ4Y/HQAm8sHlrgjcVDC7yxeGiBNxYPLfDG4qEF3lg8tMAbi4cWeGPx0AJvLB5a4I3FQwu8s…	2	341.046459856	0.75	-0.45000000000000007	129.99932517736332	1	1	2	0	0	0	0	6	0	4	3	0	0.8144356	3.9691792	0.7352988
COc1ccc([C@@H]2Sc3ccccc3N(CCCC3CCCCC3)C(=O)[C@@H]2NC(=O)[C@H](Cc2ccc(O[P@@](=O)(O)OCc3ccccc3)cc2)NC(=O)OC(C)(C)C)cc1	[0.3320825515947467]	CC(C(=O)C1CC1)N(C(=O)NC(=O)CC(C(=O)[C@H]1[C@@H](C)O)C1COC(O)O)O	0.639912698	<img data-content="rdkit/molecule" src="data:image/png;base64,iVBORw0KGgoAAAANSUhEUgAAAMgAAADICAIAAAAiOjnJAAAABmJLR0QA/wD/AP+gvaeTAAAbVElEQVR4nO2deVxTV9rHf0kIyCaIYwARCoJQsSqKdQHRcWltK0orYMfaYOdTt2qbaWt9UUc/2Ol8prhR6ObgzGtFUVu02hedlhbtgtugUq1SKoqAFInAyBrWkDzvH5emWBUSuIcE53z/CrnhOQ8fvjn33HPPea6EiMDhiI3U3AlwHky4WBwmcLE4TOBicZjAxeIwgYvFYQIXi8MELhaHCVwsDhO4WBwmcLE4TOBicZjAxeIwgYvFYQIXi8MELhaHCVwsDhO4W…	2	402.16383041199987	0.7647058823529411	-1.9200000000000002	160.76696554287219	2	0	2	3	0	0	0	5	0	9	5	9	0.71346426	3.4229894	-1.5082867
COc1cc(-c2nn([C@@H]3CC[C@@H](N4CCN(C)CC4)CC3)c3ncnc(N)c23)ccc1NC(=O)OCc1ccccc1	[0.3320610687022901]	CC1ccc(OC)c1CNc(C(C)CN[C@H]1CNc2c(F)[nH+]2CC)[C@H]1	0.520126984	<img data-content="rdkit/molecule" src="data:image/png;base64,iVBORw0KGgoAAAANSUhEUgAAAMgAAADICAIAAAAiOjnJAAAABmJLR0QA/wD/AP+gvaeTAAAXrklEQVR4nO3de1hVVfoH8C9w6HAQQUSUVFBUwMAInbxw+Sko4xWvjReayCdLnnKUbk9YVlI2FeVMosmUFl4ynIBHK2EcC/BGCl5HQ0AF8xIgKAhyv5xz3t8fGxnGC5xz2Isj8H4e/0DOPmuvA1/W2nvttdc2ISIwJjdTY1eAdU0cLCYEB4sJwcFiQnCwmBAcLCYEB4sJwcFiQnCwmBAcLCYEB4sJwcFiQnCwmBAcLCYEB4sJwcFiQnCwmBAcLCYEB4sJwcFiQ…	3	350.24764125209003	0.631578947368421	-1.3700000000000003	149.91040738328866	1	2	3	0	0	0	0	5	0	4	4	8	0.66912663	2.7533665	4.0951996
CC(=O)N[C@@H](Cc1ccc(OP(=O)(O)O)cc1)C(=O)N[C@@H](CCC(=O)O)C(=O)NCCC1=CC=C[C@@H]2CCCC[C@H]12	[0.3295774647887324]	C(C=O)NC([C@@H]1[C@@H](C)C(=O)O)cccc(Cl)C(Cl)C1	0.44889285700000003	<img data-content="rdkit/molecule" src="data:image/png;base64,iVBORw0KGgoAAAANSUhEUgAAAMgAAADICAIAAAAiOjnJAAAABmJLR0QA/wD/AP+gvaeTAAAaYElEQVR4nO3deVwTZ/4H8G8Swo0IiMoZTg/QFRS7gAqypLKtYD1RV6naFnqsVamt6S5qXY8Vi1U8t1RdUaxl8b5BrKtSwVao4FY5w5FCFDQEAwQSSJ7fH4MxSkUgeTJJf8/71VdfzDh5nm/0w8yTycw8DIQQEIS2MekugPh9IsEisCDBIrAgwSKwIMEisCDBIrAgwSKwIMEisCDBIrAgwSKwIMEisCDBIrAgwSKwIMEisCDBIrAgwSKwIMEisCDBIrAgwSKwI…	1	305.058548764	0.5384615384615384	-0.8399999999999994	122.00719177234602	1	0	1	0	0	0	0	4	0	3	2	5	0.695099	2.4383273	1.8847233
Cc1[nH]c(/C=C2\C(=O)Nc3ccc(S(=O)(=O)Cc4c(Cl)cccc4Cl)cc32)c(C)c1C(=O)N1CCC[C@@H]1CN1CCCC1	[0.32892363199037883]	COC(C)[C@H][C@]1C(C=O)NC(C(C)N1OC1NC)CN1	0.41275939799999994	<img data-content="rdkit/molecule" src="data:image/png;base64,iVBORw0KGgoAAAANSUhEUgAAAMgAAADICAIAAAAiOjnJAAAABmJLR0QA/wD/AP+gvaeTAAAcJUlEQVR4nO2deVxT17bHfyEQ5tEBAQeIOA8VKIqCvWptVXCq9/Kx1Uf77gUHnKqt1moVtWrrVaq2Tm313dapWm2rIkoVbXFAxcJTKgHFsQpWkCEQZkjW++OkgIoQ4BxOjm9/P/nkk2zPWWcFf1l7Z5+915IRERgMvjER2wHGiwkTFkMQmLAYgsCExRAEJiyGIDBhMQSBCYshCExYDEFgwmIIAhMWQxCYsBiCwITFEAQmLIYgMGExBIEJiyEITFgMQWDCYggCE…	2	284.184840628	0.7692307692307693	-0.57	119.85896537309338	0	2	2	0	0	0	0	5	2	7	3	5	0.7432532	3.7190719	-0.5926402
O=C1c2ccc(O)c(O)c2OC[C@]1(O)Cc1ccc(O)c(O)c1	[0.32865907099035935]	CC(=O)c1ccc(C[S@@](=O)C(=O)C(C(C)C(C)C)O)cc1O	0.456214286	<img data-content="rdkit/molecule" src="data:image/png;base64,iVBORw0KGgoAAAANSUhEUgAAAMgAAADICAIAAAAiOjnJAAAABmJLR0QA/wD/AP+gvaeTAAAWbUlEQVR4nO3de1xUZf4H8M8MVxFQuSkqi3cJXLXYWm8o9kPblPWyYWamrm22SuutVOxVirfSUpPQvLRp6y1RURPNC+qmZlk6kCKogCAialwUuY7AzHz3j8eQQIGZOQ/M7u/7fvUHBfM834bPmXPOczmoiAiMKU3d2AWw/00cLCYFB4tJwcFiUnCwmBQcLCYFB4tJwcFiUnCwmBQcLCYFB4tJwcFiUnCwmBQcLCYFB4tJwcFiUnCwmBQcLCYFB4tJwcFiUnCwm…	1	326.11879480399995	0.5	-1.53	132.36659017151848	0	0	0	0	1	0	1	3	0	5	2	6	0.8281855	2.8562553	1.494212
CC1=CCC[C@@H]2[C@@]1(C)CC[C@H](C)[C@@]2(C)CC1=C(O)C(=O)C=C(NCCC(C)C)C1=O	[0.32821497120921306]	N1ccc(Cl)(OC)C2C[C@@H](c2)c(C2)ccccc2C1	0.505287234	<img data-content="rdkit/molecule" src="data:image/png;base64,iVBORw0KGgoAAAANSUhEUgAAAMgAAADICAIAAAAiOjnJAAAABmJLR0QA/wD/AP+gvaeTAAAZ8klEQVR4nO2deVhTV9rA3yTsqIAgO+6ODuNCS610HJFq3BB3EXXEtlbR2pmMT+ep2OV5sNNaM2OrMCo21MFBq45orZUCWrSoGa2j4KdItSCb7AHCvobknu+Po1cUSSC5h5vE83v4I7m5OfcN+eXcc997FgFCCCgUrhHyHQDFPKFiUYhAxaIQgYpFIQIVi0IEKhaFCFQsChGoWBQiULEoRKBiUYhAxaIQgYpFIQIVi0IEKhaFCFQsChGoWBQiULEoRKBiUYhAx…	4	277.12334194	0.5	-0.9900000000000001	119.40415079445057	2	2	4	0	0	0	0	1	4	2	1	1	0.8789143	2.3322318	3.5960002
CN[C@H]1C[C@@H]2O[C@](C)([C@H]1OC)n1c3ccccc3c3c4c(c5c6ccccc6n2c5c31)C(=O)N[C@@H]4O	[0.3263768115942029]	NC(C[C@H]1CN(C(=O)Nc2cnc(F)nccn2)Cl)cc1Cl	0.553285714	<img data-content="rdkit/molecule" src="data:image/png;base64,iVBORw0KGgoAAAANSUhEUgAAAMgAAADICAIAAAAiOjnJAAAABmJLR0QA/wD/AP+gvaeTAAAWs0lEQVR4nO3de1RU5foH8O8ww13uSFwU0S6iSXg5UoriJbwrZsohMo8rTV0ulchO4SVF87LQzvKg/Mws62gqKmiGeUVTNC9EiOZRSVJEweGigHK/zMzz+2NPRGoIM/sdtfN8lss1A8zzvsCXd+/97nfvURARGJOb2ePuAPtr4mAxIThYTAgOFhOCg8WE4GAxIThYTAgOFhOCg8WE4GAxIThYTAgOFhOCg8WE4GAxIThYTAgOFhOCg8WE4GAxIThYTAgOFhOCg…	2	346.05119261600004	0.3333333333333333	-1.7699999999999996	135.74356071245612	1	1	2	2	0	0	0	2	0	5	2	3	0.71082854	1.9949229	3.9161768
CC1(C)c2cc(C3CCN(C4COC4)CC3)ccc2C(=O)c2c1[nH]c1cc(C#N)ccc21	[0.3216045038705137]	C[C@](OC)C1CC(C)CC(N)C(=O)OC(=O)CC(c2cc(C)cc(C)c2)c1	0.705738095	<img data-content="rdkit/molecule" src="data:image/png;base64,iVBORw0KGgoAAAANSUhEUgAAAMgAAADICAIAAAAiOjnJAAAABmJLR0QA/wD/AP+gvaeTAAAeIElEQVR4nO2deVRT19rGnxNmwiiCgBUsICBaJxyL01KkVRF7VZxdrqp1lpa2ilfbOtyqWO0V51rr2EHFer1orV6ln1a0YqFQcSpURVEUAQkCYQhJ9vfHplGRISTn5CR0/5Z/nBzDPg/hyXv22fvd7+YIIWAw+EYitgBG84QZiyEIzFgMQWDGYggCMxZDEJixGILAjMUQBGYshiAwYzEEgRmLIQjMWAxBYMZiCAIzFkMQmLEYgsCMxRAEZiyGIDBjMQSBGYshC…	2	374.23313350399997	0.5909090909090909	-1.7199999999999998	162.1546711524275	0	1	1	0	1	0	1	4	0	5	1	3	0.8043797	2.5949903	3.1941237
CCN(CC)C/C=C/c1cnc(N)c2c(-c3ccc(NC(=O)c4cc5ccccc5n4C)c(OC)c3)csc12	[0.3207070707070707]	C(N/C1O)=C(N1CC[C@@H](C)C(=O)OC)[C@@H]c1cccnc1	0.48805952399999997	<img data-content="rdkit/molecule" src="data:image/png;base64,iVBORw0KGgoAAAANSUhEUgAAAMgAAADICAIAAAAiOjnJAAAABmJLR0QA/wD/AP+gvaeTAAAZz0lEQVR4nO2deVRT19qHfwkBBRkcGBQRrUWrKFrFEfxU1KooalFsizXVtsrt0mustZTqbVdaXXWsQl2tLQ63xonqvVrBOqL2KlIVwapFpSo4g6CCE0ECyfv9sTEMKgTIDonsZ/FHzuFkv5vl4zn77OHdEiKCQGBspHVdAcHLiRBLwAUhloALQiwBF4RYAi4IsQRcEGIJuCDEEnBBiCXgghBLwAUhloALQiwBF4RYAi4IsQRcEGIJuCDEEnBBiCXgghBLwAUhl…	2	290.1504665	0.4	-2.0799999999999996	123.98403499425413	0	1	1	0	0	1	1	2	0	6	2	6	0.9414991	3.5276952	2.1080768
C[C@@H]1C=CC(c2nn(C3=CCCC(C(=O)NCc4ccc(P(=O)(O)O)c(P(=O)(O)O)c4)=C3)c3ncnc(N)c23)=CC1	[0.31971995332555425]	C1nc(C)c2cccccc2c1CN(C)C(O)CC(N)=S	0.519285714	<img data-content="rdkit/molecule" src="data:image/png;base64,iVBORw0KGgoAAAANSUhEUgAAAMgAAADICAIAAAAiOjnJAAAABmJLR0QA/wD/AP+gvaeTAAAZxUlEQVR4nO3de1hU1foH8HduDAMMDEfQvBReAPPO8TKIBoSJFlqkaelRyGOPYGokpoimkHpSvCvpEUyOikdK046K4SVK8ISKDMQPQQRREwQDARkG5j6zfn9smwgZbrPXnpnT+jz9wcCetd55+rr2nr3XXpuFEAKCoBvb3AUQ/5tIsAgsSLAILEiwCCxIsAgsSLAILEiwCCxIsAgsSLAILEiwCCxIsAgsSLAILEiwCCxIsAgsSLAILEiwCCxIsAgsSLAILEiwC…	2	303.140533292	0.375	-1.56	130.5913691604603	1	1	2	0	0	0	0	1	0	4	2	5	0.7564959	2.7305737	1.8561445
C[C@H]1C=CC(c2nn(C3=CCCC(C(=O)NCc4ccc(P(=O)(O)O)c(P(=O)(O)O)c4)=C3)c3ncnc(N)c23)=CC1	[0.31906158357771264]	CC(C)(O)c1cc(Cl)cc(CN2)cc(C(N)(C)[nH]cc(C)c(C)ccc2)c1	0.670002785	<img data-content="rdkit/molecule" src="data:image/png;base64,iVBORw0KGgoAAAANSUhEUgAAAMgAAADICAIAAAAiOjnJAAAABmJLR0QA/wD/AP+gvaeTAAAdmklEQVR4nO2de1yUVf7HP8+AXAUVRMwbK6AiF5UAhcAVzbwk3lPLlkozNF/trNvPwna3Rs0Uy03MjUI3dUpMMYzQ2hIElKBd1gsoaqh5BxSQywBymWHO74+D0ywKDsxz5hnpvP8aZ4bnfGd8zznP833O+R6BEAIOR2xkUgfA6ZpwsThM4GJxmMDF4jCBi8VhAheLwwQuFocJXCwOE7hYHCZwsThM4GJxmMDF4jCBi8VhAheLwwQuFocJXCwOE7hYHCZwsThM4…	2	387.20774026	0.36363636363636365	-2.0099999999999993	167.10126694111656	1	1	2	0	0	0	0	1	2	4	4	1	0.73057556	1.7541423	4.717774
C[C@@H]1C=CC(c2nn(C3=CCCC(C(=O)NCc4ccc(P(=O)(O)O)c(P(=O)(O)O)c4)=C3)c3ncnc(N)c23)=CC1	[0.31839348079161817]	O-c1NC(=S/C(=O)CCC(Cl)(C)F)SC(C)ccccc(F)(Cl)N1	0.524666667	<img data-content="rdkit/molecule" src="data:image/png;base64,iVBORw0KGgoAAAANSUhEUgAAAMgAAADICAIAAAAiOjnJAAAABmJLR0QA/wD/AP+gvaeTAAAaWElEQVR4nO3de1hU1d4H8N+eYbgNdxCRizdALinZQWA84I2jWKmhKaS+oY8+amqBrx3L6uRDndT0ZMXJS9JJC29vXiozRVPUREpIBkVAQC6i3C/DgDAww1x+7x8biaOCzMxeA6Pr8/TwbGD4rUV+WXvP3muvzSAiUBTXeP3dAerJRINFEUGDRRFBg0URQYNFEUGDRRFBg0URQYNFEUGDRRFBg0URQYNFEUGDRRFBg0URQYNFEUGDRRFBg0URQYNFEUGDRRFBg…	1	420.03113168000004	0.5714285714285714	-0.2500000000000001	157.541478410693	0	1	1	0	0	0	0	4	0	4	4	3	0.79933155	2.5150392	2.616325
COc1cc(Cc2nn([C@@H]3CC[C@@H](N4CCN(C)CC4)CC3)c3ncnc(N)c23)ccc1NC(=O)[C@@H]1C[C@H]1c1ccccc1	[0.3144853875476493]	COC(Cn1nccc1)c1=S/C(\C(=O)C)COCC1	0.184	<img data-content="rdkit/molecule" src="data:image/png;base64,iVBORw0KGgoAAAANSUhEUgAAAMgAAADICAIAAAAiOjnJAAAABmJLR0QA/wD/AP+gvaeTAAAawElEQVR4nO2de1hU1frHvzMDw13lNlzU5KYoImkcKxsV8pjRA6VdUCs5hgllksfU80x16lB2ORzrZ6QVRztHnZM+iZkmZhdJVAZvOSgKeEG8cr/IIDgMt5n1+2NPI6HcZK+9x1yfhz/2rNmz3nf7fF23vdb7SgghYDD4Riq2A4w/JkxYDCowYTGowITFoAITFoMKTFgMKjBhMajAhMWgAhMWgwpMWAwqMGExqMCExaACExaDCkxYDCowYTGowITFoAITFoMKT…	2	284.1194635	0.6153846153846154	-0.9800000000000002	116.39766273512063	0	1	1	0	0	1	1	2	0	5	1	5	0.8017746	2.8543417	0.7289722
Cc1cc(C)c2c(N)c(C(=O)N/N=C/c3cncn3C)sc2n1	[0.3127299484915379]	ClOC(=O)c1nc(C)c(CSC)ccsc(C)c1	0.44961904799999997	<img data-content="rdkit/molecule" src="data:image/png;base64,iVBORw0KGgoAAAANSUhEUgAAAMgAAADICAIAAAAiOjnJAAAABmJLR0QA/wD/AP+gvaeTAAAbK0lEQVR4nO2dd1SUV9rAn3dmGJqACFI1IotiLFhRAiJrCTYilkCWGGNHJQnqWsjZVUkxLln1hBRRdCWWRD2YiB8hiIwlhhLLICKhKIKUQaTjOLRp9/vj6jgRRYR5y4z3d3JywmVm7kP4cd/ndgohBASCruGxHQDBMCFiEWiBiEWgBSIWgRaIWARaIGIRaIGIRaAFIhaBFohYBFogYhFogYhFoAUiFoEWiFgEWiBiEWiBiEWgBSIWgRaIWARaIGIRaIGIRaAFI…	1	303.015448368	0.3333333333333333	-0.7800000000000001	120.03186367849102	0	0	0	0	0	1	1	0	0	5	0	3	0.81083024	2.5542572	3.8468175
COc1ccc([C@@H]2Sc3ccccc3N(CCCC3CCCCC3)C(=O)[C@@H]2NC(=O)[C@H](Cc2ccc(O[P@@](=O)(O)OCc3ccccc3)cc2)NC(=O)OC(C)(C)C)cc1	[0.3109987357774968]	CNC(NC(=O)NC(=S)C(=O)[C@H]1C(O)CC[C@@]1(C)O)c1C(C)C1	0.467	<img data-content="rdkit/molecule" src="data:image/png;base64,iVBORw0KGgoAAAANSUhEUgAAAMgAAADICAIAAAAiOjnJAAAABmJLR0QA/wD/AP+gvaeTAAAYSElEQVR4nO2de1hTV9aHfyHhJgiioAXFgoN3lHprrZdPprWOVhC1RB2d2ouKOrb2qYq0akFxWhmto0+tOkjHER2rZmx1kNaRPoBTlPr1UwErWEAQRVGoGlADMRDW98eJNF6AJGQH2lnvXyeec/bamDdr77PPPvvIiAgMY23sWrsCzK8TFosRAovFCIHFYoTAYjFCYLEYIbBYjBBYLEYILBYjBBaLEQKLxQiBxWKEwGIxQmCxGCGwWIwQWCxGCCwWIwQWixECi…	2	343.15657728	0.8	-1.09	140.7566568248322	2	0	2	2	0	0	0	6	0	6	5	5	0.77011204	3.3572938	-0.34696263
CN[C@H]1C[C@@H]2O[C@](C)([C@H]1OC)n1c3ccccc3c3c4c(c5c6ccccc6n2c5c31)[C@H](O)NC4=O	[0.30687830687830686]	C[C@H]1CCC(C/C(=S[C@]2(CN)CCO[C@@H](C)C(=O)NC)C2=N)C1	0.431333333	<img data-content="rdkit/molecule" src="data:image/png;base64,iVBORw0KGgoAAAANSUhEUgAAAMgAAADICAIAAAAiOjnJAAAABmJLR0QA/wD/AP+gvaeTAAAVT0lEQVR4nO3de1iT5/kH8DsnDikCAy14QgsbiOIBxGpFKrXssnXUtZ1YrdB2l4p1KnZaF+u6Uq/tNzJ7Am3LlepUZE6lP6/LSufaUcVW2AQ5SAkK1qiAoBYwUIgISd7798dDU8ohJCEPIfvdn79eIO/z3iRfnvf0vA8iRARC7E3s6ALIfycKFuGCgkW4oGARLihYhAsKFuGCgkW4oGARLihYhAsKFuGCgkW4oGARLihYhAsKFuGCgkW4oGARLihYhAsKFuGCg…	2	341.21369823200007	0.8235294117647058	-0.8500000000000001	142.74365736972143	1	1	2	1	0	0	0	4	0	4	4	8	0.7230916	3.6659856	0.55316865
CN[C@H]1C[C@@H]2O[C@](C)([C@H]1OC)n1c3ccccc3c3c4c(c5c6ccccc6n2c5c31)[C@H](O)NC4=O	[0.30189798339264534]	Cc1c(NC[C@@](C)([C@@H]2COC)cn[nH]2C(C)C)cc1	0.114	<img data-content="rdkit/molecule" src="data:image/png;base64,iVBORw0KGgoAAAANSUhEUgAAAMgAAADICAIAAAAiOjnJAAAABmJLR0QA/wD/AP+gvaeTAAAaAUlEQVR4nO2de1iU1fbH18xwVRFB5Kog6gkV8YB4FEHxhh4sMaMonpNQqeHjyYP+8kIXFQ0zA0tMzaOmCSoeoDx5OYpKSspFBcVboJkIFoJEIMhtmMv6/bFpGEYhBt79vjPj/jz8AYuZvdbAd/Zesy9rixARGAyuEQsdAMMwYcJiUIEJi0EFJiwGFZiwGFRgwmJQgQmLQQUmLAYVmLAYVGDCYlCBCYtBBSYsBhWYsBhUYMJiUIEJi0EFJiwGFZiwGFRgwmJQg…	2	263.19976242	0.6666666666666666	-1.29	115.74627184736845	1	1	2	0	0	0	0	2	0	4	1	6	0.96158046	2.9815626	2.2433386
CCOC(=O)C[C@@H]1C[C@H](n2cc(-c3ccc(O)cc3)c3c(N)ncnc32)CN1C(=O)OC(C)(C)C	[0.2956636005256242]	C/C(CN(c1cccc(CCOC)cc(C)c1)COC(C)C)OC(C)C(C)Cl	0.642642857	<img data-content="rdkit/molecule" src="data:image/png;base64,iVBORw0KGgoAAAANSUhEUgAAAMgAAADICAIAAAAiOjnJAAAABmJLR0QA/wD/AP+gvaeTAAAVK0lEQVR4nO3de1RTV/YH8J0ECIgUQUXRhWhs1cLUF9ZHqZSZUkHFjiNQq4JVWaJ2hNraMT5qsbWOoLVi1Vo6LgUXWs0Mo2B9xleFoo3FmQrUYsFXA4ogIAQhIcn+/XE6/KgKhuQeQnR/lsvFgtxzt/F7b86995yDCBGBEKGJrV0AeTJRsAgXFCzCBQWLcEHBIlxQsAgXFCzCBQWLcEHBIlxQsAgXFCzCBQWLcEHBIlxQsAgXFCzCBQWLcEHBIlxQsAgXFCzCB…	1	411.254021756	0.6521739130434783	-1.0699999999999998	176.4074698478944	1	0	1	0	0	0	0	3	0	4	0	12	0.86913514	2.16683	2.042757
CC1=CCC[C@@H]2[C@@]1(C)CC[C@H](C)[C@@]2(C)CC1=C(O)C(=O)C=C(NCCC(C)C)C1=O	[0.29394812680115273]	C[C@@H]1SC(C1C)CC(=O)c1ccc(C#N)nccc1	0.49092857100000004	<img data-content="rdkit/molecule" src="data:image/png;base64,iVBORw0KGgoAAAANSUhEUgAAAMgAAADICAIAAAAiOjnJAAAABmJLR0QA/wD/AP+gvaeTAAAVS0lEQVR4nO3de1hU1foH8HfPDDAzitxRFBUGQRSNgNJyIkOwvOWvR9NMn/Go5/GSHXykOnGePIWWpV0s7GJ68pzEqMx60vAeiqGGxs2wIAYEQkQdYZC7MLf398eqiUgUhr1msN7Pf4wza62Z+c7ea6+19lJARCBEbBJHN4D8OVGwCBcULMIFBYtwQcEiXFCwCBcULMIFBYtwQcEiXFCwCBcULMIFBYtwQcEiXFCwCBcULMIFBYtwQcEiXFCwCBcULMIFBYtwQ…	2	272.098334132	0.4	-1.5999999999999996	117.34050351850867	0	2	2	0	0	0	0	3	0	4	0	3	0.8647773	3.4016862	1.8805124
CC1=CCC[C@@H]2[C@@]1(C)CC[C@H](C)[C@@]2(C)CC1=C(O)C(=O)C=C(NCCC(C)C)C1=O	[0.29245283018867924]	COC(C(=O)[C@@H]1C(=C)c2ccc(C)c(C)cc(Cl)c2)C1	0.512333333	<img data-content="rdkit/molecule" src="data:image/png;base64,iVBORw0KGgoAAAANSUhEUgAAAMgAAADICAIAAAAiOjnJAAAABmJLR0QA/wD/AP+gvaeTAAATGElEQVR4nO2da1BT1xaA1wESeYQg8Ul4KPFRtaBWO9Z3BTLe1vFWrxamKtaqNaC1dabX17TXtv/KtZ3+qCLibVU6jK0UBwSdscX6to4K2ooPlAJBiIgoCuGd5Kz742BKUSkk2ecc4vp+kQPsvQJf1t7ZZ+8VDhGBIFyNh9QBEO4JiUUwgcQimEBiEUwgsQgmkFgEE0gsggkkFsEEEotgAolFMIHEIphAYhFMILEIJpBYBBNILIIJJBbBBBKLYAKJRTCBxCKYQ…	2	290.107357528	0.35294117647058826	-1.3799999999999994	124.69698094662786	2	0	2	0	0	0	0	2	0	2	0	3	0.80424714	2.3097167	1.6769398
CC(=O)N[C@@H](Cc1ccc(OP(=O)(O)O)cc1)C(=O)N[C@@H](CCC(=O)O)C(=O)N[C@@H](CCC1CCCCC1)C(N)=O	[0.28989037758830694]	C1C(NC(=O)Cc(NC(C1C(C(C)C[C@H]2C)CC2)CC(=O)N)C)C	0.49	<img data-content="rdkit/molecule" src="data:image/png;base64,iVBORw0KGgoAAAANSUhEUgAAAMgAAADICAIAAAAiOjnJAAAABmJLR0QA/wD/AP+gvaeTAAAZuUlEQVR4nO2deViTV/bHT8IOQUCK7AiuLWjrNraVMI4bikStVXQG9elUBZfWODoq/vpY0c5Mi7ajUJAp6mNlcHREq1Vh7FDaoW4o4FoUBQXCEkEWg+wEcn5/3DRQBWR57xsS7ufh4bnJm5xzEr6c9773vfdcASICg8E1Qm0HwNBPmLAYVGDCYlCBCYtBBSYsBhWYsBhUYMJiUIEJi0EFJiwGFZiwGFRgwmJQgQmLQQUmLAYVmLAYVGDCYlCBCYtBBSYsBhWYs…	2	337.27292736000004	0.8947368421052632	-1.1	146.05920604422639	1	1	2	2	0	0	0	7	0	3	3	3	0.79818153	3.2031844	4.363388
CC(=O)N[C@@H](Cc1ccc(OP(=O)(O)O)cc1)C(=O)N[C@@H](CCC(=O)O)C(=O)N[C@@H](CCC1CCCCC1)C(N)=O	[0.2884187082405345]	NC(=O)[C@H]1CC[C@](C)CC(=O)NC2CC(C(C2(C(C)=O)C)C)(C)C1	0.507261905	<img data-content="rdkit/molecule" src="data:image/png;base64,iVBORw0KGgoAAAANSUhEUgAAAMgAAADICAIAAAAiOjnJAAAABmJLR0QA/wD/AP+gvaeTAAAdLUlEQVR4nO2de1xUZf7HPzPD/W6iCHgD74gXwHTZWS8Zpr6cRFPKMtR2g8pq2jLD3Z+GuaVT3jd3DbN07Cq2muhWKwUaAqKohASK3A0VFOUiOAzDPL8/HhwmxBGY88w5g+f9B685h2fO93tmPvN8n8v3PI+EEAIREa6R8u2ASPdEFJYIE0RhiTBBFJYIE0RhiTBBFJYIE0RhiTBBFJYIE0RhiTBBFJYIE0RhiTBBFJYIE0RhiTBBFJYIE0RhiTBBFJYIE0Rhi…	2	335.23346785200005	0.7894736842105263	-1.39	144.6708659606621	1	1	2	2	0	0	0	5	2	3	2	2	0.8296659	2.7827926	3.649969
CS(=O)(=O)[C@H]1C2CCC(CC2)[C@@H]1Nc1nc(-c2c[nH]c3ncc(F)cc23)ncc1F	[0.269482884195193]	C[C@](C1C(C(=O)C(SC(=O)OC)[C@@H](C)C(C=O)C(=O)C1Cl)C)Cl	0.547595238	<img data-content="rdkit/molecule" src="data:image/png;base64,iVBORw0KGgoAAAANSUhEUgAAAMgAAADICAIAAAAiOjnJAAAABmJLR0QA/wD/AP+gvaeTAAActElEQVR4nO2deUBUR7r2nwYEBEFAQHbEKBkR1ID7hktuFEVFIonfGKMmRo1zw51czTU3dyIxxGhmohITFZzRccnEKFEimiBi3DAqpIUBWVRUFNm72bsb6K2+Pw4iQYFeTnU3Sf3+6jqc877voZ+uqlOn6i0BIQQMBt+YGTsAxm8TJiwGFZiwGFRgwmJQgQmLQQUmLAYVmLAYVGDCYlCBCYtBBSYsBhWYsBhUYMJiUIEJi0EFJiwGFZiwGFRgwmJQgQmLQQUmL…	1	381.03302506800003	0.6666666666666666	-0.5900000000000001	149.33188558466338	1	0	1	0	0	0	0	6	0	6	0	3	0.71480584	3.9365983	-0.058790147
C[C@@H]1C=CC(c2nn(C3=CCCC(C(=O)NCc4ccc(P(=O)(O)O)c(P(=O)(O)O)c4)=C3)c3ncnc(N)c23)=CC1	[0.25523012552301255]	C(N/C)c1nccc(C#C\C(=O)C)cccc(Cl)=C(Cl)/C/C(=O)NC1	0.6561428570000001	<img data-content="rdkit/molecule" src="data:image/png;base64,iVBORw0KGgoAAAANSUhEUgAAAMgAAADICAIAAAAiOjnJAAAABmJLR0QA/wD/AP+gvaeTAAAXmElEQVR4nO2deVhU1/nHvzPDDDCAgGGxIoJ7s5BoDIqgUeKCVay1KvrT0GhUfJongq2ShjTpJFqMtjYSQkyxNY20BuNSFY01rqnATKLGPQZQWSIBUXBYB2Y9vz8OmVCDMNudewfO5/EP5s7cc77j/XLOy7n3vK+IEAIGw9GI+RbA6JkwYzE4gRmLwQnMWAxOYMZicAIzFoMTmLEYnMCMxeAEZiwGJzBjMTiBGYvBCcxYDE5gxmJwAjMWgxOYsRicwIzF4ARmL…	1	379.08543220800004	0.2777777777777778	-2.1299999999999994	157.102872589092	0	1	1	1	0	0	0	0	0	4	2	2	0.6482929	3.0610476	2.9355125
CC1=CCC[C@@H]2[C@@]1(C)CC[C@H](C)[C@@]2(C)CC1=C(O)C(=O)C=C(NCCC(C)C)C1=O	[0.24313725490196078]	C[C@H](C)C(\Cc1ccs1C(=O)O)C1C(C/C(=C)[C@H]2)C12	0.391	<img data-content="rdkit/molecule" src="data:image/png;base64,iVBORw0KGgoAAAANSUhEUgAAAMgAAADICAIAAAAiOjnJAAAABmJLR0QA/wD/AP+gvaeTAAAWFElEQVR4nO3de1BTZ94H8F9IIAnIzWtpBUVb5aLi1lLEjLvvilMRo3U7DfZiWlstbm2b97Vd5d2Z2qjdtdjxHdNW22FnimKhKluxUIoy1tuA1ktwMQZFIQIqgsj9lkCS87x/PG7KKpBA8nBAfp/xD0lyzvkl+eZcn+c5AkIIIORqbnwXgB5PGCzEBAYLMYHBQkxgsBATGCzEBAYLMYHBQkxgsBATGCzEBAYLMYHBQkxgsBATGCzEBAYLMYHBQkxgsBATGCzEB…	3	277.126225912	0.5625	-0.96	117.06730604219418	2	1	3	0	0	0	0	5	0	1	1	4	0.7626929	4.343131	0.08636615
CC1=CCC[C@@H]2[C@@]1(C)CC[C@H](C)[C@@]2(C)CC1=C(O)C(=O)C=C(NCCC(C)C)C1=O	[0.23454367026496564]	ClC(C[NH+]1C(c1ccc(C)ccncc(C)n3)C)cccc3	0.49864285700000005	<img data-content="rdkit/molecule" src="data:image/png;base64,iVBORw0KGgoAAAANSUhEUgAAAMgAAADICAIAAAAiOjnJAAAABmJLR0QA/wD/AP+gvaeTAAAaI0lEQVR4nO2de1gTV/6HvzNJCIEARrTcS0XxAggqoLXg6grU9Vq1Zb0VfdytbC19ot3WTbWu2Np22We1BuvzKOvaFX+0WmrZR9RqpbZaQYqAeAGBAioQLnINdwhJzu+PgykicpHMJXDeP3xmJkPOJ+bNmTNnZs6hEEJAIBgbmusAhOEJEYvACEQsAiMQsQiMQMQiMAIRi8AIRCwCIxCxCIxAxCIwAhGLwAhELAIjELEIjEDEIjACEYvACEQsAiMQsQiMQMQiM…	2	316.15750183609003	0.3333333333333333	-1.7099999999999995	137.3373343733974	0	2	2	0	0	0	0	3	0	2	1	0	0.8764894	2.2721548	3.7439823
CC(=O)N[C@@H](Cc1ccc(C(F)(F)P(=O)(O)O)cc1)C(=O)N[C@H](C)c1nc(SCC2CCCCC2)c(C(N)=O)n1C	[0.23307745987438938]	Nc1c(Cl)ccc(NC([C@@H]2C[C@H](C)CC)CC2)Nc1	0.451952381	<img data-content="rdkit/molecule" src="data:image/png;base64,iVBORw0KGgoAAAANSUhEUgAAAMgAAADICAIAAAAiOjnJAAAABmJLR0QA/wD/AP+gvaeTAAAX6ElEQVR4nO2daVRUR9qA394AWVSWYTEugBIdjELESGJcE9TIIWFUOEOOOkLGgHFBx1HRWQJmMeiYuGRyRuLaEyIGnTECmgAaDQiJgjsuAUQkg6Ig2ECD0Mv7/SjSdiBgd3Pr3tv56jn+uN30rXobHqvq1q37lgQRgcHgGqnQATB+nTCxGFRgYjGowMRiUIGJxaACE4tBBSYWgwpMLAYVmFgMKjCxGFRgYjGowMRiUIGJxaACE4tBBSYWgwpMLAYVmFgMKjCxG…	2	281.16587544799995	0.6	-1.0899999999999999	120.5108505168813	1	1	2	0	0	0	0	3	0	3	3	5	0.8313603	2.3387585	3.4986253
COc1cc(OC)cc(-c2cc3cnc(NC(C)=O)cc3nc2NC(=O)NC(C)(C)C)c1	[0.2110762800417973]	CC(=O)Nc1ncccc1	0.075	<img data-content="rdkit/molecule" src="data:image/png;base64,iVBORw0KGgoAAAANSUhEUgAAAMgAAADICAIAAAAiOjnJAAAABmJLR0QA/wD/AP+gvaeTAAAVf0lEQVR4nO2de1BTZ9rAn5AIAbkoCKKiFRUpFLzAomi09YI3ittv1xvtFN3REa21OHXtsB0v0bZ07M6upm6dlrp1irYVUWtFB6W4VqvV2mK5qFguIlq8IaKCQCAhz/fHSVM8IZCQvDkn8fn91Xnz5rwP5tdz3vO8NwkiAkHYGhehAyCcExKLYAKJRTCBxCKYQGIRTCCxCCaQWAQTSCyCCSQWwQQSi2ACiUUwgcQimEBiEUwgsQgmkFgEE0gsggkkFsEEEotgA…	1	136.063662876	0.14285714285714285	-1.38	59.09231961288849	0	0	0	1	0	1	1	0	0	2	1	1	0.78623384	2.5591664	3.4841652
NS(=O)(=O)c1ccc(Nc2ncc(-c3ccc(O)c(O)c3)o2)cc1	[0.12]	CON(C)Sc1ccccc1	0.20582142899999997	<img data-content="rdkit/molecule" src="data:image/png;base64,iVBORw0KGgoAAAANSUhEUgAAAMgAAADICAIAAAAiOjnJAAAABmJLR0QA/wD/AP+gvaeTAAASz0lEQVR4nO3de1CbdboH8Ccp0HIpCKWWFnqhtRTKFm2lcqTS1oFurVL7x0rPOCvr7jpmdh0nuo7nRFdn0o7jLs7oNrvOtpPR1aGj3RnqepzUSy1oi7bWti+3Ui4WWi7hVqBBSGggJO9z/vhhpEAuJPnlTcLz+UvJLy9Pw/e9PL83yU+GiECIr8mlLoCEJgoW4YKCRbigYBEuKFiECwoW4YKCRbigYBEuKFiECwoW4YKCRbigYBEuKFiECwoW4YKCRbigYBEuK…	1	169.056134972	0.25	-0.51	71.24719228347215	0	0	0	0	1	0	1	0	0	3	0	3	0.656959	1.7348256	3.5647473
NS(=O)(=O)c1ccc(Nc2ncc(-c3ccc(O)c(O)c3)o2)cc1	[0.12]	CON(C)Sc1ccccc1	0.20582142899999997	<img data-content="rdkit/molecule" src="data:image/png;base64,iVBORw0KGgoAAAANSUhEUgAAAMgAAADICAIAAAAiOjnJAAAABmJLR0QA/wD/AP+gvaeTAAASz0lEQVR4nO3de1CbdboH8Ccp0HIpCKWWFnqhtRTKFm2lcqTS1oFurVL7x0rPOCvr7jpmdh0nuo7nRFdn0o7jLs7oNrvOtpPR1aGj3RnqepzUSy1oi7bWti+3Ui4WWi7hVqBBSGggJO9z/vhhpEAuJPnlTcLz+UvJLy9Pw/e9PL83yU+GiECIr8mlLoCEJgoW4YKCRbigYBEuKFiECwoW4YKCRbigYBEuKFiECwoW4YKCRbigYBEuKFiECwoW4YKCRbigYBEuK…	1	169.056134972	0.25	-0.51	71.24719228347215	0	0	0	0	1	0	1	0	0	3	0	3	0.656959	1.7348256	3.5647473
COc1cc2ncnc(Nc3cc(OC)c(OC)c(OC)c3)c2cc1OC	[0.0]	F @H]2C2	0.05	<img data-content="rdkit/molecule" src="data:image/png;base64,iVBORw0KGgoAAAANSUhEUgAAAMgAAADICAIAAAAiOjnJAAAABmJLR0QA/wD/AP+gvaeTAAADYElEQVR4nO3cMYscZQCA4ZnbW5cTkSOHKTRHKiGEVPkFdlZaxl+iYG9l43+wEVJZCja21oFgabgicHAkCIbjjs1YpAtk3ZN9OZl7nmpgv2/nY3lnv11m2XGapgF2be+6F8A8CYuEsEgIi4SwSAiLhLBICIuEsEgIi4SwSAiLhLBICIuEsEgIi4SwSAiLhLBICIuEsEgIi4SwSAiLhLBICIuEsEgIi4SwSAiLhLBICIuEsEgIi4SwSAiLhLBICIuEsEgIi4SwS…	0	20.006228252	0.0	-0.07	6.09714072430475	0	0	0	0	0	0	0	0	0	0	0	0	0.81385946	3.655042	2.8674679
