# Supplementary material for: Interpretable Machine Learning Models for Molecular Design of Tyrosine Kinase Inhibitors Using Variational Autoencoders and Perturbation-Based Approach of Chemical Space Exploration
Source: Int J Mol Sci. 2022 Sep 24;23(19):11262. doi: 10.3390/ijms231911262 (PMC9569663; doi:10.3390/ijms231911262)
Supplement: Supplementary file 1 [file ijms-23-11262-s001.zip › SUPPLEMENTARY_MATERIALS/Original_Set_of_Generated_Molecules/General/All_Uniques.csv]

	smiles	distance	count	frequency	mol	Class	qed	logP	SAS	result	rings	weight	csp3	hallkier	laputeASA	alicarbo	alihetero	alirings	amidebonds	arocarbo	arohetero	arorings	stereocenter	bridgehead	hba	hbd	rotatable
0	CC(=O)NC1(SC[C@H](CO)ccc2sc(C)c1c2NC12)cc2C(F)c1	21.581138958599524	1	0.3333333333333333	<img data-content="rdkit/molecule" src="data:image/png;base64,iVBORw0KGgoAAAANSUhEUgAAAMgAAADICAIAAAAiOjnJAAAABmJLR0QA/wD/AP+gvaeTAAAcvUlEQVR4nO2de1hTR/rH3xAICSKolCooF5Wg4ooopYrSblVca1WKbVF0y4/WVrxUsfRG166LtbfUVqVbbRe1VbruFrHe2Fqt1Dte0ERAgyiBNRBABAokIYFc5/fH0JhFREjOkITO5/HxOUzOmXkPfDOXd2beYSGEgEJhGidbG0Dpm1BhUYhAhUUhAhUWhQhUWBQiUGFRiECFRSECFRaFCFRYFCJQYVGIQIVFIQIVFoUIVFgUIlBhUYhAhUUhAhUWhQhUWBQiU…	7.0	0.7956107258796692	4.406242370605469	3.384249687194824	0	4	380.102848132	0.5	-1.3100000000000003	154.1283821142521	1	2	3	1	0	1	1	4	4	5	3	2
1	COc1ncc2c(=C3CNCN3C(=O)c3ccc(C(F)(F)c3)c1)CCOC2	19.267055461498995	1	0.5	<img data-content="rdkit/molecule" src="data:image/png;base64,iVBORw0KGgoAAAANSUhEUgAAAMgAAADICAIAAAAiOjnJAAAABmJLR0QA/wD/AP+gvaeTAAAgAElEQVR4nO2deVRUR/bHb2/QrAqC7LIJEVxQUdFB4zLEo5HEGR1MJBKXRPyNSdCYOD0To5gYTY8mDjJRg3FJm7iBS0JcMrbmGFExCtEYNYZmcWGVHQR6v78/Ch/twtb93utu8j6H46GLflW34euterfq3ctDRODgoBu+uQ3g6JlwwuJgBE5YHIzACYuDEThhcTACJywORuCExcEInLA4GIETFgcjcMLiYAROWByMwAmLgxE4YXEwAicsDkbghMXBCJywOBiBE…	6.0	0.8226257562637329	3.150078535079956	2.4543280601501465	0	5	375.13944790799997	0.3684210526315789	-2.579999999999999	154.76157101651185	1	4	5	1	0	0	0	0	2	5	1	0
2	Clc1cc(NC/C)(F)/c2=COC(C(=C/c3)c3oc3ccccc3o2)cc1OC	17.445346081230436	1	1.0	<img data-content="rdkit/molecule" src="data:image/png;base64,iVBORw0KGgoAAAANSUhEUgAAAMgAAADICAIAAAAiOjnJAAAABmJLR0QA/wD/AP+gvaeTAAAgAElEQVR4nO2deVxUVf/HvzPDMKyyOOyLMOQjQrkD7ktiWCo8oqSZmprSU4aWmtiThlYaRdmYmvpT81F7UjCSeMwNccPUBEUJ0EJZZBsGZgDZZr3n98ehcUQEZube2bjvly9fcw/3nvNFP/O953zPOd/DQAgBDQ3ZMA1tAI15QguLhhJoYdFQAi0sGkqghUVDCbSwaCiBFhYNJdDCoqEEWlg0lEALi4YSaGHRUAItLBpKoIVFQwm0sGgogRYWDSXQwqKhBFpYN…	5.0	0.7733535766601562	4.243649005889893	1.283329725265503	0	4	403.09866398799994	0.23809523809523808	-2.6999999999999997	166.91287094538063	1	2	3	0	1	0	1	2	2	5	1	3
3	COc1cc(/C(C)(O)C2=C(C(C(=O)O)c3ccco3)c3ccccc32)c1	11.236957731363805	1	0.14285714285714285	<img data-content="rdkit/molecule" src="data:image/png;base64,iVBORw0KGgoAAAANSUhEUgAAAMgAAADICAIAAAAiOjnJAAAABmJLR0QA/wD/AP+gvaeTAAAgAElEQVR4nO2deVyU1f7HPwOzMOwgYrggiwuCKSYuoOlNkSwpt+S6ZFdLEZf0Xls0tTDLK5XXNX/F9WovQa0oTQQtoKvigqmolZgooAIiArIzzAwMc35/HH0aZURmmGfmwXvefzmH5znny/jhec7yXUSEEDAYpsbK0gYwnkyYsBi8wITF4AUmLAYvMGExeIEJi8ELTFgMXmDCYvACExaDF5iwGLzAhMXgBSYsBi8wYTF4gQmLwQtMWAxeYMJi8AITFoMXmLAYv…	5.0	0.7733535766601562	4.243649005889893	1.283329725265503	0	4	350.11542367600003	0.19047619047619047	-3.049999999999999	150.08025327833198	2	0	2	0	1	1	2	2	0	4	2	6
4	COc1cc(NC(C(=O)C2=C/C(C(=O)N3)cccco3)c3ccccc32)c1	14.129453001687596	1	0.14285714285714285	<img data-content="rdkit/molecule" src="data:image/png;base64,iVBORw0KGgoAAAANSUhEUgAAAMgAAADICAIAAAAiOjnJAAAABmJLR0QA/wD/AP+gvaeTAAAgAElEQVR4nO2deVxTV9rHf2HfRKKyCmFRRMBqFTfcq6Cj4lpFbcvbsY4oWh3rRmewQ6u2E6tFbLUOrkWxtlTUAbW1jOM2al3QquCKyGZBQATZQkhy3j8OXiIgkOTeJMD9fvwjOdyc8wR+nucsz3mOgBACHh62MdC1ATxtE15YPJzAC4uHE3hh8XACLyweTuCFxcMJvLB4OIEXFg8n8MLi4QReWDycYKRrA9imuhp378LQEF5eMDHRtTXtl7bVYyUnw8sL0dHYs…	5.0	0.8226257562637329	3.150078535079956	2.4543280601501465	0	4	362.126657056	0.14285714285714285	-3.5399999999999987	156.04392373973246	2	1	3	1	1	0	1	2	0	5	2	4
5	Clc1cc(NC(C(=O)C2=C/OC(C=O)O-c3ccco3)c3ccccc23)c1	16.05680667362216	1	0.14285714285714285	<img data-content="rdkit/molecule" src="data:image/png;base64,iVBORw0KGgoAAAANSUhEUgAAAMgAAADICAIAAAAiOjnJAAAABmJLR0QA/wD/AP+gvaeTAAAezElEQVR4nO2deVhTx/rH3wQMIEFAgwKV3RXUioBSxYK7VdqK1rVirXWp6I+qrcWrVlTqFbW2Wuut1JVqte7W0stFK4i4YEUtVhIUCaAgyGLYF0nO+/tjMCIIhOScJOp8Hh8fknPOOxP4Zs6cmXfhISJQKGzD13UHKK8mVFgUTqDConACFRaFE6iwKJxAhUXhBCosCidQYVE4gQqLwglUWBROoMKicAIVFoUTqLAonECFReEEKiwKJ1BhUTiBCovCCVRYFE6gw…	5.0	0.7956107258796692	4.406242370605469	3.384249687194824	0	4	383.056050228	0.1	-3.249999999999999	159.2550393995837	2	0	2	0	1	1	2	2	0	6	1	7
6	Clc1cc(NC(/C(O)/C2=C(C(C/O)O)c3ccco3)c3ccccc32)c1	16.239670768196355	1	0.14285714285714285	<img data-content="rdkit/molecule" src="data:image/png;base64,iVBORw0KGgoAAAANSUhEUgAAAMgAAADICAIAAAAiOjnJAAAABmJLR0QA/wD/AP+gvaeTAAAeYklEQVR4nO2de1SU1frHvzNc5CoMIGJ4QUoUMpWLJihoJmQ4XjrJL8JjdqIDmamtsjh1LMzWScxUytIoO6J5SbwcQpeKRIbcljdQEEEEBJEBHAW5DTAMs39/bB1J5DbzvjMD7c9iseZ9Z+bZD8x39rvfZ+/9PAJCCBgMrhHq2gHGwIQJi8ELTFgMXmDCYvACExaDF5iwGLzAhMXgBSYsBi8wYTF4gQmLwQtMWAxeYMJi8AITFoMXmLAYvMCExeAFJiwGLzBhM…	5.0	0.8114898800849915	4.311055660247803	3.537619113922119	0	4	371.09243573599997	0.2	-2.3099999999999996	155.08760599707045	2	0	2	0	1	1	2	3	0	5	4	5
7	Clc1cc(NC(C)(O)C(=C2S(C(=O)C)c3ccco3)c3ccccc32)c1	16.49489085307416	1	0.14285714285714285	<img data-content="rdkit/molecule" src="data:image/png;base64,iVBORw0KGgoAAAANSUhEUgAAAMgAAADICAIAAAAiOjnJAAAABmJLR0QA/wD/AP+gvaeTAAAcIElEQVR4nO2de1hTR/rH35AE5Q6KFRBUQEVZRAQpWhBoAVu5iHddFa2iVK3SdnXFtbpQWywudmXXVR/Uqmj5ufUuWmtFxQsLYmNRuXtBBAJeuIeEEJLM74+xKVUMuZxJpM7n4fGBwznvvAe/mZnzvu+ZYSGEgEJhGgN9O0D5Y0KFRSECFRaFCFRYFCJQYVGIQIVFIQIVFoUIVFgUIlBhUYhAhUUhAhUWhQhUWBQiUGFRiECFRSECFRaFCFRYFCJQYVGIQIVFI…	5.0	0.5287851095199585	2.422328472137451	4.3334736824035645	0	4	387.06959211599997	0.15	-2.2099999999999995	158.75181398005094	2	0	2	0	1	1	2	2	0	4	3	5
8	COc1cc(N/C(C(F)C2=C)OC(C(O)O-c3ccco3)c3ccccc32)c1	16.96071140823325	1	0.14285714285714285	<img data-content="rdkit/molecule" src="data:image/png;base64,iVBORw0KGgoAAAANSUhEUgAAAMgAAADICAIAAAAiOjnJAAAABmJLR0QA/wD/AP+gvaeTAAAaD0lEQVR4nO2dd1xUV/bAz5vCgBRBUUTFGtHYNRoLGgu4seAvlmCJQaOu44phwJhIjGtQN8mOJdG1rUaDC34UxcQoFlQsq6iAsEGafgxFigUR0BGkDTPn98clE4JChmHuoHC+f4343nnnwXfeve9WARGBIIyNqKETIBonJBbBBRKL4AKJRXCBxCK4QGIRXCCxCC6QWAQXSCyCCyQWwQUSi+ACiUVwgcQiuEBiEVwgsQgukFgEF0gsggskFsEFEovgAolFcIHEI…	5.0	0.6829290986061096	2.6626904010772705	3.200249671936035	0	4	385.13255095999995	0.23809523809523808	-3.0299999999999994	161.0669854716402	1	1	2	0	1	1	2	4	0	6	2	6
9	Clc1cc(NC(C)(O)C(=C2S(C(=O)O)c3ccco3)c3ccccc32)c1	17.041648806259104	1	0.14285714285714285	<img data-content="rdkit/molecule" src="data:image/png;base64,iVBORw0KGgoAAAANSUhEUgAAAMgAAADICAIAAAAiOjnJAAAABmJLR0QA/wD/AP+gvaeTAAAdGUlEQVR4nO2deVzTR/rHPwlyJWAAFbkU1lvwqqCgUpWKWq+2tlpr1bW2K7q26rp2S/e1VNBtt7S11p9Xi6JArVax64Go69F6HyCoBeQ+VJCIQARCOJKQ+f0xNsULyDGJ1nm/ePEKYa4kn8z3mWee7zMCQgg4HGMjNPcAOH9MuLA4TODC4jCBC4vDBC4sDhO4sDhM4MLiMIELi8MELiwOE7iwOEzgwuIwgQuLwwQuLA4TuLA4TODC4jCBC4vDBC4sDhO4sDhM4…	5.0	0.5613832473754883	2.9413092136383057	5.487364768981934	0	4	389.048856672	0.10526315789473684	-2.4099999999999993	157.18110561785036	2	0	2	0	1	1	2	2	0	4	4	5
10	COc1cc(/C(C)(O)C(=C2C(C(=O)O)c3cocc3)c3ccccc32)c1	11.663187394013404	1	0.16666666666666666	<img data-content="rdkit/molecule" src="data:image/png;base64,iVBORw0KGgoAAAANSUhEUgAAAMgAAADICAIAAAAiOjnJAAAABmJLR0QA/wD/AP+gvaeTAAAc5klEQVR4nO2de1zT9f7HX9sYdwHRKWqKIqJyzBupqJiGy0ox68jKU6KlNo9Z5PFhreynlNVx2W11PCLW8UTpKanoOK08DVNA8W6mpmDiBZWb3BTGdezz++OD3+YUhO37GVt8nn/N7777fN7D1z7fz+V9kRBCwOGIjbS9DeD8MeHC4jCBC4vDBC4sDhO4sDhM4MLiMIELi8MELiwOE7iwOEzgwuIwgQuLwwQuLA4TuLA4TODC4jCBC4vDBC4sDhO4sDhM4MLiM…	5.0	0.7733535766601562	4.243649005889893	1.283329725265503	0	4	350.11542367600003	0.19047619047619047	-3.049999999999999	150.08025327833195	2	0	2	0	1	1	2	2	0	4	2	6
11	Clc1cc(NC(C(=O)C2=C(OC(C)O)O-c3ccoc3)c3ccccc32)c1	15.465696504966898	1	0.16666666666666666	<img data-content="rdkit/molecule" src="data:image/png;base64,iVBORw0KGgoAAAANSUhEUgAAAMgAAADICAIAAAAiOjnJAAAABmJLR0QA/wD/AP+gvaeTAAAgAElEQVR4nO2deVxU1fvHPzPsO4gKuGGIoogrWgK5spgKbmGv1LCvuQJKmSim+cUllb4uL5c0ifQL+ctsDEtckkAzSRGXTEVRWVQWEUUYQBhgmDm/Pw5OEyoMzL13+uJ5/+Fr5jL3Oc8dP/Occ899znNEhBAwGFwj1rUDjNYJExaDF5iwGLzAhMXgBSYsBi8wYTF4gQmLwQtMWAxeYMJi8AITFoMXmLAYvMCExeAFJiwGLzBhMXiBCYvBC0xYDF5gwmLwAhMWg…	5.0	0.8226257562637329	3.150078535079956	2.4543280601501465	0	4	385.071700292	0.15	-2.959999999999999	159.8877510517359	2	0	2	0	1	1	2	2	0	6	2	6
12	Clc1cc(/C(C(=O)C2=C(O)C(=O)Oc3ccncc3)c3ccccc32)c1	15.784169729596258	1	0.16666666666666666	<img data-content="rdkit/molecule" src="data:image/png;base64,iVBORw0KGgoAAAANSUhEUgAAAMgAAADICAIAAAAiOjnJAAAABmJLR0QA/wD/AP+gvaeTAAAeSUlEQVR4nO2deVyTV9bHT0LYCajgQhFcgMF9QxDEleI2Yq1WWy2i1iVOXZh5u3xgtEpbdYo6tjjjhq22VmtHEB0X1Lpb3FB2EAUVS9lEQHYSEpLz/nExpggk5HluFOZ+/zLJ85x7Mb+ce557zz1XgIjAYPCN8FV3gNE+YcJiUIEJi0EFJiwGFZiwGFRgwmJQgQmLQQUmLAYVmLAYVGDCYlCBCYtBBSYsBhWYsBhUYMJiUIEJi0EFJiwGFZiwGFRgwmJQgQmLQ…	5.0	0.7956107258796692	4.406242370605469	3.384249687194824	0	4	365.04548554400003	0.05	-3.179999999999999	153.44624234113786	2	0	2	0	1	1	2	1	0	5	1	3
13	COc1cc(N/C)C(F)C(=C2S(C(=O)O-c3ccoc3)c3ccccc32)c1	16.011203858389464	1	0.16666666666666666	<img data-content="rdkit/molecule" src="data:image/png;base64,iVBORw0KGgoAAAANSUhEUgAAAMgAAADICAIAAAAiOjnJAAAABmJLR0QA/wD/AP+gvaeTAAAf00lEQVR4nO2deVzU1frHn1kZBhlk04AMNBRkMRB3UlJK0NSua5mS+SMxM3lFm3rLzNJXdlPjqnW1a3YxF6AUNQ13RQxMwDQFIUQWWVQGcVgcBmbm+f1xcJzYmfl+5zvAeb969Zrv+P0+55nhM2d5znPO4SEiUChMw+faAUr3hAqLwgpUWBRWoMKisAIVFoUVqLAorECFRWEFKiwKK1BhUViBCovCClRYFFagwqKwAhUWhRWosCisQIVFYQUqLAorUGFRWIEKi…	5.0	0.8114898800849915	4.311055660247803	3.537619113922119	0	4	387.09405727599994	0.15	-2.9299999999999993	158.0469398629132	1	1	2	0	1	1	2	2	0	5	2	3
14	COc1cc(NC(C(/O)C2=C)C(C(=O)Oc3ccccc3)c3ccccc32)c1	16.048636572545757	1	0.16666666666666666	<img data-content="rdkit/molecule" src="data:image/png;base64,iVBORw0KGgoAAAANSUhEUgAAAMgAAADICAIAAAAiOjnJAAAABmJLR0QA/wD/AP+gvaeTAAAdPklEQVR4nO2deVhTV/rH3ySQBAIKyi4IQl2xouBWBKniUpQ6aqHi1Gh9xjJFa9R5OuWxjr9Ux2l51OnEdqrFmTpGba1YO65IDWNxqNUqalV2BARkCbiwJgFJzu+PE0OGNcC9N9v5/JXl3vuecL+c+95zz/s9LIQQEAhUwzZ2AwiWCREWgRaIsAi0QIRFoAUiLAItEGERaIEIi0ALRFgEWiDCItACERaBFoiwCLRAhEWgBSIsAi0QYRFogQiLQAtEWARaIMIi0…	5.0	0.5287851095199585	2.422328472137451	4.3334736824035645	0	4	375.147058152	0.17391304347826086	-3.3099999999999987	163.15509767517406	2	0	2	0	2	0	2	3	0	5	2	5
15	COc1cc(N/C)C(F)C2=C(C(C(=O)O-c3ccoc3)c3ccccc32)c1	16.81197878779475	1	0.16666666666666666	<img data-content="rdkit/molecule" src="data:image/png;base64,iVBORw0KGgoAAAANSUhEUgAAAMgAAADICAIAAAAiOjnJAAAABmJLR0QA/wD/AP+gvaeTAAAf80lEQVR4nO2deVhTR/fHTxIgLIKAKKKoFQVFrRsKotiKBRFFoVrQurevjVp53VqNrfZntVajUlyg2rwuL9i6pS4VrAqoWEULggpKkc0KsqsQopCwJJnfH6MxL8qW3Jsb6HweH5+by82Zk/Dl3Jm5Z86wEEJAIFANm2kHCO0TIiwCLRBhEWiBCItAC0RYBFogwiLQAhEWgRaIsAi0QIRFoAUiLAItEGERaIEIi0ALRFgEWiDCItACERaBFoiwCLRAhEWgBSIsA…	5.0	0.6829290986061096	2.6626904010772705	3.200249671936035	0	4	367.121986276	0.19047619047619047	-3.279999999999999	155.32072858998106	2	0	2	0	1	1	2	2	0	5	1	4
16	COc1sc(NC(/C(C)C2=C3C(C(=O)C(=C(C)F)[C@H]23)ccc2OC)c2)cccc1	18.32183920383273	1	0.5	<img data-content="rdkit/molecule" src="data:image/png;base64,iVBORw0KGgoAAAANSUhEUgAAAMgAAADICAIAAAAiOjnJAAAABmJLR0QA/wD/AP+gvaeTAAAeJ0lEQVR4nO2deViTV/bHTxISAhiQfRERaBUEhVFc4WdFwR2xVdGKYh0XtOrg1j6otUWtC9XqMDyWita2KC6gTis6akurKFadCgyQsAkCFTAsAgokZL+/P67NMOwkeZOI9/P0j9eXN+ec0C/3vcu559IQQkAgaBq6rgMg9E+IsAiUQIRFoAQiLAIlEGERKIEIi0AJRFgESiDCIlACERaBEoiwCJRAhEWgBCIsAiUQYREogQiLQAlEWARKIMIiUAIRFoESiLAIl…	5.0	0.8226257562637329	3.150078535079956	2.4543280601501465	0	4	413.14609284799997	0.34782608695652173	-2.4699999999999998	174.14455187610528	3	1	4	0	0	0	0	4	0	5	1	4
17	OCC(Nc1ccc(OC2ccoc3[nH]ccc23)c(F)c1)c1cccc(-c2ccccc2)[nH+](O)-c1	18.59652854727416	1	1.0	<img data-content="rdkit/molecule" src="data:image/png;base64,iVBORw0KGgoAAAANSUhEUgAAAMgAAADICAIAAAAiOjnJAAAABmJLR0QA/wD/AP+gvaeTAAAZGElEQVR4nO3de1hU1foH8HcPA4iD3BlQvCHeII509IgkWp0ktbykmaaWnfCIpinoUR+sVBQ0R1NEDpfUk3kFUdHQIBE1BC01QNFARfCKJgyoFHeYec8fy+ZHGsOeDQs9/t7P0x/ks9faa2a+s/faa629R0BEIKSlyZ52A8jziYJFuKBgES4oWIQLChbhgoJFuKBgES4oWIQLChbhgoJFuKBgES4oWIQLChbhgoJFuKBgES4oWIQLChbhgoJFuKBgES4oWIQLC…	9.0	0.7681315541267395	3.6084370613098145	2.5131702423095703	0	5	474.18236092009005	0.1111111111111111	-4.1099999999999985	201.2438684948279	0	2	2	0	2	1	3	3	0	5	5	7
18	COc1ccc2c(=O)cc(CNC(=O)c3c(C)n(C)n(-c4ccccc4)c3=O)nc3cccc3c2n1	7.4860199964162755	1	0.5	<img data-content="rdkit/molecule" src="data:image/png;base64,iVBORw0KGgoAAAANSUhEUgAAAMgAAADICAIAAAAiOjnJAAAABmJLR0QA/wD/AP+gvaeTAAAc80lEQVR4nO2daVRUx7aAdzczKN3IoDghCEmgNZhHHHG+EgUBiVdiNEEjkSZInKPGq5FrnAhGJWQQolFxDvrUtCMQNQ5RcwXlQiMioKAoUyst89S9348i/QwK9FTNkPqWy8XCU/ts8Os6depU7cNBRGAwtA23rRNgdE6YWAwqMLEYVGBiMajAxGJQgYnFoAITi0EFJhaDCkwsBhWYWAwqMLEYVGBiMajAxGJQgYnFoAITi0EFJhaDCkwsBhWYWAwqMLEYVGBiM…	9.0	0.7681315541267395	3.6084370613098145	2.5131702423095703	0	5	481.17500421600005	0.14814814814814814	-4.79	205.50304790017046	1	1	2	1	1	2	3	0	0	8	1	5
19	COc1ccc2c(=O)cc(CNC(=O)c3c(C)n(C)n(-c4ccccc4)c3=O)nc3cccc2c3c1	21.253732628507777	1	0.5	<img data-content="rdkit/molecule" src="data:image/png;base64,iVBORw0KGgoAAAANSUhEUgAAAMgAAADICAIAAAAiOjnJAAAABmJLR0QA/wD/AP+gvaeTAAAd/ElEQVR4nO2deVyU1f7HPzPDqqwquOSKFi7lhjs/hRS3RG8u3CgLLRQtzSQ1zFJcbgqiVzMXRqsbmpWjae4L4IICiiYIiplCiiwurDPAgDDz/f1xcC5XttkeETrvl38gPM/3nJl5P+c5zznfc0ZEROBwjI24vivAaZxwsTiCwMXiCAIXiyMIXCyOIHCxOILAxeIIAheLIwhcLI4gcLE4gsDF4ggCF4sjCFwsjiBwsTiCwMXiCAIXiyMIXCyOIHCxOILAxeIIA…	9.0	0.6381628513336182	3.995589017868042	2.9884705543518066	0	5	480.179755248	0.14285714285714285	-4.72	206.38026572564794	1	1	2	1	2	1	3	0	4	7	1	5
20	COc1ccn2ccc([C@H](C)c3nnc4c(F)cc(-c4cn(C)on4)c4n3)cc12	18.279800046867273	1	0.3333333333333333	<img data-content="rdkit/molecule" src="data:image/png;base64,iVBORw0KGgoAAAANSUhEUgAAAMgAAADICAIAAAAiOjnJAAAABmJLR0QA/wD/AP+gvaeTAAAb8klEQVR4nO2deVhUR/a/P7ebfRVZXHBDnahgQuIWQaJGcfuJCyhqdKJiZtDESBZNiJlRMoaMuIbEZFQ0jqhfo0SMuwZM1KBmFBQ3FDdGUQg2iIoCLb2c3x9FCCJgQ9/qhky9j0+e2H371Gl8ubduVZ26EhFBIJAbhbkTEPwxEWIJuCDEEnBBiCXgghBLwAUhloALQiwBF4RYAi4IsQRcEGIJuCDEEnBBiCXgghBLwAUhloALQiwBF4RYAi4IsQRcEGIJuCDEE…	9.0	0.7681315541267395	3.6084370613098145	2.5131702423095703	0	5	392.13970200400007	0.2	-3.7499999999999996	165.14052567763684	1	2	3	0	0	2	2	1	4	8	0	3
21	COc1cnc2ccc([C@H](C)c3nnc4c(F)cc(-c4cn(C)cn4)c43)cc2c1	18.629335810314824	1	0.3333333333333333	<img data-content="rdkit/molecule" src="data:image/png;base64,iVBORw0KGgoAAAANSUhEUgAAAMgAAADICAIAAAAiOjnJAAAABmJLR0QA/wD/AP+gvaeTAAAd/ElEQVR4nO2de1yUxffHzy53lotcEwRRRCVAU0ETxTRD8YKGKUoXSq0gvyqlaZSX1sy+rpS1ZWlYVvgq/YaVP6nUAo1E7SKWykUNEFDkouIulwV2gT2/PwYeVy7LXp5ZNOf98o+VnefM7O7nmefMzJkzAkQEBoNvhL3dAMa/EyYsBhWYsBhUYMJiUIEJi0EFJiwGFZiwGFRgwmJQgQmLQQUmLAYVmLAYVGDCYlCBCYtBBSYsBhWYsBhUYMJiUIEJi0EFJiwGF…	9.0	0.6381628513336182	3.995589017868042	2.9884705543518066	0	5	387.14953841600004	0.18181818181818182	-3.609999999999999	166.68567834264596	1	2	3	0	1	1	2	1	4	6	0	3
22	COc1ccc2cc([C@@H](C)c3nnc4c(F)cc(-c4nc(C)co4)c3-4)cc12	22.916690204831028	1	0.3333333333333333	<img data-content="rdkit/molecule" src="data:image/png;base64,iVBORw0KGgoAAAANSUhEUgAAAMgAAADICAIAAAAiOjnJAAAABmJLR0QA/wD/AP+gvaeTAAAgAElEQVR4nO2de1hU1frHv3uG+1UhQUVFFFHAvOEd1E5BnU7gpROKF0ypQ3bMSesk/bQTqQfES8fRstJMG0lLso6iqWHak4iiYoiAIhdBk+Imch1mHGbW74+F44SKc9l7QFmfp6eHvWbvd60Zv3td3/UujhACBoNvRO1dAMbjCRMWQxCYsBiCwITFEAQmLIYgMGExBIEJiyEITFgMQWDCYggCExZDEJiwGILAhMUQBCYshiAwYTEEgQmLIQhMWAxBYMJiCAITF…	9.0	0.5206761956214905	2.3366942405700684	2.8997416496276855	0	5	361.12265497199996	0.19047619047619047	-3.28	155.2304456625811	3	2	5	0	0	0	0	1	4	5	0	3
23	c1cnc2ccc(CO/N\c3occ(-c4cn[nH]c4)cnc3)cc2c1	15.03682365082959	1	0.3333333333333333	<img data-content="rdkit/molecule" src="data:image/png;base64,iVBORw0KGgoAAAANSUhEUgAAAMgAAADICAIAAAAiOjnJAAAABmJLR0QA/wD/AP+gvaeTAAAXYElEQVR4nO3deVhTV/oH8Ddh36KALK4FtIqF34PCiFR0xg6U0YobrcsoWJ0qLlXsaB1sbR/Atg4dpVK1fQa1Oug4dRkcQHEBl+JCUQtIBQV3XAETY9iTkLy/Pw6NqUsI5B7F+n4e/0jizXtPyDfn3tx7zo0IEYEQoYmfdwPIbxMFi3BBwSJcULAIFxQswgUFi3BBwSJcULAIFxQswgUFi3BBwSJcULAIFxQswgUFi3BBwSJcULAIFxQswgUFi3BBwSJcULAIF…	9.0	0.7681315541267395	3.6084370613098145	2.5131702423095703	0	4	333.12257472000005	0.05555555555555555	-3.4499999999999997	143.21800090505	0	1	1	0	1	2	3	0	0	6	2	5
24	c1COc2ccc(C(=O)c3ccc(-c4cn[nH]c4)nc3)cc2c1	16.913340085187954	1	0.3333333333333333	<img data-content="rdkit/molecule" src="data:image/png;base64,iVBORw0KGgoAAAANSUhEUgAAAMgAAADICAIAAAAiOjnJAAAABmJLR0QA/wD/AP+gvaeTAAAW50lEQVR4nO2da1RTV9rHn3AngCKKFeUO2ikiIngrVoYitNUqHbWZdnRpx9ZFWS5lbO1qWmdmYSmdN3bprFT7JVVnFTttV2OtFlBrEdt6V1CRm46K3EVA5E4ISdjvhw2nESHkcnYCyfP7lJxzsvdOzn9fz37+ERBCAEH4xs7SBUCsExQWwgQUFsIEFBbCBBQWwgQUFsIEFBbCBBQWwgQUFsIEFBbCBBQWwgQUFsIEFBbCBBQWwgQUFsIEFBbCBBQWwgQUFsIEF…	9.0	0.6381628513336182	3.995589017868042	2.9884705543518066	0	4	303.100776656	0.05555555555555555	-3.2099999999999995	132.20190308436065	0	1	1	0	1	2	3	0	0	4	1	3
25	C1cnc2ccc(C(=O)c3ccc(-c4cn[nH]c4)cc3)ccc2c1	19.961995455055533	1	0.3333333333333333	<img data-content="rdkit/molecule" src="data:image/png;base64,iVBORw0KGgoAAAANSUhEUgAAAMgAAADICAIAAAAiOjnJAAAABmJLR0QA/wD/AP+gvaeTAAAYS0lEQVR4nO2de1zUVdrAn/kx3OSqXMRBSagEEUVNU7NEMRQvKaV8dssXddUlKaXWLmy5htXuy7S9rdjWGmGbZK5GoommGKQlCKkJmhcgExW5jsNtZhiY69k/Dv52FmSY22Gg9/n+4Qdkfs85w3x5zjPnd84ZASEEEMTWcPbuAPLrBMVCmIBiIUxAsRAmoFgIE1AshAkoFsIEFAthAoqFMAHFQpiAYiFMQLEQJqBYCBNQLIQJKBbCBBQLYQKKhTABxUKYgGIhT…	9.0	0.5206761956214905	2.3366942405700684	2.8997416496276855	0	4	313.1215121	0.05	-3.269999999999999	139.18689270439762	1	1	2	0	1	1	2	0	0	3	1	3
26	COc1ccn2cc([C@@H](C)n3ncc4c3n(c4ccc(C)cc4)C(=O)C4)cc2c1	14.182897794305921	1	0.2	<img data-content="rdkit/molecule" src="data:image/png;base64,iVBORw0KGgoAAAANSUhEUgAAAMgAAADICAIAAAAiOjnJAAAABmJLR0QA/wD/AP+gvaeTAAAgAElEQVR4nO2deVgTV/fHzyTssgkiIIILuDRoUbEW92JxwVJ31L4ara8atbVxN9rFWPuzpdb64lI1KFaki0W0LdW6UJeKG4qoFYSyuQGKsgRQlhByfn9cjBEEIZnJDDqfp08fJpmcezBf7r1z77nnUIgIPDx0I2DbAZ6XE15YPIzAC4uHEXhh8TACLyweRuCFxcMIvLB4GIEXFg8j8MLiYQReWDyMwAuLhxF4YfEwAi8sHkbghcXDCLyweBiBFxYPI/DC4mEEX…	9.0	0.7681315541267395	3.6084370613098145	2.5131702423095703	0	5	386.174275944	0.21739130434782608	-3.539999999999999	168.5476261466363	0	2	2	1	0	3	3	1	0	5	0	3
27	COc1ccn2cc([C@@H](C)n3nnc4c3N(-c3cc(C)cc4)C(=O)c3)cc2c1	14.660602234725749	1	0.2	<img data-content="rdkit/molecule" src="data:image/png;base64,iVBORw0KGgoAAAANSUhEUgAAAMgAAADICAIAAAAiOjnJAAAABmJLR0QA/wD/AP+gvaeTAAAYUElEQVR4nO3deVxTV9oH8CeLhrCpoLVUEHFHHdfWoaKdfhQda1GrI6MjwihiaqmTur2m4oJrJ9a2EwYdAbXqWEVTRbRWrKhYaR3bYaQgorhQtKCyoxDWJM/7x8GUKmJI7gFan++nf5R478lJ/Hk592xXhIhAiNDELV0B8ttEwSJcULAIFxQswgUFi3BBwSJcULAIFxQswgUFi3BBwSJcULAIFxQswgUFi3BBwSJcULAIFxQswgUFi3BBwSJcULAIFxQswgUFi…	9.0	0.6381628513336182	3.995589017868042	2.9884705543518066	0	5	373.153874848	0.19047619047619047	-3.609999999999999	160.28423159969918	0	2	2	0	0	3	3	1	0	7	0	3
28	COc1ccn2cc([C@@H](C)n3nnc4c3N(-c3cc(F)cc4)C(=O)c3)cc2c1	14.926895760661612	1	0.2	<img data-content="rdkit/molecule" src="data:image/png;base64,iVBORw0KGgoAAAANSUhEUgAAAMgAAADICAIAAAAiOjnJAAAABmJLR0QA/wD/AP+gvaeTAAAYaElEQVR4nO3de1xU1doH8GeGERAwLkJeOAIqXiAvmZkiiqZoqWhaco4ReHoJx1LCImvS1LG8keX5UF6HTEVfszD11dAgPGag4gXxhmLpIAoqIHIZBhxgZp73j4XThArDzF5A+nw//VHjrLXXth9777X2WgsRIgIhQhO3dAPI44mCRbigYBEuKFiECwoW4YKCRbigYBEuKFiECwoW4YKCRbigYBEuKFiECwoW4YKCRbigYBEuKFiECwoW4YKCRbigYBEuKFiEC…	9.0	0.5206761956214905	2.3366942405700684	2.8997416496276855	0	5	377.12880297199996	0.15	-3.679999999999999	158.0848248882288	0	2	2	0	0	3	3	1	0	7	0	3
29	COc1ccn2cc([C@@H](C)n3nnc4c3N(cc4cc(C)cc4)C(=O)C4)nc2c1	15.10877005945999	1	0.2	<img data-content="rdkit/molecule" src="data:image/png;base64,iVBORw0KGgoAAAANSUhEUgAAAMgAAADICAIAAAAiOjnJAAAABmJLR0QA/wD/AP+gvaeTAAAgAElEQVR4nO2deVzUVffHz8wwgOwCLqgoCYqAEQouLEkaLvmMWwhaRsvjoz9LROspMHsMS80tTc1cfq7j0vMTN0QykTSVRLNUEERAUGRRCGXfZ5jz++OOwwgCA/O93wG771evXny/fOfcK3y4937PPfccASICg8E1Ql13gPFiwoTFoAITFoMKTFgMKjBhMajAhMWgAhMWgwpMWAwqMGExqMCExaACExaDCkxYDCowYTGowITFoAITFoMKTFgMKjBhMajAhMWgA…	9.0	0.5932312607765198	3.250153064727783	2.6802754402160645	0	5	388.16477388	0.23809523809523808	-3.6799999999999993	166.26188840299577	0	1	1	0	0	4	4	1	2	8	0	3
30	COc1ccn2cc([C@@H](C)n3nnc4ccn(c4ccc(C)cc4)C(=O)c34)cc2c1	16.02435451440244	1	0.2	<img data-content="rdkit/molecule" src="data:image/png;base64,iVBORw0KGgoAAAANSUhEUgAAAMgAAADICAIAAAAiOjnJAAAABmJLR0QA/wD/AP+gvaeTAAAcZ0lEQVR4nO2de1zN9//AX+dW6aZyK5ekaVGRidhccimXllvExtgwzfyS79gUoWE4M1tnF5umL47bEmHNfKVJFwrVN1TKV7lWpE5Kup3OOa/fH++Ws9LlXN5F3s9Hjx71Oefzfr9P59n7+nq/DwcRgcHQNty2LgCjfcLEYlCBicWgAhOLQQUmFoMKTCwGFZhYDCowsRhUYGIxqMDEYlCBicWgAhOLQQUmFoMKTCwGFZhYDCowsRhUYGIxqMDEYlCBicWgAhOLQ…	9.0	0.6353150606155396	4.542409420013428	3.856266498565674	0	5	399.169524912	0.17391304347826086	-3.8699999999999988	173.4114963476125	0	2	2	0	0	3	3	1	4	7	0	3
31	C[C@@H]1Oc2scc([C@H](C)N)nnc3ccn(-c4cc(C)ccc4c(=O)c3F)c2C1	23.37411568419546	1	1.0	<img data-content="rdkit/molecule" src="data:image/png;base64,iVBORw0KGgoAAAANSUhEUgAAAMgAAADICAIAAAAiOjnJAAAABmJLR0QA/wD/AP+gvaeTAAAgAElEQVR4nO2de1zMafvHrzmVDqRUyHFzbO2GX7QROY2csgf0sPuT1yNkl8TusrN2Ec+G7GNpPWRba51JWSWsZcKSfirxxCZESgckHdR0MKfr98ed2ZFTM/O9Zzrc71d/1NRc9zV8vvfxuq6bh4jAYHAN39QOMJomTFgMKjBhMajAhMWgAhMWgwpMWAwqMGExqMCExaACExaDCkxYDCowYTGowITFoAITFoMKTFgMKjBhMajAhMWgAhMWgwpMWAwqMGExqMCEx…	9.0	0.7681315541267395	3.6084370613098145	2.5131702423095703	0	4	412.136925132	0.2857142857142857	-2.709999999999999	172.23984421566868	0	3	3	0	1	0	1	2	2	7	1	1
32	CN1CC(C(=O)c(C(=O)N3c(C(=O)n(-c3cccc(C#N)c3)cc3c3=C)=O)ccc3)=C1	19.849243472755866	1	1.0	<img data-content="rdkit/molecule" src="data:image/png;base64,iVBORw0KGgoAAAANSUhEUgAAAMgAAADICAIAAAAiOjnJAAAABmJLR0QA/wD/AP+gvaeTAAAgAElEQVR4nO2deXzM1/rHP5PJvpCIhAjZrIlWEGuCCEktDUqFaEX9VHNVe9OqyqDV4JaO7XaUcmOrWEpDr0pdWlP7TlJFEJLIggiRVdbJZJ7fH2d8pUFkme9Mkvm+X/ljvsuc7zOTz5zlOc95joiIICCgaQx0bYBA00QQlgAvCMIS4AVBWAK8IAhLgBcEYQnwgiAsAV4QhCXAC4KwBHhBEJYALwjCEuAFQVgCvCAIS4AXBGEJ8IIgLAFeEIQlwAuCsAR4QRCWA…	9.0	0.7681315541267395	3.6084370613098145	2.5131702423095703	0	4	412.117154992	0.08695652173913043	-4.509999999999999	177.1490468155104	0	3	3	2	0	1	1	0	4	7	0	2
33	CNC(=O)c1ccc(-c2ccc3nn(COc4ccc(O)cc4)n3n2)cc1Cl	5.829073598156798	1	1.0	<img data-content="rdkit/molecule" src="data:image/png;base64,iVBORw0KGgoAAAANSUhEUgAAAMgAAADICAIAAAAiOjnJAAAABmJLR0QA/wD/AP+gvaeTAAAXnElEQVR4nO2de1hU1frHv8PIRQQvhIBieAHNW+JBMEXxiphEPkdlespE046UZmQqjIdjBy+dnC4eURGl0iKxC9hF0tRITRAKSNA0IJrUEpXhJgrIZWDW749Fc/h5QWZmLxR4P49/COz98m74sPbea71rLRljDAQhNWb3OwGifUJiEUIgsQghkFiEEEgsQggkFiEEEosQAolFCIHEIoRAYhFCILEIIZBYhBBILEIIJBYhBBKLEAKJRQiBxCKEQGIRQiCxCCGQW…	9.0	0.7681315541267395	3.6084370613098145	2.5131702423095703	0	4	397.09416705200005	0.10526315789473684	-3.5199999999999996	164.4447963369804	0	0	0	1	2	2	4	0	0	7	2	5
34	OC[N+]([O-])c1cccc(C(c2cc(C(F)(F)F)cc3)c(CN4CCOCC4)cc23)c1	15.170924529005122	1	1.0	<img data-content="rdkit/molecule" src="data:image/png;base64,iVBORw0KGgoAAAANSUhEUgAAAMgAAADICAIAAAAiOjnJAAAABmJLR0QA/wD/AP+gvaeTAAAbn0lEQVR4nO2dd1RU19qHf8MwMzBIExRFBTR2FLHlSuz1WhCyLDfGdo3Xlk/lqkk0xYAhLmOiXvEmMcuoKOq1gC0YMSoaewVBxQY2VIooTfowM+/3x46TCQJOOYfmfpbLBcOcd2+dh73P2eXdEiIChyM0FtVdAU7dhIvFEQUuFkcUuFgcUeBicUSBi8URBS4WRxS4WBxR4GJxRIGLxREFLhZHFLhYHFHgYnFEgYvFEQUuFkcUuFgcUeBicUSBi8URBS4WRxS4W…	9.0	0.7681315541267395	3.6084370613098145	2.5131702423095703	0	4	419.158252224	0.36363636363636365	-2.23	172.1089779128467	1	1	2	0	2	0	2	1	0	5	1	5
35	C[C@@H](c1ccc2ncccc2c1)n1nnc2ncc(-c3cnn(C)c3)nc21	5.287223873388955	45	0.5769230769230769	<img data-content="rdkit/molecule" src="data:image/png;base64,iVBORw0KGgoAAAANSUhEUgAAAMgAAADICAIAAAAiOjnJAAAABmJLR0QA/wD/AP+gvaeTAAAbFElEQVR4nO2daVhUR9aATzdrszUoirsIKLgk0bhFMYqCyyguJLbjrp8KkmRComM+NDq4REcHE9e4G4xkNBENyvgZcdxFRRxihEGNBAQSQAzK2tDQ2/l+FCIutL3ckoac9/EHT3tv3QO81K1bdepcESICQQiNuKEDIJomJBbBBRKL4AKJRXCBxCK4QGIRXCCxCC6QWAQXSCyCCyQWwQUSi+ACiUVwgcQiuEBiEVwgsQgukFgEF0gsggskFsEFEovgAolFcIHEI…	9.0	0.7681315541267395	3.6084370613098145	2.5131702423095703	0	5	356.14979251200003	0.15789473684210525	-3.6799999999999997	154.06525934439773	0	0	0	0	1	4	5	1	0	8	0	3
36	C[C@@H](c1ccc2ncccc2c1)N1nnc2ncc(-c3cnn(C)c3)nc21	5.287223881033515	1	0.01282051282051282	<img data-content="rdkit/molecule" src="data:image/png;base64,iVBORw0KGgoAAAANSUhEUgAAAMgAAADICAIAAAAiOjnJAAAABmJLR0QA/wD/AP+gvaeTAAAbFElEQVR4nO2daVhUR9aATzdrszUoirsIKLgk0bhFMYqCyyguJLbjrp8KkmRComM+NDq4REcHE9e4G4xkNBENyvgZcdxFRRxihEGNBAQSQAzK2tDQ2/l+FCIutL3ckoac9/EHT3tv3QO81K1bdepcESICQQiNuKEDIJomJBbBBRKL4AKJRXCBxCK4QGIRXCCxCC6QWAQXSCyCCyQWwQUSi+ACiUVwgcQiuEBiEVwgsQgukFgEF0gsggskFsEFEovgAolFcIHEI…	9.0	0.6381628513336182	3.995589017868042	2.9884705543518066	0	5	356.14979251200003	0.15789473684210525	-3.6799999999999997	154.06525934439773	0	0	0	0	1	4	5	1	0	8	0	3
37	C[C@@H](c1ccc2ncccc2c1)n1nnc2ncc(-c3cnn(C)c3)cc21	5.980052756285247	1	0.01282051282051282	<img data-content="rdkit/molecule" src="data:image/png;base64,iVBORw0KGgoAAAANSUhEUgAAAMgAAADICAIAAAAiOjnJAAAABmJLR0QA/wD/AP+gvaeTAAAbH0lEQVR4nO2de1xU1drHfzNch9uAooiKIqBcKtO8pZiR4uUYXijpmPfXBKnOofLYi5UHL+XRo+XdvEZppzqioZxeE4+KF1SCw7Eg1CRESAQM5TowMLfn/WPhRCbjXPaWgdb3wx/zGfZe+4H5ztp7r/WsZ0uICByO0EjbOgBOx4SLxREFLhZHFLhYHFHgYnFEgYvFEQUuFkcUuFgcUeBicUSBi8URBS4WRxS4WBxR4GJxRIGLxREFLhZHFLhYHFHgYnFEgYvFE…	9.0	0.5206761956214905	2.3366942405700684	2.8997416496276855	0	5	355.15454354400003	0.15	-3.6099999999999994	154.8456113634512	0	0	0	0	1	4	5	1	0	7	0	3
38	C[C@@H](c1ccc2ncccc2c1)n1cnc2ncc(-c3cnn(C)c3)nc21	6.282688377724624	1	0.01282051282051282	<img data-content="rdkit/molecule" src="data:image/png;base64,iVBORw0KGgoAAAANSUhEUgAAAMgAAADICAIAAAAiOjnJAAAABmJLR0QA/wD/AP+gvaeTAAAbMklEQVR4nO2deVyU1f7HPzOswzaAKO4poriVmluKu7hcxYVy0lySnwpS3ay8lpZdLNMbF8s1U9Mw9WbXsTRf/ky87qIi/LgahBuhgAFiIOvAwGzf3x8HkSxwtiMDnffLP+Y1Ps95vsO853nOc873fB8JEUEgsDbShg5A0DQRYgm4IMQScEGIJeCCEEvABSGWgAtCLAEXhFgCLgixBFwQYgm4IMQScEGIJeCCEEvABSGWgAtCLAEXhFgCLgixBFwQYgm4IMQSc…	9.0	0.5932312607765198	3.250153064727783	2.6802754402160645	0	5	355.1545435440001	0.15	-3.61	154.90870422664176	0	0	0	0	1	4	5	1	0	7	0	3
39	C[C@@H](c1ccc2ncccc2c1)n1ncc2ncc(-c3cnn(C)c3)nc21	6.34746479957448	1	0.01282051282051282	<img data-content="rdkit/molecule" src="data:image/png;base64,iVBORw0KGgoAAAANSUhEUgAAAMgAAADICAIAAAAiOjnJAAAABmJLR0QA/wD/AP+gvaeTAAAbXklEQVR4nO2deVxU5frAnzMMDDPsSLiVKImAQqm4o+BCSUrmEuRFTW8mRQs3t8Z7XbjhtXCLX+WGpClel4uhptiihZoFmZZICKGiEsou2wADw8w8vz9enBAVZzlHRnq+H/4Yj+e85wG+vOec933e53CICATBN6L2DoDomJBYhCCQWIQgkFiEIJBYhCCQWIQgkFiEIJBYhCCQWIQgkFiEIJBYhCCQWIQgkFiEIJBYhCCQWIQgkFiEIJBYhCCQWIQgkFiEIJBYh…	9.0	0.6353150606155396	4.542409420013428	3.856266498565674	0	5	355.1545435440001	0.15	-3.6099999999999994	154.8771577950465	0	0	0	0	1	4	5	1	0	7	0	3
40	C[C@@H](c1ccc2ncccc2c1)n1nnc2ccc(-c3cnn(C)c3)nc21	6.410789135040731	24	0.3076923076923077	<img data-content="rdkit/molecule" src="data:image/png;base64,iVBORw0KGgoAAAANSUhEUgAAAMgAAADICAIAAAAiOjnJAAAABmJLR0QA/wD/AP+gvaeTAAAa7UlEQVR4nO2daVgUx9aAzwzrsA0oBnFFRFE0icagcUfFJQoqiZPrGo0LGnND4vZhrl6MJrl6MXG9xjW4RY24Pz4KiiuoiCEoBDUSEDCAGpR1YGC28/0oHIkKztIlAznv44952u7qA/NS3V116rQIEYEghEZc1wEQDRMSi+ACiUVwgcQiuEBiEVwgsQgukFgEF0gsggskFsEFEovgAolFcIHEIrhAYhFcILEILpBYBBdILIILJBbBBRKL4AKJRXCBxCK4QGIRX…	9.0	0.6326626539230347	4.30823278427124	4.065316200256348	0	5	355.1545435440001	0.15	-3.6099999999999994	154.84561136345124	0	0	0	0	1	4	5	1	0	7	0	3
41	C[C@@H](c1ccc2ncccc2c1)N1nnc2ccc(-c3cnn(C)c3)nc21	6.410789135040731	1	0.01282051282051282	<img data-content="rdkit/molecule" src="data:image/png;base64,iVBORw0KGgoAAAANSUhEUgAAAMgAAADICAIAAAAiOjnJAAAABmJLR0QA/wD/AP+gvaeTAAAa7UlEQVR4nO2daVgUx9aAzwzrsA0oBnFFRFE0icagcUfFJQoqiZPrGo0LGnND4vZhrl6MJrl6MXG9xjW4RY24Pz4KiiuoiCEoBDUSEDCAGpR1YGC28/0oHIkKztIlAznv44952u7qA/NS3V116rQIEYEghEZc1wEQDRMSi+ACiUVwgcQiuEBiEVwgsQgukFgEF0gsggskFsEFEovgAolFcIHEIrhAYhFcILEILpBYBBdILIILJBbBBRKL4AKJRXCBxCK4QGIRX…	9.0	0.7615569829940796	4.9540581703186035	3.8529934883117676	0	5	355.1545435440001	0.15	-3.6099999999999994	154.84561136345124	0	0	0	0	1	4	5	1	0	7	0	3
42	C[C@@H](c1ccc2ncccc2c1)n1nnc2ccc(-c3cnn(C)c3)nc12	6.410789135040731	1	0.01282051282051282	<img data-content="rdkit/molecule" src="data:image/png;base64,iVBORw0KGgoAAAANSUhEUgAAAMgAAADICAIAAAAiOjnJAAAABmJLR0QA/wD/AP+gvaeTAAAa7UlEQVR4nO2daVgUx9aAzwzrsA0oBnFFRFE0icagcUfFJQoqiZPrGo0LGnND4vZhrl6MJrl6MXG9xjW4RY24Pz4KiiuoiCEoBDUSEDCAGpR1YGC28/0oHIkKztIlAznv44952u7qA/NS3V116rQIEYEghEZc1wEQDRMSi+ACiUVwgcQiuEBiEVwgsQgukFgEF0gsggskFsEFEovgAolFcIHEIrhAYhFcILEILpBYBBdILIILJBbBBRKL4AKJRXCBxCK4QGIRX…	9.0	0.7718672752380371	2.951596736907959	1.9355297088623047	0	5	355.1545435440001	0.15	-3.6099999999999994	154.84561136345124	0	0	0	0	1	4	5	1	0	7	0	3
43	C[C@@H](c1ccc2ncccc2c1)n1ncnc2cc(-c3cnn(C)c3)nc21	7.561606661272782	1	0.01282051282051282	<img data-content="rdkit/molecule" src="data:image/png;base64,iVBORw0KGgoAAAANSUhEUgAAAMgAAADICAIAAAAiOjnJAAAABmJLR0QA/wD/AP+gvaeTAAAbF0lEQVR4nO2deVzUVffHPzOsMywDioZagCiK5vaEZrkkPpCmmVpG+DM3TEkqAyxFM3NrQdNU1BKywq1ceiofzQ3cQHPDCOoxBARLUWSVbYZlZs7vj0tEqDDfYa4g3veLP5gv957vmeEz93uXc8+VEREEAlMjb2oHBC0TISwBF4SwBFwQwhJwQQhLwAUhLAEXhLAEXBDCEnBBCEvABSEsAReEsARcEMIScEEIS8AFISwBF4SwBFwQwhJwQQhLwAUhLAEXhLAEX…	9.0	0.6233620047569275	2.5254108905792236	2.9978814125061035	0	5	355.1545435440001	0.15	-3.6099999999999994	155.2316123495109	0	2	2	0	1	2	3	1	0	7	0	3
44	C[C@@H](c1ccc2ncccc2c1)n1nnc2ncc(-c3nnn(C)c3)nc21	8.473787731860925	1	0.01282051282051282	<img data-content="rdkit/molecule" src="data:image/png;base64,iVBORw0KGgoAAAANSUhEUgAAAMgAAADICAIAAAAiOjnJAAAABmJLR0QA/wD/AP+gvaeTAAAbOUlEQVR4nO2daVhUR9qGn27WZmtQFBUXRBQ0m7tR1KDiMgYXEtsx7p8KkmSGJEYHExM1RkcHjWsMbsFoJmZABRnHiOMuKuIQExjUSEDAAGJQ1oaGprvf70chQUaa3o40pO7LH30dT9V5oW/qnFP1VpWIiMDhmBpxcwfAaZ1wsTiCwMXiCAIXiyMIXCyOIHCxOILAxeIIAheLIwhcLI4gcLE4gsDF4ggCF4sjCFwsjiBwsTiCwMXiCAIXiyMIXCyOIHCxOILAx…	9.0	0.7111964821815491	3.2414402961730957	3.97843599319458	0	5	357.1450414800001	0.16666666666666666	-3.75	153.253360893749	0	0	0	0	1	4	5	1	0	9	0	3
45	C[C@@H](c1ccc2nc1cc2c1=O)nnc2ncc(-c3cnn(C)c3)nc21	19.902442167162626	1	0.01282051282051282	<img data-content="rdkit/molecule" src="data:image/png;base64,iVBORw0KGgoAAAANSUhEUgAAAMgAAADICAIAAAAiOjnJAAAABmJLR0QA/wD/AP+gvaeTAAAcVElEQVR4nO3deVyU1f4H8M8wAzPsjODCYgVuqaEi7hJxdXJFE8Nc0tLyzr3mUmqKt1dG9lJDy7W6JXpTNMgwr9tVUjQ1l1xwV1wQFFwAEXHYGZj5/v44OKGyzAxzQPmd94tXr0me5zxnhs88c+YszyMhIgiCpVnVdwWEhkkES+BCBEvgQgRL4EIES+BCBEvgQgRL4EIES+BCBEvgQgRL4EIES+BCBEvgQgRL4EIES+BCBEvgQgRL4EIES+BCBEvgQgRL4EIES…	9.0	0.6235840320587158	3.603734254837036	4.478009223937988	0	5	343.11815803600007	0.16666666666666666	-3.55	147.90845622309516	0	2	2	0	0	3	3	1	3	8	0	1
46	Cn1cc(-c2cnc3cccc3sc(O)c2)C(=O)c2oc2cn1	15.83394952626515	1	0.14285714285714285	<img data-content="rdkit/molecule" src="data:image/png;base64,iVBORw0KGgoAAAANSUhEUgAAAMgAAADICAIAAAAiOjnJAAAABmJLR0QA/wD/AP+gvaeTAAAePElEQVR4nO2de1yUVf7HPzPDHRREUBFMRVHzhv7wgqGohZUt3lgxdxU3rReZbahdlk00XC1FS0NTNzK3RdMMLYxFQ01TybzEpRTEIkVBrqOC3C/DfH9/nPFhAhlmYJ6ZcTzvF3/MczjPOd+Z+cxzzvmec75HQkTgcPSN1NgGcMwTLiyOKHBhcUSBC4sjClxYHFHgwuKIAhcWRxS4sDiiwIXFEQUuLI4ocGFxRIELiyMKXFgcUeDC4ogCFxZHFLiwOKLAhcURB…	9.0	0.7681315541267395	3.6084370613098145	2.5131702423095703	0	4	325.05211221200005	0.0625	-2.8	134.04350452611794	1	3	4	0	0	0	0	0	0	7	1	1
47	Cn1cc(-c2cnc3cccc3C2=O)c2cc(=O)nccc2cn1	17.131252395183495	1	0.14285714285714285	<img data-content="rdkit/molecule" src="data:image/png;base64,iVBORw0KGgoAAAANSUhEUgAAAMgAAADICAIAAAAiOjnJAAAABmJLR0QA/wD/AP+gvaeTAAAgAElEQVR4nO2deVxU1fvHP7MAwy4qKuCGirgmiimKiihquaWWmiaVWahfE81QskxsMSk1cU0qqylRw1+GKAWaWyhu4IZLIaghKIIbIwIDzJzfHwcvI8swy71zZ/C+X/7hPVzOeQY+nPOcc57zHBEhBAICbCPm2wCBhokgLAFOEIQlwAmCsAQ4QRCWACcIwhLgBEFYApwgCEuAEwRhCXCCICwBThCEJcAJgrAEOEEQlgAnCMIS4ARBWAKcIAhLgBMEYQlwgiAsA…	9.0	0.6381628513336182	3.995589017868042	2.9884705543518066	0	4	316.096025624	0.05555555555555555	-3.4099999999999997	137.1085973060564	1	2	3	0	0	1	1	0	0	6	0	1
48	Cn1cc(-c2cnc3cccc3C2=O)c2cc(=O)cccc2cn1	17.200627849950706	1	0.14285714285714285	<img data-content="rdkit/molecule" src="data:image/png;base64,iVBORw0KGgoAAAANSUhEUgAAAMgAAADICAIAAAAiOjnJAAAABmJLR0QA/wD/AP+gvaeTAAAgAElEQVR4nO2deVxU1fvHP7MAw44CiiAq7muiuKC4oWil6FctNBcy0ybNRFOQ6lthi4WphWtSWd+pUMNXpqiFkpohrqAoaoZo/hAQUVQWwYGZOb8/Dl5HlmGWe+fO4H2/+qN7uHPOM/DxnOec85zniAghEBBgGzHfBgg0TQRhCXCCICwBThCEJcAJgrAEOEEQlgAnCMIS4ARBWAKcIAhLgBMEYQlwgiAsAU4QhCXACYKwBDhBEJYAJwjCEuAEQVgCnCAIS4ATB…	9.0	0.5206761956214905	2.3366942405700684	2.8997416496276855	0	4	315.10077665600005	0.05263157894736842	-3.3399999999999994	137.8889493251099	1	2	3	0	1	0	1	0	0	5	0	1
49	Cn1cc(-c2cnc3cccc3c2=O)c2cc(=O)cccc2cn1	17.200627882958344	2	0.2857142857142857	<img data-content="rdkit/molecule" src="data:image/png;base64,iVBORw0KGgoAAAANSUhEUgAAAMgAAADICAIAAAAiOjnJAAAABmJLR0QA/wD/AP+gvaeTAAAgAElEQVR4nO2deVxU1fvHP7MAw44CiiAq7muiuKC4oWil6FctNBcy0ybNRFOQ6lthi4WphWtSWd+pUMNXpqiFkpohrqAoaoZo/hAQUVQWwYGZOb8/Dl5HlmGWe+fO4H2/+qN7uHPOM/DxnOec85zniAghEBBgGzHfBgg0TQRhCXCCICwBThCEJcAJgrAEOEEQlgAnCMIS4ARBWAKcIAhLgBMEYQlwgiAsAU4QhCXACYKwBDhBEJYAJwjCEuAEQVgCnCAIS4ATB…	9.0	0.5932312607765198	3.250153064727783	2.6802754402160645	0	4	315.10077665600005	0.05263157894736842	-3.3399999999999994	137.8889493251099	1	2	3	0	1	0	1	0	0	5	0	1
50	C1=C(COc2cnc3sccc3CC(=O)c2C(=O)c2)c2cn1	17.739736330450643	1	0.14285714285714285	<img data-content="rdkit/molecule" src="data:image/png;base64,iVBORw0KGgoAAAANSUhEUgAAAMgAAADICAIAAAAiOjnJAAAABmJLR0QA/wD/AP+gvaeTAAAVyElEQVR4nO3daVSTVx7H8V82wAAVKYooLlg9ikA9Lp3WDW1VaqfMcQSKrYKdtohK0WGOU5dRa93tsXVidVyxFZ1SwEEr1i5qa61HRwFxQdBaPYDiwi5CZAnkzouLkQpEslySDP/P4QVPeHK94teHkDzPjYQxBkLMTWrpCZD/TxQWEYLCIkJQWEQICosIQWERISgsIgSFRYSgsIgQFBYRgsIiQlBYRAgKiwhBYREhKCwiBIVFhKCwiBAUFhGCwiJCUFhECAqLC…	9.0	0.6353150606155396	4.542409420013428	3.856266498565674	0	4	310.04121318	0.125	-2.6	129.59200360684198	0	3	3	0	0	1	1	0	0	6	0	0
51	Cn1cc(-c2cnc3cccc3C2(F)c2)c(=O)occc2cn1	20.103060870671772	1	0.14285714285714285	<img data-content="rdkit/molecule" src="data:image/png;base64,iVBORw0KGgoAAAANSUhEUgAAAMgAAADICAIAAAAiOjnJAAAABmJLR0QA/wD/AP+gvaeTAAAgAElEQVR4nO2de1xU1drHn5nhfidARLyiiGCSSRpGHVPI01EsMUfT5NOpBPMSZYp00TPqa6fJyqbLm5J5En27HNRE8pLhNUytEFBRuYqggiRyFRxgZp73j0Wb7TADzMxeM5Os78c/ZM3ea60Nv1nP2s9a63lEiAgMhtCILd0Bxr0JExaDCkxYDCowYTGowITFoAITFoMKTFgMKjBhMajAhMWgAhMWgwpMWAwqMGExqMCExaACExaDCkxYDCowYTGowITFoAITF…	9.0	0.6326626539230347	4.30823278427124	4.065316200256348	0	4	309.091354844	0.11764705882352941	-3.02	131.3785994455883	1	3	4	0	0	0	0	1	2	5	0	0
52	C[C@@H](O)C1c(C)cc(N(C)C2C(C2)o2)ccc(CO)C[C@@H]2C(C)(Cl)C1	21.630113320785274	1	1.0	<img data-content="rdkit/molecule" src="data:image/png;base64,iVBORw0KGgoAAAANSUhEUgAAAMgAAADICAIAAAAiOjnJAAAABmJLR0QA/wD/AP+gvaeTAAAgAElEQVR4nO2deVzU1frHn5lhhkF2VFZFJJBNFNTQQsMFTRTU3G5Z5K0raKmTlobX8tL1XoNupeNGccWfTmoamhmae6JNXNNQRBYVESVUcGOHYbbv+f1xdETWWc6ZGej7fvVH8+V8n3NkPpzv+T7nOc/DQQgBCwtpuKYeAEv3hBUWCxVYYbFQgRUWCxVYYbFQgRUWCxVYYbFQgRUWCxVYYbFQgRUWCxVYYbFQgRUWCxVYYbFQgRUWCxVYYbFQgRUWCxVYYbFQg…	9.0	0.7681315541267395	3.6084370613098145	2.5131702423095703	0	4	367.1914215	0.7	-0.81	155.3519612752086	2	2	4	0	0	0	0	6	2	4	2	2
53	C[C@@H](c1ccc2ncccc2c1)N1nnc2ccc(-c3cnn(COC)c3)nc21	20.446125758510306	1	1.0	<img data-content="rdkit/molecule" src="data:image/png;base64,iVBORw0KGgoAAAANSUhEUgAAAMgAAADICAIAAAAiOjnJAAAABmJLR0QA/wD/AP+gvaeTAAAdL0lEQVR4nO2deVzU1frHPzPDjiDKIqKBYq4gZpiWKKSQJtK9/lCTMrTFXK9oppGWUuZV0Czcw+sSpmaUdiMR13AjTaUUMXBXLFAWQRaZhZnn98fBiUuKM9/5foXB8375xzB8z/M9OJ95zvme8zzPkREROByxkTd0BzhNEy4sjiRwYXEkgQuLIwlcWBxJ4MLiSAIXFkcSuLA4ksCFxZEELiyOJHBhcSSBC4sjCVxYHEngwuJIAhcWRxK4sDiSwIXFkQQuLI4kc…	9.0	0.7681315541267395	3.6084370613098145	2.5131702423095703	0	5	385.16510822800007	0.19047619047619047	-3.6499999999999995	166.32409870735475	0	0	0	0	1	4	5	1	0	8	0	5
54	Cn1cc(-c2ccc3nnc(Sc4ccc5ncccc5c4)n3n2)cn1	5.567893821799804	1	0.14285714285714285	<img data-content="rdkit/molecule" src="data:image/png;base64,iVBORw0KGgoAAAANSUhEUgAAAMgAAADICAIAAAAiOjnJAAAABmJLR0QA/wD/AP+gvaeTAAAbMElEQVR4nO2deViTV9bAz5sQMKAIiEoRF6hYlapQrFWoRVvaWgV13MAFrV0cLW1stSNuiDrTKbWosR0fxVosuFXUqnHchuL0U+uCVFx4UEEDghEVEIgSlpCc74+LKUWEJOR2AM/v8fFB8r4nJ/Dz7ve+AiICQVga0f86AaJ1QmIRXCCxCC6QWAQXSCyCCyQWwQUSi+ACiUVwgcQiuEBiEVwgsQgukFgEF0gsggskFsEFEovgAolFcIHEIrhAYhFcILEILpBYB…	9.0	0.7681315541267395	3.6084370613098145	2.5131702423095703	0	5	359.0953144160001	0.05555555555555555	-3.26	152.2562011158908	0	0	0	0	1	4	5	0	0	8	0	3
55	Cn1cc(-c2ccc3ncc(Sc4ccc5ncccc5c4)n3n2)cn1	6.358124957723084	2	0.2857142857142857	<img data-content="rdkit/molecule" src="data:image/png;base64,iVBORw0KGgoAAAANSUhEUgAAAMgAAADICAIAAAAiOjnJAAAABmJLR0QA/wD/AP+gvaeTAAAbQ0lEQVR4nO3deViU5foH8HtmGBBQBERDJFEUU0hFURPQQxaWKWq5gQuaWaZSo2VHSFHQrIgwhzxehhkGbomaOv7cIjym5oIoLhxc0EHBEZRBFtmGYeb+/fEgESLMDPMU0P25vLoI3rnnGfz6bs/yChARCDE24d/dANI6UbAIFxQswgUFi3BBwSJcULAIFxQswgUFi3BBwSJcULAIFxQswgUFi3BBwSJcULAIFxQswgUFi3BBwSJcULAIFxQswgUFi3BBwSJcU…	9.0	0.6381628513336182	3.995589017868042	2.9884705543518066	0	5	358.10006544800007	0.05263157894736842	-3.1899999999999995	153.06809956653956	0	0	0	0	1	4	5	0	0	7	0	3
56	Cn1cc(-c2ccc3noc(Sc4ccc5ncccc5c4)c3n2)cn1	6.5985649843096335	2	0.2857142857142857	<img data-content="rdkit/molecule" src="data:image/png;base64,iVBORw0KGgoAAAANSUhEUgAAAMgAAADICAIAAAAiOjnJAAAABmJLR0QA/wD/AP+gvaeTAAAazElEQVR4nO3deVRUZR8H8N+dYVgFQXFDckFxIxJDUSHFjBIVtdzABZdMs6yxNz3ihihtaJjYchQzfUGhREkdzSXEDHdEceG4gQOigAvIJsMyzPzePx6cCBFmhnl6gX6f0/EQ3HnmGfx6733WKyAiEGJoov93BUjzRMEiXFCwCBcULMIFBYtwQcEiXFCwCBcULMIFBYtwQcEiXFCwCBcULMIFBYtwQcEiXFCwCBcULMIFBYtwQcEiXFCwCBcULMIFBYtwQcEiX…	9.0	0.5206761956214905	2.3366942405700684	2.8997416496276855	0	5	359.08408103600004	0.05263157894736842	-3.1899999999999995	152.40883570450382	0	0	0	0	1	4	5	0	0	7	0	3
57	Cn1cc(-c2csc3nnc(Sc4ccc5ncccc5c4)c3n2)cn1	8.650086110567958	1	0.14285714285714285	<img data-content="rdkit/molecule" src="data:image/png;base64,iVBORw0KGgoAAAANSUhEUgAAAMgAAADICAIAAAAiOjnJAAAABmJLR0QA/wD/AP+gvaeTAAAarElEQVR4nO3de1hU1d4H8O9cuAyIXAS5lCBomnm8haZJ3gowi8obh7JIjxqlGee1VNSTh0o9UVZSecPU1I6YiMoLXSzSTFTydVBLKeQOgoLiAHKfYeb3/rFsIuUyM8zKkdbn6fHhmfZeew18Z+29115rjYSIIAjmJr3dFRC6JhEsgQsRLIELESyBCxEsgQsRLIELESyBCxEsgQsRLIELESyBCxEsgQsRLIELESyBCxEsgQsRLIELESyBCxEsgQsRLIELESyBC…	9.0	0.5932312607765198	3.250153064727783	2.6802754402160645	0	5	376.05648638400004	0.05555555555555555	-2.84	156.84606950888482	0	2	2	0	1	2	3	0	0	8	0	3
58	Cn1cc(-c2csc3ncc(Sc4ccc5ncccc5c4)c3n2)cn1	9.26726105303447	1	0.14285714285714285	<img data-content="rdkit/molecule" src="data:image/png;base64,iVBORw0KGgoAAAANSUhEUgAAAMgAAADICAIAAAAiOjnJAAAABmJLR0QA/wD/AP+gvaeTAAAa0ElEQVR4nO2de1RU1f7Av/PgMSDykHcJgq/M6ys0DXyWYBaVplxKQ/2JUXqT0lTUmwuvqXdSKyqTMLO0Ky4RlVB7kWaikssZM5FE3iAIKA4gj4EZ5nx/f2ybSHnMDLNzpO9nuViscZ/v2Yf5nL3P2Wd/9xEhIhCEuRHf6woQ3RMSi+ACiUVwgcQiuEBiEVwgsQgukFgEF0gsggskFsEFEovgAolFcIHEIrhAYhFcILEILpBYBBdILIILJBbBBRKL4AKJRXCBx…	9.0	0.6353150606155396	4.542409420013428	3.856266498565674	0	5	375.06123741600004	0.05263157894736842	-2.7699999999999996	157.65796795953358	0	2	2	0	1	2	3	0	0	7	0	3
59	C#Cc1ccc(C(=O)OC)cc1-c1C(=O)c-n2nc(-c3ccc(F)cc3F)cc2C1	18.029513790190546	1	1.0	<img data-content="rdkit/molecule" src="data:image/png;base64,iVBORw0KGgoAAAANSUhEUgAAAMgAAADICAIAAAAiOjnJAAAABmJLR0QA/wD/AP+gvaeTAAAY/klEQVR4nO2deVRTV/7AvyGERQSLiBuLFaq4YZFop0hRqzgqpY7ioaI22DpKXRiw0ypjW4ujHkBHpxFlrPY3R4NlVEYRra12UFFcq8EFNxZNQSBgEAKCbFnu74+rGQ4KZnmXZOr3czw90OTd933kk/fuu/f7vY9HCAEE4RorcweA/DZBsRAmoFgIE1AshAkoFsIEFAthAoqFMAHFQpiAYiFMQLEQJqBYCBNQLIQJKBbCBBQLYQKKhTABxUKYgGIhTECxECagW…	8.0	0.7681315541267395	3.6084370613098145	2.5131702423095703	0	4	406.112898812	0.17391304347826086	-3.789999999999999	170.83341637753566	0	1	1	0	2	1	3	1	0	5	0	3
60	COc1noc2c(=O)ccc3c(O[C@H]3)/C1\\c1c(F)ccc12	17.81865023299402	1	1.0	<img data-content="rdkit/molecule" src="data:image/png;base64,iVBORw0KGgoAAAANSUhEUgAAAMgAAADICAIAAAAiOjnJAAAABmJLR0QA/wD/AP+gvaeTAAAgAElEQVR4nO2deVhTV/rHvzcJAVkERUXABXHHvYgbLlXjuGFdarTayWi1xWmnRn9aG8dnpjiOM2KddlAHa6xtxa0tWseitY7YaottpaJWiyuKiKAoLghCWJK8vz8OjZewh2wX7+fpH/XNvee+gS/nnPue97yHIyKIiFgbiaMdEGmciMISsQmisERsgigsEZsgCkvEJojCErEJorBEbIIoLBGbIBBh5eVBo0GvXmjXDmFhWLcOpaWO9kmkJjgBRN4LCzF4MABER…	8.0	0.7681315541267395	3.6084370613098145	2.5131702423095703	0	4	286.051560988	0.13333333333333333	-2.629999999999999	118.8941550311726	2	2	4	0	0	0	0	1	2	5	0	0
61	CC(C)Oc1c(C)c(-c2ccc3c(n2C(O)[C@@H]3C)nnccc2)cc(Cl)c1s2	22.45802740317632	1	1.0	<img data-content="rdkit/molecule" src="data:image/png;base64,iVBORw0KGgoAAAANSUhEUgAAAMgAAADICAIAAAAiOjnJAAAABmJLR0QA/wD/AP+gvaeTAAAgAElEQVR4nO2deVxUVf/HPzMDoyCCoLIqCC64oeBopiCa4lJSpo8oTz1aWmkumWU1lvoz06fwyYVWHdPSelSiMkWsFCNDEE0Wl0fFBUQRZZF9Z+bO+f1xcJyQZQbuYRDP+9Wrl/fOved87/CZc8/y/X6PhBACDkdspKY2gNM24cLiMIELi8MELiwOE7iwOEzgwuIwgQuLwwQuLA4TuLA4TODC4jCBC4vDBC4sDhO4sDhM4MLiMIELi8MELiwOE7iwOEzgwuIwg…	8.0	0.7681315541267395	3.6084370613098145	2.5131702423095703	0	5	415.11212562399993	0.3333333333333333	-2.0199999999999996	173.67400217441403	0	4	4	0	1	0	1	2	6	6	1	2
62	COc1noc2c(-c1ccc3c(OC(C)C)ncnc3c1)c(=C)cc12	18.08145851860395	1	0.3333333333333333	<img data-content="rdkit/molecule" src="data:image/png;base64,iVBORw0KGgoAAAANSUhEUgAAAMgAAADICAIAAAAiOjnJAAAABmJLR0QA/wD/AP+gvaeTAAAeUElEQVR4nO2de3hNV/rHv+ecXMlJJERckoqQqlzcQoKjLhW3CtVqpqigptIpGtX6TdBLOn0MaelMQltihpHSIo9bT0tNadHUpRUzJHIpEUITiVyQyD3nvL8/VmyRm3PZ6wSzPo8/sre917tO8j17r/Wu932XgoggEMiNsrU7IHg8EcIScEEIS8AFISwBF4SwBFwQwhJwQQhLwAUhLAEXhLAEXBDCEnBBCEvABSEsAReEsARcEMIScEEIS8AFISwBF4SwBFwQw…	8.0	0.7681315541267395	3.6084370613098145	2.5131702423095703	0	4	335.126991404	0.21052631578947367	-3.149999999999999	142.62202698418238	2	1	3	0	0	1	1	0	4	6	0	3
63	COc1noc2c(-c1ccc3c(OC(C)C)ncnc31)cc(C)ccc12	18.407303588065364	1	0.3333333333333333	<img data-content="rdkit/molecule" src="data:image/png;base64,iVBORw0KGgoAAAANSUhEUgAAAMgAAADICAIAAAAiOjnJAAAABmJLR0QA/wD/AP+gvaeTAAAcdklEQVR4nO2deVhTV/rH3xtCWBQRUBEQEUVRUOsyKiNVrEvdaNVanNEabNVaqxZrXaj409RxxsG1qUuVOnVER2mhdaEubWFaFHcEFwQdVFAUEEF2ISQk7++Pg1dkkyT33KA9n4fHJzc595wT/HLuWd6FQ0RgMIRGYuoOMF5NmLAYVGDCYlCBCYtBBSYsBhWYsBhUYMJiUIEJi0EFJiwGFZiwGFRgwmJQgQmLQQUmLAYVmLAYVGDCYlCBCYtBBSYsBhWYsBhUY…	8.0	0.6381628513336182	3.995589017868042	2.9884705543518066	0	4	349.142641468	0.25	-3.149999999999999	150.7446579319012	2	1	3	0	0	1	1	0	4	6	0	2
64	COc1noc2c(-c1ccc3c(OC(C)C)nncc31)cc(C)ccc12	18.890427937422526	1	0.3333333333333333	<img data-content="rdkit/molecule" src="data:image/png;base64,iVBORw0KGgoAAAANSUhEUgAAAMgAAADICAIAAAAiOjnJAAAABmJLR0QA/wD/AP+gvaeTAAAcf0lEQVR4nO2deXxMV//Hv5PJMpkkspAilthiCVmQ2lIlRCwJtTSqiGqQKhW/qhYtpk/RR/Ewas2jTxntowQlU7SWeLWNFilPVBEkJEUissxMJtskMvP9/XGSayQSmZl77gTn/crL68517znnJp+599zv+S4iRAQGg29srD0AxvMJExaDCkxYDCowYTGowITFoAITFoMKTFgMKjBhMajAhMWgAhMWgwpMWAwqMGExqMCExaACExaDCkxYDCowYTGowITFoAITF…	8.0	0.5206761956214905	2.3366942405700684	2.8997416496276855	0	4	349.142641468	0.25	-3.149999999999999	150.71311150030593	2	1	3	0	0	1	1	0	4	6	0	2
65	CONC(=O)c1ccc(C)c(Nc2ncnn2C2C(=O)NC(c2ccccc2)c(C)C2)c1	12.015143745915323	1	0.25	<img data-content="rdkit/molecule" src="data:image/png;base64,iVBORw0KGgoAAAANSUhEUgAAAMgAAADICAIAAAAiOjnJAAAABmJLR0QA/wD/AP+gvaeTAAAamUlEQVR4nO3deVyU1f4H8M/MMKyyKstgblcrQMHLkuGSmlluuFVuV8kFvWimhi+MrpVDatm9dhXNVDQvWWZeMruhKYpb8BM3RBAU5aoosigIiOzCzPf3x6GJVJZZzqDc8371B+E85/kOfHiW85xzRkJEEARDk7Z2AULbJIIlcCGCJXAhgiVwIYIlcCGCJXAhgiVwIYIlcCGCJXAhgiVwIYIlcCGCJXAhgiVwIYIlcCGCJXAhgiVwIYIlcCGCJXAhgiVwIYIlc…	8.0	0.6381628513336182	3.995589017868042	2.9884705543518066	0	4	434.206638692	0.30434782608695654	-3.72	185.74925355570275	1	1	2	2	1	1	2	3	0	7	3	5
66	CCOc1ccccc1C1=Nc2cscc(C)C/N=C(/c3ccc(F)cc3)N12	14.73327911746585	1	1.0	<img data-content="rdkit/molecule" src="data:image/png;base64,iVBORw0KGgoAAAANSUhEUgAAAMgAAADICAIAAAAiOjnJAAAABmJLR0QA/wD/AP+gvaeTAAAgAElEQVR4nO2deVxU5f7Hv7OwqYCAKKgoBspmiuJOqZhWKmZqXG2ZlhdJ3Xw51S2b7FbjvbaQdXMyrUiNBjUVM7xct8S0xD1QQEBlERFBVlmdGWDOfH9/PDjNbxAYZs45M+DzfvXy1TlzON9nOB+e7XyfzyNARKBQ2EZo7QJQeidUWBROoMKicAIVFoUTqLAonECFReEEKiwKJ1BhUTiBCovCCVRYFE6gwqJwAhUWhROosCicQIVF4QQqLAonUGFROEHM3a0RQ…	8.0	0.7681315541267395	3.6084370613098145	2.5131702423095703	0	4	393.13111148	0.18181818181818182	-2.859999999999999	167.69971939782204	0	2	2	0	2	0	2	0	0	5	0	4
67	COc1ccccc1-c1noc2cc(/C=C(\C)C/c3ccc(F)cc3)cn12	10.232644315803244	1	0.16666666666666666	<img data-content="rdkit/molecule" src="data:image/png;base64,iVBORw0KGgoAAAANSUhEUgAAAMgAAADICAIAAAAiOjnJAAAABmJLR0QA/wD/AP+gvaeTAAAcZklEQVR4nO2deVzU1frHn9lgEFDABQElxQXDxBRMBcONyoXbVXHyeg31ZzZuyUX96ahpZGFht4t09VZjmWKZOKlduEbiKCJoJg5qXdwIRHDBZJBNlmGW5/fHwWl+7DPzPShw3q/+0Jn5Pt8zzcfzPec5z8JDRGAwuIb/pAfA6JgwYTGowITFoAITFoMKTFgMKjBhMajAhMWgAhMWgwpMWAwqMGExqMCExaACExaDCkxYDCowYTGowITFoAITFoMKTFgMKjBhM…	8.0	0.7681315541267395	3.6084370613098145	2.5131702423095703	0	4	362.1430560680001	0.13636363636363635	-3.339999999999999	156.04327364986196	0	0	0	0	2	2	4	0	0	4	0	5
68	COc1ccccc1-c1nc2=cc(/C\C(C)=C/c3ccc(F)cc3)on12	10.999262223197208	1	0.16666666666666666	<img data-content="rdkit/molecule" src="data:image/png;base64,iVBORw0KGgoAAAANSUhEUgAAAMgAAADICAIAAAAiOjnJAAAABmJLR0QA/wD/AP+gvaeTAAAX4klEQVR4nO3deVzT9/0H8HcIAYRyyCmXFxaw4rTy8wTKLKjzqKItnkursmWPWYtt6R7RuRnX6RbddJlulXg8KlVXi/ViyDypQB8eM+DVipwqclOuoEAgyef3x6dkKUcgyfdjwvZ+/sXxzSefJC8+38/3+zngEUIAIa7ZWLoC6L8TBgsxgcFCTGCwEBMYLMQEBgsxgcFCTGCwEBMYLMQEBgsxgcFCTGCwEBMYLMQEBgsxgcFCTGCwEBMYLMQEBgsxgcFCTGCwE…	8.0	0.6381628513336182	3.995589017868042	2.9884705543518066	0	4	348.127406004	0.14285714285714285	-3.2999999999999994	150.69432546900072	0	2	2	0	2	0	2	0	0	4	0	5
69	COc1ccccc1-c1ncc2cc(/C\C(\C)C/c3ccc(F)cc3)on12	14.094712724113979	1	0.16666666666666666	<img data-content="rdkit/molecule" src="data:image/png;base64,iVBORw0KGgoAAAANSUhEUgAAAMgAAADICAIAAAAiOjnJAAAABmJLR0QA/wD/AP+gvaeTAAAdR0lEQVR4nO2deVSTV/rHnySEfRWzQIXKZgFRLKAjYK1tcTpVqFPRsc4xdJlp1HbMjLZO7K+dyZweO6XbGLUb2plzUmxViscxQ62ttp0jCLTgVlwQLCogJIQ1SIBAcn9/XH0nRZYs701Y7uevJO+b+9wk39znvve993s5CCGgUNiG6+oKUCYnVFgUIlBhUYhAhUUhAhUWhQhUWBQiUGFRiECFRSECFRaFCFRYFCJQYVGIQIVFIQIVFoUIVFgUIlBhUYhAhUUhA…	8.0	0.5206761956214905	2.3366942405700684	2.8997416496276855	0	4	364.158706132	0.22727272727272727	-3.079999999999999	156.7328766820462	0	0	0	0	2	2	4	1	0	4	0	6
70	COc1ccccc1-c1nnc2ccc(=O)(/C)C(c3ccc(F)cc3)on12	14.376070840885324	2	0.3333333333333333	<img data-content="rdkit/molecule" src="data:image/png;base64,iVBORw0KGgoAAAANSUhEUgAAAMgAAADICAIAAAAiOjnJAAAABmJLR0QA/wD/AP+gvaeTAAAgAElEQVR4nO2daVwUV9bGT3dDsyqLIIsLuKGgcQN0FBF3iQKuEDUh4EaiiajjGBMnI8moryQZE6JmlMQNRSfgGlBRIUaCK7QQlbghoCggsiMQGpo674fbli1rA3W7UOv/44NdXX3PbXyounXvuc8RISIICHCNmO8OCLyeCMISoIIgLAEqCMISoIIgLAEqCMISoIIgLAEqCMISoIIgLAEqCMISoIIgLAEqCMISoIIgLAEqCMISoIIgLAEqCMISoIIgLAEqCMISo…	8.0	0.5932312607765198	3.250153064727783	2.6802754402160645	0	4	366.125394624	0.2	-3.3499999999999996	154.3748779316603	0	1	1	0	2	1	3	2	0	6	0	3
71	COc1ccccc1-c1nc2cccc(=O)C(C)C(c3ccc(F)cc3)on12	15.380754126133391	1	0.16666666666666666	<img data-content="rdkit/molecule" src="data:image/png;base64,iVBORw0KGgoAAAANSUhEUgAAAMgAAADICAIAAAAiOjnJAAAABmJLR0QA/wD/AP+gvaeTAAAgAElEQVR4nO2deVhTR/fHTxZCWEQggGFxAWoRUKmAG2D1QcTXpUWr1C5itVatteK+8bMvblVatYBKlbeLpdrWorY+1KJoqQqIC4iIoihCVRZZEhBkS0gyvz9GY4qA2e69Aefz8PThTu89M5FvZuaemTmHhRACAkHfsJluAKF7QoRFoAQiLAIlEGERKIEIi0AJRFgESiDCIlACERaBEoiwCJRAhEWgBCIsAiUQYREogQiLQAlEWARKIMIiUAIRFoESiLAIlECER…	8.0	0.6353150606155396	4.542409420013428	3.856266498565674	0	4	378.13797068800005	0.18181818181818182	-3.249999999999999	161.9103927156253	0	2	2	0	2	0	2	2	0	5	0	3
72	COc1ccc(-c2noc([S-])c2C)N2C(=O)CCn2nc(Oc3ccc(F)cc3F)cc1	16.506701988469526	1	1.0	<img data-content="rdkit/molecule" src="data:image/png;base64,iVBORw0KGgoAAAANSUhEUgAAAMgAAADICAIAAAAiOjnJAAAABmJLR0QA/wD/AP+gvaeTAAAb5UlEQVR4nO2deVxUVfvAnwGGHRSEcNgUSFFeDZJcUtNQ0zK0SDMzRy0Vf1aipoK9qeOSZrmhvma49Ia5k6kIYmHm3ossIoKgAgLODMgOwgzDLM/vj4sTIeAs9zCA5/vx42ecufec5zrfOfc5955zLgcRgUJhGyNDB0DpnFCxKESgYlGIQMWiEIGKRSECFYtCBCoWhQhULAoRqFgUIlCxKESgYlGIQMWiEIGKRSECFYtCBCoWhQhULAoRqFgUIlCxKESgYlGIQ…	8.0	0.7681315541267395	3.6084370613098145	2.5131702423095703	0	4	459.09440604391006	0.19047619047619047	-3.729999999999999	186.98267674055023	0	2	2	1	1	1	2	0	0	8	0	3
73	COc1noc2c(=S)c(C3c(N4C)OC[C@H]4C)nc(c3C)cc(C)ccc12	17.75123119571409	1	1.0	<img data-content="rdkit/molecule" src="data:image/png;base64,iVBORw0KGgoAAAANSUhEUgAAAMgAAADICAIAAAAiOjnJAAAABmJLR0QA/wD/AP+gvaeTAAAa0UlEQVR4nO3de1xU1doH8Gfu3BkQENTEuGhCmIqhgffyiJWkCWomXczI40lOWkfSY06WFZUZWR4/pL5HtPIa1ngjTSHpeKFBvKAiCiIqVwGBgRmYy/P+sXAOxwSGmb32AJ/1/WsY96x5Bn7uvWfttdcSICIwDNeEti6A6ZlYsBgqWLAYKliwGCpYsBgqWLAYKliwGCpYsBgqWLAYKliwGCpYsBgqWLAYKliwGCpYsBgqWLAYKliwGCpYsBgqWLAYKliwGCpYs…	8.0	0.7681315541267395	3.6084370613098145	2.5131702423095703	0	4	385.14601259600005	0.45	-2.0899999999999994	163.75547692017366	0	3	3	0	0	1	1	3	2	7	0	2
74	CCOc1ncc2c(=C)ccc3c(n1C(=C[C@@H]1C)N/cc3C)cc(C)c2c1	22.174129358183848	1	1.0	<img data-content="rdkit/molecule" src="data:image/png;base64,iVBORw0KGgoAAAANSUhEUgAAAMgAAADICAIAAAAiOjnJAAAABmJLR0QA/wD/AP+gvaeTAAAgAElEQVR4nO2dd1xTV//Hv9kQEAVEZKpYqoIiCCIU1FZSB1IX0I2j+sQOi9rfY1FrG1cfseNpbJ+qaFuLowpqVWq1GhVlSMsSFVRAxAGigmwCZJ3fHwdjSCBk3BtA7/vFy5fce3POSfjkzO+gIYSAgoJo6N3dAIpnE0pYFKRACYuCFChhUZACJSwKUqCERUEKlLAoSIESFgUpUMKiIAVKWBSkQAmLghQoYVGQgt7Camxs3LBhw+nTp8loDcUzA01f64YffvghO…	8.0	0.7681315541267395	3.6084370613098145	2.5131702423095703	0	4	359.19976242	0.2608695652173913	-3.0099999999999993	157.70070977934088	1	2	3	0	0	1	1	1	5	3	1	2
75	Cc1ccc(C(=O)NC2C[C@H]cc1-c1ccc2c(c1)NC(=O)C2)CCCC2	19.890750081602924	1	1.0	<img data-content="rdkit/molecule" src="data:image/png;base64,iVBORw0KGgoAAAANSUhEUgAAAMgAAADICAIAAAAiOjnJAAAABmJLR0QA/wD/AP+gvaeTAAAgAElEQVR4nO2deVxU5f7Hv2eGYdgXAREQxVFARRAjgQQ0axIXTDMpULlleXn9uhaZVmO5VddqLL3Zcsvxol7UXHC5RpYpaBpqqA1uyCYO+4CA7OsMM8/vj4eOEwPDLGfmDHjeL1++PM8855yvzIfv91m/D4EQAgYGqmHRbQDD0IQRFoNRYITFYBQYYTEYBUZYDEaBERaDUWCExWAUGGExGAVGWNRx7hzw+TBqFEyaBO+9Bx0ddBtEJ4ywKOK332DxYvj73yEnB…	8.0	0.7681315541267395	3.6084370613098145	2.5131702423095703	0	5	361.19160303999996	0.34782608695652173	-2.6199999999999997	159.9718850744025	2	2	4	2	1	0	1	1	6	2	2	0
76	COc1noc2c(=C3ccc4c(N)C(=C[C@@H]4C)nncc3C)cc(Cl)ccc12	17.729385528646336	1	0.25	<img data-content="rdkit/molecule" src="data:image/png;base64,iVBORw0KGgoAAAANSUhEUgAAAMgAAADICAIAAAAiOjnJAAAABmJLR0QA/wD/AP+gvaeTAAAgAElEQVR4nO2de1hU1frH3z13roKiwqAog+IFRBTFYhTRgx5Mj5rJyTQtTUlTsVPmmP4S9WSOj2ajR/OMl4qTVo6kRyS8oJihEkoliCka3rnKnRmuM7N+fyzaTYADzN57Bjnr8/j4MHv2rHcBX9Z691rvel8KIQQEAtvwbN0BQueECIvACURYBE4gwiJwAhEWgROIsAicQIRF4AQiLAInEGEROIEIi8AJRFgETiDCInACERaBE4iwCJxAhEXgBCIsAicQYRE4g…	8.0	0.7681315541267395	3.6084370613098145	2.5131702423095703	0	4	394.119653528	0.19047619047619047	-3.119999999999999	166.5395795079521	2	0	2	0	0	2	2	1	2	6	1	1
77	COc1occ2c(=C3ccc4c(O)C(=C[C@@H]4C)nncc3C)cc(Cl)ccc12	17.812511926353004	1	0.25	<img data-content="rdkit/molecule" src="data:image/png;base64,iVBORw0KGgoAAAANSUhEUgAAAMgAAADICAIAAAAiOjnJAAAABmJLR0QA/wD/AP+gvaeTAAAgAElEQVR4nO2de1xUVdfH15k7DCAoKg6IAgqoCOY1HSX0xR5JUh+T59FMTVPSLvRk5lh+CrV8xddLk2k2ahqllUjySIgXFC1URK0Q0USbvHGXOzPc5rLfP7YeJ8BhmHPODNL+fvz48ZyZWXvL/Nh7n7XXXotCCAGBwDY8e3eA0DkhwiJwAhEWgROIsAicQIRF4AQiLAInEGEROIEIi8AJRFgETiDCInACERaBE4iwCJxAhEXgBCIsAicQYRE4gQiLwAlEWAROI…	8.0	0.6381628513336182	3.995589017868042	2.9884705543518066	0	4	394.10842014800005	0.18181818181818182	-3.0499999999999994	166.82291827641959	2	0	2	0	0	2	2	1	2	5	1	1
78	COc1noc2c(=O)ccc3c(N4COC([C@@H]4C)nncc3C)cc(Cl)ccc12	17.90056459140358	1	0.25	<img data-content="rdkit/molecule" src="data:image/png;base64,iVBORw0KGgoAAAANSUhEUgAAAMgAAADICAIAAAAiOjnJAAAABmJLR0QA/wD/AP+gvaeTAAAfSklEQVR4nO2deVxU1d/4PzMwM6wCsgmJFGgCmohYiLiFU25oKYK5YKVBPvqV8EnFJcOFx59PaiBoSvatxjVRSzH7qmgqYD0lKCCCCiIIgqDs+zLz+f1xpnFEllnunQE875d/DHcu537GeXPOueec+zkcRAQKhWm42g6A0juhYlFYgYpFYQUqFoUVqFgUVqBiUViBikVhBSoWhRWoWBRWoGJRWIGKRWEFKhaFFahYFFagYlFYgYpFYQUqFoUVqFgUVqBiUViBi…	8.0	0.5206761956214905	2.3366942405700684	2.8997416496276855	0	4	414.109482768	0.3	-2.969999999999999	171.24760087824765	0	2	2	0	1	1	2	2	2	8	0	1
79	COc1noc2c(-c3ccc4c(N)C(=C[C@@H]4C)nnc3SC)Cc(Cl)ccc12	19.65029927695149	1	0.25	<img data-content="rdkit/molecule" src="data:image/png;base64,iVBORw0KGgoAAAANSUhEUgAAAMgAAADICAIAAAAiOjnJAAAABmJLR0QA/wD/AP+gvaeTAAAgAElEQVR4nO2de1xU1fr/n9kDw3W4iqCCB8E7miYo6XRRQz0mmkcPHT0FWn6bzukoWvltTPuGWSp0JbUM7ZSUZqKpYVqJWoapGGIqigqiAiIkyG0uMJf9/P5Y42bkMjMMe8+Mv9d6v3z5mr1nz1oP8Jl1edazniVCRKBQ+IZxtAGU/z+hwqIIAhUWRRCosCiCQIVFEQQqLIogUGFRBIEKiyIIVFgUQaDCoggCFRZFEKiwKIJAhUURBCosiiBQYVEEgQqLIghUW…	8.0	0.5932312607765198	3.250153064727783	2.6802754402160645	0	4	414.091724528	0.25	-2.5099999999999993	171.08262795241012	2	1	3	0	0	1	1	1	2	7	1	3
80	Cc1ccc(C(=O)Oc2ccon2)cc1Nc1ncnc2c1cnn2-c1ccccc1	5.626414059541025	3	0.057692307692307696	<img data-content="rdkit/molecule" src="data:image/png;base64,iVBORw0KGgoAAAANSUhEUgAAAMgAAADICAIAAAAiOjnJAAAABmJLR0QA/wD/AP+gvaeTAAAZRElEQVR4nO3de1hVVfoH8O85wOGmBIQIAuKtLMobaPIIieZluumUPjg5MVFmaJGkzuj5NWNa6jQnK6WyGmRKzXRK8oLZ4F2R1AERRQVMLnETmKMConKX9/fHwhMhl30OZ4nY+3l4fPC499rryJe11157rX1URATGzE3d2RVgdycOFpOCg8Wk4GAxKThYTAoOFpOCg8Wk4GAxKThYTAoOFpOCg8Wk4GAxKThYTAoOFpOCg8Wk4GAxKThYTAoOFpOCg8Wk4GAxK…	8.0	0.6381628513336182	3.995589017868042	2.9884705543518066	0	5	412.1283883720001	0.045454545454545456	-4.529999999999999	175.8510269810227	0	0	0	0	2	3	5	0	0	9	1	5
81	Cc1ccc(C(=O)Nc2ccon2)cc1-c1ncnc2c1cnn2-c1ccccc1	5.734973207983311	2	0.038461538461538464	<img data-content="rdkit/molecule" src="data:image/png;base64,iVBORw0KGgoAAAANSUhEUgAAAMgAAADICAIAAAAiOjnJAAAABmJLR0QA/wD/AP+gvaeTAAAgAElEQVR4nO2de1yU1dbHfwMMMIoBCipIOI0lipcSvKGGZlp5ibyBSHDMoy+VBzlHjye6GWZZqJWoeUyzcxrzBpYhYIhm5SUSQRDlaCogiiKCgjLIZW7r/WPjRCiXuTzMoPv7hx+ceWbtpfNjPftZe++1REQEDsfUWJnbAc6DCRcWRxC4sDiCwIXFEQQuLI4gcGFxBIELiyMIXFgcQeDC4ggCFxZHELiwOILAhcURBC4sjiBwYXEEgQuLIwhcWBxB4MLiCAIXF…	8.0	0.5206761956214905	2.3366942405700684	2.8997416496276855	0	5	396.13347375200004	0.045454545454545456	-4.329999999999999	170.7374817515158	0	0	0	1	2	3	5	0	0	7	1	4
82	Cc1ccc(C(=O)Nc2ccoc2)cc1Nc1ncnc2c1cnn2-c1ccccc1	6.213655611257875	2	0.038461538461538464	<img data-content="rdkit/molecule" src="data:image/png;base64,iVBORw0KGgoAAAANSUhEUgAAAMgAAADICAIAAAAiOjnJAAAABmJLR0QA/wD/AP+gvaeTAAAZKUlEQVR4nO2deViUxxnA311guWQFAgoCgkejQUUDJlBB8U6swRw+2FhpNMagCYGgrW5tvYI23ZgEMbFJkEbFqxHigbVBNB5INHKIogKGS27pqoCi3O7bPwY2BGH99hiuvL/HJw9Zv5lvVn47M98778yKEBEIQt+Iu7sBRN+ExCK4QGIRXCCxCC6QWAQXSCyCCyQWwQUSi+ACiUVwgcQiuEBiEVwgsQgukFgEF0gsggskFsEFEovgAolFcIHEIrhAYhFcILEIL…	8.0	0.5932312607765198	3.250153064727783	2.6802754402160645	0	5	410.14912381600004	0.043478260869565216	-4.46	177.116339648408	0	0	0	1	2	3	5	0	0	7	2	5
83	Cc1ccc(C(=O)Oc2ccon2)cc1-c1ncnc2c1cnn2-c1ccccc1	6.217014548530251	1	0.019230769230769232	<img data-content="rdkit/molecule" src="data:image/png;base64,iVBORw0KGgoAAAANSUhEUgAAAMgAAADICAIAAAAiOjnJAAAABmJLR0QA/wD/AP+gvaeTAAAgAElEQVR4nO2deVzU5fbHPwMMi2KAggoSTmOJ4lKCG4JoppVLXDcQvXDNqz8qr3LTvNFmmGWiVqLmNZe6d0wTcEkWQzQrtUgEQZSrqYAoiiwBCsgy2/n98eBEKMssX2bQ5/1Hr2nmO+c5Oh/P9/me53nOEREROBxDY2ZsBzgPJ1xYHEHgwuIIAhcWRxC4sDiCwIXFEQQuLI4gcGFxBIELiyMIXFgcQeDC4ggCFxZHELiwOILAhcURBC4sjiBwYXEEgQuLIwhcW…	8.0	0.6353150606155396	4.542409420013428	3.856266498565674	0	5	397.1174893400001	0.045454545454545456	-4.329999999999999	170.3011647974146	0	0	0	0	2	3	5	0	0	8	0	4
84	Cc1ccc(C(=O)Nc2cscn2)cc1Nc1ncnc2c1cnn2-c1ccccc1	6.228342593270535	2	0.038461538461538464	<img data-content="rdkit/molecule" src="data:image/png;base64,iVBORw0KGgoAAAANSUhEUgAAAMgAAADICAIAAAAiOjnJAAAABmJLR0QA/wD/AP+gvaeTAAAaFElEQVR4nO2deVzU1f7/XwPDDgkILgikKKChaGKpYalB5kXzkom4oVcrTFO+LnnR1EYfPrS5mml966GU5FWvXcUtU6Qk95Ximwu4AbKIECIOSxDbzLx/f3xwfuYCs3Bk6f18+AcOZ/swzzmfc87nfc7IiAgM09iYNXUDmNYJi8UIgcVihMBiMUJgsRghsFiMEFgsRggsFiMEFosRAovFCIHFYoTAYjFCYLEYIbBYjBBYLEYILBYjBBaLEQKLxQiBxWKEwGIxQ…	8.0	0.6326626539230347	4.30823278427124	4.065316200256348	0	5	427.1215291640001	0.045454545454545456	-4.11	181.18202163568918	0	0	0	1	2	3	5	0	0	8	2	5
85	Cc1ccc(C(=O)Nc2ccco2)cc1Nc1ncnc2c1cnn2-c1ccccc1	6.467098046842031	3	0.057692307692307696	<img data-content="rdkit/molecule" src="data:image/png;base64,iVBORw0KGgoAAAANSUhEUgAAAMgAAADICAIAAAAiOjnJAAAABmJLR0QA/wD/AP+gvaeTAAAZhklEQVR4nO2de1jUVf7H3zPDbURAwDQViYuCZuYSiKKZVkpWoHkhMmMtVFbNfAwvuGphSjmltdSuJakkWrk/zUVJRURIUct0RTFQuancVRCUUK4z5/fH0YkFHb4zzBGwz+vx8cHxey7z8JpzPt/z/ZwzMsYYCMLYyNu6A8TDCYlFCIHEIoRAYhFCILEIIZBYhBBILEIIJBYhBBKLEAKJRQiBxCKEQGIRQiCxCCGQWIQQSCxCCCQWIQQSixACiUUIgcQihEBiE…	8.0	0.7615569829940796	4.9540581703186035	3.8529934883117676	0	5	410.14912381600004	0.043478260869565216	-4.46	177.116339648408	0	0	0	1	2	3	5	0	0	7	2	5
86	Cc1ccc(C(=O)Nc2ccco2)cc1Nc1cncc2c1cnn2-c1ccccc1	6.964744006602857	1	0.019230769230769232	<img data-content="rdkit/molecule" src="data:image/png;base64,iVBORw0KGgoAAAANSUhEUgAAAMgAAADICAIAAAAiOjnJAAAABmJLR0QA/wD/AP+gvaeTAAAZQ0lEQVR4nO2de1yUVfrAn2EYmBEBuaiRgAIqGl4iyOuqaEhuoSRKZsW6q8aKt1XUYLUNBS+TUouf1gupJF6yn+ai5CUkTFHKJEkMUUBR7ioIish1Zp7fHwcnFnB4Z5gToM/308cPju+5THznnPM+73POiBARCELfGLR3B4hnExKL4AKJRXCBxCK4QGIRXCCxCC6QWAQXSCyCCyQWwQUSi+ACiUVwgcQiuEBiEVwgsQgukFgEF0gsggskFsEFEovgAolFcIHEI…	8.0	0.7718672752380371	2.951596736907959	1.9355297088623047	0	5	409.15387484800004	0.041666666666666664	-4.39	177.89669166746145	0	0	0	1	2	3	5	0	0	6	2	5
87	Cc1ccc(C(=O)Nc2ccon2)cc1Nc1ncnc2c1cnn2C1cccccc1	10.626795829521615	1	0.019230769230769232	<img data-content="rdkit/molecule" src="data:image/png;base64,iVBORw0KGgoAAAANSUhEUgAAAMgAAADICAIAAAAiOjnJAAAABmJLR0QA/wD/AP+gvaeTAAAaHUlEQVR4nO3dfVzNd/8H8Nc5J04SlRKhKdSo8UBdbtbcZxuyjMX1s8uGkW1cXRg7XG7ajC12F3ZdduYxW7JmuUluZoSZWBmLGaFbCilFoiJ13r8/PjlXojo3fVT2fj78cZzz/Xy+n3N6ne/N5/v5fI+CiMBYbVPWdQPYk4mDxaTgYDEpOFhMCg4Wk4KDxaTgYDEpOFhMCg4Wk4KDxaTgYDEpOFhMCg4Wk4KDxaTgYDEpOFhMCg4Wk4KDxaTgYDEpOFhMCg4Wk…	8.0	0.6233620047569275	2.5254108905792236	2.9978814125061035	0	5	425.1600228480001	0.08695652173913043	-4.529999999999999	182.71020427975407	1	0	1	1	1	3	4	0	0	8	2	5
88	Cc1ccc(C(=O)NC2cccn2)cc1Nc1ncnc2c1cnn2-c1ccccc1	14.749036104484157	1	0.019230769230769232	<img data-content="rdkit/molecule" src="data:image/png;base64,iVBORw0KGgoAAAANSUhEUgAAAMgAAADICAIAAAAiOjnJAAAABmJLR0QA/wD/AP+gvaeTAAAZfElEQVR4nO2deVjU5drHv7OwgwtCLpiBgkuSK26RmoX2qhRakEdTL5fjUhoaWZOpoYaeaXOpY9eLinhM02NliiIJLgilp/AoKmYIqMgmylIoiwMz9/vHYyOvCwwzPAJ2fy4vr2H8PcvP+fD87mcdBRGBYeobZUNXgHk0YbEYKbBYjBRYLEYKLBYjBRaLkQKLxUiBxWKkwGIxUmCxGCmwWIwUWCxGCiwWIwUWi5ECi8VIgcVipMBiMVJgsRgpsFiMFFgsRgosF…	8.0	0.7111964821815491	3.2414402961730957	3.97843599319458	0	5	409.16510822800007	0.08695652173913043	-4.33	177.9245729360002	0	1	1	1	2	2	4	1	0	7	2	5
89	C1cccc(C(=O)Nc2ccon2)cc1Nc1ncnc2c1cnn2-c1ccccc1	17.84206747331993	8	0.15384615384615385	<img data-content="rdkit/molecule" src="data:image/png;base64,iVBORw0KGgoAAAANSUhEUgAAAMgAAADICAIAAAAiOjnJAAAABmJLR0QA/wD/AP+gvaeTAAAfrUlEQVR4nO2deVyU1f7HPzMMmyyCBLiEe7hhCCSCiFuIYXr1qmiUaGnu2uJNuZn9uFb6ojLFXUo0M68Ket01A0HEXVAJRERBSNwAFWVYBmbm+/vjICEqMDPPw4x53i//mOV5vufIfJ5zzvOc7yIhInA4QiPVdwc4f0+4sDiiwIXFEQUuLI4ocGFxRIELiyMKXFgcUeDC4ogCFxZHFLiwOKLAhcURBS4sjihwYXFEgQuLIwpcWBxR4MLiiAIXFkcUuLA4osCFx…	8.0	0.6235840320587158	3.603734254837036	4.478009223937988	0	5	411.1443727840001	0.045454545454545456	-4.529999999999999	176.3452621653575	1	0	1	1	1	3	4	0	0	8	2	5
90	C1cccc(C(=O)Nc2cscn2)cc1Nc1ncnc2c1cnn2-c1ccccc1	17.93846535773769	2	0.038461538461538464	<img data-content="rdkit/molecule" src="data:image/png;base64,iVBORw0KGgoAAAANSUhEUgAAAMgAAADICAIAAAAiOjnJAAAABmJLR0QA/wD/AP+gvaeTAAAfjElEQVR4nO2de1hU1RbA15kZhtcgoCCCioBPNEzExAeiEHQtH9xCNEtupUa+rnZvFoqf+eC7hopJhakpKqaWWJrvkAQVQk3EQBR8gAnyGt7M8JrXun9smkhlYGbOYabcv68/Yjxn7T36Y59z9l57HQYRgUJhG56hO0D5e0LFonACFYvCCVQsCidQsSicQMWicAIVi8IJVCwKJ1CxKJxAxaJwAhWLwglULAonULEonEDFonACFYvCCVQsCidQsSicQMWicAIVi…	8.0	0.5919488668441772	3.050396203994751	3.4142303466796875	0	5	427.1215291640001	0.045454545454545456	-4.11	181.2399398659228	1	0	1	1	1	3	4	0	0	8	2	5
91	SC1(NC(=C(-c1ccccc3Cl)NC(=O)NC1C)C3)C1-c1cc(Cl)ccc1Cl	16.918441639496454	1	0.5	<img data-content="rdkit/molecule" src="data:image/png;base64,iVBORw0KGgoAAAANSUhEUgAAAMgAAADICAIAAAAiOjnJAAAABmJLR0QA/wD/AP+gvaeTAAAfPUlEQVR4nO2deVRT177HfxmBgGhAlEEGGcQqLSAKDsURRAXriD6fYn3L+6KrPqMuW7l9t7eoLW9R770V+261XO+7inXEoRYUBxSryFCIRVERZQwUQeaZQIb9/tiaRoYQknOSUPZnuVwnJ+f89i/km99vn73P/h0GQggIBKphGtoBwu8TIiwCLRBhEWiBCItAC0RYBFogwiLQAhEWgRaIsAi0QIRFoAUiLAItEGERaIEIi0ALRFgEWiDCItACERaBFoiwCLRAh…	8.0	0.7681315541267395	3.6084370613098145	2.5131702423095703	0	4	453.023616236	0.25	-1.5299999999999994	183.6406611266394	1	2	3	2	1	0	1	3	4	3	4	1
92	OCC1(C(=C(F)cccccc2Cl)NC(=O)NC1=C12)C1-c1cc(Cl)ccc1SCl	18.658830112976904	1	0.5	<img data-content="rdkit/molecule" src="data:image/png;base64,iVBORw0KGgoAAAANSUhEUgAAAMgAAADICAIAAAAiOjnJAAAABmJLR0QA/wD/AP+gvaeTAAAgAElEQVR4nO2deVgT1/rH32xkAdmVfRMsFHfEDbRqq7Uq9doqdalotRbtVVOsrWh7bbx6b+Vqbalbi6210EWLrbVQf9amrqiogCKkKirILjsIJIQkk/n9cXSMLGGSTJiA83n69EmOmTPvkG/OnHnPe96XheM4MDBQDZtuAxh6J4ywGMwCIywGs8AIi8EsMMJiMAuMsBjMAiMsBrPACIvBLHDpNsDSqVBXnJefr1RXhlmHDRcNT6hJqFJXbXTbSLddlg4zYunjV…	8.0	0.6381628513336182	3.995589017868042	2.9884705543518066	0	4	469.982559948	0.15	-1.6999999999999988	184.8328116811287	2	1	3	2	1	0	1	2	2	3	3	3
93	Cc1ccc(C(=O)Nc2ccon2)cc1-c1ccc2c(c1)NC(=O)C2	7.048434867219151	3	0.375	<img data-content="rdkit/molecule" src="data:image/png;base64,iVBORw0KGgoAAAANSUhEUgAAAMgAAADICAIAAAAiOjnJAAAABmJLR0QA/wD/AP+gvaeTAAAajUlEQVR4nO2deVSTV/rHnwAmbIqsIooLKlrcUEQtVCyKW6W20kYUSzv2OLEztjhzjm0qx3PQ/tpOPLUzTK0WRjrV1orF3bq0RlsHXFHBSkUogiiyCMi+JSR5fn9ceI0sIXmTyxLu5/BH8r55n3vJ+83d3nu/V4CIwGCYGouezgDDPGHCYlCBCYtBBSYsBhWYsBhUYMJiUIEJi0EFJiwGFZiwGFRgwmJQgQmLQQUmLAYVmLAYVGDCYlCBCYtBBSYsBhWYsBhUY…	8.0	0.7681315541267395	3.6084370613098145	2.5131702423095703	0	4	333.11134134	0.10526315789473684	-3.4099999999999993	143.38763095377854	0	1	1	2	2	1	3	0	0	4	2	3
94	Cc1ccc(C(=O)Nc2ccoc2)cc1-c1ccc2c(c1)NC(=O)C2C1COC1	7.089703646398724	1	0.125	<img data-content="rdkit/molecule" src="data:image/png;base64,iVBORw0KGgoAAAANSUhEUgAAAMgAAADICAIAAAAiOjnJAAAABmJLR0QA/wD/AP+gvaeTAAAai0lEQVR4nO2de1hU1drA3z3DnRGQqyjJRURF5LM0j0ietLTjZdJSIUNHUxPtqOPlYKBWpD3pqKTkYyb6qKF2OmHZEQVJMu9oooWCYgiKiCI3gWEYYJiZ9/tj0RxCgZlhljND6/f4Bwx7r/2O85u11177fdfmEBEYDEPDM3YAjK4JE4tBBSYWgwpMLAYVmFgMKjCxGFRgYjGowMRiUIGJxaACE4tBBSYWgwpMLAYVmFgMKjCxGFRgYjGowMRiUIGJxaACE4tBB…	8.0	0.6381628513336182	3.995589017868042	2.9884705543518066	0	5	388.14230712	0.21739130434782608	-3.3799999999999994	167.41916708623017	0	2	2	2	2	1	3	1	0	4	2	4
95	Cc1ccc(C(=O)Nc2ccno2)cc1-c1ccc2c(c1)NC(=O)C2	7.417292193467812	1	0.125	<img data-content="rdkit/molecule" src="data:image/png;base64,iVBORw0KGgoAAAANSUhEUgAAAMgAAADICAIAAAAiOjnJAAAABmJLR0QA/wD/AP+gvaeTAAAapklEQVR4nO2deVyU1f7HPyyyqSEiiCi5o2IKaC6B4kVxu6IpNZEa3exlY2Xhy9LmysvXD723Zbpll2s3cxIry9QXLqmplGh6wRUVLPcQRBFQQVlkHWG+vz8OPE6sMw9zWIbzfvEHM89zvufMPJ8523PO57EgIggEpsaypQsgME+EsARcEMIScEEIS8AFISwBF4SwBFwQwhJwQQhLwAUhLAEXhLAEXBDCEnBBCEvABSEsAReEsARcEMIScEEIS8AFISwBF4SwB…	8.0	0.5206761956214905	2.3366942405700684	2.8997416496276855	0	4	333.11134134	0.10526315789473684	-3.4099999999999993	143.38763095377854	0	1	1	2	2	1	3	0	0	4	2	3
96	Cc1ccc(C(=O)Nc2ccco2)cc1-c1ccc2c(c1)NC(=O)C2	7.9706627046593	1	0.125	<img data-content="rdkit/molecule" src="data:image/png;base64,iVBORw0KGgoAAAANSUhEUgAAAMgAAADICAIAAAAiOjnJAAAABmJLR0QA/wD/AP+gvaeTAAAaf0lEQVR4nO2deVhTV/rH3wQkbIrIDlIVKVrcUOpSURg0qPykbm20aumMHRuntY0z86ipPH0GnemSjuMM007VVKat1qoPLlWrUkWrA6KCilgrYkFEFFBBWWQNJO/vjwPXyBKSm3tYwvk8/EHuzX3PSe43Z7vnfI8IEYHBEBpxV2eAYZkwYTGowITFoAITFoMKTFgMKjBhMajAhMWgAhMWgwpMWAwqMGExqMCExaACExaDCkxYDCowYTGowITFoAITFoMKTFgMK…	8.0	0.5932312607765198	3.250153064727783	2.6802754402160645	0	4	332.116092372	0.1	-3.3399999999999994	144.2166266670627	0	1	1	2	2	1	3	0	0	3	2	3
97	Cc1ccc(C(=O)NC2occo2)cc1-c1ccc2c(c1)NC(=O)C2	13.635103655260632	1	0.125	<img data-content="rdkit/molecule" src="data:image/png;base64,iVBORw0KGgoAAAANSUhEUgAAAMgAAADICAIAAAAiOjnJAAAABmJLR0QA/wD/AP+gvaeTAAAai0lEQVR4nO2deVhTV/rH3wASAigiqyBVkaJFUcStFYVBQetPapU2WrW0Q8fGrnEWNZWnz6AzY5uOT6fUttZUumit+iC1alWqaLEgKlgRqyIWRNSyKCiLbAkk7++PE66RJWS5hyWcz8Mf5N6c95zkfnO2e873ChARGAy+serpAjAsEyYsBhWYsBhUYMJiUIEJi0EFJiwGFZiwGFRgwmJQgQmLQQUmLAYVmLAYVGDCYlCBCYtBBSYsBhWYsBhUYMJiUIEJi0EFJ…	8.0	0.6353150606155396	4.542409420013428	3.856266498565674	0	4	336.111006992	0.15789473684210525	-3.2799999999999994	143.99168581341192	0	2	2	2	2	0	2	0	0	4	2	3
98	Cc1ccc(C(=O)NC2scco2)cc1-c1ccc2c(c1)NC(=O)C2	13.802496605211747	1	0.125	<img data-content="rdkit/molecule" src="data:image/png;base64,iVBORw0KGgoAAAANSUhEUgAAAMgAAADICAIAAAAiOjnJAAAABmJLR0QA/wD/AP+gvaeTAAAa20lEQVR4nO2deVhTV/rH3yASAigisghSFCla3BCrtqIwKGj9Sa3aRquWdmxtnG44M4+aytNn0Om0TcenM4ydqlSmrdaqD1rrThWtFsQFEVArYlld2AQNIAESkry/Pw5cI2tycw9LOJ+HP8i9Oe85yf3mbPec7xUhIjAYQmPV3QVgWCZMWAwqMGExqMCExaACExaDCkxYDCowYTGowITFoAITFoMKTFgMKjBhMajAhMWgAhMWgwpMWAwqMGExqMCExaACExaDC…	8.0	0.6326626539230347	4.30823278427124	4.065316200256348	0	4	352.088163372	0.15789473684210525	-2.7299999999999995	149.00125060927027	0	2	2	2	2	0	2	1	0	4	2	3
99	COC(=O)CN1CCC(Nc2ncc(Cl)c(-c3c[nH]c4ccccc34)n2)CC1	5.501448363346487	4	0.11428571428571428	<img data-content="rdkit/molecule" src="data:image/png;base64,iVBORw0KGgoAAAANSUhEUgAAAMgAAADICAIAAAAiOjnJAAAABmJLR0QA/wD/AP+gvaeTAAAeZUlEQVR4nO2de0BUxf7Av/sCVDBReQtivk1SQDHDVBRNvWupgaCJN70IZbndyvKX3Vylm2LXa2t2fVRqa1bqrathmkqp+VYUHywPTQGR9xsUWGB3v78/Zl03wBXYM2cXmM9fy+HszOyez87MmTPzHQEiAoPBNUJLF4DRPmFiMajAxGJQgYnFoAITi0EFJhaDCkwsBhWYWAwqMLEYVGBiMajAxGJQgYnFoAITi0EFJhaDCkwsBhWYWAwqMLEYVGBiMajAxGJQg…	7.0	0.7681315541267395	3.6084370613098145	2.5131702423095703	0	4	399.146202624	0.35	-2.6399999999999992	167.62035341209085	0	1	1	0	1	2	3	0	0	6	2	5
100	COC(=O)CN1CCC(Oc2ncc(Cl)c(-c3c[nH]c4ccccc43)n2)CC1	5.6690693142221	1	0.02857142857142857	<img data-content="rdkit/molecule" src="data:image/png;base64,iVBORw0KGgoAAAANSUhEUgAAAMgAAADICAIAAAAiOjnJAAAABmJLR0QA/wD/AP+gvaeTAAAeOElEQVR4nO2de1xU1dqA35mBQRBQ7gKSgFmEEApqCl5QUZJEUsNLwZeXjn2dU+M1qTw5duoUluWo2S9Opgcv9UWoBRmiaakZgiCKYCk3uSP3+3Vm3u+PheMIOAKz1x6Q9fzlbPestZh5Zu13r73WuwSICAwG1wh13QDGowkTi0EFJhaDCkwsBhWYWAwqMLEYVGBiMajAxGJQgYnFoAITi0EFJhaDCkwsBhWYWAwqMLEYVGBiMajAxGJQgYnFoAITi0EFJhaDC…	7.0	0.6381628513336182	3.995589017868042	2.9884705543518066	0	4	400.13021821200005	0.35	-2.6399999999999992	167.18403645798966	0	1	1	0	1	2	3	0	0	6	1	5
101	COC(=O)CN1CCC(Oc2ncc(Cl)c(-c3c[nH]c4ccccc34)n2)CC1	5.6690693308728	19	0.5428571428571428	<img data-content="rdkit/molecule" src="data:image/png;base64,iVBORw0KGgoAAAANSUhEUgAAAMgAAADICAIAAAAiOjnJAAAABmJLR0QA/wD/AP+gvaeTAAAeOElEQVR4nO2de1xU1dqA35mBQRBQ7gKSgFmEEApqCl5QUZJEUsNLwZeXjn2dU+M1qTw5duoUluWo2S9Opgcv9UWoBRmiaakZgiCKYCk3uSP3+3Vm3u+PheMIOAKz1x6Q9fzlbPestZh5Zu13r73WuwSICAwG1wh13QDGowkTi0EFJhaDCkwsBhWYWAwqMLEYVGBiMajAxGJQgYnFoAITi0EFJhaDCkwsBhWYWAwqMLEYVGBiMajAxGJQgYnFoAITi0EFJhaDC…	7.0	0.5206761956214905	2.3366942405700684	2.8997416496276855	0	4	400.13021821200005	0.35	-2.6399999999999992	167.18403645798966	0	1	1	0	1	2	3	0	0	6	1	5
102	COC(=O)CN1CCC(Nc2ncc(Cl)c(Oc3c[nH]c4ccccc34)n2)CC1	5.9227638538073775	1	0.02857142857142857	<img data-content="rdkit/molecule" src="data:image/png;base64,iVBORw0KGgoAAAANSUhEUgAAAMgAAADICAIAAAAiOjnJAAAABmJLR0QA/wD/AP+gvaeTAAAgAElEQVR4nO2deVyU1ffHzyzgjAsEhnsii6SDiAmiAS6/L2AuoGKBG6iZklqRfRVIrRcmqVhqmSv21UQtidQQEy2yRMQFJRSGTR3FVBBlR9aBOb8/Lo7IOjPP8wwy3veLF69h5j7nHvHDfe69zz3n8BARKBS24be3AxTdhAqLwglUWBROoMKicAIVFoUTqLAonECFReEEKiwKJ1BhUTiBCovCCVRYFE6gwqJwAhUWhROosCicQIVF4QQqLAonUGFROIEKi8IJV…	7.0	0.5932312607765198	3.250153064727783	2.6802754402160645	0	4	415.14111724400004	0.35	-2.8399999999999994	172.7338986415977	0	1	1	0	1	2	3	0	0	7	2	6
103	COC(=O)CN1CCC(Oc2ncc(Cl)c(Oc3c[nH]c4ccccc34)n2)CC1	6.052252974496927	2	0.05714285714285714	<img data-content="rdkit/molecule" src="data:image/png;base64,iVBORw0KGgoAAAANSUhEUgAAAMgAAADICAIAAAAiOjnJAAAABmJLR0QA/wD/AP+gvaeTAAAgAElEQVR4nO2deVxU1fvHn1nAQRQCwz2RRdRBxETRAJdvIrlAigWagpomqRnZN5FseVmSiiWauWJfSYSS+Kkh7pElIi4oojBs6iimgig7sg4zz++PgyOyzsy9d5DxvF+8eA3Duc85wIdzzzn3WXiICBQK2/DbewAU3YQKi8IJVFgUTqDConACFRaFE6iwKJxAhUXhBCosCidQYVE4gQqLwglUWBROoMKicAIVFoUTqLAonECFReEEKiwKJ1BhUTiBCovCCVRYF…	7.0	0.6353150606155396	4.542409420013428	3.856266498565674	0	4	416.1251328320001	0.35	-2.8399999999999994	172.29758168749655	0	1	1	0	1	2	3	0	0	7	1	6
104	COC(=O)CN1CCC(Oc2ncc(Cl)c(-c3n[nH]c4ccccc34)n2)CC1	6.526814327868921	1	0.02857142857142857	<img data-content="rdkit/molecule" src="data:image/png;base64,iVBORw0KGgoAAAANSUhEUgAAAMgAAADICAIAAAAiOjnJAAAABmJLR0QA/wD/AP+gvaeTAAAeeUlEQVR4nO2de1hU1frH32FgEAQUBREQBUwjlFAQFfEOSpHIMUKl4MlLx47n1Kh5ocsvx45dsEwntZ44mR681IlQCzLE1FIzFEUUwVJuckfu9+vMvL8/1jiMiCPM7LUHZH3+YjZ71rtm9nfWevfaa32XABGBweAaA31XgPF4woTFoAITFoMKTFgMKjBhMajAhMWgAhMWgwpMWAwqMGExqMCExaACExaDCkxYDCowYTGowITFoAITFoMKTFgMKjBhMajAhMWgA…	7.0	0.6326626539230347	4.30823278427124	4.065316200256348	0	4	401.12546718000004	0.3684210526315789	-2.709999999999999	166.3721380073409	0	1	1	0	1	2	3	0	0	7	1	5
105	COC(=O)C1=CC(COc2ncc(Cl)c(-c3c[nH]c4ccccc34)n2)CC1	7.222626727581685	1	0.02857142857142857	<img data-content="rdkit/molecule" src="data:image/png;base64,iVBORw0KGgoAAAANSUhEUgAAAMgAAADICAIAAAAiOjnJAAAABmJLR0QA/wD/AP+gvaeTAAAZFElEQVR4nO2de1hU1drA35lhBBEEBh28kKGiKHrCo0AomuatEtLAuzKEHoXsPA8+xpd4SzSrh+zieDyeUlMbTU8iZoEaqUdTUgMkwWcSJQkUEIabXIcRhnm/P5ZOZIgysxcM9f7+coY9717b+c3aa6/9rneLEBEIQmjEHd0A4s8JiUVwgcQiuEBiEVwgsQgukFgEF0gsggskFsEFEovgAolFcIHEIrhAYhFcILEILpBYBBdILIILJBbBBRKL4AKJRXCBxCK4Q…	7.0	0.7615569829940796	4.9540581703186035	3.8529934883117676	0	4	383.103669116	0.25	-2.8599999999999994	160.7345997556021	1	0	1	0	1	2	3	1	0	5	1	5
106	COC(=O)CN1CC(COc2ncc(Cl)c(-c3c[nH]c4ccccc34)n2)CC1	10.404161614433457	3	0.08571428571428572	<img data-content="rdkit/molecule" src="data:image/png;base64,iVBORw0KGgoAAAANSUhEUgAAAMgAAADICAIAAAAiOjnJAAAABmJLR0QA/wD/AP+gvaeTAAAX3klEQVR4nO3de1xUZf4H8O9huDgD4gqECougoob3wlCRQHS0XE13W+i20IrKkK5gpjHYavNi/WljJVKt0mxFkakxyoasZjasgYghgq5tKyqgiIoIApMwXIf5/v44SOQFmZnzwJjf96s/JpzznO+BzzxzLs95DoeIQIjQrPq6APLrRMEiTFCwCBMULMIEBYswQcEiTFCwCBMULMIEBYswQcEiTFCwCBMULMIEBYswQcEiTFCwCBMULMIEBYswQcEiTFCwCBMUL…	7.0	0.7718672752380371	2.951596736907959	1.9355297088623047	0	4	400.13021821200005	0.35	-2.6399999999999992	167.18403645798966	0	1	1	0	1	2	3	1	0	6	1	6
107	CNC(=O)CN1CC(COc2ncc(Cl)c(Oc3c[nH]c4ccccc34)n2)CC1	10.92930582666939	1	0.02857142857142857	<img data-content="rdkit/molecule" src="data:image/png;base64,iVBORw0KGgoAAAANSUhEUgAAAMgAAADICAIAAAAiOjnJAAAABmJLR0QA/wD/AP+gvaeTAAAV40lEQVR4nO3deVhTV/oH8DeBIJugDiAQEMURhKp9XFIXBtd2qhV1xFodnejIuNKKrRu242MYW5c6LtGRWhCXtENV5HEUrUsRBRdEAi4oSAWpYKSCWFAkIFne3x+Xpv4shOSG44Lv5/GPNNyzXP1y77nnnnsrQEQgpKUJX3QHSOtEwSJMULAIExQswgQFizBBwSJMULAIExQswgQFizBBwSJMULAIExQswgQFizBBwSJMULAIExQswgQFizBBwSJMULAIExQsw…	7.0	0.6233620047569275	2.5254108905792236	2.9978814125061035	0	4	415.14111724400004	0.35	-2.8399999999999994	172.7338986415977	0	1	1	1	1	2	3	1	0	6	2	7
108	COC(=O)CN1CCC(Oc2NC[C@H](COc3c[nH]c4ccccc34)n2)C1	11.863182774800821	1	0.02857142857142857	<img data-content="rdkit/molecule" src="data:image/png;base64,iVBORw0KGgoAAAANSUhEUgAAAMgAAADICAIAAAAiOjnJAAAABmJLR0QA/wD/AP+gvaeTAAAadElEQVR4nO3deVyU1f4H8O8wAyKLrLKppBImkpoakhBmShg4V83l/lJE0XBfS3Pr5oDLvdbNHCNfhpJeiNTQa15UzMztp7gB11AhF5SUTQUEFHCAmfn+/jg4EgrMPPMcEn/f98tXL5jlPCfn45nznOec80gQEQgRm8mfXQHyYqJgES4oWIQLChbhgoJFuKBgES4oWIQLChbhgoJFuKBgES4oWIQLChbhgoJFuKBgES4oWIQLChbhgoJFuKBgES4oWIQLChbhg…	7.0	0.7111964821815491	3.2414402961730957	3.97843599319458	0	4	372.17975524800005	0.47368421052631576	-2.7399999999999998	157.03210515178665	0	2	2	0	1	1	2	2	0	7	2	6
109	COC(=O)CN1CC(COc2nc[C@H](COc3c[nH]c4ccccc34)n2)CC1	16.32799364966382	1	0.02857142857142857	<img data-content="rdkit/molecule" src="data:image/png;base64,iVBORw0KGgoAAAANSUhEUgAAAMgAAADICAIAAAAiOjnJAAAABmJLR0QA/wD/AP+gvaeTAAATB0lEQVR4nO3cfVzN9//H8ec5Ol2IyY+pUKmsKJRisczFpDFzsVk2F3FzleU7Rfj1Lb65pn0RuT7bQhuj9vWdm2UszMzmS2Ha10VJlq2SiyJd6XQ6r98fn3Zmpvqc47xl+73uN3+kPhfvU48+1ycFEYExU1M29gDYXxOHxYTgsJgQHBYTgsNiQnBYTAgOiwnBYTEhOCwmBIfFhOCwmBAcFhOCw2JCcFhMCA6LCcFhMSE4LCYEh8WE4LCYEBwWE4LDYkJwWEwID…	7.0	0.6235840320587158	3.603734254837036	4.478009223937988	0	4	384.17975524800005	0.45	-2.8699999999999997	162.74250756843531	0	2	2	0	1	1	2	2	0	7	1	7
110	C[C@H]1C[C@@H](Nc2ncc3nc(-c4ccccc4F)n(C4CCCC4)c3n2)C1	7.536022192716427	1	0.16666666666666666	<img data-content="rdkit/molecule" src="data:image/png;base64,iVBORw0KGgoAAAANSUhEUgAAAMgAAADICAIAAAAiOjnJAAAABmJLR0QA/wD/AP+gvaeTAAAfU0lEQVR4nO2deViTV/bHTxaQXXEhmADiCsq4VEQdrdUWcWldcCpWaxG30moLbUd/YqdTw7QdxbY+Rltro+MClaqMFaXWutSldUVBpQJSBRcgQAQUDLIEkvP74+o7KQIm5L0J4P08Pjzk9X3PvSTf3PWccwWICAwG3witXQFG24QJi0EFJiwGFZiwGFRgwmJQgQmLQQUmLAYVmLAYVGDCYlCBCYtBBSYsBhWYsBhUYMJiUIEJi0EFJiwGFZiwGFRgwmJQgQmLQ…	7.0	0.7681315541267395	3.6084370613098145	2.5131702423095703	0	5	365.201573988	0.47619047619047616	-2.4999999999999996	157.60139413118728	2	0	2	0	1	2	3	0	0	5	1	4
111	C[C@H]1C[C@@H](Oc2ncc3nc(-c3ccccc4F)n(C3CCCC4)c3n2)C1	15.889369381840762	1	0.16666666666666666	<img data-content="rdkit/molecule" src="data:image/png;base64,iVBORw0KGgoAAAANSUhEUgAAAMgAAADICAIAAAAiOjnJAAAABmJLR0QA/wD/AP+gvaeTAAAXiklEQVR4nO3deVhTV/oH8DckgYSA7G7IyCIjKliLVseiVWrqoDJqp9WKLePW5rE6pVpnxFqXDtWZSMef2trHQccFtR0Hq8+U4qClQy1ubQVBVJAdUURkJwmGQPL+/jg0pijIkhNQ38/TP+hN7jnnypd7z13OuQJEBELMzaqnG0CeTBQswgUFi3BBwSJcULAIFxQswgUFi3BBwSJcULAIFxQswgUFi3BBwSJcULAIFxQswgUFi3BBwSJcULAIFxQswgUFi3BBw…	7.0	0.6381628513336182	3.995589017868042	2.9884705543518066	0	6	366.18558957600004	0.47619047619047616	-2.4999999999999996	156.86854085285532	1	2	3	0	0	3	3	2	4	5	0	2
112	O[C@H]1C[C@@H](Nc2nc4ncc(-c4ccccc4F)n(C3CCCC4)c3n2)C1	19.173629844609916	1	0.16666666666666666	<img data-content="rdkit/molecule" src="data:image/png;base64,iVBORw0KGgoAAAANSUhEUgAAAMgAAADICAIAAAAiOjnJAAAABmJLR0QA/wD/AP+gvaeTAAAZG0lEQVR4nO2deVxUVf/HPzOMMuxrIMQ2PJoghCKvcqNSoJ4KrVwwl+jJVOxJJcnKNBXDXHh8FmxH0sKXL8pQs0UjhfIHZpAKKkuJIGAYaKwCs8DMfH9/XJxckeWeGbTzfvGa18yde875zvCec88999xzJEQEDkdspKYOgHNnwsXiMIGLxWECF4vDBC4WhwlcLA4TuFgcJnCxOEzgYnGYwMXiMIGLxWECF4vDBC4WhwlcLA4TuFgcJnCxOEzgYnGYwMXiMIGLx…	7.0	0.5206761956214905	2.3366942405700684	2.8997416496276855	0	5	367.18083854400004	0.45	-2.5399999999999996	156.84101577149596	1	4	5	0	0	0	0	2	4	6	2	1
113	C[C@H]1C[C@@H](Nc2nc3cnc(Oc4ccccc4F)n(C3C(C)C)c3n2)C13	20.045702140958277	1	0.16666666666666666	<img data-content="rdkit/molecule" src="data:image/png;base64,iVBORw0KGgoAAAANSUhEUgAAAMgAAADICAIAAAAiOjnJAAAABmJLR0QA/wD/AP+gvaeTAAAgAElEQVR4nO2de1xUVdfH18wwDIIgoICYgoLIzSxEMSXzEiYG0c15LAu1LCz1Q75ljZU4XupxfFIjM2u0fJq85ZhaqPni5FsKpiko3lCQq4ByvwgIzDCz3j/2eBy5DsM5cwY838/8MefMPnuvoz/W3mefvdfiISJwcNANn20DOHonnLA4GIETFgcjcMLiYAROWByMwAmLgxE4YXEwAicsDkbghMXBCJywOBiBExYHI3DC4mAETlgcjMAJi4MROGFxMAInLA5G4…	7.0	0.5932312607765198	3.250153064727783	2.6802754402160645	0	5	367.18083854400004	0.45	-2.6999999999999997	157.1024090185732	1	3	4	0	1	0	1	4	4	6	1	2
114	O[C@H]1C[C@@H](Nc2nc3ncc(-c4ccccc3C)n(C3CCCC4)c3n2)C1	22.37978004430735	1	0.16666666666666666	<img data-content="rdkit/molecule" src="data:image/png;base64,iVBORw0KGgoAAAANSUhEUgAAAMgAAADICAIAAAAiOjnJAAAABmJLR0QA/wD/AP+gvaeTAAAeqElEQVR4nO2deVSTR/fH7xPCGgmIUARULEvdFUGruLxu0epxfamotVI3jLVVPNoe09rze9W6RW1d2lJFrSh1RcSCu2C1rqi4FhEVBKsQVlOIQIAk9/fHxEgRMITnSYidz+F4QvLkzsV8MzPPzNx7GUQECoVteKZ2gPJ2QoVF4QQqLAonUGFROIEKi8IJVFgUTqDConACFRaFE6iwKJxAhUXhBCosCidQYVE4gQqLwglUWBROoMKicAIVFoUTqLAonECFReEEK…	7.0	0.6353150606155396	4.542409420013428	3.856266498565674	0	5	363.20591042000007	0.47619047619047616	-2.4699999999999998	158.23009248045705	1	2	3	0	0	2	2	2	2	6	2	2
115	O[C@H]1CC[C@H](Oc2nc3cnc(-c4ccccc4O)n(C4CCCC4)c3n2)C1	23.74313121436681	1	0.16666666666666666	<img data-content="rdkit/molecule" src="data:image/png;base64,iVBORw0KGgoAAAANSUhEUgAAAMgAAADICAIAAAAiOjnJAAAABmJLR0QA/wD/AP+gvaeTAAAb3klEQVR4nO2deVzU1frHPzPsq4JL4YYaKIIUSv4kxUpzSyW3xCwh67r8bEEUlVKDsu4Vd8V+lpga5au4aIjYVVQgzV0UV7ougKxiuLCMLDPMzPP74+DcSVlmvjNfBrnn/eIPmPme5zwMH872POccCRGBwzE2UlM7wGmdcGFxRIELiyMKXFgcUeDC4ogCFxZHFLiwOKLAhcURBS4sjihwYXFEgQuLIwpcWBxR4MLiiAIXFkcUuLA4osCFxREFLiyOKHBhcUSBC…	7.0	0.6326626539230347	4.30823278427124	4.065316200256348	0	5	380.184840628	0.47619047619047616	-2.67	162.9424638330163	2	2	4	0	1	0	1	2	0	7	2	4
116	COC(=O)c1ccccc1CN1nc(Nc2ccc(N3CCOCC3)cc2C#N)cc1Cl	7.037001559158138	2	0.03571428571428571	<img data-content="rdkit/molecule" src="data:image/png;base64,iVBORw0KGgoAAAANSUhEUgAAAMgAAADICAIAAAAiOjnJAAAABmJLR0QA/wD/AP+gvaeTAAAZc0lEQVR4nO2dfVzN5/vAr3M6PZ7ycDwVIUrIw0bTWItJ7BtpmGweMhvj28xhmBjWvovRy9PBPDSzLfy+aDFhWybGYmuVGImSdKJTSkUU6pxz/f642/m2cDpPd4fjer+89mp8PtfnOr3efT73fV/X/UmAiEAQpkZo7gQIy4TEIrhAYhFcILEILpBYBBdILIILJBbBBRKL4AKJRXCBxCK4QGIRXCCxCC6QWAQXSCyCCyQWwQUSi+ACiUVwgcQiuEBiEVwgsQguk…	7.0	0.7681315541267395	3.6084370613098145	2.5131702423095703	0	4	451.141117244	0.2608695652173913	-3.5399999999999996	190.4606850714489	0	1	1	0	2	1	3	0	0	8	1	6
117	COC(=O)c1ccccc1Nc1nc(Nc2ccc(N3CCOCC3)cc2Cl)ccc1Cl	7.46110851119541	1	0.017857142857142856	<img data-content="rdkit/molecule" src="data:image/png;base64,iVBORw0KGgoAAAANSUhEUgAAAMgAAADICAIAAAAiOjnJAAAABmJLR0QA/wD/AP+gvaeTAAAet0lEQVR4nO2deVhT19bGVxKMDFJRnFC0yKQi4oA4FCpyxYqVooja1qnY+om2iPrZFq32gnWo9jrw2TrVWqviQ69gUQRFUbACyhREQaoiFRUBAWWeMq3vj41pAIWQnEMS3L+nTx9OkrP2At+cs8/ea7+bg4hAoTANV90JUDonVFgUVqDCorACFRaFFaiwKKxAhUVhBSosCitQYVFYgQqLwgpUWBRWoMKisAIVFoUVqLAorECFRWEFKiwKK1BhUViBCovCClRYF…	7.0	0.6381628513336182	3.995589017868042	2.9884705543518066	0	4	472.10689592399996	0.21739130434782608	-2.9999999999999996	195.80376409566227	0	1	1	0	2	1	3	0	0	7	2	6
118	CNC(=O)c1ccccc1Nc1nc(-c2ccc(N3CCOCC3)cc2Cl)ccc1Cl	7.485111669626663	1	0.017857142857142856	<img data-content="rdkit/molecule" src="data:image/png;base64,iVBORw0KGgoAAAANSUhEUgAAAMgAAADICAIAAAAiOjnJAAAABmJLR0QA/wD/AP+gvaeTAAAaOElEQVR4nO2de1xVVdrHf+ccrgKKoEkEiZeZ8AIGKujrZE4iasNn/HhJHdHonUjz4yg6qWjTiG9jeS2PmU42OQ4pWq95GYYw75qYcasUNO8KooQCglw8wOE87x/Ljifkci57AfI+378K9n72WvLde6/1rMtWEREYRmnULV0Apm3CYjFSYLEYKbBYjBRYLEYKLBYjBRaLkQKLxUiBxWKkwGIxUmCxGCmwWIwUWCxGCiwWIwUWi5ECi8VIgcVipMBiMVJgsRgps…	7.0	0.5206761956214905	2.3366942405700684	2.8997416496276855	0	4	456.111981304	0.21739130434782608	-2.7999999999999994	190.6902188661554	0	1	1	1	2	1	3	0	0	5	2	5
119	COC(=O)c1ccccc1CN1nc(-c2ccc(N3CCOCC3)cc2C#N)cc1Cl	7.5110072803844155	6	0.10714285714285714	<img data-content="rdkit/molecule" src="data:image/png;base64,iVBORw0KGgoAAAANSUhEUgAAAMgAAADICAIAAAAiOjnJAAAABmJLR0QA/wD/AP+gvaeTAAAbMklEQVR4nO3deVxU5f4H8O8Msg2DyKKAyBIKJi6YW4m4FGJ1FS2vqFcNWwTEiiRLcqVrt0LwFmlq2E3Fl/fSRdAr5TUdUnPBDRRDMCH4ibGDgsk2w8x8f388NBdlm+U8AvV9/9ErhnMenoGPZ55zzvN9jggRgRChibu7A+T3iYJFuKBgES4oWIQLChbhgoJFuKBgES4oWIQLChbhgoJFuKBgES4oWIQLChbhgoJFuKBgES4oWIQLChbhgoJFuKBgES4oWIQLC…	7.0	0.5932312607765198	3.250153064727783	2.6802754402160645	0	4	436.130218212	0.2608695652173913	-3.3399999999999994	184.91082288784085	0	1	1	0	2	1	3	0	0	7	0	5
120	CNC(=O)c1ccccc1Nc1cnc(-c2sc(N3CCOCC3)cc2C#N)cc1Cl	8.206582585034084	1	0.017857142857142856	<img data-content="rdkit/molecule" src="data:image/png;base64,iVBORw0KGgoAAAANSUhEUgAAAMgAAADICAIAAAAiOjnJAAAABmJLR0QA/wD/AP+gvaeTAAAa30lEQVR4nO3deXxMV/8H8O9kZjKTPVEJSaiIJW0ELZIidklbpA9KWsRWNCjiQTXkh1ieoKWKKokWsbSPnaqlbUiCPBSDWGKJbFSWyZ6ZTDKTmcz398fRVJXJLPfMRHrer/4h6b3nnvDJufeebXiICAzDNStLV4BpnFiwGCpYsBgqWLAYKliwGCpYsBgqWLAYKliwGCpYsBgqWLAYKliwGCpYsBgqWLAYKliwGCpYsBgqWLAYKliwGCpYsBgqWLAYKliwGCpYs…	7.0	0.6353150606155396	4.542409420013428	3.856266498565674	0	4	453.10262356	0.22727272727272727	-3.1199999999999997	188.78483770555056	0	1	1	1	1	2	3	0	0	7	2	5
121	COC(=O)c1ccccc1Nc1nc(N-c2cc(N3CCOCC3)cc2=O)ccc1Cl	9.977983095230238	2	0.03571428571428571	<img data-content="rdkit/molecule" src="data:image/png;base64,iVBORw0KGgoAAAANSUhEUgAAAMgAAADICAIAAAAiOjnJAAAABmJLR0QA/wD/AP+gvaeTAAAccUlEQVR4nO2de1zUxfrHP7vcFnB3QVBBFA2VIiRSTPJCUpKllpcMLTGkVLwk1C8VTnYStU5iVseORqKpeEQ9kql4y9LyUmYWSoiKaHJJFOMOCy6wfPf5/TG4kYos7H5ZF+b94uXru+vM830WPjsz35lnnpEQETgcYyM1tQOctgkXFkcUuLA4osCFxREFLiyOKHBhcUSBC4sjClxYHFHgwuKIAhcWRxS4sDiiwIXFEQUuLI4ocGFxRIELiyMKXFgcUeDC4ogCF…	7.0	0.6326626539230347	4.30823278427124	4.065316200256348	0	4	440.12513283199996	0.22727272727272727	-3.36	184.04459911684563	1	1	2	0	1	1	2	0	0	8	2	6
122	CNC(=O)c1ccccc1NC1nc(-c2ccc(N3CCOCC3)cc2C=O)cc1Cl	10.280473153310279	1	0.017857142857142856	<img data-content="rdkit/molecule" src="data:image/png;base64,iVBORw0KGgoAAAANSUhEUgAAAMgAAADICAIAAAAiOjnJAAAABmJLR0QA/wD/AP+gvaeTAAAZrElEQVR4nO2deVyU1frAn5lhGDZFEHMDAQVNzCUhNxRFUBPRezUXNCnNe9HS31imktcMU29QLnGz65Xq6uUmkogbbimp0CR6EyNMxR0XZAfZt1me3x+HJjKE2c7MKM/30x84nfe8z8B3znuW55wRICIQhKERmjoA4tmExCK4QGIRXCCxCC6QWAQXSCyCCyQWwQUSi+ACiUVwgcQiuEBiEVwgsQgukFgEF0gsggskFsEFEovgAolFcIHEIrhAYhFcILEILpBYB…	7.0	0.7615569829940796	4.9540581703186035	3.8529934883117676	0	4	438.145868276	0.2608695652173913	-3.1599999999999993	185.29633142443666	0	2	2	1	2	0	2	1	0	6	2	6
123	COC(=O)c1ccccc1NC1nc(-c2ccc(N3CCOCC3)cc2C=O)cc1Cl	10.427457874462576	2	0.03571428571428571	<img data-content="rdkit/molecule" src="data:image/png;base64,iVBORw0KGgoAAAANSUhEUgAAAMgAAADICAIAAAAiOjnJAAAABmJLR0QA/wD/AP+gvaeTAAAZc0lEQVR4nO2de1yUVRqA35lhGAQUQU1TEFDQxFQSEhVFEdREdFfzgiapuaGlO26mkWuGmRuUl9hsXalWl01kxSvgJSUVmkQ3McJUVES8IHeQ+20u7/5xaJY1xLmdmUne59cfNL/zne8d55nznct7zggQEQjC0AhNHQDxdEJiEVwgsQgukFgEF0gsggskFsEFEovgAolFcIHEIrhAYhFcILEILpBYBBdILIILJBbBBRKL4AKJRXCBxCK4QGIRXCCxCC6QWAQXS…	7.0	0.7718672752380371	2.951596736907959	1.9355297088623047	0	4	439.1298838639999	0.2608695652173913	-3.1599999999999993	184.8600144703355	0	2	2	0	2	0	2	1	0	7	1	6
124	COC(=O)c1ccccc1NC1nc(N-c2sc(N3CCOCC3)cc2C=O)cc1Cl	10.586933234398757	1	0.017857142857142856	<img data-content="rdkit/molecule" src="data:image/png;base64,iVBORw0KGgoAAAANSUhEUgAAAMgAAADICAIAAAAiOjnJAAAABmJLR0QA/wD/AP+gvaeTAAAZAklEQVR4nO3deViU1R4H8O8M+y6oiCympIi4pag3QxO9etGrlZlK4pZL5gru+yNqPuaSZXVbCLWLV0txxdRU3EqvipdBQxEBkV0WAwTZYeZ3/3iVMBVmhjmDxe/z9IfAe857Gr6ced/3LCMjIjCma/KGbgD7a+JgMSE4WEwIDhYTgoPFhOBgMSE4WEwIDhYTgoPFhOBgMSE4WEwIDhYTgoPFhOBgMSE4WEwIDhYTgoPFhOBgMSE4WEwIDhYTgoPFhOBgMSE4W…	7.0	0.6233620047569275	2.5254108905792236	2.9978814125061035	0	4	460.097203832	0.2857142857142857	-2.88	188.05023992435503	0	2	2	0	1	1	2	1	0	9	2	6
125	CNC(=O)c1ccccc1NC1nc(-c2ccc(N3CCOCC3)cc2Cl)occ1Cl	10.669712169463446	1	0.017857142857142856	<img data-content="rdkit/molecule" src="data:image/png;base64,iVBORw0KGgoAAAANSUhEUgAAAMgAAADICAIAAAAiOjnJAAAABmJLR0QA/wD/AP+gvaeTAAAaOklEQVR4nO2de1xUZf7HPzPDAAoogiSRpJabeAEDFWgtNEXSYnNFTRONdiPNdUVd720rrmuJl3IsdbVyjby1a14iwjRFDUxByQQ0L6GCKKGA4AAOMMz398dD04RchplzBPl93y//qOHM9zwPvM85z/N9LkdBRGAYqVE2dwGY1gmLxcgCi8XIAovFyAKLxcgCi8XIAovFyAKLxcgCi8XIAovFyAKLxcgCi8XIAovFyAKLxcgCi8XIAovFyAKLxcgCi8XIAovFy…	7.0	0.7111964821815491	3.2414402961730957	3.97843599319458	0	4	460.10689592399996	0.2727272727272727	-2.7399999999999993	190.18667866638484	0	2	2	1	2	0	2	1	0	6	2	5
126	COC(=O)c1ccccc1NC1nc(-c2ccc(N3CCOCC3)cc2Cl)occ1Cl	10.827693517760222	1	0.017857142857142856	<img data-content="rdkit/molecule" src="data:image/png;base64,iVBORw0KGgoAAAANSUhEUgAAAMgAAADICAIAAAAiOjnJAAAABmJLR0QA/wD/AP+gvaeTAAAaDUlEQVR4nO2de1xUZf7HPzPDcBFQBFHXJK+beIHCC9haZIqkxeaK10SjLdJcV9S8oG2F61ripRwr3azMyOuueYkI0wA1cA2UVETyhgqihAKCAzjgMN/fHw9NE3IZZs4R5Pd9v/yjhjPf8xx4n+c83+d2FEQEhpEaZVMXgGmZsFiMLLBYjCywWIwssFiMLLBYjCywWIwssFiMLLBYjCywWIwssFiMLLBYjCywWIwssFiMLLBYjCywWIwssFiMLLBYjCywWIwss…	7.0	0.6235840320587158	3.603734254837036	4.478009223937988	0	4	461.09091151199993	0.2727272727272727	-2.7399999999999993	189.75036171228368	0	2	2	0	2	0	2	1	0	7	1	5
127	COC(=O)c1ccccc1NC1nc(-c2ccc(N3CCOCC3)cc2C#N)cc1Cl	10.840718106465742	2	0.03571428571428571	<img data-content="rdkit/molecule" src="data:image/png;base64,iVBORw0KGgoAAAANSUhEUgAAAMgAAADICAIAAAAiOjnJAAAABmJLR0QA/wD/AP+gvaeTAAAZv0lEQVR4nO2de1xU1fbA1zAML0FEUEHzAZYPUsMrhiKoFfio8dFNoKsXrmmipaCWXdI0NK2LekkUX6jZhxQTRNEBiyTRRBFSSUXFBwikobxElDczs35/bJrLDwXmtWcI1vcvGM5ZZ83wPefss/faewSICAShbQz0nQDRPiGxCC6QWAQXSCyCCyQWwQUSi+ACiUVwgcQiuEBiEVwgsQgukFgEF0gsggskFsEFEovgAolFcIHEIrhAYhFcILEILpBYBBdILIILJ…	7.0	0.5919488668441772	3.050396203994751	3.4142303466796875	0	4	436.130218212	0.2608695652173913	-3.3399999999999994	185.09107205176048	0	2	2	0	2	0	2	1	0	7	1	5
128	CNC(=O)c1ccccc1CN1ncn(-c2cc(N3CCOCC3)cc2=O)occ1Cl	10.854599558670593	1	0.017857142857142856	<img data-content="rdkit/molecule" src="data:image/png;base64,iVBORw0KGgoAAAANSUhEUgAAAMgAAADICAIAAAAiOjnJAAAABmJLR0QA/wD/AP+gvaeTAAAaWklEQVR4nO3de1RU5d4H8O8MM8gduaVAoGCGIZqooQikoWkiXlYdsxtamhi9Sp60BFs5drQOaram4/F4LHWJUCEZGaKdlIuKR8kCUcCwULkGykXEidvA/N4/Nk2cFBhm9iODPp/VH7bW3s/zjPN17z3PbUuICBwnNmlfN4C7N/FgcUzwYHFM8GBxTPBgcUzwYHFM8GBxTPBgcUzwYHFM8GBxTPBgcUzwYHFM8GBxTPBgcUzwYHFM8GBxTPBgcUzwYHFM8GBxT…	7.0	0.5938795208930969	3.06732439994812	3.3017210960388184	0	4	443.1360318639999	0.2857142857142857	-3.3	183.34048701132633	1	1	2	1	1	1	2	0	0	8	1	5
129	COC(=O)c1ccccc1NC1nc(N-c2sc(N3CCOCC3)cc2C#N)cc1Cl	10.947466424482553	5	0.08928571428571429	<img data-content="rdkit/molecule" src="data:image/png;base64,iVBORw0KGgoAAAANSUhEUgAAAMgAAADICAIAAAAiOjnJAAAABmJLR0QA/wD/AP+gvaeTAAAZWElEQVR4nO3deVxU5f4H8M/MsDhsAi64kAsuaWUGWagoRlIqomZl6ivQaypJ+iMMSssSSyszE5XUa7mRuYRL4l54r5mmQqi44AoGCEggIIuyDHO+vz+OerkpOMt5Jr183y//Gs6zAB/P8iwHFRGBMaWp/+4OsP9NHCwmBAeLCcHBYkJwsJgQHCwmBAeLCcHBYkJwsJgQHCwmBAeLCcHBYkJwsJgQHCwmBAeLCcHBYkJwsJgQHCwmBAeLCcHBYkJwsJgQHCwmB…	7.0	0.6131902933120728	3.54607892036438	3.7456345558166504	0	4	457.09753818	0.2857142857142857	-3.06	188.28129750578	0	2	2	0	1	1	2	1	0	9	2	5
130	COC(=O)c1ccccc1CN1nc(-c2ccc(N3CCOCC3)cc2Cl)occ1Cl	11.007982902137632	1	0.017857142857142856	<img data-content="rdkit/molecule" src="data:image/png;base64,iVBORw0KGgoAAAANSUhEUgAAAMgAAADICAIAAAAiOjnJAAAABmJLR0QA/wD/AP+gvaeTAAAZ0UlEQVR4nO2dZ1hUVxqAv5lhKIJ0scWKIYhGUYoFosmzSkyEgHFtRCzEaNRHFqOJumrIqrsY9dHRJKtG3BVdNYptiWIhkjW4VkRFJQiKoNKki5Rhyrc/jpmMgMOUe3TB733yA8M93zlneO+9p48IEYEghEb8sgtAtE5ILIILJBbBBRKL4AKJRXCBxCK4QGIRXCCxCC6QWAQXSCyCCyQWwQUSi+ACiUVwgcQiuEBiEVwgsQgukFgEF0gsggskFsEFEovgAolFc…	7.0	0.6023451685905457	4.0426411628723145	4.539242267608643	0	4	461.09091151199993	0.2727272727272727	-2.7399999999999993	189.93046921911397	0	2	2	0	2	0	2	0	0	7	0	5
131	COC(=O)c1ccccc1CN1nc(N-c2sc(N3CCOCC3)cc2C#N)cc1Cl	11.067084635941985	2	0.03571428571428571	<img data-content="rdkit/molecule" src="data:image/png;base64,iVBORw0KGgoAAAANSUhEUgAAAMgAAADICAIAAAAiOjnJAAAABmJLR0QA/wD/AP+gvaeTAAAZMElEQVR4nO3deVxU5f4H8M/M4OCwCWjiQoq4pJUZZLmgGEmpiJqVaVfQaypJ+iMNUu+txNLKzBsqLpkrmUukprgW3mumV4WLiguuoICABMLIkizDnO/vj4NebgrODOeZNL7vl3+N51kGP57lWQ4qIgJjSlP/0R1gf04cLCYEB4sJwcFiQnCwmBAcLCYEB4sJwcFiQnCwmBAcLCYEB4sJwcFiQnCwmBAcLCYEB4sJwcFiQnCwmBAcLCYEB4sJwcFiQnCwmBAcL…	7.0	0.5665995478630066	4.200035572052002	5.049812316894531	0	4	457.09753818	0.2857142857142857	-3.06	188.10104834186038	0	1	1	0	1	2	3	0	0	9	1	6
132	COC(=O)c1ccccc1NC1ncn(-c2sc(N3CCOCC3)cc2C#N)cc1Cl	11.17877921576609	3	0.05357142857142857	<img data-content="rdkit/molecule" src="data:image/png;base64,iVBORw0KGgoAAAANSUhEUgAAAMgAAADICAIAAAAiOjnJAAAABmJLR0QA/wD/AP+gvaeTAAAag0lEQVR4nO3deVxU5f4H8M8wMwz7YokgmYgpiQvm2sVUVChN+6klleKWplIpZmUIbqU/lxtcbpqZ1FUR7abmlj+XDAXMch3J3FFZUlZRlhlmmGGY+f7+OFyuuQyznDOD9Lxf/aF0znMe8MNzznm2ERERGIZvDvauANM8sWAxgmDBYgTBgsUIggWLEQQLFiMIFixGECxYjCBYsBhBsGAxgmDBYgTBgsUIggWLEQQLFiMIFixGECxYjCBYsBhBsGAxgmDBYgTBg…	7.0	0.6833102107048035	3.3402700424194336	2.29580020904541	0	4	457.09753818	0.2857142857142857	-3.06	188.49126899237532	0	2	2	0	1	1	2	1	0	9	1	5
133	CNC(=O)c1ccccc1Nc1cn(N-c2sc(N3CCOCC3)cc2Cl)occ1Cl	11.198771351993122	1	0.017857142857142856	<img data-content="rdkit/molecule" src="data:image/png;base64,iVBORw0KGgoAAAANSUhEUgAAAMgAAADICAIAAAAiOjnJAAAABmJLR0QA/wD/AP+gvaeTAAAcyElEQVR4nO2deViTx/bHv0lYgpgEEDdQQFS8FbUKWHBrrWI3tbZWrtW6tFW56q1o1V9xrbaiF6kWrdUrrnVDjVutS71a3GilraDiXnFBy6ZsIWHPcn5/vDS1ViEJ70uMzOfx4Qlx5szRfDMz78w5MyIiAoPBN2JrO8B4NmHCYggCExZDEJiwGILAhMUQBCYshiAwYTEEgQmLIQhMWAxBYMJiCAITFkMQmLAYgsCExRAEJiyGIDBhMQSBCYshCExYDEFgwmIIA…	7.0	0.5846726894378662	2.3127503395080566	2.5719876289367676	0	4	481.074215892	0.25	-2.5899999999999994	193.47598679227633	0	2	2	1	1	1	2	0	0	8	3	6
134	COC(=O)c1ccccc1NC1nc(-c2ccc(N3CCOCC3)cc2C)nccc1Cl	11.362522147152475	1	0.017857142857142856	<img data-content="rdkit/molecule" src="data:image/png;base64,iVBORw0KGgoAAAANSUhEUgAAAMgAAADICAIAAAAiOjnJAAAABmJLR0QA/wD/AP+gvaeTAAAcnklEQVR4nO2de1yU1dbH1zPDDDAIyEUEFVQuJaChokZ4q6DyECoaUJnmNbwcpayTw8kLeQ6dsFLQN03sVJLnIAJpYmGCpeElUMfkqigIKqKiCAPDxWFm1vvH1jmEBTPDs4Gx/f34xzgzez1rZn6svZ+991qbQ0RgMPhG0NMOMB5NmLAYVGDCYlCBCYtBBSYsBhWYsBhUYMJiUIEJi0EFJiwGFZiwGFRgwmJQgQmLQQUmLAYVmLAYVGDCYlCBCYtBBSYsBhWYs…	7.0	0.7006848454475403	3.4873580932617188	0.06260207295417786	0	4	452.16151834	0.2916666666666667	-3.1599999999999993	191.95875697054848	0	2	2	0	2	0	2	1	0	7	1	5
135	COC(=O)c1ccccc1NC1nc(N-c2sc(N3COCCC3)cc2C#N)cc1Cl	11.41471085321235	1	0.017857142857142856	<img data-content="rdkit/molecule" src="data:image/png;base64,iVBORw0KGgoAAAANSUhEUgAAAMgAAADICAIAAAAiOjnJAAAABmJLR0QA/wD/AP+gvaeTAAAZRUlEQVR4nO3dfVzNd/8H8Nf3nFNKikIhY7aM3M7Cmm1lQ4bMmNxtl7nNlMuMLjeXWe6Lacs8/HBNxmU2jF2s2ISxMTeTSldaMSVJUmqlu1M6798fH7rM5nTuPmes9/Ov4/T9fL6f9Op7vjfvzyeFiMCYpan+7AGwvyYOFpOCg8Wk4GAxKThYTAoOFpOCg8Wk4GAxKThYTAoOFpOCg8Wk4GAxKThYTAoOFpOCg8Wk4GAxKThYTAoOFpOCg8Wk4GAxKThYTAoOF…	7.0	0.7057361006736755	3.5003273487091064	0.134263277053833	0	4	457.09753818	0.2857142857142857	-3.06	188.28129750578	0	2	2	0	1	1	2	1	0	9	2	5
136	COC(=O)c1ccccc1CN1ncn(-c2sc(N3CCOCC3)cc2C#N)cc1Cl	11.491821483343154	1	0.017857142857142856	<img data-content="rdkit/molecule" src="data:image/png;base64,iVBORw0KGgoAAAANSUhEUgAAAMgAAADICAIAAAAiOjnJAAAABmJLR0QA/wD/AP+gvaeTAAAbHklEQVR4nO3deVxUVf8H8O+soDHsuIBbGi6I6aOR1rgj+iAIPKKlFWaaK0IpGG6JPmXxUPqoL3NLsxHNwA0Rt9BcEM0gRQRkERRlFxgW2WZgvr8/Dj/yIRmGmXsYpPN+9eqFeO+5Z/DDXc79nnt5iAgMwzW+vjvAdEwsWAwVLFgMFSxYDBUsWAwVLFgMFSxYDBUsWAwVLFgMFSxYDBUsWAwVLFgMFSxYDBUsWAwVLFgMFSxYDBUsWAwVLFgMFSxYDBUsWAwVL…	7.0	0.730265200138092	3.505357503890991	0.43485504388809204	0	4	457.09753818	0.2857142857142857	-3.06	188.67137649920562	0	2	2	0	1	1	2	0	0	9	0	5
137	COC(=O)c1ccccc1NC1ncn(c2ccc(N3CCOCC3)cc2C=O)cc1Cl	13.061951020317041	1	0.017857142857142856	<img data-content="rdkit/molecule" src="data:image/png;base64,iVBORw0KGgoAAAANSUhEUgAAAMgAAADICAIAAAAiOjnJAAAABmJLR0QA/wD/AP+gvaeTAAAX3klEQVR4nO3de1xN6f4H8O/urtCuXH6iKyeGKCpKo0KDYirCj4nhCDOjUuQWyf12dHCcM27HYDTMOM3oHEKIKMOM0kVyqdPUhCFd9t7Etu12398fy+zfnkbZe+39tM+Z+b5f/gjrWc9XPns9az3rWSsBIgIhumag7wLIbxMFizBBwSJMULAIExQswgQFizBBwSJMULAIExQswgQFizBBwSJMULAIExQswgQFizBBwSJMULAIExQswgQFizBBwSJMULAIExQsw…	7.0	0.8079125285148621	4.066099166870117	1.682989239692688	0	4	454.14078289599996	0.2608695652173913	-3.3599999999999994	190.61984814053886	0	2	2	0	2	0	2	1	0	8	1	6
138	COC(=O)c1ccccc1NC1nc(Nc2ccc(N3CCOCC3)cc2C#N)cc1Cl	13.58308207719829	8	0.14285714285714285	<img data-content="rdkit/molecule" src="data:image/png;base64,iVBORw0KGgoAAAANSUhEUgAAAMgAAADICAIAAAAiOjnJAAAABmJLR0QA/wD/AP+gvaeTAAAZcUlEQVR4nO2de1hU1drA32EAYbgoInKTTEHxQKLJJQlNNHk8KuHxgpYHPEZezjEF8xLY4xOWl1DTSE9y0ErxgoVHMhDkA7/C1ASMTwUkxQFEYBACUREcbvN+fywbyQvOZS+G8P390UPDXmu/W3+uvdZ611ojQkQgCKHR03UARM+ExCK4QGIRXCCxCC6QWAQXSCyCCyQWwQUSi+ACiUVwgcQiuEBiEVwgsQgukFgEF0gsggskFsEFEovgAolFcIHEIrhAYhFcI…	7.0	0.7762625813484192	3.6865575313568115	0.9497437477111816	0	4	451.141117244	0.2608695652173913	-3.5399999999999996	190.6409342353685	0	2	2	0	2	0	2	1	0	8	2	5
139	COC(=O)c1ccccc1NC1ncn(c2ccc(N3CCOCC3)cc2C#N)cc1Cl	13.6671759849349	5	0.08928571428571429	<img data-content="rdkit/molecule" src="data:image/png;base64,iVBORw0KGgoAAAANSUhEUgAAAMgAAADICAIAAAAiOjnJAAAABmJLR0QA/wD/AP+gvaeTAAAX8klEQVR4nO3de1xN6f4H8O+u3S5Fl60LlUpRxq2ISdHJrURyK5fBkCnOlHE5o8aRMRyXcclhTgbjMhmTS8ZlGMetoRkkoQtTEpWiiSK7Qirt9vf3xzIdU2x7r7Uf2/md7/vl5bVHa63nmd1nr/Ws57K2CBGBEE3T0XYFyP9PFCzCBAWLMEHBIkxQsAgTFCzCBAWLMEHBIkxQsAgTFCzCBAWLMEHBIkxQsAgTFCzCBAWLMEHBIkxQsAgTFCzCBAWLMEHBIkxQs…	7.0	0.7074674367904663	3.9341297149658203	1.026384711265564	0	4	451.141117244	0.2608695652173913	-3.5399999999999996	190.8509057219638	0	2	2	0	2	0	2	1	0	8	1	5
140	COC(=O)c1ccccc1NC1nc(Nc2ccc(N3CCOCC3)cc2Cl)occ1Cl	13.759208798669505	1	0.017857142857142856	<img data-content="rdkit/molecule" src="data:image/png;base64,iVBORw0KGgoAAAANSUhEUgAAAMgAAADICAIAAAAiOjnJAAAABmJLR0QA/wD/AP+gvaeTAAAeqElEQVR4nO2deVxU1fvHPzMwyCZgCgiCu5lLpo0gCpZ9RUlFRU1cEpcyTTPTrK/1U8MtNVe+KVqZGWkvMwMEtxAUFcSFRU00Y3FFQVzYtwHm+f1xdRpRYZZ7mTt43i9fvrwzd57zDHy899xznvM5EiICg8E3UkMnwGiYMGExBIEJiyEITFgMQWDCYggCExZDEJiwGILAhMUQBCYshiAwYTEEgQmLIQhMWAxBYMJiCAITFkMQmLAYgsCExRAEJiyGIDBhMQSBC…	7.0	0.7494236826896667	3.300513744354248	3.771430492401123	0	4	476.10181054399993	0.2727272727272727	-2.9399999999999995	195.30022389589172	0	2	2	0	2	0	2	1	0	8	2	5
141	COC(=O)c1ccccc1CN1ncn(c2ccc(N3CCOCC3)cc2C#N)cc1Cl	13.882833127689446	1	0.017857142857142856	<img data-content="rdkit/molecule" src="data:image/png;base64,iVBORw0KGgoAAAANSUhEUgAAAMgAAADICAIAAAAiOjnJAAAABmJLR0QA/wD/AP+gvaeTAAAY70lEQVR4nO3deVxUVf8H8O8w7AJCMCxqipDygCKBlgq4PhRuKZqatoiCpoJJrqCiILkQvERUUjMBkdJ6XBPFXiqilo9FuaFsiijKOsOqIuvM9/fHTUKexFnumTF/3/erP8Dm3u95wWfunHvuOQcBIgIhfNPSdAPIq4mCRZigYBEmKFiECQoWYYKCRZigYBEmKFiECQoWYYKCRZigYBEmKFiECQoWYYKCRZigYBEmKFiECQoWYYKCRZigYBEmKFiECQoWYYKCR…	7.0	0.6044013500213623	2.952697992324829	2.73563814163208	0	4	451.141117244	0.2608695652173913	-3.5399999999999996	191.03101322879414	0	2	2	0	2	0	2	0	0	8	0	5
142	COC(=O)c1ccccc1Nc1cn(Nc2ccc(N3CCOCC3)cc2Cl)occ1Cl	14.019138678740665	1	0.017857142857142856	<img data-content="rdkit/molecule" src="data:image/png;base64,iVBORw0KGgoAAAANSUhEUgAAAMgAAADICAIAAAAiOjnJAAAABmJLR0QA/wD/AP+gvaeTAAAenklEQVR4nO2deVxUVf/HPwMMsgmYAoLgvqSSaSiiUOojSiTKYq6JW6ZpZvro82g/IzRNzRZ5UrSNlNTMDFnVkBQRxA1cEs3AXRZBZd9mYOb7++PSOKLCMHMvM4Pn/eLly5m593u+gx/vPfec7/kcERGBweAbA20nwGiZMGExBIEJiyEITFgMQWDCYggCExZDEJiwGILAhMUQBCYshiAwYTEEgQmLIQhMWAxBYMJiCAITFkMQmLAYgsCExRAEJiyGIDBhMQSBC…	7.0	0.6044013500213623	2.952697992324829	2.73563814163208	0	4	476.10181054399993	0.22727272727272727	-3.0699999999999994	195.3993065677637	0	2	2	0	2	0	2	0	0	8	2	6
143	COC(=O)c1ccccc1NC1ncn(-c2cc(N3CCOCC3)cc2=O)occ1Cl	14.51065079410589	2	0.03571428571428571	<img data-content="rdkit/molecule" src="data:image/png;base64,iVBORw0KGgoAAAANSUhEUgAAAMgAAADICAIAAAAiOjnJAAAABmJLR0QA/wD/AP+gvaeTAAAaa0lEQVR4nO3de1yN2f4H8O/e7Z3u6WJQKuUSKXeZlEEIifEag2EmZnKEOYrfYMK8xmYYUwxnO2bGmImX5BhiXCpmhkIyaRxddDEu3Yuii9TWbe/29/fHavZ0pNqXZ2mn9X7NH8zredZauz6eZ+31rLUeHiICw3CN39ENYF5PLFgMFSxYDBUsWAwVLFgMFSxYDBUsWAwVLFgMFSxYDBUsWAwVLFgMFSxYDBUsWAwVLFgMFSxYDBUsWAwVLFgMFSxYDBUsWAwVL…	7.0	0.587117612361908	2.8563308715820312	3.351047992706299	0	4	444.12004745199994	0.2857142857142857	-3.3	183.7050689031484	1	2	3	0	1	0	1	1	0	9	1	5
144	OCC(Cc1cccc2cnccc12)Nc1scc(Cl)c1-c1ncn[nH]1	5.507754225489595	2	0.2857142857142857	<img data-content="rdkit/molecule" src="data:image/png;base64,iVBORw0KGgoAAAANSUhEUgAAAMgAAADICAIAAAAiOjnJAAAABmJLR0QA/wD/AP+gvaeTAAAeA0lEQVR4nO2deVRT1/bH981oRBCxCIhWRdDH4EgdirOithZbtWJLlWe1xfEHtlZErYptl4I+K6jPKlK1WrVPnrNoVUCrWGtVRg1jQAaVQSZBBBKS/fvj0JgipWS4GXzns1iskNzsuwNfzt13n332YRARKBRdwzG0A5RXEyosCitQYVFYgQqLwgpUWBRWoMKisAIVFoUVqLAorECFRWEFKiwKK1BhUViBCovCClRYFFagwqKwAhUWhRWosCisQIVFYQUqLAorU…	7.0	0.7681315541267395	3.6084370613098145	2.5131702423095703	0	4	385.07640881200007	0.16666666666666666	-2.48	158.4463657719058	0	0	0	0	1	3	4	1	0	6	3	6
145	OCC(Cc1cccc2cnccc12)Nc1scc(Cl)c1-c1cnc[nH]1	6.085717937134942	1	0.14285714285714285	<img data-content="rdkit/molecule" src="data:image/png;base64,iVBORw0KGgoAAAANSUhEUgAAAMgAAADICAIAAAAiOjnJAAAABmJLR0QA/wD/AP+gvaeTAAAecUlEQVR4nO2deVhTZ/bHTxL2TVAUQUSEgGxuxaqIG4I6Kh3RgrUoarXiUnHU6qBWxWlnKtZqrW11qDrqT6yKtVqsVgf3WldA2dGEHWVfypIAWc7vj5emCEghuTcJzvt5fHwCuffcA3zz3vOe9z3nchARKBSm4WraAcrrCRUWhRWosCisQIVFYQUqLAorUGFRWIEKi8IKVFgUVqDCorACFRaFFaiwKKxAhUVhBSosCitQYVFYgQqLwgpUWBRWoMKisAIVFoUVq…	7.0	0.6381628513336182	3.995589017868042	2.9884705543518066	0	4	384.08115984400007	0.15789473684210525	-2.4099999999999997	159.25826422255454	0	0	0	0	1	3	4	1	0	5	3	6
146	OCC(C1ccccc2cnccc12)Nc1scc(Cl)c1-c1ncn[nH]1	17.592356752881138	2	0.2857142857142857	<img data-content="rdkit/molecule" src="data:image/png;base64,iVBORw0KGgoAAAANSUhEUgAAAMgAAADICAIAAAAiOjnJAAAABmJLR0QA/wD/AP+gvaeTAAAgAElEQVR4nO2deVxUVf/HP7Ow7+BKpTKCC67kkopSIkIaj6SPaGq4PTU+9hj9ntRn8ql+9IjpqD+N0rQpTdDUxEobI+WBtITcQhBEXFgyd2RfBnCAOb8/zjgim8ww9160837xx7137pzv93I/8z3nnnvO94gIIWAwzI1YaAcYTyZMWAxOYMJicAITFoMTmLAYnMCExeAEJiwGJzBhMTiBCYvBCUxYDE5gwmJwAhMWgxOYsBicwITF4AQmLAYnMGExOIEJi8EJT…	7.0	0.5206761956214905	2.3366942405700684	2.8997416496276855	0	4	385.07640881200007	0.16666666666666666	-2.48	158.83943247985928	1	0	1	0	0	3	3	2	0	6	3	5
147	OCC(Cc1cccc2oncc1C2)Nc1scc(Cl)c1-c1ncn[nH]1	18.709140282720792	1	0.14285714285714285	<img data-content="rdkit/molecule" src="data:image/png;base64,iVBORw0KGgoAAAANSUhEUgAAAMgAAADICAIAAAAiOjnJAAAABmJLR0QA/wD/AP+gvaeTAAAgAElEQVR4nO2deVxU1fvHPzPDsCOgAgLumAtQKpQbVIaaUmiaayIVfhPTvpJmlEt9cflFaGoTmuWSZoprmqJfU8ktUhRBDRVRgVSGVTbZhgFmnt8fB0dEQZi5dwb83veLFy/P5c55zoyfOfec5zznOSIigoAA14gN3QCBZxNBWAK8IAhLgBcEYQnwgiAsAV4QhCXAC4KwBHhBEJYALwjCEuAFQVgCvCAIS4AXBGEJ8IIgLAFeEIQlwAuCsAR4QRCWAC8IwhLgB…	7.0	0.5932312607765198	3.250153064727783	2.6802754402160645	0	4	389.0713234320001	0.23529411764705882	-2.4200000000000004	158.28993077956667	1	1	2	0	0	2	2	1	2	7	3	6
148	OCC(Cl1cccc2cncc1C2)Nc1scc(Cl)c1-c1cnc[nH]1	19.314378526399643	1	0.14285714285714285	<img data-content="rdkit/molecule" src="data:image/png;base64,iVBORw0KGgoAAAANSUhEUgAAAMgAAADICAIAAAAiOjnJAAAABmJLR0QA/wD/AP+gvaeTAAAfjklEQVR4nO2deVxTV9rHnyQEwg4KiEtdoSKKg6J1wQJj0UJFHQeZ1mkBl0rbqaVFrbS+bakOtrRaS3VaSl0qLmPdd0XQuqCgyOICKiqggLIEJAkSEsnN8/5xMGYQ2XJvEvV8P/nj5ube5zmQX84595znPIeHiEChsA3f0AWgPJ9QYVE4gQqLwglUWBROoMKicAIVFoUTqLAonECFReEEKiwKJ1BhUTiBCovCCVRYFE6gwqJwAhUWhROosCicQIVF4QQqLAonU…	7.0	0.6353150606155396	4.542409420013428	3.856266498565674	0	4	394.04218749200004	0.17647058823529413	-1.8599999999999997	156.28457786943864	0	2	2	0	0	2	2	1	2	5	3	5
149	OCC(CN1c(=O)ccc2cc(C(F)(F)F)ccc21)Nc1csc(SC)c1-c1ncc[nH]1	17.701051243499776	1	1.0	<img data-content="rdkit/molecule" src="data:image/png;base64,iVBORw0KGgoAAAANSUhEUgAAAMgAAADICAIAAAAiOjnJAAAABmJLR0QA/wD/AP+gvaeTAAAgAElEQVR4nO2deVyU1f7HvzMDg8CwCVfAFUEwt66ElKLlmibitatZUVL+LMnUNK8aai4pLghmVFISaLmUipmmZbnrdcscURYBFwQFQWCAgVmZ7fv74+DERcRZnjMonffLP2B4nu/5zszH55znPJ/zPTxEBAaDa/gtnQCjdcKExaACExaDCkxYDCowYTGowITFoAITFoMKTFgMKjBhMajAhMWgAhMWgwpMWAwqMGExqMCExaACExaDCkxYDCowYTGowITFoAITF…	7.0	0.7681315541267395	3.6084370613098145	2.5131702423095703	0	4	480.09015250800013	0.23809523809523808	-2.76	188.67609204524916	0	0	0	0	1	3	4	1	0	7	3	7
150	COc1cc(NC(=O)c2cccc(-n3c(C)cc(Nc4ccccc4F)c3C)ccc2)cc(OC)c1OCO	17.14955303170126	1	1.0	<img data-content="rdkit/molecule" src="data:image/png;base64,iVBORw0KGgoAAAANSUhEUgAAAMgAAADICAIAAAAiOjnJAAAABmJLR0QA/wD/AP+gvaeTAAAYWklEQVR4nO3de1xU1fo/8GeYYbgoV0fxJOARnFQS46LnIGNBinLxnnKKFEHyBhh5dNQEBUwoUktNO0py8lKWaalopB7ynslRNBDx8iJBVEQtEBm5DMzM8/1jGYefCswMLGf097xf/dELZu21ZvjM2muvtfZWgIhASEczMXQDyPOJgkW4oGARLihYhAsKFuGCgkW4oGARLihYhAsKFuGCgkW4oGARLihYhAsKFuGCgkW4oGARLihYhAsKFuGCgkW4oGARLihYh…	7.0	0.7681315541267395	3.6084370613098145	2.5131702423095703	0	4	531.2169492799999	0.16666666666666666	-4.759999999999999	225.8713210694237	1	0	1	1	2	1	3	0	0	7	3	9
151	CC(=O)N1CCC[C@@H](C(=O)Nc2cc(-c3ccnc(Oc4ccccc4)c3)co2)C1	6.146852816294222	1	1.0	<img data-content="rdkit/molecule" src="data:image/png;base64,iVBORw0KGgoAAAANSUhEUgAAAMgAAADICAIAAAAiOjnJAAAABmJLR0QA/wD/AP+gvaeTAAAXmUlEQVR4nO3deVRU1x0H8N8MzLDLIiiIAiqECrhiNQZN1GBSgzYJyURbweU0UjVucQk2QohLImrToMQkpI27tiKSintEjRDU4IowCgzIogIREBwZtoH59Y9rp1ZhmO06qL/Pycnh4Lv3XeA779333r33CRARCDE2oakbQJ5NFCzCBQWLcEHBIlxQsAgXFCzCBQWLcEHBIlxQsAgXFCzCBQWLcEHBIlxQsAgXFCzCBQWLcEHBIlxQsAgXFCzCBQWLcEHBIlxQs…	7.0	0.7681315541267395	3.6084370613098145	2.5131702423095703	0	4	405.168856216	0.2608695652173913	-3.609999999999999	174.21955982169777	0	1	1	2	1	2	3	1	0	5	1	5
152	O=C(Cn1c(=O)ccc2cnccc12)Nc1scc(Br)c1-c1ncn[nH]1	5.248041053668743	2	0.4	<img data-content="rdkit/molecule" src="data:image/png;base64,iVBORw0KGgoAAAANSUhEUgAAAMgAAADICAIAAAAiOjnJAAAABmJLR0QA/wD/AP+gvaeTAAAgAElEQVR4nO2deXxM1/vHPzOZyZ5IiK0IQiqksYVIYg2ppb7WCqr2VtravrT6i9J+9av1FVVaVUtsUVGpvdUiKKUS60iooERs2cSSdbLILM/vjzOmaWSZ5d5J1Hm/vLzcO3ee88z4zLnnnvM8z5EQETgcoZFWtwOcfyZcWBxR4MLiiAIXFkcUuLA4osCFxREFLiyOKHBhcUSBC4sjClxYHFHgwuKIAhcWRxS4sDiiwIXFEQUuLI4ocGFxRIELiyMKXFgcUeDC4…	7.0	0.7681315541267395	3.6084370613098145	2.5131702423095703	0	4	429.98475669200013	0.0625	-2.8499999999999996	158.60413495170226	0	0	0	1	0	4	4	0	0	7	2	4
153	O=C(Cn1c(=O)scc2occcc12)NC1s/c(Br)c1-c1ncn[nH]1	14.440431004663813	1	0.2	<img data-content="rdkit/molecule" src="data:image/png;base64,iVBORw0KGgoAAAANSUhEUgAAAMgAAADICAIAAAAiOjnJAAAABmJLR0QA/wD/AP+gvaeTAAAeGklEQVR4nO2de1xUVdfHfwMzCAKaiviAQqmAiqAGookXTBEysExFSRstS5/MMnq9Zk9iF4usDMvH1DSjxPsVqqfU8oKXFFBBRLwgIIKKA4iM3Oay3j/OQIQGczl7Rmx/P/xxZjhn7wXzm7322XutdSREBA5HbKwsbQDn4YQLi8MELiwOE7iwOEzgwuIwgQuLwwQuLA4TuLA4TODC4jCBC4vDBC4sDhO4sDhM4MLiMIELi8MELiwOE7iwOEzgwuIwgQuLwwQuL…	7.0	0.6381628513336182	3.995589017868042	2.9884705543518066	0	4	438.9408432800001	0.14285714285714285	-1.9799999999999995	158.51176579402124	0	3	3	2	0	1	1	1	0	7	2	4
154	OCC(Cn1c(=O)ccc2cnccc12)Nc1scc(Br)c1-c1ncn[nH]1	17.616993086836548	2	0.4	<img data-content="rdkit/molecule" src="data:image/png;base64,iVBORw0KGgoAAAANSUhEUgAAAMgAAADICAIAAAAiOjnJAAAABmJLR0QA/wD/AP+gvaeTAAAgAElEQVR4nO2deVxU1fvHPzPDALJDIBIoiKKRSyCmSS6oWGqUG1hW7jX+qq9ZlmFfLS03/Gpp5lfDNG2xEHMJTS3kq4KayQBuKC6oICAqsss2y/P749BIiDjLvTNq5/3iD+6dO895YD5z73POec5zJEQEDkdopJZ2gPNwwoXFEQUuLI4ocGFxRIELiyMKXFgcUeDC4ogCFxZHFLiwOKLAhcURBS4sjihwYXFEgQuLIwpcWBxR4MLiiAIXFkcUuLA4osCFxREFL…	7.0	0.5206761956214905	2.3366942405700684	2.8997416496276855	0	4	446.01605682000013	0.17647058823529413	-2.56	165.60178871825107	0	0	0	0	0	4	4	1	0	8	3	6
155	COc1cc(NC(=O)c2cccc(-n3cc(NC(=O)Nc4cccc(C)c4)cn3)c2)cc(OC)c1OCl	5.968076536688694	2	0.047619047619047616	<img data-content="rdkit/molecule" src="data:image/png;base64,iVBORw0KGgoAAAANSUhEUgAAAMgAAADICAIAAAAiOjnJAAAABmJLR0QA/wD/AP+gvaeTAAAaeUlEQVR4nO3deVhVZR4H8O+9wL3sm7IopKWQAirm+GiFBimiplSmluaglYYbQg4WleNSoqIyskiLa8LIo6KTgqg52qCJ2owiIlIuBCGKLAWCgGz3/uaPl4hU4C68cKX38/T0qPee9/wufj3n3HPeRUJEEIT2Ju3sAoSuSQRL4EIES+BCBEvgQgRL4EIES+BCBEvgQgRL4EIES+BCBEvgQgRL4EIES+BCBEvgQgRL4EIES+BCBEvgQgRL4EIES+BCBEvgQgRL4…	7.0	0.7681315541267395	3.6084370613098145	2.5131702423095703	0	4	521.146596548	0.11538461538461539	-4.699999999999999	217.82350734707356	0	0	0	3	3	1	4	0	0	7	3	8
156	COc1cc(NC(=O)c2cccc(-n3cc(NC(=O)Nc4cccc(C)c4)cn3)c2)cc(OC)c1	6.093892643949048	20	0.47619047619047616	<img data-content="rdkit/molecule" src="data:image/png;base64,iVBORw0KGgoAAAANSUhEUgAAAMgAAADICAIAAAAiOjnJAAAABmJLR0QA/wD/AP+gvaeTAAAZYElEQVR4nO3deXxM5/4H8M+Zmez7CJUgtsaSkiD0hihqKYrGWkptRVSvWoufkKbc+yO0dtUfoY3ElkgvEn21EbGlL62dIJUFVeLaMmSdyWSS7++P46a5KsksjpnE9/3yRyTnOec78XHW5zyPQERg7EWTmbsAVjtxsJgkOFhMEhwsJgkOFpMEB4tJgoPFJMHBYpLgYDFJcLCYJDhYTBIcLCYJDhaTBAeLSYKDxSTBwWKS4GAxSXCwmCQ4WEwSHCwmCQ4WkwQHi…	7.0	0.6381628513336182	3.995589017868042	2.9884705543518066	0	4	471.19065428000005	0.11538461538461539	-4.789999999999999	202.23435097655835	0	0	0	3	3	1	4	0	0	6	3	7
157	COc1cc(NC(=O)c2cccc(-n3cc(NC(=O)Nc4cccc(C)c4)cn3)c2)cc(OC)c1Cl	6.517858679032553	1	0.023809523809523808	<img data-content="rdkit/molecule" src="data:image/png;base64,iVBORw0KGgoAAAANSUhEUgAAAMgAAADICAIAAAAiOjnJAAAABmJLR0QA/wD/AP+gvaeTAAAag0lEQVR4nO3deVxU5RoH8GeYgQHZFQVBEFzGsCyRrMhyj9ArphFe00ul6JhpiJpO2a3cpboltoigxqYWiJbgjqRpKqUoFVKBoKhIgCirM8Mw89w/XprrNYVZeJmBnu+nPwjmnPMM/jjnzHveRYCIQEhbszB1AaRzomARLihYhAsKFuGCgkW4oGARLihYhAsKFuGCgkW4oGARLihYhAsKFuGCgkW4oGARLihYhAsKFuGCgkW4oGARLihYhAsKFuGCgkW4oGARL…	7.0	0.5206761956214905	2.3366942405700684	2.8997416496276855	0	4	505.151681928	0.11538461538461539	-4.499999999999999	212.53761720344005	0	0	0	3	3	1	4	0	0	6	3	7
158	COc1cc(NC(=O)c2cccc(-n3cc(NC(=O)Nc4ccc(C)cc4)cn3)c2)cc(OC)c1	7.300117032533125	1	0.023809523809523808	<img data-content="rdkit/molecule" src="data:image/png;base64,iVBORw0KGgoAAAANSUhEUgAAAMgAAADICAIAAAAiOjnJAAAABmJLR0QA/wD/AP+gvaeTAAAYFklEQVR4nO3deVhTV/oH8DckkIWwKSJQqgICgorU9aePCjpY10pbRds6rmjqo1RxobRVBC1UtGpdSi24tIpMpzijHXXUeah760IRERVEFBdAFBUCkSQIyfv749qUWoUk5hCB9/OHj0DOvW/w6703555zLg8RgRBTszB3AaRlomARJihYhAkKFmGCgkWYoGARJihYhAkKFmGCgkWYoGARJihYhAkKFmGCgkWYoGARJihYhAkKFmGCgkWYoGARJihYhAkKFmGCg…	7.0	0.5932312607765198	3.250153064727783	2.6802754402160645	0	4	471.19065428000005	0.11538461538461539	-4.789999999999999	202.23435097655835	0	0	0	3	3	1	4	0	0	6	3	7
159	COc1cc(NC(=O)c2cccc(-n3cc(NC(=O)Nc4cccc(C)c4)cc3)c2)cc(OC)c1	9.319736605092942	5	0.11904761904761904	<img data-content="rdkit/molecule" src="data:image/png;base64,iVBORw0KGgoAAAANSUhEUgAAAMgAAADICAIAAAAiOjnJAAAABmJLR0QA/wD/AP+gvaeTAAAZc0lEQVR4nO3dd1xUV9oH8OcyQ+8DGEHFioUoKGiCYuzGEFSssQJW0KyxRomoQd1dQTcW1JhVLAg2kKwKuhYEC35M7AVlpdiDa2OkMwwDz/vHcQmvCkzxOAM+30/+ULzn3mf0l3vP3HvuOQIiAiHvm562CyD1EwWLcEHBIlxQsAgXFCzCBQWLcEHBIlxQsAgXFCzCBQWLcEHBIlxQsAgXFCzCBQWLcEHBIlxQsAgXFCzCBQWLcEHBIlxQsAgXFCzCBQWLcEHBI…	7.0	0.6353150606155396	4.542409420013428	3.856266498565674	0	4	470.195405312	0.1111111111111111	-4.719999999999999	203.04624942720713	0	0	0	3	3	1	4	0	0	5	3	7
160	COc1cc(NC(=O)c2cccc(-n3cc(NC(=O)Nc4cccc(C)c4)cc3)c2)cc(OC)c1Cl	9.671998514421425	2	0.047619047619047616	<img data-content="rdkit/molecule" src="data:image/png;base64,iVBORw0KGgoAAAANSUhEUgAAAMgAAADICAIAAAAiOjnJAAAABmJLR0QA/wD/AP+gvaeTAAAaeklEQVR4nO3dd1xT9/oH8CcECEgIoKgIgrhQrAu59tafe1TRK1aLeK1KW0HjLKJWsbZOHLTeFuwQQS3DCaJVcSPVOrEVpZaigiAOpIAo0ySMPL8/vprrdUAGXwL0eb/6B0K+5zyhH845Oec7BIgIhNQ2A30XQBonChbhgoJFuKBgES4oWIQLChbhgoJFuKBgES4oWIQLChbhgoJFuKBgES4oWIQLChbhgoJFuKBgES4oWIQLChbhgoJFuKBgES4oWIQLChbhg…	7.0	0.6326626539230347	4.30823278427124	4.065316200256348	0	4	504.15643296	0.1111111111111111	-4.429999999999999	213.34951565408883	0	0	0	3	3	1	4	0	0	5	3	7
161	COc1cc(NC(=O)c2cccc(-n3cc(NC(=O)N4ccccc(C)c4)cn3)c2)cc(OC)c1	16.018481466985083	1	0.023809523809523808	<img data-content="rdkit/molecule" src="data:image/png;base64,iVBORw0KGgoAAAANSUhEUgAAAMgAAADICAIAAAAiOjnJAAAABmJLR0QA/wD/AP+gvaeTAAAaYklEQVR4nO3de1xU1doH8N8wA8NVEZFLKKB2vJWgIGEiComi5kFLOUmGdV4VU5MsSzxWUmSvWBZ0vGVlCnryhKYCiiYo0KBHTIOEQFMSUhOBuCO3YZ73j0UcXxMYZmYzl9b3r/nA3mse4Mfee9Zea20REYHjNM1I2wVwhokHixMEDxYnCB4sThA8WJwgeLA4QfBgcYLgweIEwYPFCYIHixMEDxYnCB4sThA8WJwgeLA4QfBgcYLgweIEwYPFCYIHixMEDxYnC…	7.0	0.7615569829940796	4.9540581703186035	3.8529934883117676	0	4	471.19065428000005	0.11538461538461539	-4.789999999999999	202.5022406933873	0	1	1	3	2	1	3	0	0	6	2	6
162	COc1cc(NC(=O)c2cccc(-n3cc(NC(=O)N3ccccc(C)c3)cn3)c2)cc(OC)c1	16.87595256126857	1	0.023809523809523808	<img data-content="rdkit/molecule" src="data:image/png;base64,iVBORw0KGgoAAAANSUhEUgAAAMgAAADICAIAAAAiOjnJAAAABmJLR0QA/wD/AP+gvaeTAAAf3klEQVR4nO2deVxUVf/HPzPDLoIgKCYh4JL7RrlrkrtirpgZLqWSqY9rSvlLEXOBzNRyw3p6NM0StRT3wQdFUV8pYiYuaSAqIJtssg4z8/39cWiaBxgYZu5loM77LxjunPud4XPPOfe7XQkRgcMRGqmpDeD8PeHC4ogCFxZHFLiwOKLAhcURBS4sjihwYXFEgQuLIwpcWBxR4MLiiAIXFkcUuLA4osCFxREFLiyOKHBhcUSBC4sjClxYHFHgwuKIAhcWRxS4s…	7.0	0.7718672752380371	2.951596736907959	1.9355297088623047	0	5	471.19065428000005	0.11538461538461539	-4.789999999999999	202.12459582042436	0	2	2	2	2	1	3	0	2	7	2	5
163	COc1cc(NC(=O)c2cccc(-n3cc(NC(=O)Nc3cccc(C)c3)nc3)c2)cc(OC)c1	19.302981939061596	1	0.023809523809523808	<img data-content="rdkit/molecule" src="data:image/png;base64,iVBORw0KGgoAAAANSUhEUgAAAMgAAADICAIAAAAiOjnJAAAABmJLR0QA/wD/AP+gvaeTAAAe10lEQVR4nO2de1yMad/Af/c0nQ+SCBVpK4q0TmsVG209PjaWpRx2lXNrQ3gc5vGu55PleXfHs2vl/JaPx8ZaJLvELqrHISRLhEI6HySllA6TaWZ+7x/XuDcdZ6a5ZyrX9w+f1D3X/Zv6znVfx9/FICJQKOqGp+0AKF0TKhaFE6hYFE6gYlE4gYpF4QQqFoUTqFgUTqBiUTiBikXhBCoWhROoWBROoGJROIGKReEEKhaFE6hYFE6gYlE4gYpF4QQqFoUTqFgUT…	7.0	0.6233620047569275	2.5254108905792236	2.9978814125061035	0	4	471.19065428000005	0.11538461538461539	-4.789999999999999	202.68248985730696	0	2	2	3	2	0	2	0	2	6	3	5
164	COc1cc(NC(=O)c2cccc(-n3cc(NC(=O)Nc3cccc(C)c3)cn3)c2)cc(OC)c1Cl	19.43956897032886	1	0.023809523809523808	<img data-content="rdkit/molecule" src="data:image/png;base64,iVBORw0KGgoAAAANSUhEUgAAAMgAAADICAIAAAAiOjnJAAAABmJLR0QA/wD/AP+gvaeTAAAfW0lEQVR4nO2deVyTV9bHT0jCErbghiKyaVW0Coi44FK1aMWijlRGxKKOKOpbBzrTKiofJ864DNaqSB3XFsWlo1g3YASlKoqKIiIiqAhFZVE2ZZElCUnO+8elKSpLtocA3u/HP9LkPvc5Kb/c595zzzmXhYhAoWgaHW0bQOmcUGFRGIEKi8IIVFgURqDCojACFRaFEaiwKIxAhUVhBCosCiNQYVEYgQqLwghUWBRGoMKiMAIVFoURqLAojECFRWEEKiwKI1BhU…	7.0	0.7111964821815491	3.2414402961730957	3.97843599319458	0	4	505.151681928	0.11538461538461539	-4.499999999999999	212.98575608418867	0	2	2	3	2	0	2	0	2	6	3	5
165	COc1cc(NC(=O)c2cccc(-n3cc(NC(=O)Nc3cccc(C)c3)cn3)c2)cc(OC)c1	19.48512038843198	6	0.14285714285714285	<img data-content="rdkit/molecule" src="data:image/png;base64,iVBORw0KGgoAAAANSUhEUgAAAMgAAADICAIAAAAiOjnJAAAABmJLR0QA/wD/AP+gvaeTAAAd7UlEQVR4nO2deVzU1frHn2GGZUBBARVZDcWKxQ0rF1IE1FIjwigNkEIdtV7QfeXtjvniJ3r1FuUS6AXvZOVGqZNb6BUV0xRQZLMbI4pCIZssozgiDIPDPL8/Dk0TIMz2ZQY8779gvud7vs+X+XDOc855znNYiAgUir4xMbQBlIEJFRaFEaiwKIxAhUVhBCosCiNQYVEYgQqLwghUWBRGoMKiMAIVFoURqLAojECFRWEEKiwKI1BhURiBCovCCFRYFEagwqIwA…	7.0	0.6235840320587158	3.603734254837036	4.478009223937988	0	4	471.19065428000005	0.11538461538461539	-4.789999999999999	202.68248985730696	0	2	2	3	2	0	2	0	2	6	3	5
166	COc1cc(NC(=O)c2cccc(-n3cc(NC(=O)Nc4cccc(C)c4)cc3)c2)cc(O)c1	20.158386428818165	1	0.023809523809523808	<img data-content="rdkit/molecule" src="data:image/png;base64,iVBORw0KGgoAAAANSUhEUgAAAMgAAADICAIAAAAiOjnJAAAABmJLR0QA/wD/AP+gvaeTAAAZCklEQVR4nO3de1hU1foH8HdmjwyIigOoeLfwYEcTNY7lhaPgBTmKGSEqPhqoec1nJC0xS/EomloplqIc9RgqJZhx8fb8BDXAJxVTDhe5qKgHELkICAjDdd7fH8smjoHMbTGA7+cvor32rKkve6+99rqIEBEI0TexoStA2icKFuGCgkW4oGARLihYhAsKFuGCgkW4oGARLihYhAsKFuGCgkW4oGARLihYhAsKFuGCgkW4oGARLihYhAsKFuGCgkW4oGARLihYh…	7.0	0.5919488668441772	3.050396203994751	3.4142303466796875	0	4	456.179755248	0.07692307692307693	-4.719999999999999	196.36199583549964	0	0	0	3	3	1	4	0	0	5	4	6
167	C(N1[nH]c(C)c1CCN(c1cc(-c3nn(C)cc3-c3ccc(F)cc3)cc2)nc2C)n1	21.56189585264664	1	1.0	<img data-content="rdkit/molecule" src="data:image/png;base64,iVBORw0KGgoAAAANSUhEUgAAAMgAAADICAIAAAAiOjnJAAAABmJLR0QA/wD/AP+gvaeTAAAdCUlEQVR4nO2de1RTV/bHd0KAQJC3IMiI4qvaKgpa363WgOXRpVOhPiraamXqYzHt2BH0V35UbGeCtJV2tXYxVlt8QbWOSsVHQavSsVaDigLi+MCCAcobDISQ5O7fHwciRcQ87s3D3/ks/8Cb3HP2Tb4559y999mXh4hAobAN39wGUJ5OqLAonECFReEEKiwKJ1BhUTiBCovCCVRYFE6gwqJwAhUWhROosCicQIVF4QQqLAonUGFROIEKi8IJVFgUTqDConACF…	7.0	0.7681315541267395	3.6084370613098145	2.5131702423095703	0	5	417.207721988	0.2608695652173913	-3.679999999999999	179.42415795203166	0	2	2	0	1	2	3	0	0	6	1	2
168	OCC(Nc1cc(-c2ccc(COc3ccccc3)o2)ccn1)[C@H]1CCOC1	7.2681167599269205	1	1.0	<img data-content="rdkit/molecule" src="data:image/png;base64,iVBORw0KGgoAAAANSUhEUgAAAMgAAADICAIAAAAiOjnJAAAABmJLR0QA/wD/AP+gvaeTAAAY6ElEQVR4nO2deVTU1/XA78zADMiuEBQX0EoEFyTG1hWjQk3SEBcUGxO3qqDViKliSNzGDSHV/qDCORYVEWOi1qXVNuYYpNYFDW41KggKAcSACIwMO8xyf388nVIVnO3NEu/n5HAmw/fd753Dx/f9zvve954AEYEgjI3Q3AkQP09ILIILJBbBBRKL4AKJRXCBxCK4QGIRXCCxCC6QWAQXSCyCCyQWwQUSi+ACiUVwgcQiuEBiEVwgsQgukFgEF0gsggskFsEFE…	7.0	0.7681315541267395	3.6084370613098145	2.5131702423095703	0	4	380.173607248	0.3181818181818182	-2.8299999999999996	163.67951881871326	0	1	1	0	1	2	3	2	0	6	2	8
169	OCC(Nc1cc(-c2ccnc(Oc3ccccc3)n2)ccn1)[C@@H]1CCOC1	7.06928478772967	1	0.5	<img data-content="rdkit/molecule" src="data:image/png;base64,iVBORw0KGgoAAAANSUhEUgAAAMgAAADICAIAAAAiOjnJAAAABmJLR0QA/wD/AP+gvaeTAAAWEElEQVR4nO2de1iUZdrA7xkOI4SgchQVRc0UzAOGinphurIk4tWupnmVA7quk6WNaHtBepnDGiKV7c5GfCtmW8Oaup42OVgqrimuYQQCggkCGmcEBOQ0DjL398dDE6HAHN5nIbx/f3iNzLz3+8zM732O9/OOCBGBIIRG3NcFIAYmJBbBBRKL4AKJRXCBxCK4QGIRXCCxCC6QWAQXSCyCCyQWwQUSi+ACiUVwgcQiuEBiEVwgsQgukFgEF0gsggskFsEFEovgA…	7.0	0.7681315541267395	3.6084370613098145	2.5131702423095703	0	4	378.16919056399996	0.2857142857142857	-3.03	162.95954340213282	0	1	1	0	1	2	3	2	0	7	2	7
170	OCC(Nc1cc(-c2cc(c(=O)ccccc2)o1)ccn1)[C@@H]1C1OC1	19.71963232058154	1	0.5	<img data-content="rdkit/molecule" src="data:image/png;base64,iVBORw0KGgoAAAANSUhEUgAAAMgAAADICAIAAAAiOjnJAAAABmJLR0QA/wD/AP+gvaeTAAAcxElEQVR4nO2deVRT1/bHdwYIICIigoCI4oDzsk44/hDFOpC2SsXlUKvPVnxdIvbJo8G2StX1WtT6SgcpUV8dlk8rynNCtKVSEalixaoVQVAwkUEGmUlISLJ/fxxMqQOE5J4E7fn8dXO9nL0jX87dZ59z9uEhIjAYXMO3tAOMlxMmLAYVmLAYVGDCYlCBCYtBBSYsBhWYsBhUYMJiUIEJi0EFJiwGFZiwGFRgwmJQgQmLQQUmLAYVmLAYVGDCYlCBCYtBBSYsB…	7.0	0.6381628513336182	3.995589017868042	2.9884705543518066	0	4	338.126657056	0.2631578947368421	-2.6999999999999997	144.77529726046774	1	3	4	0	0	0	0	3	4	6	2	2
171	OCS(Cn1c(=O)ccc2cc(OC(F)(F)F)ccc21)Nc1scc(Br)c1-c1cnc[nH]1	19.112379440167707	1	0.25	<img data-content="rdkit/molecule" src="data:image/png;base64,iVBORw0KGgoAAAANSUhEUgAAAMgAAADICAIAAAAiOjnJAAAABmJLR0QA/wD/AP+gvaeTAAAfu0lEQVR4nO2deVzU1f7/X5+ZgWGVVVRQEMgFTLMo10zjel25V9NQU9xK6apdzdSwX25oV7lmuSWFiblm0tclyd20JDecccUVGdlB1pGd2d6/Pz5IXBUdZj4fGes8H/yBM5/z/rxnfHHO57zP+30OR0RgMIRG0tgOMP6cMGExRIEJiyEKTFgMUWDCYogCExZDFJiwGKLAhMUQBSYshigwYTFEgQmLIQpMWAxRYMJiiAITFkMUmLAYosCExRAFJiyGKDBhMUSBC…	7.0	0.7681315541267395	3.6084370613098145	2.5131702423095703	0	4	547.979929132	0.15789473684210525	-2.48	194.03072152419622	0	0	0	0	1	3	4	1	0	7	4	7
172	OCC(Cn1c(=O)scc2cc(C(F)(F)F)cccc21)Nc1scc(Cl)c1-c1cnc[nH]1	20.760066904214156	1	0.25	<img data-content="rdkit/molecule" src="data:image/png;base64,iVBORw0KGgoAAAANSUhEUgAAAMgAAADICAIAAAAiOjnJAAAABmJLR0QA/wD/AP+gvaeTAAAec0lEQVR4nO2deVyU1f7HPzMDggozoEgpqam475BCkhviUiK3X2pqipa5ZJp7Wm6oeIvUDLMyLO2iuARWahkuuCSIosPikgLixir7zLDMMNv5/XFs4roQzDyHoe55v3zxGmaec+Y7+J7zPOec7zmPiBACDkdoxNYOgPPPhIvFYQIXi8MELhaHCVwsDhO4WBwmcLE4TOBicZjAxeIwgYvFYQIXi8MELhaHCVwsDhO4WBwmcLE4TOBicZjAxeIwgYvFYQIXi8MEL…	7.0	0.6381628513336182	3.995589017868042	2.9884705543518066	0	4	500.0355300920001	0.2	-2.4699999999999998	193.72027621637054	1	1	2	1	0	2	2	1	0	6	3	6
173	OCC(Cn1c(=O)ccc2cc(OC(F)(F)F)ccc21)Nc1scc(Br)c1-n1cn[nH]1	21.66606351610612	1	0.25	<img data-content="rdkit/molecule" src="data:image/png;base64,iVBORw0KGgoAAAANSUhEUgAAAMgAAADICAIAAAAiOjnJAAAABmJLR0QA/wD/AP+gvaeTAAAgAElEQVR4nO2dd1xTV//HP4EAIjJkKop7ICoVI1IVQQXrAq1WrNtaEau2jp+2aJ9WaqsV56O1TxUpfdxWrNqqD1ZBXDjQAE7EwRRZGhBkJ+T7++PiNUVAkNzcBPN+8Ufu4eacL/Dh3JNzvkNARNCiRdno8G2AlsaJVlhaOEErLC2coBWWFk7QCksLJ2iFpYUTtMLSwglaYWnhBCHfBjSI/21bnpuRpKtnYNvpPdfxnwv1Dfi2SEslmj1jPbkfO3Tmig8X/js/J…	7.0	0.5206761956214905	2.3366942405700684	2.8997416496276855	0	4	517.0031071000002	0.2222222222222222	-2.77	184.52517178505462	0	0	0	0	1	3	4	1	0	8	3	7
174	OCC(CN1C(=O)CC12ncccc2=O)c1scc(Br)c1-c1ncco1	17.514076764449076	2	0.5	<img data-content="rdkit/molecule" src="data:image/png;base64,iVBORw0KGgoAAAANSUhEUgAAAMgAAADICAIAAAAiOjnJAAAABmJLR0QA/wD/AP+gvaeTAAAgAElEQVR4nO2deVxT19b31wkJkUlARAURERQFRFCcClLtI7ZaYrW2OFRTFa9YbYutXsW23ifa+igqbaO+vRUfb31irQNabePQOlSroKLiVBEVkUGggCjzmJCs94+NIaKEDOcwyP7+4cecnOy9wvlln73XXmsdBhGBQmEbXmsbQHk5ocKicAIVFoUTqLAonECFReEEKiwKJ1BhUTiBCovCCVRYFE6gwqJwAhUWhROosCicQIVF4QQqLAonUGFROIEKi8IJVFgUT…	7.0	0.6381628513336182	3.995589017868042	2.9884705543518066	0	4	434.988839028	0.29411764705882354	-2.1	160.73097535970757	0	2	2	1	0	2	2	2	0	7	1	5
175	OCC(CN1C(=O)CC12ccccc2=O)c1scc(Br)c1-c1ncco1	17.734866065996716	1	0.25	<img data-content="rdkit/molecule" src="data:image/png;base64,iVBORw0KGgoAAAANSUhEUgAAAMgAAADICAIAAAAiOjnJAAAABmJLR0QA/wD/AP+gvaeTAAAgAElEQVR4nO2de3xM19rHnz2XRK4SESSCXAhJRBD3SKtttDSjVBttyhRxUKqj5RDFOUPrLSqnHbw9Fa9TZ1RdQrXGpUVLSRAMoiIqIhdJJBFyv85k5nn/WDEZkUwmM3vnIuv7h4/Zs+dZa7J/s/Zaz3qeZzOICBQK2/BauwOU5xMqLAonUGFROIEKi8IJVFgUTqDConACFRaFE6iwKJxAhUXhBCosCidQYVE4gQqLwglUWBROoMKicAIVFoUTqLAonECFReEEK…	7.0	0.5206761956214905	2.3366942405700684	2.8997416496276855	0	4	433.99359006000003	0.2777777777777778	-2.0300000000000002	161.51099195605983	1	1	2	1	0	2	2	2	0	6	1	5
176	OCC(Nc1cc(-c2ccnc(Nc3ccc(F)cc3)c2)ccn1)C1CCOCC1	5.97193698125585	3	0.11538461538461539	<img data-content="rdkit/molecule" src="data:image/png;base64,iVBORw0KGgoAAAANSUhEUgAAAMgAAADICAIAAAAiOjnJAAAABmJLR0QA/wD/AP+gvaeTAAAVyUlEQVR4nO3de1yT1/0H8G9IABGQm1ysF0QqFVS0gIIyr1O3V0Fe88LPqmXW2qG2W+KKLWythqqd2k0XrbIX2M7CnLXUVkU6pNYrIikCE0GdiFxskYugApZ78v39cTBjKIE8T45Q/L7/QpJzckg+OTnPeb5PlCAiEGJsJr09ANI/UbAIFxQswgUFi3BBwSJcULAIFxQswgUFi3BBwSJcULAIFxQswgUFi3BBwSJcULAIFxQswgUFi3BBwSJcULAIFxQswgUFi…	7.0	0.6381628513336182	3.995589017868042	2.9884705543518066	0	4	408.19615426	0.30434782608695654	-3.0299999999999994	174.7066898926103	0	1	1	0	1	2	3	1	0	6	3	7
177	OCC(Nc1cc(-c2ccnc(Oc3ccc(F)cc3)c2)ccn1)C1CCOCC1	6.293876943417141	9	0.34615384615384615	<img data-content="rdkit/molecule" src="data:image/png;base64,iVBORw0KGgoAAAANSUhEUgAAAMgAAADICAIAAAAiOjnJAAAABmJLR0QA/wD/AP+gvaeTAAAVmklEQVR4nO3da1RU19kH8GdgBkTuIBfjBZBIBAUNoGCs1yqrKyCraniNGmqMKWqSzth4gTbiEGOqZEUzppEuMakdao0hXsEUidGgiCACFUGtiFxMkIugAob7zPN+2DolKAOcM1sMPr9P6szebGb+s88++zxnlCAiEGJoRv09ADIwUbAIFxQswgUFi3BBwSJcULAIFxQswgUFi3BBwSJcULAIFxQswgUFi3BBwSJcULAIFxQswgUFi3BBwSJcULAIFxQswgUFi…	7.0	0.5206761956214905	2.3366942405700684	2.8997416496276855	0	4	409.180169848	0.30434782608695654	-3.0299999999999994	174.27037293850915	0	1	1	0	1	2	3	1	0	6	2	7
178	OCC(Nc1cc(-c2ccnc(-c3ccc(F)cc3)c2)ccn1)C1CCOCC1	6.5646390207551795	1	0.038461538461538464	<img data-content="rdkit/molecule" src="data:image/png;base64,iVBORw0KGgoAAAANSUhEUgAAAMgAAADICAIAAAAiOjnJAAAABmJLR0QA/wD/AP+gvaeTAAAVhUlEQVR4nO2deVRT19bAdxiMKKAWxaHiCFhEiywEB/C96rK19gF1AHxFQ5datS59QVte7VtVU1+r1SqvcarF4rNUWS5xelKltICCWOcioDhjERFBURkDIZD9/XE0XxZgSHLviUj3768ON/tucn/33DPseyJBRCAIsbF60QkQ7RMSi+ACiUVwgcQiuEBiEVwgsQgukFgEF0gsggskFsEFEovgAolFcIHEIrhAYhFcILEILpBYBBdILIILJBbBBRKL4AKJRXCBx…	7.0	0.5932312607765198	3.250153064727783	2.6802754402160645	0	4	393.18525522799996	0.30434782608695654	-2.8299999999999996	169.15682770900227	0	1	1	0	1	2	3	1	0	5	2	6
179	OCC(Nc1cc(-c2ccnc(Oc3ccc(F)cc3)c2)ccn1)C1CCOC1	6.810805678772942	7	0.2692307692307692	<img data-content="rdkit/molecule" src="data:image/png;base64,iVBORw0KGgoAAAANSUhEUgAAAMgAAADICAIAAAAiOjnJAAAABmJLR0QA/wD/AP+gvaeTAAAVVklEQVR4nO3de1RU1R4H8N8MMLwRxCtg+EQFX1mSiBmIolwtSHxw8zWxXFenlw2pN2npqtFyJbrMRtQM02ujYStEEiRfgC9CVFADFHxBYLxCBBEhEGZ+94+t01xUnDkzWwp/n79cMHvPHuY7Z/bZ+3eOIkQEQkxN3NEDIJ0TBYtwQcEiXFCwCBcULMIFBYtwQcEiXFCwCBcULMIFBYtwQcEiXFCwCBcULMIFBYtwQcEiXFCwCBcULMIFBYtwQcEiXFCwCBcUL…	7.0	0.6353150606155396	4.542409420013428	3.856266498565674	0	4	395.164519784	0.2727272727272727	-3.0299999999999994	167.90543082411256	0	1	1	0	1	2	3	2	0	6	2	7
180	OPC(Nc1cc(-c2ccnc(Nc3ccc(F)cc3)c2)ccn1)C1CCOCC1	8.33123415267939	1	0.038461538461538464	<img data-content="rdkit/molecule" src="data:image/png;base64,iVBORw0KGgoAAAANSUhEUgAAAMgAAADICAIAAAAiOjnJAAAABmJLR0QA/wD/AP+gvaeTAAAWJ0lEQVR4nO3daViTVxYH8BPCorKDLK6IKAKuBSoodR21fQryuDFWLWOVDi7tJM6ghZlWg9WO2hltapU+aB2LdVqLtiraorWuiKQgjAjqiJFFRVlEBRy2kJz5cDHDoATyJlcont8nMLmXm+Sfm/ve97xRhIhAiLGZdPQASNdEwSJcULAIFxQswgUFi3BBwSJcULAIFxQswgUFi3BBwSJcULAIFxQswgUFi3BBwSJcULAIFxQswgUFi3BBwSJcULAIFxQswgUFi…	7.0	0.6326626539230347	4.30823278427124	4.065316200256348	0	4	426.162090858	0.2727272727272727	-2.5999999999999996	176.3432083377183	0	1	1	0	1	2	3	2	0	6	3	7
181	OCC(Nc1cc(-c2cc(NCOc3ccc(F)cc3)c2)ccn1)C1CCOCC1	9.906923387174205	2	0.07692307692307693	<img data-content="rdkit/molecule" src="data:image/png;base64,iVBORw0KGgoAAAANSUhEUgAAAMgAAADICAIAAAAiOjnJAAAABmJLR0QA/wD/AP+gvaeTAAAVyUlEQVR4nO3deVRUdf8H8PfMwACyCI8LuGCKiFt6IuwouOCWmp6TYZGZ9RxQXHLJ0vRRpBLFMB8TME201H6CUoniiooPLqjHJY9YibKImqBALAY0wMDMfH9/XJ9pHhS4M9zv4OjndTwdHe79fr+Tb+fOvd9NxhgDIVKTt3QDyLOJgkW4oGARLihYhAsKFuGCgkW4oGARLihYhAsKFuGCgkW4oGARLihYhAsKFuGCgkW4oGARLihYhAsKFuGCgkW4oGARLihYh…	7.0	0.7615569829940796	4.9540581703186035	3.8529934883117676	0	4	411.195819912	0.34782608695652173	-2.899999999999999	174.98316628919193	1	1	2	0	1	1	2	1	0	6	3	9
182	O/C(Nc1cc(-c2ccnc(Oc3ccc(F)cc3)c2)ccn1)C1CCOCC1	12.393045207330523	1	0.038461538461538464	<img data-content="rdkit/molecule" src="data:image/png;base64,iVBORw0KGgoAAAANSUhEUgAAAMgAAADICAIAAAAiOjnJAAAABmJLR0QA/wD/AP+gvaeTAAATbElEQVR4nO2deVRTd/bAb8IuEBRZrAuuQKmAtI4bMKDV/tCKYzfaOa3ouAxatbHSseFoOVSn9ERrPbTndEnt6WLnTFtcanGpyCIarVBU3OpSgaCdFClbwg5pcuePr6aMQEzeyxcov/v5C0LezX3vfbjv+76530SCiEAQ9kba1wkQAxMSi+ACiUVwgcQiuEBiEVwgsQgukFgEF0gsggskFsEFEovgAolFcIHEIrhAYhFcILEILpBYBBdILIILJBbBBRKL4AKJR…	7.0	0.7718672752380371	2.951596736907959	1.9355297088623047	0	4	395.164519784	0.2727272727272727	-3.0299999999999994	167.90543082411256	0	1	1	0	1	2	3	1	0	6	2	6
183	O-C(Nc1cc(-c2ccnc(Oc3ccc(F)cc3)c2)ccn1)C1CCOC1	12.708644611011895	1	0.038461538461538464	<img data-content="rdkit/molecule" src="data:image/png;base64,iVBORw0KGgoAAAANSUhEUgAAAMgAAADICAIAAAAiOjnJAAAABmJLR0QA/wD/AP+gvaeTAAAVcUlEQVR4nO3daVhU1xnA8XdmkF0UREKsFtDENUURFQ1oSo1hyWCqBDW10AeT4pI6cXkMTYxMnrphiumYaKzaWEaqDeIONrSg7LJNQeMWF5agYR3RiCwzwLz9cHQeCgFn7nDE4Pv7ZIB7OAN/7p1759yJCBGBkN4m7usJkP6JwiJcUFiECwqLcEFhES4oLMIFhUW4oLAIFxQW4YLCIlxQWIQLCotwQWERLigswgWFRbigsAgXFBbhgsIiXFBYhAsKi3BBYREuK…	7.0	0.6233620047569275	2.5254108905792236	2.9978814125061035	0	4	381.14886972	0.23809523809523808	-3.0299999999999994	161.54048870971593	0	1	1	0	1	2	3	2	0	6	2	6
184	OCC(CN1C(=O)COc2ccccc21)Nc1csc(Cl)c1-c1ncn[nH]1	16.995589119082215	1	0.3333333333333333	<img data-content="rdkit/molecule" src="data:image/png;base64,iVBORw0KGgoAAAANSUhEUgAAAMgAAADICAIAAAAiOjnJAAAABmJLR0QA/wD/AP+gvaeTAAAgAElEQVR4nO2deVhVVffHv/cyXrhMDoimooiiIk5ImJlDOedTatLoUA6IqfhmKpqVppm+lb5WP19FU0stDUcyohxSc0oFFAUnwJdJCU2my3Avd1i/PzYigeIdzr6Q7s/D09M595x1lvC9++y99tpry4gIAoHUyOvaAcGjiRCWgAtCWAIuCGEJuCCEJeCCEJaAC0JYAi4IYQm4IIQl4IIQloALQlgCLghhCbgghCXgghCWgAtCWAIuCGEJuCCEJeCCEJaAC0JYA…	7.0	0.6381628513336182	3.995589017868042	2.9884705543518066	0	4	405.0662380520001	0.23529411764705882	-2.62	163.3040073342421	0	1	1	1	1	2	3	1	0	7	3	6
185	O=C(CN1C(=O)C(c2ccccc21)NC1C)c(Cl)c1-c1ncn[nH]1	18.35367658257299	1	0.3333333333333333	<img data-content="rdkit/molecule" src="data:image/png;base64,iVBORw0KGgoAAAANSUhEUgAAAMgAAADICAIAAAAiOjnJAAAABmJLR0QA/wD/AP+gvaeTAAAeb0lEQVR4nO2deVyU1f7HPzPsSAjiDoFQIhBuV0WL646mhFvewS1crldKf8nVq0bLtWm7RGpeKtNGTR3LDTNr1KxQUrG8JO6ImYKKYUAgLkAwMPP9/XHGEZFlYJ4zo3DeL1685jyv5znnOzOfOc853/M930dGRBAIpEZubQMETRMhLAEXhLAEXBDCEnBBCEvABSEsAReEsARcEMIScEEIS8AFISwBF4SwBFwQwhJwQQhLwAUhLAEXhLAEXBDCEnBBCEvABSEsA…	7.0	0.5206761956214905	2.3366942405700684	2.8997416496276855	0	4	343.0836023680001	0.25	-2.51	142.25968513358376	0	2	2	1	1	1	2	2	2	5	2	1
186	CCNC(=O)N1CCC(Nc2nccc(-c3c(-c4ccccc4)[nH]c4ccccc34)n2)C1	5.682153222235065	2	0.09090909090909091	<img data-content="rdkit/molecule" src="data:image/png;base64,iVBORw0KGgoAAAANSUhEUgAAAMgAAADICAIAAAAiOjnJAAAABmJLR0QA/wD/AP+gvaeTAAAe4klEQVR4nO2deVRT1/bHdxKGgAgiKiBSBQUFxAGKtlrU+nAoIo7YqkVf+zTt+9HaVv01+tRF2592pda2WG1r0Drg8Hix1olqFa0i8OqAAzKoKCAg4MAkQ0jIsH9/HEwjAkJyDxA8n+ViXcK9++zr/eZM9+x9eIgIDAbX8NvbAUbnhAmLQQUmLAYVmLAYVGDCYlCBCYtBBSYsBhWYsBhUYMJiUIEJi0EFJiwGFZiwGFRgwmJQgQmLQQUmLAYVmLAYVGDCYlCBC…	7.0	0.7681315541267395	3.6084370613098145	2.5131702423095703	0	5	426.21680945200006	0.24	-3.8699999999999988	186.44555623097773	0	1	1	2	2	2	4	1	0	4	3	5
187	CCNC(=O)N1CCC(Oc2nccc(-c3c(-c4ccccc4)[nH]c4ccccc34)n2)C1	5.822837316334087	7	0.3181818181818182	<img data-content="rdkit/molecule" src="data:image/png;base64,iVBORw0KGgoAAAANSUhEUgAAAMgAAADICAIAAAAiOjnJAAAABmJLR0QA/wD/AP+gvaeTAAAeqUlEQVR4nO2dd1yUV9bHz8zQUaRZsSBEkGGxwFqxRIN1baiIJagpkpiob3aTXTREcW0ZIyoGd92JPbs2MBawIESN2NBgjKGDIKAGjZSBGdqU57x/XJwQpAzMc8HR+/3Dz8g8z7ln4Dfnnud57jlXgIjAYPCNsK0dYLyaMGExqMCExaACExaDCkxYDCowYTGowITFoAITFoMKTFgMKjBhMajAhMWgAhMWgwpMWAwqMGExqMCExaACExaDCkxYDCowYTGowITFo…	7.0	0.6381628513336182	3.995589017868042	2.9884705543518066	0	5	427.20082504000004	0.24	-3.8699999999999988	186.0092392768766	0	1	1	2	2	2	4	1	0	4	2	5
188	CCNC(=O)N1CCC(Oc2nccc(-c3c(-c4ccccc4)[nH]c4ccccc34)n2)C1=O	6.423357447232054	1	0.045454545454545456	<img data-content="rdkit/molecule" src="data:image/png;base64,iVBORw0KGgoAAAANSUhEUgAAAMgAAADICAIAAAAiOjnJAAAABmJLR0QA/wD/AP+gvaeTAAAfgElEQVR4nO2de1zM2RvHn5lKqRRCCqui1WXXrc0tYpV7WFsti9ZiTcui1rLtrks/LMbye4mf365x3VwW42fZrHUJIXJPbl1ItUq0Kl3n2szz++PMjtkk08z3lOG8//CazHee80zfT+ec7znP8xweIgKDwTX8hnaA8XrChMWgAhMWgwpMWAwqMGExqMCExaACExaDCkxYDCowYTGowITFoAITFoMKTFgMKjBhMajAhMWgAhMWgwpMWAwqMGExqMCExaACExaDC…	7.0	0.5206761956214905	2.3366942405700684	2.8997416496276855	0	5	441.180089596	0.2	-4.199999999999998	190.17076137692035	0	1	1	3	2	2	4	1	0	5	2	5
189	CCNC(=O)N1CCC(Oc2nccc(Oc3c(-c4ccccc4)[nH]c4ccccc34)n2)C1	6.483676467604774	1	0.045454545454545456	<img data-content="rdkit/molecule" src="data:image/png;base64,iVBORw0KGgoAAAANSUhEUgAAAMgAAADICAIAAAAiOjnJAAAABmJLR0QA/wD/AP+gvaeTAAAbPklEQVR4nO2de1xU1drHfzMw3BFGAhQMTFRQPKCQliV5Act8ETWP98D6KGSW42vmS3ZOjiadQ5+yVLQaj6VjWYnZBfBgIoqi1DEVQwS8oCjgBRy5yB1mnvePpROH5DIzeyvC+n78Q2CvZ54985u1117PZUuICByO0EgftAOcrgkXFkcUuLA4osCFxREFLiyOKHBhcUSBC4sjClxYHFHgwuKIAhcWRxS4sDiiwIXFEQUuLI4ocGFxRIELiyMKXFgcUeDC4ogCF…	7.0	0.5932312607765198	3.250153064727783	2.6802754402160645	0	5	443.1957396600001	0.24	-4.0699999999999985	191.12278450638345	0	1	1	2	2	2	4	1	0	5	2	6
190	COCC(=O)N1CCC(Oc2nccc(-c3c(-c4ccccc4)[nH]c4ccccc34)n2)C1	7.034119297588923	1	0.045454545454545456	<img data-content="rdkit/molecule" src="data:image/png;base64,iVBORw0KGgoAAAANSUhEUgAAAMgAAADICAIAAAAiOjnJAAAABmJLR0QA/wD/AP+gvaeTAAAeOElEQVR4nO2deVyTx9bHTxa2gMhWFVFEqCBQ3LgqiktLUakfl6IiosVarWlp1fbeti9aa7Fabdy1eG+b1rX3uoEruCBcte6oWOsFBEEQUItWgUDClpCc94+haYosIXkGjM73Dz6BPM+ZE/J7Zs4zz5wzPEQEBoNr+O3tAOP5hAmLQQUmLAYVmLAYVGDCYlCBCYtBBSYsBhWYsBhUYMJiUIEJi0EFJiwGFZiwGFRgwmJQgQmLQQUmLAYVmLAYVGDCYlCBCYtBB…	7.0	0.6353150606155396	4.542409420013428	3.856266498565674	0	5	428.1848406280001	0.24	-3.7099999999999986	185.5729223227754	0	1	1	1	2	2	4	1	0	5	1	6
191	CONC(=O)N1CCC(Nc2nccc(-c3c(-c4ccccc4)[nH]c4ccccc34)n2)C1	7.065328714256585	1	0.045454545454545456	<img data-content="rdkit/molecule" src="data:image/png;base64,iVBORw0KGgoAAAANSUhEUgAAAMgAAADICAIAAAAiOjnJAAAABmJLR0QA/wD/AP+gvaeTAAAe8ElEQVR4nO2de1hU1frHv8NwF0ElBURUUFFAvEBoaah58BIhXrG0yFNHqZNlF/01epSH+v3MZzItTDs5aOYtD42aN9IMzQtw8kIaImgkIiKQCohchoG5vL8/Fk4TIsLM3sDY+jw8PNth73e92/2dddvrfZeEiMDhCI1VWzvAeTThwuKIAhcWRxS4sDiiwIXFEQUuLI4ocGFxRIELiyMKXFgcUeDC4ogCFxZHFLiwOKLAhcURBS4sjihwYXFEgQuLIwpcWBxR4…	7.0	0.6326626539230347	4.30823278427124	4.065316200256348	0	5	428.19607400800004	0.20833333333333334	-3.909999999999999	185.14819784556602	0	1	1	2	2	2	4	1	0	5	3	5
192	CONC(=O)N1CCC(Oc2nccc(-c3c(-c4ccccc4)[nH]c4ccccc34)n2)C1	7.201675114099166	1	0.045454545454545456	<img data-content="rdkit/molecule" src="data:image/png;base64,iVBORw0KGgoAAAANSUhEUgAAAMgAAADICAIAAAAiOjnJAAAABmJLR0QA/wD/AP+gvaeTAAAep0lEQVR4nO2deVyTV9bHTxZ2Rba64QoVJRQXGFcUq6JSxw0VES1qtabaqm9n2hm0tmK12lhxK860cbczbuAKLgijVtzQYq1lFQQBtWhlCQQIZDvvHxfTFBECeS4Yvd8//ETyPOeewC/nnud57jmXh4jAYHANv6UdYLyaMGExqMCExaACExaDCkxYDCowYTGowITFoAITFoMKTFgMKjBhMajAhMWgAhMWgwpMWAwqMGExqMCExaACExaDCkxYDCowYTGowITFo…	7.0	0.7615569829940796	4.9540581703186035	3.8529934883117676	0	5	429.1800895960001	0.20833333333333334	-3.909999999999999	184.71188089146483	0	1	1	2	2	2	4	1	0	5	2	5
193	ClNC(=O)N1CCC(Oc2nccc(-c3c(-c4ccccc4)[nH]c4ccccc34)n2)C1	10.603996891444353	5	0.22727272727272727	<img data-content="rdkit/molecule" src="data:image/png;base64,iVBORw0KGgoAAAANSUhEUgAAAMgAAADICAIAAAAiOjnJAAAABmJLR0QA/wD/AP+gvaeTAAAgAElEQVR4nO2deVhT19aHVxLmSVABQcEJ56EqKvbiUBHaWrFiFSuVWG0VsLcGvLbFq63p18HaXrVxqIqlaiy2ii1arK0VbEW8qOBAi0VAUVCUQSFAgEAIWd8fO8ZcZAjJOQnE/T4+Pkk4Z+0N55e91x7W2hxEBAqFabjGrgDFNKHCorACFRaFFaiwKKxAhUVhBSosCitQYVFYgQqLwgpUWBRWoMKisAIVFoUVqLAorECFRWEFKiwKK1BhUViBCovCClRYFFagw…	7.0	0.7718672752380371	2.951596736907959	1.9355297088623047	0	5	433.13055256000007	0.17391304347826086	-3.5799999999999987	183.69429210751807	0	1	1	2	2	2	4	1	0	4	2	4
194	ClNC(=O)N1CCC(Nc2nccc(-c3c(-c4ccccc4)[nH]c4ccccc34)n2)C1	10.635674194078383	1	0.045454545454545456	<img data-content="rdkit/molecule" src="data:image/png;base64,iVBORw0KGgoAAAANSUhEUgAAAMgAAADICAIAAAAiOjnJAAAABmJLR0QA/wD/AP+gvaeTAAAgAElEQVR4nO2de1iU1fbH1wwzMCIiKDcBAT0oieVdQdEQQUlBlPOEHdNRuzxkahOaRmk2ph7DY9lQ56hkng5552dWpKYieaEwRAwTr4jIHeQOch1m1u+PTW+oXIaZdw8w7s8fPMM777v2gvnO3uvd715rCxARGAy+EXa1AwzDhAmLQQUmLAYVmLAYVGDCYlCBCYtBBSYsBhWYsBhUYMJiUIEJi0EFJiwGFZiwGFRgwmJQgQmLQQUmLAYVmLAYVGDCYlCBCYtBB…	7.0	0.6233620047569275	2.5254108905792236	2.9978814125061035	0	5	432.14653697200004	0.17391304347826086	-3.5799999999999987	184.13060906161925	0	1	1	2	2	2	4	1	0	4	3	4
195	ClOC(=O)N1CCC(Oc2nccc(-c3c(-c4ccccc4)[nH]c4ccccc34)n2)C1	10.717558447047788	1	0.045454545454545456	<img data-content="rdkit/molecule" src="data:image/png;base64,iVBORw0KGgoAAAANSUhEUgAAAMgAAADICAIAAAAiOjnJAAAABmJLR0QA/wD/AP+gvaeTAAAgAElEQVR4nO2de1xUxfvHn12W+125KEGYYhakKWheMw3MVLwkoikSaYqEuWpfk3z5tU37mkuZ4k8zFy3dEi3STMxE0TRRMQWUVMK4iYCAgFzkvpfn98fguiLX5cyurPN++cfZw+4zs57PzsyZM89neIgIDAbX8HVdAYZ+woTFoAITFoMKTFgMKjBhMajAhMWgAhMWgwpMWAwqMGExqMCExaACExaDCkxYDCowYTGowITFoAITFoMKTFgMKjBhMajAhMWgAhMWg…	7.0	0.7111964821815491	3.2414402961730957	3.97843599319458	0	5	434.11456814800005	0.17391304347826086	-3.5799999999999987	183.31864923499052	0	1	1	1	2	2	4	1	0	5	1	4
196	CCNC(=O)N1CCC(Nc2n(C(C)c3c(-c4ccccc4)[nH]c4ccccc34)n2)CC1	15.955089860611105	1	0.045454545454545456	<img data-content="rdkit/molecule" src="data:image/png;base64,iVBORw0KGgoAAAANSUhEUgAAAMgAAADICAIAAAAiOjnJAAAABmJLR0QA/wD/AP+gvaeTAAAZQklEQVR4nO3deVhTx/oH8DcJ+1oRF0BBkItiVRCtFi214NYqdSmg97qAVRu3ily9lW78tC0V9CmKXUSrRVG5tUopchWX6FNUbJUCtYpQRRACqYIbILIF8v7+GORykSU5yYi27+fxD8XMnIl+c86ZOTMTESICIbom7uoGkD8nChbhgoJFuKBgES4oWIQLChbhgoJFuKBgES4oWIQLChbhgoJFuKBgES4oWIQLChbhgoJFuKBgES4oWIQLChbhgoJFuKBgES4oW…	7.0	0.6235840320587158	3.603734254837036	4.478009223937988	0	5	430.24810958000006	0.36	-3.479999999999999	188.02839554337638	0	2	2	2	2	1	3	2	0	4	3	5
197	CS(=O)(=O)Nc1ccc(-c2ccnc(Nc3ccc(-n4ccnn4)cc3)n2)cc1	5.291530161984943	158	0.4328767123287671	<img data-content="rdkit/molecule" src="data:image/png;base64,iVBORw0KGgoAAAANSUhEUgAAAMgAAADICAIAAAAiOjnJAAAABmJLR0QA/wD/AP+gvaeTAAAW/ElEQVR4nO3deVQUV9oH4LebrVlcCMoShCiYSIADRhI1khFU3CKJQUWYxGUOEUbcwC2Yz4UYRXGMEUeiEDw6BBMUZQkSo6AoyoBjGpRxj7Iji0KzijRN9/v9UcggsjTVXCUz73NyckhTd+nDr6pu3bpVESAiENLXhK+6A+S/EwWLMEHBIkxQsAgTFCzCBAWLMEHBIkxQsAgTFCzCBAWLMEHBIkxQsAgTFCzCBAWLMEHBIkxQsAgTFCzCBAWLMEHBIkxQsAgTF…	7.0	0.7681315541267395	3.6084370613098145	2.5131702423095703	0	4	407.1164437840001	0.05263157894736842	-3.79	167.0627590799219	0	0	0	0	2	2	4	0	0	8	2	6
198	CS(=O)(=O)Nc1ccc(-c2ccnc(Nc3ccc(-n4cncn4)cc3)n2)cc1	5.594093780285618	1	0.0027397260273972603	<img data-content="rdkit/molecule" src="data:image/png;base64,iVBORw0KGgoAAAANSUhEUgAAAMgAAADICAIAAAAiOjnJAAAABmJLR0QA/wD/AP+gvaeTAAAW30lEQVR4nO3dfVjN9/8H8Nc53ZxuRIqm4hulsKFo5C73a7ZcyxjfuNy2KUJN9M0y91GmbWJG2YRFX7rIzZhEd0pFGqmUOirtSPekOt2e1++PT1ro5tz0pn1/r8e1a1dOn/fNqed5n8/n/X6fTzxEBEI6G/9dd4D8b6JgESYoWIQJChZhgoJFmKBgESYoWIQJChZhgoJFmKBgESYoWIQJChZhgoJFmKBgESYoWIQJChZhgoJFmKBgESYoWIQJChZhgoJFmKBgE…	7.0	0.6381628513336182	3.995589017868042	2.9884705543518066	0	4	407.1164437840001	0.05263157894736842	-3.79	167.09430551151718	0	0	0	0	2	2	4	0	0	8	2	6
199	CS(=O)(=O)Nc1ccc(-c2ccnc(Nc3ccc(-n4ccnc4)cc3)n2)cc1	5.855654660460009	2	0.005479452054794521	<img data-content="rdkit/molecule" src="data:image/png;base64,iVBORw0KGgoAAAANSUhEUgAAAMgAAADICAIAAAAiOjnJAAAABmJLR0QA/wD/AP+gvaeTAAAW9klEQVR4nO3deVhU5R4H8N/MsIyIJJEsIajgTRIuWK5JVzTRXChFJbjl0iXhikuQSNh1QS0UMwtyg/DRCAtFWUQzBEVRAq8NKO6GbIOyKA6rCAwzv/vHIa4ijMMZXqV7f5/Hp4dnmHeZh++c8573fc9JgIhASHcTPu8OkP9NFCzCBAWLMEHBIkxQsAgTFCzCBAWLMEHBIkxQsAgTFCzCBAWLMEHBIkxQsAgTFCzCBAWLMEHBIkxQsAgTFCzCBAWLMEHBIkxQs…	7.0	0.5206761956214905	2.3366942405700684	2.8997416496276855	0	4	406.12119481600007	0.05	-3.7199999999999998	167.9062039621659	0	0	0	0	2	2	4	0	0	7	2	6
200	CS(=O)(=O)Nc1ccc(-c2ccnc(Oc3ccc(-n4ccnn4)cc3)n2)cc1	5.8799671985404345	53	0.14520547945205478	<img data-content="rdkit/molecule" src="data:image/png;base64,iVBORw0KGgoAAAANSUhEUgAAAMgAAADICAIAAAAiOjnJAAAABmJLR0QA/wD/AP+gvaeTAAAWtElEQVR4nO3deVxU5f4H8O8M27CIErKFkIKlCS8wKTXpKiqaJmWkCDe3XiRccQO3i95UMh3FzCumKSQ/uyg3FGVRyRQUXLhQOiBcwyVlGwhEZNgRGJjv74+DhAjjcIZHqft9v3r10uE8y8TnnPOc5zznJEBEIKS3CV90B8ifEwWLMEHBIkxQsAgTFCzCBAWLMEHBIkxQsAgTFCzCBAWLMEHBIkxQsAgTFCzCBAWLMEHBIkxQsAgTFCzCBAWLMEHBIkxQsAgTF…	7.0	0.5932312607765198	3.250153064727783	2.6802754402160645	0	4	408.1004593720001	0.05263157894736842	-3.79	166.62644212582074	0	0	0	0	2	2	4	0	0	8	1	6
201	CS(=O)(=O)Nc1ccc(-c2ccnc(-c3ccc(-n4ccnn4)cc3)n2)cc1	6.031675966285812	139	0.38082191780821917	<img data-content="rdkit/molecule" src="data:image/png;base64,iVBORw0KGgoAAAANSUhEUgAAAMgAAADICAIAAAAiOjnJAAAABmJLR0QA/wD/AP+gvaeTAAAWj0lEQVR4nO2deVhTV9rA34Qk7LIoIIsDBRFExwV16ggiqFVrtVSddKYqdupXo2iHmVZ9ol3U56lt8bELTsdqGH0sHXEqYmfUsS4oWgpWhaiVumCrooLYsqkQEsjyfn+cmKaIEJIcE+37+yvc3PvmPZdfzj259ywCRASCsDdCRydAPJ6QWAQXSCyCCyQWwQUSi+ACiUVwgcQiuEBiEVwgsQgukFgEF0gsggskFsEFEovgAolFcIHEIrhAYhFcILEILpBYBBdIL…	7.0	0.6353150606155396	4.542409420013428	3.856266498565674	0	4	392.10554475200007	0.05263157894736842	-3.59	161.51289689631383	0	0	0	0	2	2	4	0	0	7	1	5
202	CS(=O)(=O)Nc1ccc(-c2ccnc(Nc3ccc(-n4cnnn4)cc3)n2)cc1	6.033060981421259	1	0.0027397260273972603	<img data-content="rdkit/molecule" src="data:image/png;base64,iVBORw0KGgoAAAANSUhEUgAAAMgAAADICAIAAAAiOjnJAAAABmJLR0QA/wD/AP+gvaeTAAAWzklEQVR4nO3deVRT19oH4DdhCIMoglIRvSiI1lYFpRbnudQWV7FOF12OVEFRoVK9WKwzClbbgjPYK2pRqixF6rIVQUAUAY3UARDECEgjMisiYQh5vz9OTFEZMrCV3u99FsuF4ewh4Zd9ztln58BDRCCkrfHfdQfI/yYKFmGCgkWYoGARJihYhAkKFmGCgkWYoGARJihYhAkKFmGCgkWYoGARJihYhAkKFmGCgkWYoGARJihYhAkKFmGCgkWYoGARJihYhAkKF…	7.0	0.6326626539230347	4.30823278427124	4.065316200256348	0	4	408.1116927520001	0.05555555555555555	-3.8600000000000003	166.25086062927315	0	0	0	0	2	2	4	0	0	9	2	6
203	CS(=O)(=O)Nc1ccc(Sc2ccnc(Nc3ccc(-n4ccnn4)cc3)n2)cc1	6.0653565411930215	2	0.005479452054794521	<img data-content="rdkit/molecule" src="data:image/png;base64,iVBORw0KGgoAAAANSUhEUgAAAMgAAADICAIAAAAiOjnJAAAABmJLR0QA/wD/AP+gvaeTAAAWMElEQVR4nO3ceVhTV94H8G9YgoAExX1wR9w3BBXBV2vVOlqtjorVaXHGqaKPTqnbY6gbjiM1jpaHaW0tTkftM/poUeuIgta9FbHaCGJEKYqISFMFgbAkku28fxyaUhe4CRz06fw+f0FyzrknN9+cc3PvuZExxkBIQ3N60R0gv00ULCIEBYsIQcEiQlCwiBAULCIEBYsIQcEiQlCwiBAULCIEBYsIQcEiQlCwiBAULCIEBYsIQcEiQlCwiBAULCIEBYsIQcEiQ…	7.0	0.7615569829940796	4.9540581703186035	3.8529934883117676	0	4	439.08851478400015	0.05263157894736842	-3.44	177.18586910528714	0	0	0	0	2	2	4	0	0	9	2	7
204	CS(=O)(=O)Nc1ccc(-c2ccnc(Oc3ccc(-n4cncn4)cc3)n2)cc1	6.184982015574825	2	0.005479452054794521	<img data-content="rdkit/molecule" src="data:image/png;base64,iVBORw0KGgoAAAANSUhEUgAAAMgAAADICAIAAAAiOjnJAAAABmJLR0QA/wD/AP+gvaeTAAAWpklEQVR4nO3de1yMaf8H8O9MTdNBpLAqnlIKz6LIymFjnVq7eW2W5YmXY1Y51jr0ZFnWIZVHu5R1CI+WRUsvZ7uLpAOpGG0liRqVdqSzMpmO8/39cSehwxy6aJ/f9/3aP+x0X4eZPnPNfV/XNXc8RARC2hr/fXeA/G+iYBEmKFiECQoWYYKCRZigYBEmKFiECQoWYYKCRZigYBEmKFiECQoWYYKCRZigYBEmKFiECQoWYYKCRZigYBEmKFiECQoWYYKCRZigY…	7.0	0.7718672752380371	2.951596736907959	1.9355297088623047	0	4	408.1004593720001	0.05263157894736842	-3.79	166.657988557416	0	0	0	0	2	2	4	0	0	8	1	6
205	CS(=O)(=O)Nc1ccc(Sc2ccnc(Oc3ccc(-n4ccnn4)cc3)n2)cc1	6.511960164605006	1	0.0027397260273972603	<img data-content="rdkit/molecule" src="data:image/png;base64,iVBORw0KGgoAAAANSUhEUgAAAMgAAADICAIAAAAiOjnJAAAABmJLR0QA/wD/AP+gvaeTAAAWSElEQVR4nO3de1hUZR7A8d9cGGAUBFREEBRvCCiGZqm4KUlri3ghQ9NWKc3R1Hg0L2i2D/bk2qSu4QUF0S3WzAsmPl7QItCU7WIjKgrCgtwkLo4wXBxgRmZ++8dLE4nAzMC7Uvv7/Iec95zDzJdzzsy8BwWICIR0NuHT3gHyx0RhES4oLMIFhUW4oLAIFxQW4YLCIlxQWIQLCotwQWERLigswgWFRbigsAgXFBbhgsIiXFBYhAsKi3BBYREuKCzCBYVFuKCwC…	7.0	0.6233620047569275	2.5254108905792236	2.9978814125061035	0	4	440.0725303720001	0.05263157894736842	-3.44	176.74955215118598	0	0	0	0	2	2	4	0	0	9	1	7
206	CS(=O)(=O)Nc1ccc(-c2ccnc(Oc3ccc(-n4cnnn4)cc3)n2)cc1	6.6199707776630925	1	0.0027397260273972603	<img data-content="rdkit/molecule" src="data:image/png;base64,iVBORw0KGgoAAAANSUhEUgAAAMgAAADICAIAAAAiOjnJAAAABmJLR0QA/wD/AP+gvaeTAAAWmElEQVR4nO3de1yMaf8H8O9MTdNBpLAST5QcnkWR3RwW69TazWuzTk+8HEMharV6sizrkMrDruRU8dKyaOnltNazCB1IxWiTJGpU2pHOymQ6zvf3xz1mQ4c5dNE+v+/75Y9M93WY6TPX3Pd1X/c9PEQEQlob/313gPxvomARJihYhAkKFmGCgkWYoGARJihYhAkKFmGCgkWYoGARJihYhAkKFmGCgkWYoGARJihYhAkKFmGCgkWYoGARJihYhAkKFmGCgkWYo…	7.0	0.7111964821815491	3.2414402961730957	3.97843599319458	0	4	409.09570834000016	0.05555555555555555	-3.8600000000000003	165.81454367517196	0	0	0	0	2	2	4	0	0	9	1	6
207	CS(=O)(=O)Nc1ccc(Sc2ccnc(-c3ccc(-n4ccnn4)cc3)n2)cc1	6.684634508374944	1	0.0027397260273972603	<img data-content="rdkit/molecule" src="data:image/png;base64,iVBORw0KGgoAAAANSUhEUgAAAMgAAADICAIAAAAiOjnJAAAABmJLR0QA/wD/AP+gvaeTAAAWsElEQVR4nO3ceVhTV/oH8DckhE0R1GKtu5Wq1T4uWIVBGcGIUm2rtbVqx60qWqy4oYxSxVoVpLai9NHRoeOCWgQtahF4QJCtQmogiljEBSqyCMoWCEtI8v7+uDSlCGTBM9rfvJ+HPzCec3LC/ebee5aEh4hAyPNm9KI7QP5/omARJihYhAkKFmGCgkWYoGARJihYhAkKFmGCgkWYoGARJihYhAkKFmGCgkWYoGARJihYhAkKFmGCgkWYoGARJihYhAkKFmGCg…	7.0	0.6235840320587158	3.603734254837036	4.478009223937988	0	4	424.0776157520001	0.05263157894736842	-3.2399999999999998	171.63600692167913	0	0	0	0	2	2	4	0	0	8	1	6
208	CS(=O)(=O)Nc1ccc(-c2ccnc(-c3ccc(-n4cnnn4)cc3)n2)cc1	6.737039525090034	1	0.0027397260273972603	<img data-content="rdkit/molecule" src="data:image/png;base64,iVBORw0KGgoAAAANSUhEUgAAAMgAAADICAIAAAAiOjnJAAAABmJLR0QA/wD/AP+gvaeTAAAWd0lEQVR4nO2de1iUZfrHvzMMIydPICIHFxIJT+vZX66AgrnWmkbq0pYrunWto2RLB/UadfNwbVZ42ba4e1VCdhmtbonkrrqWiqJraCqOpqSmpaJCmMhBYZgBZub+/fFMEyLiMDOPM9b9+Qvfwz338/qZ533mfZ+DgojAMK5G6e4EmJ8mLBYjBRaLkQKLxUiBxWKkwGIxUmCxGCmwWIwUWCxGCiwWIwUWi5ECi8VIgcVipMBiMVJgsRgpsFiMFFgsRgosFiMFF…	7.0	0.5919488668441772	3.050396203994751	3.4142303466796875	0	4	393.1007937200001	0.05555555555555555	-3.66	160.70099844566508	0	0	0	0	2	2	4	0	0	8	1	5
209	CS(=O)(=O)Nc1ccc(-c2cncc(-c3ccc(-n4ccnn4)cc3)n2)cc1	6.913872688857489	1	0.0027397260273972603	<img data-content="rdkit/molecule" src="data:image/png;base64,iVBORw0KGgoAAAANSUhEUgAAAMgAAADICAIAAAAiOjnJAAAABmJLR0QA/wD/AP+gvaeTAAAWo0lEQVR4nO2de1RU19XA9wzDywF5CIIIPlDwhULAqFVEIFhty6emWcRHQ7SpkqRVSI12rEtLomkgdoUCK5FM1C9qQ7M61cagjbGjaAYQXwhUDRLxU5CooDAwiDMMM7O/Pw6ZIEGcGe6RMdm/v+J97Lvv5Zcz5967z7kiRASCEBrxQCdA/DAhsQgukFgEF0gsggskFsEFEovgAolFcIHEIrhAYhFcILEILpBYBBdILIILJBbBBRKL4AKJRXCBxCK4QGIRXCCxC…	7.0	0.5938795208930969	3.06732439994812	3.3017210960388184	0	4	392.10554475200007	0.05263157894736842	-3.5899999999999994	161.51289689631383	0	0	0	0	2	2	4	0	0	7	1	5
210	CS(=O)(=O)Nc1ccc(-c2cccc(Nc3ccc(-n4ccnn4)cc3)n2)cc1	7.28685400813729	1	0.0027397260273972603	<img data-content="rdkit/molecule" src="data:image/png;base64,iVBORw0KGgoAAAANSUhEUgAAAMgAAADICAIAAAAiOjnJAAAABmJLR0QA/wD/AP+gvaeTAAAWuklEQVR4nO3deVAUVx4H8N8M1zCghqCAixgFEw1YQCSJB1nBiFcgUbxgPVNEWTEq3ph4oFEUYzS4XrBQugQVwXCEEBchckQWjBlQ4hWD3Mh9DojAMPPbP5oQRcChhxfJ7u9TloVMv4Pi292vX79uBYgIhPQ14YvuAPnfRMEiTFCwCBMULMIEBYswQcEiTFCwCBMULMIEBYswQcEiTFCwCBMULMIEBYswQcEiTFCwCBMULMIEBYswQcEiTFCwCBMULMIEBYswQ…	7.0	0.6131902933120728	3.54607892036438	3.7456345558166504	0	4	406.1211948160001	0.05	-3.7199999999999998	167.8431110989754	0	0	0	0	2	2	4	0	0	7	2	6
211	CS(=O)(=O)Nc1ccc(-c2cccc(Oc3ccc(-n4ccnn4)cc3)n2)cc1	7.359314379951116	1	0.0027397260273972603	<img data-content="rdkit/molecule" src="data:image/png;base64,iVBORw0KGgoAAAANSUhEUgAAAMgAAADICAIAAAAiOjnJAAAABmJLR0QA/wD/AP+gvaeTAAAWdElEQVR4nO3deVxU5f4H8O8M2zAgSsjiRUzB0sCXkFQudAUTTZNSc4Hr/iLhiqm4hpaKpqOoWZgbXPnZRUlEY9HIFJIlCVIHlAy9huxcEJEdERhmvr8/zkSKMA5n5lHqft+vXr0MzrMQn3PmeZ7znKMAEYEQbRM+7w6QvyYKFmGCgkWYoGARJihYhAkKFmGCgkWYoGARJihYhAkKFmGCgkWYoGARJihYhAkKFmGCgkWYoGARJihYhAkKFmGCgkWYoGARJihYh…	7.0	0.6023451685905457	4.0426411628723145	4.539242267608643	0	4	407.1052104040001	0.05	-3.7199999999999998	167.40679414487425	0	0	0	0	2	2	4	0	0	7	1	6
212	NC(=O)c1cccc(-c2[nH]cnc3c(Nc4ccccc4Cl)ccc23)c1	7.010318079437943	1	0.3333333333333333	<img data-content="rdkit/molecule" src="data:image/png;base64,iVBORw0KGgoAAAANSUhEUgAAAMgAAADICAIAAAAiOjnJAAAABmJLR0QA/wD/AP+gvaeTAAAZgklEQVR4nO2daVRT19qA3wTCKDIpFlAcW1HAAYcPRbROt2rjgNWKXtNS6ULa5Y21V8WuXm+caq3Ya6xW61UrUOrsUlGxKloUZ0GkAiICKlMYInMCBJL9/diapiABwtkC1/f5wQqHc96zE57see/DI4QAgnANv60TgPxvgmIhTECxECagWAgTUCyECSgWwgQUC2ECioUwAcVCmIBiIUxAsRAmoFgIE1AshAkoFsIEFAthAoqFMAHFQpiAYiFMQLEQJqBYCBNQL…	7.0	0.6381628513336182	3.995589017868042	2.9884705543518066	0	4	362.09343878000004	0.0	-3.309999999999999	154.73000234172824	1	1	2	1	2	0	2	0	0	3	3	4
213	NC(=O)c1cccc(-c2[nH]nc3cc(Nc3ccccc3Cl)ccc23)c1	13.343828919949162	1	0.3333333333333333	<img data-content="rdkit/molecule" src="data:image/png;base64,iVBORw0KGgoAAAANSUhEUgAAAMgAAADICAIAAAAiOjnJAAAABmJLR0QA/wD/AP+gvaeTAAAd80lEQVR4nO2deUAU1PbHzywMA4i4IiSKLCrg8kjCXXEBjcLcwB0rszHTH0bWm+cvnyiWjtYrXFLRyocZvaCU3OqFQIYrgksgsjiCsiMQ+zDMcn5/XJz4oSKz3BnI+/lrHGfOPTN8595zl3MuBxGBwTA0XFM7wPhrwoTFoAITFoMKTFgMKjBhMajAhMWgAhMWgwpMWAwqMGExqMCExaACExaDCkxYDCowYTGowITFoAITFoMKTFgMKjBhMajAhMWgAhMWgwpMW…	7.0	0.5206761956214905	2.3366942405700684	2.8997416496276855	0	5	362.09343878000004	0.0	-3.3099999999999987	153.72773838870845	0	2	2	1	1	2	3	0	4	2	3	2
214	COc1ccc(CNc2nc3cc(/C(C#N)=C3\Nc3ccccc3Cl)n2)cc1	15.466052345446343	1	0.09090909090909091	<img data-content="rdkit/molecule" src="data:image/png;base64,iVBORw0KGgoAAAANSUhEUgAAAMgAAADICAIAAAAiOjnJAAAABmJLR0QA/wD/AP+gvaeTAAAZaklEQVR4nO3daVSTZ9oH8CvsCSKKe0UBN0BcEFyhYEFcQNtprXjU44JYkXGBcXnF1mmZalU87WjtWBWdWpdWR6gbiqdKXNCKVFGoCiqgsq8CCWBIAuF6P9w2RaqY5OEhQK/f8UMIeW6u4J9nu5cIEBEIaW4G+i6AtE8ULMILChbhBQWL8IKCRXhBwSK8oGARXlCwCC8oWIQXFCzCCwoW4QUFi/CCgkV4QcEivKBgEV5QsAgvKFiEFxQswgsKFuEFBYvwgoJFe…	7.0	0.7681315541267395	3.6084370613098145	2.5131702423095703	0	4	389.10433781200004	0.09523809523809523	-3.559999999999999	167.02327938486096	1	0	1	0	2	1	3	0	2	6	2	6
215	OCC(Nc1cc(-c2cc(NC(c2)cc(F)cc2)o2)ccn1)[C@H]1CCOC1	16.73115753115107	1	0.1	<img data-content="rdkit/molecule" src="data:image/png;base64,iVBORw0KGgoAAAANSUhEUgAAAMgAAADICAIAAAAiOjnJAAAABmJLR0QA/wD/AP+gvaeTAAAZ90lEQVR4nO2dd1iUV9bAz8wA0hUFsaAUywpixdhQUFdXgyiiYW0hxO5qQIwxZBPjrPtpAsaChUTM+iSj2awiiUpiiy0yFlQ0ErBtEFGkV0HKADPn++PiZJYyTruUeH5Pnjwj3jnvnfHH+9733HvPK0BEIAhDI2zpDhB/TEgsggskFsEFEovgAolFcIHEIrhAYhFcILEILpBYBBdILIILJBbBBRKL4AKJRXCBxCK4QGIRXCCxCC6QWAQXSCyCCyQWwQUSi+ACi…	7.0	0.7681315541267395	3.6084370613098145	2.5131702423095703	0	4	371.164519784	0.35	-2.64	156.63586120842	0	3	3	0	0	1	1	3	2	6	3	5
216	OCC(Nc1cc(-c2cc(NC(=O)c(CF)cc2)o1)ccn1)[C@H]1C1OC1	18.47749774031535	1	0.1	<img data-content="rdkit/molecule" src="data:image/png;base64,iVBORw0KGgoAAAANSUhEUgAAAMgAAADICAIAAAAiOjnJAAAABmJLR0QA/wD/AP+gvaeTAAAad0lEQVR4nO2deVhTV9rA34RAIGxCLbIIVaw6op1WEUWwrliXwV3U9gE7too74wpuHVxaTW3VWHU+UKdIdarFBYxSF3AbdGZUXLC4IoqCUFQ2IciS5P3+OGmkagMk9wC27+/p0ye9JO859/aXc8895z0nIkQEghAacWNXgPh9QmIRXCCxCC6QWAQXSCyCCyQWwQUSi+ACiUVwgcQiuEBiEVwgsQgukFgEF0gsggskFsEFEovgAolFcIHEIrhAYhFcILEILpBYB…	7.0	0.6381628513336182	3.995589017868042	2.9884705543518066	0	4	359.128134276	0.3333333333333333	-2.7100000000000004	148.81535576478967	0	4	4	1	0	0	0	3	4	6	3	3
217	OCC(Nc1cc(-c2cc(NC(O)ccc(F)cc2)o1)ccn1)[C@H]1C1OC1	19.34975062933079	1	0.1	<img data-content="rdkit/molecule" src="data:image/png;base64,iVBORw0KGgoAAAANSUhEUgAAAMgAAADICAIAAAAiOjnJAAAABmJLR0QA/wD/AP+gvaeTAAAdL0lEQVR4nO2daVxUR9aHTzc0OygwAQkiDSggq4qgiAsiblHRaMCowYALjmbS45JIYhxIdMZhohKM2xDjQoKoaNTAuMRtElSYGFBERCHshsUFlF3o5bwfCju8LkD3vYUQ6/nxobtv33PqXv5dVfdU1SkBIgKDwTfCl10Axh8TJiwGFZiwGFRgwmJQgQmLQQUmLAYVmLAYVGDCYlCBCYtBBSYsBhWYsBhUYMJiUIEJi0EFJiwGFZiwGFRgwmJQgQmLQQUmLAYVm…	7.0	0.5206761956214905	2.3366942405700684	2.8997416496276855	0	4	373.14378433999997	0.3157894736842105	-2.68	155.1234064991543	0	4	4	0	0	0	0	4	4	7	4	2
218	OCC(Nc1cc(-c2cc(C(=O)ccc(F)cc2)c1)c1=O)[C@H]1C1OC1	20.951817981552903	1	0.1	<img data-content="rdkit/molecule" src="data:image/png;base64,iVBORw0KGgoAAAANSUhEUgAAAMgAAADICAIAAAAiOjnJAAAABmJLR0QA/wD/AP+gvaeTAAAfCElEQVR4nO2deUCTR/rHvwkB5BYqVkQQEVHxAEWlCnYrXi1Sdal4FKG0KHbXitvLuFaJ3XUta1mlla3CVrt0tVZc9bfBeqFtFbWtBtGKJ3hxiSAabggk8/tjNLKoGJJ3krQ7n7/yvrx55iH5ZuaZmWdmRIQQcDhCIza1A5xfJ1xYHCZwYXGYwIXFYQIXFocJXFgcJnBhcZjAhcVhAhcWhwlcWBwmcGFxmMCFxWECFxaHCVxYHCZwYXGYwIXFYQIXFocJXFgcJ…	7.0	0.5932312607765198	3.250153064727783	2.6802754402160645	0	4	341.106336212	0.2631578947368421	-2.57	143.09348704807076	2	2	4	0	0	0	0	3	4	5	2	2
219	OCC(Nc1cc(-c2cc(C(=O)ccc(F)cc2)o1)ccn1)[C@H]1C1OC1	21.209831713042444	3	0.3	<img data-content="rdkit/molecule" src="data:image/png;base64,iVBORw0KGgoAAAANSUhEUgAAAMgAAADICAIAAAAiOjnJAAAABmJLR0QA/wD/AP+gvaeTAAAbq0lEQVR4nO2deVhTx9rA3ySEfVVEsCK4VBEUtailBbVKtFpQqS22XkDr9YJQC7hetIi43FrUXsUFK9ryibtR24qgVbqoSNGC+FgWBVkUFEUQDTsh5P3+GJpSUQLJGRbv/B4fnxNIZobkl5k575l5Dw8RgcHgGn5nN4DxasLEYlCBicWgAhOLQQUmFoMKTCwGFZhYDCowsRhUYGIxqMDEYlCBicWgAhOLQQUmFoMKTCwGFZhYDCowsRhUYGIxqMDEYlCBicWgA…	7.0	0.6353150606155396	4.542409420013428	3.856266498565674	0	4	356.117235244	0.2631578947368421	-2.77	148.940832663394	1	3	4	0	0	0	0	3	4	6	2	2
220	OCC(Nc1cc(-c2cc(c(=O)ccc(F)cc2)o1)ccn1)[C@H]1C1OC1	21.209831713042444	1	0.1	<img data-content="rdkit/molecule" src="data:image/png;base64,iVBORw0KGgoAAAANSUhEUgAAAMgAAADICAIAAAAiOjnJAAAABmJLR0QA/wD/AP+gvaeTAAAbq0lEQVR4nO2deVhTx9rA3ySEfVVEsCK4VBEUtailBbVKtFpQqS22XkDr9YJQC7hetIi43FrUXsUFK9ryibtR24qgVbqoSNGC+FgWBVkUFEUQDTsh5P3+GJpSUQLJGRbv/B4fnxNIZobkl5k575l5Dw8RgcHgGn5nN4DxasLEYlCBicWgAhOLQQUmFoMKTCwGFZhYDCowsRhUYGIxqMDEYlCBicWgAhOLQQUmFoMKTCwGFZhYDCowsRhUYGIxqMDEYlCBicWgA…	7.0	0.6326626539230347	4.30823278427124	4.065316200256348	0	4	356.117235244	0.2631578947368421	-2.77	148.940832663394	1	3	4	0	0	0	0	3	4	6	2	2
221	OCC(Nc1cc(-c2cc(c(=O)ccc(F)cc2)o1)ccn1)[C@H]1C1CO1	21.209831713042444	1	0.1	<img data-content="rdkit/molecule" src="data:image/png;base64,iVBORw0KGgoAAAANSUhEUgAAAMgAAADICAIAAAAiOjnJAAAABmJLR0QA/wD/AP+gvaeTAAAb6klEQVR4nO2deVyTx9aATxIJiwjIooWqKCoiIC6IG1qXQsVbVLyt1SoRtVz0u1qqdaFaLa6VVmuDVitet1yrtdS6RFzRuosILlUWURahICgBIQpZSHK+PwbjzpZ3WLzz/PwjhGRmIk/emTkzc14eIgKDwTX8hm4A4+2EicWgAhOLQQUmFoMKTCwGFZhYDCowsRhUYGIxqMDEYlCBicWgAhOLQQUmFoMKTCwGFZhYDCowsRhUYGIxqMDEYlCBicWgAhOLQQUmF…	7.0	0.7615569829940796	4.9540581703186035	3.8529934883117676	0	4	356.117235244	0.2631578947368421	-2.77	148.940832663394	1	3	4	0	0	0	0	3	4	6	2	2
222	OCC(Nc1cc(-c2cc(NC(=O)CC(F)cc2)c1)ccn1)[C@H]1C1OC1	21.674409666794904	1	0.1	<img data-content="rdkit/molecule" src="data:image/png;base64,iVBORw0KGgoAAAANSUhEUgAAAMgAAADICAIAAAAiOjnJAAAABmJLR0QA/wD/AP+gvaeTAAAbg0lEQVR4nO2de1RU1f7AvwdmYERAUSRRQcXBBxpGVBTiG8WLXF1mlJXQ9QHRzxoxNUzTIZ9gJWNKhl5vUWY1aplWaoiPMGUhsFBQAXkpoiiKPOLNzPf3x8aJqwkzzNmA3u9ntVozcGbvfeQze5+99/d8j4CIQBBiY9LRDSAeT0gsggskFsEFEovgAolFcIHEIrhAYhFcILEILpBYBBdILIILJBbBBRKL4AKJRXCBxCK4QGIRXCCxCC6QWAQXSCyCCyQWwQUSi…	7.0	0.7718672752380371	2.951596736907959	1.9355297088623047	0	4	357.14886972	0.3684210526315789	-2.51	150.0667526496794	1	3	4	1	0	0	0	4	4	5	3	2
223	OCC(Nc1cc(-c2ccnc(Nc3ccc(F)cc3)c2)ccn1)[C@@H]1COCO1	6.267617277673405	2	0.08	<img data-content="rdkit/molecule" src="data:image/png;base64,iVBORw0KGgoAAAANSUhEUgAAAMgAAADICAIAAAAiOjnJAAAABmJLR0QA/wD/AP+gvaeTAAAWTUlEQVR4nO3de1yUVf4H8O9w0RExAVG8gBeKxUBaCzIVBKzR2JAsDaQIFVG8pNBGLr7Wn2LLK3e8rRKGYTfvJqymKOsaBiaEiEDc5LqjIAoCpiEoyly+vz+OPSEmzMwzB3X3+375h69xznnOPPOZ5zzPOed5lCAiEGJoRo+6AeS/EwWLcEHBIlxQsAgXFCzCBQWLcEHBIlxQsAgXFCzCBQWLcEHBIlxQsAgXFCzCBQWLcEHBIlxQsAgXFCzCBQWLcEHBIlxQs…	7.0	0.7681315541267395	3.6084370613098145	2.5131702423095703	0	4	396.159768752	0.23809523809523808	-3.0699999999999994	167.09035089332397	0	1	1	0	1	2	3	2	0	7	3	7
224	OCC(Nc1cc(-c2ccnc(Oc3ccc(F)cc3)c2)ccn1)[C@@H]1CCOC1	6.439194354495615	3	0.12	<img data-content="rdkit/molecule" src="data:image/png;base64,iVBORw0KGgoAAAANSUhEUgAAAMgAAADICAIAAAAiOjnJAAAABmJLR0QA/wD/AP+gvaeTAAAVZ0lEQVR4nO3deVxU5RoH8GcGGHYE8cpAuKKiiFGQqCG4oFwtSFzmRiqZn6vTcm0svWrppztafgr8mA2oGS63JsM+AZIQuaKJiGggBiS4QWBsIYKIECPMPPePN0euC872iuLz/cuGOe88w/w4c877PuckQEQgxNSEXV0A6Z4oWIQLChbhgoJFuKBgES4oWIQLChbhgoJFuKBgES4oWIQLChbhgoJFuKBgES4oWIQLChbhgoJFuKBgES4oWIQLChbhgoJFuKBgE…	7.0	0.6381628513336182	3.995589017868042	2.9884705543518066	0	4	395.164519784	0.2727272727272727	-3.0299999999999994	167.90543082411256	0	1	1	0	1	2	3	2	0	6	2	7
225	OCC(Nc1cc(-c2ccnc(-c3ccc(F)cc3)c2)ccn1)[C@@H]1CCOC1	6.682318086048468	2	0.08	<img data-content="rdkit/molecule" src="data:image/png;base64,iVBORw0KGgoAAAANSUhEUgAAAMgAAADICAIAAAAiOjnJAAAABmJLR0QA/wD/AP+gvaeTAAAVFklEQVR4nO2daVRT59aAdwIBZFAEZaGiTI5MKtYqUos41KHUTmJd9iIOFW3vFXvr0nDr7cLailG7XFj5UZyWQ1srVbRorUpxojhQRUCkoiKIIIOAUAhgQrK/Hy/Nx2WIGc4L0e7nVxaes89O8uSdzn6PIkQEghAacXcnQLyYkFgEF0gsggskFsEFEovgAolFcIHEIrhAYhFcILEILpBYBBdILIILJBbBBRKL4AKJRXCBxCK4QGIRXCCxCC6QWAQXSCyCCyQWw…	7.0	0.5206761956214905	2.3366942405700684	2.8997416496276855	0	4	379.16960516399996	0.2727272727272727	-2.8299999999999996	162.79188559460567	0	1	1	0	1	2	3	2	0	5	2	6
226	OCC(Nc1cc(-c2ccnc(-c3ccc(F)cc3)c2)ccn1)[C@@H]1COCO1	6.926034023753626	2	0.08	<img data-content="rdkit/molecule" src="data:image/png;base64,iVBORw0KGgoAAAANSUhEUgAAAMgAAADICAIAAAAiOjnJAAAABmJLR0QA/wD/AP+gvaeTAAAV1ElEQVR4nO2de1SU1drAn5lhEBHxwgygoSAIlSKKSJq3jHSVptaXomZN5iXUJPw667TG4znH0dPKUPMcIm9keQRPdaJsEeXSskwBTQtEQQgvQQgalyEBYYaBmXm+Pza9zQc6DvO+m4s+v+UfCO8888D85tmXd+89MkQEgpAaeVcnQNydkFgEF0gsggskFsEFEovgAolFcIHEIrhAYhFcILEILpBYBBdILIILJBbBBRKL4AKJRXCBxCK4QGIRXCCxCC6QWAQXS…	7.0	0.5932312607765198	3.250153064727783	2.6802754402160645	0	4	381.14886971999994	0.23809523809523808	-2.8699999999999997	161.54048870971593	0	1	1	0	1	2	3	2	0	6	2	6
227	OCC(Nc1cc(-c2ccnc(-c3ccc(F)cc3)c2)ccn1)[C@@H]1COCC1	8.003223388362192	3	0.12	<img data-content="rdkit/molecule" src="data:image/png;base64,iVBORw0KGgoAAAANSUhEUgAAAMgAAADICAIAAAAiOjnJAAAABmJLR0QA/wD/AP+gvaeTAAAVTUlEQVR4nO2de1RU1RrAv5mRh4O8RHxQJAppCzVXZWbgI+36SLF8kSuT1LtqNCsFl91ZLDOslUQPcjRfo90Si9IxpSbTm0GPpeWTSEURnAFEGJ6CwshrmPnuHzvPnYuCw5yzYbTv94cLZ8755ps5v9lnn72/fUaGiEAQUiPv6gSIuxMSi+ACiUVwgcQiuEBiEVwgsQgukFgEF0gsggskFsEFEovgAolFcIHEIrhAYhFcILEILpBYBBdILIILJBbBBRKL4AKJR…	7.0	0.6353150606155396	4.542409420013428	3.856266498565674	0	4	379.16960516399996	0.2727272727272727	-2.8299999999999996	162.79188559460567	0	1	1	0	1	2	3	2	0	5	2	6
228	OCC(Nc1cc(-c2ccnc(Oc3ccc(F)cc3)c2)ccn1)[C@@H]1COC1	9.276305867172253	1	0.04	<img data-content="rdkit/molecule" src="data:image/png;base64,iVBORw0KGgoAAAANSUhEUgAAAMgAAADICAIAAAAiOjnJAAAABmJLR0QA/wD/AP+gvaeTAAAVVElEQVR4nO3de1TT5/0H8HcAG0S5iDeEn0LB4G3iNHJAkZ92xWN3pB6ZRbs6sG4azjoXcbpSSzVT2wlnrifoPEjVTpiXCXUe4IdbxZZxKKVqgvcqhItCBUTlqgICeX5/PJqhAglJHnT4ef0FmO8nT8g738vzfL4oYYyBEGuzed4DIAMTBYsIQcEiQlCwiBAULCIEBYsIQcEiQlCwiBAULCIEBYsIQcEiQlCwiBAULCIEBYsIQcEiQlCwiBAULCIEBYsIQcEiQ…	7.0	0.6326626539230347	4.30823278427124	4.065316200256348	0	4	381.14886972	0.23809523809523808	-3.0299999999999994	161.54048870971593	0	1	1	0	1	2	3	1	0	6	2	7
229	O/C(Nc1cc(-c2ccnc(Oc3ccc(F)cc3)c2)ccn1)[C@@H]1CCOC1	13.049537032201043	1	0.04	<img data-content="rdkit/molecule" src="data:image/png;base64,iVBORw0KGgoAAAANSUhEUgAAAMgAAADICAIAAAAiOjnJAAAABmJLR0QA/wD/AP+gvaeTAAAVUElEQVR4nO3deVRTVx4H8F8SJGyiIFJqcQDtuGAHRVSqoB1KHZYJdhRT7XF0DraDS0tK9bS0tZKeumEPncYWa9XRGhmnFdyJU2ZAAdkEImi1WheWogWECFa2JCS588fVHIqCyQvXWPx9/opJ7s19vG/efcvvRR4hBBDqb3xrDwANTBgsxAQGCzGBwUJMYLAQExgsxAQGCzGBwUJMYLAQExgsxAQGCzGBwUJMYLAQExgsxAQGCzGBwUJMYLAQExgsxAQGCzGBw…	7.0	0.7615569829940796	4.9540581703186035	3.8529934883117676	0	4	381.14886972	0.23809523809523808	-3.0299999999999994	161.54048870971593	0	1	1	0	1	2	3	2	0	6	2	6
230	OCC(Nc1cc(-c2ccnc(Oc2ccc(F)cc2)c2)ccn1)[C@@H]1COCO1	13.35307938473557	2	0.08	<img data-content="rdkit/molecule" src="data:image/png;base64,iVBORw0KGgoAAAANSUhEUgAAAMgAAADICAIAAAAiOjnJAAAABmJLR0QA/wD/AP+gvaeTAAAbEklEQVR4nO2daVhT19bHVwiDMgkyqhQVUVGkSnFoiyOCU0HrgFoVp1ptbcVinxpbLNFbW+ljq6h1AAcuYK3VK96L7RUFR7wqKFqcUBFRCSCDmIBgCEnW+2FjGgEhw9kE+u7f4wfMOVl7nfBn7Z191lqHh4jAYHCNkaEdYPw9YcJiUIEJi0EFJiwGFZiwGFRgwmJQgQmLQQUmLAYVmLAYVGDCYlCBCYtBBSYsBhWYsBhUYMJiUIEJi0EFJiwGFZiwGFRgwmJQg…	7.0	0.7718672752380371	2.951596736907959	1.9355297088623047	0	4	397.14378433999997	0.23809523809523808	-3.0699999999999994	166.39474066984755	0	2	2	0	0	2	2	2	2	7	2	5
231	O/C(Nc1cc(-c2ccnc(-c3ccc(F)cc3)c2)ccn1)[C@@H]1COCO1	13.43777692596383	1	0.04	<img data-content="rdkit/molecule" src="data:image/png;base64,iVBORw0KGgoAAAANSUhEUgAAAMgAAADICAIAAAAiOjnJAAAABmJLR0QA/wD/AP+gvaeTAAAV8UlEQVR4nO3da1RTV9oH8CcRIkSuDiBakA5qrVgprVhArGMrjqsVLyMr2gJZzHIsdYQ3LdIO3to41VnFtbADlk4XtTpG7ThSLyPWeVW8jMgA+nKpgKIgCIIQBBHUyC3keT9sTFOskMvZivr8PsVwzpN9wp9z9jl7n6MIEYEQoYkfdwPI04mCRbigYBEuKFiECwoW4YKCRbigYBEuKFiECwoW4YKCRbigYBEuKFiECwoW4YKCRbigYBEuKFiECwoW4YKCRbigY…	7.0	0.6233620047569275	2.5254108905792236	2.9978814125061035	0	4	367.13321965599994	0.2	-2.8699999999999997	155.17554659531933	0	1	1	0	1	2	3	2	0	6	2	5
232	OCC(Nc1cc(-c2ccnc(-c2ccc(F)cc2)c2)ccn1)[C@@H]1COCO1	13.849897176572492	1	0.04	<img data-content="rdkit/molecule" src="data:image/png;base64,iVBORw0KGgoAAAANSUhEUgAAAMgAAADICAIAAAAiOjnJAAAABmJLR0QA/wD/AP+gvaeTAAAfQklEQVR4nO2de1yU1brHf3MBBgQUSVQUh4sYmRfE0sRbqWAalrVF8+jOFMNsG5p1orM1PV1sY5pRmkTpdoOgiWbmBVOMo2l5F01NDRBGQQQF4j7DMPOcPxZOpNxm5n1nBl3fD3/MLN5Z64H5zZr1rvWs35IQETgcoZFaOwDO/QkXFkcUuLA4osCFxREFLiyOKHBhcUSBC4sjClxYHFHgwuKIAhcWRxS4sDiiwIXFEQUuLI4ocGFxRIELiyMKXFgcUeDC4ogCF…	7.0	0.7111964821815491	3.2414402961730957	3.97843599319458	0	4	381.14886971999994	0.23809523809523808	-2.8699999999999997	160.90880390776528	1	1	2	0	0	2	2	2	0	6	2	5
233	O/C(Nc1cc(-c2ccc(COc3ccc(F)cc3)o2)ccn1)[C@@H]1COC1	13.887356352155651	1	0.04	<img data-content="rdkit/molecule" src="data:image/png;base64,iVBORw0KGgoAAAANSUhEUgAAAMgAAADICAIAAAAiOjnJAAAABmJLR0QA/wD/AP+gvaeTAAAYVklEQVR4nO3deVzU1f4/8NfMwLCDC2q5g4iikHoVU0m7hRVx1W4mbkmYy7jcRP1p8ctU1CKn1KJu95Gk3TTFaxS3xaUUSwK7bpCsMuzgjso6MMM2c75/fGzyAYHD8DkNA+/nXzp8Poc38vJ8tnPOR8IYAyFik5q7ANI5UbAIFxQswgUFi3BBwSJcULAIFxQswgUFi3BBwSJcULAIFxQswgUFi3BBwSJcULAIFxQswgUFi3BBwSJcULAIFxQswgUFi3BBwSJcU…	7.0	0.6235840320587158	3.603734254837036	4.478009223937988	0	4	370.132885308	0.25	-2.9	155.11516999284623	0	1	1	0	1	2	3	1	0	6	2	7
234	OCC(Nc1cc(-c2ccnc(-c2ccc(F)cc2)c2)ccn1)[C@@H]1COC1	15.052178259450406	1	0.04	<img data-content="rdkit/molecule" src="data:image/png;base64,iVBORw0KGgoAAAANSUhEUgAAAMgAAADICAIAAAAiOjnJAAAABmJLR0QA/wD/AP+gvaeTAAAfVUlEQVR4nO2deVjU1f7HP9+ZYVhkUVT2TTZZ1GtiLqihhktKJi4pKVo+qffKxa6VYZqPXbUkuyWiPckvl8hcINLcKsXUxCUNNBUGMDZZVXZBRpjl8/vj4DiyDLN8vzODntfDw8N8mTnnM/Ce8z3LZ2EQESgUtuEZ2gDKswkVFoUTqLAonECFReEEKiwKJ1BhUTiBCovCCVRYFE6gwqJwAhUWhROosCicQIVF4QQqLAonUGFROIEKi8IJVFgUTqDConACFRaFE…	7.0	0.5919488668441772	3.050396203994751	3.4142303466796875	0	4	365.15395509999996	0.23809523809523808	-2.8299999999999996	155.7952586782584	1	1	2	0	0	2	2	1	0	5	2	5
235	OCC(Nc1cc(-c2ccnc(-c3ccc(F)cc2)c3)ccn1)[C@@H]1COC1	18.189927160716834	1	0.04	<img data-content="rdkit/molecule" src="data:image/png;base64,iVBORw0KGgoAAAANSUhEUgAAAMgAAADICAIAAAAiOjnJAAAABmJLR0QA/wD/AP+gvaeTAAAZ1klEQVR4nO3deVSTV94H8B9JgEBQgSoIyhanWmhxtGg7QHFBOmJLrbVScaxrFautqH21jI4tWmda7HuUaK02vMfRtD2Ky7hAx6pxxm3UUreqiOPCIojIDklIQhLye/+4NI0WCSHPTYi9n+MfHHjyy418uc92731cEBEYhms8RzeAeTKxYDFUsGAxVLBgMVSwYDFUsGAxVLBgMVSwYDFUsGAxVLBgMVSwYDFUsGAxVLBgMVSwYDFUsGAxVLBgMVSwYDFUsGAxV…	7.0	0.5938795208930969	3.06732439994812	3.3017210960388184	0	4	365.15395509999996	0.23809523809523808	-2.8299999999999996	156.54311536337752	1	2	3	0	0	1	1	1	0	5	2	5
236	O/C(Nc1cc(-c2ccnc(Oc2ccc(F)cc2)c2)ccn1)[C@@H]1COCO1	18.368487850674803	1	0.04	<img data-content="rdkit/molecule" src="data:image/png;base64,iVBORw0KGgoAAAANSUhEUgAAAMgAAADICAIAAAAiOjnJAAAABmJLR0QA/wD/AP+gvaeTAAAavUlEQVR4nO3dd1hUV/oH8HeYoYOAvSAoRoqFSFBZewFXY0isYH5RbIlBg88YiD6YjS6rxidkjS7GguC6BjXoKrGgYmETg6AYY0lWQaOCIr1opE9x5v39cchkRAam3AOueT+Pf+Bw77ln4Mudc88951wRIgIhQjNr6wqQlxMFi3BBwSJcULAIFxQswgUFi3BBwSJcULAIFxQswgUFi3BBwSJcULAIFxQswgUFi3BBwSJcULAIFxQswgUFi3BBwSJcULAIFxQsw…	7.0	0.6131902933120728	3.54607892036438	3.7456345558166504	0	4	383.12813427599997	0.2	-3.0699999999999994	160.02979855545092	0	2	2	0	0	2	2	2	2	7	2	4
237	OCC(Nc1cc(-c2ccnc(-c2ccc(F)cc2)c2)ccn1)[C@@H]1COC1=O	18.88562850100231	1	0.04	<img data-content="rdkit/molecule" src="data:image/png;base64,iVBORw0KGgoAAAANSUhEUgAAAMgAAADICAIAAAAiOjnJAAAABmJLR0QA/wD/AP+gvaeTAAAgAElEQVR4nO2deVxTx9rHn4QkbLKKgCuKvC4UN1BEoyiuvYJLq7RqL2oVrbYV60pr9eJybWmlLb4uLaUbblVRSnMVq9YV8QqiCAKl+oILAiqKhAACWZ73j8FjZE9yThJwvh8+fjhDMvOAv8yZM/MsPEQECoVt+IY2gNI2ocKicAIVFoUTqLAonECFReEEKiwKJ1BhUTiBCovCCVRYFE6gwqJwAhUWhROosCicQIVF4QQqLAonUGFROIEKi8IJVFgUTqDConACF…	7.0	0.6023451685905457	4.0426411628723145	4.539242267608643	0	4	379.13321965599994	0.19047619047619047	-3.32	159.95678077830215	1	1	2	0	0	2	2	2	0	6	2	5
238	OCC(Nc1cc(-c2ccnc(Oc2ccc(F)cc3)oc3ccn1)[C@@H]1C)OC1	20.5665639967167	1	0.04	<img data-content="rdkit/molecule" src="data:image/png;base64,iVBORw0KGgoAAAANSUhEUgAAAMgAAADICAIAAAAiOjnJAAAABmJLR0QA/wD/AP+gvaeTAAAe8UlEQVR4nO2deVzU1frHP8O+KiiggrggCthPXNCuKeYSipmaS65XzeXmlqFlOpkZJmamaag3vbxMbqgZoeFSmOaOuICkuCCIigIqu+wgzDDP748DI1eFYJjzHcjzfvXq9WXm+z3nmfEzZ3nOc54jIyIIBNpGT9cGCP6eCGEJuCCEJeCCEJaAC0JYAi4IYQm4IIQl4IIQloALQlgCLghhCbgghCXgghCWgAtCWAIuCGEJuCCEJeCCEJaAC0JYAi4IYQm4IIQl4…	7.0	0.5665995478630066	4.200035572052002	5.049812316894531	0	4	397.14378433999997	0.23809523809523808	-3.2299999999999995	165.4455089455867	0	3	3	0	0	1	1	2	6	7	2	1
239	OCC(Nc1cc(-c2ccnc(Oc2ccc(F)cc2)sc2ccn1)[C@@H]1C)OC1	20.828682889620467	1	0.04	<img data-content="rdkit/molecule" src="data:image/png;base64,iVBORw0KGgoAAAANSUhEUgAAAMgAAADICAIAAAAiOjnJAAAABmJLR0QA/wD/AP+gvaeTAAAflElEQVR4nO2deVhTx/rHvwlhDSgooIKgAgroLS6odaFVLIq1at23q5bqrVst2lqN1raoWOtWC9rq5VH5ibaWIsWlWrVaVMQN4y6CqCi4sAbCFiAJmd8fA5ErSiHknECdz9OnzyE5Z+ZN/GaWd955R0AIAYOhb4SGNoDxz4QJi8EJTFgMTmDCYnACExaDE5iwGJzAhMXgBCYsBicwYTE4gQmLwQlMWAxOYMJicAITFoMTmLAYnMCExeAEJiwGJzBhMTiBCYvBC…	7.0	0.6833102107048035	3.3402700424194336	2.29580020904541	0	4	413.12094072	0.23809523809523808	-2.809999999999999	170.29154295192137	0	3	3	0	0	1	1	2	6	7	2	1
240	Cl/Nc1nccc(-c2c(-c3ccc(F)cc3)nc3n2[C@H](CO)CC3)n1	16.575718012544723	1	0.08333333333333333	<img data-content="rdkit/molecule" src="data:image/png;base64,iVBORw0KGgoAAAANSUhEUgAAAMgAAADICAIAAAAiOjnJAAAABmJLR0QA/wD/AP+gvaeTAAAfz0lEQVR4nO2deVxU5ffHzyww7AOoICAuYGQssaUiIJaOGopLiaL+JMsSzK3NzMqttK9o3xQtVHIh0dQoJUW/GouKoIhgbmyaGKDIIrIM68DMnN8fD41EiMDcO5fkeb988Zp75845546feZ7nnmfjISJQKEzD5zoAyrMJFRaFFaiwKKxAhUVhBSosCitQYVFYgQqLwgpUWBRWoMKisAIVFoUVqLAorECFRWEFKiwKK1BhUViBCovCClRYFFagwqKwAhUWhRWos…	7.0	0.7681315541267395	3.6084370613098145	2.5131702423095703	0	4	359.094916	0.23529411764705882	-2.5100000000000002	148.00217308429634	0	1	1	0	1	2	3	1	0	6	2	4
241	ClC/c1nccc(-c2c(-c3ccc(F)cc3)nc3n2[C@H](CO)CC3)n1	16.96669680800898	1	0.08333333333333333	<img data-content="rdkit/molecule" src="data:image/png;base64,iVBORw0KGgoAAAANSUhEUgAAAMgAAADICAIAAAAiOjnJAAAABmJLR0QA/wD/AP+gvaeTAAAfU0lEQVR4nO2deVxU1fvHn1lgBhgYQAUBcQFFY1GBQgXF0lFDcSkR1C9kWYK5lWXlt9xK+4b2LdG+qLiRS2qYkqJpgBqCGoq5sKk/MUCRRZaZYR2Yuef3x6GREBGYe+aSnPcfvmbu3Hme544fznPuc8/CQwgBhcI2fK4DoDyfUGFRiECFRSECFRaFCFRYFCJQYVGIQIVFIQIVFoUIVFgUIlBhUYhAhUUhAhUWhQhUWBQiUGFRiECFRSECFRaFCFRYFCJQYVGIQ…	7.0	0.6381628513336182	3.995589017868042	2.9884705543518066	0	4	358.099667032	0.2777777777777778	-2.3100000000000005	148.7055821825319	0	1	1	0	1	2	3	1	0	5	1	4
242	ClCNc1nccc(-c2c(-c3ccc(F)cc3)nc3n2[C@H](CO)CC3)n1	17.111254906003435	4	0.3333333333333333	<img data-content="rdkit/molecule" src="data:image/png;base64,iVBORw0KGgoAAAANSUhEUgAAAMgAAADICAIAAAAiOjnJAAAABmJLR0QA/wD/AP+gvaeTAAAgAElEQVR4nO2deViUVfvHv88MwzZsKnuiaeKCqAiKGmhqqOgPl3J529DKMrGi7NXMywoxKxMzXkV9NVHJMrVFk9xSRAFzxw0RBQxFBAYEBAaYGWbO749DI6EQMM+ZId/zufhjnmfmuc89+p2z3uc+AiEEHI7YSEztAOfRhAuLwwQuLA4TuLA4TODC4jCBC4vDBC4sDhO4sDhM4MLiMIELi8MELiwOE7iwOEzgwuIwgQuLwwQuLA4TuLA4TODC4jCBC4vDBC4sD…	7.0	0.5206761956214905	2.3366942405700684	2.8997416496276855	0	4	373.110566064	0.2777777777777778	-2.5100000000000002	154.25544436613993	0	1	1	0	1	2	3	1	0	6	2	5
243	ClCOc1nccc(-c2c(-c3ccc(F)cc3)nc3n2[C@H](CO)CC3)n1	17.35882961949871	2	0.16666666666666666	<img data-content="rdkit/molecule" src="data:image/png;base64,iVBORw0KGgoAAAANSUhEUgAAAMgAAADICAIAAAAiOjnJAAAABmJLR0QA/wD/AP+gvaeTAAAgAElEQVR4nO2deVxUVf/HPzPDsA2byp5oLrggKojiApoaKhruy2MLWlkmWvzSNPNlhZCWD5jxmMvjgkqWqZWauCuigI8LihshJCqKCIwICAw4M8yc3x+HRkIkYO6ZITvvF3/ce+fe7/mOfuacc8/y/YoIIeBwhEZsbAc4zydcWBwmcGFxmMCFxWECFxaHCVxYHCZwYXGYwIXFYQIXFocJXFgcJnBhcZjAhcVhAhcWhwlcWBwmcGFxmMCFxWECFxaHCVxYHCZwY…	7.0	0.5932312607765198	3.250153064727783	2.6802754402160645	0	4	374.09458165200004	0.2777777777777778	-2.5100000000000002	153.81912741203877	0	1	1	0	1	2	3	1	0	6	1	5
244	ClCNc1nccc(-c2C(-c3ccc(F)cc3)nc3c2[C@H](CO)CC3)n1	17.98419262213797	1	0.08333333333333333	<img data-content="rdkit/molecule" src="data:image/png;base64,iVBORw0KGgoAAAANSUhEUgAAAMgAAADICAIAAAAiOjnJAAAABmJLR0QA/wD/AP+gvaeTAAAgAElEQVR4nO2de3hM1/rHvzOTyW1yQXMnrokQQQhBE0pLhROqbuf0kvi1NBU0jp6oemiD0ipKSnBcgtSpoloqRV0iSNSdIHISSRARiSQykcwkmcxl/f5YOnIiIsnsNZPq+jz5Y8+e2e96h++svfa73vUuESEEHI7QiE3tAOfFhAuLwwQuLA4TuLA4TODC4jCBC4vDBC4sDhO4sDhM4MLiMIELi8MELiwOE7iwOEzgwuIwgQuLwwQuLA4TuLA4TODC4jCBC4vDB…	7.0	0.6353150606155396	4.542409420013428	3.856266498565674	0	4	372.11531709599996	0.3157894736842105	-2.31	155.21922702925286	1	1	2	0	1	1	2	2	0	5	2	5
245	ClCOc1nccc(-c2C(-c3ccc(F)cc3)nc3c2[C@H](CO)CC3)n1	18.612295904736445	2	0.16666666666666666	<img data-content="rdkit/molecule" src="data:image/png;base64,iVBORw0KGgoAAAANSUhEUgAAAMgAAADICAIAAAAiOjnJAAAABmJLR0QA/wD/AP+gvaeTAAAgAElEQVR4nO2deVyU1f7HPzPDsC9q7IqagiiigihKoGlhoqG5dm8L+iuNRIuupZkvLcQ0vWrKNZfrgkreTM3SxCUXRAVywQWVCBQVRAQRAWFmYNbz++PYSIgIzHNmyM77xR/PPDPP93xHP3Oe83zP93yPiBACDkdoxKZ2gPNswoXFYQIXFocJXFgcJnBhcZjAhcVhAhcWhwlcWBwmcGFxmMCFxWECFxaHCVxYHCZwYXGYwIXFYQIXFocJXFgcJnBhcZjAhcVhA…	7.0	0.6326626539230347	4.30823278427124	4.065316200256348	0	4	373.09933268400005	0.3157894736842105	-2.31	154.7829100751517	1	1	2	0	1	1	2	2	0	5	1	5
246	ClCOc1nccc(-c2c(-c3ccc(F)cc3)n3n2C[C@H](CO)CC3)n1	18.706857778646587	1	0.08333333333333333	<img data-content="rdkit/molecule" src="data:image/png;base64,iVBORw0KGgoAAAANSUhEUgAAAMgAAADICAIAAAAiOjnJAAAABmJLR0QA/wD/AP+gvaeTAAAbvklEQVR4nO2deVyU1f7HPzMsw6YIFgrENigRmRvoTU0pt7xIuRT6szDTm7il3q4ZtmklJunrlubLBXeuokmpBS4pipbpldhCiAsiw8AoKCEQAjMwy/n9cXRCJYThOUM8nvdr/oBnnud7vgPvOc95zvOccySEEHA4QiPt6AQ44oSLxWECF4vDBC4WhwlcLA4TuFgcJnCxOEzgYnGYwMXiMIGLxWECF4vDBC4WhwlcLA4TuFgcJnCxOEzgYnGYwMXiMIGLxWECF…	7.0	0.7615569829940796	4.9540581703186035	3.8529934883117676	0	4	376.110231716	0.3333333333333333	-2.38	154.35200702150325	0	1	1	0	1	2	3	1	0	6	1	5
247	C#Cc1ccc2oc(C(=O)OCC(=O)Nc3scc(Br)c3-c3ncn[nH]3)cc2c1	6.955941410459846	3	0.14285714285714285	<img data-content="rdkit/molecule" src="data:image/png;base64,iVBORw0KGgoAAAANSUhEUgAAAMgAAADICAIAAAAiOjnJAAAABmJLR0QA/wD/AP+gvaeTAAAZd0lEQVR4nO3deVxTV9oH8CcEIhoQBEWkKK4o4FZxX5Aibqi1VnEbqWNVXCqow+LSqrUuMFrHFSrVwdpR6wC2igviDq7VgAKKLANI0LAIIhKWQJLn/eNaSpUlITmKvM/30z8o3nPuSfx5c+5ZbniICIRom877bgBpmihYhAkKFmGCgkWYoGARJihYhAkKFmGCgkWYoGARJihYhAkKFmGCgkWYoGARJihYhAkKFmGCgkWYoGARJihYhAkKFmGCgkWYoGARJihYh…	7.0	0.7681315541267395	3.6084370613098145	2.5131702423095703	0	4	469.96843793200014	0.05263157894736842	-3.4199999999999995	175.95679373184666	0	0	0	1	1	3	4	0	0	7	2	5
248	N#Cc1ccc2oc(S(=O)OCC(=O)Nc3scc(Br)c3-c3ncn[nH]3)cc2c1	6.993120357075665	1	0.047619047619047616	<img data-content="rdkit/molecule" src="data:image/png;base64,iVBORw0KGgoAAAANSUhEUgAAAMgAAADICAIAAAAiOjnJAAAABmJLR0QA/wD/AP+gvaeTAAAZjUlEQVR4nO3df1zNZ/8H8Pc5nUoq/TJ9o4y0VpiQbdzcizQkYlZ+NvdkymyKYWEmZlvpHmKZlVltYbR1W20y0q+Fak5WoeinfqmIojqnczrnvL9/fKy7oTqdzqW438+HP3J8rutzneN1Puc613V9rniICISoG7+nG0CeTRQswgQFizBBwSJMULAIExQswgQFizBBwSJMULAIExQswgQFizBBwSJMULAIExQswgQFizBBwSJMULAIExQswgQFizBBwSJMULAIE…	7.0	0.6381628513336182	3.995589017868042	2.9884705543518066	0	4	490.9357579000001	0.058823529411764705	-2.8499999999999996	178.0419997722531	0	0	0	1	1	3	4	1	0	8	2	6
249	N#Cc1ccc2oc(C(=O)OCC(=O)Nc3scc(Br)c3-c3ncn[nH]3)cc2c1	7.032547087447256	4	0.19047619047619047	<img data-content="rdkit/molecule" src="data:image/png;base64,iVBORw0KGgoAAAANSUhEUgAAAMgAAADICAIAAAAiOjnJAAAABmJLR0QA/wD/AP+gvaeTAAAZcklEQVR4nO3dfUDNZ/8H8M956MkpPaG7lIdqVpiQ3Zsft0gbyWJWiOaeTJlNMawYYraV7iGWWRm1hZF1o3vlIZUWqjlZGVJUqpPKU6GnU+ecz++Pr3U30+l0Opdwf15/5fS9ru91Tu/zPde5rut74SEiEKJp/O5uAHkxUbAIExQswgQFizBBwSJMULAIExQswgQFizBBwSJMULAIExQswgQFizBBwSJMULAIExQswgQFizBBwSJMULAIExQswgQFizBBwSJMU…	7.0	0.5206761956214905	2.3366942405700684	2.8997416496276855	0	4	470.9636869000001	0.05555555555555555	-3.4899999999999993	174.9852059070595	0	0	0	1	1	3	4	0	0	8	2	5
250	C#Cn1ccc2oc(C(=O)OCC(=O)Nc3scc(Br)c3-c3ncn[nH]3)cc12	7.091409320536205	1	0.047619047619047616	<img data-content="rdkit/molecule" src="data:image/png;base64,iVBORw0KGgoAAAANSUhEUgAAAMgAAADICAIAAAAiOjnJAAAABmJLR0QA/wD/AP+gvaeTAAAZvUlEQVR4nO3de1zOd/8H8PdVXXUpHSiH5JQcNhujbFLcaPVYFB7GtblFTmmGmVCX4/rddnC1bLI7EQ+3wkzKKXLKZu4W4cqNnBU6qXQ+X3V1Xe/fH5+0GOk6fBJ7Px/7o831/Xw/l8er7/dzngARgRBd03vVFSBvJgoW4YKCRbigYBEuKFiECwoW4YKCRbigYBEuKFiECwoW4YKCRbigYBEuKFiECwoW4YKCRbigYBEuKFiECwoW4YKCRbigYBEuKFiECwoW4…	7.0	0.5932312607765198	3.250153064727783	2.6802754402160645	0	4	458.9636869000001	0.058823529411764705	-3.3599999999999994	169.37592563945634	0	0	0	1	0	4	4	0	0	8	2	5
251	N#Cc1ccc2oc(C(=O)OC(C=O)Nc3scc(Br)c3-c3ncn[nH]3)cc2c1	7.235149639100659	1	0.047619047619047616	<img data-content="rdkit/molecule" src="data:image/png;base64,iVBORw0KGgoAAAANSUhEUgAAAMgAAADICAIAAAAiOjnJAAAABmJLR0QA/wD/AP+gvaeTAAAaCElEQVR4nO3deVyU1f4H8O8My7ArLgmKgApCMGqK3Z/GrdRoU9Tyoi2KZd2w0lBywVQClxSJkquljjtiZmqaZkYqmEK4AQoMiOwioKzKIjAwM9/fH4cmI4PZDqP3ft8v/lCYc54zzGfOOc8z5zwIEBEI0TehoRtA/jtRsAgXFCzCBQWLcEHBIlxQsAgXFCzCBQWLcEHBIlxQsAgXFCzCBQWLcEHBIlxQsAgXFCzCBQWLcEHBIlxQsAgXFCzCBQWLcEHBIlxQs…	7.0	0.6353150606155396	4.542409420013428	3.856266498565674	0	4	470.9636869000001	0.05555555555555555	-3.4899999999999993	174.9852059070595	0	0	0	0	1	3	4	1	0	9	2	6
252	C#Cc1ccc2oc(C(=O)OCC(=O)Nc3scc(Br)c3-c3cnc[nH]3)cc2c1	7.23676177519212	1	0.047619047619047616	<img data-content="rdkit/molecule" src="data:image/png;base64,iVBORw0KGgoAAAANSUhEUgAAAMgAAADICAIAAAAiOjnJAAAABmJLR0QA/wD/AP+gvaeTAAAZTUlEQVR4nO3de1zM+f4H8Pc0NdJIqSS55JqtXJbcs2mTRctadglHu+uWa+FUwm+x1qVO1lqXrJYNe9blJLu0FkmHsDgM3UjpdDFpUlSq6T7N+/fHZ7dN22WmmQ9x3s+HP3rk+/l8PzO9+vb5fi7fESAiEKJtOq+6AeTNRMEiXFCwCBcULMIFBYtwQcEiXFCwCBcULMIFBYtwQcEiXFCwCBcULMIFBYtwQcEiXFCwCBcULMIFBYtwQcEiXFCwCBcULMIFBYtwQ…	7.0	0.6326626539230347	4.30823278427124	4.065316200256348	0	4	468.9731889640001	0.05	-3.349999999999999	176.76869218249544	0	0	0	1	1	3	4	0	0	6	2	5
253	N#Cc1ccc2sc(S(=O)OCC(=O)Nc3scc(Br)c3-c3ncn[nH]3)cc2c1	7.2620375746197645	1	0.047619047619047616	<img data-content="rdkit/molecule" src="data:image/png;base64,iVBORw0KGgoAAAANSUhEUgAAAMgAAADICAIAAAAiOjnJAAAABmJLR0QA/wD/AP+gvaeTAAAZtklEQVR4nO3de1zT1f8H8PfGAJE7KngBUyDCS94rTQtFUhFFM/FKflMTyRL0pwapiWYF8k1F0gzNoFBSihRKTBGQvAA5DFC5yUBuAgqCIhsb296/Pz5GZAJj7Aj6fT8f/oHzc87nbL722dk553PgISIQomn8zm4AeTZRsAgTFCzCBAWLMEHBIkxQsAgTFCzCBAWLMEHBIkxQsAgTFCzCBAWLMEHBIkxQsAgTFCzCBAWLMEHBIkxQsAgTFCzCBAWLMEHBIkxQs…	7.0	0.7615569829940796	4.9540581703186035	3.8529934883117676	0	4	506.9129142800001	0.058823529411764705	-2.4299999999999997	182.88803377858775	0	0	0	1	1	3	4	1	0	8	2	6
254	N#Cc1ccc2oc(C(=O)OCC(=O)Nc3scc(Br)c3-c3cnc[nH]3)cc2c1	7.29046850145475	1	0.047619047619047616	<img data-content="rdkit/molecule" src="data:image/png;base64,iVBORw0KGgoAAAANSUhEUgAAAMgAAADICAIAAAAiOjnJAAAABmJLR0QA/wD/AP+gvaeTAAAZPElEQVR4nO3deVyU1f4H8O/MsIOyqPBDARUVQbtuaDfLxAUXRLEM3CBLTfCWgr3UUFMhqUBubojoYIqFkmJek9wJkHAjBgUXEAUEAQE3VDYHZub7++N4iUxgZpgj6v2+/8LhOec5Ax+eOc95zjkKEBEI0TRhWzeAvJ4oWIQLChbhgoJFuKBgES4oWIQLChbhgoJFuKBgES4oWIQLChbhgoJFuKBgES4oWIQLChbhgoJFuKBgES4oWIQLChbhgoJFuKBgES4oW…	7.0	0.7718672752380371	2.951596736907959	1.9355297088623047	0	4	469.9684379320001	0.05263157894736842	-3.419999999999999	175.79710435770826	0	0	0	1	1	3	4	0	0	7	2	5
255	N#Cn1ccc2oc(C(=O)OCC(=O)Nc3scc(Br)c3-c3cnc[nH]3)cc12	7.3346406725989635	1	0.047619047619047616	<img data-content="rdkit/molecule" src="data:image/png;base64,iVBORw0KGgoAAAANSUhEUgAAAMgAAADICAIAAAAiOjnJAAAABmJLR0QA/wD/AP+gvaeTAAAaF0lEQVR4nO3de1zOd/8H8Pd1qquTS2JJkRVKi1g2E1sOOeS03Am16L5Rhtktw3Xf3DSbTU7D+DkfqmFbFis1h0ZuorLChg4rQk7pcHW4kq7r6nr//vgmzZ26Tp9kez8f/uByfT7fz7de1/fw+Xy+n4uHiECIofFfdgPInxMFizBBwSJMULAIExQswgQFizBBwSJMULAIExQswgQFizBBwSJMULAIExQswgQFizBBwSJMULAIExQswgQFizBBwSJMULAIExQsw…	7.0	0.6233620047569275	2.5254108905792236	2.9978814125061035	0	4	458.9636869	0.058823529411764705	-3.3599999999999994	169.21623626531792	0	0	0	1	0	4	4	0	0	8	2	5
256	N#Cn1ccc2oc(C(=O)OC(C=O)Nc3scc(Br)c3-c3ncn[nH]3)cc12	7.33497456508526	1	0.047619047619047616	<img data-content="rdkit/molecule" src="data:image/png;base64,iVBORw0KGgoAAAANSUhEUgAAAMgAAADICAIAAAAiOjnJAAAABmJLR0QA/wD/AP+gvaeTAAAet0lEQVR4nO2dfVzN5//HX+d0ui+p0FikQi2MNHxbGzY3odKYMKthm4yfYbdtbHPz3U3GKDcjX7sJG2Wb+0rJWo1ETBSR7hTSUqrTqXP7/v3xSZqbdD6dT6fpej78kdPn/f68z+l1ruv6XNf7el8iIgKDoWvE+g6A8XjChMUQBCYshiAwYTEEgQmLIQhMWAxBYMJiCAITFkMQmLAYgsCExRAEJiyGIDBhMQSBCYshCExYDEFgwmIIAhMWQxCYsBiCwITFEAQmL…	7.0	0.7111964821815491	3.2414402961730957	3.97843599319458	0	4	459.9589358680001	0.0625	-3.4299999999999997	168.40433781466913	0	0	0	0	0	4	4	1	0	10	2	6
257	N#Cc1ccc2oc(C(=O)OCC(=O)Nc3csc(Br)c3-c3ncn[nH]3)cc2c1	7.411061096246487	2	0.09523809523809523	<img data-content="rdkit/molecule" src="data:image/png;base64,iVBORw0KGgoAAAANSUhEUgAAAMgAAADICAIAAAAiOjnJAAAABmJLR0QA/wD/AP+gvaeTAAAZzklEQVR4nO3deVxU5f4H8M9hYIZNRdlcChWVcEfJNDQVRcSb5FKkpma4ECoSLlf9aYY3MK3rllpG3vK6G5qWSW4ogoYauIAKIo6ICAKKa4Bs8/39cbxcKh2GmXkQu9/3X/Manw38cOac8zzPGYmIwJixmTzrAbC/Jg4WE4KDxYTgYDEhOFhMCA4WE4KDxYTgYDEhOFhMCA4WE4KDxYTgYDEhOFhMCA4WE4KDxYTgYDEhOFhMCA4WE4KDxYTgYDEhOFhMCA4WE…	7.0	0.6235840320587158	3.603734254837036	4.478009223937988	0	4	470.9636869000001	0.05555555555555555	-3.4899999999999993	174.9852059070595	0	0	0	1	1	3	4	0	0	8	2	5
258	C#Cn1ccc2oc(C(=O)OCC(=O)Nc3csc(Br)c3-c3ncn[nH]3)cc12	7.475013961976791	1	0.047619047619047616	<img data-content="rdkit/molecule" src="data:image/png;base64,iVBORw0KGgoAAAANSUhEUgAAAMgAAADICAIAAAAiOjnJAAAABmJLR0QA/wD/AP+gvaeTAAAaW0lEQVR4nO3dd1yV9fs/8Os+h70Oigv8uXCh5oJcOEBEUpRECxB3DkxC1CxxJViUJ/PzEDN/ioNUUBQ1FZRQghBxFSSuEEVEVNDYe55zff+46eQAPOdw3keo6/ngjxPwHidf3OM97sMhIhCiaoK33QHy70TBIkxQsAgTFCzCBAWLMEHBIkxQsAgTFCzCBAWLMEHBIkxQsAgTFCzCBAWLMEHBIkxQsAgTFCzCBAWLMEHBIkxQsAgTFCzCBAWLMEHBIkxQsAgTF…	7.0	0.5919488668441772	3.050396203994751	3.4142303466796875	0	4	458.9636869000001	0.058823529411764705	-3.3599999999999994	169.37592563945634	0	0	0	1	0	4	4	0	0	8	2	5
259	C#Cn1ccc2oc(C(=O)OC(C=O)Nc3ccc(Br)cc3c3cnn[nH]3)cc21	9.665943826516349	1	0.047619047619047616	<img data-content="rdkit/molecule" src="data:image/png;base64,iVBORw0KGgoAAAANSUhEUgAAAMgAAADICAIAAAAiOjnJAAAABmJLR0QA/wD/AP+gvaeTAAAd7klEQVR4nO2dZ0BU19aG3ynMMHTQKBYsgHxqbIiaEFuIJUEwxFiujRhLVK4laoLCxa6JJUaxIknUa8FrFCT2qEkwAooiEsQrxGsDRRAEKQMzAzOzvh+HoLHgtAOC+/k1nDl7zRrmPXufs9faawuICAyGqRHWtgOM+gkTFoMXmLAYvMCExeAFJiwGLzBhMXiBCYvBC0xYDF5gwmLwAhMWgxeYsBi8wITF4AUmLAYvMGExeIEJi8ELTFgMXmDCYvACExaDF5iwG…	7.0	0.5938795208930969	3.06732439994812	3.3017210960388184	0	4	453.00726596400006	0.05263157894736842	-3.8399999999999994	171.70401593744955	0	0	0	0	1	3	4	1	0	8	2	6
260	N#Cn1ccc2oc(C(=O)OCC(=O)Nc3CCC(Br)c3-c3ncn[nH]3)cc12	17.18331581116502	1	0.047619047619047616	<img data-content="rdkit/molecule" src="data:image/png;base64,iVBORw0KGgoAAAANSUhEUgAAAMgAAADICAIAAAAiOjnJAAAABmJLR0QA/wD/AP+gvaeTAAAZFElEQVR4nO3daVxV1d4H8N85nMORQVHAAWdxAC2HFAeccOA6FGpqOGOmgBmKohaa4ZA3xWs3SfPqESe0mwJ5HbAcsBQNCSVUQB/QHMJAQBkk8IDA+T8vNqFZAmdYOPT/fnzBB/Zee+3jj73XXmvthYyIwJixyZ91BdjLiYPFhOBgMSE4WEwIDhYTgoPFhOBgMSE4WEwIDhYTgoPFhOBgMSE4WEwIDhYTgoPFhOBgMSE4WEwIDhYTgoPFhOBgMSE4WEwIDhYTg…	7.0	0.6131902933120728	3.54607892036438	3.7456345558166504	0	4	444.0181649960001	0.23529411764705882	-3.39	165.83615672446322	1	0	1	1	0	3	3	1	0	8	2	5
261	N#Cc1ccc2cc(C(=O)OCC(=O)Nc3scc(Br)c3-c3ncn[nH]3)c2c1	19.13876466261216	1	0.047619047619047616	<img data-content="rdkit/molecule" src="data:image/png;base64,iVBORw0KGgoAAAANSUhEUgAAAMgAAADICAIAAAAiOjnJAAAABmJLR0QA/wD/AP+gvaeTAAAd/UlEQVR4nO2deVhVVffHvxcukyBDDCKiCCoqqKhoOaakab1hGEI5oRXmW1o0GmUmPZi9ZKbWawOvQz9xDDMstVRMSzQnUBESrgOIIAIicIF7Qe6wfn9svJEK3OEcENyfxz8Ol3PWWQe/d+991l57bQkRgcMRGrPWdoDTPuHC4ogCFxZHFLiwOKLAhcURBS4sjihwYXFEgQuLIwpcWBxR4MLiiAIXFkcUuLA4osCFxREFLiyOKHBhcUSBC4sjClxYHFHgwuKIA…	7.0	0.6023451685905457	4.0426411628723145	4.539242267608643	0	4	454.96877228000005	0.05555555555555555	-3.2899999999999996	170.54366215432722	1	0	1	1	1	2	3	0	0	7	2	5
262	C#Cc1ccc2c(c1C(=O)OCCC(=O)Nc1scc(Br)c1-c1cn[nH]c1)C2	7.8942494298539865	1	1.0	<img data-content="rdkit/molecule" src="data:image/png;base64,iVBORw0KGgoAAAANSUhEUgAAAMgAAADICAIAAAAiOjnJAAAABmJLR0QA/wD/AP+gvaeTAAAZ+0lEQVR4nO2deVRTV/7Av9lYAiGgLK6IuxRFLQp1LGg9sa1W69JGK4rbqVEZBx21otPWFDvjQZk6cMYWg9oedI5jQa3LT9RCsdQFLbigVgUVEKqybyEEQpL7++NizKBBSN7F1n4/xz9ieO/7bvI+efe++973+3iEEEAQruG/6AYgLycoFsIEFAthAoqFMAHFQpiAYiFMQLEQJqBYCBNQLIQJKBbCBBQLYQKKhTABxUKYgGIhTECxECagWAgTUCyECSgWwgQUC…	7.0	0.7681315541267395	3.6084370613098145	2.5131702423095703	0	4	454.99392440800005	0.15	-2.8899999999999997	172.98520503035218	1	0	1	1	1	2	3	0	0	5	2	6
263	CN(C)CCNC(=O)c1ccc(-c2n[nH]c3cc(-c4ccccc4Cl)ccc23)cc1	6.112123568620417	4	0.06666666666666667	<img data-content="rdkit/molecule" src="data:image/png;base64,iVBORw0KGgoAAAANSUhEUgAAAMgAAADICAIAAAAiOjnJAAAABmJLR0QA/wD/AP+gvaeTAAAXsElEQVR4nO3deVRUR74H8F+zL7KILAKKosQojjHIyKKiYjS4AHkxbszYUYwSxYhrgnHUjsHM8Majg+RkFJeXIdFAXCCCC9pGcRQQWd2CgihqIyKLKIJs3b/3R2kPQcXeClrm9zkeDzb31q2WL3Vv162qK0BEIETTdDq7AqRromARLihYhAsKFuGCgkW4oGARLihYhAsKFuGCgkW4oGARLihYhAsKFuGCgkW4oGARLihYhAsKFuGCgkW4oGARLihYhAsKFuGCg…	7.0	0.7681315541267395	3.6084370613098145	2.5131702423095703	0	4	418.15603903600004	0.16666666666666666	-3.1499999999999986	180.22371278644562	0	0	0	1	3	1	4	0	0	3	2	6
264	CN(C)CONC(=O)c1ccc(-c2n[nH]c3cc(-c4ccccc4Cl)ccc23)cc1	6.907599424318258	1	0.016666666666666666	<img data-content="rdkit/molecule" src="data:image/png;base64,iVBORw0KGgoAAAANSUhEUgAAAMgAAADICAIAAAAiOjnJAAAABmJLR0QA/wD/AP+gvaeTAAAX2klEQVR4nO3de1zNef4H8PfppqKLdJHIrTHJGlNtKYQMk0u1P0Zo1xmyNC4j15mMxRmTeWy7lknzmKWwtsHWuNQolzgNWSrRzW2iRDhJurik6HLO+/fHhzOJcm6fOtr38+HhwTnf7+f7OXr5fr/nc/sKEBEI0TSd9q4A6ZgoWIQLChbhgoJFuKBgES4oWIQLChbhgoJFuKBgES4oWIQLChbhgoJFuKBgES4oWIQLChbhgoJFuKBgES4oWIQLChbhgoJFuKBgE…	7.0	0.6381628513336182	3.995589017868042	2.9884705543518066	0	4	420.135303592	0.13043478260869565	-3.189999999999998	178.9263544010339	0	0	0	1	3	1	4	0	0	4	2	6
265	CN(C)CCNC(=O)c1ccc(-c2n[nH]c3cc(-c3ccccc3Cl)ccc23)cc1	11.369922122130276	17	0.2833333333333333	<img data-content="rdkit/molecule" src="data:image/png;base64,iVBORw0KGgoAAAANSUhEUgAAAMgAAADICAIAAAAiOjnJAAAABmJLR0QA/wD/AP+gvaeTAAAZAklEQVR4nO3deViU5foH8HtmYFgcF1xQOID7hoEo5nIMw9O4oSamqKjkkuGvNNJTgQuGnsqG9MTARSZHSzkkCV4q4lEsLC/zYCS4BZqYIIjsIoMiOMww9++PR6cJYYDhfYA69+fyD5h534fnxS/v8mwjQkQgRGji9q4A+XOiYBEuKFiECwoW4YKCRbigYBEuKFiECwoW4YKCRbigYBEuKFiECwoW4YKCRbigYBEuKFiECwoW4YKCRbigYBEuKFiECwoW4YKCR…	7.0	0.5206761956214905	2.3366942405700684	2.8997416496276855	0	4	418.15603903600004	0.16666666666666666	-3.1499999999999986	180.22371278644562	1	0	1	1	2	1	3	0	3	3	2	5
266	CN(C)CCNC(=O)c1ccc(-c2n[nH]c3cc(-c3ccccc3Cl)ccc32)cc1	11.369922122130276	1	0.016666666666666666	<img data-content="rdkit/molecule" src="data:image/png;base64,iVBORw0KGgoAAAANSUhEUgAAAMgAAADICAIAAAAiOjnJAAAABmJLR0QA/wD/AP+gvaeTAAAZAklEQVR4nO3deViU5foH8HtmYFgcF1xQOID7hoEo5nIMw9O4oSamqKjkkuGvNNJTgQuGnsqG9MTARSZHSzkkCV4q4lEsLC/zYCS4BZqYIIjsIoMiOMww9++PR6cJYYDhfYA69+fyD5h534fnxS/v8mwjQkQgRGji9q4A+XOiYBEuKFiECwoW4YKCRbigYBEuKFiECwoW4YKCRbigYBEuKFiECwoW4YKCRbigYBEuKFiECwoW4YKCRbigYBEuKFiECwoW4YKCR…	7.0	0.5932312607765198	3.250153064727783	2.6802754402160645	0	4	418.15603903600004	0.16666666666666666	-3.1499999999999986	180.22371278644562	1	0	1	1	2	1	3	0	3	3	2	5
267	CN(C)CNCC(=O)c1ccc(-c2n[nH]c3cc(-c3ccccc3Cl)ccc23)cc1	11.891199585374203	4	0.06666666666666667	<img data-content="rdkit/molecule" src="data:image/png;base64,iVBORw0KGgoAAAANSUhEUgAAAMgAAADICAIAAAAiOjnJAAAABmJLR0QA/wD/AP+gvaeTAAAZNElEQVR4nO3deVzUdf4H8PfMwHA4qHigsAheeaMo5LFG4TaCoRSmqFTkkeGvdEm3Am8s04a0deRhJaulxIqC68WmaLi55qooeAWYmNxyiwyC4DDH+/fHR6cJYYDh+xHr8X4+/ENn5vvhM/ia7/f7OUeEiECI0MQdXQHyx0TBIlxQsAgXFCzCBQWLcEHBIlxQsAgXFCzCBQWLcEHBIlxQsAgXFCzCBQWLcEHBIlxQsAgXFCzCBQWLcEHBIlxQsAgXFCzCBQWLc…	7.0	0.6353150606155396	4.542409420013428	3.856266498565674	0	4	418.15603903600004	0.16666666666666666	-2.9899999999999984	180.22371278644562	1	0	1	0	2	1	3	0	3	4	2	6
268	CN(C)CONC(=O)c1ccc(-c2n[nH]c3cc(-c3ccccc3Cl)ccc23)cc1	12.130086721350022	2	0.03333333333333333	<img data-content="rdkit/molecule" src="data:image/png;base64,iVBORw0KGgoAAAANSUhEUgAAAMgAAADICAIAAAAiOjnJAAAABmJLR0QA/wD/AP+gvaeTAAAZOklEQVR4nO3de1SU1foH8GdmYLiIF1BBTMFbXlAUxesxCmu8oRZmqFgTXvF30khPBagYmqWgnhxZZpKaEksSXBKyjqJhudSDkihoIIkJgshVkUFxYJjL8/tj6zghDDDMBus8n+UfMjPvZg98ed/97tsIEBEIMTVhe1eA/D1RsAgXFCzCBQWLcEHBIlxQsAgXFCzCBQWLcEHBIlxQsAgXFCzCBQWLcEHBIlxQsAgXFCzCBQWLcEHBIlxQsAgXFCzCBQWLcEHBI…	7.0	0.6326626539230347	4.30823278427124	4.065316200256348	0	4	420.135303592	0.13043478260869565	-3.189999999999998	178.9263544010339	1	0	1	1	2	1	3	0	3	4	2	5
269	CN(C)CCNC(=O)c1ccc(-c2n[nH]c3cc(-c2ccccc2Cl)ccc23)cc1	12.99124597048706	21	0.35	<img data-content="rdkit/molecule" src="data:image/png;base64,iVBORw0KGgoAAAANSUhEUgAAAMgAAADICAIAAAAiOjnJAAAABmJLR0QA/wD/AP+gvaeTAAAXi0lEQVR4nO3deVSTV/oH8CcJiRBRq6KigKiIAqLVwYUWtIdxOUVg3OoMY3FBRwQrtFZn3KaDWg+gdcel6LhQq3VQRAGVA+IGjiCgsgkuoAYUNyyIgCQhz++Pa3P4sSYhF5yZ53P8QzDvvTf4zfve7X0RICIQom/C9m4A+e9EwSJcULAIFxQswgUFi3BBwSJcULAIFxQswgUFi3BBwSJcULAIFxQswgUFi3BBwSJcULAIFxQswgUFi3BBwSJcULAIFxQswgUFi…	7.0	0.7615569829940796	4.9540581703186035	3.8529934883117676	0	4	418.15603903600004	0.16666666666666666	-3.1499999999999986	180.56476338045098	0	1	1	1	3	0	3	0	4	4	2	5
270	CN(C)CNCC(=O)c1ccc(-c2n[nH]c3cc(-c2ccccc2Cl)ccc23)cc1	13.275240666152508	7	0.11666666666666667	<img data-content="rdkit/molecule" src="data:image/png;base64,iVBORw0KGgoAAAANSUhEUgAAAMgAAADICAIAAAAiOjnJAAAABmJLR0QA/wD/AP+gvaeTAAAXg0lEQVR4nO3de1hTR94H8F8SgoCIVVFQQLwLqFQXL7SgfaiXpyjWS+uWtaKiC0oVesGuittFrQtovWCxKrpeqNVaFFBE5QEVFVhRwMpNUAvVAGJFLIiAJCG/94+xeXmRSxLOQNv393n8Q0LOzAS+mcyZmXMQISIQIjRxZzeA/DlRsAgXFCzCBQWLcEHBIlxQsAgXFCzCBQWLcEHBIlxQsAgXFCzCBQWLcEHBIlxQsAgXFCzCBQWLcEHBIlxQsAgXFCzCBQWLc…	7.0	0.7718672752380371	2.951596736907959	1.9355297088623047	0	4	418.15603903600004	0.16666666666666666	-2.9899999999999984	180.56476338045098	0	1	1	0	3	0	3	0	4	5	2	6
271	CN(C)CCNC(=O)c1ccc(-c2n[nH]c3cc(Nc2ccccc2Cl)ccc23)cc1	13.499430924340713	1	0.016666666666666666	<img data-content="rdkit/molecule" src="data:image/png;base64,iVBORw0KGgoAAAANSUhEUgAAAMgAAADICAIAAAAiOjnJAAAABmJLR0QA/wD/AP+gvaeTAAAZAUlEQVR4nO2de1SU1drAn5nhjlxF8QpICIKUAS5TO14B0/KIR0U9KEkdw0QFLyGlFpma1FGjUo8oUnhJBLXE0O8IHu8KBviZDIFCkjigMDIiKLeB5/tj880hFZh3ZjZIPb/lcrFm9u1lfvO++/LsjQgRgSB0jbizG0D8MSGxCC6QWAQXSCyCCyQWwQUSi+ACiUVwgcQiuEBiEVwgsQgukFgEF0gsggskFsEFEovgAolFcIHEIrhAYhFcILEILpBYBBdILIILJ…	7.0	0.6233620047569275	2.5254108905792236	2.9978814125061035	0	6	433.166938068	0.16666666666666666	-3.3499999999999988	185.1573120030936	0	3	3	1	2	1	3	0	4	3	3	5
272	C(OC)CNNC(=O)c1ccc(-c2n[nH]c3cc(-c2ccccc2Cl)ccc23)cc1	18.326136928301505	1	0.016666666666666666	<img data-content="rdkit/molecule" src="data:image/png;base64,iVBORw0KGgoAAAANSUhEUgAAAMgAAADICAIAAAAiOjnJAAAABmJLR0QA/wD/AP+gvaeTAAAWLElEQVR4nO3deVhTV/oH8PcmQQQCA6K2uFDZxA3UwaJoq6ODttOxinSwRYsyovFxqlXElrpQRisFtQpa9w5IsCJSKYLYUsEVXKooTx1ri8riApVVUIhASN7fH8dfhlGIIeSAY9/Pwx955N5zTsyXe88959wbARGBEEMTdXYDyIuJgkW4oGARLihYhAsKFuGCgkW4oGARLihYhAsKFuGCgkW4oGARLihYhAsKFuGCgkW4oGARLihYhAsKFuGCgkW4oGARLihYh…	7.0	0.7111964821815491	3.2414402961730957	3.97843599319458	0	4	420.135303592	0.13043478260869565	-3.189999999999998	179.07353102920092	0	1	1	1	3	0	3	0	4	5	3	6
273	C(CC)CCNC(=O)c1ccc(-c2n[nH]c3cc(-c3ccccc3Cl)ccc23)cc1	20.458537584476552	1	0.016666666666666666	<img data-content="rdkit/molecule" src="data:image/png;base64,iVBORw0KGgoAAAANSUhEUgAAAMgAAADICAIAAAAiOjnJAAAABmJLR0QA/wD/AP+gvaeTAAAXXElEQVR4nO3deVRTVx4H8F/CvgoKhK0iFFwyQhUVKoggMm6FtupEWzV1mU7szBRaj1rqqUpnak+hp2eIVhEoMxrXU6xUU6u0KC4sI4vIaMQFocMqIBJAQCGQO3/cNkMRAlkulPb3OT09kLx3c59883K398IhhABC+sYd6QqgXycMFmICg4WYwGAhJjBYiAkMFmICg4WYwGAhJjBYiAkMFmICg4WYwGAhJjBYiAkMFmICg4WYwGAhJjBYiAkMFmICg4WYwGAhJ…	7.0	0.6235840320587158	3.603734254837036	4.478009223937988	0	4	417.160790068	0.2	-3.1099999999999985	180.82882123063885	1	0	1	1	2	1	3	0	3	2	2	6
274	CCCn1c(C2C(N(C)C)C)nc(-c2ccc(Cl)c(Cl)c2)c1-c1ccnc(C(C)C2)n1	20.819825294998463	2	0.25	<img data-content="rdkit/molecule" src="data:image/png;base64,iVBORw0KGgoAAAANSUhEUgAAAMgAAADICAIAAAAiOjnJAAAABmJLR0QA/wD/AP+gvaeTAAAgAElEQVR4nO2dfVzN5//H35/T6f4+iiQktJltfVGmI9GSu4x9acND7new34aNLcwWxhzbcHznnsdSQ4ThLMVyX1hTsUQ0iVS6L+p0qtM5798fV85aSJ3zuc5NPs+HP+p0zvt9neN1rut9Xdf7el8MIgIHB9vwdN0AjrYJJywOKnDC4qACJywOKnDC4qACJywOKnDC4qACJywOKnDC4qACJywOKnDC4qACJywOKnDC4qACJywOKnDC4qACJywOKnDC4qACJywOK…	7.0	0.7681315541267395	3.6084370613098145	2.5131702423095703	0	4	457.180001288	0.4583333333333333	-1.95	194.05648384110793	0	2	2	0	0	2	2	3	4	5	0	4
275	CCCn1c(C2C(N(C)C)C)nc(-c2ccc(Cl)c(Cl)c2)c1-c1cc2c(C(C)C)nc1	22.916328252075132	1	0.125	<img data-content="rdkit/molecule" src="data:image/png;base64,iVBORw0KGgoAAAANSUhEUgAAAMgAAADICAIAAAAiOjnJAAAABmJLR0QA/wD/AP+gvaeTAAAgAElEQVR4nO2de1xUVdfH15mBGRjwgqKICgqaCmiKFCp4h0wU85bXAp9SScumfLIH7XltLM0ob1SWL1rqZGUgKkF4QzNvPD4CilwUFFAuCgrIRWBgbuv9Y8vIiwgzwzkzMOzvhz/wcM7eC/nN2uvsvfbaDCIChcI2PGMbQDFNqLAonECFReEEKiwKJ1BhUTiBCovCCVRYFE6gwqJwAhUWhROosCicQIVF4QQqLAonUGFROIEKi8IJVFgUTqDConACFRaFE6iwK…	7.0	0.6381628513336182	3.995589017868042	2.9884705543518066	0	4	456.18475232	0.44	-1.88	194.83683586016147	1	1	2	0	0	2	2	2	4	4	0	5
276	CC(n1c(C2C(N(C)C)C)nc(-c2ccc(Cl)c(Cl)c2)c2-c1ccnc(OC1C)=C)n1=O	24.010342822794872	1	0.125	<img data-content="rdkit/molecule" src="data:image/png;base64,iVBORw0KGgoAAAANSUhEUgAAAMgAAADICAIAAAAiOjnJAAAABmJLR0QA/wD/AP+gvaeTAAAgAElEQVR4nO2deVRT1/bHN4QxyIwiyKBAKY6oaMEKKuIs4oT4HLC2Kq1WUat9SmtF29fW/pzA1+VYWxG1Ks4i2mIRq6BWERzBAg6MokaGkACZ9u+PQ1OeDJLk3txIz2e5XCG5d58d/HrOvmfYWw8RgUJhGn2uHaC0TaiwKKxAhUVhBSosCitQYVFYgQqLwgpUWBRWoMKisAIVFoUVqLAorECFRWEFKiwKK1BhUViBCovCClRYFFagwqKwAhUWhRWosCisQIVFY…	7.0	0.5206761956214905	2.3366942405700684	2.8997416496276855	0	4	474.146355432	0.391304347826087	-2.3200000000000003	197.54212820355548	1	3	4	0	0	0	0	4	2	6	0	2
277	CC(n1c(C2C(C(Cl)C)nnc(-c2ccc(Cl)c(Cl)c2)c1-c1ccc(OC)cc1)=O)=C2	24.225062831974896	1	0.125	<img data-content="rdkit/molecule" src="data:image/png;base64,iVBORw0KGgoAAAANSUhEUgAAAMgAAADICAIAAAAiOjnJAAAABmJLR0QA/wD/AP+gvaeTAAAgAElEQVR4nO2deVyU1ffHz8zAMCAoyCbiBogYbglqJmqiiKaoWOJSYGRI/SSpLCX1m+OSiZZbi0WZhUsYVpJLapCgGaYsCoIKssguiyzDOjPMnN8fVx9H1tmeAe2+X/4xz3bvGfzMc7dzzuUgIlAo2obb1QZQnk6osCisQIVFYQUqLAorUGFRWIEKi8IKVFgUVqDCorACFRaFFaiwKKxAhUVhBSosCitQYVFYgQqLwgpUWBRWoMKisAIVFoUVqLAorECFRWEFK…	7.0	0.5932312607765198	3.250153064727783	2.6802754402160645	0	4	475.06210991999995	0.2608695652173913	-2.34	195.56138796761846	0	3	3	1	1	0	1	3	4	4	0	3
278	CC(n1c(C2C(N(C)C)C)nc(-c2ccc(Cl)c(Cl)c2)c1-c1ccc(OC)cc2=O)n1	25.02051367812502	1	0.125	<img data-content="rdkit/molecule" src="data:image/png;base64,iVBORw0KGgoAAAANSUhEUgAAAMgAAADICAIAAAAiOjnJAAAABmJLR0QA/wD/AP+gvaeTAAAgAElEQVR4nO2deUBTV/bHzwtbQJGwqKwioKho3dAqBYtapoJGq9RYt7i0UzraitYZy2j9FbWVMlXHVMcqilqUVgut2CgK0pZxKFYtiMoiiiBhdUHZZMt2fn9cTFNxgeS9LPg+fz1eXs49Id/c9dxzKUQEFha64ejbAZbuCSssFkZghcXCCKywWBiBFRYLI7DCYmEEVlgsjMAKi4URWGGxMAIrLBZGYIXFwgissFgYgRUWCyOwwmJhBFZYLIzACouFEVhhsTACK…	7.0	0.6353150606155396	4.542409420013428	3.856266498565674	0	4	458.127631368	0.34782608695652173	-2.41	191.44027261385375	1	2	3	0	0	1	1	3	2	6	0	3
279	CC(n1c(C2C(N(C)C)C)nc(-c2ccc(Cl)c(Cl)c2)c1-c1ccc(OC)ccc2)n1=O	26.64685868138725	1	0.125	<img data-content="rdkit/molecule" src="data:image/png;base64,iVBORw0KGgoAAAANSUhEUgAAAMgAAADICAIAAAAiOjnJAAAABmJLR0QA/wD/AP+gvaeTAAAgAElEQVR4nO2deViUZffHvzPDNoAIIi4YiAu7Coqipea+k0tJpYamJV5vGW+aimKGuWJZL1a/DLU30BabXMgl7UXNNJXUcIldVhVwYWcAGZg5vz9upBEFWZ5nNp7P1dXFDDPnnBm/3Pe5z3M/5xYREQQEuEas7QAEDBNBWAK8IAhLgBcEYQnwgiAsAV4QhCXAC4KwBHhBEJYALwjCEuAFQVgCvCAIS4AXBGEJ8IIgLAFeEIQlwAuCsAR4QRAW90RHRwcFBd25c…	7.0	0.6326626539230347	4.30823278427124	4.065316200256348	0	4	472.143281432	0.3333333333333333	-2.54	197.91233333429165	1	2	3	0	0	1	1	3	2	5	0	3
280	CC(n1c(C2C(N(C)C)C)nc(-c2ccc(Cl)c(Cl)c2)c1-c1ccc(NC)ccc2)n1	26.978827099432404	1	0.125	<img data-content="rdkit/molecule" src="data:image/png;base64,iVBORw0KGgoAAAANSUhEUgAAAMgAAADICAIAAAAiOjnJAAAABmJLR0QA/wD/AP+gvaeTAAAgAElEQVR4nO2deVzU5fbHzywwbMOuhIgmiCJqSpSm4MYLcAmRVEowSlPnll1J27h1TW732o381Y1MLexGoWmIyy3FXAApdy8EiCCLsiqb7NsM48x8z++PB7mEijDzXYbh+375B6+Z75znjHw4z/M93+c5R4CIwMNDN0KuHeAxTHhh8TACLyweRuCFxcMIvLB4GIEXFg8j8MLiYQReWDyMwAuLhxF4YfEwAi8sHkbghcXDCLyweBiBFxYPI/DC4mEEXlg8jMALi…	7.0	0.7615569829940796	4.9540581703186035	3.8529934883117676	0	4	455.1643512240001	0.3333333333333333	-2.34	193.3904065501235	1	2	3	0	0	1	1	3	2	5	1	3
281	C=C(Nc1cnn(=O)cc1C(C(=O)Nc1cnn([C@H]2C(COC)c2)c1)C)N-c1ccccc1F	22.80047849557408	1	1.0	<img data-content="rdkit/molecule" src="data:image/png;base64,iVBORw0KGgoAAAANSUhEUgAAAMgAAADICAIAAAAiOjnJAAAABmJLR0QA/wD/AP+gvaeTAAAeL0lEQVR4nO2de1yUVf7HP8PIgNzBFDS5KmJ4W8W0FqFwMW/orihptZqComhhmxdWtl5g7U8hS8zVLRRRZEvFygQlcdRV8QqYiZcMEXRVRATkNsDAzHx/fzxIeIOZeZ5nCDrv1/zBDM/5Pt/RD+ec55zv93skRAQGQ2iM2tsBRueECYshCkxYDFFgwmKIAhMWQxSYsBiiwITFEAUmLIYoMGExRIEJiyEKTFgMUWDCYogCExZDFJiwGKLAhMUQBSYshigwYTFEg…	7.0	0.7681315541267395	3.6084370613098145	2.5131702423095703	0	4	467.208115912	0.30434782608695654	-3.9899999999999993	195.56299449870653	1	0	1	1	1	2	3	3	0	8	3	10
282	COC(OC(=O)ccnc(Nc2ccc(N3CCOCC3)cc2)o1)C1-c1ccc(F)cc1	16.526418544862942	1	1.0	<img data-content="rdkit/molecule" src="data:image/png;base64,iVBORw0KGgoAAAANSUhEUgAAAMgAAADICAIAAAAiOjnJAAAABmJLR0QA/wD/AP+gvaeTAAAbyUlEQVR4nO2daVxUR9aHz+1umn2TXREQt4hEmWCcKIj7BggxEbeIkjfqGKKYkUR0JFGjUTQRIeoYM+46RtExgqBJwA1xI2hEkQkmSAMKCGoHmq3X834o7RAX7L59rw1OPb98IN1dpw7y71tVp06dYhARKBSuERjbAcrLCRUWhReosCi8QIVF4QUqLAovUGFReIEKi8ILVFgUXqDCovACFRaFF6iwKLxAhUXhBSosCi9QYVF4gQqLwgtUWBReoMKi8AIVFoUXq…	7.0	0.7681315541267395	3.6084370613098145	2.5131702423095703	0	4	441.169999088	0.30434782608695654	-3.4299999999999993	184.78785200535006	0	2	2	0	2	0	2	2	0	8	1	4
283	Cc1cc(Nc2ncc(Cl)c(Nc3ccccc3C(N)=O)n2)ccc1N1CCOCC1	4.946346698823837	2	0.014814814814814815	<img data-content="rdkit/molecule" src="data:image/png;base64,iVBORw0KGgoAAAANSUhEUgAAAMgAAADICAIAAAAiOjnJAAAABmJLR0QA/wD/AP+gvaeTAAAYQElEQVR4nO3de1hU1foH8HeGGS4Kxs28K5BxTQiBUDAtD6LHuyKWHq1E834LNbwdsRRDULGTysE7lgexwjAVUONHKqaIIIjICAyICqMoaCAIM/D+/thGiAgzw6wZwPfz+PRg7LX3O/Jl77XXWrOHh4hAiKrxNV0AaZ8oWIQJChZhgoJFmKBgESYoWIQJChZhgoJFmKBgESYoWIQJChZhgoJFmKBgESYoWIQJChZhgoJFmKBgESYoWIQJChZhgoJFmKBgESYoW…	7.0	0.7681315541267395	3.6084370613098145	2.5131702423095703	0	4	438.157101656	0.22727272727272727	-3.36	184.94649131723298	0	1	1	1	2	1	3	0	0	7	3	6
284	Cc1cc(Nc2ncc(Cl)c(-c3ccccc3C(N)=O)n2)ccc1N1CCOCC1	5.6062499306627664	39	0.28888888888888886	<img data-content="rdkit/molecule" src="data:image/png;base64,iVBORw0KGgoAAAANSUhEUgAAAMgAAADICAIAAAAiOjnJAAAABmJLR0QA/wD/AP+gvaeTAAAZxUlEQVR4nO3dfVzNd/8H8PfpdEMprKLQEG00P0NudzJxucilcWWyYhHGSpdkjymbm2ZdzGVYbKYuunSukdvNurk2aQhRbkLkvjDKlExKOnVu3r8/PjnODtW5+X6cw97Phz+O+n4/fb71Ot+bz+f9/R4RIgIhQrMwdQfIy4mCRbigYBEuKFiECwoW4YKCRbigYBEuKFiECwoW4YKCRbigYBEuKFiECwoW4YKCRbigYBEuKFiECwoW4YKCRbigYBEuKFiECwoW4…	7.0	0.6381628513336182	3.995589017868042	2.9884705543518066	0	4	423.146202624	0.22727272727272727	-3.1599999999999997	179.39662913362497	0	1	1	1	2	1	3	0	0	6	2	5
285	Cc1cc(Nc2ncc(Cl)c(Nc3ccccc3C(N)=O)n2)ccc1N1CCOC1	5.663237459884305	1	0.007407407407407408	<img data-content="rdkit/molecule" src="data:image/png;base64,iVBORw0KGgoAAAANSUhEUgAAAMgAAADICAIAAAAiOjnJAAAABmJLR0QA/wD/AP+gvaeTAAAYxUlEQVR4nO3deVxUVf8H8O8wwwAKBeLCFgqorO5CKW49zyA8/lBJhUxbUHvIp1wyUpQsLNEIs8wFV1TswYXAzERFelDIXQYUEJFVFBUQWVxYZ+b7++MaGSAMM3NmAr7vVy9fvfDec8/gZ+4595xz7+UhIhCialqargDpnChYhAkKFmGCgkWYoGARJihYhAkKFmGCgkWYoGARJihYhAkKFmGCgkWYoGARJihYhAkKFmGCgkWYoGARJihYhAkKFmGCgkWYoGARJ…	7.0	0.5206761956214905	2.3366942405700684	2.8997416496276855	0	4	424.141451592	0.19047619047619047	-3.36	178.58154920283638	0	1	1	1	2	1	3	0	0	7	3	6
286	Cc1cc(Nc2ncc(Cl)c(-c3ccccc3C(N)=O)n2)ccc1N1COCCC1	6.041156516509205	1	0.007407407407407408	<img data-content="rdkit/molecule" src="data:image/png;base64,iVBORw0KGgoAAAANSUhEUgAAAMgAAADICAIAAAAiOjnJAAAABmJLR0QA/wD/AP+gvaeTAAAaPUlEQVR4nO2dd1xU1xLHZxcWpEcRRI0asURBRYMFASP2YBBLBDUGY1DRWIiaPIkVe5Jnw5gX5UMsWDCYWMBnLCBRAYMIKopdYwKij6YosLTdnffH0c0GZOu9XDDz/fjHgufMzl1+e+45c2bOFSEiEATXiIV2gHg9IWERvEDCIniBhEXwAgmL4AUSFsELJCyCF0hYBC+QsAheIGERvEDCIniBhEXwAgmL4AUSFsELJCyCF0hYBC+QsAheIGERvEDCIniBhEXwA…	7.0	0.5932312607765198	3.250153064727783	2.6802754402160645	0	4	423.146202624	0.22727272727272727	-3.1599999999999997	179.39662913362497	0	1	1	1	2	1	3	0	0	6	2	5
287	Cc1cc(Oc2ncc(Cl)c(-c3ccccc3C(N)=O)n2)ccc1N1CCOCC1	6.073778727634737	22	0.16296296296296298	<img data-content="rdkit/molecule" src="data:image/png;base64,iVBORw0KGgoAAAANSUhEUgAAAMgAAADICAIAAAAiOjnJAAAABmJLR0QA/wD/AP+gvaeTAAAZpUlEQVR4nO3dfVzNd/8H8PfpnIpSbIVCbqKN5mfI3OyENBe5NK5MhCsaY6VLsscUc9OsMZdhuZu6aDrXiLBZN9cmzW0oNyFyXxhlSiYlnTo3798fnxxnh+rcfTqHvZ+P/XFW3++nz/d4ne/N5/P+fo8AEYEQY7MwdQfIq4mCRbigYBEuKFiECwoW4YKCRbigYBEuKFiECwoW4YKCRbigYBEuKFiECwoW4YKCRbigYBEuKFiECwoW4YKCRbigYBEuKFiECwoW4…	7.0	0.6353150606155396	4.542409420013428	3.856266498565674	0	4	424.13021821200005	0.22727272727272727	-3.1599999999999997	178.96031217952378	0	1	1	1	2	1	3	0	0	6	1	5
288	Cc1cc(Nc2ncc(Cl)c(-c3ccccc3C(N)=O)n2)ccc1N1CCOC1	6.137658826277916	4	0.02962962962962963	<img data-content="rdkit/molecule" src="data:image/png;base64,iVBORw0KGgoAAAANSUhEUgAAAMgAAADICAIAAAAiOjnJAAAABmJLR0QA/wD/AP+gvaeTAAAarklEQVR4nO3deVxTV9oH8CcQdgRcAFGq1qUqLi3iiIIoKKLWfcOFggstLm1x1FHr0lLrWKlbccTdqqhTBeVtBXGpC6hAKyLFiloEBRURCIpsEQjJ8/5xMEZQCEmOAef5fvwD8N6Tk+SXe889y40AEYEQTdPRdgXIu4mCRbigYBEuKFiECwoW4YKCRbigYBEuKFiECwoW4YKCRbigYBEuKFiECwoW4YKCRbigYBEuKFiECwoW4YKCRbigYBEuKFiECwoW4YKCR…	7.0	0.6326626539230347	4.30823278427124	4.065316200256348	0	4	409.13055256	0.19047619047619047	-3.1599999999999997	173.03168701922834	0	1	1	1	2	1	3	0	0	6	2	5
289	Cc1cc(Nc2ncc(Cl)c(-c3ccccc3C(N)=O)n2)ccc1N1COCC1	6.137658831320108	2	0.014814814814814815	<img data-content="rdkit/molecule" src="data:image/png;base64,iVBORw0KGgoAAAANSUhEUgAAAMgAAADICAIAAAAiOjnJAAAABmJLR0QA/wD/AP+gvaeTAAAaYElEQVR4nO2daVhT19bHVwIkEBGcmBRQ0dYqiGisVaQoSr0OVByKV2tRqbMWtH1rW5yweuu1DkgdHqVaB5ytXhW1FkcQ4oBaLSK11AGliAIiiCCQhPV+2DRGkCSE7CbY9Xv6IRz3Xlnn9J89rL32PgJEBIIwNEJjO0C8npCwCC6QsAgukLAILpCwCC6QsAgukLAILpCwCC6QsAgukLAILpCwCC6QsAgukLAILpCwCC6QsAgukLAILpCwCC6QsAgukLAILpCwC…	7.0	0.7615569829940796	4.9540581703186035	3.8529934883117676	0	4	409.13055256	0.19047619047619047	-3.1599999999999997	173.03168701922834	0	1	1	1	2	1	3	0	0	6	2	5
290	Cc1cc(Oc2ncc(Cl)c(-c3ccccc3C(N)=O)n2)ccc1N1CCOC1	6.525560649727722	1	0.007407407407407408	<img data-content="rdkit/molecule" src="data:image/png;base64,iVBORw0KGgoAAAANSUhEUgAAAMgAAADICAIAAAAiOjnJAAAABmJLR0QA/wD/AP+gvaeTAAAafklEQVR4nO3dd1xT5/4H8G8gYYs4AFGqtmq1OHoRryiIgiJaFbc4KLhaHG3xqnXbUuv1Sl3FK24cqK2TXysIah2gAq2IFCrqRVBQkRUUGUYg4/v748EYQSHrmGC/75d/AJ7z5EnyyTnPecYJDxGBEG0z0HUFyLuJgkU4QcEinKBgEU5QsAgnKFiEExQswgkKFuEEBYtwgoJFOEHBIpygYBFOULAIJyhYhBMULMIJChbhBAWLcIKCRThBwSKcoGARTlCwCCcoW…	7.0	0.7718672752380371	2.951596736907959	1.9355297088623047	0	4	410.11456814800005	0.19047619047619047	-3.1599999999999997	172.59537006512718	0	1	1	1	2	1	3	0	0	6	1	5
291	Cc1cc(OC2ncc(Cl)c(-c3ccccc3C(N)=O)o2)ccc1N1CCOCC1	12.869040376994562	1	0.007407407407407408	<img data-content="rdkit/molecule" src="data:image/png;base64,iVBORw0KGgoAAAANSUhEUgAAAMgAAADICAIAAAAiOjnJAAAABmJLR0QA/wD/AP+gvaeTAAAY40lEQVR4nO3deViU5foH8HsYNlHQBBEUMteUuExFTUNTyVyOqAcTRQ1FTQI9InmdwDUq0+MxF9wKjhvzcwOXDLBcUAQXwF0UlRTSFCwQk0VkgJm5f388OE0owzvLwzva/bn8g4vmfXiGvvMuz32/LxJEBEKMzUzsCZBXEwWLcEHBIlxQsAgXFCzCBQWLcEHBIlxQsAgXFCzCBQWLcEHBIlxQsAgXFCzCBQWLcEHBIlxQsAgXFCzCBQWLcEHBIlxQsAgXFCzCB…	7.0	0.6233620047569275	2.5254108905792236	2.9978814125061035	0	4	427.12988386399996	0.2727272727272727	-3.0299999999999994	179.2371239988067	0	2	2	1	2	0	2	1	0	6	1	5
292	Cc1cc(Nc2O-c(Cl)c(-c3ccccc3C(N)=O)n2)ccc1N1CCOCC1	16.52139758052979	1	0.007407407407407408	<img data-content="rdkit/molecule" src="data:image/png;base64,iVBORw0KGgoAAAANSUhEUgAAAMgAAADICAIAAAAiOjnJAAAABmJLR0QA/wD/AP+gvaeTAAAd5ElEQVR4nO2deVyU1f7HPzPDgCiyaKgoFBdUVK65IKbilqC4oGWJ4UKLipYLpXjFa92oa1bmVcctwV5po4XFL8rQ3OtlmRsuKcrmrrHLDgLDMHx/fxycy1UZZjssct4v/xgeznPOd+TznHOes3yOhIggEJgbaWMHIHgyEcIScEEIS8AFISwBF4SwBFwQwhJwQQhLwAUhLAEXhLAEXBDCEnBBCEvABSEsAReEsARcEMIScEEIS8AFISwBF4SwBFwQwhJwQQhLw…	7.0	0.7111964821815491	3.2414402961730957	3.97843599319458	0	4	412.13021821200005	0.23809523809523808	-3.03	172.9713104167553	0	1	1	1	2	1	3	0	0	6	2	5
293	Cc1cc(OC2occ(Cl)c(-c3ccccc3C(N)=O)n2)ccc1N1CCOCC1	17.104601949624453	1	0.007407407407407408	<img data-content="rdkit/molecule" src="data:image/png;base64,iVBORw0KGgoAAAANSUhEUgAAAMgAAADICAIAAAAiOjnJAAAABmJLR0QA/wD/AP+gvaeTAAAZWklEQVR4nO3deVxUVf8H8O8wLAqCJmCg4oJSSj6mYqYNbuSj+Ej6mGKoD0qaJpqIPQmaC5lpPmaGpgUpyfxSXMtYKpFcAcEFFcUlxTSFEsRkEYHZvr8/Dk3TyDLLPdzRvu+XfxDcezhDn7n3nnO+944EEYEQoVmJ3QHyZKJgES4oWIQLChbhgoJFuKBgES4oWIQLChbhgoJFuKBgES4oWIQLChbhgoJFuKBgES4oWIQLChbhgoJFuKBgES4oWIQLChbhgoJFu…	7.0	0.6235840320587158	3.603734254837036	4.478009223937988	0	4	427.129883864	0.2727272727272727	-3.0299999999999994	179.2371239988067	0	2	2	1	2	0	2	1	0	6	1	5
294	C1ccc(Nc2ncc(Cl)c(-c3ccccc3C(N)=O)n2)ccc1N1CCOC1	18.718171460875354	3	0.022222222222222223	<img data-content="rdkit/molecule" src="data:image/png;base64,iVBORw0KGgoAAAANSUhEUgAAAMgAAADICAIAAAAiOjnJAAAABmJLR0QA/wD/AP+gvaeTAAAZwElEQVR4nO2deViTV9bATwirBBEXBJ0KrYoFt6Fai6JMq7hhlI5F60arHUDpg9RObXGhRB3rWLUaqdXRVkbU2nlapDZ00LorohYFFNxFBlAB2fc1yfn+uPQtRYkhyWX7zu/xjwTf93Je+OUu5y6IEBEIwtAYtXUAROeExCK4QGIRXCCxCC6QWAQXSCyCCyQWwQUSi+ACiUVwgcQiuEBiEVwgsQgukFgEF0gsggskFsEFEovgAolFcIHEIrhAYhFcILEILpBYB…	7.0	0.5919488668441772	3.050396203994751	3.4142303466796875	0	4	409.13055256	0.19047619047619047	-3.1599999999999997	173.08960524946195	1	1	2	1	1	1	2	0	0	6	2	5
295	C1ccc(Oc2ncc(Cl)c(-c3ccccc3C(N)=O)n2)ccc1N1CCOC1	18.77695907992664	3	0.022222222222222223	<img data-content="rdkit/molecule" src="data:image/png;base64,iVBORw0KGgoAAAANSUhEUgAAAMgAAADICAIAAAAiOjnJAAAABmJLR0QA/wD/AP+gvaeTAAAZuElEQVR4nO2deViU5drA75dhlUHEBVFPQCEYuEWaoZhfKS7hKGVgLpF2AtQu5NDJwoXDaMfM0HQkjx4tOaJm51Jcgg6auyJqqKDgLhKgLAKyr8PM3N8fD02kMg4z87B1/67+YMb3fbiHfu+z3M8yAiICQRgao7YOgOickFgEF0gsggskFsEFEovgAolFcIHEIrhAYhFcILEILpBYBBdILIILJBbBBRKL4AKJRXCBxCK4QGIRXCCxCC6QWAQXSCyCCyQWwQUSi…	7.0	0.5938795208930969	3.06732439994812	3.3017210960388184	0	4	410.11456814800005	0.19047619047619047	-3.1599999999999997	172.6532882953608	1	1	2	1	1	1	2	0	0	6	1	5
296	C1ccc(Nc2ncc(Cl)c(-c3ccccc3C(N)=O)n2)ccc1N1CSOC1	18.951921849255733	1	0.007407407407407408	<img data-content="rdkit/molecule" src="data:image/png;base64,iVBORw0KGgoAAAANSUhEUgAAAMgAAADICAIAAAAiOjnJAAAABmJLR0QA/wD/AP+gvaeTAAAZ6ElEQVR4nO2daViUR7aATzf7ooCi4jKoOK7BOEZlcHDcQI0RNS4YQTHGeDXBx46JJsZcI85oHHFtNMoQYwQlOi6MikYxCIqgxogr+LigEOhmF9naZunl3B9FWoLS9Fay3PP+ip36qk/D21X1nTr1IUBEIAhTI2zqAIjWCYlFcIHEIrhAYhFcILEILpBYBBdILIILJBbBBRKL4AKJRXCBxCK4QGIRXCCxCC6QWAQXSCyCCyQWwQUSi+ACiUVwgcQiuEBiEVwgs…	7.0	0.6131902933120728	3.54607892036438	3.7456345558166504	0	4	427.08697349600004	0.15	-2.8099999999999996	177.05677703648857	1	1	2	1	1	1	2	0	0	7	2	5
297	C1ccc(Nc2ncc(Cl)c(-c3ccccc3C(N)=O)n2)ccc1N1COCCC1	19.759364195501895	2	0.014814814814814815	<img data-content="rdkit/molecule" src="data:image/png;base64,iVBORw0KGgoAAAANSUhEUgAAAMgAAADICAIAAAAiOjnJAAAABmJLR0QA/wD/AP+gvaeTAAAZfklEQVR4nO2de1yUVfrAn3dguCioICJeEMQkNdQFslRKBVE3ZVtLsTLRvJap9FNTRFFM/SS5fGKWBQrXJceyVbT0w4qmaGuSuAquC3LRdEBEwBW5DLcBhpnn98fBiUUZ5nZE6Pn+NcD7nnle+M65PucgICIQhKkRdXYARPeExCK4QGIRXCCxCC6QWAQXSCyCCyQWwQUSi+ACiUVwgcQiuEBiEVwgsQgukFgEF0gsggskFsEFEovgAolFcIHEIrhAYhFcILEIL…	7.0	0.6023451685905457	4.0426411628723145	4.539242267608643	0	4	423.146202624	0.22727272727272727	-3.1599999999999997	179.45454736385858	1	1	2	1	1	1	2	0	0	6	2	5
298	C1ccc(Nc2ncc(Cl)c(Oc3ccccc3C(N)=O)n2)ccc1N1CCOCC1	20.059962750693895	1	0.007407407407407408	<img data-content="rdkit/molecule" src="data:image/png;base64,iVBORw0KGgoAAAANSUhEUgAAAMgAAADICAIAAAAiOjnJAAAABmJLR0QA/wD/AP+gvaeTAAAYdElEQVR4nO3deVyU1f4H8C8wILIp+4gLCGoKuOAEJcOiqSia1RUR73XDV0AZvsyXYF4tUuvmcl3Lcs3r1tWctNdPNFFgQAMXfA2LyRrBZRFSQQRZBgZnvr8/HppMBWY7DNb3/eqPHOec50t95plzznOeBwNEBEJ0zVDfBZA/JwoWYYKCRZigYBEmKFiECQoWYYKCRZigYBEmKFiECQoWYYKCRZigYBEmKFiECQoWYYKCRZigYBEmKFiECQoWYYKCRZigYBEmK…	7.0	0.5665995478630066	4.200035572052002	5.049812316894531	0	4	439.14111724400004	0.22727272727272727	-3.36	184.56809259336546	1	1	2	1	1	1	2	0	0	7	2	6
299	C1ccc(Nc2ncc(Cl)c(-c3ccccc3C(N)=O)n2)ccc1N1CCOCC1	20.19838699834222	38	0.2814814814814815	<img data-content="rdkit/molecule" src="data:image/png;base64,iVBORw0KGgoAAAANSUhEUgAAAMgAAADICAIAAAAiOjnJAAAABmJLR0QA/wD/AP+gvaeTAAAZfUlEQVR4nO2de1zMWRvAn2kaqSgl99u27GpDrJTbx7osy3ojltrFlnLL7TO2du3am7AX7Gt3B63b2ncNKyShwiosm4qkUFYqCtGGSmpqppnmef84mbeNxtxOpff5fvyh+Zxzfmem7/zOc855zi8BIgJBmBqzhu4A0TQhsQgukFgEF0gsggskFsEFEovgAolFcIHEIrhAYhFcILEILpBYBBdILIILJBbBBRKL4AKJRXCBxCK4QGIRXCCxCC6QWAQXSCyCCyQWw…	7.0	0.6833102107048035	3.3402700424194336	2.29580020904541	0	4	423.146202624	0.22727272727272727	-3.1599999999999997	179.45454736385858	1	1	2	1	1	1	2	0	0	6	2	5
300	C1ccc(Oc2ncc(Cl)c(-c3ccccc3C(N)=O)n2)ccc1N1CCOCC1	20.25239575561026	12	0.08888888888888889	<img data-content="rdkit/molecule" src="data:image/png;base64,iVBORw0KGgoAAAANSUhEUgAAAMgAAADICAIAAAAiOjnJAAAABmJLR0QA/wD/AP+gvaeTAAAZRElEQVR4nO2de1iURdvA72VZETAQxAMeM00JTymCp8s8hGm+KBhCaYHgiTSv5YWyLEvUvlJ7rVYkT9mbi4mKiAqoCWr6IqCIoIKJgIKiIiqgwsIuLHt/fwxuhLLuaUDp/l39IdvMPLPLb5+5Z+aeBwEiAkEYG5Pm7gDRMiGxCC6QWAQXSCyCCyQWwQUSi+ACiUVwgcQiuEBiEVwgsQgukFgEF0gsggskFsEFEovgAolFcIHEIrhAYhFcILEILpBYBBdILIILJ…	7.0	0.5846726894378662	2.3127503395080566	2.5719876289367676	0	4	424.13021821200005	0.22727272727272727	-3.1599999999999997	179.0182304097574	1	1	2	1	1	1	2	0	0	6	1	5
301	NC(=O)c1ccccc1-c1nc(Nc2ccc(N3CCOCC3)cc2F)ncc1Cl	5.631163274622132	2	0.125	<img data-content="rdkit/molecule" src="data:image/png;base64,iVBORw0KGgoAAAANSUhEUgAAAMgAAADICAIAAAAiOjnJAAAABmJLR0QA/wD/AP+gvaeTAAAd+0lEQVR4nO2daVhT19bHV0LCJAIOCA4IFLBOgGipA87VAi1qrWKlbbS9txd96m2s1FdtaRs7PBZ7edpgq1dsvRpxqGit4lDHWitOVGRQqIoi4BAGGcI8Jev9sDFGkADJ2QdI9+/TycnJXis5/+yzztl7rS1ARGAwuEbY0Q4wTBMmLAYVmLAYVGDCYlCBCYtBBSYsBhWYsBhUYMJiUIEJi0EFJiwGFZiwGFRgwmJQgQmLQQUmLAYVmLAYVGDCYlCBCYtBBSYsB…	7.0	0.7681315541267395	3.6084370613098145	2.5131702423095703	0	4	427.12113074800004	0.19047619047619047	-3.2299999999999995	177.19722242215454	0	1	1	1	2	1	3	0	0	6	2	5
302	CC(=O)c1ccccc1Nc1nc(Nc2ccc(N3CCOCC3)cc2F)ncc1Cl	6.627302764030003	1	0.0625	<img data-content="rdkit/molecule" src="data:image/png;base64,iVBORw0KGgoAAAANSUhEUgAAAMgAAADICAIAAAAiOjnJAAAABmJLR0QA/wD/AP+gvaeTAAAd0UlEQVR4nO2de1zMWf/APzPd1FRUaEPrso9F7IY2loQYZGs9LiV+LhsxPEsta+201stqLRLWht19CuvBWqRcqkVmiyVpbTe3p1xCJZWUTSU1l8/vj5NpNpqmme/RjOe8X/7I+H7POTPefc93zvfz+RweIgKDwTX81h4A4/WEicWgAhOLQQUmFoMKTCwGFZhYDCowsRhUYGIxqMDEYlCBicWgAhOLQQUmFoMKTCwGFZhYDCowsRhUYGIxqMDEYlCBicWgAhOLQ…	7.0	0.6381628513336182	3.995589017868042	2.9884705543518066	0	4	441.13678081200004	0.22727272727272727	-3.2299999999999995	183.77213602314646	0	1	1	0	2	1	3	0	0	7	2	6
303	CC(=O)c1ccccc1Oc1nc(Nc2ccc(N3CCOCC3)cc2C)ncc1Cl	6.913961491161163	1	0.0625	<img data-content="rdkit/molecule" src="data:image/png;base64,iVBORw0KGgoAAAANSUhEUgAAAMgAAADICAIAAAAiOjnJAAAABmJLR0QA/wD/AP+gvaeTAAAdjUlEQVR4nO2deVyTx9bHT8JOUFQ2UVBLpeBWRRQXFBCDokW9apG6tyqIvqittVLbWmzttbT29l61vX7oYhe9reJWFAUJSyWKG7hbUIpWFJVFFgnBrOf9YzDmIktInpGEO9+Pf4TH5zlzePhl5nlmzjnDQ0RgMLiG394OMDomTFgMKjBhMajAhMWgAhMWgwpMWAwqMGExqMCExaACExaDCkxYDCowYTGowITFoAITFoMKTFgMKjBhMajAhMWgAhMWgwpMWAwqM…	7.0	0.5206761956214905	2.3366942405700684	2.8997416496276855	0	4	438.145868276	0.2608695652173913	-3.1599999999999997	185.5352257805157	0	1	1	0	2	1	3	0	0	7	1	6
304	CC(=O)c1ccccc1-c1nc(Nc2ccc(N3CCOCC3)cc2F)ncc1Cl	6.977822551004449	2	0.125	<img data-content="rdkit/molecule" src="data:image/png;base64,iVBORw0KGgoAAAANSUhEUgAAAMgAAADICAIAAAAiOjnJAAAABmJLR0QA/wD/AP+gvaeTAAAdVklEQVR4nO2deViU1RfHzwwzbCKgsqkgEGBugGjkgiKaBRTqzxSTarR6Cn1axjIfNf39Gisfw+KpwdLEMhtxSVRSXDIll8QNRUCFVBQBl2GRZQDZZ87vj4vThDIs894XGO/nr5l33jnnzsx37nvee+85V4CIwGBwjbCzG8AwTpiwGFRgwmJQgQmLQQUmLAYVmLAYVGDCYlCBCYtBBSYsBhWYsBhUYMJiUIEJi0EFJiwGFZiwGFRgwmJQgQmLQQUmLAYVmLAYV…	7.0	0.5932312607765198	3.250153064727783	2.6802754402160645	0	4	426.12588178	0.22727272727272727	-3.03	178.22227383953845	0	1	1	0	2	1	3	0	0	6	1	5
305	CC(=O)c1ccccc1-c1nc(Nc2ccc(N3CCOCC3)cc2C)ncc1Cl	7.132233448152256	5	0.3125	<img data-content="rdkit/molecule" src="data:image/png;base64,iVBORw0KGgoAAAANSUhEUgAAAMgAAADICAIAAAAiOjnJAAAABmJLR0QA/wD/AP+gvaeTAAAc9UlEQVR4nO2deViTV/bHTwJhEQiiFVDE4jYKIrs+UoRR3OenPFUmWtTQaa1oxxodl6KzNDjWlqJ1otb2YeyggXHDqVatHRXHFbeioPVRVEQCLixFdlkSkvP740KMgAGS90ZI7+ev8L5vzrkJ39z3vPfecy4PEYHB4Br+624AwzxhwmJQgQmLQQUmLAYVmLAYVGDCYlCBCYtBBSYsBhWYsBhUYMJiUIEJi0EFJiwGFZiwGFRgwmJQgQmLQQUmLAYVmLAYVGDCY…	7.0	0.6353150606155396	4.542409420013428	3.856266498565674	0	4	422.150953656	0.2608695652173913	-2.96	180.42168055100885	0	1	1	0	2	1	3	0	0	6	1	5
306	CC(=O)c1ccccc1CN1nc(Nc2ccc(N3CCOCC3)cc2)nncc1Cl	14.497823686888879	1	0.0625	<img data-content="rdkit/molecule" src="data:image/png;base64,iVBORw0KGgoAAAANSUhEUgAAAMgAAADICAIAAAAiOjnJAAAABmJLR0QA/wD/AP+gvaeTAAAYj0lEQVR4nO3deVyU1f4H8M+wOMOSA2gsIipooggq7iiRZot19UqLlblgN0X96QVTC9e0e+06Lveq1b2JvazMaxZcN5SLCGqJKLjg4AKKDgqJiqJsiWwz398fj80lQ5zlOZL1fb969ZqXznOeM/jh+2znnFEQERiTm01zd4D9NnGwmBAcLCYEB4sJwcFiQnCwmBAcLCYEB4sJwcFiQnCwmBAcLCYEB4sJwcFiQnCwmBAcLCYEB4sJwcFiQnCwmBAcLCYEB4sJw…	7.0	0.6326626539230347	4.30823278427124	4.065316200256348	0	4	438.15710165600007	0.2727272727272727	-3.23	185.39675256131568	0	2	2	0	2	0	2	0	0	8	1	5
307	NC(=O)c1ccccc1-c1nc(N2cccc(N3CCOCC3)cc2F)ncc1Cl	16.61674981922696	1	0.0625	<img data-content="rdkit/molecule" src="data:image/png;base64,iVBORw0KGgoAAAANSUhEUgAAAMgAAADICAIAAAAiOjnJAAAABmJLR0QA/wD/AP+gvaeTAAAfH0lEQVR4nO2deVxUVfvAnxk2BRRBXBicYUlU3FdUcEPRUlEzQ0hzKQWVVydTi+pVsdQktfeDqBnZIq9IitorZGSZhfHTXAEFE2QfNg3ZZwFmeX5/HBwJdRiGe1jsfD9+/FzgnkX8zr3nnvOc5/IQERgMruG3dQcYzydMLAYVmFgMKjCxGFRgYjGowMRiUIGJxaACE4tBBSYWgwpMLAYVmFgMKjCxGFRgYjGowMRiUIGJxaACE4tBBSYWgwpMLAYVmFgMKjCxG…	7.0	0.7615569829940796	4.9540581703186035	3.8529934883117676	0	4	427.12113074800004	0.19047619047619047	-3.2299999999999995	177.4651121389835	0	2	2	1	1	1	2	0	0	6	1	4
308	NC(=O)c1ccccc1-c1nc(Nc2ccc(N3CCOCC3)cc2C)ncc1Cl	18.900320644228646	2	0.125	<img data-content="rdkit/molecule" src="data:image/png;base64,iVBORw0KGgoAAAANSUhEUgAAAMgAAADICAIAAAAiOjnJAAAABmJLR0QA/wD/AP+gvaeTAAAdy0lEQVR4nO2deVyTV9bHTwJhkU20AoJY0DoKorLpR0R5Ffd5kXGZSFFDp7WiHdvUqVrszNsGx3FK1dpoa/thbNFgVYqjTrV2rDjuohYFHT+KgqwuLGUHgSQk5/3jQowsISTPjZDe71/heZ6ccxN+uc957r3nXB4iAoPBNfwX3QCGecKExaACExaDCkxYDCowYTGowITFoAITFoMKTFgMKjBhMajAhMWgAhMWgwpMWAwqMGExqMCExaACExaDCkxYDCowYTGow…	7.0	0.7718672752380371	2.951596736907959	1.9355297088623047	0	4	423.146202624	0.22727272727272727	-3.1599999999999997	179.39662913362494	0	1	1	1	2	1	3	0	0	6	2	5
309	NC(=O)c1ccccc1Nc1nc(Nc2ccc(N3CCOCC3)cc2C)ncc1Cl	19.062096782649803	1	0.0625	<img data-content="rdkit/molecule" src="data:image/png;base64,iVBORw0KGgoAAAANSUhEUgAAAMgAAADICAIAAAAiOjnJAAAABmJLR0QA/wD/AP+gvaeTAAAefElEQVR4nO2dZ1xU19bGn5mBUSkGxI7GEhOjUSwkNyrGOrE3DGC5ildUJAkaX8u1RK8lauyiUSPE3kNEY1cQMRZsICoa7AUEBFQEpc/Mej9sHEYUmHIOzJj9//lh5njO2muGZ84+e++11pYQETgcoZGWtQOc9xMuLI4ocGFxRIELiyMKXFgcUeDC4ogCFxZHFLiwOKLAhcURBS4sjihwYXFEgQuLIwpcWBxR4MLiiAIXFkcUuLA4osCFxREFLiyOKHBhcUSBC…	7.0	0.6233620047569275	2.5254108905792236	2.9978814125061035	0	4	438.157101656	0.22727272727272727	-3.36	184.94649131723295	0	1	1	1	2	1	3	0	0	7	3	6
310	NC(=O)c1ccccc1Nc1nc(Nc2ccc(N3CCOCC3)cc2)ncc1Cl	5.16031584620449	15	0.23809523809523808	<img data-content="rdkit/molecule" src="data:image/png;base64,iVBORw0KGgoAAAANSUhEUgAAAMgAAADICAIAAAAiOjnJAAAABmJLR0QA/wD/AP+gvaeTAAAdVklEQVR4nO2deVxU9frHn2FfxQ0R9aqgZNpNU8BUFBCJ4gIqJHjdU4tQbmhmgpVSlorZTSvNpcW1RClTcI0Uk025kKEiCiIoCsgWy8Aw23l+f3zxMD8UmOUcOUPf98s/4DjnOc8MnznnuzyLCBGBQuEag852gNI1ocKi8AIVFoUXqLAovECFReEFKiwKL1BhUXiBCovCC1RYFF6gwqLwAhUWhReosCi8QIVF4QUqLAovUGFReIEKi8ILVFgUXqDCovACFRaFF…	7.0	0.7681315541267395	3.6084370613098145	2.5131702423095703	0	4	424.141451592	0.19047619047619047	-3.36	178.58154920283633	0	1	1	1	2	1	3	0	0	7	3	6
311	NC(=O)c1ccccc1Oc1nc(Nc2ccc(N3CCOCC3)cc2)ncc1Cl	5.351879999262579	8	0.12698412698412698	<img data-content="rdkit/molecule" src="data:image/png;base64,iVBORw0KGgoAAAANSUhEUgAAAMgAAADICAIAAAAiOjnJAAAABmJLR0QA/wD/AP+gvaeTAAAdQklEQVR4nO2dd1wU59bHz9Kr2BBRrwpKLEk0CiYqCoiEhEtRieBrbwlBuUFjjGgSWxIVY27UxJ6iWCJKNArWEEuoygUVFVERRVFEWigLy7Y57x8PDvsBgS0zMkue78c/YNw5c3b47exTThEhIlAoXGPQ2g5Q2iZUWBReoMKi8AIVFoUXqLAovECFReEFKiwKL1BhUXiBCovCC1RYFF6gwqLwAhUWhReosCi8QIVF4QUqLAovUGFReIEKi8ILVFgUXqDCovACF…	7.0	0.6381628513336182	3.995589017868042	2.9884705543518066	0	4	425.12546718	0.19047619047619047	-3.36	178.14523224873514	0	1	1	1	2	1	3	0	0	7	2	6
312	NC(=O)c1ccccc1-c1nc(Nc2ccc(N3CCOCC3)cc2)ncc1Cl	5.618323570164321	7	0.1111111111111111	<img data-content="rdkit/molecule" src="data:image/png;base64,iVBORw0KGgoAAAANSUhEUgAAAMgAAADICAIAAAAiOjnJAAAABmJLR0QA/wD/AP+gvaeTAAAawElEQVR4nO2deVxTV/bATwBRATdAsVIXUOtCBAQ3JgpSsI4l6ChiHafS1nGidiy2xQqtP4vWsQ12PlbHasV26sSpdkTrQt2tiqggWkUEcUex7MgW1hDI+f1xwzMGSCB5Nyy9379CCOfekC/n3fe45zwBIgKDwTdmbT0BRueEicWgAhOLQQUmFoMKTCwGFZhYDCowsRhUYGIxqMDEYlCBicWgAhOLQQUmFoMKTCwGFZhYDCowsRhUYGIxqMDEYlCBicWgAhOLQ…	7.0	0.5206761956214905	2.3366942405700684	2.8997416496276855	0	4	409.13055256	0.19047619047619047	-3.1599999999999997	173.0316870192283	0	1	1	1	2	1	3	0	0	6	2	5
313	NC(=O)c1ccccc1/c1nc(Nc2ccc(N3CCOCC3)cc2)ncc1Cl	5.618323570164321	1	0.015873015873015872	<img data-content="rdkit/molecule" src="data:image/png;base64,iVBORw0KGgoAAAANSUhEUgAAAMgAAADICAIAAAAiOjnJAAAABmJLR0QA/wD/AP+gvaeTAAAawElEQVR4nO2deVxTV/bATwBRATdAsVIXUOtCBAQ3JgpSsI4l6ChiHafS1nGidiy2xQqtP4vWsQ12PlbHasV26sSpdkTrQt2tiqggWkUEcUex7MgW1hDI+f1xwzMGSCB5Nyy9379CCOfekC/n3fe45zwBIgKDwTdmbT0BRueEicWgAhOLQQUmFoMKTCwGFZhYDCowsRhUYGIxqMDEYlCBicWgAhOLQQUmFoMKTCwGFZhYDCowsRhUYGIxqMDEYlCBicWgAhOLQ…	7.0	0.5932312607765198	3.250153064727783	2.6802754402160645	0	4	409.13055256	0.19047619047619047	-3.1599999999999997	173.0316870192283	0	1	1	1	2	1	3	0	0	6	2	5
314	NC(=O)c1ccccc1Nc1nc(-c2ccc(N3CCOCC3)cc2)ncc1Cl	5.760048080701334	1	0.015873015873015872	<img data-content="rdkit/molecule" src="data:image/png;base64,iVBORw0KGgoAAAANSUhEUgAAAMgAAADICAIAAAAiOjnJAAAABmJLR0QA/wD/AP+gvaeTAAAY7klEQVR4nO2deVxUVRuA32EVUNJUFnFBskjDFVETURFEU8g9E1PKBbe0jAwtTT9J1M9c0sxQMiUQRQ1BERWw3JcIVMQENwxikJJhGfZh3u+Pw3cbkWWWe0LpfX78wQznvvfc4Zlzz34liAgEITZ6jZ0BomlCYhFcILEILpBYBBdILIILJBbBBRKL4AKJRXCBxCK4QGIRXCCxCC6QWAQXSCyCCyQWwQUSi+ACiUVwgcQiuEBiEVwgsQgukFgEF0gsggskFsEFE…	7.0	0.6353150606155396	4.542409420013428	3.856266498565674	0	4	409.13055256	0.19047619047619047	-3.1599999999999997	173.0316870192283	0	1	1	1	2	1	3	0	0	6	2	5
315	NC(=O)c1ccccc1Oc1nc(-c2ccc(N3CCOCC3)cc2)ncc1Cl	5.881347696307332	1	0.015873015873015872	<img data-content="rdkit/molecule" src="data:image/png;base64,iVBORw0KGgoAAAANSUhEUgAAAMgAAADICAIAAAAiOjnJAAAABmJLR0QA/wD/AP+gvaeTAAAY50lEQVR4nO3deVxUVf8H8M+wChhpJou4IFmkomZImoobiOaSeyal/HLBLTUzRV9p+YjrY6JpZqiZEm6YIe6yWO5LhiumuKGSg5SyDZsM8/39cXimEVlmO5H2fb/4Q4Z7zz2DH+49272jICIwZm4WVV0B9mziYDEpOFhMCg4Wk4KDxaTgYDEpOFhMCg4Wk4KDxaTgYDEpOFhMCg4Wk4KDxaTgYDEpOFhMCg4Wk4KDxaTgYDEpOFhMCg4Wk4KDxaTgYDEpOFhMC…	7.0	0.6326626539230347	4.30823278427124	4.065316200256348	0	4	410.11456814800005	0.19047619047619047	-3.1599999999999997	172.59537006512713	0	1	1	1	2	1	3	0	0	6	1	5
316	CC(=O)c1ccccc1Nc1nc(Nc2ccc(N3CCOCC3)cc2)ncc1Cl	6.597033874936003	14	0.2222222222222222	<img data-content="rdkit/molecule" src="data:image/png;base64,iVBORw0KGgoAAAANSUhEUgAAAMgAAADICAIAAAAiOjnJAAAABmJLR0QA/wD/AP+gvaeTAAAcv0lEQVR4nO2dfVyN9//H3+ecOkVFJSWZsPgWtiJh6w4loxvKzZg1sxu2tZmxyddvbnbDGvMVc7sbxBozy1LuhtApRmUzuRlCSXR3NDp1Tp1z3r8/Pu1yhurcXB9dp32eD3/knOu8r3f16nN9bt43IkQEBoNvxC3tAKN1woTFoAITFoMKTFgMKjBhMajAhMWgAhMWgwpMWAwqMGExqMCExaACExaDCkxYDCowYTGowITFoAITFoMKTFgMKjBhMajAhMWgAhMWg…	7.0	0.7615569829940796	4.9540581703186035	3.8529934883117676	0	4	423.146202624	0.22727272727272727	-3.1599999999999997	179.60660062022023	0	1	1	0	2	1	3	0	0	7	2	6
317	CC(=O)c1ccccc1Oc1nc(Nc2ccc(N3CCOCC3)cc2)ncc1Cl	6.755677364012428	7	0.1111111111111111	<img data-content="rdkit/molecule" src="data:image/png;base64,iVBORw0KGgoAAAANSUhEUgAAAMgAAADICAIAAAAiOjnJAAAABmJLR0QA/wD/AP+gvaeTAAAcjUlEQVR4nO2deVxUdffHz8zAgAIKiCBi4oI+4JIYbomACuLCorilKaWWWpFmmuLjL7VNH3J5RHOtJxWVNDUMwS0VlQFNAcvEpQwVRJRtJGVgBmbm/P740nVcgFnuV+7Q9/3yD5y5c+4BPnzvdzmLCBGBweAbcUM7wGicMGExqMCExaACExaDCkxYDCowYTGowITFoAITFoMKTFgMKjBhMajAhMWgAhMWgwpMWAwqMGExqMCExaACExaDCkxYDCowYTGowITFo…	7.0	0.7718672752380371	2.951596736907959	1.9355297088623047	0	4	424.130218212	0.22727272727272727	-3.1599999999999997	179.17028366611905	0	1	1	0	2	1	3	0	0	7	1	6
318	CC(=O)c1ccccc1-c1nc(Nc2ccc(N3CCOCC3)cc2)ncc1Cl	6.930097564955665	4	0.06349206349206349	<img data-content="rdkit/molecule" src="data:image/png;base64,iVBORw0KGgoAAAANSUhEUgAAAMgAAADICAIAAAAiOjnJAAAABmJLR0QA/wD/AP+gvaeTAAAZ60lEQVR4nO2deVxTV/bATwKiIqACCpW64K5EQHBjsFEHrGMJOoo4jlOZ1jrRdizWYhtbf1Ydp21o59Pqp9WK7YwTW+sYWxfqvrSICqJVRCguVQTLFpAdhBDI+f1x4RkDJCF5NxC8379ClnNvyJeT+x73nCdARGAw+EbY0RNgdE2YWAwqMLEYVGBiMajAxGJQgYnFoAITi0EFJhaDCkwsBhWYWAwqMLEYVGBiMajAxGJQgYnFoAITi0EFJhaDCkwsBhWYWAwqM…	7.0	0.6233620047569275	2.5254108905792236	2.9978814125061035	0	4	408.135303592	0.22727272727272727	-2.96	174.0567384366122	0	1	1	0	2	1	3	0	0	6	1	5
319	CC(=O)c1ccccc1Nc1nc(-c2ccc(N3CCOCC3)cc2)ncc1Cl	6.975022281231348	1	0.015873015873015872	<img data-content="rdkit/molecule" src="data:image/png;base64,iVBORw0KGgoAAAANSUhEUgAAAMgAAADICAIAAAAiOjnJAAAABmJLR0QA/wD/AP+gvaeTAAAYtUlEQVR4nO2dZ1xUV9rAnxmKFIVQBdS1xGgscRFQQxQ34GAwKrrqWPKuBUXUxChrA12NxmQjSkQ/oAY3Jj8bJmSNBStNFAMkizRxiQULiVhw6W3q83445joRhGHmHlHy/H9+mfHe554Lf8495TnnShARCEJspG1dAKJ9QmIRXCCxCC6QWAQXSCyCCyQWwQUSi+ACiUVwgcQiuEBiEVwgsQgukFgEF0gsggskFsEFEovgAolFcIHEIrhAYhFcILEILpBYBBdIL…	7.0	0.7111964821815491	3.2414402961730957	3.97843599319458	0	4	408.135303592	0.22727272727272727	-2.9599999999999995	174.05673843661216	0	1	1	0	2	1	3	0	0	6	1	5
320	NC(=O)c1ccccc1Nc1noc(c2ccc(N3CCOCC3)cc2)ncc1Cl	13.625298455327842	1	0.015873015873015872	<img data-content="rdkit/molecule" src="data:image/png;base64,iVBORw0KGgoAAAANSUhEUgAAAMgAAADICAIAAAAiOjnJAAAABmJLR0QA/wD/AP+gvaeTAAAYAUlEQVR4nO3de1xN6f4H8O/au9JVjC5yKiTHvZwklwgvhjGSmUNn5kyKiYlBzRiD4/bDuGXGDBmcLjrHnhmTMeiIUFOOQ/faTE5EpqKUJKUoXfbe398fT9NpQu3bUzHf96s/tlrrWc/SZ6+19vN810pARCBE20Qd3QHyaqJgES4oWIQLChbhgoJFuKBgES4oWIQLChbhgoJFuKBgES4oWIQLChbhgoJFuKBgES4oWIQLChbhgoJFuKBgES4oWIQLChbhgoJFu…	7.0	0.6235840320587158	3.603734254837036	4.478009223937988	0	4	425.12546718	0.19047619047619047	-3.3599999999999994	178.1578598238493	0	2	2	1	2	0	2	0	0	7	2	4
321	CC(=O)c1ccccc1Nc1nc(N2cccc(N3CCOCC3)cc2)ncc1Cl	16.608130665828224	1	0.015873015873015872	<img data-content="rdkit/molecule" src="data:image/png;base64,iVBORw0KGgoAAAANSUhEUgAAAMgAAADICAIAAAAiOjnJAAAABmJLR0QA/wD/AP+gvaeTAAAavElEQVR4nO2de1hUVdfA1wwz3AQRlEsSpICXUNPEUKEyE83UUIl5JYQ0MRQ/s9Ry0gwklQfrtcJeUSwtRcNEtLwLaiKNeIWHQsULWIiIgFxGYWBmmPX9cWgixIGZORuw1u/h8Rln9ll7Az/2PmefvdcRICIQBN8IO7oBxD8TEotgAolFMIHEIphAYhFMILEIJpBYBBNILIIJJBbBBBKLYAKJRTCBxCKYQGIRTCCxCCaQWAQTSCyCCSQWwQQSi2ACiUUwgcQim…	7.0	0.5919488668441772	3.050396203994751	3.4142303466796875	0	4	423.146202624	0.22727272727272727	-3.1599999999999997	179.8744903370492	0	2	2	0	1	1	2	0	0	7	1	5
322	C(N=O)c1ccccc1-c1nc(-c2ccc(N3CCOCC3)cc2)ncc1Cl	17.87630102468107	1	0.015873015873015872	<img data-content="rdkit/molecule" src="data:image/png;base64,iVBORw0KGgoAAAANSUhEUgAAAMgAAADICAIAAAAiOjnJAAAABmJLR0QA/wD/AP+gvaeTAAAarElEQVR4nO2deXyM1/7HP5NNSEhEI9QW0RbRCqLIjjvhhajlirVcSoNbye2raLi0yrXErUuslXQTRX+v4JKkFLFFLKERLwRBIoLKilTWmUzm+/vjMJ0bkszyHJnEeb/8ETPP833OTN455zxn+T4yIoJAIDVmdV0AQcNEiCXgghBLwAUhloALQiwBF4RYAi4IsQRcEGIJuCDEEnBBiCXgghBLwAUhloALQiwBF4RYAi4IsQRcEGIJuCDEEnBBiCXgghBLwAUhl…	7.0	0.5938795208930969	3.06732439994812	3.3017210960388184	0	4	394.119653528	0.23809523809523808	-2.8299999999999996	167.67514402279426	0	1	1	0	2	1	3	0	0	6	0	5
323	C(C=O)c1ccccc1Nc1nc(Nc2ccc(N3CCOCC3)cc2)ncc1Cl	18.25420016283802	1	0.015873015873015872	<img data-content="rdkit/molecule" src="data:image/png;base64,iVBORw0KGgoAAAANSUhEUgAAAMgAAADICAIAAAAiOjnJAAAABmJLR0QA/wD/AP+gvaeTAAAdhElEQVR4nO2de1hU5fbHvzMMdxQUBMlAJTPwTvgzEwXSQdTIVI6Wl0ftdMKsTI839KiZFYV5PFlZZh47meYFMi+gpCB4BC8oeMG7J294geEiCAMzwMys3x8vThPKbWZvmcH38/jHOO693sX2y97vXu9a65UQETgcoZE2twOclgkXFkcUuLA4osCFxREFLiyOKHBhcUSBC4sjClxYHFHgwuKIAhcWRxS4sDiiwIXFEQUuLI4ocGFxRIELiyMKXFgcUeDC4ogCF…	7.0	0.6131902933120728	3.54607892036438	3.7456345558166504	0	4	423.146202624	0.22727272727272727	-3.1599999999999997	179.60660062022023	0	1	1	0	2	1	3	0	0	7	2	7
324	COc1cc(Nc2ncc(Cl)c(Nc3ccccc3C(N)=O)n2)ccc1N1CCOCC1	5.064752033969377	1	0.3333333333333333	<img data-content="rdkit/molecule" src="data:image/png;base64,iVBORw0KGgoAAAANSUhEUgAAAMgAAADICAIAAAAiOjnJAAAABmJLR0QA/wD/AP+gvaeTAAAZaUlEQVR4nO3de1xU1doH8GdmuJMoF0lAUVHRuIlRhiGkeDmpJEcDTNPXkx5NSxGlIARDRY8gHsPyqBxTM0QSMMRETcrbeAUx5CKCCCe8ABIoiFyGmXneP7YRouBcWDOAz/fTH31gr7XX4G/2XnvttdfmISIQ0tH46m4A6Z4oWIQJChZhgoJFmKBgESYoWIQJChZhgoJFmKBgESYoWIQJChZhgoJFmKBgESYoWIQJChZhgoJFmKBgESYoWIQJChZhgoJFmKBgE…	7.0	0.7681315541267395	3.6084370613098145	2.5131702423095703	0	4	454.15201627600004	0.22727272727272727	-3.5599999999999996	190.06003654673984	0	1	1	1	2	1	3	0	0	8	3	7
325	COc1cc(Nc2ncc(Cl)c(-c3ccccc3C(N)=O)n2)ccc1N1COCOC1	6.180482666959987	1	0.3333333333333333	<img data-content="rdkit/molecule" src="data:image/png;base64,iVBORw0KGgoAAAANSUhEUgAAAMgAAADICAIAAAAiOjnJAAAABmJLR0QA/wD/AP+gvaeTAAAa4klEQVR4nO3de1xU1doH8GdmuI+KiuIN0YN3vAbHNCHFRFTE1A8R3shKRSv0RdPILLEjHlEjzDLFYyJIamAYeEPheBdRxgtGBoakgiAiiMh1mJnn/WPTNHIZ5rJXM3Se78c/AGcv1tbf7LX22mutESAiEMI3oaErQP6eKFiECQoWYYKCRZigYBEmKFiECQoWYYKCRZigYBEmKFiECQoWYYKCRZigYBEmKFiECQoWYYKCRZigYBEmKFiECQoWYYKCRZigYBEmK…	7.0	0.6381628513336182	3.995589017868042	2.9884705543518066	0	4	441.1203818	0.19047619047619047	-3.3999999999999995	183.2587774782421	0	1	1	1	2	1	3	0	0	8	2	6
326	COc1cc(Nc2ncc(Cl)c(-c2ccccc2C(N)=O)n2)ccc1N1CCOC1	16.39035417755643	1	0.3333333333333333	<img data-content="rdkit/molecule" src="data:image/png;base64,iVBORw0KGgoAAAANSUhEUgAAAMgAAADICAIAAAAiOjnJAAAABmJLR0QA/wD/AP+gvaeTAAAaCElEQVR4nO3daVgUV9YH8NMLoAjKvohBQcVdnOAOikTFUXF0oowEJUOUwSUKo8agLyoxxuWJG+qMCYnGIYhR1KiJBhUTF0CJ6CgIbmjAIMgWZG2aBvq8Hy52EAWa7ro2Zs7v8QOBrlunyZ9bVbfurRYhIhAiNLGuCyB/TBQswgUFi3BBwSJcULAIFxQswgUFi3BBwSJcULAIFxQswgUFi3BBwSJcULAIFxQswgUFi3BBwSJcULAIFxQswgUFi3BBwSJcULAIF…	7.0	0.5206761956214905	2.3366942405700684	2.8997416496276855	0	4	425.12546718000004	0.19047619047619047	-3.3599999999999994	177.51388286948583	0	2	2	1	1	1	2	0	0	7	2	5
327	NC(=O)c1ccccc1Nc1nc(Nc2ccc(N3CCOCC3)c(F)c2)ncc1Cl	5.23697410881742	14	0.18181818181818182	<img data-content="rdkit/molecule" src="data:image/png;base64,iVBORw0KGgoAAAANSUhEUgAAAMgAAADICAIAAAAiOjnJAAAABmJLR0QA/wD/AP+gvaeTAAAc60lEQVR4nO2de3xMZ/7HPzOTRK51C2GpLYLEvQnbSFuCCUKkErKo0lIiVpValbKrWnVJ7Xa3LJqkaqtUK67lF8Lk4lK3Ji6JeyyC5kbuzW2SyXx/fzzTY4Qkk5lzZIbn/fJH5jjn+zwTb895znP5HhkRgcMRG3ljV4DzbMLF4kgCF4sjCVwsjiRwsTiSwMXiSAIXiyMJXCyOJHCxOJLAxeJIAheLIwlcLI4kcLE4ksDF4kgCF4sjCVwsjiRwsTiSwMXiSAIXi…	7.0	0.7681315541267395	3.6084370613098145	2.5131702423095703	0	4	442.13202978	0.19047619047619047	-3.4299999999999997	182.74708460576258	0	1	1	1	2	1	3	0	0	7	3	6
328	NC(=O)c1ccccc1Oc1nc(Nc2ccc(N3CCOCC3)c(F)c2)ncc1Cl	5.394693471082597	12	0.15584415584415584	<img data-content="rdkit/molecule" src="data:image/png;base64,iVBORw0KGgoAAAANSUhEUgAAAMgAAADICAIAAAAiOjnJAAAABmJLR0QA/wD/AP+gvaeTAAAcl0lEQVR4nO2de3xM19rHfzOTRK51C+FQpwgSdwn9pKlqMHGNVIKDKkUJqspxVHCOahVNndP3VA8qqTqUasW1vCE6k8SllCZuEYq+Imhu5G5ymWRmnvePlU5GKslc9jYzsb6f/pHZ2XutNenX2muv9axnS4gIHI7QSK3dAE7jhIvFEQUuFkcUuFgcUeBicUSBi8URBS4WRxS4WBxR4GJxRIGLxREFLhZHFLhYHFHgYnFEgYvFEQUuFkcUuFgcUeBicUSBi8URB…	7.0	0.6381628513336182	3.995589017868042	2.9884705543518066	0	4	443.116045368	0.19047619047619047	-3.4299999999999997	182.3107676516614	0	1	1	1	2	1	3	0	0	7	2	6
329	NC(=O)c1ccccc1-c1nc(Nc2ccc(N3CCOCC3)c(F)c2)ncc1Cl	5.656125547843238	2	0.025974025974025976	<img data-content="rdkit/molecule" src="data:image/png;base64,iVBORw0KGgoAAAANSUhEUgAAAMgAAADICAIAAAAiOjnJAAAABmJLR0QA/wD/AP+gvaeTAAAeCklEQVR4nO2deVxUR7bHT0MDCgJGNiEikUVAohJxBU0MgkSFGBc0LhhnnDDGT6Z1krhNXqZd8kYyeU9bM8aQiSStTiKYzIuoyQi4JCIqggKCuAIiS7PTrWwN3ef9UXhtWRrovtUsqe8ffJrbt88p+v6oW1W3zjkCRAQGg2+MersBjIEJExaDCkxYDCowYTGowITFoAITFoMKTFgMKjBhMajAhMWgAhMWgwpMWAwqMGExqMCExaACExaDCkxYDCowYTGowITFo…	7.0	0.5206761956214905	2.3366942405700684	2.8997416496276855	0	4	427.12113074800004	0.19047619047619047	-3.2299999999999995	177.19722242215454	0	1	1	1	2	1	3	0	0	6	2	5
330	NC(=O)c1ccccc1Nc1nc(-c2ccc(N3CCOCC3)c(F)c2)ncc1Cl	5.83833723849848	2	0.025974025974025976	<img data-content="rdkit/molecule" src="data:image/png;base64,iVBORw0KGgoAAAANSUhEUgAAAMgAAADICAIAAAAiOjnJAAAABmJLR0QA/wD/AP+gvaeTAAAakklEQVR4nO3dfVzNd/8H8NepSJHK7Vgyps3NxqrZEAkhVi6zhdplw1pctl+zuWmbDWNo8xhml22NIcOGriEuotzkZoZuNKQtKQmRdHO6O53Tef/++OTsaKrTOecjXO/nwx85ne/nfM7Xy/d8vp+7oyAiMGZuFg1dAfZo4mAxKThYTAoOFpOCg8Wk4GAxKThYTAoOFpOCg8Wk4GAxKThYTAoOFpOCg8Wk4GAxKThYTAoOFpOCg8Wk4GAxKThYTAoOFpOCg8Wk4…	7.0	0.5932312607765198	3.250153064727783	2.6802754402160645	0	4	427.12113074800004	0.19047619047619047	-3.2299999999999995	177.19722242215454	0	1	1	1	2	1	3	0	0	6	2	5
331	NC(=O)c1ccccc1Oc1nc(-c2ccc(N3CCOCC3)c(F)c2)ncc1Cl	5.925837821677067	3	0.03896103896103896	<img data-content="rdkit/molecule" src="data:image/png;base64,iVBORw0KGgoAAAANSUhEUgAAAMgAAADICAIAAAAiOjnJAAAABmJLR0QA/wD/AP+gvaeTAAAaYklEQVR4nO3deVyU1f4H8M8AiqAIKK4hpkkqlQZk7oiGCgRds1Cxa6kRea0fWS5UVpjmUr5Ss2td0tyuSyqloldRcMElM1kkFTFEkFBRRJZhG2aY7++Pg9NIAsPMHFH7vl/+gcM8Z848fnzmPGcbBRGBMXOzaOwKsIcTB4tJwcFiUnCwmBQcLCYFB4tJwcFiUnCwmBQcLCYFB4tJwcFiUnCwmBQcLCYFB4tJwcFiUnCwmBQcLCYFB4tJwcFiUnCwmBQcLCYFB…	7.0	0.6353150606155396	4.542409420013428	3.856266498565674	0	4	428.105146336	0.19047619047619047	-3.2299999999999995	176.76090546805335	0	1	1	1	2	1	3	0	0	6	1	5
332	NC(=O)c1ccccc1Nc1nc(Nc2ccc(N3CCOCC3)c(F)c2)oc1CCl	6.039764988802265	1	0.012987012987012988	<img data-content="rdkit/molecule" src="data:image/png;base64,iVBORw0KGgoAAAANSUhEUgAAAMgAAADICAIAAAAiOjnJAAAABmJLR0QA/wD/AP+gvaeTAAAYoklEQVR4nO3dfVzN5/8H8PfnnE73tY6kLIaKGVE0N19tNOJrVn1tU2Ex3w0L+2K/IrfLF7MsGb5Cm/TtazZZ042b3JRyL4UNp6QSchutUqqj03n//ristVDn7iryfj76g9P5fK7rU69zfa7P9bk+VwIiAiG6JmrpCpDWiYJFuKBgES4oWIQLChbhgoJFuKBgES4oWIQLChbhgoJFuKBgES4oWIQLChbhgoJFuKBgES4oWIQLChbhgoJFuKBgES4oWIQLChbhg…	7.0	0.6326626539230347	4.30823278427124	4.065316200256348	0	4	445.13169543199996	0.23809523809523808	-3.3	182.68670800328954	0	1	1	1	2	1	3	0	0	7	3	7
333	CC(=O)c1ccccc1Nc1nc(Nc2ccc(N3CCOCC3)c(F)c2)ncc1Cl	6.644462626361406	4	0.05194805194805195	<img data-content="rdkit/molecule" src="data:image/png;base64,iVBORw0KGgoAAAANSUhEUgAAAMgAAADICAIAAAAiOjnJAAAABmJLR0QA/wD/AP+gvaeTAAAcCklEQVR4nO2deVhTx9rAXxIIyqLIImotKha3W7A+uKC4YmgLClYUVOpexc/aYsXrcrVUr7VCccG6o4/Xpd5eBRfcLYuogEUBBVxQAUEUEFECspmQ5P3+OHiMKJDljCR0fg9/hHDOzER/OTNnzjvv6CEiUChcw2vuBlBaJlQsChGoWBQiULEoRKBiUYhAxaIQgYpFIQIVi0IEKhaFCFQsChGoWBQiULEoRKBiUYhAxaIQgYpFIQIVi0IEKhaFCFQsChGoWBQiU…	7.0	0.7615569829940796	4.9540581703186035	3.8529934883117676	0	4	441.13678081200004	0.22727272727272727	-3.2299999999999995	183.77213602314646	0	1	1	0	2	1	3	0	0	7	2	6
334	CC(=O)c1ccccc1Oc1nc(Nc2ccc(N3CCOCC3)c(F)c2)ncc1Cl	6.768608100111702	5	0.06493506493506493	<img data-content="rdkit/molecule" src="data:image/png;base64,iVBORw0KGgoAAAANSUhEUgAAAMgAAADICAIAAAAiOjnJAAAABmJLR0QA/wD/AP+gvaeTAAAb30lEQVR4nO2daVhT19aAFwkEZVBkELUWFYvTLVofHFAcMbQFBQsaVOpcxWtttepn8Wq9eq1VxAHbWhV9vIp6WwUHFKcKOAEWBZTBGSKIAiJKQCYTkqzvx8FjRIEMZ0tC9/v4I4Rk7R18c/Y++6y9jhEiAoXCNbym7gCleULFohCBikUhAhWLQgQqFoUIVCwKEahYFCJQsShEoGJRiEDFohCBikUhAhWLQgQqFoUIVCwKEahYFCJQsShEoGJRiEDFohCBikUhA…	7.0	0.7718672752380371	2.951596736907959	1.9355297088623047	0	4	442.12079639999996	0.22727272727272727	-3.2299999999999995	183.3358190690453	0	1	1	0	2	1	3	0	0	7	1	6
335	CC(=O)c1ccccc1-c1nc(Nc2ccc(N3CCOCC3)c(F)c2)ncc1Cl	6.932369960180377	3	0.03896103896103896	<img data-content="rdkit/molecule" src="data:image/png;base64,iVBORw0KGgoAAAANSUhEUgAAAMgAAADICAIAAAAiOjnJAAAABmJLR0QA/wD/AP+gvaeTAAAdV0lEQVR4nO2deVyTV9bHT0gQBVmUTaiAbApaFcUd2yqCVMVaF7TWYu04ZayfmehM6zZtJ1bbKa3zarRVS2ekjTpVsJ2pqO0ouLQiKoICgrgCokDYSZQtITnvHxefRpaw5Llh8X7/8APh4Zxr8uM+597nnnMEiAgMBt+YdPUAGL0TJiwGFZiwGFRgwmJQgQmLQQUmLAYVmLAYVGDCYlCBCYtBBSYsBhWYsBhUYMJiUIEJi0EFJiwGFZiwGFRgwmJQgQmLQQUmL…	7.0	0.6233620047569275	2.5254108905792236	2.9978814125061035	0	4	426.12588178	0.22727272727272727	-3.03	178.22227383953845	0	1	1	0	2	1	3	0	0	6	1	5
336	CC(=O)c1ccccc1Nc1nc(Nc2ccc(N3CCOCC3)c(C)c2)ncc1Cl	6.967270572376554	1	0.012987012987012988	<img data-content="rdkit/molecule" src="data:image/png;base64,iVBORw0KGgoAAAANSUhEUgAAAMgAAADICAIAAAAiOjnJAAAABmJLR0QA/wD/AP+gvaeTAAAbvklEQVR4nO2deVhTx9rAXxIIyqLIImItKha3W7A+uKC4gaG9oGBB40Ldais+1hYrfopXS/VaKxQXbLUq9vEq1tur4ILiVgFRAYsCCrgLFEQBESUgmwkh7/fHwWMKAlnOSELn9/hHCOfMTPCXM3Nm3nmPHiIChcI1vPZuAKVjQsWiEIGKRSECFYtCBCoWhQhULAoRqFgUIlCxKESgYlGIQMWiEIGKRSECFYtCBCoWhQhULAoRqFgUIlCxKESgYlGIQMWiEIGKR…	7.0	0.7111964821815491	3.2414402961730957	3.97843599319458	0	4	437.161852688	0.2608695652173913	-3.1599999999999997	185.97154273461686	0	1	1	0	2	1	3	0	0	7	2	6
337	CC(=O)c1ccccc1Oc1nc(-c2ccc(N3CCOCC3)c(F)c2)ncc1Cl	7.122266262323975	1	0.012987012987012988	<img data-content="rdkit/molecule" src="data:image/png;base64,iVBORw0KGgoAAAANSUhEUgAAAMgAAADICAIAAAAiOjnJAAAABmJLR0QA/wD/AP+gvaeTAAAZ4klEQVR4nO3dfVzNd/8H8Pc5p9IdlRS5CWFkXElZKIQTudxdmrbZLtvlLmaEiy3GftnmbnZl2WWSdm1htkvMTaKoiMbVSJe6xNzV5CYlSp1Tndv3748Px1lSp3O+n47Z+/nwh07f7+d8vl8v5/v5fm6+R4SIQIjQxOauAHkxUbAIFxQswgUFi3BBwSJcULAIFxQswgUFi3BBwSJcULAIFxQswgUFi3BBwSJcULAIFxQswgUFi3BBwSJcULAIFxQswgUFi3BBw…	7.0	0.6235840320587158	3.603734254837036	4.478009223937988	0	4	427.109897368	0.22727272727272727	-3.0299999999999994	177.78595688543726	0	1	1	0	2	1	3	0	0	6	0	5
338	CC(=O)c1ccccc1Oc1nc(Nc2ccc(N3CCOCC3)c(I)c2)ncc1Cl	7.792642944405292	1	0.012987012987012988	<img data-content="rdkit/molecule" src="data:image/png;base64,iVBORw0KGgoAAAANSUhEUgAAAMgAAADICAIAAAAiOjnJAAAABmJLR0QA/wD/AP+gvaeTAAAbv0lEQVR4nO2daVhT19aAFwkEZVBkELUUFYvTLVofHFAUFUJ7QcGCBpU61Vb8rC1WvBZb9dZrrSAO2FurYh+vorZVcEBxqoATYFFAGbQOSEEUEFECMpmQZH0/Dh4jCmQ4WxK638cfISRr7+Cbs/fZZ+11DBARKBSu4bV1ByjtEyoWhQhULAoRqFgUIlCxKESgYlGIQMWiEIGKRSECFYtCBCoWhQhULAoRqFgUIlCxKESgYlGIQMWiEIGKRSECFYtCBCoWhQhUL…	7.0	0.5919488668441772	3.050396203994751	3.4142303466796875	0	4	550.02686618	0.22727272727272727	-2.4299999999999997	198.43212178716269	0	1	1	0	2	1	3	0	0	7	1	6
339	NC(=O)c1ccccc1NC1nc(Nc2ccc(N3CCOCC3)c(F)c2)occ1Cl	13.0431119391252	1	0.012987012987012988	<img data-content="rdkit/molecule" src="data:image/png;base64,iVBORw0KGgoAAAANSUhEUgAAAMgAAADICAIAAAAiOjnJAAAABmJLR0QA/wD/AP+gvaeTAAAcYElEQVR4nO2de1xUdfrHP8PocJEURcEkVlMXxVaS0JTEFXXGG4iAmrpaWSZoulhpUpaaa/YD23KzKLG0Nt1EvF8BZwRdNSy5iHdNMEG5yE25wzDz/P44eJxFgWHmHGdGv++Xf8hhznMe8O33nPO9PF8JEYHBEBorUyfAeDxhYjFEgYnFEAUmFkMUmFgMUWBiMUSBicUQBSYWQxSYWAxRYGIxRIGJxRAFJhZDFJhYDFFgYjFEgYnFEAUmFkMUmFgMUWBiMUSBi…	7.0	0.5938795208930969	3.06732439994812	3.3017210960388184	0	4	445.13169543199996	0.23809523809523808	-3.2999999999999994	183.0238964250455	0	2	2	1	2	0	2	1	0	7	3	5
340	NC(=O)c1ccccc1OC1nc(Nc2ccc(N3CCOCC3)c(F)c2)occ1Cl	13.182044374029449	3	0.03896103896103896	<img data-content="rdkit/molecule" src="data:image/png;base64,iVBORw0KGgoAAAANSUhEUgAAAMgAAADICAIAAAAiOjnJAAAABmJLR0QA/wD/AP+gvaeTAAAcDUlEQVR4nO2de1xUdfrHP8PocJEEQ8EkVlNDqZUkNDFwRZ3xwk3ATF2tLAM0Xay0KEvNNfuBu2VbkVFhbbqJ5P0KzYC6alhyEe+aeAHlIjeVO8PM8/vj0HEWuQwz5zgz+n2//AMOc57zQO++53u+l+dIiAgMhtBYmToBxv0JE4shCkwshigwsRiiwMRiiAITiyEKTCyGKDCxGKLAxGKIAhOLIQpMLIYoMLEYosDEYogCE4shCkwshigwsRiiwMRiiAITiyEKT…	7.0	0.6131902933120728	3.54607892036438	3.7456345558166504	0	4	446.11571101999994	0.23809523809523808	-3.2999999999999994	182.58757947094435	0	2	2	1	2	0	2	1	0	7	2	5
341	NC(=O)c1ccccc1CN1nc(Nc2ccc(N3CCOCC3)c(F)c2)occ1Cl	13.235591477362297	5	0.06493506493506493	<img data-content="rdkit/molecule" src="data:image/png;base64,iVBORw0KGgoAAAANSUhEUgAAAMgAAADICAIAAAAiOjnJAAAABmJLR0QA/wD/AP+gvaeTAAAX+UlEQVR4nO3de1xU1doH8GduMFyFUoqbg2TeKgshlBSJlDQFSUXUo2KmIYKWHRURO97iJF5SVCQ5pWimR0HDjlkCmpGiHpRAgVOOcr9pKOBIggPM8/6xjQgFZvbMmone5/vxD8VZe61xfq699tprrxEgIhCia0JDN4D8NVGwCBMULMIEBYswQcEiTFCwCBMULMIEBYswQcEiTFCwCBMULMIEBYswQcEiTFCwCBMULMIEBYswQcEiTFCwCBMULMIEBYswQcEiT…	7.0	0.6023451685905457	4.0426411628723145	4.539242267608643	0	4	445.13169543199996	0.23809523809523808	-3.2999999999999994	183.2040039318758	0	2	2	1	2	0	2	0	0	7	2	5
342	NC(=O)c1ccccc1Cn1nc(Nc2ccc(N3CCOCC3)c(F)c2)occ1Cl	13.235591477362297	2	0.025974025974025976	<img data-content="rdkit/molecule" src="data:image/png;base64,iVBORw0KGgoAAAANSUhEUgAAAMgAAADICAIAAAAiOjnJAAAABmJLR0QA/wD/AP+gvaeTAAAX+UlEQVR4nO3de1xU1doH8GduMFyFUoqbg2TeKgshlBSJlDQFSUXUo2KmIYKWHRURO97iJF5SVCQ5pWimR0HDjlkCmpGiHpRAgVOOcr9pKOBIggPM8/6xjQgFZvbMmone5/vxD8VZe61xfq699tprrxEgIhCia0JDN4D8NVGwCBMULMIEBYswQcEiTFCwCBMULMIEBYswQcEiTFCwCBMULMIEBYswQcEiTFCwCBMULMIEBYswQcEiTFCwCBMULMIEBYswQcEiT…	7.0	0.5665995478630066	4.200035572052002	5.049812316894531	0	4	445.13169543199996	0.23809523809523808	-3.2999999999999994	183.2040039318758	0	2	2	1	2	0	2	0	0	7	2	5
343	NC(=O)c1ccccc1NC1nc(Nc2ccc(N3CCNCC3)c(F)c2)occ1Cl	13.243020668512113	1	0.012987012987012988	<img data-content="rdkit/molecule" src="data:image/png;base64,iVBORw0KGgoAAAANSUhEUgAAAMgAAADICAIAAAAiOjnJAAAABmJLR0QA/wD/AP+gvaeTAAAdGUlEQVR4nO2deVxU5f7HP4d90RAFXFPDLfuVqbhmSOSQoKjodQxF08wVU9JrkUsaWl30l2IpKZZlv6uQqOk1lGDGBa/rDUStRCQQFDeURRnWWb6/Pw4eR5Rt5hyZ4T7vF3+Mx3O+55mZ95znOc95nu/DEREYDLGxaOwCMJomTCyGJDCxGJLAxGJIAhOLIQlMLIYkMLEYksDEYkgCE4shCUwshiQwsRiSwMRiSAITiyEJTCyGJDCxGJLAxGJIAhOLIQlMLIYkM…	7.0	0.6833102107048035	3.3402700424194336	2.29580020904541	0	4	444.147679844	0.23809523809523808	-3.2999999999999994	183.46021337914667	0	2	2	1	2	0	2	1	0	7	4	5
344	CC(=O)c1ccccc1NC1nc(Nc2ccc(N3CCOCC3)c(F)c2)occ1Cl	13.661232700739506	1	0.012987012987012988	<img data-content="rdkit/molecule" src="data:image/png;base64,iVBORw0KGgoAAAANSUhEUgAAAMgAAADICAIAAAAiOjnJAAAABmJLR0QA/wD/AP+gvaeTAAAbj0lEQVR4nO2deVxUVfvAn2FgAIGEBFxLXFHLQjEtEEKd0dwwiMVUylcL+6RghkKJidvPQMwM3o+K+ZZlbuSSSC8ZAyhIZAKiYiLK5osIKEvIBOPAPL8/Ll5vrLPcIzN4vh8/fWC485wz9OWec899znMFiAgUCt8YdHcHKD0TKhaFCFQsChGoWBQiULEoRKBiUYhAxaIQgYpFIQIVi0IEKhaFCFQsChGoWBQiULEoRKBiUYhAxaIQgYpFIQIVi0IEKhaFCFQsC…	7.0	0.5846726894378662	2.3127503395080566	2.5719876289367676	0	4	444.13644646399996	0.2727272727272727	-3.0999999999999996	184.0489478424294	0	2	2	0	2	0	2	1	0	7	2	5
345	CC(=O)c1ccccc1CN1nc(Nc2ccc(N3CCOCC3)c(F)c2)occ1Cl	13.799246560316636	7	0.09090909090909091	<img data-content="rdkit/molecule" src="data:image/png;base64,iVBORw0KGgoAAAANSUhEUgAAAMgAAADICAIAAAAiOjnJAAAABmJLR0QA/wD/AP+gvaeTAAAY50lEQVR4nO3deVxV1doH8OdMDAdQiEFA8DCoKE4pTokYXqcoUylno2t6cchXQaVrUEZO+DHHvA5g5gBeMzU1hkwFMc0BQghBwUQ8BwQURRCQ0XOe94+tvDjBGfbiSO/z/fTpk3TW2g+HH3uvvc5aWwEiAiF8E+q7APL3RMEiTFCwCBMULMIEBYswQcEiTFCwCBMULMIEBYswQcEiTFCwCBMULMIEBYswQcEiTFCwCBMULMIEBYswQcEiTFCwCBMULMIEBYswQ…	7.0	0.7006848454475403	3.4873580932617188	0.06260207295417786	0	4	444.13644646399996	0.2727272727272727	-3.0999999999999996	184.2290553492597	0	2	2	0	2	0	2	0	0	7	1	5
346	CC(=O)c1ccccc1OC1nc(Nc2ccc(N3CCOCC3)c(F)c2)occ1Cl	13.808406261223901	1	0.012987012987012988	<img data-content="rdkit/molecule" src="data:image/png;base64,iVBORw0KGgoAAAANSUhEUgAAAMgAAADICAIAAAAiOjnJAAAABmJLR0QA/wD/AP+gvaeTAAAbYklEQVR4nO2de1hU1drA32FgAIGEBLyWeEUrTyimBUJeZvKGGMTFVMo0sScFM1RKzEv6GYhZ6XlUzFOWKUpejkCHjAEFJPIICIKJKAIeREAFAiYYZ5j3+2Pjdst1LnvJDK7f49MzwJ53raEfe6299rveLUBEoFD4xqi7O0DpmVCxKESgYlGIQMWiEIGKRSECFYtCBCoWhQhULAoRqFgUIlCxKESgYlGIQMWiEIGKRSECFYtCBCoWhQhULAoRqFgUIlCxKESgY…	7.0	0.7057361006736755	3.5003273487091064	0.134263277053833	0	4	445.12046205199994	0.2727272727272727	-3.0999999999999996	183.61263088832823	0	2	2	0	2	0	2	1	0	7	1	5
347	CC(=O)c1ccccc1CN1nc(Oc2ccc(N3CCOCC3)c(F)c2)occ1Cl	13.860781070051509	1	0.012987012987012988	<img data-content="rdkit/molecule" src="data:image/png;base64,iVBORw0KGgoAAAANSUhEUgAAAMgAAADICAIAAAAiOjnJAAAABmJLR0QA/wD/AP+gvaeTAAAYw0lEQVR4nO3dfVzNd/8H8Pc5p9tTUetGJU43FLlbms0ky4WszYU2sVj7GSuZB4Vc1C7rcv9wuXdhZTaUmWFDNwylxtx1paQoJOeURKQ73Tvn/fvjS7+EnJvvp6P93s/HHntMO5/P993p1ff7+X7O5/MlQEQghG9CbRdA/pooWIQJChZhgoJFmKBgESYoWIQJChZhgoJFmKBgESYoWIQJChZhgoJFmKBgESYoWIQJChZhgoJFmKBgESYoWIQJChZhgoJFmKBgE…	7.0	0.730265200138092	3.505357503890991	0.43485504388809204	0	4	445.12046205199994	0.2727272727272727	-3.0999999999999996	183.79273839515852	0	2	2	0	2	0	2	0	0	7	0	5
348	CC(=O)c1ccccc1NC1nc(Nc2ccc(N3CCOCC3)c(F)c2)onc1Cl	14.23344908058344	1	0.012987012987012988	<img data-content="rdkit/molecule" src="data:image/png;base64,iVBORw0KGgoAAAANSUhEUgAAAMgAAADICAIAAAAiOjnJAAAABmJLR0QA/wD/AP+gvaeTAAAb7ElEQVR4nO2deVxUVfvAn2FgAIEEWdwTV9KycPcFIdQZzQ2F2FIpXy3so4KZCr5g4vYjEPM16ZNivmWZG7kkWmQzgIBGJqAoJqJshoogi8AE48A8vz8uXidkmeUemcHz/fDpM87y3DP05Z5zz3nOc3mICBQK1xh0dgMoXRMqFoUIVCwKEahYFCJQsShEoGJRiEDFohCBikUhAhWLQgQqFoUIVCwKEahYFCJQsShEoGJRiEDFohCBikUhAhWLQgQqFoUIVCwKE…	7.0	0.8079125285148621	4.066099166870117	1.682989239692688	0	4	445.131695432	0.2857142857142857	-3.17	183.22296974555516	0	2	2	0	2	0	2	1	0	8	2	5
349	CC(=O)c1ccccc1OC1nc(Nc2ccc(N3CCOCC3)c(F)c2)onc1Cl	14.370975756437431	1	0.012987012987012988	<img data-content="rdkit/molecule" src="data:image/png;base64,iVBORw0KGgoAAAANSUhEUgAAAMgAAADICAIAAAAiOjnJAAAABmJLR0QA/wD/AP+gvaeTAAAbu0lEQVR4nO2deVRT19bAdwgEEKggg3PFkWrrK84uEKuY1AlRKFNVnlYrdqlgreMTx+pHQazPalcV62ttraLU4Qm21CaggJb6BBTBiigCLSiCAgIphITs74+L18iY4R5J8PwWqytm2PeE/rjn3HP22ZeHiEChcI1RRzeA0jmhYlGIQMWiEIGKRSECFYtCBCoWhQhULAoRqFgUIlCxKESgYlGIQMWiEIGKRSECFYtCBCoWhQhULAoRqFgUIlCxKESgYlGIQMWiE…	7.0	0.7762625813484192	3.6865575313568115	0.9497437477111816	0	4	446.11571101999994	0.2857142857142857	-3.17	182.786652791454	0	2	2	0	2	0	2	1	0	8	1	5
350	C(C=O)c1ccccc1Cn1nc(Nc2ccc(N3CCOCC3)c(F)c2)occ1Cl	14.393300718496777	1	0.012987012987012988	<img data-content="rdkit/molecule" src="data:image/png;base64,iVBORw0KGgoAAAANSUhEUgAAAMgAAADICAIAAAAiOjnJAAAABmJLR0QA/wD/AP+gvaeTAAAep0lEQVR4nO2deVyU1ffHPzPsi4Ai5riHX7TUXJpMCkP4iqApihCm9lVKk1xKrUzMfKmZFaa5m1FquZfrT1RQByVEsBQCl9wSAmVRTBFkWGfm/P64Ok4uMMw8TzOD9/3yj3Hmec49Op957r3n3nOuhIjA4QiN1NQOcBomXFgcUeDC4ogCFxZHFLiwOKLAhcURBS4sjihwYXFEgQuLIwpcWBxR4MLiiAIXFkcUuLA4osCFxREFLiyOKHBhcUSBC4sjClxYHFHgw…	7.0	0.7074674367904663	3.9341297149658203	1.026384711265564	0	4	444.13644646399996	0.2727272727272727	-3.0999999999999996	184.2290553492597	0	2	2	0	2	0	2	0	0	7	1	6
351	CC(=O)c1ccccc1CC1nc(Nc2ccc(N3CCOCC3)c(F)c2)occ1Cl	14.741493527104014	1	0.012987012987012988	<img data-content="rdkit/molecule" src="data:image/png;base64,iVBORw0KGgoAAAANSUhEUgAAAMgAAADICAIAAAAiOjnJAAAABmJLR0QA/wD/AP+gvaeTAAAYzklEQVR4nO3deVxV1doH8OdMDAdQSEBA9DCoKE4JOSKGOVKm4nU2ug4X1LgKKqVYRs4fM9RMDYzUwNd7S9NSyFQQr15NCEEEBRPwHJBBBEFA5nOe94+tvIQKZ9gLpPf5fvr4ST1r7YfDj73XXmetrQARgRC+Cdu7APLXRMEiTFCwCBMULMIEBYswQcEiTFCwCBMULMIEBYswQcEiTFCwCBMULMIEBYswQcEiTFCwCBMULMIEBYswQcEiTFCwCBMULMIEBYswQ…	7.0	0.7494236826896667	3.300513744354248	3.771430492401123	0	4	443.14119749599996	0.30434782608695654	-2.8999999999999995	184.86402777321797	0	2	2	0	2	0	2	1	0	6	1	5
352	C(C=O)c1ccccc1Nc1nc(Nc2ccc(N3CCOCC3)c(F)c2)ncc1Cl	18.28829636307462	1	0.012987012987012988	<img data-content="rdkit/molecule" src="data:image/png;base64,iVBORw0KGgoAAAANSUhEUgAAAMgAAADICAIAAAAiOjnJAAAABmJLR0QA/wD/AP+gvaeTAAAewklEQVR4nO2deVxU5f7HP8O+KWKIgoaGpiL6UwMrUzIEQcmVxEqvcNWCMq95tSJ3zUy95lJpRblhmoa2gLsjKIgSigpKXlxG2UQWJRQYtmG+vz8eHOdawCznyAw+7xd/sJzzPd9hPnOe5zzf5ZEQETgcoTFpbgc4LRMuLI4ocGFxRIELiyMKXFgcUeDC4ogCFxZHFLiwOKLAhcURBS4sjihwYXFEgQuLIwpcWBxR4MLiiAIXFkcUuLA4osCFxREFLiyOKHBhc…	7.0	0.6044013500213623	2.952697992324829	2.73563814163208	0	4	441.13678081200004	0.22727272727272727	-3.2299999999999995	183.77213602314646	0	1	1	0	2	1	3	0	0	7	2	7
353	NC(=O)c1ccccc1Oc1nc(Nc2ccc(N3CCOCC3)c(C)c2)ncc1Cl	20.98886788925399	1	0.012987012987012988	<img data-content="rdkit/molecule" src="data:image/png;base64,iVBORw0KGgoAAAANSUhEUgAAAMgAAADICAIAAAAiOjnJAAAABmJLR0QA/wD/AP+gvaeTAAAcHUlEQVR4nO2deVxU5f7HPzMDCArhgqBh3lRUcEtBexGZkY4LiiQuV61cE9DM9HpN1Hu9tqiRt+7VrpqQeTPNEtf0otiwuKRpQiqiqf1wIzZlj21gZr6/Px46TCgwyznODD7vl38wM+d8n2fwzTnPeZ7v+R4ZEYHDERu5pTvAaZ5wsTiSwMXiSAIXiyMJXCyOJHCxOJLAxeJIAheLIwlcLI4kcLE4ksDF4kgCF4sjCVwsjiRwsTiSwMXiSAIXiyMJXCyOJHCxO…	7.0	0.6044013500213623	2.952697992324829	2.73563814163208	0	4	439.141117244	0.22727272727272727	-3.36	184.5101743631318	0	1	1	1	2	1	3	0	0	7	2	6
354	NC(=O)c1ccccc1Nc1nc(Nc2ccc(N3CCCC3=O)cc2)ncc1Cl	5.142459095958287	1	0.038461538461538464	<img data-content="rdkit/molecule" src="data:image/png;base64,iVBORw0KGgoAAAANSUhEUgAAAMgAAADICAIAAAAiOjnJAAAABmJLR0QA/wD/AP+gvaeTAAAfxElEQVR4nO2deVyTx9bHDwSCGBWpNLgrqOBGWcWVzUZEClq9Ym0rrtTa6/L21lbctbZVqtXSattL9daL1qXQ9rqDEhRF3EBAKlaURURlF2TPet4/Bh9TFMjyPJLQ+X74IyTPc+bkyS8zk3nOnGOEiEChsI1xWztAaZ9QYVE4gQqLwglUWBROoMKicAIVFoUTqLAonECFReEEKiwKJ1BhUTiBCovCCVRYFE6gwqJwAhUWhROosCicQIVF4QQqLAonUGFROIEKi…	7.0	0.7681315541267395	3.6084370613098145	2.5131702423095703	0	4	422.125801528	0.14285714285714285	-3.65	177.62952607337323	0	1	1	2	2	1	3	0	0	6	3	6
355	NC(=O)c1ccccc1Oc1nc(Nc2ccc(N3CCCC3=O)cc2)ncc1Cl	5.34504329145678	1	0.038461538461538464	<img data-content="rdkit/molecule" src="data:image/png;base64,iVBORw0KGgoAAAANSUhEUgAAAMgAAADICAIAAAAiOjnJAAAABmJLR0QA/wD/AP+gvaeTAAAfeklEQVR4nO2deVyTx9bHDwSCiIooDe4LKrghq+DGphERRatXrLcVF0Rqb9X3tlpx16pV6laqdqH11otWbaHtdQclKopoLSCISwURRFR2Qfas5/1j8DFFgSzPIwmd74c/QvLkzMmT3zMzmefMOQaICBQK2xi2tAOU1gkVFoUTqLAonECFReEEKiwKJ1BhUTiBCovCCVRYFE6gwqJwAhUWhROosCicQIVF4QQqLAonUGFROIEKi8IJVFgUTqDConACFRaFE6iwK…	7.0	0.6381628513336182	3.995589017868042	2.9884705543518066	0	4	423.109817116	0.14285714285714285	-3.65	177.19320911927204	0	1	1	2	2	1	3	0	0	6	2	6
356	CC(=O)c1ccccc1Nc1nc(Nc2ccc(N3CCCC3=O)cc2)ncc1Cl	6.605638359944931	3	0.11538461538461539	<img data-content="rdkit/molecule" src="data:image/png;base64,iVBORw0KGgoAAAANSUhEUgAAAMgAAADICAIAAAAiOjnJAAAABmJLR0QA/wD/AP+gvaeTAAAex0lEQVR4nO2deVyU1f7Hv7Mw7LKmaO5LmqmBLC7kGupgoF4Nu3nLHcjqh6TmpFloee/FzAKXjMyUvKmgRgHKLrsruJWIggikCCibwyDLzHx/fxwaJhSY5XmcGTrvF3/MDM/zPd95ns+cc55zvud7OIgIFArTcHXtAKV7QoVFYQUqLAorUGFRWIEKi8IKVFgUVqDCorACFRaFFaiwKKxAhUVhBSosCitQYVFYgQqLwgpUWBRWoMKisAIVFoUVqLAorECFRWEFK…	7.0	0.5206761956214905	2.3366942405700684	2.8997416496276855	0	4	421.13055256	0.18181818181818182	-3.4499999999999997	178.6545774907571	0	1	1	1	2	1	3	0	0	6	2	6
357	CC(=O)c1ccccc1Oc1nc(Nc2ccc(N3CCCC3=O)cc2)ncc1Cl	6.7685962136522635	2	0.07692307692307693	<img data-content="rdkit/molecule" src="data:image/png;base64,iVBORw0KGgoAAAANSUhEUgAAAMgAAADICAIAAAAiOjnJAAAABmJLR0QA/wD/AP+gvaeTAAAedElEQVR4nO2deVxU1fvHn5mBYRmQzRRNcU8zNZBNmcTliwo2aF8N++Y3cQWy+iFlOmkmWvb9YmaBS0VmSH5TQY0CE2RfXXHJcgURSGRRQBwGWWbm+f1xaByRbWbudWbovF/+AeO9z33m3g/nnHvO8zyHg4hAoTANV9cOUHomVFgUVqDCorACFRaFFaiwKKxAhUVhBSosCitQYVFYgQqLwgpUWBRWoMKisAIVFoUVqLAorECFRWEFKiwKK1BhUViBCovCClRYF…	7.0	0.5932312607765198	3.250153064727783	2.6802754402160645	0	4	422.114568148	0.18181818181818182	-3.4499999999999997	178.21826053665595	0	1	1	1	2	1	3	0	0	6	1	6
358	CC(=O)c1ccccc1-c1nc(Nc2ccc(N3CCCC3=O)cc2)ncc1Cl	6.963495212879756	8	0.3076923076923077	<img data-content="rdkit/molecule" src="data:image/png;base64,iVBORw0KGgoAAAANSUhEUgAAAMgAAADICAIAAAAiOjnJAAAABmJLR0QA/wD/AP+gvaeTAAAch0lEQVR4nO2de1wTV/bAT6JIBHn5QhRQULTVCj4qqIiKIlqXWlT4Ya2otW3qpw92lbbYddvUurZx22qsrm7qE6wf26ho47NaHyVYrcWKiA8qgqBVEAoECCRgcn5/XBxTXkIyNyT0fv8ik+HeSeabM3dm7jkjQERgMPhG2NYbwGifMLEYVGBiMajAxGJQgYnFoAITi0EFJhaDCkwsBhWYWAwqMLEYVGBiMajAxGJQgYnFoAITi0EFJhaDCkwsBhWYWAwqMLEYV…	7.0	0.6353150606155396	4.542409420013428	3.856266498565674	0	4	406.119653528	0.18181818181818182	-3.25	173.10471530714906	0	1	1	1	2	1	3	0	0	5	1	5
359	CC(=O)c1ccccc1Nc1nc(Nc2ccc(N3CCOC3=O)cc2)ncc1Cl	7.013134728127855	1	0.038461538461538464	<img data-content="rdkit/molecule" src="data:image/png;base64,iVBORw0KGgoAAAANSUhEUgAAAMgAAADICAIAAAAiOjnJAAAABmJLR0QA/wD/AP+gvaeTAAAe8klEQVR4nO2deVxU1fvHn1kYlgFZVSz3Jc0tdhcSl1AHA/WrYd/8lrgBWf2Q1Jw0izS/r/BrFqhppKZkuSBGAgqyyO4KbiWgIAoJCsjmALIM8/z+ODSOKDDLvTJD5/3ij5nh3uc8c+9nzjn3nOc8h4OIQKEwDberHaB0T6iwKKxAhUVhBSosCitQYVFYgQqLwgpUWBRWoMKisAIVFoUVqLAorECFRWEFKiwKK1BhUViBCovCClRYFFagwqKwAhUWhRWosCisQ…	7.0	0.6326626539230347	4.30823278427124	4.065316200256348	0	4	423.109817116	0.14285714285714285	-3.65	177.40318060586736	0	1	1	1	2	1	3	0	0	7	2	6
360	CC(=O)c1ccccc1-c1nc(Nc2ccc(N3CCOC3=O)cc2)ncc1Cl	7.348746154035742	3	0.11538461538461539	<img data-content="rdkit/molecule" src="data:image/png;base64,iVBORw0KGgoAAAANSUhEUgAAAMgAAADICAIAAAAiOjnJAAAABmJLR0QA/wD/AP+gvaeTAAAcvklEQVR4nO2de1gTV9rA3wSRAHLzhiigoGirFbxUvCBFFNG61KLC6lpRa230qVt2lba467apdW1xt1VsXW2sN7A+1ljRgrdqvXwE66VYES94QRC0CkiBAIEETN7vjxPHyM2QzAkJPb/HP8xkOGeS+eWdMzPnfUeAiMBg8I2wrTeA0T5hYjGowMRiUIGJxaACE4tBBSYWgwpMLAYVmFgMKjCxGFRgYjGowMRiUIGJxaACE4tBBSYWgwpMLAYVmFgMKjCxGFRgY…	7.0	0.7615569829940796	4.9540581703186035	3.8529934883117676	0	4	408.098918084	0.14285714285714285	-3.45	171.85331842225935	0	1	1	1	2	1	3	0	0	6	1	5
361	CC(=O)c1ccccc1-c1nc(Nc2ccc(N3CCSC3=O)cc2)ncc1Cl	7.49028585863884	1	0.038461538461538464	<img data-content="rdkit/molecule" src="data:image/png;base64,iVBORw0KGgoAAAANSUhEUgAAAMgAAADICAIAAAAiOjnJAAAABmJLR0QA/wD/AP+gvaeTAAAcy0lEQVR4nO2de1gTV9rA30SRCHLxiihgQenNCl4qXpAqlaJ1qUWFpduKWtumPu3KrtIWd902bV3buG01dlvd1Fuh9bGNlVq0arUXP4LVWlRABBEEAS9EKJBAIAkm7/fHiWPKTUjmhISe3+MfZjI5Z8L88s6ZmfO+I0BEYDD4RtjTG8DonTCxGFRgYjGowMRiUIGJxaACE4tBBSYWgwpMLAYVmFgMKjCxGFRgYjGowMRiUIGJxaACE4tBBSYWgwpMLAYVmFgMK…	7.0	0.7718672752380371	2.951596736907959	1.9355297088623047	0	4	424.076074464	0.14285714285714285	-2.9	176.8628832181177	0	1	1	1	2	1	3	0	0	6	1	5
362	CC(=O)c1ccccc1-c1nc(-c2ccc(N3CCCC3=O)cc2)ncc1Cl	7.504904906474381	1	0.038461538461538464	<img data-content="rdkit/molecule" src="data:image/png;base64,iVBORw0KGgoAAAANSUhEUgAAAMgAAADICAIAAAAiOjnJAAAABmJLR0QA/wD/AP+gvaeTAAAbdUlEQVR4nO2da1hTV9aAVxLuIEZBbMVbcbxALYioZaS2KgEFxYoK+qkgVst4qfrYatGOreNlhFpFW22V+jDW0moFrZdOndaAl1EYK6B4LVgtaFUIIBcNSEhy1vdjy2lECCE5GwLu9+EHJCfr7JA35+yz91r7iBARGAyhEbd2AxjtEyYWgwpMLAYVmFgMKjCxGFRgYjGowMRiUIGJxaACE4tBBSYWgwpMLAYVmFgMKjCxGFRgYjGowMRiUIGJxaACE4tBBSYWg…	7.0	0.6233620047569275	2.5254108905792236	2.9978814125061035	0	4	391.10875449599996	0.18181818181818182	-3.05	167.55485312354102	0	1	1	1	2	1	3	0	0	4	0	4
363	NC(=O)c1ccccc1Nc1nc(N)c2cc(N3CC(C3=O)cc2)noc1Cl	12.271024879779588	1	0.038461538461538464	<img data-content="rdkit/molecule" src="data:image/png;base64,iVBORw0KGgoAAAANSUhEUgAAAMgAAADICAIAAAAiOjnJAAAABmJLR0QA/wD/AP+gvaeTAAAeo0lEQVR4nO2deVyTx9bHTxYgbAKyFhdEEUXrwmIrYrEKLq0ortXW1nqtUpdWrbdUW60o1wpWrTtIVRRtXeJW4bpU8FaLgFWk7tQVRZRFZYeEhOS8f0yMioIheSYPbzvfD39AkufMSfJjZp6Zc84IEBEYDK4R8u0A4+8JExaDCkxYDCowYTGowITFoAITFoMKTFgMKjBhMajAhMWgAhMWgwpMWAwqMGExqMCExaACExaDCkxYDCowYTGowITFoAITFoMKTFgMK…	7.0	0.7111964821815491	3.2414402961730957	3.97843599319458	0	5	398.08941602	0.1111111111111111	-3.5900000000000003	163.81960411897202	0	3	3	2	1	1	2	1	4	7	3	3
364	CC(=O)c1ccccc1-c1nc(N)c2cc(N3CC(C3=O)cc2)noc1Cl	12.875528796753263	2	0.07692307692307693	<img data-content="rdkit/molecule" src="data:image/png;base64,iVBORw0KGgoAAAANSUhEUgAAAMgAAADICAIAAAAiOjnJAAAABmJLR0QA/wD/AP+gvaeTAAAgAElEQVR4nO2dd1xUR9fHf3cLLCwoiGIIRhEVhSioxB4VRQGVPMaeREWNiiWPRKORPIloYnvwjUFjMIolijWxxB4J9ghiISqKItiwIAJSBOnszvvH4LoiZcu97PJkvh//8JY99yz8mJk7c84ZjhACBoNvRIZ2gPG/CRMWQxCYsBiCwITFEAQmLIYgMGExBIEJiyEITFgMQWDCYggCExZDEJiwGILAhMUQBCYshiAwYTEEgQmLIQhMWAxBYMJiCAITFkMQmLAYg…	7.0	0.6235840320587158	3.603734254837036	4.478009223937988	0	5	382.08326802	0.15789473684210525	-3.1900000000000004	159.29479335274786	0	3	3	1	1	1	2	1	4	6	1	2
365	C(C=O)c1ccccc1-c1nc(Nc2ccc(N3CCCC3=O)cc2)ncc1Cl	18.833437715154457	1	0.038461538461538464	<img data-content="rdkit/molecule" src="data:image/png;base64,iVBORw0KGgoAAAANSUhEUgAAAMgAAADICAIAAAAiOjnJAAAABmJLR0QA/wD/AP+gvaeTAAAdGklEQVR4nO2de1hU1frH3xnuMIpDKJgKAqIoiLe8ReIF1BQwwMbURPOcHJ/SH3pO5zidrCgzm3qysHrqTFmd8doZNRW8hukhyTRNAwlFBBRBQUCHGS5ymXl/fyzYTsPFYWavgdH1+Qv2zKy19uzPrLVv67sFiAgMBt8Iu7oBjIcTJhaDCkwsBhWYWAwqMLEYVGBiMajAxGJQgYnFoAITi0EFJhaDCkwsBhWYWAwqMLEYVGBiMajAxGJQgYnFoAITi0EFJhaDC…	7.0	0.5919488668441772	3.050396203994751	3.4142303466796875	0	4	406.119653528	0.18181818181818182	-3.25	173.10471530714906	0	1	1	1	2	1	3	0	0	5	1	6
366	C(C=O)c1ccccc1Nc1nc(Nc2ccc(N3CCOC3=O)cc2)ncc1Cl	19.22806453493347	1	0.038461538461538464	<img data-content="rdkit/molecule" src="data:image/png;base64,iVBORw0KGgoAAAANSUhEUgAAAMgAAADICAIAAAAiOjnJAAAABmJLR0QA/wD/AP+gvaeTAAAe30lEQVR4nO2deVyTV9bHf1kANSCoIO4FK7i0LhVHfVV8AQMqwuhYcavL2AUqbqNWsdNRpkoV++q0aqtSnbpSFZfWqtXKVgoqIKgobqhVVCqLAoLsSc77x6Vp6gIhydMkeL8f/ojhec49MT/uvc+955wrIiJwOIZGbGwHOI0TLiyOIHBhcQSBC4sjCFxYHEHgwuIIAhcWRxC4sDiCwIXFEQQuLI4gcGFxBIELiyMIXFgcQeDC4ggCFxZHELiwOILAhcURBC4sj…	7.0	0.5938795208930969	3.06732439994812	3.3017210960388184	0	4	423.109817116	0.14285714285714285	-3.65	177.40318060586736	0	1	1	1	2	1	3	0	0	7	2	7
367	COc1cc(N(cncnc(=O)n(Nc3c(C)cccc3C)nc3ccccc32)n2)cc(OC)c1OC	18.6060850403522	1	1.0	<img data-content="rdkit/molecule" src="data:image/png;base64,iVBORw0KGgoAAAANSUhEUgAAAMgAAADICAIAAAAiOjnJAAAABmJLR0QA/wD/AP+gvaeTAAAgAElEQVR4nO2deVhUR9bG314AEQSNEFDZJIgzEdyIuAEaBsU4rihqohE13+CWoBnHkNEENcuI0ST66GhwJ8ZEcQmYQATigiKggiKuoIiIAoKyYwNN9/n+KEKIidLd3EvjpH6PTz8t3Dp1gLfvrTp16pSEiMDhCI1U3w5w/jfhwuKIAhcWRxS4sDiiwIXFEQUuLI4ocGFxRIELiyMKXFgcUeDC4ogCFxZHFLiwOKLAhcURBS4sjihwYXFEgQuLIwpcWBxR4MLii…	6.0	0.7681315541267395	3.6084370613098145	2.5131702423095703	0	4	501.21245234400004	0.19230769230769232	-4.929999999999999	213.52268260999327	0	1	1	2	3	0	3	0	0	9	1	6
368	CN(C1CN(C)c2c(C(=O)Nc3ccc(C(=O)Nc4c(C)cccc4Cl)cc3C)o2)c1=S	21.138614143407512	1	1.0	<img data-content="rdkit/molecule" src="data:image/png;base64,iVBORw0KGgoAAAANSUhEUgAAAMgAAADICAIAAAAiOjnJAAAABmJLR0QA/wD/AP+gvaeTAAAWpElEQVR4nO3de1hU1foH8HfPhRkuIpe8IKY+ogFKoUCG4vGGl4ixsBRSwfCUaB1DT9SP8qiIJpaYAl5ARBEL1Lw24tMT5jmeg6iHRxHNRPOCggjIRUBhgBnm/f2xiUOow8wwawB7P4//CHtdkO/stfbaa285RARCDE3Q2R0gzycKFmGCgkWYoGARJihYhAkKFmGCgkWYoGARJihYhAkKFmGCgkWYoGARJihYhAkKFmGCgkWYoGARJihYhAkKFmGCgkWYoGARJ…	6.0	0.7681315541267395	3.6084370613098145	2.5131702423095703	0	4	470.11793927599996	0.2608695652173913	-3.0999999999999988	196.51962285598478	0	2	2	2	2	0	2	2	0	5	2	7
369	CC(C)n1cc(-c2ccc(-c3ccccc3)cc2)c2c(N)ncnc21	5.706469919214436	3	0.75	<img data-content="rdkit/molecule" src="data:image/png;base64,iVBORw0KGgoAAAANSUhEUgAAAMgAAADICAIAAAAiOjnJAAAABmJLR0QA/wD/AP+gvaeTAAAZzUlEQVR4nO2deVxTV/bATxZCCCCIWBURRcUiA3Whoh0crWNBLbhVUcaRto4ULW7VorQuRa1LbJG61AVHaS06Lh0XqnVj1E5VqpVxBVHZlIJKFRUSCGQ7vz+uphQFSfIu1R/n+4effPJJzruG77vvvnPPvU+EiEAQQiP+oxtA/P+ExCK4QGIRXCCxCC6QWAQXSCyCCyQWwQUSi+ACiUVwgcQiuEBiEVwgsQgukFgEF0gsggskFsEFEovgAolFcIHEIrhAYhFcI…	6.0	0.7681315541267395	3.6084370613098145	2.5131702423095703	0	4	328.16879664000004	0.14285714285714285	-3.1399999999999997	146.52040097306545	0	0	0	0	2	2	4	0	0	4	1	3
370	CC(C)n1cc(-c2ccc(OC3cccco3)cc2)c2c(N)ncnc21	13.737639771548189	1	0.25	<img data-content="rdkit/molecule" src="data:image/png;base64,iVBORw0KGgoAAAANSUhEUgAAAMgAAADICAIAAAAiOjnJAAAABmJLR0QA/wD/AP+gvaeTAAAcYUlEQVR4nO2deVTUR9b3v93si4qAiIALCIpCxt24ISCLLK5RTOIyRkfwxCROHp8knUxexSeJCcZljHlmJpCMEdHRQY0+uMAIKkggUTDGxAVBwKgRNLIoS7M0fd8/CjsEZenuX7Ua6nM8nqbpvlX0+fatqlu3bsmICAKB1MgfdwcEv0+EsARcEMIScEEIS8AFISwBF4SwBFwQwhJwQQhLwAUhLAEXhLAEXBDCEnBBCEvABSEsAReEsARcEMIScEEIS8AFISwBF…	6.0	0.6381628513336182	3.995589017868042	2.9884705543518066	0	4	348.1586258800001	0.2	-3.28	151.13007058010044	0	1	1	0	1	2	3	1	0	6	1	4
371	COc1onc2c1C(=c1ccc(-c2ccccc1)co12)NC[C@H]1CC[C@@H](O)C2	16.631256783204364	1	0.25	<img data-content="rdkit/molecule" src="data:image/png;base64,iVBORw0KGgoAAAANSUhEUgAAAMgAAADICAIAAAAiOjnJAAAABmJLR0QA/wD/AP+gvaeTAAAgAElEQVR4nO2daVhT19bH/5kIIUwqgwhaxXlERaxTHXEojlVxntpbtfVWq72vzW1tq7a9ltp6tbZXH6q12jpU1KJWFIsKIooDWlAcUERFAYEqEBLIvN8P20YaICThnCTq+T1+yEnOHkL+7r3P2muvxSOEgIODafiO7gDH8wknLA5W4ITFwQqcsDhYgRMWBytwwuJgBU5YHKzACYuDFThhcbACJywOVuCExcEKQkd3gIMBFAqFVqutqKhQq9UqlaqyslKj0SiVS…	6.0	0.7681315541267395	3.6084370613098145	2.5131702423095703	0	6	379.165782216	0.3181818181818182	-2.829999999999999	162.27405849282448	1	3	4	0	1	1	2	2	4	5	2	1
372	COc1cnc2c1C(=c1ccc(-c1ccccc1)co1)c2O[C@H]1CS[C@@H](O)C1	20.852576265309725	1	0.25	<img data-content="rdkit/molecule" src="data:image/png;base64,iVBORw0KGgoAAAANSUhEUgAAAMgAAADICAIAAAAiOjnJAAAABmJLR0QA/wD/AP+gvaeTAAAgAElEQVR4nO2de1xUZf7HPzMwAwz3u4iIAuNdy0gkwLzhtfG2ymbpRPlLVrfEVi18ta6zmbqkuUur1lJrK2YvczZRsDRFF5Wb10RDMRAk5aZyvw3M7fn98eiEgIbMOXPjvF++enEOh+f5Dn14Lt/zfb5fHiEEHBxMwze2ARyWCScsDlbghMXBCpywOFiBExYHK3DC4mAFTlgcrMAJq7fw9ddft7S0GKw7Tli9gg8++GDx4sXz5883mD/c2jDdcBgRmUy2YcMGK…	6.0	0.6381628513336182	3.995589017868042	2.9884705543518066	0	5	393.103479088	0.22727272727272727	-2.6999999999999993	166.63489220443634	2	2	4	0	0	1	1	2	0	6	1	3
373	COc1cnc2c1C(=c1ccc(-c1ccccc1)cc2)c2O[C@H]1CC[C@@H](O)OC2	24.60715919217183	1	0.25	<img data-content="rdkit/molecule" src="data:image/png;base64,iVBORw0KGgoAAAANSUhEUgAAAMgAAADICAIAAAAiOjnJAAAABmJLR0QA/wD/AP+gvaeTAAAgAElEQVR4nO2deVxT19b3VxICCIhCmBWZKiI4Y2uRVtDGOeLQRr2PF4f2I1Z9pbXV0lpv0+tUqk8t1toa68Sj3ioqtoBaW5zAakXxagVHRjWAQBDCHEjW+8fGY4yAQM45SSDfP/x4dsLeK/DLPvusvfZaHEQEEybohqtvA0x0TkzCMsEIJmGZYASTsEwwgklYJhjBJCwTjGASlglGMAnLBCOYhGWCEUzCMsEIJmGZYASTsEwwgklYJhjBJCwTjGASlglGMAnLB…	6.0	0.5206761956214905	2.3366942405700684	2.8997416496276855	0	5	389.16270821599994	0.2916666666666667	-2.729999999999999	169.6171315604081	2	3	5	0	0	0	0	3	6	5	1	1
374	COc1nnc2c1C(=c1ccc(-c1ccccc3)no1)c2O[C@H]1CC[C@@H](C)OC3	25.267802990379053	1	0.25	<img data-content="rdkit/molecule" src="data:image/png;base64,iVBORw0KGgoAAAANSUhEUgAAAMgAAADICAIAAAAiOjnJAAAABmJLR0QA/wD/AP+gvaeTAAAf30lEQVR4nO2de1hUVffH1wwgw1URRUUhRVIB7yioEN6mtMQwFTUR69Uc0YLsKZvSX2C/3jfR8hVT4RktDbyUiL8EwRtv9ipK3kMJhEQFDARR7gwwzMz6/bFxGkEQ5pw9M+n+PD4+M2fOWXsd5jv77MvaawsQERgMvhEa2gHGswkTFoMKTFgMKjBhMajAhMWgAhMWgwpMWAwqMGExqMCExaACExaDCkxYDCowYTGowITFoAITFoMKTFgMKjBhMajAhMWgAhMWg…	6.0	0.5932312607765198	3.250153064727783	2.6802754402160645	0	5	391.15320615199994	0.3181818181818182	-3.1899999999999995	168.29697818507708	2	3	5	0	0	0	0	2	4	7	0	1
375	COc1nnc2c1C(=c1ccc(-c2cccco1)co1)CO-[C@@H]1CC[C@@H](O)O	22.58083981208382	1	0.5	<img data-content="rdkit/molecule" src="data:image/png;base64,iVBORw0KGgoAAAANSUhEUgAAAMgAAADICAIAAAAiOjnJAAAABmJLR0QA/wD/AP+gvaeTAAAdN0lEQVR4nO2deVzU1frHP8PMyAgCooIxoiKSC7mTIrGZ4oLi1UrcNWkhc725vKi0ML0mhuWu0TUNy+WSVy9YgguGgiWWmoqCJiYKiICAMqwzzPP744sjguIs34P647xfvnzN8j3PeWb4zDnne85zniMhInA4YmP2tB3g/P+EC4vDBC4sDhO4sDhM4MLiMIELi8MELiwOE7iwOEzgwuIwgQuLwwQuLA4TuLA4TODC4jCBC4vDBC4sDhO4sDhM4MLiMIELi8MEL…	6.0	0.7681315541267395	3.6084370613098145	2.5131702423095703	0	4	384.13213635999995	0.3	-2.9399999999999995	161.312031628867	1	3	4	0	0	0	0	1	4	8	2	4
376	COc1ncc2c1C(=c1ccc(=O)ccc(Cl)co1)c2O[C@@H]1CC[C@@H](C)C1	22.834078450223643	1	0.5	<img data-content="rdkit/molecule" src="data:image/png;base64,iVBORw0KGgoAAAANSUhEUgAAAMgAAADICAIAAAAiOjnJAAAABmJLR0QA/wD/AP+gvaeTAAAdP0lEQVR4nO2deVhTV/rHvwlrlC3igoBLUUSgokBRi1KX2lorrqPjI4JLW7HtdPxZLUOf2gpVO0WtNli1Rcc6dJHKUB3j1FFxq9gRQatF9k1wARRREGXJdn5/HElTQITk3tyA5/P4R0zufc97yTdnfc97RIQQMBhcIxbaAUbXhAmLwQtMWAxeYMJi8AITFoMXmLAYvMCExeAFJiwGLzBhMXiBCYvBC0xYDF5gwmLwAhMWgxeYsBi8wITF4AUmLAYvMGExeIEJi…	6.0	0.6381628513336182	3.995589017868042	2.9884705543518066	0	4	385.10808579999997	0.3333333333333333	-2.53	162.57789700984546	2	2	4	0	0	0	0	2	0	5	0	3
377	Cc1ccc(C(=O)Nc2cccc(C(F)(F)F)c2)cc1C/C1cccc2ccccc2c1	9.206657021369752	1	1.0	<img data-content="rdkit/molecule" src="data:image/png;base64,iVBORw0KGgoAAAANSUhEUgAAAMgAAADICAIAAAAiOjnJAAAABmJLR0QA/wD/AP+gvaeTAAAdrklEQVR4nO2deVhTV/7/P2QBwyJhEZBNZFMEqQoqLrjVdrTi1hYrDtG2Vp6Z+U3pWO2AYyvV2j442pHWmWe0VVvs11ZpyyhuVYRaAUVWN0BAQFFAQNkCaRJIzu+PI7cpa5Z7koDn9fgHJveez7nJO+ece+75vI8JQggoFLbhGLoClOEJFRaFCFRYFCJQYVGIQIVFIQIVFoUIVFgUIlBhUYhAhUUhAhUWhQhUWBQiUGFRiECFRSECFRaFCFRYFCJQYVGIQIVFI…	6.0	0.7681315541267395	3.6084370613098145	2.5131702423095703	0	4	433.165348984	0.14814814814814814	-3.5999999999999988	183.963420803543	1	0	1	1	3	0	3	1	0	1	1	4
378	COc1nccc(-c2cs/cc2-c2c(CC(=O)Nc3cccc(C(C)(C)C)c3)cc2F)n1	16.78998787112099	1	0.5	<img data-content="rdkit/molecule" src="data:image/png;base64,iVBORw0KGgoAAAANSUhEUgAAAMgAAADICAIAAAAiOjnJAAAABmJLR0QA/wD/AP+gvaeTAAAcvklEQVR4nO2deViTV/bHTxYghH1RwKIgIipKFRm3gjpWiru1WkSxKlSlrQqd/jqKKBVosWUcW9Ey41bHraLgVnGtYKujUrEoVUEFFFGWgIgQErZs9/fH1ZRBCFnemyDez9OnT8T7nveo39z1nHNZCCGgUJiGbWgHKF0TKiwKEaiwKESgwqIQgQqLQgQqLAoRqLAoRKDCohCBCotCBCosChGosChEoMKiEIEKi0IEKiwKEaiwKESgwqIQgQqLQgQqLAoRqLAoR…	6.0	0.6381628513336182	3.995589017868042	2.9884705543518066	0	4	449.15732622800004	0.24	-3.319999999999999	190.24504172047946	1	0	1	1	1	2	3	0	0	5	1	6
379	COc1cnc2c1C(=c1ccc(-c1ccccc1)coc2)N2[C@H]1CC[C@@H]2O	21.208667364301782	1	1.0	<img data-content="rdkit/molecule" src="data:image/png;base64,iVBORw0KGgoAAAANSUhEUgAAAMgAAADICAIAAAAiOjnJAAAABmJLR0QA/wD/AP+gvaeTAAAgAElEQVR4nO2deVhT19bG3yQQEkYBFShQBuexKgoKfqIt6lWpM9bqjbetV7Repb2tV24dmtvHobTaih201E7YOoFVwQEVUakzoBariAMKiCAyT2HIsL8/tg2RqSTk5Bwgv4fHx+wkZy/Im733WXvttXiEEBgxom/4bBtgpGNiFJYRRjAKywgjGIVlhBGMwjLCCEZhGWEEo7CMMIJRWEYYoTMJq7ISH3yAQYPg5obRo7F7N9sGdWRM2DbAUKhUePVVKJX49lu4u…	6.0	0.7681315541267395	3.6084370613098145	2.5131702423095703	0	5	360.1473925	0.22727272727272727	-3.0499999999999994	156.46846758758332	1	3	4	0	0	1	1	2	4	5	1	1
380	C1ccccc(Cl)c1Nc1nc2ccc(N3CCN(C)C)c3cc1n1cnc2C1	20.91373131012134	1	1.0	<img data-content="rdkit/molecule" src="data:image/png;base64,iVBORw0KGgoAAAANSUhEUgAAAMgAAADICAIAAAAiOjnJAAAABmJLR0QA/wD/AP+gvaeTAAAgAElEQVR4nO2deVxU1fvHn1mYGRhWRRFSUNQMUJMg/BqLG2qo9LUES3OoLPlWKpqmaFlo/DJSU0gsxxYl3CI1w1ATcUNNEcQScWNVNllkHWYGmHl+fxycCARnuzOo5/3y5Yt7595zzoXPnHvOc57nOSxEBApF37CN3QDK4wkVFoURqLAojECFRWEEKiwKI1BhURiBCovCCFRYFEagwqIwAhUWhRGosCiMQIVFYQQqLAojUGFRGIEKi8IIVFgURqDCojACFRaFE…	6.0	0.7681315541267395	3.6084370613098145	2.5131702423095703	0	5	406.16727241600006	0.2727272727272727	-2.8299999999999996	175.46993283004244	1	4	5	0	0	0	0	1	4	6	1	4
381	C1ccccc(Cl)c1NC(=O)c1ccc2nc(-c3ccc(N4CCOCC4)cc3)occ12	20.464272583104748	3	0.75	<img data-content="rdkit/molecule" src="data:image/png;base64,iVBORw0KGgoAAAANSUhEUgAAAMgAAADICAIAAAAiOjnJAAAABmJLR0QA/wD/AP+gvaeTAAAXPUlEQVR4nO3deVgUR94H8N8MDMMMg6LiAYIiIiJExUV9nwQRVFDXgBpZj4CAB+qyHtnErCIawWi8E4jxQtYDjeIViSRR4gVKdL0iCKLECxFFN2zkHhQYfu8f5TsvizJM90y50f19njw8RLqraphvd1dXVQ8SRARCjE36n24AeTNRsAgXFCzCBQWLcEHBIlxQsAgXFCzCBQWLcEHBIlxQsAgXFCzCBQWLcEHBIlxQsAgXFCzCBQWLcEHBIlxQsAgXFCzCBQWLc…	6.0	0.7681315541267395	3.6084370613098145	2.5131702423095703	0	5	447.134969244	0.2	-3.349999999999999	190.72545703617578	2	2	4	1	1	0	1	0	0	5	1	4
382	C1ccccc(Cl)c1NC(=O)c1ccc2nc(-c3ccc(N4CCOCC4)cc3)csc12	20.960281265686344	1	0.25	<img data-content="rdkit/molecule" src="data:image/png;base64,iVBORw0KGgoAAAANSUhEUgAAAMgAAADICAIAAAAiOjnJAAAABmJLR0QA/wD/AP+gvaeTAAAXd0lEQVR4nO3de1SU1foH8GdmgGGGq4gYN1NERPB60H4rBSUDdRleSTMRSUVdmpFlBZIK5T1dQZ400WOKlqhYnPBoJCQqipcIUEEJLyQomiiX4TLGzPD8/tieORyUYead2ZWe57NcLYJ3X4b5vpe93/0OIkQEQkxN/Gd3gDybKFiECwoW4YKCRbigYBEuKFiECwoW4YKCRbigYBEuKFiECwoW4YKCRbigYBEuKFiECwoW4YKCRbigYBEuKFiECwoW4YKCRbigY…	6.0	0.6381628513336182	3.995589017868042	2.9884705543518066	0	5	463.11212562400004	0.2	-2.929999999999999	195.57149104251042	2	2	4	1	1	0	1	0	0	5	1	4
383	COc1onc2c1C(=c1ccc(-c3ccccc3)co1)c1O[C@@H]2CC[C@@H]1O	14.573632814773678	1	0.5	<img data-content="rdkit/molecule" src="data:image/png;base64,iVBORw0KGgoAAAANSUhEUgAAAMgAAADICAIAAAAiOjnJAAAABmJLR0QA/wD/AP+gvaeTAAAdW0lEQVR4nO2deXiMV/vHvzPZR1ZRUUFftYSEJPYloqiWSMQSimrVzyW81vZFcRVVXlqUNqrW4JXSVoIoQWppEUuQzZKERBCRiCKJbJNMJjPn98dJptOQZObJcyaG8/lr5lnuczL5Pvc5zzn3uY+EEAIOR2yk9V0BzqsJFxaHCVxYHCZwYXGYwIXFYQIXFocJXFgcJnBhcZjAhcVhAhcWhwlcWBwmcGFxmMCFxWECFxaHCVxYHCZwYXGYwIXFYQIXFocJXFgcJ…	6.0	0.7681315541267395	3.6084370613098145	2.5131702423095703	0	5	365.126322708	0.2857142857142857	-2.829999999999999	155.88170313268918	0	3	3	0	1	1	2	3	2	6	1	2
384	COc1ncc2c1C(=c1ccc(-c1ccccc1)co1)c2O[C@@H]1CCC[C@H]1O	20.307294474797896	1	0.5	<img data-content="rdkit/molecule" src="data:image/png;base64,iVBORw0KGgoAAAANSUhEUgAAAMgAAADICAIAAAAiOjnJAAAABmJLR0QA/wD/AP+gvaeTAAAgAElEQVR4nO2daVhT19bHVxIIMwiCCBSZHBBwQChVoaIFFREVh6DVot72bTq8fdPJlg56Y2fqUGOttrTPbY3WobFWRYvc0qIUihUBUSEICCIgMyTMgYTs98PWY8pkEs5JAp7f4wfPyT57r0P+2cPaw2IghICGhmyY+jaAZnRCC4uGEmhh0VACLSwaSqCFRUMJtLBoKIEWFg0l0MKioQRaWDSUQAuLhhJoYdFQAi0sGkqghUVDCbSwaCiBFhaNZlRVVf3nP/95a…	6.0	0.6381628513336182	3.995589017868042	2.9884705543518066	0	5	375.147058152	0.2608695652173913	-3.0499999999999994	162.87672429346773	3	1	4	0	0	1	1	2	0	5	1	3
385	COc1ncn2c1C(=c1ccc(-c1ccccc1)co2)c1=C1CCCC1	17.870933532510726	1	0.5	<img data-content="rdkit/molecule" src="data:image/png;base64,iVBORw0KGgoAAAANSUhEUgAAAMgAAADICAIAAAAiOjnJAAAABmJLR0QA/wD/AP+gvaeTAAAgAElEQVR4nO2deVhT19aHVybCjOCEgjJIFSNKwVm0WoValU72pmoVp2vjd6uN1qpoW4vjFVttcazYoqbVVuNUoXqrOLTigFVBERVUJlFQQGYIJCTr+2NjjAmBBJJzgj3v4+PTnnNy9kJ+2cPaa6/FQkRgYDA1bLoNYHg5YYTFYBYYYTGYBUZYDGaBERaDWWCExWAWGGExmAVGWAxmgREWg1lghMVgFhhhMZgFRlgMZoERFoNZYITFYBYYYTGYBUZYDGaBERaDW…	6.0	0.7681315541267395	3.6084370613098145	2.5131702423095703	0	5	344.15247788	0.22727272727272727	-3.009999999999999	151.30358595484904	3	0	3	0	0	2	2	0	4	4	0	1
386	COc1cnc2c1C(=O)ccc(-c1ccccc1)coc2\N=C1CCCC1	18.385645454382757	1	0.5	<img data-content="rdkit/molecule" src="data:image/png;base64,iVBORw0KGgoAAAANSUhEUgAAAMgAAADICAIAAAAiOjnJAAAABmJLR0QA/wD/AP+gvaeTAAAgAElEQVR4nO2deVxV1drHf+cwyzzIjAwqDmCaCKJ0HRJIBbWrcoO6XBULb69FpXkxb1f6ZAOGGVJXXywHvKRJV1HAKdT0PZTkhCSIIaAiIDIKh+EA55z1/rHwhMjM3ueQZ30//bHPbvOsZ9dvr+FZz1pLQAgBg8E1QlU7wHg6YcJi8AITFoMXmLAYvMCExeAFJiwGLzBhMXiBCYvBC0xYDF5gwmLwAhMWgxeYsBi8wITF4AUmLAYvMGExeIEJi8ELTFgMXmDCY…	6.0	0.6381628513336182	3.995589017868042	2.9884705543518066	0	4	360.1473925	0.22727272727272727	-3.209999999999999	157.67382889129578	1	2	3	0	1	0	1	0	0	5	0	3
387	COc1onc2c1C(=c1ccc(-c3ccccc3)co1)c1O[C@H]1CCO[C@@H]2O	14.996950748202405	1	0.14285714285714285	<img data-content="rdkit/molecule" src="data:image/png;base64,iVBORw0KGgoAAAANSUhEUgAAAMgAAADICAIAAAAiOjnJAAAABmJLR0QA/wD/AP+gvaeTAAAebElEQVR4nO2deVyV1dbHf+ccpsMgIiggCogKioqCE2bKLamriRZdscwpb+mrKdbVDPWqVJrl60SDFuUt1MxXMVMDtVAzHBIZRGKSKRT1AgrIKHAOZ71/bENChTM8W8j293M+fo7w7PWsw/k9e1h77b1lRASBQGrkbe2A4NFECEvABSEsAReEsARcEMIScEEIS8AFISwBF4SwBFwQwhJwQQhLwAUhLAEXhLAEXBDCEnBBCEvABSEsAReEsARcEMIScEEIS8AFI…	6.0	0.7681315541267395	3.6084370613098145	2.5131702423095703	0	5	381.12123732799995	0.2857142857142857	-2.869999999999999	160.99524836219607	0	3	3	0	1	1	2	3	0	7	1	2
388	COc1onc2c1C(Oc1ccc(-c3ccccc3)cc2)c2O[C@H]1CCC[C@@H]2O	15.40533389558644	1	0.14285714285714285	<img data-content="rdkit/molecule" src="data:image/png;base64,iVBORw0KGgoAAAANSUhEUgAAAMgAAADICAIAAAAiOjnJAAAABmJLR0QA/wD/AP+gvaeTAAAenklEQVR4nO2de1hU1frHv3MBNFDkoggKKGIoJiqKhjdQ0cqwAiVLoSxPHPMYP052IvOCl5NS+ChllnRSozIBLZPMzBsiirfyiqmlKHdMBLkMMMzl/f2xdCLQcWbYexBcnz/m2bPZ+93vMN9Z+91rvetdEiIChyM00pZ2gNM24cLiiAIXFkcUuLA4osCFxREFLiyOKHBhcUSBC4sjClxYHFHgwuKIAhcWRxS4sDiiwIXFEQUuLI4ocGFxRIELiyMKXFgcUeDC4…	6.0	0.6381628513336182	3.995589017868042	2.9884705543518066	0	5	393.157622836	0.34782608695652173	-2.8299999999999987	168.61158736148238	0	3	3	0	1	1	2	4	4	6	1	2
389	COc1cnc2c1C(=c1ccc(-c3ccccc3)co1)c2O[C@H]2CCC[C@@H]2O	21.62713383732048	1	0.14285714285714285	<img data-content="rdkit/molecule" src="data:image/png;base64,iVBORw0KGgoAAAANSUhEUgAAAMgAAADICAIAAAAiOjnJAAAABmJLR0QA/wD/AP+gvaeTAAAbVElEQVR4nO2dd1TUVxbH71Q6iCi22HFBiDHGYEPBRhTFEldjxZpFsiq6MYm66rKaPRHWHGV1JWA3rCVYYrAidjSiSLAQMIooilJ16DD17h9PJuMoU39vIPA+h8MZh9/vvjfw9b377rvv/niICAwG1/DruwOMxgkTFoMKTFgMKjBhMajAhMWgAhMWgwpMWAwqMGExqMCExaACExaDCkxYDCowYTGowITFoAITFoMKTFgMKjBhMajAhMWgAhMWgwpMWAwqMGExq…	6.0	0.5206761956214905	2.3366942405700684	2.8997416496276855	0	5	375.147058152	0.2608695652173913	-3.0499999999999994	163.19427121577792	2	2	4	0	1	0	1	2	0	5	1	4
390	COc1ncc2c1C(=c1ccc(-c3ccccc3)co1)c2O[C@H]1CCC[C@@H]1O	22.09941355444214	2	0.2857142857142857	<img data-content="rdkit/molecule" src="data:image/png;base64,iVBORw0KGgoAAAANSUhEUgAAAMgAAADICAIAAAAiOjnJAAAABmJLR0QA/wD/AP+gvaeTAAAbaUlEQVR4nO2deVRUR/bHb9ML+yZCUGPcMCjEGGNww4CiRFFc4siIGlwTwm9UdGIWjTqMZhJBc5TRI4K7IS5BowZ30Iii44IEFwIGEVFR2RSavbvpvr8/CjptA72+AgL1ORzP41HvVjV8reXWrft4iAgMBteYtHQDGG0TJiwGFZiwGFRgwmJQgQmLQQUmLAYVmLAYVGDCYlCBCYtBBSYsBhWYsBhUYMJiUIEJi0EFJiwGFZiwGFRgwmJQgQmLQQUmLAYVmLAYV…	6.0	0.5932312607765198	3.250153064727783	2.6802754402160645	0	5	375.147058152	0.2608695652173913	-3.0499999999999994	163.19427121577792	2	2	4	0	1	0	1	2	0	5	1	4
391	COc1ncc2c1C(=c1ccc(-c3ccccc3)co1)c2O[C@H]1CCO[C@@H]1O	22.27586100772589	2	0.2857142857142857	<img data-content="rdkit/molecule" src="data:image/png;base64,iVBORw0KGgoAAAANSUhEUgAAAMgAAADICAIAAAAiOjnJAAAABmJLR0QA/wD/AP+gvaeTAAAcIUlEQVR4nO2deVhUR9aHT3fT0IiyKAjiDmgQd3BDjaKOG2CYKLijmQz6uQ2JK1GTkHGM04pGNDEGY0QYNQpqHBBQcVyCG+Iu7oAriIIgm/R6z/dHaadFll5uAcF6Hx+fXm6dqqZ/XVX31DlVAkQEBoNvhHXdAEbDhAmLQQUmLAYVmLAYVGDCYlCBCYtBBSYsBhWYsBhUYMJiUIEJi0EFJiwGFZiwGFRgwmJQgQmLQQUmLAYVmLAYVGDCYlCBCYtBBSYsBhWYs…	6.0	0.6353150606155396	4.542409420013428	3.856266498565674	0	5	377.126322708	0.22727272727272727	-3.0899999999999994	161.94287433088817	1	3	4	0	1	0	1	2	0	6	1	4
392	Cc1cc(F)c(C(=O)Nc2cccc(C(F)(F)F)c2)cc1-c1ccc2cc(N)ncc2c1	6.7151080458647066	1	0.045454545454545456	<img data-content="rdkit/molecule" src="data:image/png;base64,iVBORw0KGgoAAAANSUhEUgAAAMgAAADICAIAAAAiOjnJAAAABmJLR0QA/wD/AP+gvaeTAAAXFUlEQVR4nO2deVhU19nA3xlghkWWEQQEF1QExKgYMQFjihuP0ZA2qWLjAj4aixJSPpulkPTLM2mrCTUxIcYmQVpT6ldbx+iTjlsjwQZKCOggihpEFgUGBNl3GZg53x8Hb6cIwyz3MDP4/v7S4d4zZ+787nvuvfO+5wgIIYAgfCM0dweQ8QmKhTABxUKYgGIhTECxECagWAgTUCyECSgWwgQUC2ECioUwAcVCmIBiIUxAsRAmoFgIE1AshAkoFsIEFAthAoqFM…	6.0	0.7681315541267395	3.6084370613098145	2.5131702423095703	0	4	439.1307750440001	0.08333333333333333	-3.939999999999999	180.25514697986597	0	0	0	1	3	1	4	0	0	3	2	3
393	Cc1cc(F)c(C(=O)Nc2cccc(C(F)(F)F)c2)cc1-c1ccc2cc(=O)nc2c1	10.275760460326008	1	0.045454545454545456	<img data-content="rdkit/molecule" src="data:image/png;base64,iVBORw0KGgoAAAANSUhEUgAAAMgAAADICAIAAAAiOjnJAAAABmJLR0QA/wD/AP+gvaeTAAAZhklEQVR4nO2de1yUVfrAnxmGO8hNEeTiBUcWskQRrU0yhd0scddMfmmKi9aP0lzsZypd7IPlpdFtk62osF0T3axYsz5ktokIapnlDIoGyIDACHJRYQaBYRxm5vz+OPo2cRneuRwZ8Pl++sPgfZ85w3znPOd93/OcIyCEAILYGuFANwAZmqBYCBNQLIQJKBbCBBQLYQKKhTABxUKYgGIhTECxECagWAgTUCyECSgWwgQUC2ECioUwAcVCmIBiIUxAsRAmoFgIE…	6.0	0.6381628513336182	3.995589017868042	2.9884705543518066	0	4	426.099140568	0.08695652173913043	-3.809999999999999	173.10523839915518	0	1	1	2	3	0	3	0	0	2	1	3
394	Cc1cc(O)c(C(=O)Nc2cccc(C(F)(F)F)c2)cc1-c1ccc2cc(=O)nc2c1	10.528922822634023	3	0.13636363636363635	<img data-content="rdkit/molecule" src="data:image/png;base64,iVBORw0KGgoAAAANSUhEUgAAAMgAAADICAIAAAAiOjnJAAAABmJLR0QA/wD/AP+gvaeTAAAZ70lEQVR4nO2deVyU17nHnxmGdUBkEZFlBCpIgoCAYoiJRsNNjFqMWKKxQuLtFZcqWjdsk4YYW4vERGJqU64m+VjzicsnagqtS3GJG26ArIJskUUQYQZx2GY9949j5k5YhnmHOTLA8/34h8B7nvfMzO89z3nfOb/n8AghgCDGhj/YHUCGJygshAkoLIQJKCyECSgshAkoLIQJKCyECSgshAkoLIQJKCyECSgshAkoLIQJKCyECSgshAkoLIQJKCyECSgshAkoL…	6.0	0.5206761956214905	2.3366942405700684	2.8997416496276855	0	4	424.10347700000005	0.08695652173913043	-3.9399999999999986	173.73393674842495	0	1	1	2	3	0	3	0	0	3	2	3
395	Cc1cc(O)c(C(=O)NC2(C)c(C(F)(F)F)c2)cc1-c1ccc2oc(=O)oc2c1	12.070409766294867	1	0.045454545454545456	<img data-content="rdkit/molecule" src="data:image/png;base64,iVBORw0KGgoAAAANSUhEUgAAAMgAAADICAIAAAAiOjnJAAAABmJLR0QA/wD/AP+gvaeTAAAcfElEQVR4nO2de1yUVf7HPzMw3JkRRQgRE1BRxNImtEK8gVmGa16wTRtvFbuWjZk/Q+tVWK0tWeHobiWvcm2UzMjESjMl12uKAl5wuVSAIAqDg3K/zuX8/jgyO4syzOV5uJ73qz9w5nm+z3nizTnnOc853yMghIDB4BphVxeA0TthYjF4gYnF4AUmFoMXmFgMXmBiMXiBicXgBSYWgxeYWAxeYGIxeIGJxeAFJhaDF5hYDF5gYjF4gYnF4AUmFoMXmFgMXmBiM…	6.0	0.5932312607765198	3.250153064727783	2.6802754402160645	0	4	405.08240720799995	0.2	-3.4899999999999998	160.79221490511515	1	0	1	1	2	1	3	1	0	5	2	3
396	Cc1cc(F)c(C(=O)NC2=CC(C(F)(F)F)cc2)cc1-c1ccc2cc(=O)nc2c1	13.076590019350364	1	0.045454545454545456	<img data-content="rdkit/molecule" src="data:image/png;base64,iVBORw0KGgoAAAANSUhEUgAAAMgAAADICAIAAAAiOjnJAAAABmJLR0QA/wD/AP+gvaeTAAAatklEQVR4nO2deVzUZf7APzMOlyADggh4cIrIkSG4KBh4YLiG5jVkKWW5IWax1q9t1FbxXmy1dLdcaFvLsjLMWs9KbRVI0ORSjoHhGA4TAYUBhnuY5/fHo98IYZjj+43r83758gUz3+fDM/N9z+f7fJ95Dh4hBBCEbfj9XQFkaIJiIZyAYiGcgGIhnIBiIZyAYiGcgGIhnIBiIZyAYiGcgGIhnIBiIZyAYiGcgGIhnIBiIZyAYiGcgGIhnIBiIZyAYiGcgGIhn…	6.0	0.6353150606155396	4.542409420013428	3.856266498565674	0	4	414.099140568	0.13636363636363635	-3.5499999999999994	167.48781754717643	1	1	2	2	2	0	2	1	0	2	1	3
397	Cc1cc(F)c(C(=O)NC2=ccc(C(F)(F)F)c2)cc1-c1ccc2cc(=O)nc2c1	15.890682844619173	1	0.045454545454545456	<img data-content="rdkit/molecule" src="data:image/png;base64,iVBORw0KGgoAAAANSUhEUgAAAMgAAADICAIAAAAiOjnJAAAABmJLR0QA/wD/AP+gvaeTAAAfZUlEQVR4nO2deVxTV/bAz0si+yYgIG5Y2UXFIlp30ah1wW3qMqNWZ1px6a/aztRSrWBdWpnptHVprRQ3dIYqbqiAC4o7Uhu1VuoGSF0ggBLCEkgg5Pz+uJpJWeJL8l4Qud+/3kdzz3uEL+/dd++55zKICBQK1wia+wIoryZULAovULEovEDFovACFYvCC1QsCi9QsSi8QMWi8AIVi8ILVCwKL1CxKLxAxaLwAhWLwgtULAovULEovEDFovACFYvCC1QsCi9Qs…	6.0	0.6326626539230347	4.30823278427124	4.065316200256348	0	4	412.083490504	0.09090909090909091	-3.7699999999999996	166.7982145149922	1	1	2	2	2	0	2	0	0	2	1	3
398	Cc1cc(C)c(C(=O)NC2=CC(C(C(F)F)F)c2)cc1-c1ccc2cc(=O)nc2c1	18.479980369818804	1	0.045454545454545456	<img data-content="rdkit/molecule" src="data:image/png;base64,iVBORw0KGgoAAAANSUhEUgAAAMgAAADICAIAAAAiOjnJAAAABmJLR0QA/wD/AP+gvaeTAAAcaUlEQVR4nO2daVgUx9bHT9MM6ygoYRVRFpeIcQEN4oILxAXReL0BvUbCdSPuW4h4Y5QYTRzUNxpN9EHjo8QdRdF4UQH1IorEgBEVEAkYZAeRbRi2man3Q+lkwjL0DF0CWr9PI3Sdrsb/VJ2uOucUgxACCoVvtNq7A5Q3EyosChGosChEoMKiEIEKi0IEKiwKEaiwKESgwqIQgQqLQgQqLAoRqLAoRKDCohCBCotCBCosChGosChEoMKiEIEKi0IEKiwKEaiwK…	6.0	0.7615569829940796	4.9540581703186035	3.8529934883117676	0	4	412.139862508	0.2608695652173913	-3.2199999999999998	170.3768272908311	1	1	2	2	2	0	2	2	0	2	1	5
399	Cc1cc(C)c(C(=O)Nc2cccc(C(F)(F)F)c2)cc1-c1ccc2cc(=O)nc2c1	18.602568330113364	1	0.045454545454545456	<img data-content="rdkit/molecule" src="data:image/png;base64,iVBORw0KGgoAAAANSUhEUgAAAMgAAADICAIAAAAiOjnJAAAABmJLR0QA/wD/AP+gvaeTAAAZAElEQVR4nO2deVhTV/rH3yQkLEHByKhsLigo7rihVgWXSmt5WscRW6u4dEbmGZ3SWq2xtp10dGzjOv4cumDHheqM/hjr9IcOVlFbLYKjoGKJioClIKsBZAkESHJ+fxy9kwEMuUkOgfh+nj59MLnnzUnyzXnPvff9niMghACC2BqhvTuAOCYoLIQJKCyECSgshAkoLIQJKCyECSgshAkoLIQJKCyECSgshAkoLIQJKCyECSgshAkoLIQJKCyECSgshAkoLIQJK…	6.0	0.7718672752380371	2.951596736907959	1.9355297088623047	0	4	422.124212444	0.125	-3.7399999999999993	175.30464511062556	0	1	1	2	3	0	3	0	0	2	1	3
400	C1ccc(C)c(C(=O)Nc2cccc(C(F)(F)F)c2)cc1-c1ccc2cc(=O)nc2c1	18.65375307686221	1	0.045454545454545456	<img data-content="rdkit/molecule" src="data:image/png;base64,iVBORw0KGgoAAAANSUhEUgAAAMgAAADICAIAAAAiOjnJAAAABmJLR0QA/wD/AP+gvaeTAAAdlUlEQVR4nO2df1zT1f7H39uAAQMBGTBUfnNVML3kD5Twt6CYkGAhepW+DzUozabeSgortGuJGrW8WpL5Y9U1tFQYXjN/cFXwNxgohugSEYHhgAFzG4Nt5/vHsU/LFGH7fGTgeT74Y3z2+bw/78Fr55zPOe/3+7AQQkAg0A27ux0g9E6IsAiMQIRFYAQiLAIjEGERGIEIi8AIRFgERiDCIjACERaBEYiwCIxAhEVgBCIsAiMQYREYgQiLwAhEWARGIMIiMAIRF…	6.0	0.6233620047569275	2.5254108905792236	2.9978814125061035	0	4	422.124212444	0.125	-3.7399999999999993	175.36256334085917	1	1	2	2	2	0	2	0	0	2	1	3
401	Cc1cc(C)c(C(=O)NC2sccc(C(F)(F)F)c2)cc1-c1ccc2oc(O)noc2c1	18.75059172999307	1	0.045454545454545456	<img data-content="rdkit/molecule" src="data:image/png;base64,iVBORw0KGgoAAAANSUhEUgAAAMgAAADICAIAAAAiOjnJAAAABmJLR0QA/wD/AP+gvaeTAAAXYElEQVR4nO2de1RTV9bAN+H9VB6VlyKgA9qqtRUUq7Zqqa3CqnYtUUcHrM4M2tpS26pM/foVHZ0ZcNRiq+sTWnVs1aW4UAaxZUDwUa0vwCcUX4DGgLwCEgiQkOzvj4ORAY1JuIcE2b+/4CZ359ybX86+j7PvMUNEIAihERm7AcTzCYlFcIHEIrhAYhFcILEILpBYBBdILIILJBbBBRKL4AKJRXCBxCK4QGIRXCCxCC6QWAQXSCyCCyQWwQUSi+ACiUVwgcQiu…	6.0	0.7111964821815491	3.2414402961730957	3.97843599319458	0	4	462.086112684	0.18181818181818182	-3.4	184.94883581244375	0	2	2	1	2	0	2	1	0	5	2	3
402	Cc1cc(C)c(C(=O)NC2(C)c(C(F)(F)F)c2)cc1-c1ccc2cc(=O)nc2c1	18.813295930832407	1	0.045454545454545456	<img data-content="rdkit/molecule" src="data:image/png;base64,iVBORw0KGgoAAAANSUhEUgAAAMgAAADICAIAAAAiOjnJAAAABmJLR0QA/wD/AP+gvaeTAAAcO0lEQVR4nO2deVhTV/7G34RAQGQprSyyuBWtK2AUF3DpDFZb3NqKo1Y6ap+hjtWonSrWeca09WmL7W80WqsDtrZxL63LYG1tdVBBpdQoaLGiIm7smywCCSQ5vz9OvU1ZYkjuZT2fxz8gnPM9N+bNOd97lveKCCFgMPhG3NYXwOicMGExBIEJiyEITFgMQWDCYggCExZDEJiwGILAhMUQBCYshiAwYTEEgQmLIQhMWAxBYMJiCAITFkMQmLAYgsCExRAEJiyGI…	6.0	0.6235840320587158	3.603734254837036	4.478009223937988	0	4	398.124212444	0.22727272727272727	-3.2199999999999998	164.0118851764345	1	1	2	2	2	0	2	1	0	2	1	3
403	C1ccc(O)c(C(=O)Nc2cccc(C(F)(F)F)c2)cc1-c1ccc2oc(=O)oc2c1	19.158844398866574	1	0.045454545454545456	<img data-content="rdkit/molecule" src="data:image/png;base64,iVBORw0KGgoAAAANSUhEUgAAAMgAAADICAIAAAAiOjnJAAAABmJLR0QA/wD/AP+gvaeTAAAeP0lEQVR4nO2deVxU1fvHn5lhHyAWEUVKWdxA/bqQqKRhLqlAmISWimtpZSqVyhetUDObLBMtFyISMJVAMyAiAX/uRQl9McQFBM2BYZhhHWBgmGGe3x8HJyJFmLlXBjjvl3+Md+597nPhwznnnvM8z+EgIlAoTMPtagcoPRMqLAorUGFRWIEKi8IKVFgUVqDCorACFRaFFaiwKKxAhUVhBSosCitQYVFYgQqLwgpUWBRWoMKisAIVFoUVqLAorECFRWEFKiwKK…	6.0	0.5919488668441772	3.050396203994751	3.4142303466796875	0	4	429.08240720799995	0.09090909090909091	-4.009999999999999	172.14289306953984	1	0	1	1	2	1	3	0	0	5	2	3
404	Cc1cc(C)c(C(=O)NC2=CC(C(F)(F)F)nc2)cc1-c1ccc2cc(N)ncc2c1	19.546920526614066	1	0.045454545454545456	<img data-content="rdkit/molecule" src="data:image/png;base64,iVBORw0KGgoAAAANSUhEUgAAAMgAAADICAIAAAAiOjnJAAAABmJLR0QA/wD/AP+gvaeTAAAXcElEQVR4nO2da1RTV9qA34RwDSoIyiVQEUQQW0HRjheKVqiDo2t12SmtqyPo58xHraPR2pF4z6x6GZzRfhkrXSt2OlPqnWJVqLUVL0WsKAVKFRCJ3EEuEqAQkUDM/n5szFDEmMvZQvB9lj/w5Jz37HPynL13ztnv2TxCCCAI1/AHugDI0ATFQpiAYiFMQLEQJqBYCBNQLIQJKBbCBBQLYQKKhTABxUKYgGIhTECxECagWAgTUCyECSgWwgQUC2ECioUwAcVCm…	6.0	0.5938795208930969	3.06732439994812	3.3017210960388184	0	4	424.15109588800004	0.17391304347826086	-3.6799999999999993	176.05711624300537	0	1	1	1	2	1	3	1	0	4	2	3
405	Cc1cc(C)c(C(=O)NC2=ccc(C(F)(F)F)c2)cc1-c1ccc2cc(=O)nc2c1	19.636435591038	2	0.09090909090909091	<img data-content="rdkit/molecule" src="data:image/png;base64,iVBORw0KGgoAAAANSUhEUgAAAMgAAADICAIAAAAiOjnJAAAABmJLR0QA/wD/AP+gvaeTAAAeuklEQVR4nO2deVhTx/rH3yQEIWFTUEEUBBRs6x5rRRSQAq63V2txq1vvtVhatdf71Nr22sV6q7hftRXBHXfaWlyqFayo8KAIllalCLK5QECQLWFL4Ly/P0bzS1niSXIOi8zn8Y9DPPOeAb7MzJl5FwEiAoXCNcK27gDlxYQKi8ILVFgUXqDCovACFRaFF6iwKLxAhUXhBSosCi9QYVF4gQqLwgtUWBReoMKi8AIVFoUXqLAovECFReEFKiwKL1BhUXiBCovCC…	6.0	0.6131902933120728	3.54607892036438	3.7456345558166504	0	4	408.10856238	0.13043478260869565	-3.6999999999999997	168.99762122646257	1	1	2	2	2	0	2	0	0	2	1	3
406	Cc1cc(C)c(C(=O)OC2=ccc(C(F)(F)F)c2)cc1-c1ccc2cc(=O)nc2c1	19.839454967801164	1	0.045454545454545456	<img data-content="rdkit/molecule" src="data:image/png;base64,iVBORw0KGgoAAAANSUhEUgAAAMgAAADICAIAAAAiOjnJAAAABmJLR0QA/wD/AP+gvaeTAAAenElEQVR4nO2deVhTx/rH3yQEIWFTUEEUFBRs6x5rRRQoBVxvr9biVrfeWqyt2ut9qra9ttV6q7hftRXBHReUtrdu1QpWVHjcwNKqFEE2FwgIsiUESMh5f3+M5peyxJPkHBaZz+Mfh3jmPQN8mZkz8y4CRAQKhWuELd0ByosJFRaFF6iwKLxAhUXhBSosCi9QYVF4gQqLwgtUWBReoMKi8AIVFoUXqLAovECFReEFKiwKL1BhUXiBCovCC1RYFF6gwqLwAhUWh…	6.0	0.6023451685905457	4.0426411628723145	4.539242267608643	0	4	409.092577968	0.13043478260869565	-3.6999999999999997	168.56130427236144	1	1	2	1	2	0	2	0	0	3	0	3
407	C1ccc(C)c(C(=O)N=C2ccc(C(F)(F)F)c2)cc1-c1ccc2oc(N)noc2c1	19.909504221068975	1	0.045454545454545456	<img data-content="rdkit/molecule" src="data:image/png;base64,iVBORw0KGgoAAAANSUhEUgAAAMgAAADICAIAAAAiOjnJAAAABmJLR0QA/wD/AP+gvaeTAAAaXUlEQVR4nO3deVhTV/oH8DdhCbsCgoCCgEopVkUprlBEwwMo2lrFqgUdnzraX7V0LM9TXKvVzpSZ1tHHWivtMyq1VatVK+jIpoAobhFXEBBZRBIIOwRIIuT8/jiaUhcMyT1DwPfz+AfEe0/OhS839557Fh4hBBDiGr+nK4D6JgwWYgKDhZjAYCEmMFiICQwWYgKDhZjAYCEmMFiICQwWYgKDhZjAYCEmMFiICQwWYgKDhZjAYCEmMFiICQwWYgKDhZjAYCEmM…	6.0	0.5665995478630066	4.200035572052002	5.049812316894531	0	4	427.114376032	0.13636363636363635	-3.88	174.77476126438094	2	1	3	1	1	0	1	0	0	5	1	2
408	Cc1cc(C)c(C(=O)NC2sccc(C(F)(F)F)c2)cc1-c1ccc2nc(=O)nc2c1	20.160113892720265	1	0.045454545454545456	<img data-content="rdkit/molecule" src="data:image/png;base64,iVBORw0KGgoAAAANSUhEUgAAAMgAAADICAIAAAAiOjnJAAAABmJLR0QA/wD/AP+gvaeTAAAZTklEQVR4nO2de1hTV7bAVxICBBQEqQ8EHyAoviriA60KPlr7YFo/KvahaG2ntKMzzFgdaW8f6dixpdZarp/tFGcca51Wr9daLzpYxWq1vqpBhYJKAUtBCCAh8g55rfvH1tMMYMhJsg3g+n39+iGcvdghv+y1zzl77SNBRCAIZyN1dQeIngmJRXCBxCK4QGIRXCCxCC6QWAQXSCyCCyQWwQUSi+ACiUVwgcQiuEBiEVwgsQgukFgEF0gsggskFsEFEovgAolFc…	6.0	0.6833102107048035	3.3402700424194336	2.29580020904541	0	4	443.09153241200005	0.18181818181818182	-3.1999999999999997	179.03031768765982	0	2	2	3	2	0	2	1	0	3	1	3
409	Cc1cc(C)c(C(=O)NC2ccc(C(C(F)F)F)c2)cc1-c1ccc2cc(N)ncc2c1	20.6425800855706	1	0.045454545454545456	<img data-content="rdkit/molecule" src="data:image/png;base64,iVBORw0KGgoAAAANSUhEUgAAAMgAAADICAIAAAAiOjnJAAAABmJLR0QA/wD/AP+gvaeTAAAdz0lEQVR4nO2deVxTxxbHTyBh3wVXXBA3qqgUFwQeuKDIUm1VqBZBqhZrtbS1Kl30YVtRX22VavWJ1iou2ILViiJoLK8o9oGCIKuIEJFNNlkTSEIy749p8ygIhuROQJjvxz8C5p57gF/mzpw5cw4LIQQUCtOo9bQDlL4JFRaFCFRYFCJQYVGIQIVFIQIVFoUIVFgUIlBhUYhAhUUhAhUWhQhUWBQiUGFRiECFRSECFRaFCFRYFCJQYVGIQIVFIQIVFoUIVFgUI…	6.0	0.5846726894378662	2.3127503395080566	2.5719876289367676	0	4	437.17149698400004	0.2	-3.6099999999999994	183.2020749537542	1	0	1	1	2	1	3	2	0	3	2	5
410	C1ccc(F)c(C(=O)Nc2cccc(C(F)(F)F)c2)cc1-c1ccc2nc(=O)nc2c1	21.290731430528567	1	0.045454545454545456	<img data-content="rdkit/molecule" src="data:image/png;base64,iVBORw0KGgoAAAANSUhEUgAAAMgAAADICAIAAAAiOjnJAAAABmJLR0QA/wD/AP+gvaeTAAAeD0lEQVR4nO2deVyTV9bHTxIWQ5BdUBYVpUWR1rqL4MbQikqtVXE6rRSrHTq8VnAZYRSF1taWsTrGaq3UakEUl9ZWEVyKndYVqTC4KwpUlB0SIBACCcl5/7gaqQtC8lwJcL8f/4hPnuc854Ef997n3nPO5SEiMBhcw29vBxidEyYsBhWYsBhUYMJiUIEJi0EFJiwGFZiwGFRgwmJQgQmLQQUmLAYVmLAYVGDCYlCBCYtBBSYsBhWYsBhUYMJiUIEJi0EFJiwGF…	6.0	0.7006848454475403	3.4873580932617188	0.06260207295417786	0	4	427.09438953600005	0.09090909090909091	-3.8799999999999994	172.38314003303657	1	1	2	3	2	0	2	0	0	2	1	3
411	C[C@@H](c1ccc2c(c1)C(F)NC(=O)c1c(-c3ccccc3)cc1)C(C(O)=O)c2=O	19.014952486655076	1	1.0	<img data-content="rdkit/molecule" src="data:image/png;base64,iVBORw0KGgoAAAANSUhEUgAAAMgAAADICAIAAAAiOjnJAAAABmJLR0QA/wD/AP+gvaeTAAAgAElEQVR4nO2dd1xT1/vHnwxW2JShgojg3opb0Vapo1KtWpy1VlAsWiLVatzQ2m8JahVXNdqiVC01lVZx1IqK4ihCcKHiKKhUocgmjASSnN8fBy8xyEruScDffb989dWc5J5zgE/OPfc5z2AhhICBgW7Yhp4Aw9sJIywGIjDCYiACIywGIjDCYiACIywGIjDCYiACIywGIjDCYiACIywGIjDCYiACIywGIjDCYiACIywGIjDCYiACIywGIjDCYiACIywGIjDCY…	6.0	0.7681315541267395	3.6084370613098145	2.5131702423095703	0	5	391.1219862759999	0.17391304347826086	-3.5399999999999996	166.10618985135832	3	0	3	1	2	0	2	3	2	3	2	5
412	Cc1nc(Nc2ncc(C(=O)Nc3c(C)cccc3Cl)s2)cc(N2CCC(CO)C2)n1	6.060037246630709	2	0.11764705882352941	<img data-content="rdkit/molecule" src="data:image/png;base64,iVBORw0KGgoAAAANSUhEUgAAAMgAAADICAIAAAAiOjnJAAAABmJLR0QA/wD/AP+gvaeTAAAgAElEQVR4nO2deVxTV97GnySQQIBAWARlUBTEFTsttdYNbQdfaYt2EytFtI6vQVGrRUdcXketbc1M7YjLdAzuUpfi1jpadRy3WiujKIyKqIBLhWJA1gAhJLnn/ePQlKKyJPcmEu/34x9yc/M7v5CHc849y3MEhBDw8LCN0NYJ8NgnvLB4OIEXFg8n8MLi4QReWDycwAuLhxN4YfFwAi8sHk7ghcXDCbyweDiBFxYPJ/DC4uEEXlg8nMALi4cTeGHxcAIvLB5O4…	6.0	0.7681315541267395	3.6084370613098145	2.5131702423095703	0	4	458.12917265600004	0.3333333333333333	-2.749999999999999	188.87718462306054	0	1	1	1	1	2	3	1	0	8	3	6
413	Cc1nc(Nc2ncc(C(=O)Oc3c(C)cccc3Cl)s2)cc(N2CCC(CO)C2)n1	6.3457406853892415	3	0.17647058823529413	<img data-content="rdkit/molecule" src="data:image/png;base64,iVBORw0KGgoAAAANSUhEUgAAAMgAAADICAIAAAAiOjnJAAAABmJLR0QA/wD/AP+gvaeTAAAgAElEQVR4nO2deVxTV/r/P0kggQCBsAjKoCiIK3YqVccNbQe/0hbtJlaKSB1/BkGrFp3G5eUotUs6rSNW22lwl7qUurSOtjq2amutjqJQFVEBlwqlgKwBQkhyz++PQ9MUFTC5N5F43y//KDfJcx6aD+c899xzPkdACAEPD9sI7Z0Aj2PCC4uHE3hh8XACLyweTuCFxcMJvLB4OIEXFg8n8MLi4QReWDycwAuLhxN4YfFwAi8sHk7ghcXDCbyweDiBFxYPJ/DC4…	6.0	0.6381628513336182	3.995589017868042	2.9884705543518066	0	4	459.11318824400007	0.3333333333333333	-2.749999999999999	188.4408676689594	0	1	1	0	1	2	3	1	0	9	2	6
414	Cc1nc(Nc2ncc(C(=O)Nc3c(C)cccc3Cl)s2)cc(N2CCC(=O)C2)n1	6.392390098945709	1	0.058823529411764705	<img data-content="rdkit/molecule" src="data:image/png;base64,iVBORw0KGgoAAAANSUhEUgAAAMgAAADICAIAAAAiOjnJAAAABmJLR0QA/wD/AP+gvaeTAAAgAElEQVR4nO2deVxTx/r/PwmrgICQgBsupZUW3BXEsqnlSqnaa2+Lrfqjiwu19luq1Yq3VrGutGqLtXqlvb5asFZLF3vthnWpVxGtgijuCwooIiEIiAGSkDy/PyZGriJCck5CkvN++cdJOPnMRD7MzJmZ5xkREUFAgGvE5q6AgHUiGEuAFwRjCfCCYCwBXhCMJcALgrEEeEEwlgAvCMYS4AXBWAK8IBhLgBcEYwnwgmAsAV4QjCXAC4KxBHhBMJYALwjGEuAFw…	6.0	0.5206761956214905	2.3366942405700684	2.8997416496276855	0	4	442.09787252800004	0.25	-3.039999999999999	181.8795308565117	0	1	1	1	1	2	3	0	0	8	2	5
415	Cc1nc(Nc2ncc(C(=O)Nc3c(C)cccc3Cl)s2)cc(N2CC[C@H]CC2)n1	8.43979847357945	1	0.058823529411764705	<img data-content="rdkit/molecule" src="data:image/png;base64,iVBORw0KGgoAAAANSUhEUgAAAMgAAADICAIAAAAiOjnJAAAABmJLR0QA/wD/AP+gvaeTAAAgAElEQVR4nO2de1iU1drG7+GsgCAIOg4HDwEeUlFERd3K9hMtQ82dFtL2lIlaitk22Vlb1C/9RN2Gpm7POyyFTFPJpMQTKnkCUyHIM6cBBlAQAZmBmef7Y+FEIsbhfQdmWL/Ly2tg3vd5HuR2rfWuWeteEiIChyM0Rk1dAMcw4cLiiAIXFkcUuLA4osCFxREFLiyOKHBhcUSBC4sjClxYHFHgwuKIAhcWRxS4sDiiwIXFEQUuLI4ocGFxRIELiyMKXFgcUeDC4…	6.0	0.5932312607765198	3.250153064727783	2.6802754402160645	0	4	441.12643300400003	0.2857142857142857	-2.709999999999999	184.08295087086455	0	1	1	1	1	2	3	0	0	7	2	5
416	CC1nc(Nc2ncc(C(=O)Oc3c(C)cccc3Cl)s2)cc(N2CC[C@H]2C)nn1	18.625858954993536	1	0.058823529411764705	<img data-content="rdkit/molecule" src="data:image/png;base64,iVBORw0KGgoAAAANSUhEUgAAAMgAAADICAIAAAAiOjnJAAAABmJLR0QA/wD/AP+gvaeTAAAbxUlEQVR4nO2de1QTV/7Av0kgvOWpglQFQ0UeivjWqrXgW+y23abaVmprt9GuiqvVX9Sq2N16QNftsVqtsd2uaN2utEdt8VEfRSwVRYMIggYkypsgiAQCSEjm+/tjYkpVII+5gHo/p6cnJDPfuXE+uTNz5/u9w0NEoFC4ht/VDaA8nVCxKESgYlGIQMWiEIGKRSECFYtCBCoWhQhULAoRqFgUIlCxKESgYlGIQMWiEIGKRSECFYtCBCoWhQhULAoRqFgUIlCxK…	6.0	0.6353150606155396	4.542409420013428	3.856266498565674	0	4	444.11352259200015	0.35	-2.78	182.89173623663194	0	2	2	0	1	1	2	2	0	9	1	4
417	C1nnn(Nc2ncc(C(=O)Nc3c(C)cccc3Cl)s2)cc(N2CC(COC)C2)nn1	19.73117899873281	1	0.058823529411764705	<img data-content="rdkit/molecule" src="data:image/png;base64,iVBORw0KGgoAAAANSUhEUgAAAMgAAADICAIAAAAiOjnJAAAABmJLR0QA/wD/AP+gvaeTAAAf3ElEQVR4nO2dd1xUx9rHf7ssvQuIoBBFUKMmFjCo2EAsWN+oq9FI3muJee81ol41RBNDjJLoNZpN1BtJ0YslGoyGoCZRJFG5FgS7YAVUmiB1QdqW5/3jrASVunsOS5nvhz8Ou+c882P57cycOTPPiIgIDAbfiPUtgNE6YcZiCAIzFkMQmLEYgsCMxRAEZiyGIDBjMQSBGYshCMxYDEFgxmIIAjMWQxCYsRiCwIzFEARmLIYgMGMxBIEZiyEIzFgMQWDGYggCM…	6.0	0.6326626539230347	4.30823278427124	4.065316200256348	0	4	475.1305696240001	0.3684210526315789	-3.0899999999999994	193.32821737514564	0	2	2	1	1	1	2	0	0	11	2	7
418	C1nnc(-c2ncc(C(=O)Oc3c(C)cccc3Cl)s2)cc(N2CC(COC)C2)n1	20.660458429365804	1	0.058823529411764705	<img data-content="rdkit/molecule" src="data:image/png;base64,iVBORw0KGgoAAAANSUhEUgAAAMgAAADICAIAAAAiOjnJAAAABmJLR0QA/wD/AP+gvaeTAAAY2UlEQVR4nO3deVxU5f4H8M8MI6smi5AomoJS7iLuU1ZK1w3rulAueU1T7tWUn6bpT6+GL82kLLfrcskVzTLKa2GW3nHHwgW0yFQSEAeRVVABYWA4398fx/iRCsxyHmTs+375hw7nWQY/c5bnPM8ZFRGBMaWpH3UH2OOJg8WE4GAxIThYTAgOFhOCg8WE4GAxIThYTAgOFhOCg8WE4GAxIThYTAgOFhOCg8WE4GAxIThYTAgOFhOCg8WE4GAxIThYTAgOFhOCg…	6.0	0.7615569829940796	4.9540581703186035	3.8529934883117676	0	4	445.0975381800001	0.35	-2.6199999999999997	182.45541928253076	0	2	2	0	1	1	2	0	0	9	0	5
419	C1nnc(-c2ncc(C(=O)Nc3c(C)cccc3Cl)s2)cc(N2CC(C#N)C2)n1	21.036713403323102	1	0.058823529411764705	<img data-content="rdkit/molecule" src="data:image/png;base64,iVBORw0KGgoAAAANSUhEUgAAAMgAAADICAIAAAAiOjnJAAAABmJLR0QA/wD/AP+gvaeTAAAZXElEQVR4nO3da1xU1d4H8N8MDCAgIhc1BVEUbykClmFqkqKpHzJT8WjkJSFM8ZbhoU4a1ckiIvOactKUR8GTZmZ2jnjLEjUVxESuMiogCAiIyd25/J8X20NGCTMwaxT7f1/0GWCtvdbYb/Zes/dae8uICIwZmvxBd4A9mjhYTAgOFhOCg8WE4GAxIThYTAgOFhOCg8WE4GAxIThYTAgOFhOCg8WE4GAxIThYTAgOFhOCg8WE4GAxIThYTAgOFhOCg8WE4GAxI…	6.0	0.7718672752380371	2.951596736907959	1.9355297088623047	0	4	425.08255681200006	0.2631578947368421	-3.09	175.80582857419716	0	2	2	1	1	1	2	0	0	8	1	3
420	Cc1nc(Nc2ncc(C(=O)Nc3c(C)cccc3Cl)s2)cc(N2CC(COC)C2)n1	21.211479373874518	2	0.11764705882352941	<img data-content="rdkit/molecule" src="data:image/png;base64,iVBORw0KGgoAAAANSUhEUgAAAMgAAADICAIAAAAiOjnJAAAABmJLR0QA/wD/AP+gvaeTAAAgAElEQVR4nO2de1zUVfrHP99hYLgo3gBBUG5rrqsFYoiaKSLWmmwXTbEMabVGzbLVLmRa5IUW037i5iUsUbyL7roqpuUqmoahAwqIEAaEyF2BuN9mnt8fXxwJQef2nWHgvF/8Mcx8z3Oe0Q/POd9zzvN8OSICg6FrRIZ2gNE1YcJiCAITFkMQmLAYgsCExRAEJiyGIDBhMQSBCYshCExYDEFgwmIIAhMWQxCYsBiCwITFEAQmLIYgMGG1T2oqmpsBoLoa+fmG9…	6.0	0.6233620047569275	2.5254108905792236	2.9978814125061035	0	4	458.12917265600004	0.3333333333333333	-2.749999999999999	189.19649610037143	0	1	1	1	1	2	3	0	0	8	2	7
421	Cc1nc(Nc2ncc(C(=O)Oc3c(C)cccc3Cl)s2)cc(N2CC(COC)C2=O)n1	21.242920292527444	1	0.058823529411764705	<img data-content="rdkit/molecule" src="data:image/png;base64,iVBORw0KGgoAAAANSUhEUgAAAMgAAADICAIAAAAiOjnJAAAABmJLR0QA/wD/AP+gvaeTAAAgAElEQVR4nO2deVhTR/fHTxZQNgFBg5W2gkLFvYAb6ovYQF1ofdCidUGtC0hfxVbrD0u1Wq0abetuLbZaUWsVlddaq0JcKmi1GhSQRVARC4LIJmsgJDm/PyZGiixJyCUJzOfx8bnCvTMn8mVm7plzzrAQESgUbcPWtQGUtgkVFoURqLAojECFRWEEKiwKI1BhURiBCovCCFRYFEagwqIwAhUWhRGosCiMQIVFYQQqLAojUGFRGIEKi8IIVFgURqDCojACFRaFE…	6.0	0.7111964821815491	3.2414402961730957	3.97843599319458	0	4	473.09245280000005	0.2857142857142857	-3.079999999999999	192.92170124631406	0	1	1	1	1	2	3	1	0	9	1	7
422	Cc1nc(Nc2ccc(C(=O)Nc3c(C)cccc3Cl)s2)cc(N2CC(COC)C2)n1	21.361392310103376	1	0.058823529411764705	<img data-content="rdkit/molecule" src="data:image/png;base64,iVBORw0KGgoAAAANSUhEUgAAAMgAAADICAIAAAAiOjnJAAAABmJLR0QA/wD/AP+gvaeTAAAgAElEQVR4nO2deVxU5f7HPzNsw6YImiIgMGC5goi55ZailpHX9OJylRazScuLS/0ulSlebaGbmrYZYi43NS9oC6mVCG6ZqCyCEIrOIIgYICDbMDMw8/398eCE7AxzmBk871evXscz53yf78CH7/Oc5zzf7yMgIvDw6BuhoR3g6ZrwwuLhBF5YPJzAC4uHE3hh8XACLyweTuCFxcMJvLB4OIEXFg8n8MLi4QReWDycwAuLhxN4YfFwAi8sHk7ghcXDCeaGdsB4q…	6.0	0.6235840320587158	3.603734254837036	4.478009223937988	0	4	457.13392368800004	0.3181818181818182	-2.6799999999999997	189.97684811942491	0	1	1	1	1	2	3	0	0	7	2	7
423	Cc1nc(Nc2ncc(C(=O)Oc3c(C)cccc3Cl)s2)cc(N2CC(COC)C2)n1	21.440160492723653	1	0.058823529411764705	<img data-content="rdkit/molecule" src="data:image/png;base64,iVBORw0KGgoAAAANSUhEUgAAAMgAAADICAIAAAAiOjnJAAAABmJLR0QA/wD/AP+gvaeTAAAgAElEQVR4nO2de1zUxfrHP99lYbko3gBBQG5HzbRUTEEyRUQ7JllpimlIaaFmWdqFTJO80MG0n3i8RaWJVyTPKRXT9CjewlBAAVHCgBC5qoDcYdl9fn98cSUE3duX3YV5v/YP2J155tkXH2bmOzPPMxwRgcHQNiJdO8BonzBhMQSBCYshCExYDEFgwmIIAhMWQxCYsBiCwITFEAQmLIYgMGExBIEJiyEITFgMQWDCYggCExZDEJiwWiY1FQ0NAFBZibw8XXtjg…	6.0	0.5919488668441772	3.050396203994751	3.4142303466796875	0	4	459.11318824400007	0.3333333333333333	-2.749999999999999	188.7601791462703	0	1	1	0	1	2	3	0	0	9	1	7
424	CC1nc(-c2ccc(C(=O)Nc3c(C)cccc3Cl)s2)cc(N2CC(COC)C2)nn1	22.424331904061326	1	0.058823529411764705	<img data-content="rdkit/molecule" src="data:image/png;base64,iVBORw0KGgoAAAANSUhEUgAAAMgAAADICAIAAAAiOjnJAAAABmJLR0QA/wD/AP+gvaeTAAAaDklEQVR4nO3de1hU1d4H8O8Mw1WQ20gc06N5SzRRlBLzkoEmXvKOqT32eCnLTALRsKOBXeF09EQvxxQfT2+kviqaeETLWycNhZRRBBFFVASUm1x1uM3t9/6xjCgFhplZ4ND6PP2htvdav4Hv7L323mvvLSEiCIKpSdu7AKFjEsESuBDBErgQwRK4EMESuBDBErgQwRK4EMESuBDBErgQwRK4EMESuBDBErgQwRK4EMESuBDBErgQwRK4EMESuBDBErgQwRK4E…	6.0	0.5938795208930969	3.06732439994812	3.3017210960388184	0	4	457.1339236880001	0.36363636363636365	-2.5500000000000003	190.03703037008205	0	2	2	1	1	1	2	1	0	7	1	6
425	Cc1ccc(C(=O)Nc2cccc(C(F)(F)F)c2C)cc1-c1ccc2nc(O)ncc2c1	5.679197079332112	1	0.025	<img data-content="rdkit/molecule" src="data:image/png;base64,iVBORw0KGgoAAAANSUhEUgAAAMgAAADICAIAAAAiOjnJAAAABmJLR0QA/wD/AP+gvaeTAAAWk0lEQVR4nO2deVxU1xWAzzDDDrIbRZCIIkhcQISAKGqCrbWo0Yj+EkXbJGKsKeFnTKamqdgsFjQ2mKUVlzajTayoSQqamIImaBU1jAFERQU1gAiCMLKvc/rHxScBGWd5FwY8318y896Z+67fe/fOvHPelSAiEITYmPR1A4iBCYlFcIHEIrhAYhFcILEILpBYBBdILIILJBbBBRKL4AKJRXCBxCK4QGIRXCCxCC6QWAQXSCyCCyQWwQUSi+ACiUVwgcQiuEBiE…	6.0	0.6381628513336182	3.995589017868042	2.9884705543518066	0	4	437.135111476	0.125	-3.9399999999999995	181.12854472746614	0	0	0	1	3	1	4	0	0	4	2	3
426	Cc1ccc(C(=O)Oc2cccc(C(F)(F)F)c2C)cc1-c1ccc2nc(N)ncc2c1	5.776517817762945	1	0.025	<img data-content="rdkit/molecule" src="data:image/png;base64,iVBORw0KGgoAAAANSUhEUgAAAMgAAADICAIAAAAiOjnJAAAABmJLR0QA/wD/AP+gvaeTAAAWwElEQVR4nO2deVBUV7rAv17AZm/2RZBBhXGNEURRYtxIMCUvE40kYyYQx7yg1kvQFEYyphQqTuVRiaE6jqmkM1GHypuYkJikeqLEYdE8HVFEUHEFxSjbyNaA7ND9vT8O3tdBll7ugUa+3196+/bX515+95zTfb/vHgkiAkGIjXS0G0A8mpBYBBdILIILJBbBBRKL4AKJRXCBxCK4QGIRXCCxCC6QWAQXSCyCCyQWwQUSi+ACiUVwgcQiuEBiEVwgsQgukFgEF…	6.0	0.5206761956214905	2.3366942405700684	2.8997416496276855	0	4	437.1351114760001	0.125	-3.9399999999999995	181.23788471818168	0	0	0	0	3	1	4	0	0	5	1	3
427	Cc1ccc(C(=O)Oc2cccc(C(F)(F)F)c2C)cc1-c1ccc2nc(O)ncc2c1	5.978258608683823	1	0.025	<img data-content="rdkit/molecule" src="data:image/png;base64,iVBORw0KGgoAAAANSUhEUgAAAMgAAADICAIAAAAiOjnJAAAABmJLR0QA/wD/AP+gvaeTAAAWY0lEQVR4nO2de1xUZfrAn2GGO8jdFEESRZC8gAihgpfCXdfQ0kS3FP1tJeZaxMfM+dS2wm6bO6jbYmUrapfJ+rhitwUpC6yUzEuMCaKighoggSAzcr/O8/vjxSOBjHM5Lwz4fP/CmXOeec/r95z3nTnPc14JIgJBiI1FfzeAGJyQWAQXSCyCCyQWwQUSi+ACiUVwgcQiuEBiEVwgsQgukFgEF0gsggskFsEFEovgAolFcIHEIrhAYhFcILEILpBYBBdILIILJ…	6.0	0.5932312607765198	3.250153064727783	2.6802754402160645	0	4	438.11912706400005	0.125	-3.9399999999999995	180.69222777336498	0	0	0	0	3	1	4	0	0	5	1	3
428	Cc1ccc(C(=O)Nc2cccc(C(F)(F)F)c2C)cc1-c1ccc2oc(N)nc2c1	6.066193929794064	1	0.025	<img data-content="rdkit/molecule" src="data:image/png;base64,iVBORw0KGgoAAAANSUhEUgAAAMgAAADICAIAAAAiOjnJAAAABmJLR0QA/wD/AP+gvaeTAAAY0UlEQVR4nO2de1hU1frH3xnuVwXBC3JNFBJvMcoDppZKJzLMjj5YlJgnE+unoictOOaRk2SheZ7A6ijHY4adJxOfLg6WKXhLBU1EkJuiCHIRlZvAIMLAvL8/lu7mcJ89s4DB9/P4hw57v6y1/c561977/a4lQUQgCF0j7esGEAMTEhbBBRIWwQUSFsEFEhbBBRIWwQUSFsEFEhbBBRIWwQUSFsEFEhbBBRIWwQUSFsEFEhbBBRIWwQUSFsEFEhbBBRIWwQUSF…	6.0	0.6353150606155396	4.542409420013428	3.856266498565674	0	4	425.135111476	0.13043478260869565	-3.8099999999999996	175.2488829554132	0	0	0	1	3	1	4	0	0	4	2	3
429	Cc1ccc(C(=O)Oc2cccc(C(F)(F)F)c2C)cc1-c1ccc2oc(O)nc2c1	6.366211139783834	4	0.1	<img data-content="rdkit/molecule" src="data:image/png;base64,iVBORw0KGgoAAAANSUhEUgAAAMgAAADICAIAAAAiOjnJAAAABmJLR0QA/wD/AP+gvaeTAAAYjElEQVR4nO2daVRUV7bHd1UxCAUCMoRJERUEcSKC4wtKwLQmmHTWauxlDL7lEGyjTWs/fZVlTKoxyYLoiiENaS0HOhrfSkvUTsAhiooxQRJBRAZFBEVkUhkEqsCihvM+HLxdMtetOhZU9m/5AW7du923+N+zz71377MFhBBAEGMjNLUDiHmCwkKYgMJCmIDCQpiAwkKYgMJCmIDCQpiAwkKYgMJCmIDCQpiAwkKYgMJCmIDCQpiAwkKYgMJCmIDCQpiAwkKYg…	6.0	0.6326626539230347	4.30823278427124	4.065316200256348	0	4	427.103142652	0.13043478260869565	-3.8099999999999996	174.2669090564953	0	0	0	0	3	1	4	0	0	5	1	3
430	Cc1ccc(C(=O)Oc2cccc(C(F)(F)F)c2C)cc1-c1ccc2oc(N)nc2c1	6.4020804871264945	3	0.075	<img data-content="rdkit/molecule" src="data:image/png;base64,iVBORw0KGgoAAAANSUhEUgAAAMgAAADICAIAAAAiOjnJAAAABmJLR0QA/wD/AP+gvaeTAAAYoUlEQVR4nO2deVRUR/bHbzcNza4gbsiqKCgqhlZ+QNS4MBNiMOYkByMxqBOVOKOiE40QJyNm0IjGOUM0TmAc42DmxEhGjY3RUXCLCqiIIJuAILKIyibQbN3Q9fuj9KWHvV93AY33c/JHbN67VDXfV7fee/dbJSCEAIJoG2F/NwAZnKCwECagsBAmoLAQJqCwECagsBAmoLAQJqCwECagsBAmoLAQJqCwECagsBAmoLAQJqCwECagsBAmoLAQJqCwECagsBAmo…	6.0	0.7615569829940796	4.9540581703186035	3.8529934883117676	0	4	426.11912706400005	0.13043478260869565	-3.8099999999999996	174.812566001312	0	0	0	0	3	1	4	0	0	5	1	3
431	Cc1ccc(C(=O)Nc2cccc(C(F)(F)F)c2C)cc1-c1ccc2cc(N)ncc2c1	6.788583084224879	1	0.025	<img data-content="rdkit/molecule" src="data:image/png;base64,iVBORw0KGgoAAAANSUhEUgAAAMgAAADICAIAAAAiOjnJAAAABmJLR0QA/wD/AP+gvaeTAAAWVklEQVR4nO2de1RU19XA9wwDDu/hJU+lvqjxESOIIoTgAwOJfG010ixtJDZpSFwxxCwbMboUWrNSVrSsibUrIY2aab7GBM2j0yixgOKKFUUEFR8RFRNFKA+Hh8NrYGZ/fxy8H+ExzOMemNH9+4t15949515+95wzM3vfI0FEIAixkY52A4gHExKL4AKJRXCBxCK4QGIRXCCxCC6QWAQXSCyCCyQWwQUSi+ACiUVwgcQiuEBiEVwgsQgukFgEF0gsggskFsEFE…	6.0	0.7718672752380371	2.951596736907959	1.9355297088623047	0	4	435.15584692000004	0.12	-3.869999999999999	182.45455369133632	0	0	0	1	3	1	4	0	0	3	2	3
432	Cc1ccc(C(=O)Oc2cccc(C(F)(F)F)c2C)cc1-c1ccc2cc(N)ncc2c1	7.052271790575471	3	0.075	<img data-content="rdkit/molecule" src="data:image/png;base64,iVBORw0KGgoAAAANSUhEUgAAAMgAAADICAIAAAAiOjnJAAAABmJLR0QA/wD/AP+gvaeTAAAWH0lEQVR4nO2deVRT17rAv4SAYQ6TzFJUKM4VRBFqcUChS15XsVKrt1Jrr1hXW2qXVlq7MKza5WWpj5Vau9p4q96svtYWO6ZVtAzi04oigoojKk4MFZBAZIZkvz82nkcZM5wNiXy/v/Qk58s+h9/Zeyfn+84WEEIAQfhGONwNQJ5MUCyECSgWwgQUC2ECioUwAcVCmIBiIUxAsRAmoFgIE1AshAkoFsIEFAthAoqFMAHFQpiAYiFMQLEQJqBYCBNQLIQJKBbCB…	6.0	0.6233620047569275	2.5254108905792236	2.9978814125061035	0	4	436.1398625080001	0.12	-3.869999999999999	182.01823673723516	0	0	0	0	3	1	4	0	0	4	1	3
433	Cc1ccc(C(=O)Nc2cccc(C(F)(F)F)c2C)cc1-c1ccc2cc(N)ccc2c1	7.715406404994262	1	0.025	<img data-content="rdkit/molecule" src="data:image/png;base64,iVBORw0KGgoAAAANSUhEUgAAAMgAAADICAIAAAAiOjnJAAAABmJLR0QA/wD/AP+gvaeTAAAV40lEQVR4nO2de1BT17rAv8QQ5KmoYHlZq4AIalEQ3zJI7GiL9PrWY+OtV6S17UE79pae2iM9R6cy46BRz+00vbeOmbGnUzq2Nkq1hYovHvVRKFasGBR5FpSEZzABsu4fC3fTICGPvSDR7/eHgzt7r6y981t7rb339+0lIIQAgvCNcKgrgDyZoFgIE1AshAkoFsIEFAthAoqFMAHFQpiAYiFMQLEQJqBYCBNQLIQJKBbCBBQLYQKKhTABxUKYgGIhTECxECagW…	6.0	0.7111964821815491	3.2414402961730957	3.97843599319458	0	4	434.16059795200005	0.11538461538461539	-3.799999999999999	183.23490571038982	0	0	0	1	4	0	4	0	0	2	2	3
434	Cc1ccc(C(=O)Oc2cccc(C(F)(F)F)c2C)cc1-c1ccc2oc(=O)cc2s1	7.946500449925683	1	0.025	<img data-content="rdkit/molecule" src="data:image/png;base64,iVBORw0KGgoAAAANSUhEUgAAAMgAAADICAIAAAAiOjnJAAAABmJLR0QA/wD/AP+gvaeTAAAZGklEQVR4nO2de1yUVd7Af3PFaUAaQLlfIu+Kiqip2woq5GZY5i7a+yatuuvUu61Umk5qu7iURq0m2RXdLbHy01K9veE9VjNNkxhB1OQyisoducsgcz/7x9HnMy/CXJ8jF3/fv6Z8nh9n5vnO+Z3nmfM7R0AIAQThG2FvNwAZmKBYCBNQLIQJKBbCBBQLYQKKhTABxUKYgGIhTECxECagWAgTUCyECSgWwgQUC2ECioUwAcVCmIBiIUxAsRAmoFgIE1AshAkoF…	6.0	0.6235840320587158	3.603734254837036	4.478009223937988	0	4	444.06431461999995	0.13043478260869565	-3.3899999999999992	178.4198548082047	0	2	2	0	2	0	2	0	0	5	0	3
435	Cc1ccc(C(=O)Oc2cccc(C(F)(F)F)c2F)cc1-c1ccc2cc(N)ccc2c1	8.290905585016187	1	0.025	<img data-content="rdkit/molecule" src="data:image/png;base64,iVBORw0KGgoAAAANSUhEUgAAAMgAAADICAIAAAAiOjnJAAAABmJLR0QA/wD/AP+gvaeTAAAWFElEQVR4nO2de1BT17rAv8QQIAQUFCwvtSqIohYFqY9aisSOVqTXt9aDt94i1j6wHb2lUz3gGT3KTEeN2tuR3lunmbGnc+jY2ijVHqioyKOiBbFixaCIPCpKEl7hnXX/WLhPGhSSnb0gyPf7w8GdvVfW3vmtvdbe+/v2EhFCAEGERjzQFUCeTVAshAkoFsIEFAthAoqFMAHFQpiAYiFMQLEQJqBYCBNQLIQJKBbCBBQLYQKKhTABxUKYgGIhTECxECagWAgTU…	6.0	0.5919488668441772	3.050396203994751	3.4142303466796875	0	4	439.11954166400005	0.08	-3.8699999999999988	180.5991820448183	0	0	0	0	4	0	4	0	0	3	1	3
436	Cc1ccc(C(=O)Nc2cccc(C(F)(F)F)c2C)cc1-c1ccc2oc(O)noc2c1	10.01178827994504	1	0.025	<img data-content="rdkit/molecule" src="data:image/png;base64,iVBORw0KGgoAAAANSUhEUgAAAMgAAADICAIAAAAiOjnJAAAABmJLR0QA/wD/AP+gvaeTAAAWx0lEQVR4nO2de1wU1/XAzy7LG5WnkRU0oojiC0QIiIKp2FqDWjUkzQNsomISE8LHNCHxl4jVxEJsKqaxESttME1oMBoLmpgPaEWLiIIKgqKCD0AegrDC8pDHnt8fV0cKsu5jLix4vn/J7tyzd8fvzL07c85cCSICQYiNtL87QAxOSCyCCyQWwQUSi+ACiUVwgcQiuEBiEVwgsQgukFgEF0gsggskFsEFEovgAolFcIHEIrhAYhFcILEILpBYBBdILIILJBbBB…	6.0	0.5938795208930969	3.06732439994812	3.3017210960388184	0	4	442.114041684	0.13043478260869565	-4.01	180.44314663905723	0	1	1	1	3	0	3	0	0	4	2	3
437	Cc1ccc(C(=O)Nc2cccc(C(F)(F)F)c2C)cc1-c1ccc2cc(=O)cc2c1	10.06048153881813	2	0.05	<img data-content="rdkit/molecule" src="data:image/png;base64,iVBORw0KGgoAAAANSUhEUgAAAMgAAADICAIAAAAiOjnJAAAABmJLR0QA/wD/AP+gvaeTAAAZgklEQVR4nO2de1yUVd7AfzPDRRyQu9wRyXshImrolqJCroW7WeFllVbcdWq3F0o3dyrdHaNcqY+XUSvFSsWsPrL5+oY3aDY1S9MYQNQEHUXlKnJHkLmf94+jz2cWcJjLc+Ti7/sXfHjO4cw83+f8zvM853eOgBACCMI3wp5uANI/QbEQJqBYCBNQLIQJKBbCBBQLYQKKhTABxUKYgGIhTECxECagWAgTUCyECSgWwgQUC2ECioUwAcVCmIBiIUxAsRAmoFgIE…	6.0	0.6131902933120728	3.54607892036438	3.7456345558166504	0	4	421.12896347599997	0.12	-3.669999999999999	176.08466170697778	1	0	1	1	3	0	3	0	0	2	1	3
438	Cc1ccc(C(=O)Oc2cccc(C(F)(F)F)c2C)cc1-c1ccc2cc(=O)nc2c1	10.137687958942593	1	0.025	<img data-content="rdkit/molecule" src="data:image/png;base64,iVBORw0KGgoAAAANSUhEUgAAAMgAAADICAIAAAAiOjnJAAAABmJLR0QA/wD/AP+gvaeTAAAZgUlEQVR4nO2deVhTV9rA3yQsYkB22YVSFdFBoKhFxyoq1LHFtnYGdT6NI84Y+0wfsGr50lanOLS2tI+2qG1dno6KtZ2WqZ8VF0SqqHUtEepSEaOo7Mi+SUKW8/1x9DYDGLLcI4vv7/GPIPe8nCS/e96b3POeIyCEAILwjbC3O4AMTFAshAkoFsIEFAthAoqFMAHFQpiAYiFMQLEQJqBYCBNQLIQJKBbCBBQLYQKKhTABxUKYgGIhTECxECagWAgTUCyECSgWw…	6.0	0.6023451685905457	4.0426411628723145	4.539242267608643	0	4	423.108228032	0.125	-3.7399999999999993	174.86832815652437	0	1	1	1	3	0	3	0	0	3	0	3
439	Cc1ccc(C(=O)Nc2cccc(C(F)(F)F)c2C)cc1-c1ccc2oc(N)noc2c1	10.14069817458064	1	0.025	<img data-content="rdkit/molecule" src="data:image/png;base64,iVBORw0KGgoAAAANSUhEUgAAAMgAAADICAIAAAAiOjnJAAAABmJLR0QA/wD/AP+gvaeTAAAXGElEQVR4nO2de1RTV9bAd0LAIK8gqIAogsqgllpBEKUMPrDSSlerlXbpFOrqA3V9ltqXWP00dtnpYqplpVZXxVYt02lt6ctSK+MAiquOPEQUtaio2FGE4RUg8gwk+/vj4P0oL/O4B4Ls319ZN/funHvzyzknyd73SBARCEJspIPdAOLBhMQiuEBiEVwgsQgukFgEF0gsggskFsEFEovgAolFcIHEIrhAYhFcILEILpBYBBdILIILJBbBBRKL4AKJRXCBxCK4Q…	6.0	0.5665995478630066	4.200035572052002	5.049812316894531	0	4	441.130026096	0.13043478260869565	-4.01	180.98880358387396	0	1	1	1	3	0	3	0	0	5	2	3
440	Cc1ccc(C(=O)Nc2cccc(C(F)(F)F)c2C)cc1-c1ccc2c(=O)ncc2c1	10.301989336810376	1	0.025	<img data-content="rdkit/molecule" src="data:image/png;base64,iVBORw0KGgoAAAANSUhEUgAAAMgAAADICAIAAAAiOjnJAAAABmJLR0QA/wD/AP+gvaeTAAAYoUlEQVR4nO2de1hU17XA1wwDAgI+AHmpgBhHxIAxGCN4TasQrcXPWEO+Jr1ag3U+UUJNYgN8MaLE6IQrllZNnWvahNY0Ck20EEUh0tRgVZzBgLyfijzlJQwMAwOz7x9bT7iIMJyZDYOs318wc86afc78Zp89Z9baW0AIAQQxNMKxbgDydIJiIUxAsRAmoFgIE1AshAkoFsIEFAthAoqFMAHFQpiAYiFMQLEQJqBYCBNQLIQJKBbCBBQLYQKKhTABxUKYgGIhT…	6.0	0.6833102107048035	3.3402700424194336	2.29580020904541	0	4	422.124212444	0.125	-3.7399999999999993	175.99424814280982	0	1	1	2	3	0	3	0	0	2	1	3
441	Cc1ccc(C(=O)Nc2cccc(C(F)(F)F)c2C)cc1-c1ccc2oc(=O)c2c1	10.35428492748486	2	0.05	<img data-content="rdkit/molecule" src="data:image/png;base64,iVBORw0KGgoAAAANSUhEUgAAAMgAAADICAIAAAAiOjnJAAAABmJLR0QA/wD/AP+gvaeTAAAa9UlEQVR4nO2deVhTV/rH3yQEUDYXEBBcUOOOG8pS6rS2atUHaaeW1oXoPNXBp6MTbUeHseM0T+fpglsNtYtxRtu0wCiKU1DrVm07iFtTQQpIFYQggiGyJggJyT2/P47eXxowZrmH9Xz+0nDvew7w5bzn3PsuPIQQUChcw+/qCVB6J1RYFCJQYVGIQIVFIQIVFoUIVFgUIlBhUYhAhUUhAhUWhQhUWBQiUGFRiECFRSECFRaFCFRYFCJQYVGIQIVFIQIVFoUIV…	6.0	0.5846726894378662	2.3127503395080566	2.5719876289367676	0	4	411.10822803199994	0.13043478260869565	-3.6099999999999994	169.84752877206	0	1	1	1	3	0	3	0	0	3	1	3
442	Cc1ccc(C(=O)Oc2cccc(C(F)(F)F)c2C)cc1-c1ccc2oc(=O)c2c1	10.418929557850758	2	0.05	<img data-content="rdkit/molecule" src="data:image/png;base64,iVBORw0KGgoAAAANSUhEUgAAAMgAAADICAIAAAAiOjnJAAAABmJLR0QA/wD/AP+gvaeTAAAa00lEQVR4nO2deVhTV/rH3wQCyOoCAoILKu64gSylzmiLFn2QdmppqRKdZ2Tw6ehE6+gw03GaXztdUKtCV+OMtmmRqSi24K7FaQdxTQUpIlUQAgiGyJogJCT3/P44eicNGLPcw3o+f0Fy73tPyJfznnPvu/AQQkChcA2/twdAGZhQYVGIQIVFIQIVFoUIVFgUIlBhUYhAhUUhAhUWhQhUWBQiUGFRiECFRSECFRaFCFRYFCJQYVGIQIVFIQIVFoUIVFgUIlBhU…	6.0	0.7006848454475403	3.4873580932617188	0.06260207295417786	0	4	412.09224362	0.13043478260869565	-3.6099999999999994	169.41121181795882	0	1	1	0	3	0	3	0	0	4	0	3
443	Cc1ccc(C(=O)Oc2cccc(C(F)(F)F)c2C)cc1-c1ccc2nc(=O)cc2c1	10.435330498397965	1	0.025	<img data-content="rdkit/molecule" src="data:image/png;base64,iVBORw0KGgoAAAANSUhEUgAAAMgAAADICAIAAAAiOjnJAAAABmJLR0QA/wD/AP+gvaeTAAAZH0lEQVR4nO2daVhUR7qAv95AbBRZlH0RxTWoiCboOIIKcZJgoplBnatkxBk7c5NHvGq0Y4yDQ2IkGY1EE+OSMWLUJyE314iokI5KjBoZWhA3xFZUVpFdQbrppe6PMmd6WJpeTsni9/5q4NRHdZ/3VNU5XV+VgBACCMI3wq6uANI7QbEQJqBYCBNQLIQJKBbCBBQLYQKKhTABxUKYgGIhTECxECagWAgTUCyECSgWwgQUC2ECioUwAcVCmIBiIUxAsRAmoFgIE…	6.0	0.7057361006736755	3.5003273487091064	0.134263277053833	0	4	423.108228032	0.125	-3.7399999999999993	174.86832815652437	0	1	1	1	3	0	3	0	0	3	0	3
444	Cc1ccc(C(=O)Nc2cccc(C(F)(F)F)c2C)cc1-c1ccc2oc(N)ncc2s1	12.350042191820588	1	0.025	<img data-content="rdkit/molecule" src="data:image/png;base64,iVBORw0KGgoAAAANSUhEUgAAAMgAAADICAIAAAAiOjnJAAAABmJLR0QA/wD/AP+gvaeTAAAXFklEQVR4nO2deVQUV9bAbzeL7DSyyCpBlMGoMbKJEoMajCSSM6OReHQCeiYzRM9niFkx+inMmMlHIvF0Ms5ETDTpZCbOEJN4elTiAIpnjChpQVwwiuACguyLzU73/f54WMOw9lIPGr2/vzjVVbdfVf/qvdf0vfUkiAgEITbSsW4A8WBCYhFcILEILpBYBBdILIILJBbBBRKL4AKJRXCBxCK4QGIRXCCxCC6QWAQXSCyCCyQWwQUSi+ACiUVwgcQiuEBiEVwgs…	6.0	0.730265200138092	3.505357503890991	0.43485504388809204	0	4	457.107182476	0.13043478260869565	-3.4599999999999995	186.10224811048792	0	2	2	1	2	0	2	0	0	5	2	3
445	C1cccc(C(=O)Nc2cccc(C(F)(F)F)c2C)cc1-c1ccc2oc(O)nc2c1	20.977040028156114	1	0.025	<img data-content="rdkit/molecule" src="data:image/png;base64,iVBORw0KGgoAAAANSUhEUgAAAMgAAADICAIAAAAiOjnJAAAABmJLR0QA/wD/AP+gvaeTAAAZ50lEQVR4nO2deVRUR/bHbzc0awMCaiCIRhF00GgQFYMoioBRwC3hZ2JEUTNk3DCMGBJnMiZxjK1jlIl6DO64RMQ4InGIEVFjhwgRNSqiIiAi+45As/RSvz9Kezqi0MsraeR+jsfT5/Wr++6zv96qV+/eKh4hBBCEa/id7QDycoLCQpiAwkKYgMJCmIDCQpiAwkKYgMJCmIDCQpiAwkKYgMJCmIDCQpiAwkKYgMJCmIDCQpiAwkKYgMJCmIDCQpiAwkKYgMJCm…	6.0	0.8079125285148621	4.066099166870117	1.682989239692688	0	4	426.119127064	0.13043478260869565	-3.8099999999999996	174.7611442408301	1	0	1	1	2	1	3	0	0	4	2	3
446	C1cccc(C(=O)Nc2cccc(C(F)(F)F)c2C)cc1-c1ccc2cc(N)ncc2c1	21.073398660043214	1	0.025	<img data-content="rdkit/molecule" src="data:image/png;base64,iVBORw0KGgoAAAANSUhEUgAAAMgAAADICAIAAAAiOjnJAAAABmJLR0QA/wD/AP+gvaeTAAAbrElEQVR4nO2deVhTV9rA3yyQQAhQEWQZUFHrglZpFP3A6hiVRalaFatVXGpB+9ii1lHq6Fj3RsdBxi42TsUJdtGIOqilKK4gSh0Uq1ZRqyK7LIIQAoHknu+PU+/wuISQnCvb+f3hE29u3ntv+OWc957t8hBCQKGQht/SJ0Bpn1CxKJxAxaJwAhWLwglULAonULEonEDFonACFYvCCVQsCidQsSicQMWicAIVi8IJVCwKJ1CxKJxAxaJwAhWLwglULAonULEon…	6.0	0.7762625813484192	3.6865575313568115	0.9497437477111816	0	4	435.15584692000004	0.12	-3.869999999999999	182.51247192156995	1	0	1	1	2	1	3	0	0	3	2	3
447	C1cccc(C(=O)Nc2cccc(C(F)(F)F)c2C)cc1-c1ccc2nc(N)ncc2c1	21.157843172260208	1	0.025	<img data-content="rdkit/molecule" src="data:image/png;base64,iVBORw0KGgoAAAANSUhEUgAAAMgAAADICAIAAAAiOjnJAAAABmJLR0QA/wD/AP+gvaeTAAAcKElEQVR4nO2da1hTR/rA31wggRCgKiBQQBG1ipdSLFpidYnKRam1VrpapWpZqD62WNsq7epWq9Wia5F122rcigV70Xhbb4igoiBKLQWrFhXqhTtyUYQQEkjO/D9MPcvfSwjJHLnN74NPPDl5zznhl5k5M/PO4SGEgEIhDb+jT4DSPaFiUTiBikXhBCoWhROoWBROoGJROIGKReEEKhaFE6hYFE6gYlE4gYpF4QQqFoUTqFgUTqBiUTiBikXhBCoWhROoWBROo…	6.0	0.7074674367904663	3.9341297149658203	1.026384711265564	0	4	436.1510958880001	0.125	-3.9399999999999995	181.7321199025165	1	0	1	1	2	1	3	0	0	4	2	3
448	C1cccc(C(=O)Oc2cccc(C(F)(F)F)c2C)cc1-c1ccc2c(=O)ncc2c1	21.56895427930568	1	0.025	<img data-content="rdkit/molecule" src="data:image/png;base64,iVBORw0KGgoAAAANSUhEUgAAAMgAAADICAIAAAAiOjnJAAAABmJLR0QA/wD/AP+gvaeTAAAc5UlEQVR4nO2deVwURxbHX8/FKYeC4IEiSYziERUvwi1I1gQlaognqxGDJutnjCZ+EJOIxnUZo1GyIQerH5WowYwuIvEIIiIISBTxjCtRMSKC3AGGYe7aP0onBBDm6IJB6/vX0NP1qnr6R1V19XuvGIQQUChsw+nuBlCeTaiwKESgwqIQgQqLQgQqLAoRqLAoRKDCohCBCotCBCosChGosChEoMKiEIEKi0IEKiwKEaiwKESgwqIQgQqLQgQqLAoRqLAoRKDCo…	6.0	0.7494236826896667	3.300513744354248	3.771430492401123	0	4	423.108228032	0.125	-3.7399999999999993	175.6158494189423	1	1	2	1	2	0	2	0	0	3	0	3
449	C1cccc(C(=O)Nc2cccc(C(F)(F)F)c2C)cc1-c1ccc2c(=O)ncc2c1	21.612551697150742	1	0.025	<img data-content="rdkit/molecule" src="data:image/png;base64,iVBORw0KGgoAAAANSUhEUgAAAMgAAADICAIAAAAiOjnJAAAABmJLR0QA/wD/AP+gvaeTAAAc7ElEQVR4nO2deVwUR9rHn55LLjkUFA8USWIUj6iokYAcgmSTYIwavEmMuOhm3TGa+AFMIhrXZYxGyUoOVj8aVg1mdBFJjEFEBAGNIooaX4mCEVGQM8AwzF3vHyUdwjlHFwxa37+Gnq6nqqd/VFVXP89TDEIIKBSu4fV0AyhPJlRYFCJQYVGIQIVFIQIVFoUIVFgUIlBhUYhAhUUhAhUWhQhUWBQiUGFRiECFRSECFRaFCFRYFCJQYVGIQIVFIQIVFoUIVFgUI…	6.0	0.6044013500213623	2.952697992324829	2.73563814163208	0	4	422.124212444	0.125	-3.7399999999999993	176.05216637304346	1	1	2	2	2	0	2	0	0	2	1	3
450	C1cccc(C(=O)Nc2cccc(C(F)(F)F)c2C)cc1-c1ccc2cc(=O)cc2c1	21.71954941275005	1	0.025	<img data-content="rdkit/molecule" src="data:image/png;base64,iVBORw0KGgoAAAANSUhEUgAAAMgAAADICAIAAAAiOjnJAAAABmJLR0QA/wD/AP+gvaeTAAAaXUlEQVR4nO2deVxTZ9bHTxbAhFY2BRRwBSwyUpeiuGsFpYpbK7a2uM8wVdsotR+xfpwGrb5Sx1aqzhJtVZA6Fax2UCoFFSxLK5ujIqUgmwsBhbCHNXneP56ayYiFQO4jAc73L7i599zn5v7yrOech0cIAQThGn53FwDpnaCwECagsBAmoLAQJqCwECagsBAmoLAQJqCwECagsBAmoLAQJqCwECagsBAmoLAQJqCwECagsBAmoLAQJqCwECagsBAmoLAQJqCwE…	6.0	0.6044013500213623	2.952697992324829	2.73563814163208	0	4	421.12896347599997	0.12	-3.669999999999999	176.14257993721142	2	0	2	1	2	0	2	0	0	2	1	3
451	C1cccc(C(=O)Oc2cccc(C(F)(F)F)c2C)cc1-c1ccc2cc(=O)cc2c1	21.727583549141688	1	0.025	<img data-content="rdkit/molecule" src="data:image/png;base64,iVBORw0KGgoAAAANSUhEUgAAAMgAAADICAIAAAAiOjnJAAAABmJLR0QA/wD/AP+gvaeTAAAaM0lEQVR4nO2deVxTZ9bHTxbAhFZWEQVcAYuM1KVYxL2CokW7DNja4t5hqrZR67xi/dgGrU6pYyuiM51oqw1ap4K1DkqloIKytCLguFEE2VwIKIQ9hCV53j+emsmIZct9JMD5/gU395773JtfnvWc8/AIIYAgXMPv7gIgvRMUFsIEFBbCBBQWwgQUFsIEFBbCBBQWwgQUFsIEFBbCBBQWwgQUFsIEFBbCBBQWwgQUFsIEFBbCBBQWwgQUFsIEFBbCBBQWwgQUF…	6.0	0.587117612361908	2.8563308715820312	3.351047992706299	0	4	422.112979064	0.12	-3.669999999999999	175.70626298311026	2	0	2	0	2	0	2	0	0	3	0	3
452	C1cccc(C(=O)Oc2cccc(C(F)(F)F)c2C)cc1-c1ccc2oc(=O)c2c1	21.74232755022442	1	0.025	<img data-content="rdkit/molecule" src="data:image/png;base64,iVBORw0KGgoAAAANSUhEUgAAAMgAAADICAIAAAAiOjnJAAAABmJLR0QA/wD/AP+gvaeTAAAaUUlEQVR4nO2daVhTV/rA35uwb8EFiwqVpUW2ca0oCnUpYxWV1gUt2jiiHSy1o51ajToqon9trO2MbbVPmY5T0WorKCpWrQ5WZdGqqAMYQAQUcUNQCEmAkOSe/4dD76SCmOWeEuH8PvjE5Oa958KP99x7VgYhBBQK3wg6ugCUzgkVi0IEKhaFCFQsChGoWBQiULEoRKBiUYhAxaIQgYpFIQIVi0IEKhaFCFQsChGoWBQiULEoRKBiUYhAxaIQgYpFIQIVi0IEK…	6.0	0.592536211013794	2.938014268875122	3.3511033058166504	0	4	412.09224362	0.13043478260869565	-3.6099999999999994	169.46913004819245	1	1	2	0	2	0	2	0	0	4	0	3
453	C1ccc(-c2nc2ccc(C(=O)Nc3c(C)cccc3Cl)cc2s3)nc(OC[C@H]3CCOC2)n1	22.504356765931604	1	1.0	<img data-content="rdkit/molecule" src="data:image/png;base64,iVBORw0KGgoAAAANSUhEUgAAAMgAAADICAIAAAAiOjnJAAAABmJLR0QA/wD/AP+gvaeTAAAgAElEQVR4nO2deVRT1/bHdxJmEJkjoMyOIFgVHBDHqs+KtGpFq7BsreJQRe2kVttYfThWoUV98lpFluKEA0VfuwSrIv6sgoKiCJUhIEOYZJAx4/79cTSlDkBCbgJ4PsvliuHes3fkm3POPWefvVmICBSKqmFr2gFK94QKi8IIVFgURqDCojACFRaFEaiwKIxAhUVhBCosCiNQYVEYgQqLwghUWBRGoMKiMAIVFoURqLAojECFRWEEKiwKI1BhURiBCovCCFRYF…	6.0	0.7681315541267395	3.6084370613098145	2.5131702423095703	0	5	494.1179392760001	0.28	-2.939999999999999	206.63438500267145	0	4	4	1	1	0	1	1	4	7	1	2
454	Cc1cccc(Cl)c1NC(=O)c1cnc(Nc2cc(N3CCOCC3)ncn2)s1	4.973350438341585	21	0.16030534351145037	<img data-content="rdkit/molecule" src="data:image/png;base64,iVBORw0KGgoAAAANSUhEUgAAAMgAAADICAIAAAAiOjnJAAAABmJLR0QA/wD/AP+gvaeTAAAgAElEQVR4nO2deVxTV/rGn4QlEYrgAsiuKIgbI4Jo3au4I3b0p8WF2toWO8UParXVTkcZtFNxoUWp23S0oq2t1KXiWOu4IKValaDWFSkokgQhrLJmITm/Pw5GREBI7k0C3u/HP25y7z3vq3k859xzz3kOjxACDg6m4Rs7AY72CScsDlbghMXBCpywOFiBExYHK3DC4mAFTlgcrMAJi4MVOGFxsAInLA5W4ITFwQqcsDhYgRMWBytwwuJgBU5YHKzACYuDFThhc…	6.0	0.7681315541267395	3.6084370613098145	2.5131702423095703	0	4	430.0978725280001	0.2631578947368421	-2.75	176.46661187157824	0	1	1	1	1	2	3	0	0	8	2	5
455	Cc1cccc(Cl)c1C(C=O)c1cnc(Nc2cc(N3CCOCC3)ncn2)s1	5.448245176891077	1	0.007633587786259542	<img data-content="rdkit/molecule" src="data:image/png;base64,iVBORw0KGgoAAAANSUhEUgAAAMgAAADICAIAAAAiOjnJAAAABmJLR0QA/wD/AP+gvaeTAAAgAElEQVR4nO2dZ1hU1/b/v9NoAoIUaTYEVAz2WCMxV+waNdeSxJCoSTAqIcU8wY5dYrl/NQmK5nqDJbkX20+jxhbsJBext6sIAgJKB+lMWf8XexwJIGXmnDmDOZ8XPjN7ZtZaM37ZZ59d1pIQEUREuEYqdAAiLyeisER4QRSWCC+IwhLhBVFYIrwgCkuEF0RhifCCKCwRXhCFJcILorBEeEEUlggviMIS4QVRWCK8IApLhBdEYYnwgigsEV4QhSXCC6KwRHhBF…	6.0	0.6381628513336182	3.995589017868042	2.9884705543518066	0	4	429.1026235600001	0.3	-2.5500000000000003	177.28169180236682	0	1	1	0	1	2	3	1	0	8	1	6
456	Cc1cccc(Cl)c1NC(=O)c1cnc(Oc2cc(N3CCOCC3)ncn2)s1	5.5853664503328515	2	0.015267175572519083	<img data-content="rdkit/molecule" src="data:image/png;base64,iVBORw0KGgoAAAANSUhEUgAAAMgAAADICAIAAAAiOjnJAAAABmJLR0QA/wD/AP+gvaeTAAAgAElEQVR4nO2de1xU1drHf8NtRghFDZC7oiAqcEQQ826ImsrFV18NL2RZYSd8Mc3S6iRH7SReKJTUfD2ZaFmSl8RXzaOIhprKgJo3JFBgZhSGm3KdC8x6/1g4IgIyM3vPDLi/H//Ye/bez/Po/rlue61n8Qgh4OBgGhNDB8DROeGExcEKnLA4WIETFgcrcMLiYAVOWByswAmLgxU4YXGwAicsDlbghMXBCpywOFiBExYHK3DC4mAFTlgcrMAJi4MVOGFxsAInL…	6.0	0.5206761956214905	2.3366942405700684	2.8997416496276855	0	4	431.081888116	0.2631578947368421	-2.75	176.03029491747708	0	1	1	1	1	2	3	0	0	8	1	5
457	Cc1cccc(Cl)c1NC(=O)c1cnc(-c2cc(N3CCOCC3)ncn2)s1	5.648661140953354	1	0.007633587786259542	<img data-content="rdkit/molecule" src="data:image/png;base64,iVBORw0KGgoAAAANSUhEUgAAAMgAAADICAIAAAAiOjnJAAAABmJLR0QA/wD/AP+gvaeTAAAd1ElEQVR4nO2deVxV1d7/P+fAYYoZkatZKh6JUSOzzNkwTcMZzEh8mXbpMX3Qazd5NVy8lRVqg9duzy/qqg/mkJgNCJb1OAUqEqiMiswqoMh8AOXAOd/fHwuPiAznHPbCgfV+9fKF+6y91qLz9rv3Xnut75IREQQCqZHf7Q4IHkyEWAIuCLEEXBBiCbggxBJwQYgl4IIQS8AFIZaAC0IsAReEWAIuCLEEXBBiCbggxBJwQYgl4IIQS8AFIZaAC0IsAReEWAIuC…	6.0	0.5932312607765198	3.250153064727783	2.6802754402160645	0	4	415.086973496	0.2631578947368421	-2.55	170.91674968797022	0	1	1	1	1	2	3	0	0	7	1	4
458	Cc1cccc(Cl)c1NC(=O)c1ccc(Nc2cc(N3CCOCC3)ncn2)o1	7.198507435081351	1	0.007633587786259542	<img data-content="rdkit/molecule" src="data:image/png;base64,iVBORw0KGgoAAAANSUhEUgAAAMgAAADICAIAAAAiOjnJAAAABmJLR0QA/wD/AP+gvaeTAAAgAElEQVR4nO2deViUVf/G72fYB1xABWUYXFBfF1xQ1FTEJdefXLkllopWrqXikklZimEZmhWKr4Xr6xpCbyamuVypub+EloFsogkzA4jKvgoz5/fHmYZRAWd5nplRz+fq6ppnO+crc8855znLfThCCBgMvhGZOwDGiwkTFkMQmLAYgsCExRAEJiyGIDBhMQSBCYshCExYDEFgwmIIAhMWQxCYsBiCwITFEAQmLIYgMGExBIEJiyEITFgMQWDCYggCExZDEJiwG…	6.0	0.6353150606155396	4.542409420013428	3.856266498565674	0	4	413.12546718000004	0.25	-3.1	172.4009298842971	0	1	1	1	1	2	3	0	0	7	2	5
459	Cc1cccc(Cl)c1OC(=O)c1cnc(Nc2nc(N3CCOCC3)ncn2)s1	11.148465492192269	1	0.007633587786259542	<img data-content="rdkit/molecule" src="data:image/png;base64,iVBORw0KGgoAAAANSUhEUgAAAMgAAADICAIAAAAiOjnJAAAABmJLR0QA/wD/AP+gvaeTAAAgAElEQVR4nO2de1xU1frGn+E2I4agBggM4A28m8rFvKUp3vFy9KepaR4ttRMezEtRp5KjdhI1C6W89clEy4oyEzMzQyVSUwbFVEQCRWYGcbgp17kw8/7+2DggcpuZvWcG3N+Pf+w9e+/1vrof11p777WeJSAi8PCwjY2lE+BpnfDC4uEEXlg8nMALi4cTeGHxcAIvLB5O4IXFwwm8sHg4gRcWDyfwwuLhBF5YPJzAC4uHE3hh8XACLyweTuCFxcMJvLB4OIEXF…	6.0	0.6326626539230347	4.30823278427124	4.065316200256348	0	4	432.0771370840001	0.2777777777777778	-2.8200000000000003	175.24994289842357	0	1	1	0	1	2	3	0	0	10	1	5
460	C1ccccc(Cl)c1NC(=O)c1cnc(Nc2nc(N3CCOCC3)ncn2)s1	20.0699526244945	1	0.007633587786259542	<img data-content="rdkit/molecule" src="data:image/png;base64,iVBORw0KGgoAAAANSUhEUgAAAMgAAADICAIAAAAiOjnJAAAABmJLR0QA/wD/AP+gvaeTAAAgAElEQVR4nO2dd1hU19bG35mhIwiogAxgIzZUPsEWsStWJOoNxmiwhWC91qhJvIk3eaLRJEbUxHavUWMnNhCMLddyxYQIqKhYEkEYZuhF6jDDnPX9cRC5KGVgzgzo/j0+Podh77UW+nJmzz5rryUiIjAYukZs6AAYryZMWAxBYMJiCAITFkMQmLAYgsCExRAEJiyGIDBhMQSBCYshCExYDEFgwmIIAhMWQxCYsBiCwITFEAQmLIYgMGExBIEJiyEITFgMQWDCY…	6.0	0.7615569829940796	4.9540581703186035	3.8529934883117676	0	4	431.09312149600004	0.2777777777777778	-2.8200000000000003	175.74417808275837	1	1	2	1	0	2	2	0	0	9	2	5
461	C1ccccc(Cl)c1NC(=O)c1cnc(Nc2cc(N3CCOCC3)ncn2)o1	20.251569947282913	2	0.015267175572519083	<img data-content="rdkit/molecule" src="data:image/png;base64,iVBORw0KGgoAAAANSUhEUgAAAMgAAADICAIAAAAiOjnJAAAABmJLR0QA/wD/AP+gvaeTAAAgAElEQVR4nO2deVhT19bG34RAEAQBFZAEVKROqFzBWZxFwRGtWie0Wotj1daKbf2q9/ZRq7ZW1Drea6vXGUcQrFZ7Ha5YUUBFxaEVCkkYlXkMJOv74yBylSGBnAR0/x4en0M4Z60NvjnZZ+211xIQERgMXSM09AAYbydMWAxeYMJi8AITFoMXmLAYvMCExeAFJiwGLzBhMXiBCYvBC0xYDF5gwmLwAhMWgxeYsBi8wITF4AUmLAYvMGExeIEJi8ELTFgMXmDCY…	6.0	0.7718672752380371	2.951596736907959	1.9355297088623047	0	4	414.12071614800004	0.2631578947368421	-3.1700000000000004	171.67849609547721	1	1	2	1	0	2	2	0	0	8	2	5
462	C1ccccc(Cl)c1OC(=O)c1cnc(Nc2cc(N3CCOCC3)ncn2)s1	20.48251546912451	6	0.04580152671755725	<img data-content="rdkit/molecule" src="data:image/png;base64,iVBORw0KGgoAAAANSUhEUgAAAMgAAADICAIAAAAiOjnJAAAABmJLR0QA/wD/AP+gvaeTAAAgAElEQVR4nO2dd1hU19bG3ykUISCg0gawERsqn2CLvYBiL4nRqJjEKNaoiVFv4o25yaNGE42oiUZvjHrtRKMgWKKJ5YoRBVQsqIkg02gKSB2GmbO+Pw4iF6UMzJlB3b/Hx+fAnL3WGn3nzD77rL2WiIjAYBgbsbkDYLycMGExBIEJiyEITFgMQWDCYggCExZDEJiwGILAhMUQBCYshiAwYTEEgQmLIQhMWAxBYMJiCAITFkMQmLAYgsCExRAEJiyGIDBhMQSBC…	6.0	0.6233620047569275	2.5254108905792236	2.9978814125061035	0	4	431.081888116	0.2631578947368421	-2.75	176.08821314771072	1	1	2	0	0	2	2	0	0	9	1	5
463	C1ccccc(Cl)c1NC(=O)c1cnc(Nc2cc(N3CCOCC3)ncn2)s1	20.513315049170668	75	0.5725190839694656	<img data-content="rdkit/molecule" src="data:image/png;base64,iVBORw0KGgoAAAANSUhEUgAAAMgAAADICAIAAAAiOjnJAAAABmJLR0QA/wD/AP+gvaeTAAAgAElEQVR4nO2deVgUV9bG315YBEFABaQBFYkbKp/gFsFd3Bc0wRgVNcbgOmpi1Emc6EweNZrEiJpoYMao407cQDAazbiMGFFARcUlEYTuZpd9aRq6zvdHITIqS0NXN+j9PT4+Rfetcw76dvWtW+eeIyIiMBi6RmzoABivJ0xYDEFgwmIIAhMWQxCYsBiCwITFEAQmLIYgMGExBIEJiyEITFgMQWDCYggCExZDEJiwGILAhMUQBCYshiAwYTEEgQmLIQhMWAxBY…	6.0	0.7111964821815491	3.2414402961730957	3.97843599319458	0	4	430.0978725280001	0.2631578947368421	-2.75	176.52453010181188	1	1	2	1	0	2	2	0	0	8	2	5
464	C1ccccc(Cl)c1NC(=O)c1cn(CNc2cc(N3CCOCC3)ncn2)s1	20.533601397480258	1	0.007633587786259542	<img data-content="rdkit/molecule" src="data:image/png;base64,iVBORw0KGgoAAAANSUhEUgAAAMgAAADICAIAAAAiOjnJAAAABmJLR0QA/wD/AP+gvaeTAAAXWUlEQVR4nO3de1xU1doH8GdmYECuCnJVETAkOYKYWiEKaN4Q9OhHUcnGjkfTLA9e6tXeqDNQXtKTJ7TPyYNKSpqpCcqEaKJHBVQSEEHCVEQRUEG5OjDM9Xn/2MohhWGYYb2j+Xz/6EMze6299vBj77XXXmvkISIQ0t34xm4A+WOiYBEmKFiECQoWYYKCRZigYBEmKFiECQoWYYKCRZigYBEmKFiECQoWYYKCRZigYBEmKFiECQoWYYKCRZigYBEmKFiECQoWY…	6.0	0.6235840320587158	3.603734254837036	4.478009223937988	0	4	432.1135225920001	0.3157894736842105	-2.6199999999999997	177.230046131817	1	1	2	1	0	2	2	0	0	8	2	6
465	C1ccccc(Cl)c1OC(=O)c1cnc(-c2cc(N3CCOCC3)ncn2)s1	20.79284687559095	1	0.007633587786259542	<img data-content="rdkit/molecule" src="data:image/png;base64,iVBORw0KGgoAAAANSUhEUgAAAMgAAADICAIAAAAiOjnJAAAABmJLR0QA/wD/AP+gvaeTAAAacUlEQVR4nO3deVxU5f4H8M8MA8OOqIiYC+GSaIpkloqmFnaTFEmjsiKXm/Yrr2sqZmmlXqUyNZfXdUkSNb25JWCm4op7DQoukayDIQSyDzDMMDPf3x+H5pIKzAznGRSf98vXvKbhnO88Qx/OOXPO8zxHQkTgOLFJm7oBXPPEg8UxwYPFMcGDxTHBg8UxwYPFMcGDxTHBg8UxwYPFMcGDxTHBg8UxwYPFMcGDxTHBg8UxwYPFMcGDxTHBg8UxwYPFMcGDxTHBg…	6.0	0.5919488668441772	3.050396203994751	3.4142303466796875	0	4	416.0709890840001	0.2631578947368421	-2.55	170.53835096410265	1	1	2	0	0	2	2	0	0	8	0	4
466	C1ccccc(Cl)c1NC(=O)c1cnc(-c2cc(N3CCOCC3)ncn2)s1	20.816992345211315	14	0.10687022900763359	<img data-content="rdkit/molecule" src="data:image/png;base64,iVBORw0KGgoAAAANSUhEUgAAAMgAAADICAIAAAAiOjnJAAAABmJLR0QA/wD/AP+gvaeTAAAauUlEQVR4nO2de1hU1frHvzMMDHdERcS8IF4STZHMK5p6wk6SIWl00fB2kn7p8ZqKWVqpKZWppT55KRMzPXlLwExFTVFRa1DwEkfkMihiIPcBhhlm5v39sWkOqcDMsNcguj6PzzzbYa93r4HPrLX32mu9W0JE4HDERtrYFeA8mnCxOEzgYnGYwMXiMIGLxWECF4vDBC4WhwlcLA4TuFgcJnCxOEzgYnGYwMXiMIGLxWECF4vDBC4WhwlcLA4TuFgcJnCxOEzgY…	6.0	0.5938795208930969	3.06732439994812	3.3017210960388184	0	4	415.086973496	0.2631578947368421	-2.55	170.97466791820383	1	1	2	1	0	2	2	0	0	7	1	4
467	C1ccccc(Cl)c1NC(=O)c1ccc(Nc2cc(N3CCOCC3)ncn2)s1	21.007580682470692	3	0.022900763358778626	<img data-content="rdkit/molecule" src="data:image/png;base64,iVBORw0KGgoAAAANSUhEUgAAAMgAAADICAIAAAAiOjnJAAAABmJLR0QA/wD/AP+gvaeTAAAgAElEQVR4nO2deVRT1/bHv0mYQQEVFRJBcWRweJW21hmhagvqb9XqkjrXoWpb6fNZsfYpDh1obSlOVZytVi3WpyI461OL7dNiVRBFEBWTMCozIUCS/fvjKKVUmZKbiJ7PYrFu4r17n8g3955hn71FRAQOx9CITd0AzvMJFxZHELiwOILAhcURBC4sjiBwYXEEgQuLIwhcWBxB4MLiCAIXFkcQuLA4gsCFxREELiyOIHBhcQSBC4sjCFxYHEHgwuIIAhcWRxC4s…	6.0	0.6131902933120728	3.54607892036438	3.7456345558166504	0	4	429.1026235600001	0.25	-2.6799999999999997	177.3048821208654	1	1	2	1	0	2	2	0	0	7	2	5
468	C1ccccc(Cl)c1NC(=O)c1cnc(Oc2cc(N3CCOCC3)ncn2)s1	21.03603782022114	1	0.007633587786259542	<img data-content="rdkit/molecule" src="data:image/png;base64,iVBORw0KGgoAAAANSUhEUgAAAMgAAADICAIAAAAiOjnJAAAABmJLR0QA/wD/AP+gvaeTAAAgAElEQVR4nO2deXyM9/bHP7Nkl0giTSKTBCmCIL8mllTsxL6EW6qIohpr0Wr1tm657QulrQpuadyr5drVGolSWktFhQiCWFoimUxkIYkkE5OZzJzfH9+IXGSZ5ZlJ+L5fXl5Pkuc55xs+8zzf53zP9xwREYHDMTViSw+A82LChcURBC4sjiBwYXEEgQuLIwhcWBxB4MLiCAIXFkcQuLA4gsCFxREELiyOIHBhcQSBC4sjCFxYHEHgwuIIAhcWRxC4sDiCwIXFE…	6.0	0.6023451685905457	4.0426411628723145	4.539242267608643	0	4	431.081888116	0.2631578947368421	-2.75	176.08821314771072	1	1	2	1	0	2	2	0	0	8	1	5
469	C1ccccc(Cl)c1NC(=O)c1cnc(Nc2cccc(NCOCn3ccnc3)n2)s1	19.003275740429142	1	0.3333333333333333	<img data-content="rdkit/molecule" src="data:image/png;base64,iVBORw0KGgoAAAANSUhEUgAAAMgAAADICAIAAAAiOjnJAAAABmJLR0QA/wD/AP+gvaeTAAAXMElEQVR4nO3deVRV5foH8O85zCIikzKJMgmaXgd0eQuHFLiOOORC7abenAqHnILALkamqHhbiYgVtVblUCrdFOnqTylEU8wJFWJQ4YhSAiKizHDgnOf3x+aalcAZeCWvz2exXEd493720e/Z+93vfvdGRkRgrL3JO3oD2P8mDhYTgoPFhOBgMSE4WEwIDhYTgoPFhOBgMSE4WEwIDhYTgoPFhOBgMSE4WEwIDhYTgoPFhOBgMSE4WEwIDhYTgoPFhOBgMSE4W…	6.0	0.7681315541267395	3.6084370613098145	2.5131702423095703	0	4	469.10877156000004	0.14285714285714285	-3.4699999999999998	193.06673165362622	1	0	1	1	0	3	3	0	0	9	3	9
470	C1ccccc(Cl)c1NC(=O)c1cnc(Nc2cccc(OC#Cn3ccnc3)n2)s1	19.463661896565554	1	0.3333333333333333	<img data-content="rdkit/molecule" src="data:image/png;base64,iVBORw0KGgoAAAANSUhEUgAAAMgAAADICAIAAAAiOjnJAAAABmJLR0QA/wD/AP+gvaeTAAAYnUlEQVR4nO3daVQUV9oH8H/RTUMDCrghxri/cUQWYzRGMCrE0aNxC4qJo2Yzh4jruASiEdwSY2RGxS3BZEaTqMcBBRdcEAUVNwREHQWjY4wi4obKItBA9/N+KCW4AL1dQH1+xw+It+pW2/+urrpbSUQExszNorYPgL2YOFhMCA4WE4KDxYTgYDEhOFhMCA4WE4KDxYTgYDEhOFhMCA4WE4KDxYTgYDEhOFhMCA4WE4KDxYTgYDEhOFhMCA4WE4KDxYTgYDEhO…	6.0	0.6381628513336182	3.995589017868042	2.9884705543518066	0	4	450.0665724000001	0.047619047619047616	-3.8699999999999997	186.51609486187746	1	0	1	1	0	3	3	0	0	8	2	5
471	C1ccccc(Cl)c1NC(=O)c1cnc(Nc2cccc(NC#Cn3ccnc3)n2)s1	19.46916128270157	1	0.3333333333333333	<img data-content="rdkit/molecule" src="data:image/png;base64,iVBORw0KGgoAAAANSUhEUgAAAMgAAADICAIAAAAiOjnJAAAABmJLR0QA/wD/AP+gvaeTAAAZMklEQVR4nO3de1yUVf4H8M8ww8AACihKmKmov1yRm4ap4KqQK6/U1Egs10u29cLwkuvlJasJXspydddrptjuqqW+XBDwToiCiikISLoKppkZIqCCMnIbYOb7++MxwgswtwNo3/fLP8jOec4Z58Mzz5znnPPIiAiMmZtFc3eAPZ84WEwIDhYTgoPFhOBgMSE4WEwIDhYTgoPFhOBgMSE4WEwIDhYTgoPFhOBgMSE4WEwIDhYTgoPFhOBgMSE4WEwIDhYTgoPFh…	6.0	0.5206761956214905	2.3366942405700684	2.8997416496276855	0	4	449.0825568120001	0.047619047619047616	-3.8699999999999997	186.95241181597862	1	0	1	1	0	3	3	0	0	8	3	5
472	CN(C)C(Oc1ccc2c(c1)C(=N)C(=O)c1c(F)cc1)c(C(N)=O)C2=O	16.739147586642602	1	1.0	<img data-content="rdkit/molecule" src="data:image/png;base64,iVBORw0KGgoAAAANSUhEUgAAAMgAAADICAIAAAAiOjnJAAAABmJLR0QA/wD/AP+gvaeTAAAfT0lEQVR4nO2deVxUZfv/P2eGYd9xAVQUUcRENIlcCU3LFDRL0axMM3J5NBV7itRXUi/7msujUJn7kppLpvkTccUd068I4i4qoCiLCLKLDMtcvz9umnhAYWbOOTL2vd8v/5iDc677HvjMvVz3dV1HICJwOFKjaOwOcP6ZcGFxZIELiyMLXFgcWeDC4sgCFxZHFriwOLLAhcWRBS4sjixwYXFkgQuLIwtcWBxZ4MLiyAIXFkcWuLA4ssCFxZEFLiyOLHBhcWSBC…	6.0	0.7681315541267395	3.6084370613098145	2.5131702423095703	0	4	357.11248421199997	0.2222222222222222	-3.13	147.9685624198746	1	2	3	1	1	0	1	2	2	6	2	5
473	Cc1ccc(NC(=O)c2cccc(C(F)(F)F)c2)cc1-c1ccc2nc(O)ncc2c1	5.62629527734385	5	0.03597122302158273	<img data-content="rdkit/molecule" src="data:image/png;base64,iVBORw0KGgoAAAANSUhEUgAAAMgAAADICAIAAAAiOjnJAAAABmJLR0QA/wD/AP+gvaeTAAAWlElEQVR4nO2de1RU5drAnwGGu9zhIIqoIGial7wklpaiqWWdFLV1XIuS1oJOWkCZYd9ahbaOSQs539gxE12n1XDUOvhpSpYWCIKWoKNpKiBE3AS5yH2GO/N8f7y4G0DGueyXGfX5/aXD3s+8+53f3u87s59nvxJEBIIQGwtTN4B4OCGxCC6QWAQXSCyCCyQWwQUSi+ACiUVwgcQiuEBiEVwgsQgukFgEF0gsggskFsEFEovgAolFcIHEIrhAYhFcILEILpBYB…	6.0	0.6381628513336182	3.995589017868042	2.9884705543518066	0	4	423.119461412	0.08695652173913043	-3.9399999999999995	174.76360261306957	0	0	0	1	3	1	4	0	0	4	2	3
474	Cc1ccc(NC(=O)c2cccc(C(F)(F)F)c2)cc1-c1ccc2oc(O)nc2c1	6.019172577829017	3	0.02158273381294964	<img data-content="rdkit/molecule" src="data:image/png;base64,iVBORw0KGgoAAAANSUhEUgAAAMgAAADICAIAAAAiOjnJAAAABmJLR0QA/wD/AP+gvaeTAAAY9ElEQVR4nO2de1yUVfrAnxluA8jNC4KIGF4iDS9Z2GqpGW03bHMRI/1Ru2Wj/fLHlqbTxaRyzdEkwU1t3G62lUJ3Mitpk9VFUwHvIKDcVe4MtwGGmXl+fxx8mwYY5/IeBvL5fvxjHN5zOMN833PO+77Pc44EEYEgxEbq6AYQv09ILIILJBbBBRKL4AKJRXCBxCK4QGIRXCCxCC6QWAQXSCyCCyQWwQUSi+ACiUVwgcQiuEBiEVwgsQgukFgEF0gsggskFsEFE…	6.0	0.5206761956214905	2.3366942405700684	2.8997416496276855	0	4	412.103477	0.09090909090909091	-3.8099999999999996	168.3382838961999	0	0	0	1	3	1	4	0	0	4	2	3
475	Cc1ccc(NC(=O)c2cccc(C(F)(F)F)c2)cc1-c1ccc2oc(N)nc2c1	6.053598726675911	3	0.02158273381294964	<img data-content="rdkit/molecule" src="data:image/png;base64,iVBORw0KGgoAAAANSUhEUgAAAMgAAADICAIAAAAiOjnJAAAABmJLR0QA/wD/AP+gvaeTAAAZDElEQVR4nO2de1yUVfrAn2FuwAAiXriJQF5AZU3FXJG8lKBr8jGzxbVaTLMmS6Q0c3JT8FNroWsba6WL7LYLm/pb0lo1yyQv4QUvBAQKchUQucltlGGYGWbO74+jbyNymct7ZLDn+/EPmXnfhzPDd845877Pc46AEAIIwjd2fd0A5OEExUKYgGIhTECxECagWAgTUCyECSgWwgQUC2ECioUwAcVCmIBiIUxAsRAmoFgIE1AshAkoFsIEFAthAoqFMAHFQpiAY…	6.0	0.5932312607765198	3.250153064727783	2.6802754402160645	0	4	411.119461412	0.09090909090909091	-3.8099999999999996	168.8839408410166	0	0	0	1	3	1	4	0	0	4	2	3
476	Cc1ccc(NS(=O)c2cccc(C(F)(F)F)c2)cc1-c1ccc2nc(O)cnc2c1	6.445903110614777	1	0.007194244604316547	<img data-content="rdkit/molecule" src="data:image/png;base64,iVBORw0KGgoAAAANSUhEUgAAAMgAAADICAIAAAAiOjnJAAAABmJLR0QA/wD/AP+gvaeTAAAXMUlEQVR4nO2de1RU5drAnxkYbsptuKgk3kAxNS+Jpna8JJqZ1skbrfOdRYnfUU+aYKFRZ60iy1Z8C+0bPWViK1dY6lkUpXxeKBQCLUUHrwEKIsLI/S4zDDKX5/vjxd0IiszMfplRn99fumfvZ56957f3fod5nv1KEBEIQmyktk6AeDQhsQgukFgEF0gsggskFsEFEovgAolFcIHEIrhAYhFcILEILpBYBBdILIILJBbBBRKL4AKJRXCBxCK4QGIRXCCxCC6QW…	6.0	0.6353150606155396	4.542409420013428	3.856266498565674	0	4	443.09153241200005	0.09090909090909091	-3.46	177.7467701128336	0	0	0	0	3	1	4	1	0	4	2	4
477	Cc1ccc(NC(=O)c2cccc(C(F)(F)F)c2)cc1-c1ccc2oc(=O)oc2c1	6.616939867807483	10	0.07194244604316546	<img data-content="rdkit/molecule" src="data:image/png;base64,iVBORw0KGgoAAAANSUhEUgAAAMgAAADICAIAAAAiOjnJAAAABmJLR0QA/wD/AP+gvaeTAAAY/0lEQVR4nO2de1RTV/bHdxLCOygIVQShltIK+GgBX7UWH8yjFquiWJ0OTKvLOB3X4HuYKVZbnWq0Y0uZ/jpiHS2tqw9tfeC0q7PwRbWKDxiRhwiiJUAQEATkDcn+/XE0TSHG3OQeAnV/Vv+g8Z6dk9zvPWffm/PdR4KIQBBiI7V1B4hfJiQsggskLIILJCyCCyQsggskLIILJCyCCyQsggskLIILJCyCCyQsggskLIILJCyCCyQsggskLIILJCyCCyQsggskL…	6.0	0.6326626539230347	4.30823278427124	4.065316200256348	0	4	413.0874925879999	0.09090909090909091	-3.8099999999999996	167.2907410871102	0	0	0	1	3	1	4	0	0	4	1	3
478	Cc1ccc(NC(=O)c2cccc(C(F)(F)F)c2)cc1-c1ccc2c(CO)noc2c1	6.648940423012427	1	0.007194244604316547	<img data-content="rdkit/molecule" src="data:image/png;base64,iVBORw0KGgoAAAANSUhEUgAAAMgAAADICAIAAAAiOjnJAAAABmJLR0QA/wD/AP+gvaeTAAAXH0lEQVR4nO2deVjTR/rA34RDCMqNCCj6KFal1GrRVkUFxYuKu60u2i1ld3+tgtpin4prbPWBx65HrOtK3dVKtQrq6i71qlrFBSkVT4RajnDLEQREAS1yBsj7+2M0pQqYa0iU9/OHjyHfmQzhk5nJd953RoCIQBC6RqjvBhAvJiQWwQUSi+ACiUVwgcQiuEBiEVwgsQgukFgEF0gsggskFsEFEovgAolFcIHEIrhAYhFcILEILpBYBBdILIILJBbBBRKL4AKJR…	6.0	0.7615569829940796	4.9540581703186035	3.8529934883117676	0	4	426.119127064	0.13043478260869565	-3.6499999999999995	174.6545823163658	0	0	0	1	3	1	4	0	0	4	2	4
479	Cc1ccc(NC(=O)c2cccc(C(F)(F)F)c2)cc1-c1ccc2cc(O)ncc2c1	6.656331074896679	10	0.07194244604316546	<img data-content="rdkit/molecule" src="data:image/png;base64,iVBORw0KGgoAAAANSUhEUgAAAMgAAADICAIAAAAiOjnJAAAABmJLR0QA/wD/AP+gvaeTAAAWG0lEQVR4nO2de1RUVdvAnwEGGEAQBEIEL4mMpql5Sywtb2n3FLWVa1Hiu6AvLbHIsHctQ1uvScuoscxXdNVqSK0ofZUsLQiUNBEH00xAyLgJcpEBZIb7zPP9sfU03Ma5nM2M+vz+0uGcZ/bZ8ztn75nzPGdLEBEIQmwcbN0A4s6ExCK4QGIRXCCxCC6QWAQXSCyCCyQWwQUSi+ACiUVwgcQiuEBiEVwgsQgukFgEF0gsggskFsEFEovgAolFcIHEIrhAYhFcI…	6.0	0.7718672752380371	2.951596736907959	1.9355297088623047	0	4	422.124212444	0.08333333333333333	-3.869999999999999	175.54395463212302	0	0	0	1	3	1	4	0	0	3	2	3
480	Cc1ccc(NC(=O)c2cccc(C(F)(F)F)c2)cc1-c1ccc2cc(N)ncc2c1	6.843022645879407	7	0.050359712230215826	<img data-content="rdkit/molecule" src="data:image/png;base64,iVBORw0KGgoAAAANSUhEUgAAAMgAAADICAIAAAAiOjnJAAAABmJLR0QA/wD/AP+gvaeTAAAVyUlEQVR4nO2de1RUVdvAn5mBGRlABhESBK+YmJoFKCp5wztNVq8Ls1ZQWZGrFF1Foust0d5XHb7MZmVpY60K+1bZ2PvZGnLVG0KRpcllAhJ0vKFyUQcYbg4gMLO/PzYeJpRxLmczIz6/v3DmnGf22f5mn33OPM/ZAkIIIAjfCF3dAGRggmIhTECxECagWAgTUCyECSgWwgQUC2ECioUwAcVCmIBiIUxAsRAmoFgIE1AshAkoFsIEFAthAoqFMAHFQpiAYiFMQ…	6.0	0.6233620047569275	2.5254108905792236	2.9978814125061035	0	4	421.14019685600005	0.08333333333333333	-3.869999999999999	176.08961157693975	0	0	0	1	3	1	4	0	0	3	2	3
481	Cc1ccc(NC(=O)c2cccc(C(F)(F)F)c2)cc1-c1ccc2cc(N)cn2c1	6.887816080258951	1	0.007194244604316547	<img data-content="rdkit/molecule" src="data:image/png;base64,iVBORw0KGgoAAAANSUhEUgAAAMgAAADICAIAAAAiOjnJAAAABmJLR0QA/wD/AP+gvaeTAAAZBUlEQVR4nO2de1yUVfrAn4GB4S5MyjUExQsi6w1rIZbQQs2VT14Kw1W23H7NWhKlrU6tAX52tw1dK9bK/Yz8tl+QWlJUmuaFEAUVTQJEEBGHiyI3QUAZhplhOL8/jr0Rcpl55z0y6PP9C2be95kzM98558w7z3OOiBACCCI0FsPdAOT+BMVCmIBiIUxAsRAmoFgIE1AshAkoFsIEFAthAoqFMAHFQpiAYiFMQLEQJqBYCBNQLIQJKBbCBBQLYQKKhTABxUKYg…	6.0	0.7111964821815491	3.2414402961730957	3.97843599319458	0	4	409.14019685600005	0.08695652173913043	-3.7399999999999993	170.30645945947043	0	0	0	1	2	2	4	0	0	3	2	3
482	Cc1ccc(NC(=O)c2cccc(C(F)(F)F)c2)cc1-c1ccc2c(CO)coc2c1	7.517713876776407	1	0.007194244604316547	<img data-content="rdkit/molecule" src="data:image/png;base64,iVBORw0KGgoAAAANSUhEUgAAAMgAAADICAIAAAAiOjnJAAAABmJLR0QA/wD/AP+gvaeTAAAXHklEQVR4nO2deVTUR7aAbzeLLLKDCCh6FKMgEBWToGhAccPgTGIGTUJ4M2+iEGPUM+rYmmRgdNS0cZigMy5EkwA6+g6JSzRRGdQQcUWIEWh2AQFZFNCw09B93x8lHQYBeyu6I/c7OTksvyqK9uuqoureKgEiAkFoG6GuG0A8m5BYBBdILIILJBbBBRKL4AKJRXCBxCK4QGIRXCCxCC6QWAQXSCyCCyQWwQUSi+ACiUVwgcQiuEBiEVwgsQgukFgEF0gsggskF…	6.0	0.6235840320587158	3.603734254837036	4.478009223937988	0	4	425.12387809599994	0.125	-3.579999999999999	175.48357802965	0	0	0	1	3	1	4	0	0	3	2	4
483	Cc1ccc(NC(=O)c2cccc(C(F)(F)F)c2)cc1-c1ccc2oc(=O)cc2s1	7.732994946236625	2	0.014388489208633094	<img data-content="rdkit/molecule" src="data:image/png;base64,iVBORw0KGgoAAAANSUhEUgAAAMgAAADICAIAAAAiOjnJAAAABmJLR0QA/wD/AP+gvaeTAAAZhklEQVR4nO2da1hTV7rH3+wQ7qAgVFGERymtAmorKFrb4oXpTC3WKYrV04HH6jGdPp1RvHQyU1ptbavR3igzp2OsY0vr6UVrVZj26Ry0SrUWFaggIHJTbkFAwqVcAiF7nQ+r7slwidnJXgTK+/uEca83K9n/rPVmZf3fJSOEAIJIDWfvDiC/TFBYCBNQWAgTUFgIE1BYCBNQWAgTUFgIE1BYCBNQWAgTUFgIE1BYCBNQWAgTUFgIE1BYCBNQWAgTUFgIE1BYC…	6.0	0.5919488668441772	3.050396203994751	3.4142303466796875	0	4	429.064648968	0.09090909090909091	-3.3899999999999992	172.49122964790928	0	2	2	1	2	0	2	0	0	4	1	3
484	Cc1ccc(NC(=O)c2cccc(C(F)(F)F)c2)cc1-c1ccc2c(CO)nc2c1	9.10466345291785	5	0.03597122302158273	<img data-content="rdkit/molecule" src="data:image/png;base64,iVBORw0KGgoAAAANSUhEUgAAAMgAAADICAIAAAAiOjnJAAAABmJLR0QA/wD/AP+gvaeTAAAWwklEQVR4nO2de1STR9rAn0DQKJGbICAiWm8Vq2y9IZW1KijVE1d0i7VWqu1+otUttm7d2H7rpovlNLj2HNYeq0Hcnlha+6FUSRfE0hYr3rAIVlsUCgIuBAn3gAKBZL4/hr5GwJjbhKjP7w+PCXknk+T3zjvvzPPM8AghgCDWxmGgK4A8nqBYCBNQLIQJKBbCBBQLYQKKhTABxUKYgGIhTECxECagWAgTUCyECSgWwgQUC2ECioUwAcVCmIBiIUxAsRAmoFgIE…	6.0	0.5938795208930969	3.06732439994812	3.3017210960388184	0	4	410.124212444	0.13043478260869565	-3.4499999999999993	170.2620176805655	0	1	1	1	3	0	3	0	0	3	2	4
485	Cc1ccc(NC(=O)c2cccc(C(F)(F)F)c2)cc1-c1ccc2oc(N)noc2c1	9.906788906289856	1	0.007194244604316547	<img data-content="rdkit/molecule" src="data:image/png;base64,iVBORw0KGgoAAAANSUhEUgAAAMgAAADICAIAAAAiOjnJAAAABmJLR0QA/wD/AP+gvaeTAAAWKElEQVR4nO2de1RTV7rAvyRAJLyCCBUKPtFSsbUFBIVRLD5aadqZrl6s0yWuuVpxllPRZRmpbQW0y5pevTatVhvb1dW0s6wDTjsLanunCOOjU0ZeA1Ro41uBKAGCBMI72fePDccUJeZxNon4/f5CcvJln+OPfXbO+b7zCQghgCB8I3T2AJCxCYqFMAHFQpiAYiFMQLEQJqBYCBNQLIQJKBbCBBQLYQKKhTABxUKYgGIhTECxECagWAgTUCyECSgWwgQUC2ECi…	6.0	0.6131902933120728	3.54607892036438	3.7456345558166504	0	4	427.114376032	0.09090909090909091	-4.01	174.62386146947736	0	1	1	1	3	0	3	0	0	5	2	3
486	Cc1ccc(NC(=O)c2cccc(C(F)(F)F)c2)cc1-c1ccc2oc(=O)c2c1	10.008807820227497	3	0.02158273381294964	<img data-content="rdkit/molecule" src="data:image/png;base64,iVBORw0KGgoAAAANSUhEUgAAAMgAAADICAIAAAAiOjnJAAAABmJLR0QA/wD/AP+gvaeTAAAawElEQVR4nO2deVyTx9bHTxICKGuxIKIWsW4V0FbUiktrXWq1oF4/4nVpPi3tFa9+fKPV9uNVW3PV3ordjC3aertg1GqLIIoiFVxwBw0oKC5UQKwEENlFkkBy3j9G8+YFDMmTZ1jn+1cSnufMhPll5pmZc84IEBEYDL4RtnYFGB0TJiwGFZiwGFRgwmJQgQmLQQUmLAYVmLAYVGDCYlCBCYtBBSYsBhWYsBhUYMJiUIEJi0EFJiwGFZiwGFRgwmJQgQmLQQUmL…	6.0	0.6023451685905457	4.0426411628723145	4.539242267608643	0	4	397.09257796799994	0.09090909090909091	-3.6099999999999994	163.4825866576634	0	1	1	1	3	0	3	0	0	3	1	3
487	Cc1ccc(NC(=O)c2cccc(C(F)(F)F)c2)cc1-c1ccc2c(=O)ncc2c1	10.017899158573606	18	0.12949640287769784	<img data-content="rdkit/molecule" src="data:image/png;base64,iVBORw0KGgoAAAANSUhEUgAAAMgAAADICAIAAAAiOjnJAAAABmJLR0QA/wD/AP+gvaeTAAAYCklEQVR4nO2de1RTV9bAdxKevhVB0VZFLY5KFURRBGutsFoZXNVR0aXSVltZjI5onXHArmrEWhsHpzCu+kCrDlh1hlatCj7Q8QmIDiAi0g80CKhoeIRXgLzP98ex15RHDElOCOP+Lf6AkLtzEn6cc+65e9/DI4QAgpgbfmc3APnfBMVCmIBiIUxAsRAmoFgIE1AshAkoFsIEFAthAoqFMAHFQpiAYiFMQLEQJqBYCBNQLIQJKBbCBBQLYQKKhTABxUKYgGIhT…	6.0	0.5665995478630066	4.200035572052002	5.049812316894531	0	4	408.10856238	0.08695652173913043	-3.7399999999999993	169.62930602841325	0	1	1	2	3	0	3	0	0	2	1	3
488	Cc1ccc(NC(=O)c2cccc(C(F)(F)F)c2)cc1-c1ccc2cc(=O)nc2c1	10.235848722959943	4	0.02877697841726619	<img data-content="rdkit/molecule" src="data:image/png;base64,iVBORw0KGgoAAAANSUhEUgAAAMgAAADICAIAAAAiOjnJAAAABmJLR0QA/wD/AP+gvaeTAAAZdElEQVR4nO2deVQUV/bHb3ezbwqCiguOQzAKLlFwiSZBEzKeGLcgOJoJnGQ8tvHkDO7pmeCASxI7mkkIk5+KGiOJPzNiNApmTn5BE0iM4gIjCoIoGLZGQJFFoKHpur8/Xqz0sDRd3VU0hPs5/gFtvVuvu768d6v6fe+TISIQhNjIrd0B4rcJCYuQBBIWIQkkLEISSFiEJJCwCEkgYRGSQMIiJIGERUgCCYuQBBIWIQkkLEISSFiEJJCwCEkgYRGSQMIiJIGER…	6.0	0.6833102107048035	3.3402700424194336	2.29580020904541	0	4	408.10856238	0.08695652173913043	-3.7399999999999993	168.93970299622896	0	1	1	2	3	0	3	0	0	2	1	3
489	Cc1ccc(NC(=O)c2cccc(C(F)(F)F)c2)cc1-c1ccc2nc(=O)nc2c1	10.305740952593467	1	0.007194244604316547	<img data-content="rdkit/molecule" src="data:image/png;base64,iVBORw0KGgoAAAANSUhEUgAAAMgAAADICAIAAAAiOjnJAAAABmJLR0QA/wD/AP+gvaeTAAAZfElEQVR4nO2da1iTV7bHVxLuNwVBRRTGoVgFL1Xw0toWL3Q8tVpbFEfPFJ62PsZe5sG7nClWrVpN7Q3pnI6gtaX1dEasVqGd55yiLbRW8QIjCoIgWG5BQBFQIBDyrvNha5rhEvIm7yZQ1u/pB0z3XtnJ+8/eK2/2f20ZIgJBSI3c2gMgfpuQsAgukLAILpCwCC6QsAgukLAILpCwCC6QsAgukLAILpCwCC6QsAgukLAILpCwCC6QsAgukLAILpCwCC6QsAguk…	6.0	0.5846726894378662	2.3127503395080566	2.5719876289367676	0	4	409.103811348	0.09090909090909091	-3.8099999999999996	168.1596863998767	0	1	1	3	3	0	3	0	0	2	1	3
490	Cc1ccc(NC(=O)c2cccc(C(F)(F)F)c2)cc1-c1ccc2cc(=O)cc2c1	10.352107722343844	35	0.2517985611510791	<img data-content="rdkit/molecule" src="data:image/png;base64,iVBORw0KGgoAAAANSUhEUgAAAMgAAADICAIAAAAiOjnJAAAABmJLR0QA/wD/AP+gvaeTAAAZMElEQVR4nO2de1SU1frHn5lhuIMOgoooLCVNAbUE7xVanOPK8BJKR38Jx46LKVfnoKKdWSdK1Eon7RRx+pljZlIuO0KZgp3VL7xRpniBvIAiAsZtUJARUGBgmHf//tj5nonLMO/MuxmI5/MXju9+Zs+8X/Z+3s3+PltCCAEEERupvTuA/D5BYSFMQGEhTEBhIUxAYSFMQGEhTEBhIUxAYSFMQGEhTEBhIUxAYSFMQGEhTEBhIUxAYSFMQGEhTEBhIUxAYSFMQ…	6.0	0.7006848454475403	3.4873580932617188	0.06260207295417786	0	4	407.11331341199997	0.08333333333333333	-3.669999999999999	169.7197195925812	1	0	1	1	3	0	3	0	0	2	1	3
491	Cc1ccc(NC(=O)c2cccc(C(F)(F)F)c2)cc1-c1ccc2nc(=O)cc2c1	10.544255651907095	18	0.12949640287769784	<img data-content="rdkit/molecule" src="data:image/png;base64,iVBORw0KGgoAAAANSUhEUgAAAMgAAADICAIAAAAiOjnJAAAABmJLR0QA/wD/AP+gvaeTAAAZQElEQVR4nO2deVRT177Hf0kIMygIKqKwkDoxSBWcqi0O3OvTYr1F8eq7hWXrIm1fu3Bss26p1Vpbo52Q3uczaK20rt4rDlWwd71XnGit4gB1QhEByxQUNAIKBELOfn/sem4uhJCTnE2g/D5/YTz7d3Zyvtnnd3b297clhBBAELGR2rsDyO8TFBbCBBQWwgQUFsIEFBbCBBQWwgQUFsIEFBbCBBQWwgQUFsIEFBbCBBQWwgQUFsIEFBbCBBQWwgQUFsIEFBbCB…	6.0	0.7057361006736755	3.5003273487091064	0.134263277053833	0	4	408.10856238	0.08695652173913043	-3.7399999999999993	168.93970299622896	0	1	1	2	3	0	3	0	0	2	1	3
492	Cc1ccc(NC(=O)c2cccc(C(F)(F)F)c2)cc1-c1ccc2oc(O)ncc2s1	13.011141943155147	1	0.007194244604316547	<img data-content="rdkit/molecule" src="data:image/png;base64,iVBORw0KGgoAAAANSUhEUgAAAMgAAADICAIAAAAiOjnJAAAABmJLR0QA/wD/AP+gvaeTAAAWi0lEQVR4nO2deVBUV9bATwPN0sjWIIMExAUBo1ETl2gcTdxiTEwmipIaq0hkqiATnYATYzBTlYCpLKQYZtBxjEslFSg1Gfx0FHU0gYCgGUUbdwFBZRNkX7vZmu7z/XHxDZtNL+/SjZ7fX9q8d/q8179+93b3Oe9KEBEIQmyszJ0A8XhCYhFcILEILpBYBBdILIILJBbBBRKL4AKJRXCBxCK4QGIRXCCxCC6QWAQXSCyCCyQWwQUSi+ACiUVwgcQiuEBiEVwgs…	6.0	0.730265200138092	3.505357503890991	0.43485504388809204	0	4	444.07554799999997	0.09090909090909091	-3.4599999999999995	179.1916490512746	0	2	2	1	2	0	2	0	0	4	2	3
493	C1cccc(NC(=O)c2cccc(C(F)(F)F)c2)cc1-c1ccc2cc(O)ncc2c1	17.964222495335495	1	0.007194244604316547	<img data-content="rdkit/molecule" src="data:image/png;base64,iVBORw0KGgoAAAANSUhEUgAAAMgAAADICAIAAAAiOjnJAAAABmJLR0QA/wD/AP+gvaeTAAAboklEQVR4nO2deVhTV9rA33BDwr7JTnFfMIja0bqBLSiPVg0utShasdZv6mgr6lg/sD7jE5enY9Bq06rT4oxWyvhJsVUbF1Rci4qAtWqBsSqIWkCWBAiEEJLc8/1x6p0UIUJyryZwfn/whMvNm5vwyznnnnve9/IQQkAgsI3dyz4AQteEiEXgBCIWgROIWAROIGIROIGIReAEIhaBE4hYBE4gYhE4gYhF4AQiFoETiFgETiBiETiBiEXgBCIWgROIWAROIGIRO…	6.0	0.8079125285148621	4.066099166870117	1.682989239692688	0	4	422.124212444	0.08333333333333333	-3.869999999999999	175.60187286235663	1	0	1	1	2	1	3	0	0	3	2	3
494	C1cccc(NC(=O)c2cccc(C(F)(F)F)c2)cc1-c1ccc2nc(O)ncc2c1	18.205588684465393	1	0.007194244604316547	<img data-content="rdkit/molecule" src="data:image/png;base64,iVBORw0KGgoAAAANSUhEUgAAAMgAAADICAIAAAAiOjnJAAAABmJLR0QA/wD/AP+gvaeTAAAb1ElEQVR4nO2deVgT19rA35CQEHaQnbpvGERtsYqCFZBHq4JLLe5YS1uutnW51g+stz5xeXoNWm2u2tvifbRSrlfEVmlcUHEtKgLWqgXqBm4FZUkIgQAhyZzvj1OnKUKEZEYTOL8/eMJk8mYm+eVsc847HIQQEAhMY/OyD4DQOSFiEViBiEVgBSIWgRWIWARWIGIRWIGIRWAFIhaBFYhYBFYgYhFYgYhFYAUiFoEViFgEViBiEViBiEVgBSIWgRWIWARWIGIRW…	6.0	0.7762625813484192	3.6865575313568115	0.9497437477111816	0	4	423.119461412	0.08695652173913043	-3.9399999999999995	174.82152084330318	1	0	1	1	2	1	3	0	0	4	2	3
495	C1cccc(NC(=O)c2cccc(C(F)(F)F)c2)cc1-c1ccc2oc(=O)c2c1	19.32011820936419	1	0.007194244604316547	<img data-content="rdkit/molecule" src="data:image/png;base64,iVBORw0KGgoAAAANSUhEUgAAAMgAAADICAIAAAAiOjnJAAAABmJLR0QA/wD/AP+gvaeTAAAaoklEQVR4nO2de1gTV9rA38mNEOROVVzB+6VAvOGFymq1otVCbVViixWvbVorou6jT75tt426rfBYS+PatVK1Ndp6QVYqKFZZr6gLVSoKiCsVqKIoKEgggYQk5/vj1NkUFBMypxA4v78wybwzY34558yZ9z3DIISAQuEaXlsfAKVjQsWiEIGKRSECFYtCBCoWhQhULAoRqFgUIlCxKESgYlGIQMWiEIGKRSECFYtCBCoWhQhULAoRqFgUIlCxKESgYlGIQMWiE…	6.0	0.7074674367904663	3.9341297149658203	1.026384711265564	0	4	397.09257796799994	0.09090909090909091	-3.6099999999999994	163.54050488789701	1	1	2	1	2	0	2	0	0	3	1	3
496	C1cccc(NC(=O)c2cccc(C(F)(F)F)c2)cc1-c1ccc2nc(N)ccc2c1	21.316767858047527	1	0.007194244604316547	<img data-content="rdkit/molecule" src="data:image/png;base64,iVBORw0KGgoAAAANSUhEUgAAAMgAAADICAIAAAAiOjnJAAAABmJLR0QA/wD/AP+gvaeTAAAbQ0lEQVR4nO2deVhTV9rA3yyQGHYEJIBoilIBsbZQBXEXK1ZwacVWLW11OtE6DrbTKrY6Hz7TpzZqnY/ppmi3qKWjM7UYVBypCLJUB1SqiB0WEZVFlsiWQEKS8/1x9H4ZxADJuTXA+f3BE3Jz35zL8+Occ997Fg5CCCgU0nAfdwEogxMqFoUVqFgUVqBiUViBikVhBSoWhRWoWBRWoGJRWIGKRWEFKhaFFahYFFagYlFYgYpFYQUqFoUVqFgUVqBiUViBikVhB…	6.0	0.7494236826896667	3.300513744354248	3.771430492401123	0	4	421.14019685600005	0.08333333333333333	-3.869999999999999	176.14752980717336	1	0	1	1	2	1	3	0	0	3	2	3
497	C1cccc(NC(=O)c2cccc(C(F)(F)F)c2)cc1-c1ccc2cc(=O)cc2c1	21.821936015302352	3	0.02158273381294964	<img data-content="rdkit/molecule" src="data:image/png;base64,iVBORw0KGgoAAAANSUhEUgAAAMgAAADICAIAAAAiOjnJAAAABmJLR0QA/wD/AP+gvaeTAAAaDklEQVR4nO2da1hU19WA1xkYGIarAgJeAIkX4i0Q0WDQgjolxupnU6FeaT9jpSFRjFYda56KkdROn9aWpDEWjRENUQNqEOOHCqJCVTCIl2pVboIKCCIDODD32d+PnUwnIJeBs3WA9f6C4bBmz8w7e++zz1r7cIQQQBC+EbzoBiB9ExQLYQKKhTABxUKYgGIhTECxECagWAgTUCyECSgWwgQUC2ECioUwAcVCmIBiIUxAsRAmoFgIE1AshAkoFsIEFAthAoqFM…	6.0	0.6044013500213623	2.952697992324829	2.73563814163208	0	4	407.11331341199997	0.08333333333333333	-3.669999999999999	169.77763782281482	2	0	2	1	2	0	2	0	0	2	1	3
498	C1cccc(NC(=O)c2cccc(C(F)(F)F)c2)cc1-c1ccc2nc(=O)cc2c1	22.590733399943748	1	0.007194244604316547	<img data-content="rdkit/molecule" src="data:image/png;base64,iVBORw0KGgoAAAANSUhEUgAAAMgAAADICAIAAAAiOjnJAAAABmJLR0QA/wD/AP+gvaeTAAAaNklEQVR4nO2deVxTV9qA34SEhLCKIOAGUhfEDSp1QwfUDLWOttPRjKJm5rOOWFpFbdVY5zdixXHym44ztFNr0c9PtNZacMVaFRBERkWLuIxWZVFQAVEkgIHseb8/jk1TUNZ7NMB5/oJwee+9yZNzzj33fc/lISIwGFzDf9kHwOicMLEYVGBiMajAxGJQgYnFoAITi0EFJhaDCkwsBhWYWAwqMLEYVGBiMajAxGJQgYnFoAITi0EFJhaDCkwsBhWYWAwqMLEYV…	6.0	0.6044013500213623	2.952697992324829	2.73563814163208	0	4	408.10856238	0.08695652173913043	-3.7399999999999993	168.99762122646257	1	1	2	2	2	0	2	0	0	2	1	3
499	Cc1ccc(C(=O)Oc2cccc(C(F)(F)F)c2)cc1-c1ccc2nc(N)ncc2c1	5.716825699473126	2	0.05405405405405406	<img data-content="rdkit/molecule" src="data:image/png;base64,iVBORw0KGgoAAAANSUhEUgAAAMgAAADICAIAAAAiOjnJAAAABmJLR0QA/wD/AP+gvaeTAAAViklEQVR4nO2df1RUZfrAn5lhmOGXMvwIfwCh6bjiUqaJqYgZnk3ROqtpW57A9FukJZNZ1h7P7hlbT4W7uRKRC1l75NQuR6hNKbUNwzyla4qgYiAcRfkhIsIAo4DAzDzfP97p7iwDw/y4LzPI8/nDMwz3PvPc62fe+3Lv+7yvBBGBIMRG6u4EiLsTEovgAolFcIHEIrhAYhFcILEILpBYBBdILIILJBbBBRKL4AKJRXCBxCK4QGIRXCCxCC6QWAQXSCyCCyQWw…	6.0	0.6381628513336182	3.995589017868042	2.9884705543518066	0	4	423.1194614120001	0.08695652173913043	-3.9399999999999995	174.8729426037851	0	0	0	0	3	1	4	0	0	5	1	3
500	Cc1ccc(C(=O)Nc2cccc(C(F)(F)F)c2)cc1-c1ccc2oc(N)nc2c1	6.000621878801304	1	0.02702702702702703	<img data-content="rdkit/molecule" src="data:image/png;base64,iVBORw0KGgoAAAANSUhEUgAAAMgAAADICAIAAAAiOjnJAAAABmJLR0QA/wD/AP+gvaeTAAAYMUlEQVR4nO2de1hUx9nA311gF2ER5SoKaFQwYsUoiIp3xVgVG9uKTWnQWCNG7UONUlGTiDZewKSWXGVtiDW95MmSfLU2xNoVFI0aDBAFFIQIiNxErsJyWXZ3vj9GT9YVYffsGWDx/T3+IWfPeXdYfjszZ868MyJCCCCI0Ij7ugDIwATFQpiAYiFMQLEQJqBYCBNQLIQJKBbCBBQLYQKKhTABxUKYgGIhTECxECagWAgTUCyECSgWwgQUC2ECioUwAcVCmIBiI…	6.0	0.5206761956214905	2.3366942405700684	2.8997416496276855	0	4	411.119461412	0.09090909090909091	-3.8099999999999996	168.8839408410166	0	0	0	1	3	1	4	0	0	4	2	3
501	Cc1ccc(C(=O)Oc2cccc(C(F)(F)F)c2)cc1-c1ccc2oc(N)nc2c1	6.27540715084879	1	0.02702702702702703	<img data-content="rdkit/molecule" src="data:image/png;base64,iVBORw0KGgoAAAANSUhEUgAAAMgAAADICAIAAAAiOjnJAAAABmJLR0QA/wD/AP+gvaeTAAAYDUlEQVR4nO2da1RTV9qA3wRIEKIoV1FAq4IVR6xyUfGuWKeKU2dGHIdVtI4Ktc5i/Cr9qE4rOvUCtsvB1lbilDp2ptPV0H7jOKXWFUHRqkWBKqAgVEDkJnKTcA1J9vdj62mMCMnJ2UDwfZY/5OScN5vwZF/O2e/eIkIIIIjQiPu7AMjgBMVCmIBiIUxAsRAmoFgIE1AshAkoFsIEFAthAoqFMAHFQpiAYiFMQLEQJqBYCBNQLIQJKBbCBBQLYQKKhTABxUKYg…	6.0	0.5932312607765198	3.250153064727783	2.6802754402160645	0	4	412.10347700000005	0.09090909090909091	-3.8099999999999996	168.44762388691544	0	0	0	0	3	1	4	0	0	5	1	3
502	Cc1ccc(C(=O)Nc2cccc(C(F)(F)F)c2)cc1-c1ccc2nc(N)ccc2c1	6.5415479732834605	1	0.02702702702702703	<img data-content="rdkit/molecule" src="data:image/png;base64,iVBORw0KGgoAAAANSUhEUgAAAMgAAADICAIAAAAiOjnJAAAABmJLR0QA/wD/AP+gvaeTAAAVFklEQVR4nO2de1RU5drAnxkuAwM4cgmRi5ooat5AAo3yrFI0L5SZ+q3QMDsqpiYfnlVpfitxndSDJzXCLxNjndWoHY38NFHMBC9RZipoanJRkqsICIgotwHm+f54dTdnBoa57JcZ9Pn90SJm73fe/frbez/s/TzvK0FEIAixkVq6A8TjCYlFcIHEIrhAYhFcILEILpBYBBdILIILJBbBBRKL4AKJRXCBxCK4QGIRXCCxCC6QWAQXSCyCCyQWwQUSi+ACiUVwg…	6.0	0.6353150606155396	4.542409420013428	3.856266498565674	0	4	421.14019685600005	0.08333333333333333	-3.869999999999999	176.08961157693975	0	0	0	1	3	1	4	0	0	3	2	3
503	Cc1ccc(C(=O)Nc2cccc(C(F)(F)F)c2)cc1-c1ccc2oc(N)cc2c1	6.790958007470429	1	0.02702702702702703	<img data-content="rdkit/molecule" src="data:image/png;base64,iVBORw0KGgoAAAANSUhEUgAAAMgAAADICAIAAAAiOjnJAAAABmJLR0QA/wD/AP+gvaeTAAAX/ElEQVR4nO2da1hTV9aAVyIkXAIoIIhysSo4YsUqiErrDbGOSqedmdLpxwxaW42tzsPYljHWtqIzXsB2HFptIT6lM3ae+fo0tN9Yp1SdiIpWrTZQBRWUAorcRK5CuIQk+/ux7Zk0cklOzgaC6/0FyTkri/Bm731O9tpbRAgBBBEa8WAngAxPUCyECSgWwgQUC2ECioUwAcVCmIBiIUxAsRAmoFgIE1AshAkoFsIEFAthAoqFMAHFQpiAYiFMQLEQJqBYCBNQL…	6.0	0.6326626539230347	4.30823278427124	4.065316200256348	0	4	410.124212444	0.08695652173913043	-3.7399999999999993	169.6642928600701	0	0	0	1	3	1	4	0	0	3	2	3
504	Cc1ccc(C(=O)Nc2cccc(C(F)(F)F)c2)cc1-c1ccc2cc(N)ncc2c1	6.8071905283892225	3	0.08108108108108109	<img data-content="rdkit/molecule" src="data:image/png;base64,iVBORw0KGgoAAAANSUhEUgAAAMgAAADICAIAAAAiOjnJAAAABmJLR0QA/wD/AP+gvaeTAAAVJklEQVR4nO2dfVRU1drAn5lhGEBUPkNFEL/GxChKxVTEDFcqau+LX5mJZR8kXRk/yrzLVWtstfRO30Tkhey6ZGWygrwqKnrDsG5pRoApBsFSjA8REQYYQARm5nn/2HSal4FhZpjNDPr8/nDBcM4z+2x/s88z5+znbBEiAkHYGrG9G0DcnZBYBBdILIILJBbBBRKL4AKJRXCBxCK4QGIRXCCxCC6QWAQXSCyCCyQWwQUSi+ACiUVwgcQiuEBiEVwgsQgukFgEF…	6.0	0.7615569829940796	4.9540581703186035	3.8529934883117676	0	4	421.14019685600005	0.08333333333333333	-3.869999999999999	176.08961157693975	0	0	0	1	3	1	4	0	0	3	2	3
505	Cc1ccc(C(=O)Oc2cccc(C(F)(F)F)c2)cc1-c1ccc2cc(N)ncc2c1	7.078557128056714	2	0.05405405405405406	<img data-content="rdkit/molecule" src="data:image/png;base64,iVBORw0KGgoAAAANSUhEUgAAAMgAAADICAIAAAAiOjnJAAAABmJLR0QA/wD/AP+gvaeTAAAVA0lEQVR4nO2de1BT19bAVxJCAFF5FhVBfMWKxdqq+EKswrSKtvP56sMKrX4tlVZjtVrvOL0THcf7xba2SKkXqu3I9MEU2qtixd5isU7VWkVQsVAYRQFFRAgQQQSSrO+PTc/NJRCSkE0SWb8/nBjPWdln+8s+K+fsdbYIEYEgbI3Y3g0gHk5ILIILJBbBBRKL4AKJRXCBxCK4QGIRXCCxCC6QWAQXSCyCCyQWwQUSi+ACiUVwgcQiuEBiEVwgsQgukFgEF0gsg…	6.0	0.7718672752380371	2.951596736907959	1.9355297088623047	0	4	422.1242124440001	0.08333333333333333	-3.869999999999999	175.65329462283856	0	0	0	0	3	1	4	0	0	4	1	3
506	Cc1ccc(C(=O)Nc2cccc(C(F)(F)F)c2)cc1-c1ccc2cc(O)nc2s1	7.118435100092226	1	0.02702702702702703	<img data-content="rdkit/molecule" src="data:image/png;base64,iVBORw0KGgoAAAANSUhEUgAAAMgAAADICAIAAAAiOjnJAAAABmJLR0QA/wD/AP+gvaeTAAAZQklEQVR4nO2de1hU1frH3z3MDMNNQNTxApiKIGBooKKJ4jHMUjLLsEQt/XUko8LykqmnMI+XebqcyEs5PqZ5vJRY55wsrIRK8XJQR+QqilcQELkJMwIzMDPr98eyOTwIOrNnL4bB9/P0xzjs9c67m++stfbe67tejhACCCI0IlsngHRNUFgIE1BYCBNQWAgTUFgIE1BYCBNQWAgTUFgIE1BYCBNQWAgTUFgIE1BYCBNQWAgTUFgIE1BYCBNQWAgTUFgIE1BYC…	6.0	0.6233620047569275	2.5254108905792236	2.9978814125061035	0	4	428.08063338000005	0.09090909090909091	-3.3899999999999992	173.53877245699897	0	2	2	1	2	0	2	0	0	4	2	3
507	Cc1ccc(C(=O)Oc2cccc(C(F)(F)F)c2)cc1-c1ccc2nc(O)ccc2c1	7.146497802811602	1	0.02702702702702703	<img data-content="rdkit/molecule" src="data:image/png;base64,iVBORw0KGgoAAAANSUhEUgAAAMgAAADICAIAAAAiOjnJAAAABmJLR0QA/wD/AP+gvaeTAAAVT0lEQVR4nO2de1RTV7rAvyQQIEQBQUBARaSCFVEcpSoq1cVyOpbWti6kHYvPwVXn3qFdS4Wx0y7GpXWwXjW263qro9bosnLRW1us1ZZaUOoLiOILVF6CyEvQAEkIj2TfP7YeUx4hj7Mh4Pf7g5UVcr7sc/I7e++cfN/ZAkIIIAjfCPu7AcjgBMVCmIBiIUxAsRAmoFgIE1AshAkoFsIEFAthAoqFMAHFQpiAYiFMQLEQJqBYCBNQLIQJKBbCBBQLYQKKhTABx…	6.0	0.7111964821815491	3.2414402961730957	3.97843599319458	0	4	423.108228032	0.08333333333333333	-3.869999999999999	175.10763767802186	0	0	0	0	3	1	4	0	0	4	1	3
508	Cc1ccc(C(=O)Nc2cccc(C(F)(F)F)c2)cc1-c1csc2nc(N)cc2c1	7.903902716893932	1	0.02702702702702703	<img data-content="rdkit/molecule" src="data:image/png;base64,iVBORw0KGgoAAAANSUhEUgAAAMgAAADICAIAAAAiOjnJAAAABmJLR0QA/wD/AP+gvaeTAAAYx0lEQVR4nO2de1iT1/3Av4mQcAmCgIAWQUuhk1asoqh03hDrg9jVbqVPR0fVzsZW9zDXUtPa/kS3alFbx6qtxkfW2T1bH2O7WVcvbcRrtXUGVFC5iVzkjiRyCYGQ5Pz+OPYdjTGEN+8Rgt/PX5Lk/eZL/HDOeU/O9xwRIQQQRGjEA50AMjRBsRAmoFgIE1AshAkoFsIEFAthAoqFMAHFQpiAYiFMQLEQJqBYCBNQLIQJKBbCBBQLYQKKhTABxUKYgGIhTECxE…	6.0	0.6235840320587158	3.603734254837036	4.478009223937988	0	4	427.0966177920001	0.09090909090909091	-3.3899999999999992	174.08442940181567	0	2	2	1	2	0	2	0	0	4	2	3
509	Cc1ccc(C(=O)Nc2cccc(C(F)(F)F)c2)cc1-c1ccc2oc(N)noc2c1	9.846897653697981	1	0.02702702702702703	<img data-content="rdkit/molecule" src="data:image/png;base64,iVBORw0KGgoAAAANSUhEUgAAAMgAAADICAIAAAAiOjnJAAAABmJLR0QA/wD/AP+gvaeTAAAV20lEQVR4nO2de1hUZf7AvzMDw4Cg3LxwFU1xxSjzgmKIq7ilSP1+lritj1BqS9rmpKbVw5MPWk/+pttGSi5o7RNddINclRRLDCvDNQRMMQhWUa4awnATkMvM9/fHO52dZWCcy3mZQb+fP3iGwznfec/hM+9555zv97wSRASCEBuprRtA3JmQWAQXSCyCCyQWwQUSi+ACiUVwgcQiuEBiEVwgsQgukFgEF0gsggskFsEFEovgAolFcIHEIrhAYhFcILEILpBYB…	6.0	0.5919488668441772	3.050396203994751	3.4142303466796875	0	4	427.114376032	0.09090909090909091	-4.01	174.62386146947736	0	1	1	1	3	0	3	0	0	5	2	3
510	Cc1ccc(C(=O)Nc2cccc(C(F)(F)F)c2)cc1-c1ccc2oc(=O)c2c1	9.993485088262384	3	0.08108108108108109	<img data-content="rdkit/molecule" src="data:image/png;base64,iVBORw0KGgoAAAANSUhEUgAAAMgAAADICAIAAAAiOjnJAAAABmJLR0QA/wD/AP+gvaeTAAAaQ0lEQVR4nO2deViTV/bHT0JYFGWxsrkUYca6IC7ghlsXrFagdtQyKjV1LXZcUu3jT+w4NdaZtrTaNtP26ajT2kbUZ4raCnWrTlvROlCIIovgBohFDEsQgkASktzfH1fTFDAmb95LWM7nL3h533NveL85dzv3XAEhBBCEb4SOrgDSNUFhIUxAYSFMQGEhTEBhIUxAYSFMQGEhTEBhIUxAYSFMQGEhTEBhIUxAYSFMQGEhTEBhIUxAYSFMQGEhTEBhIUxAYSFMQ…	6.0	0.5938795208930969	3.06732439994812	3.3017210960388184	0	4	397.09257796799994	0.09090909090909091	-3.6099999999999994	163.4825866576634	0	1	1	1	3	0	3	0	0	3	1	3
511	Cc1ccc(C(=O)Oc2cccc(C(F)(F)F)c2)cc1-c1ccc2oc(=O)c2c1	10.191834080171033	2	0.05405405405405406	<img data-content="rdkit/molecule" src="data:image/png;base64,iVBORw0KGgoAAAANSUhEUgAAAMgAAADICAIAAAAiOjnJAAAABmJLR0QA/wD/AP+gvaeTAAAaK0lEQVR4nO2deVyTV9bHTwIIighY2VSKOLVqcQVFcOuC1Spqq5YRralrsa9Lqn19i77ONOpMW1ptm7F+ZtRprRHlM4PaUVqX6ttWtBSEKLK7IFsRwxKWIBBCkvv+cTVNAWPy5LmE5Xz/gofnOfeG55dzt3PuFRBCAEH4RmjrCiDdExQWwgQUFsIEFBbCBBQWwgQUFsIEFBbCBBQWwgQUFsIEFBbCBBQWwgQUFsIEFBbCBBQWwgQUFsIEFBbCBBQWwgQUFsIEF…	6.0	0.6131902933120728	3.54607892036438	3.7456345558166504	0	4	398.076593556	0.09090909090909091	-3.6099999999999994	163.04626970356225	0	1	1	0	3	0	3	0	0	4	0	3
512	Cc1ccc(C(=O)Nc2cccc(C(F)(F)F)c2)cc1-c1ccc2nc(=O)nc2c1	10.22188120351119	1	0.02702702702702703	<img data-content="rdkit/molecule" src="data:image/png;base64,iVBORw0KGgoAAAANSUhEUgAAAMgAAADICAIAAAAiOjnJAAAABmJLR0QA/wD/AP+gvaeTAAAZi0lEQVR4nO2deVxTV9rHn4QsLFFkEWVTq1gXBBTFl/YVl0/FrdSlFmttsVX6UlsrzjjV1LaacVpral1AZ9C02oo6dorMp4raGcWt+kqt4sKiIgiICEUQZAuShOS8fxy9bwYwJOEeA/h8P/3Dwj1PzuX+7nPOvTm/8wgIIYAgfCO0dQeQrgkKC2ECCgthAgoLYQIKC2ECCgthAgoLYQIKC2ECCgthAgoLYQIKC2ECCgthAgoLYQIKC2ECCgthAgoLYQIKC2ECC…	6.0	0.6023451685905457	4.0426411628723145	4.539242267608643	0	4	409.103811348	0.09090909090909091	-3.8099999999999996	168.1596863998767	0	1	1	3	3	0	3	0	0	2	1	3
513	Cc1ccc(C(=O)Oc2cccc(C(F)(F)F)c2)cc1-c1ccc2cc(=O)cc2c1	10.261711638903817	1	0.02702702702702703	<img data-content="rdkit/molecule" src="data:image/png;base64,iVBORw0KGgoAAAANSUhEUgAAAMgAAADICAIAAAAiOjnJAAAABmJLR0QA/wD/AP+gvaeTAAAZQ0lEQVR4nO2de1RTV/bHd0ISHkaRR1FeagGLL0ARXbY/KXUVrA9GbZXWdonTaptq7eCMU01tq6mdtqYPLZSOmo5WqU5dpc6oiI6Kr+poW4paQa2AgIhY5BEDEggJyfn9cepdGcBwE+4xgPvzF5B79j2X+737nHuy99kiQgggiNCInd0BpHeCwkKYgMJCmIDCQpiAwkKYgMJCmIDCQpiAwkKYgMJCmIDCQpiAwkKYgMJCmIDCQpiAwkKYgMJCmIDCQpiAwkKYg…	6.0	0.5665995478630066	4.200035572052002	5.049812316894531	0	4	408.097329	0.08333333333333333	-3.669999999999999	169.28340263848003	1	0	1	0	3	0	3	0	0	3	0	3
514	Cc1ccc(C(=O)Nc2cccc(C(F)(F)F)c2)cc1-c1ccc2cc(=O)cc2c1	10.266938579412548	2	0.05405405405405406	<img data-content="rdkit/molecule" src="data:image/png;base64,iVBORw0KGgoAAAANSUhEUgAAAMgAAADICAIAAAAiOjnJAAAABmJLR0QA/wD/AP+gvaeTAAAZhUlEQVR4nO2deVyTV9bHT0IStriwFGVTC1hXRFF8bV8V/RSsC+NSi7UdcVptU1tbnHGqqe1o6kxbU+sCZUZNR6uIUz9FZ6qInSpupR+ttbgBWgEBEbHIEtkCJCG57x+3Pp+8gOFJeK4BPN+/1Dz35D4+v+fcJefcIyKEAIIIjdjRHUB6JigshAkoLIQJKCyECSgshAkoLIQJKCyECSgshAkoLIQJKCyECSgshAkoLIQJKCyECSgshAkoLIQJKCyECSgshAkoL…	6.0	0.6833102107048035	3.3402700424194336	2.29580020904541	0	4	407.11331341199997	0.08333333333333333	-3.669999999999999	169.7197195925812	1	0	1	1	3	0	3	0	0	2	1	3
515	Cc1ccc(C(=O)Nc2cccc(C(F)(F)F)c2)cc1-c1ccc2oc(N)coc2c1	10.364409942310456	1	0.02702702702702703	<img data-content="rdkit/molecule" src="data:image/png;base64,iVBORw0KGgoAAAANSUhEUgAAAMgAAADICAIAAAAiOjnJAAAABmJLR0QA/wD/AP+gvaeTAAAVTUlEQVR4nO2de1hU1drA3xmYGUBg5BIgFzU10CwFES3KHlMkL/TZzfOkHiwPhrfk09PF8nsSnkzDkxnpScV8ztOoHc3M0qQbeAkrU0FTU0BJriJ3ELkOsN/vj4W7iYFhLnsxg76/P3zGmb3fWXvz22ut2Xu9a8kQEQhCauTWLgBxZ0JiEVwgsQgukFgEF0gsggskFsEFEovgAolFcIHEIrhAYhFcILEILpBYBBdILIILJBbBBRKL4AKJRXCBxCK4QGIRXCCxC…	6.0	0.5846726894378662	2.3127503395080566	2.5719876289367676	0	4	426.119127064	0.08695652173913043	-3.9399999999999995	175.44983956635159	0	1	1	1	3	0	3	0	0	4	2	3
516	Cc1ccc(C(=O)Oc2cccc(C(F)(F)F)c2)cc1-c1ccc2oc(N)coc2c1	10.414546839324872	1	0.02702702702702703	<img data-content="rdkit/molecule" src="data:image/png;base64,iVBORw0KGgoAAAANSUhEUgAAAMgAAADICAIAAAAiOjnJAAAABmJLR0QA/wD/AP+gvaeTAAAVMElEQVR4nO2daVQU17aAdzd0t4DQCASQQY0DaIwKImpIzDKKxoE8M+hdUS8ao8Ep8swyicNbEW7UG7xRQ/RFxbjusjW5+ozROJuAE4kxKmrUyKBEmURmEGVqofb7cbDS0tD0UIdudH8/XG131e5TxVfnnK46+xwZIgJBSI3c2gUgnkxILIILJBbBBRKL4AKJRXCBxCK4QGIRXCCxCC6QWAQXSCyCCyQWwQUSi+ACiUVwgcQiuEBiEVwgsQgukFgEF0gsggskF…	6.0	0.7006848454475403	3.4873580932617188	0.06260207295417786	0	4	427.103142652	0.08695652173913043	-3.9399999999999995	175.01352261225043	0	1	1	0	3	0	3	0	0	5	1	3
517	Cc1ccc(C(=O)Oc2cccc(C(F)(F)F)c2)cc1-c1ccc2nc(=O)cc2c1	10.420735815032643	1	0.02702702702702703	<img data-content="rdkit/molecule" src="data:image/png;base64,iVBORw0KGgoAAAANSUhEUgAAAMgAAADICAIAAAAiOjnJAAAABmJLR0QA/wD/AP+gvaeTAAAZKUlEQVR4nO2deVhTV9rA34QsLFFkEWVTC1hUNkX0sf2k6FOwaqnWWlrbKU7VTqq1gzOOmtpaM3bRaKuF2lHT0VaqY6foTBWXKeLuaKviBmoRBETEIkgMSBASkvP9cfQ+GZaQhHsM4Pv7C+HeNyfmd99z7s15zxEQQgBB+Ebo6AYg3RMUC2ECioUwAcVCmIBiIUxAsRAmoFgIE1AshAkoFsIEFAthAoqFMAHFQpiAYiFMQLEQJqBYCBNQLIQJKBbCBBQLYQKKh…	6.0	0.7057361006736755	3.5003273487091064	0.134263277053833	0	4	409.092577968	0.08695652173913043	-3.7399999999999993	168.5033860421278	0	1	1	1	3	0	3	0	0	3	0	3
518	Cc1ccc(C(=O)Nc2cccc(C(F)(F)F)c2)cc1-c1ccc2nc(=O)cc2c1	10.46473900690201	1	0.02702702702702703	<img data-content="rdkit/molecule" src="data:image/png;base64,iVBORw0KGgoAAAANSUhEUgAAAMgAAADICAIAAAAiOjnJAAAABmJLR0QA/wD/AP+gvaeTAAAZbUlEQVR4nO2deVxTV9rHnxuysMSFRZRNLWBdAFEUX9tXXD4F60Kt1kGtLU6rfVNbW5xxqqldzNjN1LpAnUHT0VbUsVN0poraGcWt+pG64AZoEQRExCJIZJckJOf94+j9ZABDEu4xgM/3LyD3PHku93efc+655zkPRwgBBBEakaMdQLomKCyECSgshAkoLIQJKCyECSgshAkoLIQJKCyECSgshAkoLIQJKCyECSgshAkoLIQJKCyECSgshAkoLIQJKCyECSgsh…	6.0	0.730265200138092	3.505357503890991	0.43485504388809204	0	4	408.10856238	0.08695652173913043	-3.7399999999999993	168.93970299622896	0	1	1	2	3	0	3	0	0	2	1	3
519	C1cccc(C(=O)Nc2cccc(C(F)(F)F)c2)cc1-c1ccc2oc(=O)oc2c1	20.488466742934865	1	0.02702702702702703	<img data-content="rdkit/molecule" src="data:image/png;base64,iVBORw0KGgoAAAANSUhEUgAAAMgAAADICAIAAAAiOjnJAAAABmJLR0QA/wD/AP+gvaeTAAAaFUlEQVR4nO2deViU1f7Av7MygIBsAlcERBFDTYlMSTBQwm3CX65ZIi6JNxe09DZRJN2rPkFebbKeEk2J63IR7Jq4heOOEG5o8SAJkgubNggIA8wMw5zfH0cnQmR9Tw7w/Tz8ATPv+33PO/PhnPOelUcIAQThGv6zTgDSPUGxECagWAgTUCyECSgWwgQUC2ECioUwAcVCmIBiIUxAsRAmoFgIE1AshAkoFsIEFAthAoqFMAHFQpiAYiFMQLEQJqBYCBNQLIQJK…	6.0	0.8079125285148621	4.066099166870117	1.682989239692688	0	4	413.0874925879999	0.09090909090909091	-3.8099999999999996	167.34865931734385	1	0	1	1	2	1	3	0	0	4	1	3
520	C1cccc(C(=O)Nc2cccc(C(F)(F)F)c2)cc1-c1ccc2cc(O)ncc2c1	20.634401185332294	1	0.02702702702702703	<img data-content="rdkit/molecule" src="data:image/png;base64,iVBORw0KGgoAAAANSUhEUgAAAMgAAADICAIAAAAiOjnJAAAABmJLR0QA/wD/AP+gvaeTAAAblklEQVR4nO2deVxTV9qA3ywgJEEWEZBNRIdWVNyoS6EjKEVpsda2VFxwqRVpp5/TWjXdZnBqx0kLTpnWVuM4Uxmt2rigWAqagoqOC1JqFUVxQ2S3gIHs2/n+OHKLMsZAzhUw5/nDX8zy3nPDk3PP9p7LQQgBhUIabncXgPJ4QsWisAIVi8IKVCwKK1CxKKxAxaKwAhWLwgpULAorULEorEDForACFYvCClQsCitQsSisQMWisAIVi8IKVCwKK1CxKKxAxaKwA…	6.0	0.7762625813484192	3.6865575313568115	0.9497437477111816	0	4	422.124212444	0.08333333333333333	-3.869999999999999	175.60187286235666	1	0	1	1	2	1	3	0	0	3	2	3
521	C1cccc(C(=O)Nc2cccc(C(F)(F)F)c2)cc1-c1ccc2oc(=O)c2c1	21.137921218705646	2	0.05405405405405406	<img data-content="rdkit/molecule" src="data:image/png;base64,iVBORw0KGgoAAAANSUhEUgAAAMgAAADICAIAAAAiOjnJAAAABmJLR0QA/wD/AP+gvaeTAAAauElEQVR4nO2de1hTR9rA33OSQLiEm1dQi6BWCReLeKlC12rVlhVZXYSKCtr2MbZbBS3aPFUrdXsR3Vop7dOVrT4KrK1FK0rtup+g1SJFqVSRABZUECsoCCQEEpKQzPfHaBYRkYQzEnB+f/jgSc47c8iPmTmTd+YwCCGgULiG7e0KUPonVCwKEahYFCJQsShEoGJRiEDFohCBikUhAhWLQgQqFoUIVCwKEahYFCJQsShEoGJRiEDFohCBikUhAhWLQgQqFoUIV…	6.0	0.7074674367904663	3.9341297149658203	1.026384711265564	0	4	397.09257796799994	0.09090909090909091	-3.6099999999999994	163.54050488789704	1	1	2	1	2	0	2	0	0	3	1	3
522	C1cccc(C(=O)Nc2cccc(C(F)(F)F)c2)cc1-c1ccc2nc(N)ncc2c1	22.02397991361686	1	0.02702702702702703	<img data-content="rdkit/molecule" src="data:image/png;base64,iVBORw0KGgoAAAANSUhEUgAAAMgAAADICAIAAAAiOjnJAAAABmJLR0QA/wD/AP+gvaeTAAAb2klEQVR4nO2de1hTR9rA33PCJZIgIAKC4npBtN4VFRUUqWxRG215VpRV0W61VJbCqrs2uluLtfYr2mp9dK3GtrZs17UGFYvUW0CteIMqWgVUREFUMKIEyAUSksz3x2g2ixpCMqdymd8fPDE55z1zkp9z5syZeYdBCAGFQhr2ZReA0j6hYlE4gYpF4QQqFoUTqFgUTqBiUTiBikXhBCoWhROoWBROoGJROIGKReEEKhaFE6hYFE6gYlE4gYpF4QQqFoUTqFgUT…	6.0	0.7494236826896667	3.300513744354248	3.771430492401123	0	4	422.1354458240001	0.08695652173913043	-3.9399999999999995	175.3671777881199	1	0	1	1	2	1	3	0	0	4	2	3
523	C1cccc(C(=O)Nc2cccc(C(F)(F)F)c2)cc1-c1ccc2nc(=O)cc2c1	23.220701122650624	1	0.02702702702702703	<img data-content="rdkit/molecule" src="data:image/png;base64,iVBORw0KGgoAAAANSUhEUgAAAMgAAADICAIAAAAiOjnJAAAABmJLR0QA/wD/AP+gvaeTAAAaLUlEQVR4nO2de1iUVf7Av+/cGO5xE0wERAjDSyBeMKEVQTN/RK2Krq6Il8RNV7S0Rjc27LEeKVeb3EpJkVi1Vag18cLSKKUIoiLeIhWcREBABxkuM8PAXM7vj6OzhArDzHtygPN5/ANmXr7veWc+nvuFQQgBhcI2nKedAErfhIpFIQIVi0IEKhaFCFQsChGoWBQiULEoRKBiUYhAxaIQgYpFIQIVi0IEKhaFCFQsChGoWBQiULEoRKBiUYhAxaIQgYpFIQIVi…	6.0	0.6044013500213623	2.952697992324829	2.73563814163208	0	4	408.10856238	0.08695652173913043	-3.7399999999999993	168.9976212264626	1	1	2	2	2	0	2	0	0	2	1	3
524	C1cccc(C(=O)Oc2cccc(C(F)(F)F)c2)cc1-c1ccc2nc(=O)cc2c1	23.316517044730126	2	0.05405405405405406	<img data-content="rdkit/molecule" src="data:image/png;base64,iVBORw0KGgoAAAANSUhEUgAAAMgAAADICAIAAAAiOjnJAAAABmJLR0QA/wD/AP+gvaeTAAAaEklEQVR4nO2daVhTV/rA35uNsJdNUBEQQRTUgohihVYE1z+lMyoyOuJacZQBbbWNTpliH+0jlqnNOG2VFqSM2qnQGSsuPDRKaxFERdxKVZCKgIiChCUJIdv5fzg2pS4I5J4ayPk9fjDh8t5zkx9nXxiEEFAobMN53gmgDEyoWBQiULEoRKBiUYhAxaIQgYpFIQIVi0IEKhaFCFQsChGoWBQiULEoRKBiUYhAxaIQgYpFIQIVi0IEKhaFCFQsChGoWBQiULEoR…	6.0	0.6044013500213623	2.952697992324829	2.73563814163208	0	4	409.092577968	0.08695652173913043	-3.7399999999999993	168.56130427236144	1	1	2	1	2	0	2	0	0	3	0	3
525	Cc1ccc(C(=O)Oc2cccc(C(F)(C)F)c2C)cc1-c1ccc2nc(C)CC(=O)sc2c1	20.815132125170603	1	1.0	<img data-content="rdkit/molecule" src="data:image/png;base64,iVBORw0KGgoAAAANSUhEUgAAAMgAAADICAIAAAAiOjnJAAAABmJLR0QA/wD/AP+gvaeTAAAZWklEQVR4nO2dfVjT5frA7w0Yc2NTkBc1BUWSo6ipaAoKWqGSUlhBpw6HjmjNUg/mSwfrSlGxxDQvslJHluGllZCheDyek+J1zk9FEURQKRFBBIExeWe8Dbbn98ejkwCRbd/HbXJ/rv5g4/u9uTc/Pd+3574fHiEEEIRr+KZOAHkyQbEQJqBYCBNQLIQJKBbCBBQLYQKKhTABxUKYgGIhTECxECagWAgTUCyECSgWwgQUC2ECioUwAcVCmIBiIUxAsRAmoFgIE…	6.0	0.7681315541267395	3.6084370613098145	2.5131702423095703	0	4	479.136671036	0.2222222222222222	-3.319999999999999	200.6103321543375	0	1	1	0	3	0	3	0	0	5	0	4
526	Cc1nc(Nc2ncc(C(=O)Oc3c(C)cccc3Cl)s2)cc(N2CCNC(CO)C2)n1	6.4618069805713665	1	0.006896551724137931	<img data-content="rdkit/molecule" src="data:image/png;base64,iVBORw0KGgoAAAANSUhEUgAAAMgAAADICAIAAAAiOjnJAAAABmJLR0QA/wD/AP+gvaeTAAAgAElEQVR4nO2deVxTV9rHf5ewy74WlVpgXEHAtSq4dcFRsS7j3jJ16ThaFVvbATtOodqOiq0OtmqLU/sWFRdqrcsothQ3FKsSNYigKMEoogKySNgCyfP+cWOkVBFJbgLxfD/8cUnufZ4T8uOec557nudwRAQGQ9eYGLoBDOOECYshCExYDEFgwmIIAhMWQxCYsBiCwITFEAQmLIYgMGExBIEJiyEITFgMQWDCYggCExZDEJiwGILAhMUQBCYshiAwYTEEgQmLI…	6.0	0.7681315541267395	3.6084370613098145	2.5131702423095703	0	4	474.1240872760001	0.3333333333333333	-2.789999999999999	193.99072985256745	0	1	1	0	1	2	3	1	0	10	3	6
527	Cc1nc(Nc2ncc(C(=O)Oc3c(F)cccc3Cl)s2)cc(N2CCNC(CO)C2)n1	6.8288963849606175	1	0.006896551724137931	<img data-content="rdkit/molecule" src="data:image/png;base64,iVBORw0KGgoAAAANSUhEUgAAAMgAAADICAIAAAAiOjnJAAAABmJLR0QA/wD/AP+gvaeTAAAgAElEQVR4nO2deVxTZ9bHf5ewRvZVVFRgXEHAtSquXXBUrMu4V1qXjqO1orUdseMUWttRodVBq7Y41beoiFJrFUexZXBDsWqiggiKskQRlX0JW0hy3j8uRoqKQHIDiff74Y9Lcu85T8iP53nuuc85D0NE4OHRNAZt3QAe/YQXFg8n8MLi4QReWDycwAuLhxN4YfFwAi8sHk7ghcXDCbyweDiBFxYPJ/DC4uEEXlg8nMALi4cTeGHxcAIvLB5O4IXFwwm8sHg4g…	6.0	0.6381628513336182	3.995589017868042	2.9884705543518066	0	4	478.0990154000001	0.3	-2.859999999999999	191.79132314109708	0	1	1	0	1	2	3	1	0	10	3	6
528	Cc1nc(Nc2ncc(C(=O)Oc3c(C)cccc3Cl)s2)cc(N2CCNC(O)C2C)n1	6.914205589940393	2	0.013793103448275862	<img data-content="rdkit/molecule" src="data:image/png;base64,iVBORw0KGgoAAAANSUhEUgAAAMgAAADICAIAAAAiOjnJAAAABmJLR0QA/wD/AP+gvaeTAAAgAElEQVR4nO2deVzU5fbHPzPDsI2yyCIKLuDC5oLikrmlYWlquOFNU9E0y2tXb7dbmJZIbugVNbPFq1dT04xyCVdUkNBEBfqJshOYyCqKyDDIwDDn98cXR9IUGL7PgPq8X/wxDN/vOWfgw/M832c5R0JE4HDERtrUAXCeTbiwOEzgwuIwgQuLwwQuLA4TuLA4TODC4jCBC4vDBC4sDhO4sDhM4MLiMIELi8MELiwOE7iwOEzgwuIwgQuLwwQuLA4TuLA4TODC4…	6.0	0.5206761956214905	2.3366942405700684	2.8997416496276855	0	4	474.1240872760001	0.3333333333333333	-2.789999999999999	193.99072985256745	0	1	1	0	1	2	3	2	0	10	3	5
529	Cc1nc(Nc2ncc(C(=O)Nc3c(C)cccc3Cl)s2)cc(N2CCNC(=O)C2)n1	7.0054376723276555	11	0.07586206896551724	<img data-content="rdkit/molecule" src="data:image/png;base64,iVBORw0KGgoAAAANSUhEUgAAAMgAAADICAIAAAAiOjnJAAAABmJLR0QA/wD/AP+gvaeTAAAgAElEQVR4nO2de1xU1fr/PzPDKAIqICogclWMxIQUzCOGt/SnkSVJaoJ6zPBWVOpxPH0zwq9f41SmpqLWsSNYeE3zktpBSUUxFOSigKgMdxCF4SIgwzDz/P5Y40iKyGX2IMN+v/hjM3vv53nmxYe111p7Pc8SEBF4eLSNsL0D4NFPeGHxcAIvLB5O4IXFwwm8sHg4gRcWDyfwwuLhBF5YPJzAC4uHE3hh8XACLyweTuCFxcMJvLB4OIEXFg8n8MLi4QReWDycw…	6.0	0.5932312607765198	3.250153064727783	2.6802754402160645	0	4	457.10877156000004	0.25	-3.2399999999999993	187.42939304011975	0	1	1	2	1	2	3	0	0	8	3	5
530	Cc1nc(Nc2ncc(C(=O)Nc3c(C)cccc3Cl)s2)cc(N2CCOC(=O)C2)n1	7.034084537948764	1	0.006896551724137931	<img data-content="rdkit/molecule" src="data:image/png;base64,iVBORw0KGgoAAAANSUhEUgAAAMgAAADICAIAAAAiOjnJAAAABmJLR0QA/wD/AP+gvaeTAAAgAElEQVR4nO2daVgUV/b/v90szSoIiiII0mjcEAyKypCMmGDcMP+YiBqFSdSAMVE06kj0iYP5jRqME2UmRoNRB2JcgiFmMK64xBjjBggKCqKNiqDsILJ0093n/6KwQQRlqWqguZ+nX3R3VZ1zWr7euvfWPeeKiAgMBt+I2zoAhm7ChMUQBCYshiAwYTEEgQmLIQhMWAxBYMJiCAITFkMQmLAYgsCExRAEJiyGIDBhMQSBCYshCExYDEFgwmIIAhMWQxCYsBiCw…	6.0	0.6353150606155396	4.542409420013428	3.856266498565674	0	4	458.092787148	0.25	-3.2399999999999993	186.9930760860186	0	1	1	1	1	2	3	0	0	9	2	5
531	Cc1nc(Nc2ncc(C(=O)Nc3c(C)cccc3Cl)s2)cc(N2CCNC(=O)C2O)n1	7.054894295825207	1	0.006896551724137931	<img data-content="rdkit/molecule" src="data:image/png;base64,iVBORw0KGgoAAAANSUhEUgAAAMgAAADICAIAAAAiOjnJAAAABmJLR0QA/wD/AP+gvaeTAAAgAElEQVR4nO2deVyU1f7HPzPDKgrIJoKJ4MIAKu5ec0tF04rABX+5omV21dJbXS+mKZqa6HXB0mvu5ZZ5XZLEHXILNKAryk5AIqsoIsMgMwzz/f3x4ESZAsNzBtTzfvHHwzDP95yBN+c5z3nO+R4JEYHDERtpY1eA83zCxeIwgYvFYQIXi8MELhaHCVwsDhO4WBwmcLE4TOBicZjAxeIwgYvFYQIXi8MELhaHCVwsDhO4WBwmcLE4TOBicZjAxeIwgYvFYQIXi…	6.0	0.6326626539230347	4.30823278427124	4.065316200256348	0	4	473.10368618	0.25	-3.2799999999999994	192.22362679231574	0	1	1	2	1	2	3	1	0	9	4	5
532	Cc1nc(Nc2ncc(C(=O)Nc3c(C)cccc3Cl)s2)cc(N2CCNC(C)C2C)n1	7.068758059752219	1	0.006896551724137931	<img data-content="rdkit/molecule" src="data:image/png;base64,iVBORw0KGgoAAAANSUhEUgAAAMgAAADICAIAAAAiOjnJAAAABmJLR0QA/wD/AP+gvaeTAAAgAElEQVR4nO2deVzU1frHPzPDPsoqiOIGLmwuuP9MzTTsakXggqWpaJpl3vR2q6tpSqYmmltl10zTXDNLLRR3cE1UoAvJboAiqxggwyADwzy/Pw5OpCkwfM+Aet4v/hiG7/d5noEP55zvOed5joyIIBBIjbyxAxA8nghhCbgghCXgghCWgAtCWAIuCGEJuCCEJeCCEJaAC0JYAi4IYQm4IIQl4IIQloALQlgCLghhCbgghCXgghCWgAtCWAIuCGEJuCCEJeCCE…	6.0	0.7615569829940796	4.9540581703186035	3.8529934883117676	0	4	471.16080713200006	0.36363636363636365	-2.749999999999999	195.9977551688692	0	1	1	1	1	2	3	2	0	8	3	5
533	Cc1nc(Nc2ncc(C(=O)Oc3c(C)cccc3Cl)s2)cc(N2CCNC(=O)c2)n1	7.24868062261429	1	0.006896551724137931	<img data-content="rdkit/molecule" src="data:image/png;base64,iVBORw0KGgoAAAANSUhEUgAAAMgAAADICAIAAAAiOjnJAAAABmJLR0QA/wD/AP+gvaeTAAAgAElEQVR4nO2de1xUVff/PzPDeAFUUFRA5KoYiQkpmKnhLfnpQ/ZI4CVBfczwVlRqjk/fjOjxazyVqamolX0FC01NTEsrlFQURUEuCqjIcAdR7gIyDDPr98ceJ1JELnNmYDjvF38Mc85Za50XH/bZe5+91hYQEXh4NI1Q1wHw6Ce8sHg4gRcWDyfwwuLhBF5YPJzAC4uHE3hh8XACLyweTuCFxcMJvLB4OIEXFg8n8MLi4QReWDycwAuLhxN4YfFwAi8sHk7gh…	6.0	0.7718672752380371	2.951596736907959	1.9355297088623047	0	4	458.0927871480001	0.25	-3.2399999999999993	186.9930760860186	0	1	1	1	1	2	3	0	0	9	2	5
534	Cc1nc(Nc2ncc(C(=O)Oc3c(C)cccc3Cl)s2)cc(N2CCNC(=O)C2)n1	7.24868062261429	77	0.5310344827586206	<img data-content="rdkit/molecule" src="data:image/png;base64,iVBORw0KGgoAAAANSUhEUgAAAMgAAADICAIAAAAiOjnJAAAABmJLR0QA/wD/AP+gvaeTAAAgAElEQVR4nO2de1xUVff/PzPDeAFUUFRA5KoYiQkpmKnhLfnpQ/ZI4CVBfczwVlRqjk/fjOjxazyVqamolX0FC01NTEsrlFQURUEuCqjIcAdR7gIyDDPr98ceJ1JELnNmYDjvF38Mc85Za50XH/bZe5+91hYQEXh4NI1Q1wHw6Ce8sHg4gRcWDyfwwuLhBF5YPJzAC4uHE3hh8XACLyweTuCFxcMJvLB4OIEXFg8n8MLi4QReWDycwAuLhxN4YfFwAi8sHk7gh…	6.0	0.6233620047569275	2.5254108905792236	2.9978814125061035	0	4	458.0927871480001	0.25	-3.2399999999999993	186.9930760860186	0	1	1	1	1	2	3	0	0	9	2	5
535	Cc1nc(Nc2ccc(C(=O)Nc3c(C)cccc3Cl)s2)cc(N2CCNC(=O)C2)n1	7.457549177078342	2	0.013793103448275862	<img data-content="rdkit/molecule" src="data:image/png;base64,iVBORw0KGgoAAAANSUhEUgAAAMgAAADICAIAAAAiOjnJAAAABmJLR0QA/wD/AP+gvaeTAAAgAElEQVR4nO2de1xU1frGnxmG4S6KiIiKgndRUDALMbBEDSVPpRxv4a0k80KWx9DoSGVHyTQhC8NSIo/6i7wcUSvCLEuFdEZSAtEE5KoCAoLcZph5f38sHBFRucweYFzfD3/MMHu/a214Zu2111rvs0REBA5H24jbugIc/YQLiyMIXFgcQeDC4ggCFxZHELiwOILAhcURBC4sjiBwYXEEgQuLIwhcWBxB4MLiCAIXFkcQuLA4gsCFxREELiyOIHBhcQSBC4sjC…	6.0	0.7111964821815491	3.2414402961730957	3.97843599319458	0	4	456.1135225920001	0.23809523809523808	-3.17	188.2097450591732	0	1	1	2	1	2	3	0	0	7	3	5
536	Cc1nc(Nc2ccc(C(=O)Oc3c(C)cccc3Cl)s2)cc(N2CCNC(O)C2C)n1	7.459386171059002	1	0.006896551724137931	<img data-content="rdkit/molecule" src="data:image/png;base64,iVBORw0KGgoAAAANSUhEUgAAAMgAAADICAIAAAAiOjnJAAAABmJLR0QA/wD/AP+gvaeTAAAf5ElEQVR4nO2dd1yT1/rAnySssBRRQRFUhkRErxatA0e1KJRi/Tiwel1VS8RRveKsvVWvVsVR9VqtRX8ObGt7cWApTiwORK2CYIVAkGUREEGUDSHJ8/vj0EhRRpL3BNDz/fgHJnnPeYAv5z3vGc/hISIwGFzDb+4AGG8mTCwGFZhYDCowsRhUYGIxqMDEYlCBicWgAhOLQQUmFoMKTCwGFZhYDCowsRhUYGIxqMDEYlCBicWgAhOLQQUmFoMKTCwGFZhYDCows…	6.0	0.6235840320587158	3.603734254837036	4.478009223937988	0	4	473.128838308	0.3181818181818182	-2.7199999999999998	194.7710818716209	0	1	1	0	1	2	3	2	0	9	3	5
537	Cc1nc(Nc2ncc(C(=O)Nc3c(C)cccc3Cl)s2)cc(N2CCNC(C)CC2)n1	7.585167007009616	1	0.006896551724137931	<img data-content="rdkit/molecule" src="data:image/png;base64,iVBORw0KGgoAAAANSUhEUgAAAMgAAADICAIAAAAiOjnJAAAABmJLR0QA/wD/AP+gvaeTAAAgAElEQVR4nO2deVxU5f7HP7Oww4yAKO6Cud4Ul9QEgkRKLSK3yaWQUuOa2bjWeN1IvXpHvXK1skK7JVF60fR2tX6WiqaClIIKBGiyq+yyDDAwzPL8/nhoIjZh5pwZlvN+8fJ1ODPn+/0O8/HZn+/DI4SAg4Np+OYOgKNrwgmLgxU4YXGwAicsDlbghMXBCpywOFiBExYHK3DC4mAFTlgcrMAJi4MVOGFxsAInLA5W4ITFwQqcsDhYgRMWBytwwuJgBU5YHKzAC…	6.0	0.5919488668441772	3.050396203994751	3.4142303466796875	0	4	471.16080713200006	0.36363636363636365	-2.749999999999999	195.9977551688692	0	1	1	1	1	2	3	1	0	8	3	5
538	Cc1nc(Nc2ncc(C(=O)Oc3c(F)cccc3Cl)s2)cc(N2CCNC(=O)C2)n1	7.595690577517721	2	0.013793103448275862	<img data-content="rdkit/molecule" src="data:image/png;base64,iVBORw0KGgoAAAANSUhEUgAAAMgAAADICAIAAAAiOjnJAAAABmJLR0QA/wD/AP+gvaeTAAAgAElEQVR4nO2de1xU1drHfzMM94sgiHgjRE0FL/SSJJgaeTkqmBmRpnHMo0c92gFMecWjiCfTl1KT1BJNPR9ST0keLS+p6cE8HBV0AFO8JYOCCILEHWaY2/P+sZAoQWFm7xlm3N9Pnz7DzN7PenB+rL322s/6LRERQUCAa8TGTkDAPBGEJcALgrAEeEEQlgAvCMIS4AVBWAK8IAhLgBcEYQnwgiAsAV4QhCXAC4KwBHhBEJYALwjCEuAFQVgCvCAIS4AXBGEJ8…	6.0	0.5938795208930969	3.06732439994812	3.3017210960388184	0	4	462.0677152720001	0.21052631578947367	-3.309999999999999	184.79366937454822	0	1	1	1	1	2	3	0	0	9	2	5
539	Cc1nc(Nc2ccc(C(=O)Oc3c(C)cccc3Cl)s2)cc(N2CCNC(=O)C2)n1	7.738824836642349	10	0.06896551724137931	<img data-content="rdkit/molecule" src="data:image/png;base64,iVBORw0KGgoAAAANSUhEUgAAAMgAAADICAIAAAAiOjnJAAAABmJLR0QA/wD/AP+gvaeTAAAgAElEQVR4nO2deVxUVf/HPzMMwy4uiAiKgrsoKJCFGFqippJPpTxu4VaSuZDlY2j0k3rsUXJJzB4NTYlMeyKXQqwIMy1J0hlJCUSTfVEWAUG2GWa+vz8OjoioLHMHGM/7xR8zzL3f77nwmXvPPfd8P0dEROBwtI24rRvA0U+4sDiCwIXFEQQuLI4gcGFxBIELiyMIXFgcQeDC4ggCFxZHELiwOILAhcURBC4sjiBwYXEEgQuLIwhcWBxB4MLiCAIXFkcQuLA4g…	6.0	0.6131902933120728	3.54607892036438	3.7456345558166504	0	4	457.09753818	0.23809523809523808	-3.17	187.77342810507207	0	1	1	1	1	2	3	0	0	8	2	5
540	Cc1nc(Nc2ncc(C(=O)Oc3c(C)cccc3Cl)s2)cc(N2CCNC(C)CC2)n1	7.824450184376762	3	0.020689655172413793	<img data-content="rdkit/molecule" src="data:image/png;base64,iVBORw0KGgoAAAANSUhEUgAAAMgAAADICAIAAAAiOjnJAAAABmJLR0QA/wD/AP+gvaeTAAAgAElEQVR4nO2deVxU1fvHP7Oww4yAIO6C5vZNSc0NCRMprfiS26RWSKmRmY5rjbmRmjZamlZWaIuEaWj5La1fJaKpIKWgIgGa7Cq7LAMMM8xyfn8cnAgBYebeGZb7fvHiNdyZeZ4H5sO55557zufwCCHg4GAavqUL4OiYcMLiYAVOWByswAmLgxU4YXGwAicsDlbghMXBCpywOFiBExYHK3DC4mAFTlgcrMAJi4MVOGFxsAInLA5W4ITFwQqcsDhYgRMWBytww…	6.0	0.6023451685905457	4.0426411628723145	4.539242267608643	0	4	472.14482272000015	0.36363636363636365	-2.749999999999999	195.56143821476806	0	1	1	0	1	2	3	1	0	9	2	5
541	Cc1nc(Nc2ncc(C(=O)Oc3c(F)cccc3Cl)s2)cc(N2CCNC(O)CC2)n1	7.936447115456334	1	0.006896551724137931	<img data-content="rdkit/molecule" src="data:image/png;base64,iVBORw0KGgoAAAANSUhEUgAAAMgAAADICAIAAAAiOjnJAAAABmJLR0QA/wD/AP+gvaeTAAAgAElEQVR4nO2deVxU9frHPzMMICKbIOKGgKipaOKG+4rp7aItQK/MzNzmpnTJyn5jN5Vc6lJWaqaGZS5l7ita7tcEcRtcAMUFGBQUBtmHbWBmnt8fXxwJEVnOmQN43i9evoZzZp7nAT4+3+V8v89XQkQQEeEaqdABiDRNRGGJ8IIoLBFeEIUlwguisER4QRSWCC+IwhLhBVFYIrwgCkuEF0RhifCCKCwRXhCFJcILorBEeEEUlggviMIS4QVRWCK8IApLhBdEY…	6.0	0.5665995478630066	4.200035572052002	5.049812316894531	0	4	478.0990154000001	0.3	-2.859999999999999	191.79132314109708	0	1	1	0	1	2	3	1	0	10	3	5
542	Cc1nc(-c2ncc(C(=O)Oc3c(C)cccc3Cl)s2)cc(N2CCOC(=O)C2)n1	8.003980162519774	1	0.006896551724137931	<img data-content="rdkit/molecule" src="data:image/png;base64,iVBORw0KGgoAAAANSUhEUgAAAMgAAADICAIAAAAiOjnJAAAABmJLR0QA/wD/AP+gvaeTAAAgAElEQVR4nO2deVjU5fr/3zMMwyKCAoLmFm4pmiBkKuJu30xIcd8OR8vETB1bvmZ2MkwrUY+GxyXNjjleLqXyNUnB5ad5QjEVBBHBoyKyKJuA7DDb/fvjQUIUHGbmAdHndXF5jcPncz83zJvn8yz3fT8SIoJAYGqkje2A4PlECEvABSEsAReEsARcEMIScEEIS8AFISwBF4SwBFwQwhJwQQhLwAUhLAEXhLAEXBDCEnBBCEvABSEsAReEsARcEMIScEEIS8AFI…	6.0	0.6833102107048035	3.3402700424194336	2.29580020904541	0	4	444.065903704	0.25	-3.04	181.0068969483094	0	1	1	0	1	2	3	0	0	9	0	4
543	Cc1nc(Nc2ccc(C(=O)Oc3c(F)cccc3Cl)s2)cc(N2CCNC(=O)C2)n1	8.046236437471947	3	0.020689655172413793	<img data-content="rdkit/molecule" src="data:image/png;base64,iVBORw0KGgoAAAANSUhEUgAAAMgAAADICAIAAAAiOjnJAAAABmJLR0QA/wD/AP+gvaeTAAAgAElEQVR4nO2deVzU5fbHPzPsoIii6HUBUXPJBXBXTC+5FIl1KylNsTRzF5Qw7CJRUkrhgulVcbmC5c1QK9E0l+vNRI0YVBQRQVATUfZtYICZ+Z7fHw9O/BQRmO93hhm+75d/MNs5B+bj832+5znPeSREBBERvpHqOwAR40QUloggiMISEQRRWCKCIApLRBBEYYkIgigsEUEQhSUiCKKwRARBFJaIIIjCEhEEUVgigiAKS0QQRGGJCIIoLBFBEIUlIgiisEQEQ…	6.0	0.5846726894378662	2.3127503395080566	2.5719876289367676	0	4	461.07246630400005	0.2	-3.2399999999999993	185.5740213936017	0	1	1	1	1	2	3	0	0	8	2	5
544	Cc1nc(Nc2ccc(C(=O)Nc3c(F)cccc3Cl)s2)cc(N2CCNC(C)C2C)n1	8.074699408700072	1	0.006896551724137931	<img data-content="rdkit/molecule" src="data:image/png;base64,iVBORw0KGgoAAAANSUhEUgAAAMgAAADICAIAAAAiOjnJAAAABmJLR0QA/wD/AP+gvaeTAAAgAElEQVR4nO2de1zMWf/APzPTZbqSUKSkoovLrs09l9VGabOuWX4Wi5VcHh53a59dHpbNZfFYi3gWsbs8I6StZdXmkrtSVk3N6EYqKdG9ppn5/P44GW2oZuZ7unDeL39UM99zPuU953u+5/I5PEQEBoNr+E0dAOPthInFoAITi0EFJhaDCkwsBhWYWAwqMLEYVGBiMajAxGJQgYnFoAITi0EFJhaDCkwsBhWYWAwqMLEYVGBiMajAxGJQgYnFoAITi0EFJhaDC…	6.0	0.7006848454475403	3.4873580932617188	0.06260207295417786	0	4	474.1404862880001	0.3181818181818182	-2.749999999999999	194.5787004764523	0	1	1	1	1	2	3	2	0	7	3	5
545	Cc1nc(-c2ccc(C(=O)Oc3c(C)cccc3Cl)o2)cc(N2CCNC(=O)C2)n1	8.246620920921197	1	0.006896551724137931	<img data-content="rdkit/molecule" src="data:image/png;base64,iVBORw0KGgoAAAANSUhEUgAAAMgAAADICAIAAAAiOjnJAAAABmJLR0QA/wD/AP+gvaeTAAAgAElEQVR4nO2deVRUV7bGv1sUxSgoIGgcEWMrahTUqIA4pmMHNMQxDtWaGDEmsYzpZ4wxCUZji9rmYZyidtuWyyFOT0UFNUtji0JEFESERCWIE5OCTMVQUPv9cYBGFCiq6qDo+S2Wqyju3WdjfZx7hr33kYgIAoGpkT1rBwQvJkJYAi4IYQm4IIQl4IIQloALQlgCLghhCbgghCXgghCWgAtCWAIuCGEJuCCEJeCCEJaAC0JYAi4IYQm4IIQl4IIQloALQlgCL…	6.0	0.7057361006736755	3.5003273487091064	0.134263277053833	0	4	426.109482768	0.23809523809523808	-3.39	177.3775319151294	0	1	1	1	1	2	3	0	0	7	1	4
546	Cc1nc(Nc2ccc(C(=O)Oc3c(C)cccc3Cl)s2)cc(N2CCNC(C)CC2)n1	8.532258984268024	1	0.006896551724137931	<img data-content="rdkit/molecule" src="data:image/png;base64,iVBORw0KGgoAAAANSUhEUgAAAMgAAADICAIAAAAiOjnJAAAABmJLR0QA/wD/AP+gvaeTAAAgAElEQVR4nO2de1xU5fb/13BnkOEqCAgIKJKkSGiYeKOIjkbe8egpErWDlYHH30udXpZSpkl9LTleSr54w7ySonmrrwiikHhBdDQhUQFBEZDLXBguAzPr98eDEyEgzOw9m8vzfvHqNczes9bC+fTsZz97rfXwEBEoFKbR4zoASu+ECovCClRYFFagwqKwAhUWhRWosCisQIVFYQUqLAorUGFRWIEKi8IKVFgUVqDCorACFRaFFaiwKKxAhUVhBSosCitQYVFYg…	6.0	0.730265200138092	3.505357503890991	0.43485504388809204	0	4	471.14957375200004	0.34782608695652173	-2.6799999999999997	196.34179023382154	0	1	1	0	1	2	3	1	0	8	2	5
547	Cc1nc(Nc2ncc(C(=O)Oc3c(C)cccc3Cl)s2)cc(N2CCNC(C)cc2)n1	10.04664165245193	1	0.006896551724137931	<img data-content="rdkit/molecule" src="data:image/png;base64,iVBORw0KGgoAAAANSUhEUgAAAMgAAADICAIAAAAiOjnJAAAABmJLR0QA/wD/AP+gvaeTAAAgAElEQVR4nO2deVxUVf/HP7Oww4yAELiD5VZKam5ImEhpRaTppGaIqZGZjmvPmBupjzbao49W1oO2SJg+aPmU1q8Sl1SQUlCRABeQRWWXZYBhhlnO74+D04SAMHPvDMt9v3j5utyZ+X6/yIdzzz33nM/hEULAwcE0fGsXwNEx4YTFwQqcsDhYgRMWBytwwuJgBU5YHKzACYuDFThhcbACJywOVuCExcEKnLA4WIETFgcrcMLiYAVOWByswAmLgxU4YXGwAicsD…	6.0	0.8079125285148621	4.066099166870117	1.682989239692688	0	4	470.12917265600015	0.2727272727272727	-3.009999999999999	194.8718351825838	0	1	1	0	1	2	3	1	0	9	2	5
548	CC1nc(Nc2ncc(C(=O)Oc3c(C)cccc3Cl)s2)cc(N2CCNC(C)C2)Cn1	19.362892837813067	1	0.006896551724137931	<img data-content="rdkit/molecule" src="data:image/png;base64,iVBORw0KGgoAAAANSUhEUgAAAMgAAADICAIAAAAiOjnJAAAABmJLR0QA/wD/AP+gvaeTAAAbDElEQVR4nO2de1hU1drA3xluchEYTbmYYYgKjOKtVArRkvSYWn1+Ut8JQdPCRETTo2TZoYvHg/mYeSRsNI9iPacE9VCaN8yjEXAUEJSbwnCRiyAKw31gYOb9/lhIZFzmshdQvb/Hx2dk9nr3O/ibtddee11EiAgEITTi/k6A+H1CYhFcILEILpBYBBdILIILJBbBBRKL4AKJRXCBxCK4QGIRXCCxCC6QWAQXSCyCCyQWwQUSi+ACiUVwgcQiuEBiEVwgsQguk…	6.0	0.7762625813484192	3.6865575313568115	0.9497437477111816	0	4	474.16047278400015	0.4090909090909091	-2.4599999999999995	196.27456698815212	0	2	2	0	1	1	2	2	0	9	3	4
549	C1nnc(-c2ncc(C(=O)Oc3c(C)cccc3Cl)s2)cc(N2CCNC(=O)C2)n1	19.698981211351487	2	0.013793103448275862	<img data-content="rdkit/molecule" src="data:image/png;base64,iVBORw0KGgoAAAANSUhEUgAAAMgAAADICAIAAAAiOjnJAAAABmJLR0QA/wD/AP+gvaeTAAAZIklEQVR4nO3deVxU5f4H8O8szAIDgqKSCxC55EUpJbfE3LglvLheN9IsfGnxwyUETW+445ZiWZJrpqmYInJFDbJcu1dJJQWHkAThggYoSwoDDAyzMN/fHwfJNHGW8yDY9/3yD6LzLDN85jnnPM85ZwSICITwTfi0O0CeTRQswgQFizBBwSJMULAIExQswgQFizBBwSJMULAIExQswgQFizBBwSJMULAIExQswgQFizBBwSJMULAIExQswgQFizBBwSJMULAIE…	6.0	0.7074674367904663	3.9341297149658203	1.026384711265564	0	4	444.0771370840001	0.2631578947368421	-3.11	180.68831622227907	0	2	2	1	1	1	2	0	0	9	1	3
550	C1nnc(Nc2ccc(C(=O)Oc3c(C)cccc3Cl)s2)cc(N2CCNC(=O)C2)n1	20.203154273781994	1	0.006896551724137931	<img data-content="rdkit/molecule" src="data:image/png;base64,iVBORw0KGgoAAAANSUhEUgAAAMgAAADICAIAAAAiOjnJAAAABmJLR0QA/wD/AP+gvaeTAAAbGElEQVR4nO3de3xNV9oH8N85uUgi4eRCxK0SQSQECYNWyHTSVl3aqKbeCUmrQxCV8XZUtFrRlmlCXxOGIVSIokQZ1VJt6FBGSU6K5i43l2huIlc5uZ7n/WOTpi6Rc85eQT7P9+OP2M5+zor8si9rr7WOgojAmNyUj7oBrH3iYDEhOFhMCA4WE4KDxYTgYDEhOFhMCA4WE4KDxYTgYDEhOFhMCA4WE4KDxYTgYDEhOFhMCA4WE4KDxYTgYDEhOFhMCA4WE4KDx…	6.0	0.7494236826896667	3.300513744354248	3.771430492401123	0	4	458.0927871480001	0.25	-3.2399999999999993	187.01853042494056	0	2	2	1	1	1	2	0	0	9	2	4
551	C1nnc(Nc2ncc(C(=O)Oc3c(C)cccc3Cl)s2)cc(N2CCNC(=O)C2)n1	20.257912593617586	8	0.05517241379310345	<img data-content="rdkit/molecule" src="data:image/png;base64,iVBORw0KGgoAAAANSUhEUgAAAMgAAADICAIAAAAiOjnJAAAABmJLR0QA/wD/AP+gvaeTAAAbRElEQVR4nO3deVxU5f4H8M8M6yAoiyKmIrIoAhqGvkxMbdHcULsSLuUaSQnKNU3xp/fKzRZR00vuZIagaVetW4iaYl5LpVRwQwbUAUWUVWQVhhlmvr8/Dk24wTBzHiFfz/vlH/OCOd/zDH7mOdtzniMhInCc2KQt3QDu2cSDxTHBg8UxwYPFMcGDxTHBg8UxwYPFMcGDxTHBg8UxwYPFMcGDxTHBg8UxwYPFMcGDxTHBg8UxwYPFMcGDxTHBg8UxwYPFMcGDx…	6.0	0.6044013500213623	2.952697992324829	2.73563814163208	0	4	459.08803611600007	0.2631578947368421	-3.309999999999999	186.23817840588708	0	2	2	1	1	1	2	0	0	10	2	4
552	Cc1nc(N2cncc(C(=O)Oc3c(C)cccc3Cl)s2)cc(N2CCNC(C)CC2)n1	20.3879823841441	1	0.006896551724137931	<img data-content="rdkit/molecule" src="data:image/png;base64,iVBORw0KGgoAAAANSUhEUgAAAMgAAADICAIAAAAiOjnJAAAABmJLR0QA/wD/AP+gvaeTAAAYC0lEQVR4nO3deVyU1f4H8M8gsgoo4i5mQIYkWrKpuOSVLHdz6ao1mol4r+koauF9pYGlpondybZruYSKGi4JlVrkdvGKsSiLCmIuoYCACAgyjDDz/f3x2EQmyyxH+OH3/eoPG57znQN85lnOc56DjIjAmKmZNXYHWPPEwWJCcLCYEBwsJgQHiwnBwWJCcLCYEBwsJgQHiwnBwWJCcLCYEBwsJgQHiwnBwWJCcLCYEBwsJgQHiwnBwWJCcLCYEBwsJgQHiwnBw…	6.0	0.6044013500213623	2.952697992324829	2.73563814163208	0	4	472.14482272000015	0.36363636363636365	-2.619999999999999	196.40750642327154	0	2	2	0	1	1	2	1	0	9	1	4
553	C1nnc(Nc2ccc(C(=O)Nc3c(C)cccc3Cl)s2)cc(N2CCNC(=O)C2)n1	20.459870954467235	1	0.006896551724137931	<img data-content="rdkit/molecule" src="data:image/png;base64,iVBORw0KGgoAAAANSUhEUgAAAMgAAADICAIAAAAiOjnJAAAABmJLR0QA/wD/AP+gvaeTAAAbNUlEQVR4nO3deVxVZf4H8M+9LAKCXhZFRE0QkUURQUctUaahMrcwI2ZQKAtRMRmnKbHRxEon0H4NOjoKJopbismYpVloY+mYwGXU2HcViF1Wuaz3+/vjIJEL3uU8qLye96s/rrdzvvdBPp57znOe5zkSIgLHiU36qBvA9U08WBwTPFgcEzxYHBM8WBwTPFgcEzxYHBM8WBwTPFgcEzxYHBM8WBwTPFgcEzxYHBM8WBwTPFgcEzxYHBM8WBwTPFgcEzxYHBM8W…	6.0	0.587117612361908	2.8563308715820312	3.351047992706299	0	4	457.10877156000004	0.25	-3.2399999999999993	187.45484737904175	0	2	2	2	1	1	2	0	0	8	3	4
554	C1nnc(Nc2ncc(C(=O)Nc3c(C)cccc3Cl)s2)cc(N2CCNC(=O)C2)n1	20.53060307186481	1	0.006896551724137931	<img data-content="rdkit/molecule" src="data:image/png;base64,iVBORw0KGgoAAAANSUhEUgAAAMgAAADICAIAAAAiOjnJAAAABmJLR0QA/wD/AP+gvaeTAAAbYElEQVR4nO3deVhTV/oH8G8CBIJQWRSxKiKLIqDFoo8Vi3bRuqHOSHFp3am0gjJWR/GnMzq1i6jVUndqLYKOdrTttIhaxTq2KnUBNySgBhRQVpFNISQk7++PSyNuLMk9Qn3O5/GPPJD73hP85tzt3HMlRASOE5u0pRvAPZ94sDgmeLA4JniwOCZ4sDgmeLA4JniwOCZ4sDgmeLA4JniwOCZ4sDgmeLA4JniwOCZ4sDgmeLA4JniwOCZ4sDgmeLA4JniwOCZ4s…	6.0	0.592536211013794	2.938014268875122	3.3511033058166504	0	4	458.10402052800004	0.2631578947368421	-3.309999999999999	186.67449535998827	0	2	2	2	1	1	2	0	0	9	3	4
555	C1nnc(Nc2ncc(C(=O)Oc3c(C)cccc3Cl)s2)cc(N2CCOC(=O)C2)n1	20.73503709304534	2	0.013793103448275862	<img data-content="rdkit/molecule" src="data:image/png;base64,iVBORw0KGgoAAAANSUhEUgAAAMgAAADICAIAAAAiOjnJAAAABmJLR0QA/wD/AP+gvaeTAAAbDElEQVR4nO3deVxU5f4H8M/MsA2CCihiKiKLIqBh6MvC1BZNU9TScCnXuFJCmulVfNm9crNF1PSSG5IZgqn91BYRNcW8lkqp4IYMqAMKiGwiqzDMMPP9/XFoIjdmOY+Qr+f98o95wZzveQY/85ztec6REBE4TmzSlm4A92TiweKY4MHimODB4pjgweKY4MHimODB4pjgweKY4MHimODB4pjgweKY4MHimODB4pjgweKY4MHimODB4pjgweKY4MHimODB4pjgw…	6.0	0.5941977500915527	2.949528932571411	3.338520050048828	0	4	460.07205170400005	0.2631578947368421	-3.309999999999999	185.80186145178595	0	2	2	0	1	1	2	0	0	11	1	4
556	C1=nc(Nc2ncc(C(=O)Oc3c(C)cccc3Cl)s2)cc(N2CCNC(=O)C2)n1	20.798545646266977	2	0.013793103448275862	<img data-content="rdkit/molecule" src="data:image/png;base64,iVBORw0KGgoAAAANSUhEUgAAAMgAAADICAIAAAAiOjnJAAAABmJLR0QA/wD/AP+gvaeTAAAgAElEQVR4nO2da1xUVdvGrxnOIAqioaIIDJpCeAwRzRTFVxMyU9FUKLXE1DfyKYsntbQeS9IyyxRGSx8yD0FqHrLe0DRNTR3AkYMoDGcQVDxxGhhm7vfDGgFBzrNnhmH/f/OB2XvPfa+Bi7XWXnutawmICDw8mkao6wLwGCa8sHg4gRcWDyfwwuLhBF5YPJzAC4uHE3hh8XACLyweTuCFxcMJvLB4OIEXFg8n8MLi4QReWDycwAuLhxN4YfFwAi8sHk7ghcXDC…	6.0	0.5865302085876465	2.86228346824646	3.416719436645508	0	4	444.0771370840001	0.21052631578947367	-3.2399999999999993	180.628133971622	0	1	1	1	1	2	3	0	0	9	2	5
557	C1=nc(Nc2ncc(C(=O)Nc3c(C)cccc3Cl)s2)cc(N2CCNC(=O)C2)n1	21.108919432181626	1	0.006896551724137931	<img data-content="rdkit/molecule" src="data:image/png;base64,iVBORw0KGgoAAAANSUhEUgAAAMgAAADICAIAAAAiOjnJAAAABmJLR0QA/wD/AP+gvaeTAAAgAElEQVR4nO2deVxU1d/HPzPsm4JoLrjBoAkEbiGimZL4aIJmKq5QUorbL9o0fqml9ZiSllmkMmoaWWaQkkvWk5qmqakDiCyiMOyrihvbwDDzff44IxLIPndmGO77xR8z99453zPw4Zxzzz3n8xUQEXh41I1Q2xXg0U94YfFwAi8sHk7ghcXDCbyweDiBFxYPJ/DC4uEEXlg8nMALi4cTeGHxcAIvLB5O4IXFwwm8sHg4gRcWDyfwwuLhBF5YPJzAC4uHE3hh8…	6.0	0.5865302085876465	2.86228346824646	3.416719436645508	0	4	443.09312149600004	0.21052631578947367	-3.2399999999999993	181.06445092572315	0	1	1	2	1	2	3	0	0	8	3	5
558	Cc1nc(Nc2ncc(C(=O)Oc3c(C)cccc3Cl)s2)cc(N2CCNC(=C)C2)n1	22.30829573421447	1	0.006896551724137931	<img data-content="rdkit/molecule" src="data:image/png;base64,iVBORw0KGgoAAAANSUhEUgAAAMgAAADICAIAAAAiOjnJAAAABmJLR0QA/wD/AP+gvaeTAAAgAElEQVR4nO2de1hU5dr/vzPDoBxUUFQkEBgUIzUhBPMUnvnpJveWwEMKus3wVOxCc9z7zYi2r7Frm1qKWtkrWKhoYlZaoaSiKApyUEBEhjOIcj7JzDBz//5YOJEicpg1wwzrc/HHmllr3fezLr7znNZz3w+PiMDBoW742i4Ah37CCYuDFThhcbACJywOVuCExcEKnLA4WIETFgcrcMLiYAVOWByswAmLgxU4YXGwAicsDlbghMXBCpywOFiBExYHK3DC4mAFT…	6.0	0.5865302085876465	2.86228346824646	3.416719436645508	0	4	456.11352259200015	0.23809523809523808	-3.169999999999999	188.50689306818717	0	1	1	0	1	2	3	0	0	9	2	5
559	Cc1cccc(NC(=O)Nc2ccc(-c3csc4c(-c3cncn4c3)c(=O)oc3)cc2)c1	12.63792510488453	1	1.0	<img data-content="rdkit/molecule" src="data:image/png;base64,iVBORw0KGgoAAAANSUhEUgAAAMgAAADICAIAAAAiOjnJAAAABmJLR0QA/wD/AP+gvaeTAAAaq0lEQVR4nO2dd1hUR9fAzy5Lk6KAiooJKMEQYvkMNiC2R+GNBpEoGjWxRSNWIlhQNBI1iUii8iRieY1RNOKbtUUsEUFFUUEEI2Kl2JAm0pu77O75/hiyQVBYdnfQ6Pk9/MFzd++ZufC7986cOzNXgIhAENpG+LIrQLyekFgEF0gsggskFsEFEovgAolFcIHEIrhAYhFcILEILpBYBBdILIILJBbBBRKL4AKJRXCBxCK4QGIRXCCxCC6QWAQXSCyCCyQWwQUSi…	5.0	0.7681315541267395	3.6084370613098145	2.5131702423095703	0	5	442.109961436	0.041666666666666664	-4.039999999999999	188.4064770872348	0	3	3	2	2	0	2	0	4	6	2	3
560	Cc1cccc(NC(=O)Nc2ccc(-c3csc4ncnc(N)c34)cc2)c1	5.360474471427481	10	0.35714285714285715	<img data-content="rdkit/molecule" src="data:image/png;base64,iVBORw0KGgoAAAANSUhEUgAAAMgAAADICAIAAAAiOjnJAAAABmJLR0QA/wD/AP+gvaeTAAAZLElEQVR4nO2dd1RU19bA98zg0IuiKFKkqNGo+aIQo0HFWPLFPIzYK2vps0Xjs8BL8FNjAROJz4JojJqXGFBAfCbPEkEDGo2gCYwRKRIVEByKBKRId8r+/jg4IirODPeo4P4tV9YA95x7CL+5555999kjQkQgCKERv+gBEG0TEovgAolFcIHEIrhAYhFcILEILpBYBBdILIILJBbBBRKL4AKJRXCBxCK4QGIRXCCxCC6QWAQXSCyCCyQWwQUSi+ACiUVwgcQiu…	5.0	0.7681315541267395	3.6084370613098145	2.5131702423095703	0	4	375.1153811640001	0.05	-3.4499999999999997	159.6379366887305	0	0	0	2	2	2	4	0	0	5	3	3
561	Cc1cccc(NC(=O)Nc2ccc(-c3csc4ncnc(N)c43)cc2)c1	5.360474471427481	5	0.17857142857142858	<img data-content="rdkit/molecule" src="data:image/png;base64,iVBORw0KGgoAAAANSUhEUgAAAMgAAADICAIAAAAiOjnJAAAABmJLR0QA/wD/AP+gvaeTAAAZLElEQVR4nO2dd1RU19bA98zg0IuiKFKkqNGo+aIQo0HFWPLFPIzYK2vps0Xjs8BL8FNjAROJz4JojJqXGFBAfCbPEkEDGo2gCYwRKRIVEByKBKRId8r+/jg4IirODPeo4P4tV9YA95x7CL+5555999kjQkQgCKERv+gBEG0TEovgAolFcIHEIrhAYhFcILEILpBYBBdILIILJBbBBRKL4AKJRXCBxCK4QGIRXCCxCC6QWAQXSCyCCyQWwQUSi+ACiUVwgcQiu…	5.0	0.6381628513336182	3.995589017868042	2.9884705543518066	0	4	375.1153811640001	0.05	-3.4499999999999997	159.6379366887305	0	0	0	2	2	2	4	0	0	5	3	3
562	Cc1cccc(NC(=O)Nc2ccc(-c3csc4ncnc(O)c43)cc2)c1	5.540125514780527	1	0.03571428571428571	<img data-content="rdkit/molecule" src="data:image/png;base64,iVBORw0KGgoAAAANSUhEUgAAAMgAAADICAIAAAAiOjnJAAAABmJLR0QA/wD/AP+gvaeTAAAY00lEQVR4nO2deVxV1fbA17kokwgoiiKDDGqa2i+FzELFsffsYaKiqMT76McpzRygpKf2UNA0nyYOmdpTkxjEVz3FBA00TZDCayKDPBRQZJIQuMjMHdbvj003RMF7L2er4Pp+/PS5wNn7bOJ7z95nnbXXFRARCEJsJM96AETHhMQiuEBiEVwgsQgukFgEF0gsggskFsEFEovgAolFcIHEIrhAYhFcILEILpBYBBdILIILJBbBBRKL4AKJRXCBxCK4QGIRXCCxC…	5.0	0.5206761956214905	2.3366942405700684	2.8997416496276855	0	4	376.099396752	0.05	-3.4499999999999997	159.09227974391376	0	0	0	2	2	2	4	0	0	5	3	3
563	Cc1cccc(NC(=O)Nc2ccc(-c3csc4ncnc(O)c34)cc2)c1	5.540125606540396	3	0.10714285714285714	<img data-content="rdkit/molecule" src="data:image/png;base64,iVBORw0KGgoAAAANSUhEUgAAAMgAAADICAIAAAAiOjnJAAAABmJLR0QA/wD/AP+gvaeTAAAY00lEQVR4nO2deVxV1fbA17kokwgoiiKDDGqa2i+FzELFsffsYaKiqMT76McpzRygpKf2UNA0nyYOmdpTkxjEVz3FBA00TZDCayKDPBRQZJIQuMjMHdbvj003RMF7L2er4Pp+/PS5wNn7bOJ7z95nnbXXFRARCEJsJM96AETHhMQiuEBiEVwgsQgukFgEF0gsggskFsEFEovgAolFcIHEIrhAYhFcILEILpBYBBdILIILJBbBBRKL4AKJRXCBxCK4QGIRXCCxC…	5.0	0.5932312607765198	3.250153064727783	2.6802754402160645	0	4	376.099396752	0.05	-3.4499999999999997	159.09227974391376	0	0	0	2	2	2	4	0	0	5	3	3
564	Cc1cccc(NC(=O)Nc2ccc(-c3csc4ncnc(F)c34)cc2)c1	6.406015569947244	1	0.03571428571428571	<img data-content="rdkit/molecule" src="data:image/png;base64,iVBORw0KGgoAAAANSUhEUgAAAMgAAADICAIAAAAiOjnJAAAABmJLR0QA/wD/AP+gvaeTAAAYrElEQVR4nO2deVRUR9bA72uUTQQURZFFFjUaTb4oxJiA4ppvzGBERXEJ5+hRY2IcF5iEfGpGBRONoxGXGDUTjYRFnCTjEkEDGhfQBFtFFhkUUGwWCQKNrG13v/v9UdoiCuluXmnA+zseTwOv6hX661f17rt1W0BEIAipkT3rARDtExKL4AKJRXCBxCK4QGIRXCCxCC6QWAQXSCyCCyQWwQUSi+ACiUVwgcQiuEBiEVwgsQgukFgEF0gsggskFsEFEovgAolFc…	5.0	0.6353150606155396	4.542409420013428	3.856266498565674	0	4	378.0950603200001	0.05	-3.3199999999999994	158.46358139464402	0	0	0	2	2	2	4	0	0	4	2	3
565	Cc1cccc(NC(=O)Nc2ccc(-c3csc4ncnc(C)c34)cc2)c1	6.9793441660683655	1	0.03571428571428571	<img data-content="rdkit/molecule" src="data:image/png;base64,iVBORw0KGgoAAAANSUhEUgAAAMgAAADICAIAAAAiOjnJAAAABmJLR0QA/wD/AP+gvaeTAAAYfUlEQVR4nO2de1hU1drA3z0oNxFQFEUuclHTtL4UMgsUL9h37GCi4j2eRx9vZR4vcIo+tYOCpXk08ZKJnTKJi3iq4yVBA00TtHBMZEAOCigOFwmBQe7OzH6/P5ZNiEIzw14a+P4en54B9lp7Eb/Za+13v+sdARGBIKRG9qQHQHROSCyCCyQWwQUSi+ACiUVwgcQiuEBiEVwgsQgukFgEF0gsggskFsEFEovgAolFcIHEIrhAYhFcILEILpBYBBdILIILJBbBB…	5.0	0.6326626539230347	4.30823278427124	4.065316200256348	0	4	374.12013219600004	0.09523809523809523	-3.2499999999999996	160.6629881061144	0	0	0	2	2	2	4	0	0	4	2	3
566	Cc1cccc(NC(=O)Nc2ccc(-c3csc4ncnc(N4)c3)cc2)c1	11.594209104668082	2	0.07142857142857142	<img data-content="rdkit/molecule" src="data:image/png;base64,iVBORw0KGgoAAAANSUhEUgAAAMgAAADICAIAAAAiOjnJAAAABmJLR0QA/wD/AP+gvaeTAAAXkUlEQVR4nO3daVgUV9YH8NPd7CC44AaiiEYZlDiIZNAWEcS4ILjwEo2jjk4iboijjqJmlDgxIy+PT8T9ReNExjwu7SRGRI0iguAeDG4RgsGwKg00ssvWfd4P13Q6qE0vdTXq+T35ELHq1iX976pbt86tiBARCBGa+GV3gLyeKFiECwoW4YKCRbigYBEuKFiECwoW4YKCRbigYBEuKFiECwoW4YKCRbigYBEuKFiECwoW4YKCRbigYBEuKFiECwoW4YKCRbigY…	5.0	0.7615569829940796	4.9540581703186035	3.8529934883117676	0	4	375.1153811640001	0.05	-3.3199999999999994	160.74202951726022	0	2	2	2	2	0	2	0	2	5	3	3
567	Cc1cccc(NC(=O)N2cccc(-c3csc4ncnc(N)c34)cc2)c1	11.997208139224057	1	0.03571428571428571	<img data-content="rdkit/molecule" src="data:image/png;base64,iVBORw0KGgoAAAANSUhEUgAAAMgAAADICAIAAAAiOjnJAAAABmJLR0QA/wD/AP+gvaeTAAAaT0lEQVR4nO2de1RU1f7AvzMDDJC8ZQyRQXwkcs0fShmJ78a0nMJHpGhzvZWRqRdfGeULu65lPlqJiiWZa4mmJT4SuqLJ9a1pOgqmLRUEnZGHgBIPmRkGZr6/P7ZOpDLM42y1e7+f1WqNcM73fIHP7L3P2d+9R4SIQBBCI37cCRD/nZBYBBdILIILJBbBBRKL4AKJRXCBxCK4QGIRXCCxCC6QWAQXSCyCCyQWwQUSi+ACiUVwgcQiuEBiEVwgsQgukFgEF0gsg…	5.0	0.7718672752380371	2.951596736907959	1.9355297088623047	0	4	375.1153811640001	0.05	-3.4499999999999997	159.90582640555945	0	1	1	2	1	2	3	0	0	5	2	2
568	C1ccccc(NC(=O)Nc2ccc(-c3csc4ncnc(N)c34)cc2)c1	17.11945165003611	4	0.14285714285714285	<img data-content="rdkit/molecule" src="data:image/png;base64,iVBORw0KGgoAAAANSUhEUgAAAMgAAADICAIAAAAiOjnJAAAABmJLR0QA/wD/AP+gvaeTAAAcPklEQVR4nO2de1iU1fbH18sMF0FAQbl60DgBAWVHMVEwReVEGWqEPlKK18Q0o4sZXhs1M8yj0kks01S6aFKoYA+kZtgxSGnQCEVQEQSHyyB3Boa5rd8fW+dHJJd5591GsD+Pf8wM7157M37Z795rr7VeDhGBwRAak796AIzeCRMWgwpMWAwqMGExqMCExaACExaDCkxYDCowYTGowITFoAITFoMKTFgMKjBhMajAhMWgAhMWgwpMWAwqMGExqMCExaACExaDC…	5.0	0.6233620047569275	2.5254108905792236	2.9978814125061035	0	4	375.1153811640001	0.05	-3.4499999999999997	159.6958549189641	1	0	1	2	1	2	3	0	0	5	3	3
569	Cc1cccc(NC(=O)Nc2ccc(-c3cncc4[nH]nc(O)c34)cc2)c1	5.455316903245473	1	0.02564102564102564	<img data-content="rdkit/molecule" src="data:image/png;base64,iVBORw0KGgoAAAANSUhEUgAAAMgAAADICAIAAAAiOjnJAAAABmJLR0QA/wD/AP+gvaeTAAAZQ0lEQVR4nO2de1xU1fbA18wAMrxKeZgKpoSVL0wxtcBHgS8CERGvhqJyE1MTo5vi6wY+r+At8VooetML3vIXWhg+MrkKMYBag2CAb3zyRgREEGSY9ftj4zSSwnA4WwXX99Mf03jOOnuY75yz99rr7CNBRCAIsZE+7QYQ7RMSi+ACiUVwgcQiuEBiEVwgsQgukFgEF0gsggskFsEFEovgAolFcIHEIrhAYhFcILEILpBYBBdILIILJBbBBRKL4AKJRXCBxCK4Q…	5.0	0.7681315541267395	3.6084370613098145	2.5131702423095703	0	4	359.138224784	0.05	-3.8699999999999997	154.6295304629213	0	0	0	2	2	2	4	0	0	4	4	3
570	Cc1cccc(NC(=O)Nc2ccc(-c3cncc4[nH]cc(O)c34)cc2)c1	6.131459956808512	10	0.2564102564102564	<img data-content="rdkit/molecule" src="data:image/png;base64,iVBORw0KGgoAAAANSUhEUgAAAMgAAADICAIAAAAiOjnJAAAABmJLR0QA/wD/AP+gvaeTAAAY8klEQVR4nO2de1yN2frAn71r13SRROWSS8il4TA1mFQuMzWF+tHMySWnmISDyXHOzJxM48TMMBPGZRhGbiMxjGYauRMabTRoXAYhFUVCpYvauu39/P5YeWeLavf2LpTn+/FHdu9a76q++33X+6xnPVuGiEAQUiN/0QMgmiYkFsEFEovgAolFcIHEIrhAYhFcILEILpBYBBdILIILJBbBBRKL4AKJRXCBxCK4QGIRXCCxCC6QWAQXSCyCCyQWwQUSi+ACiUVwg…	5.0	0.6381628513336182	3.995589017868042	2.9884705543518066	0	4	358.142975816	0.047619047619047616	-3.7999999999999994	155.44142891357006	0	0	0	2	2	2	4	0	0	3	4	3
571	Cc1cccc(NC(=O)Nc2ccc(-c3cccc4[nH]nc(N)c34)cc2)c1	6.307525473506673	1	0.02564102564102564	<img data-content="rdkit/molecule" src="data:image/png;base64,iVBORw0KGgoAAAANSUhEUgAAAMgAAADICAIAAAAiOjnJAAAABmJLR0QA/wD/AP+gvaeTAAAZRklEQVR4nO2daVgUV9aAT3cD2oAkypKoYBQ1iaIYxSUz4JKAURFEBByN4sJEEjcMySgu+eLuiE4ijomKTjRoEjKaUdOiY2QMhAaXpBUM4I4rO6IgNmvT5/txsdKiQndRV0XP+/ijbeqeutBvV90699QtGSICQUiN/El3gHg2IbEILpBYBBdILIILJBbBBRKL4AKJRXCBxCK4QGIRXCCxCC6QWAQXSCyCCyQWwQUSi+ACiUVwgcQiuEBiEVwgsQgukFgEF0gsg…	5.0	0.5206761956214905	2.3366942405700684	2.8997416496276855	0	4	357.15896022800007	0.047619047619047616	-3.7999999999999994	155.95553942679155	0	0	0	2	3	1	4	0	0	3	4	3
572	Cc1cccc(NC(=O)Nc2ccc(-c3cncc4[nH]cc(N)c34)cc2)c1	6.490566468020289	2	0.05128205128205128	<img data-content="rdkit/molecule" src="data:image/png;base64,iVBORw0KGgoAAAANSUhEUgAAAMgAAADICAIAAAAiOjnJAAAABmJLR0QA/wD/AP+gvaeTAAAZSElEQVR4nO2daVgUV9aATzc0hEVAZAkRF1RciI4GogYBlwgBFT5lMrgOaBB1MIPjTBYM46BJNIMal2h0xBgjwUQjCRFxRyXSKFGJS1TcAAVFREAblBZous/342KJKNAUdY3oeZ/86BRVt67wdtWpc8+9JUNEIAipkf/RHSCeT0gsggskFsEFEovgAolFcIHEIrhAYhFcILEILpBYBBdILIILJBbBBRKL4AKJRXCBxCK4QGIRXCCxCC6QWAQXSCyCCyQWwQUSi…	5.0	0.5932312607765198	3.250153064727783	2.6802754402160645	0	4	357.15896022800007	0.047619047619047616	-3.7999999999999994	155.98708585838676	0	0	0	2	2	2	4	0	0	3	4	3
573	Cc1cccc(NC(=O)Nc2ccc(-c3cccc4[nH]nc(O)c34)cc2)c1	6.54303065850585	1	0.02564102564102564	<img data-content="rdkit/molecule" src="data:image/png;base64,iVBORw0KGgoAAAANSUhEUgAAAMgAAADICAIAAAAiOjnJAAAABmJLR0QA/wD/AP+gvaeTAAAZI0lEQVR4nO2de1xU1fbA18wAMrxKeZiKpoi3FMUU0wo0C0wlEBHwaooPbmK+oy4++yU+r+gt8VooetML3rKrpoaPvHAVYgC1BsEA3/jkjSiIvIdZvz82nkZSGA5nq+D6fvpjGs9ZZw/znXP2WXvtfWSICAQhNfKn3QCibUJiEVwgsQgukFgEF0gsggskFsEFEovgAolFcIHEIrhAYhFcILEILpBYBBdILIILJBbBBRKL4AKJRXCBxCK4QGIRXCCxCC6QWAQXS…	5.0	0.6353150606155396	4.542409420013428	3.856266498565674	0	4	358.142975816	0.047619047619047616	-3.7999999999999994	155.40988248197482	0	0	0	2	3	1	4	0	0	3	4	3
574	Cc1cccc(NC(=O)Nc2ccc(-c3cccc4[nH]nc(O)c43)cc2)c1	6.54303065850585	1	0.02564102564102564	<img data-content="rdkit/molecule" src="data:image/png;base64,iVBORw0KGgoAAAANSUhEUgAAAMgAAADICAIAAAAiOjnJAAAABmJLR0QA/wD/AP+gvaeTAAAZI0lEQVR4nO2de1xU1fbA18wAMrxKeZiKpoi3FMUU0wo0C0wlEBHwaooPbmK+oy4++yU+r+gt8VooetML3rKrpoaPvHAVYgC1BsEA3/jkjSiIvIdZvz82nkZSGA5nq+D6fvpjGs9ZZw/znXP2WXvtfWSICAQhNfKn3QCibUJiEVwgsQgukFgEF0gsggskFsEFEovgAolFcIHEIrhAYhFcILEILpBYBBdILIILJBbBBRKL4AKJRXCBxCK4QGIRXCCxCC6QWAQXS…	5.0	0.6326626539230347	4.30823278427124	4.065316200256348	0	4	358.142975816	0.047619047619047616	-3.7999999999999994	155.40988248197482	0	0	0	2	3	1	4	0	0	3	4	3
575	Cc1cccc(NC(=O)Nc2ccc(-c3cncc4[nH]nc(C)c34)cc2)c1	7.1478364369344325	1	0.02564102564102564	<img data-content="rdkit/molecule" src="data:image/png;base64,iVBORw0KGgoAAAANSUhEUgAAAMgAAADICAIAAAAiOjnJAAAABmJLR0QA/wD/AP+gvaeTAAAY/UlEQVR4nO2deVwURxaA3xwgw5Uoh1HBKMEkasQDo25AYgJeBEREXAmKykYSNeLqBvHIBu8V3I24Jii60aCb+Aua1eCxRtZAGPBIRkEBb1SU+xAQBzmGeftH4QSJwtB0qeD7fv4xNt2vS/mmu+rV62oJIgJBiI30aTeA6JiQWAQXSCyCCyQWwQUSi+ACiUVwgcQiuEBiEVwgsQgukFgEF0gsggskFsEFEovgAolFcIHEIrhAYhFcILEILpBYBBdILIILJBbBB…	5.0	0.7615569829940796	4.9540581703186035	3.8529934883117676	0	4	357.158960228	0.09523809523809523	-3.6699999999999995	156.20023882512191	0	0	0	2	2	2	4	0	0	3	3	3
576	Cc1cccc(NC(=O)Nc2ccc(-c3cccc4[nH]cc(O)c34)cc2)c1	7.268654279602218	17	0.4358974358974359	<img data-content="rdkit/molecule" src="data:image/png;base64,iVBORw0KGgoAAAANSUhEUgAAAMgAAADICAIAAAAiOjnJAAAABmJLR0QA/wD/AP+gvaeTAAAYtUlEQVR4nO2de1xU1fbA1wwMxEMkBAxFDRUfpEmQGgI+CgQVfkhdfOAVFVEvGma3unjJi3bVREslLa/4SkTDpEjEJ2hcGZVUrm98IGCgiArEQxh5zazfH1unEQWGw9kquL4f/sDh7H228J1z1ll77T0SRASCEBvp8x4A0TYhsQgukFgEF0gsggskFsEFEovgAolFcIHEIrhAYhFcILEILpBYBBdILIILJBbBBRKL4AKJRXCBxCK4QGIRXCCxCC6QWAQXSCyCC…	5.0	0.7718672752380371	2.951596736907959	1.9355297088623047	0	4	357.147726848	0.045454545454545456	-3.729999999999999	156.22178093262357	0	0	0	2	3	1	4	0	0	2	4	3
577	Cc1cccc(NC(=O)Nc2ccc(-c3cccc4[nH]cc(O)c43)cc2)c1	7.268654279602218	1	0.02564102564102564	<img data-content="rdkit/molecule" src="data:image/png;base64,iVBORw0KGgoAAAANSUhEUgAAAMgAAADICAIAAAAiOjnJAAAABmJLR0QA/wD/AP+gvaeTAAAYtUlEQVR4nO2de1xU1fbA1wwMxEMkBAxFDRUfpEmQGgI+CgQVfkhdfOAVFVEvGma3unjJi3bVREslLa/4SkTDpEjEJ2hcGZVUrm98IGCgiArEQxh5zazfH1unEQWGw9kquL4f/sDh7H228J1z1ll77T0SRASCEBvp8x4A0TYhsQgukFgEF0gsggskFsEFEovgAolFcIHEIrhAYhFcILEILpBYBBdILIILJBbBBRKL4AKJRXCBxCK4QGIRXCCxCC6QWAQXSCyCC…	5.0	0.6233620047569275	2.5254108905792236	2.9978814125061035	0	4	357.147726848	0.045454545454545456	-3.729999999999999	156.22178093262357	0	0	0	2	3	1	4	0	0	2	4	3
578	Cc1cccc(NC(=O)Nc2ccc(-c3cccc4[nH]cc(N)c43)cc2)c1	7.594016399667267	1	0.02564102564102564	<img data-content="rdkit/molecule" src="data:image/png;base64,iVBORw0KGgoAAAANSUhEUgAAAMgAAADICAIAAAAiOjnJAAAABmJLR0QA/wD/AP+gvaeTAAAZCklEQVR4nO2de1xU1fbA1wwMxEMgBIxEDRUfpImQEgI+EgQVfsrt4vOKL9SLXcxuD7xcL9hVCy2VtLyiZhKWBkUi+QKNK4OSyvWR4hMwQEQElIeMvGbW748N4wgKw+FsE1zfT3+Mw9n77OA7c9ZZe+19JIgIBCE20j96AETnhMQiuEBiEVwgsQgukFgEF0gsggskFsEFEovgAolFcIHEIrhAYhFcILEILpBYBBdILIILJBbBBRKL4AKJRXCBxCK4QGIRXCCxC…	5.0	0.7111964821815491	3.2414402961730957	3.97843599319458	0	4	356.16371126	0.045454545454545456	-3.729999999999999	156.7674378774403	0	0	0	2	3	1	4	0	0	2	4	3
579	Cc1cccc(NC(=O)Nc2ccc(-c3cncc4[nH]cc(C)c34)cc2)c1	7.6339546345061855	1	0.02564102564102564	<img data-content="rdkit/molecule" src="data:image/png;base64,iVBORw0KGgoAAAANSUhEUgAAAMgAAADICAIAAAAiOjnJAAAABmJLR0QA/wD/AP+gvaeTAAAYhElEQVR4nO2deVxTV/bATwKBsoiIAkVxQcUFZbRQtQi4tFBQ4adMB9cBLW6jHRxn2g6WcVBbbFHrUq2OWGul2GqlpeKuqFSiUpW6VMUNUJBFBSSgRCAk5/fHxTSiQPJ4VwXP9+MfEN697wrfvHfeuefeSBARCEJspM97AETLhMQiuEBiEVwgsQgukFgEF0gsggskFsEFEovgAolFcIHEIrhAYhFcILEILpBYBBdILIILJBbBBRKL4AKJRXCBxCK4QGIRXCCxC…	5.0	0.6235840320587158	3.603734254837036	4.478009223937988	0	4	356.16371126	0.09090909090909091	-3.599999999999999	157.01213727577067	0	0	0	2	2	2	4	0	0	2	3	3
580	Cc1cccc(NC(=O)c2ccsc(-c3cncc4[nH]cc(O)c34)cc2)c1	11.185404440251153	1	0.02564102564102564	<img data-content="rdkit/molecule" src="data:image/png;base64,iVBORw0KGgoAAAANSUhEUgAAAMgAAADICAIAAAAiOjnJAAAABmJLR0QA/wD/AP+gvaeTAAAaw0lEQVR4nO2deVzU1frHPzPDMICYmICouLBouWaiV4TXVfRiZe4ilL0klwgyC8UWrplL9cqLpUW5JXpV3EVJxDS4aDfFVG5jarglkCCrIKKxDTAz5/fHsbmTCszyPWD397z/YrbzfYZ5z1mfc0bGGANBSI28tQMg/jchsQghkFiEEEgsQggkFiEEEosQAolFCIHEIoRAYhFCILEIIZBYhBBILEIIJBYhBBKLEAKJRQiBxCKEQGIRQiCxCCGQWIQQSCxCCCQWI…	5.0	0.5919488668441772	3.050396203994751	3.4142303466796875	0	4	375.104147784	0.047619047619047616	-3.249999999999999	160.0725949855609	0	1	1	1	1	2	3	0	0	4	3	3
581	Cc1cccc(NC(=O)Nc2ccc(-c3cncc4[nH]c(=O)c43)cc2)c1	11.289744075208604	1	0.02564102564102564	<img data-content="rdkit/molecule" src="data:image/png;base64,iVBORw0KGgoAAAANSUhEUgAAAMgAAADICAIAAAAiOjnJAAAABmJLR0QA/wD/AP+gvaeTAAAXx0lEQVR4nO2daVQUVxaAbzeIIouCgjAKGiO4MBn3BUdFpR1NxB0UNeBO3I0aNYeokBgBFwwmbkAcRNQIEkNwY5Rzhogb7mJEUNwwIgLK2iDQ3Xd+PC17UKDpriei9zv+aOvUe/W6+bq63q37bkkQEQhCbKR1PQDi/YTEIrhAYhFcILEILpBYBBdILIILJBbBBRKL4AKJRXCBxCK4QGIRXCCxCC6QWAQXSCyCCyQWwQUSi+ACiUVwgcQiuEBiEVwgsQgukFgEF…	5.0	0.5938795208930969	3.06732439994812	3.3017210960388184	0	4	344.127325752	0.05	-3.6699999999999995	149.82686545314377	0	1	1	3	2	1	3	0	0	3	3	3
582	COc1ccc(NC(=O)Oc2ccc3c(c2)NC(=O)C(C)C)c3C(=C3C(C(=O)O)c3C)ccc1	21.52658693544896	1	0.2	<img data-content="rdkit/molecule" src="data:image/png;base64,iVBORw0KGgoAAAANSUhEUgAAAMgAAADICAIAAAAiOjnJAAAABmJLR0QA/wD/AP+gvaeTAAAf6UlEQVR4nO2de1yU1dbHfzMwMFxFBBEURfCCWHjXtBREIDI0UikvUalFmUVHrEP6mpRdxDwWeT2or4rZm6J5AbUMvFIiJwVURC1FUxA05I7AMDPr/WPjyEFRmHmemQH399OnzzjMrL2emd/svZ+1915LQkTgcIRGamgHOG0TLiyOKHBhcUSBC4sjClxYHFHgwuKIAhcWRxS4sDiiwIXFEQUuLI4ocGFxRIELiyMKXFgcUeDC4ogCFxZHFLiwOKLAhcURBS4sj…	5.0	0.6353150606155396	4.542409420013428	3.856266498565674	0	5	462.17908655199994	0.2692307692307692	-4.069999999999999	195.524168990509	2	0	2	1	1	2	3	2	2	5	3	4
583	Cc1ccc(Oc2ccc3oc(NC(=O)C4CC4)nn3C2)cc1NC(=O)c1ccc(F)cc1Cl	19.812841147936435	1	0.1	<img data-content="rdkit/molecule" src="data:image/png;base64,iVBORw0KGgoAAAANSUhEUgAAAMgAAADICAIAAAAiOjnJAAAABmJLR0QA/wD/AP+gvaeTAAAWUUlEQVR4nO3daVRUR9oH8H9DNw0NCLgkHo1KEEWiAxrjlihixG1iPI6GiMq4RXFjNIoRN+KCituo5CQqcXDcTfQ4Zoi+ElDHRKMTFVQkbhFFFAPKKmsD3c/7oQzjBnS3XbbK8zt+YLl1q7r9d917q+peFEQExszNytINYK8mDhaTgoPFpOBgMSk4WEwKDhaTgoPFpOBgMSk4WEwKDhaTgoPFpOBgMSk4WEwKDhaTgoPFpOBgMSk4WEwKDhaTgoPFpOBgMSk4W…	5.0	0.7681315541267395	3.6084370613098145	2.5131702423095703	0	5	482.11571102	0.20833333333333334	-3.8499999999999996	199.21505600578783	1	2	3	2	2	0	2	0	0	6	2	5
584	Cc1ccc(Oc2ccc3cc(NC(=O)C4CC4)nn3c2)cc1NC(=O)c1ccc(C)cc1Cl	19.832648697032397	1	0.1	<img data-content="rdkit/molecule" src="data:image/png;base64,iVBORw0KGgoAAAANSUhEUgAAAMgAAADICAIAAAAiOjnJAAAABmJLR0QA/wD/AP+gvaeTAAAWB0lEQVR4nO3de1jUVRoH8HeGGe5yEyFFI1HwwkWT3GVTVn2gxEupJd7DzYpFMbCRwEBTCl1W1BV2TcmiRAPk8VkfJbMcy7wlBHjBFZF2MBQUFAaHEYfLMO/+cVzS1GFmmOMovJ+nP3zod87vDH7n/M5tRgEiAiHGJjR1A0j3RMEiXFCwCBcULMIFBYtwQcEiXFCwCBcULMIFBYtwQcEiXFCwCBcULMIFBYtwQcEiXFCwCBcULMIFBYtwQcEiXFCwCBcULMIFB…	5.0	0.6381628513336182	3.995589017868042	2.9884705543518066	0	5	474.145868276	0.19230769230769232	-3.84	201.24019714712784	1	0	1	2	2	2	4	0	0	5	2	6
585	Cc1ccc(Oc2ccc3c(CNC(=O)C4CC4)nn3C2)cc1NC(=O)c1ccc(F)cc1Cl	20.51885081344783	1	0.1	<img data-content="rdkit/molecule" src="data:image/png;base64,iVBORw0KGgoAAAANSUhEUgAAAMgAAADICAIAAAAiOjnJAAAABmJLR0QA/wD/AP+gvaeTAAAW1ElEQVR4nO3dd1RUVx4H8N8Mw0jvEl2xBAgqWGBtFFsgOepK1hZZG2AUJRGwbGJJhAVUJAoousuKLu4u0dg2WIMNUaxgohlElCA2ECwgTRRlMjO//eMqQRScGeY6ir/Pycnx6Lvv/SLf99599973IkBEIETThNougLROFCzCBQWLcEHBIlxQsAgXFCzCBQWLcEHBIlxQsAgXFCzCBQWLcEHBIlxQsAgXFCzCBQWLcEHBIlxQsAgXFCzCBQWLcEHBIlxQsAgXF…	5.0	0.5206761956214905	2.3366942405700684	2.8997416496276855	0	5	480.13644646399996	0.24	-3.649999999999999	200.46645289067757	1	2	3	2	2	0	2	0	0	5	2	7
586	Cc1ccc(Oc2ccc3c(c(C(=O)C4CC4)nn3c2)cc1NC(=O)c1ccccc1)C#Cl	20.81595292140673	1	0.1	<img data-content="rdkit/molecule" src="data:image/png;base64,iVBORw0KGgoAAAANSUhEUgAAAMgAAADICAIAAAAiOjnJAAAABmJLR0QA/wD/AP+gvaeTAAAgAElEQVR4nO2deVxTZ9bHT0IIskONioob2NYKaBVpVYoy6lhEKi0jiq2xH0elU8fGWmvBvih16Yh2OsatlrELqS2i1qqUupTR1oGqKAguiAoooMi+Lwkkuef948FMRISQ3JsEfb5/xZub557IL8899zznOYeHiEChsA3f1AZQnkyosCicQIVF4QQqLAonUGFROIEKi8IJVFgUTqDConACFRaFE6iwKJxAhUXhBCosCidQYVE4gQqLwglUWBROoMKicAIVFoUTq…	5.0	0.5932312607765198	3.250153064727783	2.6802754402160645	0	6	457.11931918	0.15384615384615385	-3.8599999999999985	193.89859058045593	1	0	1	1	1	4	5	0	4	5	1	4
587	C1cccc(Oc2ccc3c(NCC(=O)C4CC4)nn3C2)cc1NC(=O)c1ccc(C)cc1F	22.60147333803065	1	0.1	<img data-content="rdkit/molecule" src="data:image/png;base64,iVBORw0KGgoAAAANSUhEUgAAAMgAAADICAIAAAAiOjnJAAAABmJLR0QA/wD/AP+gvaeTAAAfL0lEQVR4nO2daUCTV9bHTyCyR2SXTSggi6hUUWy1Ko7SumCtC47FwYrSVJ0Rq+0YO85bnamjcdp3xJmOTtSqWOVt0boLVqRqRasCIiKrsggoWyGsSSAh5/1wMU1VloTnIYG5v08hJOeekD/n3Oc+557LQUSgUJjGQNcOUAYmVFgUVqDCorACFRaFFaiwKKxAhUVhBSosCitQYVFYgQqLwgpUWBRWoMKisAIVFoUVqLAorECFRWEFKiwKK1BhUViBCovCClRYF…	5.0	0.6353150606155396	4.542409420013428	3.856266498565674	0	5	460.19106888	0.2692307692307692	-3.939999999999999	196.58604700842614	2	2	4	1	1	0	1	0	0	6	2	7
588	C1cccc(Oc2ccc3oc(NC(=O)C4CC4)nn3C2)cc1NC(=O)c1ccc(F)cc1Cl	22.724053790146904	1	0.1	<img data-content="rdkit/molecule" src="data:image/png;base64,iVBORw0KGgoAAAANSUhEUgAAAMgAAADICAIAAAAiOjnJAAAABmJLR0QA/wD/AP+gvaeTAAAgAElEQVR4nO2deUBTRxrAvyRAApgEEA8UEBCqYBEtKha1nlstgrZUPCpUq1brhbZuxbpaFFFRtwrVuqJgi7bWxdVaBA+w3lqooohYblBQrFy5EBJyzP4xGKki5HiPI8zvrye8980Ef5k3b97MNwyEEBAIVMNs6woQDBMiFoEWiFgEWiBiEWiBiEWgBSIWgRaIWARaIGIRaIGIRaAFIhaBFohYBFogYhFogYhFoAUiFoEWiFgEWiBiEWiBiEWgBSIWgRaIWARaI…	5.0	0.6326626539230347	4.30823278427124	4.065316200256348	0	5	482.11571102	0.20833333333333334	-3.8499999999999996	199.27297423602144	2	2	4	2	1	0	1	0	0	6	2	5
589	C1cccc(Oc2ccc3c(NCC(=O)C4CC4)nn3C2)cc1NC(=O)c1ccc(C)cc1Cl	22.848219332726483	1	0.1	<img data-content="rdkit/molecule" src="data:image/png;base64,iVBORw0KGgoAAAANSUhEUgAAAMgAAADICAIAAAAiOjnJAAAABmJLR0QA/wD/AP+gvaeTAAAfSklEQVR4nO2deUDTV7bHT0hkj8gum1BQFrF1waXVqjiV1gVqq+L46GBFMVXnFav2GVs71U59NbadEWc6dmKtilWfxVbrBq3USitaZVERWWWRRSFQEmRJAgk574+LaVplSfj9ksDcz18hJOeekC/33N/9nXsOBxGBQmEaC1M7QBmcUGFRWIEKi8IKVFgUVqDCorACFRaFFaiwKKxAhUVhBSosCitQYVFYgQqLwgpUWBRWoMKisAIVFoUVqLAorECFRWEFKiwKK…	5.0	0.7615569829940796	4.9540581703186035	3.8529934883117676	0	5	476.16151834	0.2692307692307692	-3.579999999999999	202.7237778323816	2	2	4	1	1	0	1	0	0	6	2	7
590	C1cccc(Oc2ccc3c(CNC(=O)C4CC4)nn3C2)cc1NC(=O)c1ccc(F)cc1Cl	23.06925113964825	1	0.1	<img data-content="rdkit/molecule" src="data:image/png;base64,iVBORw0KGgoAAAANSUhEUgAAAMgAAADICAIAAAAiOjnJAAAABmJLR0QA/wD/AP+gvaeTAAAfpElEQVR4nO2de0DU1bbH1zycAZSXiF1IEEEeDj4hH0eTLPHROWSagGb4oBIrDc/RZDp1DUvT0boey6O3ySwJS8JXpliJYirmC1Q0QVDeb0FgeA3DzPzW/WPjxFUeM8PvNzN49uevYfzN2mv8fWfv/dt7r7V4iAgUCtvwze0A5fGECovCCVRYFE6gwqJwAhUWhROosCicQIVF4QQqLAonUGFROIEKi8IJVFgUTqDConACFRaFE6iwKJxAhUXhBCosCidQYVE4g…	5.0	0.7718672752380371	2.951596736907959	1.9355297088623047	0	5	480.13644646399996	0.24	-3.649999999999999	200.52437112091118	2	2	4	2	1	0	1	0	0	5	2	7
591	C1cccc(Oc2ccc3c(CNC(=O)C4CC4)nn3C2)cc1NC(=O)c1ccc(C)cc1Cl	23.263926739913177	1	0.1	<img data-content="rdkit/molecule" src="data:image/png;base64,iVBORw0KGgoAAAANSUhEUgAAAMgAAADICAIAAAAiOjnJAAAABmJLR0QA/wD/AP+gvaeTAAAfUklEQVR4nO2deVyTV9bHT0jYCciqCKgFBRRbN9AZragjtmqhViuOLx0XXFJ03kJdXmNrpzpTp8Yur9iZj52oFXF7LVoXtNJKqU5Fq4ALIqsssigghSBLEiB5zvvHxTRVgSQ8TxKc+/0rDU/OPWl+3nOf+5x7Dg8RgUJhGwtTO0B5PqHConACFRaFE6iwKJxAhUXhBCosCidQYVE4gQqLwglUWBROoMKicAIVFoUTqLAonECFReEEKiwKJ1BhUTiBCovCCVRYF…	5.0	0.6233620047569275	2.5254108905792236	2.9978814125061035	0	5	476.16151834	0.2692307692307692	-3.579999999999999	202.7237778323816	2	2	4	2	1	0	1	0	0	5	2	7
592	C1cccc(Oc2ccc3nc(NC(=O)C4CC4)nn3c2)cc1NC(=O)c1ccc(C)cc1C	24.44963866911883	1	0.1	<img data-content="rdkit/molecule" src="data:image/png;base64,iVBORw0KGgoAAAANSUhEUgAAAMgAAADICAIAAAAiOjnJAAAABmJLR0QA/wD/AP+gvaeTAAAgAElEQVR4nO2daVhT19bHV0KYhDAJFhwRFRGFqqi1YtUKDlBqRUVbrbRaja0DXq9WtNCLQ+2NrVJs1RYtVdRaH621Ir4tF7HKaBFQEQSkisrgSBgCBAjJej/sGJExCecQhv17/HAkJ2vvkD/7rLPP2v/NQUSgUJiGq+0OULomVFgUVqDCorACFRaFFaiwKKxAhUVhBSosCitQYVFYgQqLwgpUWBRWoMKisAIVFoUVqLAorECFRWEFKiwKK1BhUViBCovCClRYF…	5.0	0.7111964821815491	3.2414402961730957	3.97843599319458	0	5	455.19573966	0.23076923076923078	-4.2	196.57943924582293	2	0	2	2	1	2	3	0	0	6	2	6
593	COC(=O)c1csc2sc(=O)ccnc4cc(C#N)C(C(C4)Cl)ccc12	15.691697088693026	1	0.3333333333333333	<img data-content="rdkit/molecule" src="data:image/png;base64,iVBORw0KGgoAAAANSUhEUgAAAMgAAADICAIAAAAiOjnJAAAABmJLR0QA/wD/AP+gvaeTAAAgAElEQVR4nO2daVhT19bHVwaGJEwCDojKoIAKKopYLJY6dXDqrW2xTmivFm3r81LRKmpb6XiLdYJrRbG2PlSvA528OE+oeK1VmVRAxjArCISQAJmz3w8bYkSFDOeckHB+Tz9wdpK9luk/++yz99prMRBCQENDNExTO0BjmdDCoiEFWlg0pEALi4YUaGHRkAItLBpSoIVFQwq0sGhIgRYWDSn0AmGJRPDeezBqFIweDZMnQ1aWqR3qFbBN7QD5rF0LDg6QkwMsF…	5.0	0.7681315541267395	3.6084370613098145	2.5131702423095703	0	4	404.00561195600005	0.2222222222222222	-2.1399999999999992	163.25135243701993	1	2	3	0	0	1	1	2	2	7	0	1
594	COC(=O)c1csc2sc(C)c3cnc4c(C/C4(C)C(C4)o34)ccc12	17.11698741129198	1	0.3333333333333333	<img data-content="rdkit/molecule" src="data:image/png;base64,iVBORw0KGgoAAAANSUhEUgAAAMgAAADICAIAAAAiOjnJAAAABmJLR0QA/wD/AP+gvaeTAAAfCUlEQVR4nO2deVzU1frHP98Z9lX2zVQINzQhcUEtRcAlRdNMy3sjNYu8r4x7C5Msiyyr8eXthtpGWjplZWjXK+5BXRXDq47kgpIKuAOCrOKMLDPP74+jI5ksw3y/34F+5/2XZ5g55xE+c875Pud5niMQETgcsVFY2gDOnxMuLI4kcGFxJIELiyMJXFgcSeDC4kgCFxZHEriwOJLAhcWRBC4sjiRwYXEkgQuLIwlcWBxJ4MLiSAIXFkcSuLA4ksCFxZEELiyOJ…	5.0	0.5206761956214905	2.3366942405700684	2.8997416496276855	0	5	372.07281043599994	0.3684210526315789	-1.63	154.18012094278166	1	3	4	0	0	1	1	2	2	5	0	1
595	O/C(c1ccncc1)N1CC(=NC(=O)c(c3c(F)ccc3[nH]c2=O)[nH]2)C1	17.84541456325916	1	0.2	<img data-content="rdkit/molecule" src="data:image/png;base64,iVBORw0KGgoAAAANSUhEUgAAAMgAAADICAIAAAAiOjnJAAAABmJLR0QA/wD/AP+gvaeTAAAdOElEQVR4nO2deVxUVf/HP7MwwIAgq+KCG6ZIbrkD+ij5aKRmpZYaktmG5lY9ZuaTWlpampkZPmgqaJmSmZq5Pxr6mP4My9wQlUVkF5AZ1hlm5vv74yARKjJ37sHtvF+87mu43Ps933nxufeee873+z0KIoJAIDfKu+2A4MFECEvABSEsAReEsARcEMIScEEIS8AFISwBF4SwBFwQwhJwQQhLwAUhLAEXhLAEXBDCEnBBCEvABSEsAReEsARcEMIScEEIS8AFI…	5.0	0.7681315541267395	3.6084370613098145	2.5131702423095703	0	4	355.108067528	0.17647058823529413	-3.17	145.929921724395	1	2	3	1	0	1	1	1	0	5	3	3
596	OCC(c1ccncc1)N1CC(=NC(=O)c(c3c(F)ccc3[nH]c2=O)[nH]2)C1	19.06395851286098	3	0.6	<img data-content="rdkit/molecule" src="data:image/png;base64,iVBORw0KGgoAAAANSUhEUgAAAMgAAADICAIAAAAiOjnJAAAABmJLR0QA/wD/AP+gvaeTAAAdhElEQVR4nO2deXzMV/fHP5PFRCJpNiILQpQgYm+CClJbSQgaS22tUksrFA1+SqovNFKJXZGqWkMslagKJY+n1hRFK5YKsUYieyYjkczM+f1xY+oJWWbme6PR+37lD8nMPfeMfHK/95577rkyIoJAIDVGr9oBweuJEJaAC0JYAi4IYQm4IIQl4IIQloALQlgCLghhCbgghCXgghCWgAtCWAIuCGEJuCCEJeCCEJaAC0JYAi4IYQm4IIQl4IIQloALQlgCLghhC…	5.0	0.6381628513336182	3.995589017868042	2.9884705543518066	0	4	369.123717592	0.2222222222222222	-3.17	152.29486383879163	1	2	3	1	0	1	1	1	0	5	3	4
597	OCC(c1cnccc1)N1CC(=NC(=O)c(c3c(F)ccc3[nH]c2=O)[nH]2)C1	19.14030766940416	1	0.2	<img data-content="rdkit/molecule" src="data:image/png;base64,iVBORw0KGgoAAAANSUhEUgAAAMgAAADICAIAAAAiOjnJAAAABmJLR0QA/wD/AP+gvaeTAAAdcElEQVR4nO2deVzUVffHP8PiKAjJosii4goi4h6IiUnuopLmUqmZmVtJZob2I+WpxwxJVNxyyUxNUTQVyoRS8klSyb3EFQFxY98GBGFmzu+Pi5OhIPOd78Ww+37xBzJzzz3IZ+733nPPPVdBRBAI5MboaTsgeDYRwhJwQQhLwAUhLAEXhLAEXBDCEnBBCEvABSEsAReEsARcEMIScEEIS8AFISwBF4SwBFwQwhJwQQhLwAUhLAEXhLAEXBDCEnBBCEvABSEsA…	5.0	0.5206761956214905	2.3366942405700684	2.8997416496276855	0	4	369.123717592	0.2222222222222222	-3.17	152.29486383879163	1	2	3	1	0	1	1	1	0	5	3	4
598	Cc1cc(C(=O)Nc2cc(=O)ccc2nc(NC(=O)C4CC4)nn3C)ccccc3cn(C)n1	24.073147247070388	1	1.0	<img data-content="rdkit/molecule" src="data:image/png;base64,iVBORw0KGgoAAAANSUhEUgAAAMgAAADICAIAAAAiOjnJAAAABmJLR0QA/wD/AP+gvaeTAAAgAElEQVR4nO2dd1hUZ/bHv3cGGJoFsAEWUEFAkCCKBRbdlRi7iYqJMSRmRRLjhpRflMc0UjYJMWZlk40JyZpdYmxYsmKiRuwINqoUQQURpIQySh+GmTm/P16cEJV+LzPDcz+Pj89l5r3nHpjvvPW85+WICCIifCPRtQMifRNRWCKCIApLRBBEYYkIgigsEUEQhSUiCKKwRARBFJaIIIjCEhEEUVgigiAKS0QQRGGJCIIoLBFBEIUlIgiisEQEQRSWiCCIwhIRB…	5.0	0.7681315541267395	3.6084370613098145	2.5131702423095703	0	4	459.2018876600001	0.25	-4.34	194.52671309651728	2	2	4	1	0	0	0	0	2	8	2	2
599	COC(=O)c1ccccc1Sc1coc2c(/C=C/c3ccccn3)n[nH]c2C1	10.150423348494629	1	1.0	<img data-content="rdkit/molecule" src="data:image/png;base64,iVBORw0KGgoAAAANSUhEUgAAAMgAAADICAIAAAAiOjnJAAAABmJLR0QA/wD/AP+gvaeTAAAY7ElEQVR4nO3deVyU1RoH8OcdYJBNBlQQIRfc0ZTEJYXUlMR0MjX1qle0XDC9RmaRRSWZLRouo5llhV6u3tylEElCcAFMUiTcQBRRkn3fBxjmuX8cI2JzlvcA157vp0+fkvecOYO/ec95z3vOOwIiAiFik7R1A8jjiYJFuKBgES4oWIQLChbhgoJFuKBgES4oWIQLChbhgoJFuKBgES4oWIQLChbhgoJFuKBgES4oWIQLChbhgoJFuKBgES4oWIQLChbhgoJFu…	5.0	0.7681315541267395	3.6084370613098145	2.5131702423095703	0	4	391.0990624040001	0.09523809523809523	-3.32	165.84378165023833	0	1	1	0	1	2	3	0	0	6	1	5
600	COc1ccccc1NC(=O)Nc1ccc(Oc2ccnc3cc(OC)c(OC)cc32)cc1	5.157131181589143	3	0.047619047619047616	<img data-content="rdkit/molecule" src="data:image/png;base64,iVBORw0KGgoAAAANSUhEUgAAAMgAAADICAIAAAAiOjnJAAAABmJLR0QA/wD/AP+gvaeTAAAYSElEQVR4nO3deVxTV9oH8CdhESIi2CJYUXEZtKigxEoBKRVDrYhVx7p0KM4HF0CLtuqMON0QbS2OIHU6voJ0FOsCUhEEJAguIFVAUVCpUkHF2irUhVVkSfK8fxybMi6Q3HDQdp7vf8acBfnde88959yrCBGBkM4mftYdIH9MFCzCBQWLcEHBIlxQsAgXFCzCBQWLcEHBIlxQsAgXFCzCBQWLcEHBIlxQsAgXFCzCBQWLcEHBIlxQsAgXFCzCBQWLcEHBIlxQs…	5.0	0.7681315541267395	3.6084370613098145	2.5131702423095703	0	4	445.16377083599997	0.12	-4.459999999999999	190.62209988718055	0	0	0	2	3	1	4	0	0	6	2	7
601	COc1ccccc1NC(=O)Nc1ccc(Oc2ccnc3cc(OC)c(OC)cc23)cc1	5.157131253215899	30	0.47619047619047616	<img data-content="rdkit/molecule" src="data:image/png;base64,iVBORw0KGgoAAAANSUhEUgAAAMgAAADICAIAAAAiOjnJAAAABmJLR0QA/wD/AP+gvaeTAAAYSElEQVR4nO3deVxTV9oH8CdhESIi2CJYUXEZtKigxEoBKRVDrYhVx7p0KM4HF0CLtuqMON0QbS2OIHU6voJ0FOsCUhEEJAguIFVAUVCpUkHF2irUhVVkSfK8fxybMi6Q3HDQdp7vf8acBfnde88959yrCBGBkM4mftYdIH9MFCzCBQWLcEHBIlxQsAgXFCzCBQWLcEHBIlxQsAgXFCzCBQWLcEHBIlxQsAgXFCzCBQWLcEHBIlxQsAgXFCzCBQWLcEHBIlxQs…	5.0	0.6381628513336182	3.995589017868042	2.9884705543518066	0	4	445.16377083599997	0.12	-4.459999999999999	190.62209988718055	0	0	0	2	3	1	4	0	0	6	2	7
602	COc1ccccc1NC(=O)Nc1ccc(-c2ccnc3cc(OC)c(OC)cc23)cc1	5.232469283112217	7	0.1111111111111111	<img data-content="rdkit/molecule" src="data:image/png;base64,iVBORw0KGgoAAAANSUhEUgAAAMgAAADICAIAAAAiOjnJAAAABmJLR0QA/wD/AP+gvaeTAAAY0klEQVR4nO2deViUVfvHvzODDLtsKqmpueKSqGimEm9uZWq+2iLyqiUqLuWWJv3c0tIUS43cCsUdJCntRQ0X1BZ9Sw2F1MCFUXFnd0CYAWbm/P44NhcXmjIz54TQ/fnrkYtzXzfw8Txnnvuc+1EwxkAQolFWdQJEzYTEIqRAYhFSILEIKZBYhBRILEIKJBYhBRKLkAKJRUiBxCKkQGIRUiCxCCmQWIQUSCxCCiQWIQUSi5ACiUVIgcQipEBiEVIgsQgpkFiEF…	5.0	0.5206761956214905	2.3366942405700684	2.8997416496276855	0	4	429.16885621599994	0.12	-4.259999999999999	185.5085546576737	0	0	0	2	3	1	4	0	0	5	2	6
603	COc1ccccc1OC(=O)Nc1ccc(Oc2ccnc3cc(OC)c(OC)cc23)cc1	17.008421908049968	14	0.2222222222222222	<img data-content="rdkit/molecule" src="data:image/png;base64,iVBORw0KGgoAAAANSUhEUgAAAMgAAADICAIAAAAiOjnJAAAABmJLR0QA/wD/AP+gvaeTAAAYD0lEQVR4nO3de1xN6f4H8O/eXdSWFCIjNHjFhKKNptIvUmOQ2zEuMybnlUthMIMzkzNnzlQuTY7SceZ4KTlkitIginbKpaahIgoNjULGDDUu6SJd9t7f3x+P2dNh1F5r7ydmzvf93+xZzyV99lrPep5nrSSICITom/Rld4D8MVGwCBcULMIFBYtwQcEiXFCwCBcULMIFBYtwQcEiXFCwCBcULMIFBYtwQcEiXFCwCBcULMIFBYtwQcEiXFCwCBcULMIFBYtwQ…	5.0	0.5932312607765198	3.250153064727783	2.6802754402160645	0	4	446.14778642399995	0.12	-4.459999999999999	190.18578293307937	0	0	0	1	3	1	4	0	0	7	1	7
604	COc1ccccc1OC(=O)Nc1ccc(Oc2ccnc3cc(OC)c(OC)cc32)cc1	17.00842193791927	3	0.047619047619047616	<img data-content="rdkit/molecule" src="data:image/png;base64,iVBORw0KGgoAAAANSUhEUgAAAMgAAADICAIAAAAiOjnJAAAABmJLR0QA/wD/AP+gvaeTAAAYD0lEQVR4nO3de1xN6f4H8O/eXdSWFCIjNHjFhKKNptIvUmOQ2zEuMybnlUthMIMzkzNnzlQuTY7SceZ4KTlkitIginbKpaahIgoNjULGDDUu6SJd9t7f3x+P2dNh1F5r7ydmzvf93+xZzyV99lrPep5nrSSICITom/Rld4D8MVGwCBcULMIFBYtwQcEiXFCwCBcULMIFBYtwQcEiXFCwCBcULMIFBYtwQcEiXFCwCBcULMIFBYtwQcEiXFCwCBcULMIFBYtwQ…	5.0	0.6353150606155396	4.542409420013428	3.856266498565674	0	4	446.14778642399995	0.12	-4.459999999999999	190.18578293307937	0	0	0	1	3	1	4	0	0	7	1	7
605	COc1ccccc1OC(=O)Nc1ccc(-c2ccnc3cc(OC)c(OC)cc23)cc1	17.26199674380332	2	0.031746031746031744	<img data-content="rdkit/molecule" src="data:image/png;base64,iVBORw0KGgoAAAANSUhEUgAAAMgAAADICAIAAAAiOjnJAAAABmJLR0QA/wD/AP+gvaeTAAAYtElEQVR4nO2deViUVfvHvzMDDCAgm0pqaq64JCqYmcRromVqvdoi8qolvkJaLqVJP7fUNMVSMxUTw9xAktIul3DBpdLX1FBIDdxGRXFB1gFhhmFmzu+PY3NxoSHMnJNC9+evR+Tc1y18PM+Z5z7nfhSMMRCEaJSPOgGibkJiEVIgsQgpkFiEFEgsQgokFiEFEouQAolFSIHEIqRAYhFSILEIKZBYhBRILEIKJBYhBRKLkAKJRUiBxCKkQGIRUiCxCCmQWIQUS…	5.0	0.6326626539230347	4.30823278427124	4.065316200256348	0	4	430.152871804	0.12	-4.259999999999999	185.0722377035725	0	0	0	1	3	1	4	0	0	6	1	6
606	COc1ccccc1NC(=O)Nc1ccc(Oc2ccnc3cc(OC)c(CC)cc23)cc1	20.45594940931624	1	0.015873015873015872	<img data-content="rdkit/molecule" src="data:image/png;base64,iVBORw0KGgoAAAANSUhEUgAAAMgAAADICAIAAAAiOjnJAAAABmJLR0QA/wD/AP+gvaeTAAAYMklEQVR4nO3de1zM+f4H8PdMFzVI2U1ZIbGyIZTVFmllWkotjnU5JzmPXCo29mCPnN3fbmLX5og4e/aIdl3WpbQilSblUttSEYUQQtYu5dZVuszM+/fHh9mOS833O31i97yf/xnz+X4+1Wu+l8/n/f2OBBGBkNYmfdkDIH9MFCzCBQWLcEHBIlxQsAgXFCzCBQWLcEHBIlxQsAgXFCzCBQWLcEHBIlxQsAgXFCzCBQWLcEHBIlxQsAgXFCzCBQWLcEHBIlxQs…	5.0	0.7615569829940796	4.9540581703186035	3.8529934883117676	0	4	443.18450628	0.15384615384615385	-4.259999999999999	191.87349677207027	0	0	0	2	3	1	4	0	0	5	2	7
607	COc1ccccc1OC(=O)Nc1ccc(OC2ccnc3cc(O)cc(OC)cc23)cc1	20.996994513029872	1	0.015873015873015872	<img data-content="rdkit/molecule" src="data:image/png;base64,iVBORw0KGgoAAAANSUhEUgAAAMgAAADICAIAAAAiOjnJAAAABmJLR0QA/wD/AP+gvaeTAAAYPklEQVR4nO3deVQUV/YH8Nt0083iAgrirpCJsrmBgwY3oqh4RI1xmYkiiUaJUYeoqO2uEROIKD9O4oniiqIMNogLIgKdEVFjjK1BEaOOiqgTA4osQrM1fX9/PNMyUbS7mkcnzv2cnBxD+lVd9EvVq1e3ShEiAiGNzczUBZA3EwWLcEHBIlxQsAgXFCzCBQWLcEHBIlxQsAgXFCzCBQWLcEHBIlxQsAgXFCzCBQWLcEHBIlxQsAgXFCzCBQWLcEHBIlxQsAgXF…	5.0	0.7718672752380371	2.951596736907959	1.9355297088623047	0	4	446.14778642399995	0.12	-4.459999999999999	190.3177918166568	1	1	2	1	2	0	2	1	0	7	2	6
[truncated: 671 more rows]
