# Supplementary material for: Interpretable Machine Learning Models for Molecular Design of Tyrosine Kinase Inhibitors Using Variational Autoencoders and Perturbation-Based Approach of Chemical Space Exploration
Source: Int J Mol Sci. 2022 Sep 24;23(19):11262. doi: 10.3390/ijms231911262 (PMC9569663; doi:10.3390/ijms231911262)
Supplement: Supplementary file 1 [file ijms-23-11262-s001.zip › SUPPLEMENTARY_MATERIALS/Original_Set_of_Generated_Molecules/General/Original_Set.csv]

	smiles	distance	count	frequency	mol	Class	qed	logP	SAS
0	COC(=O)C1(C)[C@H](C)ccc(C)c(-n2n(=O)c2COC)cc1O	18.787669264508505	1	1.0	<img data-content="rdkit/molecule" src="data:image/png;base64,iVBORw0KGgoAAAANSUhEUgAAAMgAAADICAIAAAAiOjnJAAAABmJLR0QA/wD/AP+gvaeTAAAcYElEQVR4nO2deVxU1fvHPzMsA8gOA4KCCoZfMcudBE0z0lLUvhguGaW//JKVjW1fcUnRtCLNHEvzhZhpiyXYS1y/JtkiLpi7YCoKiAoCgyADDDDMzPn9cXAkRISZe5jBOe+/uHfufc4z8OHc557zPOeICCHgcIRGbGoHOA8nXFgcJnBhcZjAhcVhAhcWhwlcWBwmcGFxmMCFxWECFxaHCVxYHCZwYXGYwIXFYQIXFocJXFgcJnBhcZjAhcVhAhcWhwlcWBwmc…	8.0	0.7733535766601562	4.243649005889893	1.283329725265503
1	CC(=O)NC1(C)[C@H](CO)cc1c1c(-c1ccncn1)ccccc(F)c1	17.877497911880667	1	0.3333333333333333	<img data-content="rdkit/molecule" src="data:image/png;base64,iVBORw0KGgoAAAANSUhEUgAAAMgAAADICAIAAAAiOjnJAAAABmJLR0QA/wD/AP+gvaeTAAAaHUlEQVR4nO2deVxTV9qA35sAYVfAtUBBRMStU4lbB2e0SsWtYItYtKKtramtfHzW0VLUFmrtSK1WxnE+SfUnLrXtYK2KS92XEatgEAVcqgjIvgiyCWHJfb8/jmZSRArJPbnRnufXPxKSnPsmfbz33Pec8x4OEYHBEBqJ2AEwnk2YWAwqMLEYVGBiMajAxGJQgYnFoAITi0EFJhaDCkwsBhWYWAwqMLEYVGBiMajAxGJQgYnFoAITi0EFJhaDCkwsBhWYWAwqM…	7.0	0.7733535766601562	4.243649005889893	1.283329725265503
2	CC(=O)NC(OC)[C@H](CO)c(c2sc(C)c2cccn1)ccccc(F)c1	18.737354949054843	1	0.3333333333333333	<img data-content="rdkit/molecule" src="data:image/png;base64,iVBORw0KGgoAAAANSUhEUgAAAMgAAADICAIAAAAiOjnJAAAABmJLR0QA/wD/AP+gvaeTAAAfBElEQVR4nO2dd1zTV/fHzzchYYOgyFDR4gBxVEUQBAeOqhV3cRbH04pYWzrU2scO9Olji1V/xdE+4suqdDhwVKkba6u4DVZRZMjQAIIghk1ISM7vj6sRUSGE7yUR7vvFHxnfe+4N+eSu77nncIgIDAbfCPTdAEbzhAmLQQUmLAYVmLAYVGDCYlCBCYtBBSYsBhWYsBhUYMJiUIEJi0EFJiwGFZiwGFRgwmJQgQmLQQUmLAYVmLAYVGDCYlCBCYtBBSYsBhWYs…	7.0	0.8226257562637329	3.150078535079956	2.4543280601501465
3	CC(=O)NC1(SC[C@H](CO)ccc2sc(C)c1c2NC12)cc2C(F)c1	21.581138958599524	1	0.3333333333333333	<img data-content="rdkit/molecule" src="data:image/png;base64,iVBORw0KGgoAAAANSUhEUgAAAMgAAADICAIAAAAiOjnJAAAABmJLR0QA/wD/AP+gvaeTAAAcvUlEQVR4nO2de1hTR/rH3xAICSKolCooF5Wg4ooopYrSblVca1WKbVF0y4/WVrxUsfRG166LtbfUVqVbbRe1VbruFrHe2Fqt1Dte0ERAgyiBNRBABAokIYFc5/fH0JhFREjOkITO5/HxOUzOmXkPfDOXd2beYSGEgEJhGidbG0Dpm1BhUYhAhUUhAhUWhQhUWBQiUGFRiECFRSECFRaFCFRYFCJQYVGIQIVFIQIVFoUIVFgUIlBhUYhAhUUhAhUWhQhUWBQiU…	7.0	0.7956107258796692	4.406242370605469	3.384249687194824
4	COc1ncc2c(=C)cc(OC(=S)Nc3ccc(C(C)(F)C)cc3)C(=O)C(=C)cc12	17.70989472045065	1	0.2	<img data-content="rdkit/molecule" src="data:image/png;base64,iVBORw0KGgoAAAANSUhEUgAAAMgAAADICAIAAAAiOjnJAAAABmJLR0QA/wD/AP+gvaeTAAAYmklEQVR4nO3deVhTV/oH8DcrhFUs4oILFQTLYLHFuiHUOkz1UbRTFX2w47i0zejUiv1Na2qpUtSWOFqLrTM1M62tY9UWW6fivlA3rBsqCkqpCggSWY1JEEKWe35/HJuhqCG5yQlo388fPgg3554k39x77j1LBIQQQMjVhO1dAfRowmAhJjBYiAkMFmICg4WYwGAhJjBYiAkMFmICg4WYwGAhJjBYiAkMFmICg4WYwGAhJjBYiAkMFmICg4WYwGAhJjBYiAkMF…	6.0	0.7733535766601562	4.243649005889893	1.283329725265503
5	COc1ncc2c(=O)cc(NC(=S)Nc3ccc(C(F)(F)C)cc3)c(=O)C(F)c1=C2	18.096652911287446	1	0.2	<img data-content="rdkit/molecule" src="data:image/png;base64,iVBORw0KGgoAAAANSUhEUgAAAMgAAADICAIAAAAiOjnJAAAABmJLR0QA/wD/AP+gvaeTAAAav0lEQVR4nO2deVgURxbA3wwMwgiIgGhAbjSoREFMAPnEsBITEYwHJOJJZMNHTGRXjYJRgwSzCyYmriaKu7pKDuOR7CIBNeJ6gRrNgCIeQRHlEALIPcM1zLz9o3AyQRzm6ELQ+v3VH0y/roFfv66urnrNQ0RgMLiG/6QbwHg6YWIxqMDEYlCBicWgAhOLQQUmFoMKTCwGFZhYDCowsRhUYGIxqMDEYlCBicWgAhOLQQUmFoMKTCwGFZhYDCowsRhUYGIxqMDEY…	6.0	0.8226257562637329	3.150078535079956	2.4543280601501465
6	COc1ncc2c(=C)cc(OC(=S)Nc3ccc(C(F)(F)F)cc3)C(=O)C(C)ccc1c2	19.22287912091805	1	0.2	<img data-content="rdkit/molecule" src="data:image/png;base64,iVBORw0KGgoAAAANSUhEUgAAAMgAAADICAIAAAAiOjnJAAAABmJLR0QA/wD/AP+gvaeTAAAZi0lEQVR4nO2deVhTV9rA3+SGfVVZBNdWrVpwQdCqKJ+41EcHtdXBqhW1WPeaGRcK00WoSnHpzEBrp1J1FFtrnZbqoFVGW5eyWB2Eio6iBYGySEJFICQYkpvz/XE0D0WLSe49icv7e/pHpDdv3iS/nHvuWd4rIYQAgoiN1NYJIE8mKBbCBBQLYQKKhTABxUKYgGIhTECxECagWAgTUCyECSgWwgQUC2ECioUwAcVCmIBiIUxAsRAmoFgIE1AshAkoFsIEFAthA…	6.0	0.7956107258796692	4.406242370605469	3.384249687194824
7	COc1ncc2c(=C)cc(OC(=S)Nc3ccc(C(F)(F)C)c32)C(=O)C(F)ccc1	19.729980780368066	1	0.2	<img data-content="rdkit/molecule" src="data:image/png;base64,iVBORw0KGgoAAAANSUhEUgAAAMgAAADICAIAAAAiOjnJAAAABmJLR0QA/wD/AP+gvaeTAAAgAElEQVR4nO2deViTV9rG7yRgQHZECqigWFDQulHrVtq6TVVQdBS1/Yr91ErVVuziNHVqG9tpLbYzlVq7xKnfQGsXU2sR971WRVEUQUAEAUUFK2tIIBvJ+f44GGNQDOR98yZOfhdXr74nyTmPcOesz3keHiEEDhwwDZ9rAxw8nDiE5YAVHMJywAoOYTlgBYewHLCCQ1gOWMEhLAes4BDWfx1NTU1bt25NSEjYtWsXe604sVe1A5uitrZ2165dO3fu3LNnj0KhA…	6.0	0.8114898800849915	4.311055660247803	3.537619113922119
8	COc1ncc2c(=O)cc(OC(=S)Nc3ccc(C(F)(F)C)cc3)C(=O)[C@H]cc12	20.98091800420564	1	0.2	<img data-content="rdkit/molecule" src="data:image/png;base64,iVBORw0KGgoAAAANSUhEUgAAAMgAAADICAIAAAAiOjnJAAAABmJLR0QA/wD/AP+gvaeTAAAWbklEQVR4nO2de1SU1drAn5fhfr/fykteOaLLhLDjBRM1FQ+hpmRWeEnDG2c6Zh0qLSpdfVjqmjqlsszSOroQywtePzMxOWrBaGpAIiKgclFgBhgHcGaY5/tj63wcRZh5Z/Zw6fn94RrhfZ+9Z+bHsy+z9x4BEYEgLI1NR1eA6J6QWAQXSCyCCyQWwQUSi+ACiUVwgcQiuEBiEVwgsQgukFgEF0gsggskFsEFEovgAolFcIHEIrhAYhFcILEILpBYBBdILIILJ…	6.0	0.5287851095199585	2.422328472137451	4.3334736824035645
9	Cl	17.32920751404809	1	1.0	<img data-content="rdkit/molecule" src="data:image/png;base64,iVBORw0KGgoAAAANSUhEUgAAAMgAAADICAIAAAAiOjnJAAAABmJLR0QA/wD/AP+gvaeTAAAGa0lEQVR4nO3cT0iUeRzH8d9M4+hompZGuWsumWZiskJ0sS5dykOCFNGewqJDgtAtukTgMSiSDlEURF2ECg0RvBT0l/5AEGklZmu1Welkhs6MOs6zh4EntzXXNT894zPv1+k3w2/gy/DmeWae+eOxLMsA883r9ABwJ8KCBGFBgrAgQViQICxIEBYkCAsShAUJwoIEYUGCsCBBWJAgLEgQFiQICxKEBQnCggRhQYKwIEFYkCAsSBAWJAgLEoQFCcKCBGFBgrAgQ…	6.0	0.7733535766601562	4.243649005889893	1.283329725265503
10	COc1ncc2c(=O)/C(N)C(=O)c3ccc(C(F)(F)Ccco3)sc1=C2	16.3744500980067	1	0.5	<img data-content="rdkit/molecule" src="data:image/png;base64,iVBORw0KGgoAAAANSUhEUgAAAMgAAADICAIAAAAiOjnJAAAABmJLR0QA/wD/AP+gvaeTAAAgAElEQVR4nO2deVyU1f7HP7MwgOwIKCggKJooXsWt4ppGuCVZmtjNxMotbxKuRVpGpjcxrXBpAftJat7c0kLFhTQL01IoFRQVQQXZlH0fhpnv74+jjwiIMDzPPDPceb/8gzmc55wv8PE8Z/me71dCRDBihG+kYhtgpH1iFJYRQTAKy4ggGIVlRBCMwjIiCEZhGREEo7CMCIJRWEYEwSgsI4JgFJYRQTAKy4ggGIVlRBCMwjIiCHKxDTDCG7eUyi+ys7mPLzk59…	6.0	0.7733535766601562	4.243649005889893	1.283329725265503
11	COc1ncc2c(=C3CNCN3C(=O)c3ccc(C(F)(F)c3)c1)CCOC2	19.267055461498995	1	0.5	<img data-content="rdkit/molecule" src="data:image/png;base64,iVBORw0KGgoAAAANSUhEUgAAAMgAAADICAIAAAAiOjnJAAAABmJLR0QA/wD/AP+gvaeTAAAgAElEQVR4nO2deVRUR/bHb2/QrAqC7LIJEVxQUdFB4zLEo5HEGR1MJBKXRPyNSdCYOD0To5gYTY8mDjJRg3FJm7iBS0JcMrbmGFExCtEYNYZmcWGVHQR6v78/Ch/twtb93utu8j6H46GLflW34euterfq3ctDRODgoBu+uQ3g6JlwwuJgBE5YHIzACYuDEThhcTACJywORuCExcEInLA4GIETFgcjcMLiYAROWByMwAmLgxE4YXEwAicsDkbghMXBCJywOBiBE…	6.0	0.8226257562637329	3.150078535079956	2.4543280601501465
12	COc1ncc2c(=O)cc(C(COS)Nc3ccc(C(F)(F)F)cc3)cc1OC2	17.14442279524231	1	0.5	<img data-content="rdkit/molecule" src="data:image/png;base64,iVBORw0KGgoAAAANSUhEUgAAAMgAAADICAIAAAAiOjnJAAAABmJLR0QA/wD/AP+gvaeTAAAbQUlEQVR4nO2de1zUZfbHPzMMd5WLiLIqAireLzWW65oXkl6loGi7mrtJliaZKdqqQV5iXWtj3VbJfJlopbRWSK0m5kt/EuZ9vYy3FFDkpnIRheHODJf5nt8fD06ogMPM94GC5/3yNa9Rv8/5noHPnO/zPed5zldBRBAI5EbZ2g4I2iZCWAIuCGEJuCCEJeCCEJaAC0JYAi4IYQm4IIQl4IIQloALQlgCLghhCbgghCXgghCWgAtCWAIuCGEJuCCEJeCCEJaAC…	6.0	0.7733535766601562	4.243649005889893	1.283329725265503
13	Clc1ncc2c(=O)cc(NC(=O)Nc3ccc(C(F)(F)F)cc3)cc1C2	17.675291504803837	1	0.5	<img data-content="rdkit/molecule" src="data:image/png;base64,iVBORw0KGgoAAAANSUhEUgAAAMgAAADICAIAAAAiOjnJAAAABmJLR0QA/wD/AP+gvaeTAAAZhElEQVR4nO2de1iUVf7AvzPDcEeuKl4QpfGSJmJI4j0V2kQedVMyTbTtSeximJrhtvUbt82VtjWhJ9zmIX2gcHcl6TJlpkQaia5y0ZI0xAQRkPt1GGBu398fBydSgbm8Zwj9fh7/GId3zjnzvp/3ey7vOWdEiAgEITTi/i4AcXdCYhFcILEILpBYBBdILIILJBbBBRKL4AKJRXCBxCK4QGIRXCCxCC6QWAQXSCyCCyQWwQUSi+ACiUVwgcQiuEBiEVwgsQguk…	6.0	0.8226257562637329	3.150078535079956	2.4543280601501465
14	COc1cc(c(C)c(=O)CNC(C(=O)OC)cc(F)ccc2)ccsccc12	17.24224684801417	1	1.0	<img data-content="rdkit/molecule" src="data:image/png;base64,iVBORw0KGgoAAAANSUhEUgAAAMgAAADICAIAAAAiOjnJAAAABmJLR0QA/wD/AP+gvaeTAAAeTUlEQVR4nO2de1RU1f7AvzMDyENeAiKCL0RQfAETpAIqOJV64arcSIvU/KlYui7pXRZZ3ou2MjFL0Ztd8Rm+7s3SBI0UAQ2w1IBCQZCXyEMBecrwmOf398fGidSQgbNnmGl/lss16zCz9/fAZ84+Z599vl8eIgKDwTV8bQfA0E+YWAwqMLEYVGBiMajAxGJQgYnFoAITi0EFJhaDCkwsBhWYWAwqMLEYVGBiMajAxGJQgYnFoAITi0EFJhaDCkwsBhWYWAwqM…	5.0	0.7733535766601562	4.243649005889893	1.283329725265503
15	COc1cccc(N(C)NC(=O)CC(O)c3c(F)c2c(C)c(O)ccc32)c1F	12.059110378158076	1	0.5	<img data-content="rdkit/molecule" src="data:image/png;base64,iVBORw0KGgoAAAANSUhEUgAAAMgAAADICAIAAAAiOjnJAAAABmJLR0QA/wD/AP+gvaeTAAAXoklEQVR4nO3deViVVR4H8O/lci/74kiQaFQQiJqFuQ0uGIglCqZmqZU+NAoSbmFalmamqQyiuZYtPuo45aRmYaiIOIKIjA4RJiaEIiiCmGwCche4Z/44esc04C7vAZn5fR7/8AHOeX/Kl3c5y4uMMQZCpGbR3gWQ/00ULCIEBYsIQcEiQlCwiBAULCIEBYsIQcEiQlCwiBAULCIEBYsIQcEiQlCwiBAULCIEBYsIQcEiQlCwiBAULCIEBYsIQcEiQlCwiBAUL…	5.0	0.7733535766601562	4.243649005889893	1.283329725265503
16	COc1cccc(N(C)NC(=O)CC2(C)cc(F)c2(C)c2(O)ccc2=O)c1	13.278377345656267	1	0.5	<img data-content="rdkit/molecule" src="data:image/png;base64,iVBORw0KGgoAAAANSUhEUgAAAMgAAADICAIAAAAiOjnJAAAABmJLR0QA/wD/AP+gvaeTAAAUv0lEQVR4nO3daVQUx9oH8GdmkLC4gUJUFMQYDWoMUTQque4cNWCUuBsNaiLuqIkeXGJGjxvuo8erAddR4kKC12CuYPSoiBIXXPASlKCIAoILyLAOMMPzfihuZy7L2LPUkDc+v0+cobu6uvlPd1d1VSNBRCDE3KT1XQHy90TBIlxQsAgXFCzCBQWLcEHBIlxQsAgXFCzCBQWLcEHBIlxQsAgXFCzCBQWLcEHBIlxQsAgXFCzCBQWLcEHBIlxQsAgXFCzCBQWLc…	5.0	0.8226257562637329	3.150078535079956	2.4543280601501465
17	Clc1cc(NC/C)(F)/c2=COC(C(=C/c3)c3oc3ccccc3o2)cc1OC	17.445346081230436	1	1.0	<img data-content="rdkit/molecule" src="data:image/png;base64,iVBORw0KGgoAAAANSUhEUgAAAMgAAADICAIAAAAiOjnJAAAABmJLR0QA/wD/AP+gvaeTAAAgAElEQVR4nO2deVxUVf/HvzPDMKyyOOyLMOQjQrkD7ktiWCo8oqSZmprSU4aWmtiThlYaRdmYmvpT81F7UjCSeMwNccPUBEUJ0EJZZBsGZgDZZr3n98ehcUQEZube2bjvly9fcw/3nvNFP/O953zPOd/DQAgBDQ3ZMA1tAI15QguLhhJoYdFQAi0sGkqghUVDCbSwaCiBFhYNJdDCoqEEWlg0lEALi4YSaGHRUAItLBpKoIVFQwm0sGgogRYWDSXQwqKhBFpYN…	5.0	0.7733535766601562	4.243649005889893	1.283329725265503
18	COc1cc(/C(C)(O)C2=C(C(C(=O)O)c3ccco3)c3ccccc32)c1	11.236957731363805	1	0.14285714285714285	<img data-content="rdkit/molecule" src="data:image/png;base64,iVBORw0KGgoAAAANSUhEUgAAAMgAAADICAIAAAAiOjnJAAAABmJLR0QA/wD/AP+gvaeTAAAgAElEQVR4nO2deVyU1f7HPwOzMOwgYrggiwuCKSYuoOlNkSwpt+S6ZFdLEZf0Xls0tTDLK5XXNX/F9WovQa0oTQQtoKvigqmolZgooAIiArIzzAwMc35/HH0aZURmmGfmwXvefzmH5znny/jhec7yXUSEEDAYpsbK0gYwnkyYsBi8wITF4AUmLAYvMGExeIEJi8ELTFgMXmDCYvACExaDF5iwGLzAhMXgBSYsBi8wYTF4gQmLwQtMWAxeYMJi8AITFoMXmLAYv…	5.0	0.7733535766601562	4.243649005889893	1.283329725265503
19	COc1cc(NC(C(=O)C2=C/C(C(=O)N3)cccco3)c3ccccc32)c1	14.129453001687596	1	0.14285714285714285	<img data-content="rdkit/molecule" src="data:image/png;base64,iVBORw0KGgoAAAANSUhEUgAAAMgAAADICAIAAAAiOjnJAAAABmJLR0QA/wD/AP+gvaeTAAAgAElEQVR4nO2deVxTV9rHf2HfRKKyCmFRRMBqFTfcq6Cj4lpFbcvbsY4oWh3rRmewQ6u2E6tFbLUOrkWxtlTUAbW1jOM2al3QquCKyGZBQATZQkhy3j8OXiIgkOTeJMD9fvwjOdyc8wR+nucsz3mOgBACHh62MdC1ATxtE15YPJzAC4uHE3hh8XACLyweTuCFxcMJvLB4OIEXFg8n8MLi4QReWDycYKRrA9imuhp378LQEF5eMDHRtTXtl7bVYyUnw8sL0dHYs…	5.0	0.8226257562637329	3.150078535079956	2.4543280601501465
20	Clc1cc(NC(C(=O)C2=C/OC(C=O)O-c3ccco3)c3ccccc23)c1	16.05680667362216	1	0.14285714285714285	<img data-content="rdkit/molecule" src="data:image/png;base64,iVBORw0KGgoAAAANSUhEUgAAAMgAAADICAIAAAAiOjnJAAAABmJLR0QA/wD/AP+gvaeTAAAezElEQVR4nO2deVhTx/rH3wQMIEFAgwKV3RXUioBSxYK7VdqK1rVirXWp6I+qrcWrVlTqFbW2Wuut1JVqte7W0stFK4i4YEUtVhIUCaAgyGLYF0nO+/tjMCIIhOScJOp8Hh8fknPOOxP4Zs6cmXfhISJQKGzD13UHKK8mVFgUTqDConACFRaFE6iwKJxAhUXhBCosCidQYVE4gQqLwglUWBROoMKicAIVFoUTqLAonECFReEEKiwKJ1BhUTiBCovCCVRYFE6gw…	5.0	0.7956107258796692	4.406242370605469	3.384249687194824
21	Clc1cc(NC(/C(O)/C2=C(C(C/O)O)c3ccco3)c3ccccc32)c1	16.239670768196355	1	0.14285714285714285	<img data-content="rdkit/molecule" src="data:image/png;base64,iVBORw0KGgoAAAANSUhEUgAAAMgAAADICAIAAAAiOjnJAAAABmJLR0QA/wD/AP+gvaeTAAAeYklEQVR4nO2de1SU1frHvzNc5CoMIGJ4QUoUMpWLJihoJmQ4XjrJL8JjdqIDmamtsjh1LMzWScxUytIoO6J5SbwcQpeKRIbcljdQEEEEBJEBHAW5DTAMs39/bB1J5DbzvjMD7c9iseZ9Z+bZD8x39rvfZ+/9PAJCCBgMrhHq2gHGwIQJi8ELTFgMXmDCYvACExaDF5iwGLzAhMXgBSYsBi8wYTF4gQmLwQtMWAxeYMJi8AITFoMXmLAYvMCExeAFJiwGLzBhM…	5.0	0.8114898800849915	4.311055660247803	3.537619113922119
22	Clc1cc(NC(C)(O)C(=C2S(C(=O)C)c3ccco3)c3ccccc32)c1	16.49489085307416	1	0.14285714285714285	<img data-content="rdkit/molecule" src="data:image/png;base64,iVBORw0KGgoAAAANSUhEUgAAAMgAAADICAIAAAAiOjnJAAAABmJLR0QA/wD/AP+gvaeTAAAcIElEQVR4nO2de1hTR/rH35AE5Q6KFRBUQEVZRAQpWhBoAVu5iHddFa2iVK3SdnXFtbpQWywudmXXVR/Uqmj5ufUuWmtFxQsLYmNRuXtBBAJeuIeEEJLM74+xKVUMuZxJpM7n4fGBwznvvAe/mZnzvu+ZYSGEgEJhGgN9O0D5Y0KFRSECFRaFCFRYFCJQYVGIQIVFIQIVFoUIVFgUIlBhUYhAhUUhAhUWhQhUWBQiUGFRiECFRSECFRaFCFRYFCJQYVGIQIVFI…	5.0	0.5287851095199585	2.422328472137451	4.3334736824035645
23	COc1cc(N/C(C(F)C2=C)OC(C(O)O-c3ccco3)c3ccccc32)c1	16.96071140823325	1	0.14285714285714285	<img data-content="rdkit/molecule" src="data:image/png;base64,iVBORw0KGgoAAAANSUhEUgAAAMgAAADICAIAAAAiOjnJAAAABmJLR0QA/wD/AP+gvaeTAAAaD0lEQVR4nO2dd1xUV/bAz5vCgBRBUUTFGtHYNRoLGgu4seAvlmCJQaOu44phwJhIjGtQN8mOJdG1rUaDC34UxcQoFlQsq6iAsEGafgxFigUR0BGkDTPn98clE4JChmHuoHC+f4343nnnwXfeve9WARGBIIyNqKETIBonJBbBBRKL4AKJRXCBxCK4QGIRXCCxCC6QWAQXSCyCCyQWwQUSi+ACiUVwgcQiuEBiEVwgsQgukFgEF0gsggskFsEFEovgAolFcIHEI…	5.0	0.6829290986061096	2.6626904010772705	3.200249671936035
24	Clc1cc(NC(C)(O)C(=C2S(C(=O)O)c3ccco3)c3ccccc32)c1	17.041648806259104	1	0.14285714285714285	<img data-content="rdkit/molecule" src="data:image/png;base64,iVBORw0KGgoAAAANSUhEUgAAAMgAAADICAIAAAAiOjnJAAAABmJLR0QA/wD/AP+gvaeTAAAdGUlEQVR4nO2deVzTR/rHPwlyJWAAFbkU1lvwqqCgUpWKWq+2tlpr1bW2K7q26rp2S/e1VNBtt7S11p9Xi6JArVax64Go69F6HyCoBeQ+VJCIQARCOJKQ+f0xNsULyDGJ1nm/ePEKYa4kn8z3mWee7zMCQgg4HGMjNPcAOH9MuLA4TODC4jCBC4vDBC4sDhO4sDhM4MLiMIELi8MELiwOE7iwOEzgwuIwgQuLwwQuLA4TuLA4TODC4jCBC4vDBC4sDhO4sDhM4…	5.0	0.5613832473754883	2.9413092136383057	5.487364768981934
25	COc1cc(NC(C)(F)C(=C/OC(=O)/C=C/c3ccc2c3)c2)c1OCO	15.18332414479074	1	0.16666666666666666	<img data-content="rdkit/molecule" src="data:image/png;base64,iVBORw0KGgoAAAANSUhEUgAAAMgAAADICAIAAAAiOjnJAAAABmJLR0QA/wD/AP+gvaeTAAAeKUlEQVR4nO2deVxU1fvHP7MxgIwgpGIILqi4hKFoppao4ZbKNxfMSjR/KrSJ2uKolZa2YFZfLdHGpa9bqYhWLt9E00RcSEjMLaVElgSTnWEZYGae3x+HJr6iOMzcywx53i//GC/3nvvMzGfOee5znuccCRGBwxEaqa0N4Pwz4cLiiAIXFkcUuLA4osCFxREFLiyOKHBhcUSBC4sjClxYHFHgwuKIAhcWRxS4sDiiwIXFEQUuLI4ocGFxRIELiyMKXFgcUeDC4…	5.0	0.7733535766601562	4.243649005889893	1.283329725265503
26	Clc1cc(N/C)C(F)NC=C2SC(=O)C(=C/c3ccccc3)c2cc1OCO	16.134339883921147	1	0.16666666666666666	<img data-content="rdkit/molecule" src="data:image/png;base64,iVBORw0KGgoAAAANSUhEUgAAAMgAAADICAIAAAAiOjnJAAAABmJLR0QA/wD/AP+gvaeTAAAeD0lEQVR4nO2de3jM1/b/35PJTK5yQ0TcIqlbCCVVhBNUEBFVcqIUVQepfttqv9+qtOpIizipHi2qNLQqdeQQVISIHEKKUjIklApJKhcJIobJbe6zf39spvm5RGbms2fC2a+nTx9PMp+110zes/fae6+9togQAg5HaOxs7QDn2YQLi8MELiwOE7iwOEzgwuIwgQuLwwQuLA4TuLA4TODC4jCBC4vDBC4sDhO4sDhM4MLiMIELi8MELiwOE7iwOEzgwuIwgQuLw…	5.0	0.8226257562637329	3.150078535079956	2.4543280601501465
27	Clc1sc(NC(C)(F)C(=C2/C(=O)NC=C/c3sccc3)c2)cc1OCOC	16.348659246408833	1	0.16666666666666666	<img data-content="rdkit/molecule" src="data:image/png;base64,iVBORw0KGgoAAAANSUhEUgAAAMgAAADICAIAAAAiOjnJAAAABmJLR0QA/wD/AP+gvaeTAAAVEUlEQVR4nO3deVRUR74H8G83DbLYLCKroCiCYjB4YEQU1DBRPEnAJQkYNfqiZuKIhpAnYVSMzIyjDz0vDupETSSZ4cU1xpyIRE1wIQgq2iAoymhA2Tdl38Re6v1xE2JmbOyGLrpxfp/jH+FSt25153vXqrqIGGMgRNfE+m4AeTZRsAgXFCzCBQWLcEHBIlxQsAgXFCzCBQWLcEHBIlxQsAgXFCzCBQWLcEHBIlxQsAgXFCzCBQWLcEHBIlxQsAgXFCzCBQWLc…	5.0	0.7956107258796692	4.406242370605469	3.384249687194824
28	Clc1cc(/C(C)(F)C(=C2SC(=O)/C=C/c3ccccc3)c2)c1OCO	17.879107834486714	1	0.16666666666666666	<img data-content="rdkit/molecule" src="data:image/png;base64,iVBORw0KGgoAAAANSUhEUgAAAMgAAADICAIAAAAiOjnJAAAABmJLR0QA/wD/AP+gvaeTAAAV90lEQVR4nO3ceVxTV9oH8CcJYRXKEoatooBVhCq0oKVCXSrKW8XtU4WpCC7I29atarXttHV721F0XHDGmVrFBSvgIGgVqC1aaalVaqMSBERAFExYE2IAIWQ788cd81qtNCQ5JLbP9y8N957zBH7Jvfeccy+LEAIIGRvb1AWg3ycMFqICg4WowGAhKjBYiAoMFqICg4WowGAhKjBYiAoMFqICg4WowGAhKjBYiAoMFqICg4WowGAhKjBYiAoMFqICg4WowGAhK…	5.0	0.8114898800849915	4.311055660247803	3.537619113922119
29	Clc1cc(N/C(C(C)C2=C/OC(=O)/C=C/c3cccnc3)o2)c1OCO	19.387341856332217	1	0.16666666666666666	<img data-content="rdkit/molecule" src="data:image/png;base64,iVBORw0KGgoAAAANSUhEUgAAAMgAAADICAIAAAAiOjnJAAAABmJLR0QA/wD/AP+gvaeTAAAUwUlEQVR4nO3da1RU19kH8P8ZhjuKgloMagSNRlakkjHeQKILKbFFDFpiUh1Tb9RoJSZWxyS2Y1xo0GKKVhtJopHE1GAhrqLGGKkYERxERGWCl7iQqkMUVFRElMs874ejlDcKDgObmYHnt/yQhfuc8zD5z7nss/dWIiIw1toUli6AtU8cLCYEB4sJwcFiQnCwmBAcLCYEB4sJwcFiQnCwmBAcLCYEB4sJwcFiQnCwmBAcLCYEB4sJwcFiQnCwmBAcLCYEB4sJw…	5.0	0.5287851095199585	2.422328472137451	4.3334736824035645
30	Clc1cc(N/C(C(=O)C=C2SC(=O)/C=C/c3cccnc3)c2)c1OCO	20.703882620814515	1	0.16666666666666666	<img data-content="rdkit/molecule" src="data:image/png;base64,iVBORw0KGgoAAAANSUhEUgAAAMgAAADICAIAAAAiOjnJAAAABmJLR0QA/wD/AP+gvaeTAAAVkUlEQVR4nO3deVBUV9oG8Od2NztiwBUji+iQiHtcKAMxpaLGEhdUDCYSnHwKE4N+GnXijkZQnMmgMW4YQR2XCbhg1BIUt4jiAoijiAo02qigBBFBtqa7z/fHzccQUehu+tDqvL+yUhS595wXee52zrmtwBgDIYYmMXYB5O1EwSJcULAIFxQswgUFi3BBwSJcULAIFxQswgUFi3BBwSJcULAIFxQswgUFi3BBwSJcULAIFxQswgUFi3BBwSJcULAIFxQswgUFi…	5.0	0.6829290986061096	2.6626904010772705	3.200249671936035
31	Cl	17.345990977730374	6	1.0	<img data-content="rdkit/molecule" src="data:image/png;base64,iVBORw0KGgoAAAANSUhEUgAAAMgAAADICAIAAAAiOjnJAAAABmJLR0QA/wD/AP+gvaeTAAAGa0lEQVR4nO3cT0iUeRzH8d9M4+hompZGuWsumWZiskJ0sS5dykOCFNGewqJDgtAtukTgMSiSDlEURF2ECg0RvBT0l/5AEGklZmu1Welkhs6MOs6zh4EntzXXNT894zPv1+k3w2/gy/DmeWae+eOxLMsA883r9ABwJ8KCBGFBgrAgQViQICxIEBYkCAsShAUJwoIEYUGCsCBBWJAgLEgQFiQICxKEBQnCggRhQYKwIEFYkCAsSBAWJAgLEoQFCcKCBGFBgrAgQ…	5.0	0.7733535766601562	4.243649005889893	1.283329725265503
32	COc1cc(/C(C)(O)C(=C2C(C(=O)O)c3cocc3)c3ccccc32)c1	11.663187394013404	1	0.16666666666666666	<img data-content="rdkit/molecule" src="data:image/png;base64,iVBORw0KGgoAAAANSUhEUgAAAMgAAADICAIAAAAiOjnJAAAABmJLR0QA/wD/AP+gvaeTAAAc5klEQVR4nO2de1zT9f7HX9sYdwHRKWqKIqJyzBupqJiGy0ox68jKU6KlNo9Z5PFhreynlNVx2W11PCLW8UTpKanoOK08DVNA8W6mpmDiBZWb3BTGdezz++OD3+YUhO37GVt8nn/N7777fN7D1z7fz+V9kRBCwOGIjbS9DeD8MeHC4jCBC4vDBC4sDhO4sDhM4MLiMIELi8MELiwOE7iwOEzgwuIwgQuLwwQuLA4TuLA4TODC4jCBC4vDBC4sDhO4sDhM4MLiM…	5.0	0.7733535766601562	4.243649005889893	1.283329725265503
33	Clc1cc(NC(C(=O)C2=C(OC(C)O)O-c3ccoc3)c3ccccc32)c1	15.465696504966898	1	0.16666666666666666	<img data-content="rdkit/molecule" src="data:image/png;base64,iVBORw0KGgoAAAANSUhEUgAAAMgAAADICAIAAAAiOjnJAAAABmJLR0QA/wD/AP+gvaeTAAAgAElEQVR4nO2deVxU1fvHPzPsO4gKuGGIoogrWgK5spgKbmGv1LCvuQJKmSim+cUllb4uL5c0ifQL+ctsDEtckkAzSRGXTEVRWVQWEUUYQBhgmDm/Pw5OEyoMzL13+uJ5/+Fr5jL3Oc8dP/Occ899znNEhBAwGFwj1rUDjNYJExaDF5iwGLzAhMXgBSYsBi8wYTF4gQmLwQtMWAxeYMJi8AITFoMXmLAYvMCExeAFJiwGLzBhMXiBCYvBC0xYDF5gwmLwAhMWg…	5.0	0.8226257562637329	3.150078535079956	2.4543280601501465
34	Clc1cc(/C(C(=O)C2=C(O)C(=O)Oc3ccncc3)c3ccccc32)c1	15.784169729596258	1	0.16666666666666666	<img data-content="rdkit/molecule" src="data:image/png;base64,iVBORw0KGgoAAAANSUhEUgAAAMgAAADICAIAAAAiOjnJAAAABmJLR0QA/wD/AP+gvaeTAAAeSUlEQVR4nO2deVyTV9bHT0LYCajgQhFcgMF9QxDEleI2Yq1WWy2i1iVOXZh5u3xgtEpbdYo6tjjjhq22VmtHEB0X1Lpb3FB2EAUVS9lEQHYSEpLz/nExpggk5HluFOZ+/zLJ85x7Mb+ce557zz1XgIjAYPCN8FV3gNE+YcJiUIEJi0EFJiwGFZiwGFRgwmJQgQmLQQUmLAYVmLAYVGDCYlCBCYtBBSYsBhWYsBhUYMJiUIEJi0EFJiwGFZiwGFRgwmJQgQmLQ…	5.0	0.7956107258796692	4.406242370605469	3.384249687194824
35	COc1cc(N/C)C(F)C(=C2S(C(=O)O-c3ccoc3)c3ccccc32)c1	16.011203858389464	1	0.16666666666666666	<img data-content="rdkit/molecule" src="data:image/png;base64,iVBORw0KGgoAAAANSUhEUgAAAMgAAADICAIAAAAiOjnJAAAABmJLR0QA/wD/AP+gvaeTAAAf00lEQVR4nO2deVzU1frHn1kZBhlk04AMNBRkMRB3UlJK0NSua5mS+SMxM3lFm3rLzNJXdlPjqnW1a3YxF6AUNQ13RQxMwDQFIUQWWVQGcVgcBmbm+f1xcJzYmfl+5zvAeb969Zrv+P0+55nhM2d5znPO4SEiUChMw+faAUr3hAqLwgpUWBRWoMKisAIVFoUVqLAorECFRWEFKiwKK1BhUViBCovCClRYFFagwqKwAhUWhRWosCisQIVFYQUqLAorUGFRWIEKi…	5.0	0.8114898800849915	4.311055660247803	3.537619113922119
36	COc1cc(NC(C(/O)C2=C)C(C(=O)Oc3ccccc3)c3ccccc32)c1	16.048636572545757	1	0.16666666666666666	<img data-content="rdkit/molecule" src="data:image/png;base64,iVBORw0KGgoAAAANSUhEUgAAAMgAAADICAIAAAAiOjnJAAAABmJLR0QA/wD/AP+gvaeTAAAdPklEQVR4nO2deVhTV/rH3ySQBAIKyi4IQl2xouBWBKniUpQ6aqHi1Gh9xjJFa9R5OuWxjr9Ux2l51OnEdqrFmTpGba1YO65IDWNxqNUqalV2BARkCbiwJgFJzu+PE0OGNcC9N9v5/JXl3vuecL+c+95zz/s9LIQQEAhUwzZ2AwiWCREWgRaIsAi0QIRFoAUiLAItEGERaIEIi0ALRFgEWiDCItACERaBFoiwCLRAhEWgBSIsAi0QYRFogQiLQAtEWARaIMIi0…	5.0	0.5287851095199585	2.422328472137451	4.3334736824035645
37	COc1cc(N/C)C(F)C2=C(C(C(=O)O-c3ccoc3)c3ccccc32)c1	16.81197878779475	1	0.16666666666666666	<img data-content="rdkit/molecule" src="data:image/png;base64,iVBORw0KGgoAAAANSUhEUgAAAMgAAADICAIAAAAiOjnJAAAABmJLR0QA/wD/AP+gvaeTAAAf80lEQVR4nO2deVhTR/fHTxIgLIKAKKKoFQVFrRsKotiKBRFFoVrQurevjVp53VqNrfZntVajUlyg2rwuL9i6pS4VrAqoWEULggpKkc0KsqsQopCwJJnfH6MxL8qW3Jsb6HweH5+by82Zk/Dl3Jm5Z86wEEJAIFANm2kHCO0TIiwCLRBhEWiBCItAC0RYBFogwiLQAhEWgRaIsAi0QIRFoAUiLAItEGERaIEIi0ALRFgEWiDCItACERaBFoiwCLRAhEWgBSIsA…	5.0	0.6829290986061096	2.6626904010772705	3.200249671936035
38	Clc1cc(/C(=C(/C(F)=C)c2)[C@]2(C=O)Nc2ccc(Cl)cc2)c1	14.56431564162868	1	0.3333333333333333	<img data-content="rdkit/molecule" src="data:image/png;base64,iVBORw0KGgoAAAANSUhEUgAAAMgAAADICAIAAAAiOjnJAAAABmJLR0QA/wD/AP+gvaeTAAAbIUlEQVR4nO2de1hTR/rH3yQEJCQhEJSbouK1FfACihbvQq2CrV1t7aNSt3WrtVrUVStu9bGoq0jVVdtatVorrq6y9VLRVVtd28IqWBUQabkZvAAGCJCEJEBCzvz+GE1TbuZ2chJ/83n8I+fkMHkjX2bOeec777AQQkAg2Bo20wEQnk+IsAi0QIRFoAUiLAItEGERaIEIi0ALRFgEWiDCItACERaBFoiwCLRAhEWgBSIsAi0QYRFogQiLQAtEWARaIMIi0AIRF…	5.0	0.7733535766601562	4.243649005889893	1.283329725265503
39	COc1cc(NC(=C(/C(F)F)cc2)[C@]2C(=O)Nc2ccc(Cl)cc2)c1	15.657135115841736	1	0.3333333333333333	<img data-content="rdkit/molecule" src="data:image/png;base64,iVBORw0KGgoAAAANSUhEUgAAAMgAAADICAIAAAAiOjnJAAAABmJLR0QA/wD/AP+gvaeTAAAZ2klEQVR4nO3de1yUVf4H8M8wOCCgoC6CN1JaMVFMxUuJJBaGFwRTwbaXqPlTrFZZbU1e5oV1vVGmTSmtlK6hvdRUTJDyltqKuJmjhOIt5ZqDIKKAzMBcmO/vj6MTq4lcnjODdN6v/pDpmfMc4MPznOfMuciICIIgNRtrV0BonkSwBC5EsAQuRLAELkSwBC5EsAQuRLAELkSwBC5EsAQuRLAELkSwBC5EsAQuRLAELkSwBC5EsAQuRLAELkSwBC5EsAQuRLAEL…	5.0	0.8226257562637329	3.150078535079956	2.4543280601501465
40	COc1cc(NC(=C(NC(F)F)c2)S[P@]2C(=O)Nc2ccc(Cl)cc2)c1	15.736912429619487	1	0.3333333333333333	<img data-content="rdkit/molecule" src="data:image/png;base64,iVBORw0KGgoAAAANSUhEUgAAAMgAAADICAIAAAAiOjnJAAAABmJLR0QA/wD/AP+gvaeTAAAgAElEQVR4nO2de1xU1d7Gn7kwFy7D1VBUFBVFwBOK+sJRUJFSvKUm6UlRS6My85jWa6fek5nHpKvmx/IglYKWaalpGaaJSmpqiIEKgqACgiiXGRguw9zW+8dGQEyYYfbeA9P6fvhj7+3ev/WIj2utvfZavyUghIBCYRuhtQVQbBNqLAonUGNROIEai8IJ1FgUTqDGonACNRaFE6ixKJxAjUXhBGosCidQY1E4gRqLwgnUWBROoMaicAI1FoUTqLEonECNReEEa…	5.0	0.7956107258796692	4.406242370605469	3.384249687194824
41	COc1cc(NC(C(=O)CNC(=O)O)C(F)c2(F)=C(F)cc2)c1	15.024044023453438	1	0.16666666666666666	<img data-content="rdkit/molecule" src="data:image/png;base64,iVBORw0KGgoAAAANSUhEUgAAAMgAAADICAIAAAAiOjnJAAAABmJLR0QA/wD/AP+gvaeTAAAXtklEQVR4nO2deVhUR7bAz+0GBRQBBYzgLokIEheio7aiyRglgcTP/dMMbkk6vkzAJPOiMXkOPo0RvySKwSfpSTKKcRlxopFRUYmjGVqJEXVEFreACzs0DbI33fe8Pwo7PQrNdqtp7fP7/KOV21Wn2x9161adqhIQEQhCamSdHQDxZEJiEVwgsQgukFgEF0gsggskFsEFEovgAolFcIHEIrhAYhFcILEILpBYBBdILIILJBbBBRKL4AKJRXCBxCK4QGIRXCCxC…	5.0	0.7733535766601562	4.243649005889893	1.283329725265503
42	COc1cc(NC(C(=O)c(C(=O)O)C/c2)cc(F)c(F)cc2)c1	15.776104795962155	1	0.16666666666666666	<img data-content="rdkit/molecule" src="data:image/png;base64,iVBORw0KGgoAAAANSUhEUgAAAMgAAADICAIAAAAiOjnJAAAABmJLR0QA/wD/AP+gvaeTAAAbEUlEQVR4nO2deVRT1/bHdwaGgCAoZRBFSh3xWar80ArqQkWxytM+Ff21ynrPalPrwFtaa2odqOKzWQ6VVft7QNX2hSq0waFiq7T4rAp1WrG1EAVpgxYFkSEMZUxI9u+PgzGGKcC9uYGez+KP3HuTc/Yl35yz7zn7nM1DRKBQmIbPtQGUvgkVFoUVqLAorECFRWEFKiwKK1BhUViBCovCClRYFFagwqKwAhUWhRWosCisQIVFYQUqLAorUGFRWIEKi8IKVFgUV…	5.0	0.8226257562637329	3.150078535079956	2.4543280601501465
43	COc1cc(/C(C(=O)CNC(=O)O)/C(C)c(F)=C(F)cc2F)c1OCOC2	16.582431021117436	1	0.16666666666666666	<img data-content="rdkit/molecule" src="data:image/png;base64,iVBORw0KGgoAAAANSUhEUgAAAMgAAADICAIAAAAiOjnJAAAABmJLR0QA/wD/AP+gvaeTAAAduklEQVR4nO2deVyTV9bHT0JCgLAIAgVErahUQUAFihYFtIxWpa1b1LZipzNK1SqiteJo+0ad6ZjWaYvasUO1tdRtih1r0brvqIAsKmKpVBHcQEAgQFgSkvP+cTFSFyTkWSK53w9/PEmee54T+HH3e44AEYFCYRoh3w5QOidUWBRWoMKisAIVFoUVqLAorECFRWEFKiwKK1BhUViBCovCClRYFFagwqKwAhUWhRWosCisQIVFYQUqLAorUGFRWIEKi8IKVFgUV…	5.0	0.7956107258796692	4.406242370605469	3.384249687194824
44	COc1cc(NC(C)(O)C2C(=O)O)C(=C/C(F)cc(F)cc2)c1	16.59159896235959	1	0.16666666666666666	<img data-content="rdkit/molecule" src="data:image/png;base64,iVBORw0KGgoAAAANSUhEUgAAAMgAAADICAIAAAAiOjnJAAAABmJLR0QA/wD/AP+gvaeTAAAck0lEQVR4nO2de1xTV7bHf3lAIDwUBBFQEHyitlXxXSujpdcRaK1W1GKpnTpGO2OpSnvTqbelM5feoVVbfIyacbSi1WnBPoSpValU66fWWnwhPhDkIQjyRiEhQHL2/WNjTBERkpycCPv78eMnCeess5L8stfaa++zt4gQAgbD0oiFdoDRPWHCYvACExaDF5iwGLzAhMXgBSYsBi8wYTF4gQmLwQtMWAxeYMJi8AITFoMXmLAYvMCExeAFJiwGLzBhMXiBCYvBC…	5.0	0.8114898800849915	4.311055660247803	3.537619113922119
45	Clc1cc(/C(C(=O)NC(C(C)O)C(=C)cc(F)cc2)cc2)c1	18.43339475839883	1	0.16666666666666666	<img data-content="rdkit/molecule" src="data:image/png;base64,iVBORw0KGgoAAAANSUhEUgAAAMgAAADICAIAAAAiOjnJAAAABmJLR0QA/wD/AP+gvaeTAAAcYElEQVR4nO2deVyTx9bHTxb2RUAsoqKyuIuIWgUBl8qiXqqColTFulzprVaqtS3aW1+uC0qXa9FWK7V6tdZSUYtFXJFS2QRkFyuKICIiewJhD2TeP0bTFJECeSZ5AvP98EcyTzJzor9nnjMzZ85wEEJAoTANV9kGUHonVFgUIlBhUYhAhUUhAhUWhQhUWBQiUGFRiECFRSECFRaFCFRYFCJQYVGIQIVFIQIVFoUIVFgUIlBhUYhAhUUhAhUWhQhUWBQiUGFRi…	5.0	0.5287851095199585	2.422328472137451	4.3334736824035645
46	COc1cc(N(C)(=O)CNC(=O)O)/C(/C(C(F)cc2)cc2)c1	18.653026304908092	1	0.16666666666666666	<img data-content="rdkit/molecule" src="data:image/png;base64,iVBORw0KGgoAAAANSUhEUgAAAMgAAADICAIAAAAiOjnJAAAABmJLR0QA/wD/AP+gvaeTAAAb/ElEQVR4nO2deVgUR97Hv81wjlwKooiiJgiiYHxFYwTFCB6LgvF4VRKCqFF3zYGsR/CIksfoRqPRMTFr1CSCbtQHN3HFM+L5YhQVBAU1xiOKgoooMOAAw8zU+0fhgKgwzHT1GLc+T/6gZ7rrV8QP3VXVVb8SCCHgcMTGwtwV4LyccLE4TOBicZjAxeIwgYvFYQIXi8MELhaHCVwsDhO4WBwmcLE4TOBicZjAxeIwgYvFYQIXi8MELhaHCVwsDhO4WBwmcLE4T…	5.0	0.6829290986061096	2.6626904010772705	3.200249671936035
47	Cl [C@H]3OCC[C@@H]4C(C(C@H]4=C)SC2=O)C2=O	18.60715477541283	1	1.0	<img data-content="rdkit/molecule" src="data:image/png;base64,iVBORw0KGgoAAAANSUhEUgAAAMgAAADICAIAAAAiOjnJAAAABmJLR0QA/wD/AP+gvaeTAAAGa0lEQVR4nO3cT0iUeRzH8d9M4+hompZGuWsumWZiskJ0sS5dykOCFNGewqJDgtAtukTgMSiSDlEURF2ECg0RvBT0l/5AEGklZmu1Welkhs6MOs6zh4EntzXXNT894zPv1+k3w2/gy/DmeWae+eOxLMsA883r9ABwJ8KCBGFBgrAgQViQICxIEBYkCAsShAUJwoIEYUGCsCBBWJAgLEgQFiQICxKEBQnCggRhQYKwIEFYkCAsSBAWJAgLEoQFCcKCBGFBgrAgQ…	5.0	0.7733535766601562	4.243649005889893	1.283329725265503
48	COc1cc(/C(C(=O)c(C(=O)NC)(=O)c(F)ccc2)cc2)c1	16.34382243214033	1	0.5	<img data-content="rdkit/molecule" src="data:image/png;base64,iVBORw0KGgoAAAANSUhEUgAAAMgAAADICAIAAAAiOjnJAAAABmJLR0QA/wD/AP+gvaeTAAAe9ElEQVR4nO2deVhU1f/H3zMDM2zDoKAp4i6KG7ggkhsu5JamaWgppN96xKWk5afxpOTSOmX1xcdSsTRxqSTJR+prGimK5taooJBoSm4souzLAMPM+f1x6DYg4sxw79wBz+vxmQfOvfecD/Lm3HM+53M+R0IIAYPBN1KxDWC0TJiwGILAhMUQBCYshiAwYTEEgQmLIQhMWAxBYMJiCAITFkMQmLAYgsCExRAEJiyGIDBhMQSBCYshCExYDEFgwmIIAhMWQxCYs…	5.0	0.7733535766601562	4.243649005889893	1.283329725265503
49	COc1cc(/C(C(=O)c(C(=O)O)/N-ccc(F)ncc2)cc2)c1	16.71096845142357	1	0.5	<img data-content="rdkit/molecule" src="data:image/png;base64,iVBORw0KGgoAAAANSUhEUgAAAMgAAADICAIAAAAiOjnJAAAABmJLR0QA/wD/AP+gvaeTAAAWrklEQVR4nO2deVhTV/rHv0lQWeJSEcUuiICCKFTrggxuSECxMzqO497a2gq/to+1VJmiVR+ntVasC9K6oUirU9op6tg+dEQlKoqyychShVZRK04ZUVkLKBDy/v64mFIBJSHn5hLP5y843nveN+HjOTc37zlXRkTgcIyN3NQJcMwTLhaHCVwsDhO4WBwmcLE4TOBicZjAxeIwgYvFYQIXi8MELhaHCVwsDhO4WBwmcLE4TOBicZjAxeIwgYvFYQIXi8MELhaHC…	5.0	0.8226257562637329	3.150078535079956	2.4543280601501465
50	COc1cc(/C(C)(N)C2=C(C(C(=O)C(=C(C)C)C(C)=C2)ccc2Cl)c2)ccccc1	18.002474108017328	1	0.5	<img data-content="rdkit/molecule" src="data:image/png;base64,iVBORw0KGgoAAAANSUhEUgAAAMgAAADICAIAAAAiOjnJAAAABmJLR0QA/wD/AP+gvaeTAAAgAElEQVR4nO2deVhTx/rH35wQ9kV2cQEBRawi7qJoqxVwqdZaS61VbJVeKLYX61JTa71cl9pYrY1ivU/ax1tRqrdoFWNtUdSqCFiqoLihVdwoyCoQICEkmd8fo6cxYAzJnJPA73ye/kGSw8zYfJn1fb/DQwgBBwdpKHM3gKNzwgmLgxE4YXEwAicsDkbghMXBCJywOBiBExYHI3DC4mAETlgcjMAJi4MROGFxMAInLA5G4ITFwQicsDgYgRMWByNwwuJgBE5Yn…	5.0	0.7733535766601562	4.243649005889893	1.283329725265503
51	COc1sc(NC(/C(C)C2=C3C(C(=O)C(=C(C)F)[C@H]23)ccc2OC)c2)cccc1	18.32183920383273	1	0.5	<img data-content="rdkit/molecule" src="data:image/png;base64,iVBORw0KGgoAAAANSUhEUgAAAMgAAADICAIAAAAiOjnJAAAABmJLR0QA/wD/AP+gvaeTAAAeJ0lEQVR4nO2deViTV/bHTxISAhiQfRERaBUEhVFc4WdFwR2xVdGKYh0XtOrg1j6otUWtC9XqMDyWita2KC6gTis6akurKFadCgyQsAkCFTAsAgokZL+/P67NMOwkeZOI9/P0j9eXN+ec0C/3vcu559IQQkAgaBq6rgMg9E+IsAiUQIRFoAQiLAIlEGERKIEIi0AJRFgESiDCIlACERaBEoiwCJRAhEWgBCIsAiUQYREogQiLQAlEWARKIMIiUAIRFoESiLAIl…	5.0	0.8226257562637329	3.150078535079956	2.4543280601501465
52	Clc1cc(N/C)C(F)C2=C/S(C(=O)/N=C(\c3ccccc3o2)c1)OCO	18.61771757822202	1	1.0	<img data-content="rdkit/molecule" src="data:image/png;base64,iVBORw0KGgoAAAANSUhEUgAAAMgAAADICAIAAAAiOjnJAAAABmJLR0QA/wD/AP+gvaeTAAAgAElEQVR4nO2deVyU1f7HP8MM++KwM2wibojmRqYiLukoXoUWjPRlUlmCioZWFmV1qa6/LoUZ7he9uN0yxRLDpe5FxQV3TCQFMUBkGfZ9m2GW8/vj4ICILMM8z6A975cvX3OeeZ5zvsN85vucc57z/R4eIQQcHNpGT9cGcDydcMLiYAROWByMwAmLgxE4YXEwAicsDkbghMXBCJywOBiBExYHI3DC4mAETlgcjMAJi4MROGFxMAInLA5G4ITFwQicsDgYgRMWB…	5.0	0.7733535766601562	4.243649005889893	1.283329725265503
53	COc1cc(/C(C(=O)C(=C)SC(/C)(F)cccco2)cc2)ccc1	16.019967892601677	1	1.0	<img data-content="rdkit/molecule" src="data:image/png;base64,iVBORw0KGgoAAAANSUhEUgAAAMgAAADICAIAAAAiOjnJAAAABmJLR0QA/wD/AP+gvaeTAAAc3klEQVR4nO2de1yUVf7HPzPDwAygIBAqKghu3jKNSNQFQ5NsNW3ZktKKLqyOdsPV0mkrxX5m0sUWtVJyM1Frd7VWQ9NcvP3UUGJwVbyggpJyUblfhgFm5jm/P46O80NFYM6ZGfG8X758zfMwfL/fYT7Pec7zPed8j4wQAoGANXJHByDomAhhCbgghCXgghCWgAtCWAIuCGEJuCCEJeCCEJaAC0JYAi4IYQm4IIQl4IIQloALQlgCLghhCbgghCXgghCWgAtCW…	5.0	0.7733535766601562	4.243649005889893	1.283329725265503
54	COc1cc(NC(=C(O)C(F)cc2)C[C@]2(C=O)Nc2ccc(C)cc2)c1	14.795275518558372	1	0.5	<img data-content="rdkit/molecule" src="data:image/png;base64,iVBORw0KGgoAAAANSUhEUgAAAMgAAADICAIAAAAiOjnJAAAABmJLR0QA/wD/AP+gvaeTAAAgAElEQVR4nO2deVhT19aH10lImMIkTijiQFVUwAGhqLXiPNRaq3WoSkutcqteg9ZWvqoVvfW2jhVtxaq1FIcrFeuAdcAJFUVQVFBQCwoUARlkkDAFkqzvj41HVISEnJNE3O/j43Om7L0Sf+7prLU2g4hAoXCNQN8GUJomVFgUXqDCovACFRaFF6iwKLxAhUXhBSosCi9QYVF4gQqLwgtUWBReoMKi8AIVFoUXqLAovECFReEFKiwKL1BhUXiBCovCC1RYFF6gw…	5.0	0.7733535766601562	4.243649005889893	1.283329725265503
55	COc1cc(NC(C)/COC(ccocc2)[P@]2C(=O)Nc2ccc(C)cc2)c1	16.664233006461128	1	0.5	<img data-content="rdkit/molecule" src="data:image/png;base64,iVBORw0KGgoAAAANSUhEUgAAAMgAAADICAIAAAAiOjnJAAAABmJLR0QA/wD/AP+gvaeTAAAe40lEQVR4nO2de1RUVfvHvzMDDDe5iFwNBCpRUVMBgfASXlMx0wKtFWZptJYWlZfQt1/R6ypftHxhZWVU3u+kidPl1bBSQQFJ8UZoackooIACAg44l+f3x8aRvAAzzJnDZX+Wfwxnztn7kfmyz5599vN9JEQEDsfUSMUOgNM54cLiCAIXFkcQuLA4gsCFxREELiyOIHBhcQSBC4sjCFxYHEHgwuIIAhcWRxC4sDiCwIXFEQQuLI4gcGFxBIELiyMIXFgcQRBfW…	5.0	0.8226257562637329	3.150078535079956	2.4543280601501465
56	COc1cc(c(C)C(C)N/C(=O)O/C(C)oc(C)(F)o2)ccc2c1	15.934687761708393	1	0.5	<img data-content="rdkit/molecule" src="data:image/png;base64,iVBORw0KGgoAAAANSUhEUgAAAMgAAADICAIAAAAiOjnJAAAABmJLR0QA/wD/AP+gvaeTAAAeZUlEQVR4nO2deVRT17rAvxMgicyDoOKMIoKogAh1RYteUds61KGoVSPtba/22RqrtU1t7xOnZdFWb+rtxL211ddaNbfVirZOqE+CPidAUQYrVEVECzIlATJ/749NA6WoINnnhHB+i+Ui25y9v8CPvffZZw8MIgIPj60RcB0Aj2PCi8VDBV4sHirwYvFQgReLhwq8WDxU4MXioQIvFg8VeLF4qMCLxUMFXiweKvBi8VCBF4uHCrxYPFTgxeKhAi8WDxV4sXiow…	5.0	0.7733535766601562	4.243649005889893	1.283329725265503
57	COc1cc(/NC(C)C)CNC(=O)OC(C)/C(C(F)=O)c2ccc2c1	17.757988917937773	1	0.5	<img data-content="rdkit/molecule" src="data:image/png;base64,iVBORw0KGgoAAAANSUhEUgAAAMgAAADICAIAAAAiOjnJAAAABmJLR0QA/wD/AP+gvaeTAAAc20lEQVR4nO2deViU1R7HvzMM67CoIAImLkihKGGIkiyFUm6gTzepfBStLHIlLQ3LBZ+uC6glpWG4XMXtJsklUVPjQhpgIqiBmIqaqFdZFGWHGWbm3D+OjmRFOPOeeWd5P3/NvDNzzndmvnPOmXN+v3NEhBAICHCNmG8BAsaJYCwBJgjGEmCCYCwBJgjGEmCCYCwBJgjGEmCCYCwBJgjGEmCCYCwBJgjGEmCCYCwBJgjGEmCCYCwBJgjGEmCCYCwBJgjGEmCCY…	5.0	0.8226257562637329	3.150078535079956	2.4543280601501465
58	Cl	16.365519420155778	1	1.0	<img data-content="rdkit/molecule" src="data:image/png;base64,iVBORw0KGgoAAAANSUhEUgAAAMgAAADICAIAAAAiOjnJAAAABmJLR0QA/wD/AP+gvaeTAAAGa0lEQVR4nO3cT0iUeRzH8d9M4+hompZGuWsumWZiskJ0sS5dykOCFNGewqJDgtAtukTgMSiSDlEURF2ECg0RvBT0l/5AEGklZmu1Welkhs6MOs6zh4EntzXXNT894zPv1+k3w2/gy/DmeWae+eOxLMsA883r9ABwJ8KCBGFBgrAgQViQICxIEBYkCAsShAUJwoIEYUGCsCBBWJAgLEgQFiQICxKEBQnCggRhQYKwIEFYkCAsSBAWJAgLEoQFCcKCBGFBgrAgQ…	5.0	0.7733535766601562	4.243649005889893	1.283329725265503
59	Clc1cc(NC(C(F)C)NC(=O)OC(C)ccc3cc3cc2)c2c1OCOC	19.07326192597245	1	1.0	<img data-content="rdkit/molecule" src="data:image/png;base64,iVBORw0KGgoAAAANSUhEUgAAAMgAAADICAIAAAAiOjnJAAAABmJLR0QA/wD/AP+gvaeTAAAcV0lEQVR4nO2deVhTV9rA34QAgkBANndbBKogomIVd7EBl6KCfdTRltqixbVo7Vj6PbbFKlpGa8VpHTfQwU6rxuJYULENbqUWF1AQFdkUEKLAAEJYs73fHwcZRi1Cck8C8fye/oE3N+e+aX459973nvMeHiICg8E1fH0HwDBMmFgMKjCxGFRgYjGowMRiUIGJxaACE4tBBSYWgwpMLAYVmFgMKjCxGFRgYjGowMRiUIGJxaACE4tBBSYWgwpMLAYVmFgMKjCxG…	5.0	0.7733535766601562	4.243649005889893	1.283329725265503
60	C(C(=O)C1C(C)NC)C(C(=O)CN1-cncc1C)C1OCl	12.876458193742673	1	0.5	<img data-content="rdkit/molecule" src="data:image/png;base64,iVBORw0KGgoAAAANSUhEUgAAAMgAAADICAIAAAAiOjnJAAAABmJLR0QA/wD/AP+gvaeTAAAdJUlEQVR4nO2de1zUVfrHPzPDMNwFBFRUVLwgiKaQICJYhpLibpaSa7rr5WWo5WKXrclfGm6poVuGlLmzqylek1SU8gaa6yUTFhWTVTTvyk2UiyAwwMzz++PgQIqIzPc738HO+9Wrl9/DzPM8A58553zP9znPkREROByhkUsdAOfphAuLIwpcWBxR4MLiiAIXFkcUuLA4osCFxREFLiyOKHBhcUSBC4sjClxYHFHgwuKIAhcWRxS4sDiiwIXFEQUuLI4ocGFxR…	5.0	0.7733535766601562	4.243649005889893	1.283329725265503
61	COC(=O)C1C(C)NC=C(C(=C)Cc(=C)cc1C)\COCl	13.841076067195845	1	0.5	<img data-content="rdkit/molecule" src="data:image/png;base64,iVBORw0KGgoAAAANSUhEUgAAAMgAAADICAIAAAAiOjnJAAAABmJLR0QA/wD/AP+gvaeTAAAYFElEQVR4nO2de1STR9rAnyRgAoJcFz0iiOAVDsWV2mrxuo0rtcFVCxVq8bY2i7ii67cat0fLrut2Y9WuWtcaL0XE4yV2vaS2otG1hVJ78Vq8V6BKKloElFuAXJ7vj6EvWaoBQiZvQud3/MPMCfNMwo935p2Z9xkBIgKDYW+EfDeA0TVhYjGowMRiUIGJxaACE4tBBSYWgwpMLAYVmFgMKjCxGFRgYjGowMRiUIGJxaACE4tBBSYWgwpMLAYVmFgMKjCxGFRgY…	5.0	0.8226257562637329	3.150078535079956	2.4543280601501465
62	C(c1ncc1CN1)cc(F)cc(CNC(=O)c2)C(C(F)(F)F)CC(C2)C(C)C1=S	17.404079737150433	1	1.0	<img data-content="rdkit/molecule" src="data:image/png;base64,iVBORw0KGgoAAAANSUhEUgAAAMgAAADICAIAAAAiOjnJAAAABmJLR0QA/wD/AP+gvaeTAAAdfElEQVR4nO2de1xTV7bHV0IevAwEkhC1ICDvjmilWBG0rY9KLQ7FDq1jC7Xo0Gqttx210uu0dnrbfhhbKnfUUaZ1EG2dii8UaovU6wtFO2qtCIrhIQ8hIYFASCAhj3P/2BojhoDknCTA/n788DmenLPWTvI7O/ux9l40giAAgyEbur0LgBmZYGFhKAELC0MJWFgYSsDCwlACFhaGErCwMJSAhYWhBCwsDCVgYWEoAQsLQwlYWBhKwMLCUAIWFoYSsLAwlICFh…	4.0	0.7733535766601562	4.243649005889893	1.283329725265503
63	COC(=O)OC(=O)NC(=O)c1CN(C(=O)Nc2ccc(O)cccc2Cl)CC1	15.288375390295032	1	0.25	<img data-content="rdkit/molecule" src="data:image/png;base64,iVBORw0KGgoAAAANSUhEUgAAAMgAAADICAIAAAAiOjnJAAAABmJLR0QA/wD/AP+gvaeTAAAYp0lEQVR4nO3de1RUVfsH8O/McBNEiIsgpYACGqSSVxRvqcu8oGu5eq1IyVITS2N56Y3MdLxU6vtWUgotTC201IWXRSNipu+vV/ACJngBNS8I8koqylVGLsPM8/vj0ESgyMycLWrPZ/XHQOfss2f8ss85++y9R0FEYExuytauAHsycbCYEBwsJgQHiwnBwWJCcLCYEBwsJgQHiwnBwWJCcLCYEBwsJgQHiwnBwWJCcLCYEBwsJgQHiwnBwWJCcLCYEBwsJgQHi…	4.0	0.7733535766601562	4.243649005889893	1.283329725265503
64	C/C(=O)OC(=O)NC(=O)C1CN(C(=O)Nc2ccc(O)cccc2Cl)CC1	15.337312451822799	1	0.25	<img data-content="rdkit/molecule" src="data:image/png;base64,iVBORw0KGgoAAAANSUhEUgAAAMgAAADICAIAAAAiOjnJAAAABmJLR0QA/wD/AP+gvaeTAAAVtElEQVR4nO3de1xUZf4H8O9cEOSqoCga/FSIwCVZf0iKpm6Eq5u4a7qoSOQNRwtFUxAjlSLT0cKF9LeFZlKuoriaErgi6objegE0VAiUUEFEyCv365zv74/HZksFZs6Zx0t+3y//GGfm+T6HmQ/n8pznHGSICIQYm/xxLwD5baJgES4oWIQLChbhgoJFuKBgES4oWIQLChbhgoJFuKBgES4oWIQLChbhgoJFuKBgES4oWIQLChbhgoJFuKBgES4oWIQLChbhg…	4.0	0.8226257562637329	3.150078535079956	2.4543280601501465
65	COC(=O)C(C(=O)N=O)N1CCN(C(=O)Nc2ccc(O)cccc2Cl)cc1	15.43674790130435	1	0.25	<img data-content="rdkit/molecule" src="data:image/png;base64,iVBORw0KGgoAAAANSUhEUgAAAMgAAADICAIAAAAiOjnJAAAABmJLR0QA/wD/AP+gvaeTAAAYmElEQVR4nO3deVxUVf8H8O8MM+yogBuKC+CKJgIWlmBKuKVWLrj0SOKGaAVugebCg/YoZYtb8VBaQmaGSy6JFtiDS4KAogkKKoQIOKAMmw4Ms3x/f1wiSlTm3nsc6/d9v3j5QmbOuWfgw51z71mQICIQIjapsRtA/pkoWIQJChZhgoJFmKBgESYoWIQJChZhgoJFmKBgESYoWIQJChZhgoJFmKBgESYoWIQJChZhgoJFmKBgESYoWIQJChZhgoJFmKBgESYoW…	4.0	0.7956107258796692	4.406242370605469	3.384249687194824
66	C/C(=O)OC(=O)NC(=O)C1CN(C(=O)Nc2ccc(O)cccc2Cl)cc1	16.382277953254167	1	0.25	<img data-content="rdkit/molecule" src="data:image/png;base64,iVBORw0KGgoAAAANSUhEUgAAAMgAAADICAIAAAAiOjnJAAAABmJLR0QA/wD/AP+gvaeTAAAV90lEQVR4nO3deVxU19kH8Gdm2GRVUBQNVIUgWJRaJIpGbRCrDdgaLSoS4oYTEwwaBTFEQ0KMjiZaiL5t0BgxVlCsRglYAbXBsS6IBhUCihuICO7s69zn/eOYqXGBmXvnuMTn+/GPcWbOcy8zP+5yzrkXGSICIYYmf9orQH6dKFiECwoW4YKCRbigYBEuKFiECwoW4YKCRbigYBEuKFiECwoW4YKCRbigYBEuKFiECwoW4YKCRbigYBEuKFiECwoW4YKCRbigY…	4.0	0.8114898800849915	4.311055660247803	3.537619113922119
67	COC(=O)C1C(C)NC(C(C(=O)COc1C)nc1C)C1OCl	11.766074223281807	1	0.5	<img data-content="rdkit/molecule" src="data:image/png;base64,iVBORw0KGgoAAAANSUhEUgAAAMgAAADICAIAAAAiOjnJAAAABmJLR0QA/wD/AP+gvaeTAAAaMklEQVR4nO2deViU5frHvzMMI7sKw6YIiKCggBFuPzkuEIoWR01Ey+KYx6ROJXq8PIf0KqfOqQ5lKtk5dXE0PKSWQJpLLokbrqUoLomlgmwKsjPsDMzz++Nhc0OW95l3Zno+F3/MO8zc983wnftZ3/uREELA4QiNVOwAOIYJFxaHCVxYHCZwYXGYwIXFYQIXFocJXFgcJnBhcZjAhcVhAhcWhwlcWBwmcGFxmMCFxWECFxaHCVxYHCZwYXGYwIXFYQIXFocJX…	0.0	0.7733535766601562	4.243649005889893	1.283329725265503
68	COC(=O)C1C(C)OC=C(C(=O)C1Occ/Cc1C)c1OCl	12.096560706155623	1	0.5	<img data-content="rdkit/molecule" src="data:image/png;base64,iVBORw0KGgoAAAANSUhEUgAAAMgAAADICAIAAAAiOjnJAAAABmJLR0QA/wD/AP+gvaeTAAAbfklEQVR4nO2de1zUVfrHPzNchvtFC0RQuSQiaql4KVHRQHNzKkxZfVVotjrWtmGXNWxzI3Mtyv3VtHkjWxUrKroZuW2t5gVEzXDNQAVUEOUedxi5zczz++PIiBeQy5zvd3DP+9UfM4eZ8zzEx3Oe7znPeY6CiCAQmBul3A4Ibk2EsARcEMIScEEIS8AFISwBF4SwBFwQwhJwQQhLwAUhLAEXhLAEXBDCEnBBCEvABSEsAReEsARcEMIScEEIS8AFISwBF4SwB…	0.0	0.8226257562637329	3.150078535079956	2.4543280601501465
69	COC(=O)C1C(C)OC2C(C(=O)C2(F)C)c(C)C1OCl	9.23892809636553	1	1.0	<img data-content="rdkit/molecule" src="data:image/png;base64,iVBORw0KGgoAAAANSUhEUgAAAMgAAADICAIAAAAiOjnJAAAABmJLR0QA/wD/AP+gvaeTAAAYsUlEQVR4nO3de1hU1d4H8O9wHe4gV1FAibjnnYvom1oeL4XKUThl5vHRvHsiOZaUmkSWkcdXKM2iAyRHE1PxqCRPpSEJir4iiiAIAoJyVLxwHS4DM7PePzYHEBMH2GtvgvV5/IPZs2f9NvVlzb6svbaEEAKG4ZuG2BvA9E8sWAwVLFgMFSxYDBUsWAwVLFgMFSxYDBUsWAwVLFgMFSxYDBUsWAwVLFgMFSxYDBUsWAwVLFgMFSxYDBUsWAwVLFgMFSxYDBUsW…	0.0	0.7733535766601562	4.243649005889893	1.283329725265503
70	COC(=O)CNC(C)(C)C(C(=O)C(C)ccnc1C)C1OCl	12.179061738974207	1	0.5	<img data-content="rdkit/molecule" src="data:image/png;base64,iVBORw0KGgoAAAANSUhEUgAAAMgAAADICAIAAAAiOjnJAAAABmJLR0QA/wD/AP+gvaeTAAAZq0lEQVR4nO2daVhUR9qGnz5NN/siikREVMYNEBVRQURxQaPRmLiOazTXRIKOYnRGMZoIiTEwifl03GWiidFxwVEi4xZxQaIxGo1LAFkE4oKigCIIAg39fj8OATQC3fSp7p5Q98UPD55+60Vvqk7VqUVGROBwpEYwdAKcPyZcLA4TuFgcJnCxOEzgYnGYwMXiMIGLxWECF4vDBC4WhwlcLA4TuFgcJnCxOEzgYnGYwMXiMIGLxWECF4vDBC4WhwlcLA4TuFgcJ…	0.0	0.7733535766601562	4.243649005889893	1.283329725265503
71	COC(=O)C1C(C)N=C(C(=O)OC(c1)ccc1C)c1OCl	14.653502336582829	1	0.5	<img data-content="rdkit/molecule" src="data:image/png;base64,iVBORw0KGgoAAAANSUhEUgAAAMgAAADICAIAAAAiOjnJAAAABmJLR0QA/wD/AP+gvaeTAAAas0lEQVR4nO2de1RTRxrAvyQSnoanCijvIkVEfFeLLyxH7W7UWgXUkvWBUKtt1KMuarebane7WOlpqtU9qLRipSpqsbS1blHRUmu1ekBFqQ9eIshTCG8wybd/DEZEQQh3blDmd/iDXG7mm8CPuffOzDcjQERgMLhGaOgKMF5MmFgMKjCxGFRgYjGowMRiUIGJxaACE4tBBSYWgwpMLAYVmFgMKjCxGFRgYjGowMRiUIGJxaACE4tBBSYWgwpMLAYVmFgMKjCxG…	0.0	0.8226257562637329	3.150078535079956	2.4543280601501465
72	COC(=O)C1C(C)N=C(C(C)=O)c(=C)c(C)c1	13.891385646577287	1	1.0	<img data-content="rdkit/molecule" src="data:image/png;base64,iVBORw0KGgoAAAANSUhEUgAAAMgAAADICAIAAAAiOjnJAAAABmJLR0QA/wD/AP+gvaeTAAAYe0lEQVR4nO2de1yUVf7HP8/MMAwQghdALl5AUtFy8S6rmRpLIYiZ0srukrmukNqL1Ci0fit7yRVf6Uq6lmyW8mptV7bSUCi1jEzxBkoiXpYAJRnuDAgMc3Hm/P44NowoE5c580xx3i9fveB5njnn+8R7zjnPec7zfQRCCDgcayMROwDOzxMuFocJXCwOE7hYHCZwsThM4GJxmMDF4jCBi8VhAheLwwQuFocJXCwOE7hYHCZwsThM4GJxmMDF4jCBi8VhAheLw…	0.0	0.7733535766601562	4.243649005889893	1.283329725265503
73	COC(=O)COC(C)=C=C(C(=O)c1(F)C)c(C)c1OCl	12.594529594712922	1	0.3333333333333333	<img data-content="rdkit/molecule" src="data:image/png;base64,iVBORw0KGgoAAAANSUhEUgAAAMgAAADICAIAAAAiOjnJAAAABmJLR0QA/wD/AP+gvaeTAAAT0klEQVR4nO3de1SU1foH8GdmQIbhLhchURFPYuYtQU9CCaKmJepKxctK1AM6uippeZ1lepo6HYuWHWVpv1yYRnTycCAlHU3C20JMCbl4mxAUCA1lAkIuAgNzeX5/vDiRHRFm3u28k8/nrxFn9jwz82W/+917v4MIEYEQvomtXQD5c6JgESYoWIQJChZhgoJFmKBgESYoWIQJChZhgoJFmKBgESYoWIQJChZhgoJFmKBgESYoWIQJChZhgoJFmKBgESYoWIQJC…	0.0	0.7733535766601562	4.243649005889893	1.283329725265503
74	COC(=O)C1=C(C)C1	12.769723564747421	1	0.3333333333333333	<img data-content="rdkit/molecule" src="data:image/png;base64,iVBORw0KGgoAAAANSUhEUgAAAMgAAADICAIAAAAiOjnJAAAABmJLR0QA/wD/AP+gvaeTAAASSElEQVR4nO3de1AT5/oH8CcXE1GCoIDcBYRg8UKRysVL7QWkevToaEM9RVrsadNOL0w9Z+bEznT4zZzWnlh1hqPVNtCeDjMqipe2OGVU1FEoHW1jrSJioAQBtdpiCHdISN7zx/LjKCQKYd/ddHk+wz/sbjZPmC/v7r7vuxsRIQQQYpuY7wKQMGGwEBUYLEQFBgtRgcFCVGCwEBUYLEQFBgtRgcFCVGCwEBUYLEQFBgtRgcFCVGCwEBUYLEQFBgtRgcFCVGCwE…	0.0	0.8226257562637329	3.150078535079956	2.4543280601501465
75	COC(=O)C1C(C)NC1C(C(O)O)c(cccc1CC)c1OCl	14.25163660031466	1	0.3333333333333333	<img data-content="rdkit/molecule" src="data:image/png;base64,iVBORw0KGgoAAAANSUhEUgAAAMgAAADICAIAAAAiOjnJAAAABmJLR0QA/wD/AP+gvaeTAAAafklEQVR4nO2daVhUR9bH/900i4CmUQGj4hqjmERNxF3EhTjGwTiOL2OijtFkXIm4oSTGLYoLOhNlNMmAJhniFqOJqHniAmqeuIBCcFeigguocWu6gRaapc/7odoWERC6b/VtmPo9fri3+95Tp/Vv3bpV55xSEBEEAqlRyu2AoHYihCXgghCWgAtCWAIuCGEJuCCEJeCCEJaAC0JYAi4IYQm4IIQl4IIQloALQlgCLghhCbgghCXgghCWgAtCWAIuCGEJuCCEJ…	0.0	0.7956107258796692	4.406242370605469	3.384249687194824
76	COC(=O)C1C(C)NC1(C(=O)O)c(occcc1C)c1OCl	11.921813518455961	1	0.5	<img data-content="rdkit/molecule" src="data:image/png;base64,iVBORw0KGgoAAAANSUhEUgAAAMgAAADICAIAAAAiOjnJAAAABmJLR0QA/wD/AP+gvaeTAAAfjklEQVR4nO2daVST19bHdxJmUUGFgCjI4AiiIrUqolfFqhXFa5etWlGrlloH9DpR+9bFqqU21aui166a9lZLa3sr1YporYrWKiJqUQRxqIIoMkgBkSEhgST7/XAwRGTI8JwkyPktPvCcPDlnJ/k/Z9778BARGAyu4ZvaAMbLCRMWgwpMWAwqMGExqMCExaACExaDCkxYDCowYTGowITFoAITFoMKTFgMKjBhMajAhMWgAhMWgwpMWAwqMGExqMCExaACExaDC…	0.0	0.7733535766601562	4.243649005889893	1.283329725265503
77	COC(=O)COC(C)NC1C(C(=O)c1(=C)nc1C)o1OCl	16.646824345961132	1	0.5	<img data-content="rdkit/molecule" src="data:image/png;base64,iVBORw0KGgoAAAANSUhEUgAAAMgAAADICAIAAAAiOjnJAAAABmJLR0QA/wD/AP+gvaeTAAAc5UlEQVR4nO2deVxTV9rHf9lIBJUiiwImKJuIu7iiVWodpy44badKHatVq+hUxU4da1+7OI5ttR3HutS1aqV2VMBxqTpuU1trAUcEl4JYlggJCIobe0wCz/vHRTYByXKTIOf78Y/ck7M8V34559xzz3MeARGBwTA3QmsbwHg2YcJi8AITFoMXmLAYvMCExeAFJiwGLzBhMXiBCYvBC0xYDF5gwmLwAhMWgxeYsBi8wITF4AUmLAYvMGExeIEJi8ELTFgMXmDCY…	0.0	0.8226257562637329	3.150078535079956	2.4543280601501465
78	COC(=O)C1(CN)OC(C(C(=O)C/C(F)cc1C)C)OCl	11.924943922556212	1	1.0	<img data-content="rdkit/molecule" src="data:image/png;base64,iVBORw0KGgoAAAANSUhEUgAAAMgAAADICAIAAAAiOjnJAAAABmJLR0QA/wD/AP+gvaeTAAAdMUlEQVR4nO2de1hU1d7Hv3NhBhAQBEXkYgjekLybF7wrXslMovI1fE17NcNDR62Dxzovj2+lWOZDmiX1viqerI5mHTHzmqloouFdUeQWgoHKzRkuM8PM/N4/Ng144b737M24Pg+PD3uxZ60v+N1rrb0uvyUjIjAYfCMXWwDDNmHGYggCMxZDEJixGILAjMUQBGYshiAwYzEEgRmLIQjMWAxBYMZiCAIzFkMQmLEYgsCMxRAEZiyGIDBjMQSBGYshCMxYDEFgx…	0.0	0.7733535766601562	4.243649005889893	1.283329725265503
79	COC(=O)C1C(C)N=C(C(=O)O)c(=C)\C(C)C1OCl	13.459699924897707	1	0.5	<img data-content="rdkit/molecule" src="data:image/png;base64,iVBORw0KGgoAAAANSUhEUgAAAMgAAADICAIAAAAiOjnJAAAABmJLR0QA/wD/AP+gvaeTAAAbC0lEQVR4nO2de1yUVf7HPw8zDCCMgBcUQRAQRUTS2MiEvCBamddWKi1Yd9sflCmK7UZlRbftRe6akFmNrgrqimJZqJsa3hKzdPGamIkoiBBekGZAYIaZ+f7+eHAYwRvMPPM8wHm//IM5zJzzHefNec45c57v4YgIDIa1sRM7AEbHhInFEAQmFkMQmFgMQWBiMQSBicUQBCYWQxCYWAxBYGIxBIGJxRAEJhZDEJhYDEFgYjEEgYnFEAQmFkMQmFgMQWBiMQSBi…	0.0	0.7733535766601562	4.243649005889893	1.283329725265503
80	COC(=O)C1C(C)c2=C(C(=O)C2(F)cc1Cl)F	13.681446266690129	1	0.5	<img data-content="rdkit/molecule" src="data:image/png;base64,iVBORw0KGgoAAAANSUhEUgAAAMgAAADICAIAAAAiOjnJAAAABmJLR0QA/wD/AP+gvaeTAAAW8UlEQVR4nO2de1RTV9bAdxLeT5W3BEELIgxaKgpUUcCCTqvQjg6tHXVZW0c+Hcaqo8VZ7QzT1xq1y2qdtqtUR4fW1hZba60PBKzPKmIU37UgFQQEFAGBICEk+/vjpjG8QoB7ci+6f4t/cnNzzib5rXPOPWffcyWICATBN1KhAyAeTkgsggkkFsEEEotgAolFMIHEIphAYhFMILEIJpBYBBNILIIJJBbBBBKLYAKJRTCBxCKYQGIRTCCxCCaQWAQTSCyCCSQWw…	0.0	0.8226257562637329	3.150078535079956	2.4543280601501465
81	COC(=O)C1C(C)NC1	12.98591441786686	1	1.0	<img data-content="rdkit/molecule" src="data:image/png;base64,iVBORw0KGgoAAAANSUhEUgAAAMgAAADICAIAAAAiOjnJAAAABmJLR0QA/wD/AP+gvaeTAAAR/0lEQVR4nO3dfVRUdf4H8PedBwZ5cBAVqAyO60NJm0u2u9napsWDuWetSClq7aS5toS5cSJNcy3tWJluRdtBlNYOmZ6McjEXWxOIkgyVNh85oP0wSU1InmRgYAZmPr8/7iwijDw537n30ud1/APud7j3E72585073/sZiYjAmKfplC6ADU4cLCYEB4sJwcFiQnCwmBAcLCYEB4sJwcFiQnCwmBAcLCYEB4sJwcFiQnCwmBAcLCYEB4sJwcFiQnCwmBAcLCYEB…	0.0	0.7733535766601562	4.243649005889893	1.283329725265503
82	COC(=O)C1C(C)NC1C(C(=O)c1C(cc\c1C)C)OCl	11.204947580186548	1	0.5	<img data-content="rdkit/molecule" src="data:image/png;base64,iVBORw0KGgoAAAANSUhEUgAAAMgAAADICAIAAAAiOjnJAAAABmJLR0QA/wD/AP+gvaeTAAAerUlEQVR4nO2dd1hU19bG3xkGGJqg1EFAQQFLrg1LCGIJWMCxRCVFxNiCxgLGcolGg8n9EjHJTbB9iiVeiFg/TWxBw1WjYCRGsRtBwRbKgAjCUJRh9vfHxqFEhnbKAOf3+Phw9hn2WjO8s84+6+y9togQAgEBphHz7YBA60QQlgArCMISYAVBWAKsIAhLgBUEYQmwgiAsAVYQhCXACoKwBFhBEJYAKwjCEmAFQVgCrCAIS4AVBGEJsIIgLAFWEIQlwAqCsARYQ…	0.0	0.7733535766601562	4.243649005889893	1.283329725265503
83	COC(=O)CNC(C)N=C(C(=O)OCNC(=O)c1C)CNC1	12.633268876129668	1	0.5	<img data-content="rdkit/molecule" src="data:image/png;base64,iVBORw0KGgoAAAANSUhEUgAAAMgAAADICAIAAAAiOjnJAAAABmJLR0QA/wD/AP+gvaeTAAAcF0lEQVR4nO2de1hU1frHvwMCAwgoVwEBMfEemgyg4slHJUXDI+WjVoZHM+koP8lLSeeUjZ5TT+bJgKNZlFlqmVLmtZt4Q4mLghxBEkQQQcDkIsp9YOb9/bHHgbwAMnvPnpnW5+GPWYs1a70w33nX2uvyLgkRgcHgGxOxDWAYJ0xYDEFgwmIIAhMWQxCYsBiCwITFEAQmLIYgMGExBIEJiyEITFgMQWDCYggCExZDEJiwGILAhMUQBCYshiAwYTEEgQmLIQhMW…	0.0	0.8226257562637329	3.150078535079956	2.4543280601501465
84	COC(=O)C1C(C)NC1C(C(=O)cc(F)CNC1C)c1OCl	10.713025664465425	1	0.5	<img data-content="rdkit/molecule" src="data:image/png;base64,iVBORw0KGgoAAAANSUhEUgAAAMgAAADICAIAAAAiOjnJAAAABmJLR0QA/wD/AP+gvaeTAAAfPklEQVR4nO2de1xU1drHfzMj94vgDHJVFJQSL50UhIJQM0uOl8Qj1vkkJvqKpW9YHQtNT9TxhteojicweY9omaICYgdLIE0z8ZoaJ1EUMO4wNtyGAYaZ5/1jE+AFHGb2ngvt74dPnz3LvZ/nGfqx1trr8iwBEYGHh22Ehg6Ap2/CC4uHE3hh8XACLyweTuCFxcMJvLB4OIEXFg8n8MLi4QReWDycwAuLhxN4YfFwAi8sHk7ghcXDCbyweDiBFxYPJ/DC4uEEX…	0.0	0.7733535766601562	4.243649005889893	1.283329725265503
85	COC(=O)C1C(C)NC1	12.985915210877474	1	0.5	<img data-content="rdkit/molecule" src="data:image/png;base64,iVBORw0KGgoAAAANSUhEUgAAAMgAAADICAIAAAAiOjnJAAAABmJLR0QA/wD/AP+gvaeTAAAR/0lEQVR4nO3dfVRUdf4H8PedBwZ5cBAVqAyO60NJm0u2u9napsWDuWetSClq7aS5toS5cSJNcy3tWJluRdtBlNYOmZ6McjEXWxOIkgyVNh85oP0wSU1InmRgYAZmPr8/7iwijDw537n30ud1/APud7j3E72585073/sZiYjAmKfplC6ADU4cLCYEB4sJwcFiQnCwmBAcLCYEB4sJwcFiQnCwmBAcLCYEB4sJwcFiQnCwmBAcLCYEB4sJwcFiQnCwmBAcLCYEB…	0.0	0.8226257562637329	3.150078535079956	2.4543280601501465
86	COC(=O)C1C(C)NC1	12.985915210877474	1	0.5	<img data-content="rdkit/molecule" src="data:image/png;base64,iVBORw0KGgoAAAANSUhEUgAAAMgAAADICAIAAAAiOjnJAAAABmJLR0QA/wD/AP+gvaeTAAAR/0lEQVR4nO3dfVRUdf4H8PedBwZ5cBAVqAyO60NJm0u2u9napsWDuWetSClq7aS5toS5cSJNcy3tWJluRdtBlNYOmZ6McjEXWxOIkgyVNh85oP0wSU1InmRgYAZmPr8/7iwijDw537n30ud1/APud7j3E72585073/sZiYjAmKfplC6ADU4cLCYEB4sJwcFiQnCwmBAcLCYEB4sJwcFiQnCwmBAcLCYEB4sJwcFiQnCwmBAcLCYEB4sJwcFiQnCwmBAcLCYEB…	0.0	0.7733535766601562	4.243649005889893	1.283329725265503
87	COC(=O)C1C(C)=C1C(C(=O)CNC(=C)c1C)C1	13.555767533897404	1	0.5	<img data-content="rdkit/molecule" src="data:image/png;base64,iVBORw0KGgoAAAANSUhEUgAAAMgAAADICAIAAAAiOjnJAAAABmJLR0QA/wD/AP+gvaeTAAAWbUlEQVR4nO3deVRU1x0H8N/MAAMIDgLFyCKCSkQFNdgElFMjwRMVT4sRElMhNsGMMQueaO3UatRqopSmLokndqIxEWtJAONSjQs2jTW4YhTEiKMDSABFGWVfZuT9+sclI1VAlrnvDfr7/JETnsO7P/HLW+697z4ZIgIhliaXugDyaKJgES4oWIQLChbhgoJFuKBgES4oWIQLChbhgoJFuKBgES4oWIQLChbhgoJFuKBgES4oWIQLChbhgoJFuKBgES4oWIQLC…	0.0	0.8226257562637329	3.150078535079956	2.4543280601501465
88	COC(=O)C1C(C)NC1	12.98591441786686	1	1.0	<img data-content="rdkit/molecule" src="data:image/png;base64,iVBORw0KGgoAAAANSUhEUgAAAMgAAADICAIAAAAiOjnJAAAABmJLR0QA/wD/AP+gvaeTAAAR/0lEQVR4nO3dfVRUdf4H8PedBwZ5cBAVqAyO60NJm0u2u9napsWDuWetSClq7aS5toS5cSJNcy3tWJluRdtBlNYOmZ6McjEXWxOIkgyVNh85oP0wSU1InmRgYAZmPr8/7iwijDw537n30ud1/APud7j3E72585073/sZiYjAmKfplC6ADU4cLCYEB4sJwcFiQnCwmBAcLCYEB4sJwcFiQnCwmBAcLCYEB4sJwcFiQnCwmBAcLCYEB4sJwcFiQnCwmBAcLCYEB…	0.0	0.7733535766601562	4.243649005889893	1.283329725265503
89	COC(=O)C1C(C)NC=C(C(=O)c1C1=C)c(C)c1OCl	14.73094748641806	1	1.0	<img data-content="rdkit/molecule" src="data:image/png;base64,iVBORw0KGgoAAAANSUhEUgAAAMgAAADICAIAAAAiOjnJAAAABmJLR0QA/wD/AP+gvaeTAAAbuklEQVR4nO2deViTV/bHTxKWiKyCIiAqVEBwQYudVtC6NG4VumhR2hpbO/PgVFt02v6Mo7VxfNoxdtQn9rGtqaMdxFrFcQNlZkTQggsoVMUFcUFEFpVFBAQSkpzfHxdfQogQQt68RO/n4Q9y8+bek+Sbe+977rnn8hARKBRzw+faAMqzCRUWhRWosCisQIVFYQUqLAorUGFRWIEKi8IKVFgUVqDCorACFRaFFaiwKKxAhUVhBSosCitQYVFYgQqLwgpUWBRWo…	0.0	0.7733535766601562	4.243649005889893	1.283329725265503
90	COC(=O)C1C(C)=CNC(C(=O)c1(F)CNc1C)c1OCl	10.072661899446183	1	0.2	<img data-content="rdkit/molecule" src="data:image/png;base64,iVBORw0KGgoAAAANSUhEUgAAAMgAAADICAIAAAAiOjnJAAAABmJLR0QA/wD/AP+gvaeTAAAfL0lEQVR4nO2de1yUVf7HvzPDwHCTi6ggFxHTFFNR1ERKQ8dIA41sykvYrtloZrPtbjr782WibbVTbf5mTd2my6+dTcuwLO8oSigppmMpYgqIoojc5CIgl2Fmvr8/Dg4wCMwMc+YZ8bxf/KHneeY5X+DDOec5l8+Xh4jAYNgaPtcBMHonTFgMKjBhMajAhMWgAhMWgwpMWAwqMGExqMCExaACExaDCkxYDCowYTGowITFoAITFoMKTFgMKjBhMajAhMWgAhMWg…	0.0	0.7733535766601562	4.243649005889893	1.283329725265503
91	COC(=O)CNC(C)N=NC(C(=O)o1C(ccnc1C)C)OCl	12.794609512856882	1	0.2	<img data-content="rdkit/molecule" src="data:image/png;base64,iVBORw0KGgoAAAANSUhEUgAAAMgAAADICAIAAAAiOjnJAAAABmJLR0QA/wD/AP+gvaeTAAAW6ElEQVR4nO3de1hU5b4H8O8ww1UHRNEgO15QRD1qbrG8hHRESdiJmUpmXtDHjuL9khuLrU+Rl729lZl5aZta4S01t7Y1r0maFhmWqCl4w1JEBGRmuMyFmd/5YxGZos0M62XBnN/n8ekhnlnv+1O+vCzW+s27VEQExuTmpnQBzDVxsJgQHCwmBAeLCcHBYkJwsJgQHCwmBAeLCcHBYkJwsJgQHCwmBAeLCcHBYkJwsJgQHCwmBAeLCcHBYkJwsJgQHCwmBAeLC…	0.0	0.8226257562637329	3.150078535079956	2.4543280601501465
92	COC(=O)C1C(C)OC(C(C(=O)C(N)cccc1C)F)OCl	13.5759456483514	1	0.2	<img data-content="rdkit/molecule" src="data:image/png;base64,iVBORw0KGgoAAAANSUhEUgAAAMgAAADICAIAAAAiOjnJAAAABmJLR0QA/wD/AP+gvaeTAAAc8klEQVR4nO2daVhUR76Hf900zelmF1wAEZfECLijrCpRUTOKS4yixkEdyWA0iTHjjTiTa0TFDGaeaLtMEmJcMF4XjI5BgzIaFcU4OrSACoKKIghhk2bvhabrfjimIUQRpE+fBut9+HIOdar+rS9V1VV1qgSEEFAohkbIdwCUzgkVi8IJVCwKJ1CxKJxAxaJwAhWLwglULAonULEonEDFonACFYvCCVQsCidQsSicQMWicAIVi8IJVCwKJ1CxKJxAxaJwAhWLw…	0.0	0.7956107258796692	4.406242370605469	3.384249687194824
93	COC(=O)C1C(C)CN=C(C(=O)C(c1)ncc1=C)o1CO	14.940755259455308	1	0.2	<img data-content="rdkit/molecule" src="data:image/png;base64,iVBORw0KGgoAAAANSUhEUgAAAMgAAADICAIAAAAiOjnJAAAABmJLR0QA/wD/AP+gvaeTAAAZeUlEQVR4nO3deVRUR9oH4LcbaFogLrhFUNlF0aMoiBoVREFRGTk68KmJqBkNDoniRMkhMiYYRyPGJcRlIkl0wuCSaMyCBheyCeK4oCQKsohBCash7EvT0P1+f1TbICoi3LrdmPc5HE9zuX2rwF/fpW7dKgkiAiFCk+q6AuTZRMEiXFCwCBcULMIFBYtwQcEiXFCwCBcULMIFBYtwQcEiXFCwCBcULMIFBYtwQcEiXFCwCBcULMIFBYtwQcEiXFCwCBcULMIFB…	0.0	0.8114898800849915	4.311055660247803	3.537619113922119
94	COC(=O)C1C(C)N=C(C(=O)o1C(=C)Nc1C)c1OCl	15.266513043545745	1	0.2	<img data-content="rdkit/molecule" src="data:image/png;base64,iVBORw0KGgoAAAANSUhEUgAAAMgAAADICAIAAAAiOjnJAAAABmJLR0QA/wD/AP+gvaeTAAAfNklEQVR4nO2dfVzN5//HX+dUpOgGEZGbys0Jo9wWYe6GyBBzk7t9he8mZsjw076YxWaLYdrYSG3r2EIm9zMMo2gkNlJW0mSSpDqdOu/fH5/jdCrlVOc6n8r1fJw/Otf5fK73derVdV2f63pf77eEiMDh6Bup2A3g1E64sDhM4MLiMIELi8MELiwOE7iwOEzgwuIwgQuLwwQuLA4TuLA4TODC4jCBC4vDBC4sDhO4sDhM4MLiMIELi8MELiwOE7iwOEzgwuIwg…	0.0	0.5287851095199585	2.422328472137451	4.3334736824035645
95	COC(=O)C1C(C)OC1C(C(=O)CN1-cccc1C)F	10.560145582243216	1	0.25	<img data-content="rdkit/molecule" src="data:image/png;base64,iVBORw0KGgoAAAANSUhEUgAAAMgAAADICAIAAAAiOjnJAAAABmJLR0QA/wD/AP+gvaeTAAAWpElEQVR4nO3daVRUR9oH8Od2N1ujEQQUEGQRMTqIBhwmKMZ9i9FIDMagvqgI6JyEcckE5w1zmMQxgycnR3BGER3FGDUOxuCaOPJyHNwF3CYktgQREFkEBILSLN39vB8KEGVrum91oz6/44fu5t6qQv5dt+re6tsCIgIhYpMYuwHkxUTBIlxQsAgXFCzCBQWLcEHBIlxQsAgXFCzCBQWLcEHBIlxQsAgXFCzCBQWLcEHBIlxQsAgXFCzCBQWLcEHBIlxQsAgXF…	0.0	0.7733535766601562	4.243649005889893	1.283329725265503
96	COC(=O)C1C(C)N=C(C(=O)OC1(F)cc1OC)COC1	12.149749349456895	1	0.25	<img data-content="rdkit/molecule" src="data:image/png;base64,iVBORw0KGgoAAAANSUhEUgAAAMgAAADICAIAAAAiOjnJAAAABmJLR0QA/wD/AP+gvaeTAAAdiElEQVR4nO2da1xU1d7HfzMgzACCIMNNJUQz866AN7ycFLziR60oNKfMC2nqWGZhx2S6HI9knscxK6PS0xw8mXzSijqWommiWR5Aj+IdFUUEBhARlOvs//Ni4ziMgFxm7z3Y+r5y9mWt/2a+rrX2WmvWkhERGAxrI5c6AMbDCROLIQhMLIYgMLEYgsDEYggCE4shCEwshiAwsRiCwMRiCAITiyEITCyGIDCxGILAxGIIAhOLIQhMLIYgMLEYgsDEYggCE4shC…	0.0	0.8226257562637329	3.150078535079956	2.4543280601501465
97	COC(=O)C1C(C)N=C(C(C)=O)C(F)ccc(C)c1OCl	13.681840693343489	1	0.25	<img data-content="rdkit/molecule" src="data:image/png;base64,iVBORw0KGgoAAAANSUhEUgAAAMgAAADICAIAAAAiOjnJAAAABmJLR0QA/wD/AP+gvaeTAAAbdUlEQVR4nO2de1RTV9bAdxJCQF5CgjwEFdTiGy1VULQVa+2oaNVCh6oZHWmjTqe0tuPQWbaNM2qLVVucqe3C1k9pdbXiaFt8FEFKGV4+EEShAioPUQGB8AjBQB77++NijKABISeXpOe3WKzkcnP3JvnlnnPPOfccDiIChWJsuGwnQLFMqFgUIlCxKESgYlGIQMWiEIGKRSECFYtCBCoWhQhULAoRqFgUIlCxKESgYlGIQMWiEIGKRSECFYtCBCoWhQhULAoRq…	0.0	0.7956107258796692	4.406242370605469	3.384249687194824
98	COC(=O)C(C(C)NC)C(C(C)NCNC(=C)c1C)C1OCl	13.731497706227747	1	0.25	<img data-content="rdkit/molecule" src="data:image/png;base64,iVBORw0KGgoAAAANSUhEUgAAAMgAAADICAIAAAAiOjnJAAAABmJLR0QA/wD/AP+gvaeTAAAdtUlEQVR4nO2de1xU1fr/P5sZGC5ym/GOICCa4gUNxAg1NS9fDQq/hbfXMcujHD0ZfX+VUnqOl2OpWZ4o06N1zEtRJl4SwRupKZkhIopKJQiIYqDMgNxhhnl+f2wcLgrCzL7M0H6/5tWL9gzrecA3a6299t7PYogIEhJcYyV2AhIdE0ksCV6QxJLgBUksCV6QxJLgBUksCV6QxJLgBUksCV6QxJLgBUksCV6QxJLgBUksCV6QxJLgBUksCV6QxJLgBUksCV6Qx…	0.0	0.8114898800849915	4.311055660247803	3.537619113922119
99	COC(=O)C1C(C)NC1	12.985915210877474	1	0.5	<img data-content="rdkit/molecule" src="data:image/png;base64,iVBORw0KGgoAAAANSUhEUgAAAMgAAADICAIAAAAiOjnJAAAABmJLR0QA/wD/AP+gvaeTAAAR/0lEQVR4nO3dfVRUdf4H8PedBwZ5cBAVqAyO60NJm0u2u9napsWDuWetSClq7aS5toS5cSJNcy3tWJluRdtBlNYOmZ6McjEXWxOIkgyVNh85oP0wSU1InmRgYAZmPr8/7iwijDw537n30ud1/APud7j3E72585073/sZiYjAmKfplC6ADU4cLCYEB4sJwcFiQnCwmBAcLCYEB4sJwcFiQnCwmBAcLCYEB4sJwcFiQnCwmBAcLCYEB4sJwcFiQnCwmBAcLCYEB…	0.0	0.7733535766601562	4.243649005889893	1.283329725265503
100	COC(=O)C1C(C)=C1	13.177300742344862	1	0.5	<img data-content="rdkit/molecule" src="data:image/png;base64,iVBORw0KGgoAAAANSUhEUgAAAMgAAADICAIAAAAiOjnJAAAABmJLR0QA/wD/AP+gvaeTAAASyklEQVR4nO3deVAUVx4H8O8cMsglyCGIKCKH8UbifaUSiJromtIMZkWMJnGSymHF3aodc5SpSqI7llrFem1GkkpZZUTxWrFiUNQoBFdTGA+8BmQQFaMJwnCfM2//aJfgHArMvJlJ8/tU/tl+Pc0P9uvr7vde90gYYyDE0aSuLoCIEwWLcEHBIlxQsAgXFCzCBQWLcEHBIlxQsAgXFCzCBQWLcEHBIlxQsAgXFCzCBQWLcEHBIlxQsAgXFCzCBQWLcEHBIlxQs…	0.0	0.8226257562637329	3.150078535079956	2.4543280601501465
101	COC(=O)C1C(C)NC1C(C(=O)C)C(cccc1C)cc1Cl	13.04385351399968	1	0.5	<img data-content="rdkit/molecule" src="data:image/png;base64,iVBORw0KGgoAAAANSUhEUgAAAMgAAADICAIAAAAiOjnJAAAABmJLR0QA/wD/AP+gvaeTAAAZTElEQVR4nO3deVhV1d4H8O85HKbDrKJApFfBBJxHHALLAAcGydS0G15Lo7JBMJL7dDMs64b6Wph1L3STRyX1iokMSgqJIo4JN8UJChSReTzIdOAM6/1j08lHBYGz197Qsz6PfwDPOWst6svea++z1m9LCCFgGL5JxR4A8+fEgsVQwYLFUMGCxVDBgsVQwYLFUMGCxVDBgsVQwYLFUMGCxVDBgsVQwYLFUMGCxVDBgsVQwYLFUMGCxVDBgsVQwYLFUMGCxVDBg…	0.0	0.7733535766601562	4.243649005889893	1.283329725265503
102	COC(=O)C1C(C)NC(C(C(=O)C)(F)/COC)cc1OCl	13.185186267302688	1	0.5	<img data-content="rdkit/molecule" src="data:image/png;base64,iVBORw0KGgoAAAANSUhEUgAAAMgAAADICAIAAAAiOjnJAAAABmJLR0QA/wD/AP+gvaeTAAAVYUlEQVR4nO3de1iUZfoH8O8MwzGGU4AHTL08oIYGgmVmKJJoFh2ssBJ1r+0y8gRp6pqnC03dpXIJsXXb0tJLW1fLw5putYqm1P50JARFUjyLmiJnnOEwh/v3x8uOpIDIvM+8MHt//mJmmPu9ka/POzzvM8+oiAiMyU2tdAPMMXGwmBAcLCYEB4sJwcFiQnCwmBAcLCYEB4sJwcFiQnCwmBAcLCYEB4sJwcFiQnCwmBAcLCYEB4sJwcFiQnCwmBAcLCYEB4sJw…	0.0	0.8226257562637329	3.150078535079956	2.4543280601501465
103	COC(=O)C1C(C)CNC(C(=O)Oc1(F)ccc1C)c1OCl	10.992645628840926	1	0.3333333333333333	<img data-content="rdkit/molecule" src="data:image/png;base64,iVBORw0KGgoAAAANSUhEUgAAAMgAAADICAIAAAAiOjnJAAAABmJLR0QA/wD/AP+gvaeTAAAcsUlEQVR4nO2deVhTZ/bHTwKRgAhGBQRFHFwgUBFKK1hFKtJaFNfWAbV5tFaw2pYuU8Rf2ym2WMWO00mXcWS0PEatVurSWqGjqFPBpdUgioRFBQRFZREIO2Q5vz8uhgiI2d5cZN7Pk4fncnPf95ybfHOX97znXA4iAoViarhsO0Dpn1BhUYhAhUUhAhUWhQhUWBQiUGFRiECFRSECFRaFCFRYFCJQYVGIQIVFIQIVFoUIVFgUIlBhUYhAhUUhAhUWhQhUWBQiU…	0.0	0.7733535766601562	4.243649005889893	1.283329725265503
104	COC(=O)C1C(C)N=C(C(=O)ncc1(C)nc1C)C1OCl	11.869022762350514	1	0.3333333333333333	<img data-content="rdkit/molecule" src="data:image/png;base64,iVBORw0KGgoAAAANSUhEUgAAAMgAAADICAIAAAAiOjnJAAAABmJLR0QA/wD/AP+gvaeTAAAan0lEQVR4nO2de1hU1drA3xkuclMECQHzLioDqByVUFRCETXhpIiaejArDS/PUSsq+46KSSUdKci7PgJi6hGTDMrIDJXE0JTCAMUrCgqozMBwG2SGeb8/1jiMw8VhZtaeCdfv8Q/c7L3WGufnu/Zee6138RARGAx9wzd0AxidEyYWgwpMLAYVmFgMKjCxGFRgYjGowMRiUIGJxaACE4tBBSYWgwpMLAYVmFgMKjCxGFRgYjGowMRiUIGJxaACE4tBBSYWgwpML…	0.0	0.8226257562637329	3.150078535079956	2.4543280601501465
105	COC(=O)C1C(C)OC1	12.920543877965356	1	0.3333333333333333	<img data-content="rdkit/molecule" src="data:image/png;base64,iVBORw0KGgoAAAANSUhEUgAAAMgAAADICAIAAAAiOjnJAAAABmJLR0QA/wD/AP+gvaeTAAAS00lEQVR4nO3da1RU5RoH8P/MAIMMF0lFDfOCCAqaaFgamoWRSh7L9JjH9FQejdIurtPCdGWpS1u5XGkXNTtelpdqoa6IOpkaK++laGWa4g0vjJhcVO4zMDAzz/mwOTLoMKDMO3vv6fl9ktmXedC/e/bs/b7P1hARGHM3rdwFMO/EwWJCcLCYEBwsJgQHiwnBwWJCcLCYEBwsJgQHiwnBwWJCcLCYEBwsJgQHiwnBwWJCcLCYEBwsJgQHiwnBwWJCcLCYEBwsJ…	0.0	0.7956107258796692	4.406242370605469	3.384249687194824
106	COC(=O)OC1(C)NC(C(C(=O)C/c1)cnc1C)c1OCl	12.565563365683856	1	1.0	<img data-content="rdkit/molecule" src="data:image/png;base64,iVBORw0KGgoAAAANSUhEUgAAAMgAAADICAIAAAAiOjnJAAAABmJLR0QA/wD/AP+gvaeTAAAbO0lEQVR4nO2deXiM5/rHvzOTmUx2oZJoVlG1RJQG0SotQkso2iYcLpzWEdRSVcshiFNd0OrRo7RcehG7dCO2HmloqYPUoSShqBBHiGhMJJlMMst7//54p5MgklneJzPxez5X/ph5vHM/98gn7/KsMiIChyM1cmcnwHk04WJxmMDF4jCBi8VhAheLwwQuFocJXCwOE7hYHCZwsThM4GJxmMDF4jCBi8VhAheLwwQuFocJXCwOE7hYHCZwsThM4GJxmMDF4jCBi…	0.0	0.7733535766601562	4.243649005889893	1.283329725265503
107	COC(=O)C1C(C)NC1C(C(=O)c1(/cccc1C)C)OCl	11.146258308919663	1	1.0	<img data-content="rdkit/molecule" src="data:image/png;base64,iVBORw0KGgoAAAANSUhEUgAAAMgAAADICAIAAAAiOjnJAAAABmJLR0QA/wD/AP+gvaeTAAAfSUlEQVR4nO2deVzU1f7/X7Owi4ACgqhsCv3Q3Cg3NC0pTHFLQb3oteu1uSVGuSR6b0Z7dM2CFNG8mlhuY+ZCGn3bVEwyMMmlBGVzYZFYBWZklvP749AwjILMzOczH4TzfPiHc2Y477fOi7O8P+/zPiJCCBgMrhEL7QCjc8KExeAFJiwGLzBhMXiBCYvBC0xYDF5gwmLwAhMWgxeYsBi8wITF4AUmLAYvMGExeIEJi8ELTFgMXmDCYvACExaDF5iwGLzAhMXgB…	0.0	0.7733535766601562	4.243649005889893	1.283329725265503
108	COC(=O)C1C(C)NC1C(C(=O)cc(F)ccc1C)c1OCl	12.476020173981754	1	1.0	<img data-content="rdkit/molecule" src="data:image/png;base64,iVBORw0KGgoAAAANSUhEUgAAAMgAAADICAIAAAAiOjnJAAAABmJLR0QA/wD/AP+gvaeTAAAgAElEQVR4nO2daVhT19bHVwbGMEUIMjiBUtR7QS1aB/SqFae+OFBFpV68rVqeqtdY21o6aNM6Fb1e5VqtU6ui1lZLRSnW15m3UbROVMVZEUSmJBAggQRIst4P2xujApLkHJID5/f4ITmes/Y68GftffbeZy0OIgILC9Vwbe0AS+uEFRYLLbDCYqEFVlgstMAKi4UWWGGx0AIrLBZaYIXFQgussFhogRUWCy2wwmKhBVZYLLTACouFFlhhsdACKywWWmCFxUILr…	0.0	0.7733535766601562	4.243649005889893	1.283329725265503
109	COC(=O)C1C(C)NC1C(C(=O)C(C)cccc1C)C1OCl	12.19587912291335	1	0.5	<img data-content="rdkit/molecule" src="data:image/png;base64,iVBORw0KGgoAAAANSUhEUgAAAMgAAADICAIAAAAiOjnJAAAABmJLR0QA/wD/AP+gvaeTAAAgAElEQVR4nO2deVzUVffHz8wwMICsgj6AyiYiKIviPmpGlFY8uEVmOS6plPULzV5KpjVqpaOWTT5pjmaFPZqiZmLmgpZK7oQKg7iioIiCIDsDw8z5/XF5hkWB2b7zHab7fvGHc/3OvWfgM3c99xwOIgKFYmy4bBtAsUyosCiMQIVFYQQqLAojUGFRGIEKi8IIVFgURqDCojACFRaFEaiwKIxAhUVhBCosCiNQYVEYgQqLwghUWBRGoMKiMAIVFoURqLAojECFR…	0.0	0.7733535766601562	4.243649005889893	1.283329725265503
110	COC(=O)NC(C(C)=C(C(=O)OCNC)cnoc1C)c1OCl	13.677678329722205	1	0.5	<img data-content="rdkit/molecule" src="data:image/png;base64,iVBORw0KGgoAAAANSUhEUgAAAMgAAADICAIAAAAiOjnJAAAABmJLR0QA/wD/AP+gvaeTAAAXtUlEQVR4nO3deViU5foH8O8MA8MOihtHNFEQBYuUFNw30izNkxtudDrZwRbDrsxo8chRs4NehVOmQS5dpGZiZqK5hPpzR1FTFtFwQTFJQDZlYBaY+/fHOyISiMD7gEfuz9UfwzhzPw/Dt+d95l2eV0FEYExuyqbuAHs8cbCYEBwsJgQHiwnBwWJCcLCYEBwsJgQHiwnBwWJCcLCYEBwsJgQHiwnBwWJCcLCYEBwsJgQHiwnBwWJCcLCYEBwsJgQHiwnBwWJCc…	0.0	0.8226257562637329	3.150078535079956	2.4543280601501465
111	COC(=O)C1C(C)NC(C(C(O)=C(N1)c\c1C)C1C(C)C(C(F)F)(Cl)F)C(F)F	15.545088653478393	1	1.0	<img data-content="rdkit/molecule" src="data:image/png;base64,iVBORw0KGgoAAAANSUhEUgAAAMgAAADICAIAAAAiOjnJAAAABmJLR0QA/wD/AP+gvaeTAAAewElEQVR4nO2dd1yT1/fHTwKBSFEQtIASZFRQRBy4qRURcfwQJ1braOtAu9TWEduq1K8LZ7V1lLqrtopiq+KrVooLFzTiYAgyLMgUwUAjCYHk/P64NOJCSJ6bAL3vF38k5OHck/DJvfc5955zeYgIDAbX8A3tAKNpwoTFoAITFoMKTFgMKjBhMajAhMWgAhMWgwpMWAwqMGExqMCExaACExaDCkxYDCowYTGowITFoAITFoMKTFgMKjBhMajAhMWgAhMWgwpMW…	0.0	0.7733535766601562	4.243649005889893	1.283329725265503
112	Cl1ccc(Cl)c1C1NC(=O)/C1=N/NC(=O)[C@@H](C)c1ccc(O)cc1	20.13838822650918	1	1.0	<img data-content="rdkit/molecule" src="data:image/png;base64,iVBORw0KGgoAAAANSUhEUgAAAMgAAADICAIAAAAiOjnJAAAABmJLR0QA/wD/AP+gvaeTAAAaFElEQVR4nO3deVRTVx4H8F9CSCKbAhK2uNRKXQoqSGtZxKUCiqCi1qVDi0txtK6n1jK2VrTWdjrjVq0K6NhqUcSCVVCn6hRFB3ABrApuFFCMZEFBSCAEQn7zx9OUqqWQ5L6Icz/H40lCct8P+PLey7tLOIgIFGVqXHMXQL2YaLAoImiwKCJosCgiaLAoImiwKCJosCgiaLAoImiwKCJosCgiaLAoImiwKCJosCgiaLAoImiwKCJosCgiaLAoImiwKCJosCgia…	9.0	0.7681315541267395	3.6084370613098145	2.5131702423095703
113	OCC(Nc1ccc(OC2ccoc3[nH]ccc23)c(F)c1)c1cccc(-c2ccccc2)[nH+](O)-c1	18.59652854727416	1	1.0	<img data-content="rdkit/molecule" src="data:image/png;base64,iVBORw0KGgoAAAANSUhEUgAAAMgAAADICAIAAAAiOjnJAAAABmJLR0QA/wD/AP+gvaeTAAAZGElEQVR4nO3de1hU1foH8HcPA4iD3BlQvCHeII509IgkWp0ktbykmaaWnfCIpinoUR+sVBQ0R1NEDpfUk3kFUdHQIBE1BC01QNFARfCKJgyoFHeYec8fy+ZHGsOeDQs9/t7P0x/ks9faa2a+s/faa629R0BEIKSlyZ52A8jziYJFuKBgES4oWIQLChbhgoJFuKBgES4oWIQLChbhgoJFuKBgES4oWIQLChbhgoJFuKBgES4oWIQLChbhgoJFuKBgES4oWIQLC…	9.0	0.7681315541267395	3.6084370613098145	2.5131702423095703
114	COc1ccc2c(=O)cc(CNC(=O)c3c(C)n(C)n(-c4ccccc4)c3=O)nc3cccc3c2n1	7.4860199964162755	1	0.5	<img data-content="rdkit/molecule" src="data:image/png;base64,iVBORw0KGgoAAAANSUhEUgAAAMgAAADICAIAAAAiOjnJAAAABmJLR0QA/wD/AP+gvaeTAAAc80lEQVR4nO2daVRUx7aAdzczKN3IoDghCEmgNZhHHHG+EgUBiVdiNEEjkSZInKPGq5FrnAhGJWQQolFxDvrUtCMQNQ5RcwXlQiMioKAoUyst89S9348i/QwK9FTNkPqWy8XCU/ts8Os6depU7cNBRGAwtA23rRNgdE6YWAwqMLEYVGBiMajAxGJQgYnFoAITi0EFJhaDCkwsBhWYWAwqMLEYVGBiMajAxGJQgYnFoAITi0EFJhaDCkwsBhWYWAwqMLEYVGBiM…	9.0	0.7681315541267395	3.6084370613098145	2.5131702423095703
115	COc1ccc2c(=O)cc(CNC(=O)c3c(C)n(C)n(-c4ccccc4)c3=O)nc3cccc2c3c1	21.253732628507777	1	0.5	<img data-content="rdkit/molecule" src="data:image/png;base64,iVBORw0KGgoAAAANSUhEUgAAAMgAAADICAIAAAAiOjnJAAAABmJLR0QA/wD/AP+gvaeTAAAd/ElEQVR4nO2deVyU1f7HPzPDqqwquOSKFi7lhjs/hRS3RG8u3CgLLRQtzSQ1zFJcbgqiVzMXRqsbmpWjae4L4IICiiYIiplCiiwurDPAgDDz/f1xcC5XttkeETrvl38gPM/3nJl5P+c5zznfc0ZEROBwjI24vivAaZxwsTiCwMXiCAIXiyMIXCyOIHCxOILAxeIIAheLIwhcLI4gcLE4gsDF4ggCF4sjCFwsjiBwsTiCwMXiCAIXiyMIXCyOIHCxOILAxeIIA…	9.0	0.6381628513336182	3.995589017868042	2.9884705543518066
116	COc1ccn2ccc([C@H](C)c3nnc4c(F)cc(-c4cn(C)on4)c4n3)cc12	18.279800046867273	1	0.3333333333333333	<img data-content="rdkit/molecule" src="data:image/png;base64,iVBORw0KGgoAAAANSUhEUgAAAMgAAADICAIAAAAiOjnJAAAABmJLR0QA/wD/AP+gvaeTAAAb8klEQVR4nO2deVhUR/a/P7ebfRVZXHBDnahgQuIWQaJGcfuJCyhqdKJiZtDESBZNiJlRMoaMuIbEZFQ0jqhfo0SMuwZM1KBmFBQ3FDdGUQg2iIoCLb2c3x9FCCJgQ9/qhky9j0+e2H371Gl8ubduVZ26EhFBIJAbhbkTEPwxEWIJuCDEEnBBiCXgghBLwAUhloALQiwBF4RYAi4IsQRcEGIJuCDEEnBBiCXgghBLwAUhloALQiwBF4RYAi4IsQRcEGIJuCDEE…	9.0	0.7681315541267395	3.6084370613098145	2.5131702423095703
117	COc1cnc2ccc([C@H](C)c3nnc4c(F)cc(-c4cn(C)cn4)c43)cc2c1	18.629335810314824	1	0.3333333333333333	<img data-content="rdkit/molecule" src="data:image/png;base64,iVBORw0KGgoAAAANSUhEUgAAAMgAAADICAIAAAAiOjnJAAAABmJLR0QA/wD/AP+gvaeTAAAd/ElEQVR4nO2de1yUxffHzy53lotcEwRRRCVAU0ETxTRD8YKGKUoXSq0gvyqlaZSX1sy+rpS1ZWlYVvgq/YaVP6nUAo1E7SKWykUNEFDkouIulwV2gT2/PwYeVy7LXp5ZNOf98o+VnefM7O7nmefMzJkzAkQEBoNvhL3dAMa/EyYsBhWYsBhUYMJiUIEJi0EFJiwGFZiwGFRgwmJQgQmLQQUmLAYVmLAYVGDCYlCBCYtBBSYsBhWYsBhUYMJiUIEJi0EFJiwGF…	9.0	0.6381628513336182	3.995589017868042	2.9884705543518066
118	COc1ccc2cc([C@@H](C)c3nnc4c(F)cc(-c4nc(C)co4)c3-4)cc12	22.916690204831028	1	0.3333333333333333	<img data-content="rdkit/molecule" src="data:image/png;base64,iVBORw0KGgoAAAANSUhEUgAAAMgAAADICAIAAAAiOjnJAAAABmJLR0QA/wD/AP+gvaeTAAAgAElEQVR4nO2de1hU1frHv3uG+1UhQUVFFFHAvOEd1E5BnU7gpROKF0ypQ3bMSesk/bQTqQfES8fRstJMG0lLso6iqWHak4iiYoiAIhdBk+Imch1mHGbW74+F44SKc9l7QFmfp6eHvWbvd60Zv3td3/UujhACBoNvRO1dAMbjCRMWQxCYsBiCwITFEAQmLIYgMGExBIEJiyEITFgMQWDCYggCExZDEJiwGILAhMUQBCYshiAwYTEEgQmLIQhMWAxBYMJiCAITF…	9.0	0.5206761956214905	2.3366942405700684	2.8997416496276855
119	c1cnc2ccc(CO/N\c3occ(-c4cn[nH]c4)cnc3)cc2c1	15.03682365082959	1	0.3333333333333333	<img data-content="rdkit/molecule" src="data:image/png;base64,iVBORw0KGgoAAAANSUhEUgAAAMgAAADICAIAAAAiOjnJAAAABmJLR0QA/wD/AP+gvaeTAAAXYElEQVR4nO3deVhTV/oH8Ddh36KALK4FtIqF34PCiFR0xg6U0YobrcsoWJ0qLlXsaB1sbR/Atg4dpVK1fQa1Oug4dRkcQHEBl+JCUQtIBQV3XAETY9iTkLy/Pw6NqUsI5B7F+n4e/0jizXtPyDfn3tx7zo0IEYEQoYmfdwPIbxMFi3BBwSJcULAIFxQswgUFi3BBwSJcULAIFxQswgUFi3BBwSJcULAIFxQswgUFi3BBwSJcULAIFxQswgUFi3BBwSJcULAIF…	9.0	0.7681315541267395	3.6084370613098145	2.5131702423095703
120	c1COc2ccc(C(=O)c3ccc(-c4cn[nH]c4)nc3)cc2c1	16.913340085187954	1	0.3333333333333333	<img data-content="rdkit/molecule" src="data:image/png;base64,iVBORw0KGgoAAAANSUhEUgAAAMgAAADICAIAAAAiOjnJAAAABmJLR0QA/wD/AP+gvaeTAAAW50lEQVR4nO2da1RTV9rHn3AngCKKFeUO2ikiIngrVoYitNUqHbWZdnRpx9ZFWS5lbO1qWmdmYSmdN3bprFT7JVVnFTttV2OtFlBrEdt6V1CRm46K3EVA5E4ISdjvhw2nESHkcnYCyfP7lJxzsvdOzn9fz37+ERBCAEH4xs7SBUCsExQWwgQUFsIEFBbCBBQWwgQUFsIEFBbCBBQWwgQUFsIEFBbCBBQWwgQUFsIEFBbCBBQWwgQUFsIEFBbCBBQWwgQUFsIEF…	9.0	0.6381628513336182	3.995589017868042	2.9884705543518066
121	C1cnc2ccc(C(=O)c3ccc(-c4cn[nH]c4)cc3)ccc2c1	19.961995455055533	1	0.3333333333333333	<img data-content="rdkit/molecule" src="data:image/png;base64,iVBORw0KGgoAAAANSUhEUgAAAMgAAADICAIAAAAiOjnJAAAABmJLR0QA/wD/AP+gvaeTAAAYS0lEQVR4nO2de1zUVdrAn/kx3OSqXMRBSagEEUVNU7NEMRQvKaV8dssXddUlKaXWLmy5htXuy7S9rdjWGmGbZK5GoommGKQlCKkJmhcgExW5jsNtZhiY69k/Dv52FmSY22Gg9/n+4Qdkfs85w3x5zjPnd84ZASEEEMTWcPbuAPLrBMVCmIBiIUxAsRAmoFgIE1AshAkoFsIEFAthAoqFMAHFQpiAYiFMQLEQJqBYCBNQLIQJKBbCBBQLYQKKhTABxUKYgGIhT…	9.0	0.5206761956214905	2.3366942405700684	2.8997416496276855
122	COc1ccn2cc([C@@H](C)n3ncc4c3n(c4ccc(C)cc4)C(=O)C4)cc2c1	14.182897794305921	1	0.2	<img data-content="rdkit/molecule" src="data:image/png;base64,iVBORw0KGgoAAAANSUhEUgAAAMgAAADICAIAAAAiOjnJAAAABmJLR0QA/wD/AP+gvaeTAAAgAElEQVR4nO2deVgTV/fHzyTssgkiIIILuDRoUbEW92JxwVJ31L4ara8atbVxN9rFWPuzpdb64lI1KFaki0W0LdW6UJeKG4qoFYSyuQGKsgRQlhByfn9cjBEEIZnJDDqfp08fJpmcezBf7r1z77nnUIgIPDx0I2DbAZ6XE15YPIzAC4uHEXhh8TACLyweRuCFxcMIvLB4GIEXFg8j8MLiYQReWDyMwAuLhxF4YfEwAi8sHkbghcXDCLyweBiBFxYPI/DC4mEEX…	9.0	0.7681315541267395	3.6084370613098145	2.5131702423095703
123	COc1ccn2cc([C@@H](C)n3nnc4c3N(-c3cc(C)cc4)C(=O)c3)cc2c1	14.660602234725749	1	0.2	<img data-content="rdkit/molecule" src="data:image/png;base64,iVBORw0KGgoAAAANSUhEUgAAAMgAAADICAIAAAAiOjnJAAAABmJLR0QA/wD/AP+gvaeTAAAYUElEQVR4nO3deVxTV9oH8CeLhrCpoLVUEHFHHdfWoaKdfhQda1GrI6MjwihiaqmTur2m4oJrJ9a2EwYdAbXqWEVTRbRWrKhYaR3bYaQgorhQtKCyoxDWJM/7x8GUKmJI7gFan++nf5R478lJ/Hk592xXhIhAiNDELV0B8ttEwSJcULAIFxQswgUFi3BBwSJcULAIFxQswgUFi3BBwSJcULAIFxQswgUFi3BBwSJcULAIFxQswgUFi3BBwSJcULAIFxQswgUFi…	9.0	0.6381628513336182	3.995589017868042	2.9884705543518066
124	COc1ccn2cc([C@@H](C)n3nnc4c3N(-c3cc(F)cc4)C(=O)c3)cc2c1	14.926895760661612	1	0.2	<img data-content="rdkit/molecule" src="data:image/png;base64,iVBORw0KGgoAAAANSUhEUgAAAMgAAADICAIAAAAiOjnJAAAABmJLR0QA/wD/AP+gvaeTAAAYaElEQVR4nO3de1xU1doH8GeGERAwLkJeOAIqXiAvmZkiiqZoqWhaco4ReHoJx1LCImvS1LG8keX5UF6HTEVfszD11dAgPGag4gXxhmLpIAoqIHIZBhxgZp73j4XThArDzF5A+nw//VHjrLXXth9777X2WgsRIgIhQhO3dAPI44mCRbigYBEuKFiECwoW4YKCRbigYBEuKFiECwoW4YKCRbigYBEuKFiECwoW4YKCRbigYBEuKFiECwoW4YKCRbigYBEuKFiEC…	9.0	0.5206761956214905	2.3366942405700684	2.8997416496276855
125	COc1ccn2cc([C@@H](C)n3nnc4c3N(cc4cc(C)cc4)C(=O)C4)nc2c1	15.10877005945999	1	0.2	<img data-content="rdkit/molecule" src="data:image/png;base64,iVBORw0KGgoAAAANSUhEUgAAAMgAAADICAIAAAAiOjnJAAAABmJLR0QA/wD/AP+gvaeTAAAgAElEQVR4nO2deVzUVffHz8wwgOwCLqgoCYqAEQouLEkaLvmMWwhaRsvjoz9LROspMHsMS80tTc1cfq7j0vMTN0QykTSVRLNUEERAUGRRCGXfZ5jz++OOwwgCA/O93wG771evXny/fOfcK3y4937PPfccASICg8E1Ql13gPFiwoTFoAITFoMKTFgMKjBhMajAhMWgAhMWgwpMWAwqMGExqMCExaACExaDCkxYDCowYTGowITFoAITFoMKTFgMKjBhMajAhMWgA…	9.0	0.5932312607765198	3.250153064727783	2.6802754402160645
126	COc1ccn2cc([C@@H](C)n3nnc4ccn(c4ccc(C)cc4)C(=O)c34)cc2c1	16.02435451440244	1	0.2	<img data-content="rdkit/molecule" src="data:image/png;base64,iVBORw0KGgoAAAANSUhEUgAAAMgAAADICAIAAAAiOjnJAAAABmJLR0QA/wD/AP+gvaeTAAAcZ0lEQVR4nO2de1zN9//AX+dW6aZyK5ekaVGRidhccimXllvExtgwzfyS79gUoWE4M1tnF5umL47bEmHNfKVJFwrVN1TKV7lWpE5Kup3OOa/fH++Ws9LlXN5F3s9Hjx71Oefzfr9P59n7+nq/DwcRgcHQNty2LgCjfcLEYlCBicWgAhOLQQUmFoMKTCwGFZhYDCowsRhUYGIxqMDEYlCBicWgAhOLQQUmFoMKTCwGFZhYDCowsRhUYGIxqMDEYlCBicWgAhOLQ…	9.0	0.6353150606155396	4.542409420013428	3.856266498565674
127	C[C@@H]1Oc2scc([C@H](C)N)nnc3ccn(-c4cc(C)ccc4c(=O)c3F)c2C1	23.37411568419546	1	1.0	<img data-content="rdkit/molecule" src="data:image/png;base64,iVBORw0KGgoAAAANSUhEUgAAAMgAAADICAIAAAAiOjnJAAAABmJLR0QA/wD/AP+gvaeTAAAgAElEQVR4nO2de1zMafvHrzmVDqRUyHFzbO2GX7QROY2csgf0sPuT1yNkl8TusrN2Ec+G7GNpPWRba51JWSWsZcKSfirxxCZESgckHdR0MKfr98ed2ZFTM/O9Zzrc71d/1NRc9zV8vvfxuq6bh4jAYHAN39QOMJomTFgMKjBhMajAhMWgAhMWgwpMWAwqMGExqMCExaACExaDCkxYDCowYTGowITFoAITFoMKTFgMKjBhMajAhMWgAhMWgwpMWAwqMGExqMCEx…	9.0	0.7681315541267395	3.6084370613098145	2.5131702423095703
128	CN1CC(C(=O)c(C(=O)N3c(C(=O)n(-c3cccc(C#N)c3)cc3c3=C)=O)ccc3)=C1	19.849243472755866	1	1.0	<img data-content="rdkit/molecule" src="data:image/png;base64,iVBORw0KGgoAAAANSUhEUgAAAMgAAADICAIAAAAiOjnJAAAABmJLR0QA/wD/AP+gvaeTAAAgAElEQVR4nO2deXzM1/rHP5PJvpCIhAjZrIlWEGuCCEktDUqFaEX9VHNVe9OqyqDV4JaO7XaUcmOrWEpDr0pdWlP7TlJFEJLIggiRVdbJZJ7fH2d8pUFkme9Mkvm+X/ljvsuc7zOTz5zlOc95joiIICCgaQx0bYBA00QQlgAvCMIS4AVBWAK8IAhLgBcEYQnwgiAsAV4QhCXAC4KwBHhBEJYALwjCEuAFQVgCvCAIS4AXBGEJ8IIgLAFeEIQlwAuCsAR4QRCWA…	9.0	0.7681315541267395	3.6084370613098145	2.5131702423095703
129	CNC(=O)c1ccc(-c2ccc3nn(COc4ccc(O)cc4)n3n2)cc1Cl	5.829073598156798	1	1.0	<img data-content="rdkit/molecule" src="data:image/png;base64,iVBORw0KGgoAAAANSUhEUgAAAMgAAADICAIAAAAiOjnJAAAABmJLR0QA/wD/AP+gvaeTAAAXnElEQVR4nO2de1hU1frHv8PIRQQvhIBieAHNW+JBMEXxiphEPkdlespE046UZmQqjIdjBy+dnC4eURGl0iKxC9hF0tRITRAKSNA0IJrUEpXhJgrIZWDW749Fc/h5QWZmLxR4P49/COz98m74sPbea71rLRljDAQhNWb3OwGifUJiEUIgsQghkFiEEEgsQggkFiEEEosQAolFCIHEIoRAYhFCILEIIZBYhBBILEIIJBYhBBKLEAKJRQiBxCKEQGIRQiCxCCGQW…	9.0	0.7681315541267395	3.6084370613098145	2.5131702423095703
130	CN(C)C(NC(=O)C1=C(C)C)NC(=O)NC(=O)/C1=N\NC(=O)C1cccc2c(c1)OCOC2	15.006394959747423	1	0.16666666666666666	<img data-content="rdkit/molecule" src="data:image/png;base64,iVBORw0KGgoAAAANSUhEUgAAAMgAAADICAIAAAAiOjnJAAAABmJLR0QA/wD/AP+gvaeTAAAcYElEQVR4nO2deVRUR9qHf92ANIsSNtlxi2IYJQoYEYi4IGKCGeMRExc+RR04Q5Qx0YmOOiEaUZNoRNFExjiRqOMZoiY6cWHA0QQFVDSooIBssjfSgMhOd7/fH5cQ3KC3S7cz9RwPp7FvVb3QD3Xr3nqrroCIwGBoGqG2A2D8d8LEYvACE4vBC0wsBi8wsRi8wMRi8AITi8ELTCwGLzCxGLzAxGLwAhOLwQtMLAYvMLEYvMDEYvACE4vBC0wsBi8wsRi8wMRi8…	9.0	0.7681315541267395	3.6084370613098145	2.5131702423095703
131	CN(C)C(NC(=O)C1=C(C)C)NC(=O)NC(=O)/C1=N\NC(=O)C1cccc2c(c1)COCOC2	15.268468599593781	1	0.16666666666666666	<img data-content="rdkit/molecule" src="data:image/png;base64,iVBORw0KGgoAAAANSUhEUgAAAMgAAADICAIAAAAiOjnJAAAABmJLR0QA/wD/AP+gvaeTAAAfM0lEQVR4nO2deVxU5ffHPzPDMIAgIrnhggGpoAlKtoimkuBGWiYu5JpmKYr+tMJcmr5qqZmJlhaaGmlqkJpIosJXxS0tYpEEkcE0QlQQZF+GmfP7407E1wVm5t47g/a8X7x4DTj3PEf48Dz3nuec80iICAyG0EjN7QDj8YQJiyEKTFgMUWDCYogCExZDFJiwGKLAhMUQBSYshigwYTFEgQmLIQpMWAxRYMJiiAITFkMUmLAYosCExRAFJiyGKDBhMUSBCYshC…	9.0	0.6381628513336182	3.995589017868042	2.9884705543518066
132	CN(C)C(NC(=O)C1C(Cl)C)N/C(=O)C(=O)/C1=N\NC(=O)C1cccc2c(c1)OCOC2	15.52921676815229	1	0.16666666666666666	<img data-content="rdkit/molecule" src="data:image/png;base64,iVBORw0KGgoAAAANSUhEUgAAAMgAAADICAIAAAAiOjnJAAAABmJLR0QA/wD/AP+gvaeTAAAb4UlEQVR4nO3deVyU1f4H8M/MsAwjuwiIivsCiiiEuO+YqVezIq8pmmngFqW/lMqX+aqbV61r4k1TyrwhbmCoAZklrrhFgogiRIAsouICA8MwbDPf3x8PkaHCMDOHkTzvV38QPM95vjgfnvWc84iICBxnaGJjF8D9PfFgcUzwYHFM8GBxTPBgcUzwYHFM8GBxTPBgcUzwYHFM8GBxTPBgcUzwYHFM8GBxTPBgcUzwYHFM8GBxTPBgcUzwYHFM8GBxTPBgcUzwY…	9.0	0.5206761956214905	2.3366942405700684	2.8997416496276855
133	CN(C)C(OC(=O)C1(C(Br)F)C(=O)C(=O)c1C1=N/NC(=O)C)cccc2c(c1)OCOC2	19.85413084893216	1	0.16666666666666666	<img data-content="rdkit/molecule" src="data:image/png;base64,iVBORw0KGgoAAAANSUhEUgAAAMgAAADICAIAAAAiOjnJAAAABmJLR0QA/wD/AP+gvaeTAAAgAElEQVR4nO2dd1hU19bG35mhgwKDKBBjL4gYpaggahJ7AYMFk+sVvUZF00jil4ToYzK2GLy5MSTR2I2YawlWUK8aNFFHjQYrjNiJBUSaDB2msL4/NiIi0uacKXh+D4/PcDiz1xp8WbucvdcSEREEBLhGbGgHBJomgrAEeEEQlgAvCMIS4AVBWAK8IAhLgBcEYQnwgiAsAV4QhCXAC4KwBHhBEJYALwjCEuAFQVgCvCAIS4AXBGEJ8IIgLAFeEIQlwAuCsAR4Q…	9.0	0.5932312607765198	3.250153064727783	2.6802754402160645
134	CN(C)C(NC(=O)C1C(C(C)CNC(C)=NC(=O)/C#N)N\C(=O)C)cccc2c(c1)OCOC2	20.336336264865686	1	0.16666666666666666	<img data-content="rdkit/molecule" src="data:image/png;base64,iVBORw0KGgoAAAANSUhEUgAAAMgAAADICAIAAAAiOjnJAAAABmJLR0QA/wD/AP+gvaeTAAAgAElEQVR4nO2deVhTx/rH3wTCKsimoihWXG5ZXBBRNFBFcS2WahurP6VXrU2rtfxc+txca3+NV6tNqbfG9rlt4/aI1tsae2tFpdrUFURURLRcFVfKoiigbBFITN7fHxNjXAohnMmi8/nDJzk5zjvJ+fLOnDkz3+EhIjAYXMO3dQUYzyZMWAwqMGExqMCExaACExaDCkxYDCowYTGowITFoAITFoMKTFgMKjBhMajAhMWgAhMWgwpMWAwqMGExqMCExaACExaDC…	9.0	0.6353150606155396	4.542409420013428	3.856266498565674
135	CN(C)C(NC(=O)C1C(Cl)C)NC(=C)NC(=O)/C1=N\NC(=O)C1cccc2c(c1)OCOC2	22.937119627134784	1	0.16666666666666666	<img data-content="rdkit/molecule" src="data:image/png;base64,iVBORw0KGgoAAAANSUhEUgAAAMgAAADICAIAAAAiOjnJAAAABmJLR0QA/wD/AP+gvaeTAAAbzUlEQVR4nO3deVxU5f4H8M9sjOybCogLkKiRqb9UTHCXcgHTUjTvxeuOpob10zTDxJt6L6mpmL+uaN2rXrTkqpRkLmju5o4IkguCsg3IgMjOzDDf3x+HyExhtscZus/75YsXwjnPeQY+nHPm2Y6IiMBxpiY2dwW4PyYeLI4JHiyOCR4sjgkeLI4JHiyOCR4sjgkeLI4JHiyOCR4sjgkeLI4JHiyOCR4sjgkeLI4JHiyOCR4sjgkeLI4JHiyOCR4sjgkeLI4JH…	9.0	0.6326626539230347	4.30823278427124	4.065316200256348
136	OC[N+]([O-])c1cccc(C(c2cc(C(F)(F)F)cc3)c(CN4CCOCC4)cc23)c1	15.170924529005122	1	1.0	<img data-content="rdkit/molecule" src="data:image/png;base64,iVBORw0KGgoAAAANSUhEUgAAAMgAAADICAIAAAAiOjnJAAAABmJLR0QA/wD/AP+gvaeTAAAbn0lEQVR4nO2dd1RU19qHf8MwMzBIExRFBTR2FLHlSuz1WhCyLDfGdo3Xlk/lqkk0xYAhLmOiXvEmMcuoKOq1gC0YMSoaewVBxQY2VIooTfowM+/3x46TCQJOOYfmfpbLBcOcd2+dh73P2eXdEiIChyM0FtVdAU7dhIvFEQUuFkcUuFgcUeBicUSBi8URBS4WRxS4WBxR4GJxRIGLxREFLhZHFLhYHFHgYnFEgYvFEQUuFkcUuFgcUeBicUSBi8URBS4WRxS4W…	9.0	0.7681315541267395	3.6084370613098145	2.5131702423095703
137	C[C@@H](c1ccc2ncccc2c1)n1nnc2ncc(-c3cnn(C)c3)nc21	5.287223873388955	45	0.5769230769230769	<img data-content="rdkit/molecule" src="data:image/png;base64,iVBORw0KGgoAAAANSUhEUgAAAMgAAADICAIAAAAiOjnJAAAABmJLR0QA/wD/AP+gvaeTAAAbFElEQVR4nO2daVhUR9aATzdrszUoirsIKLgk0bhFMYqCyyguJLbjrp8KkmRComM+NDq4REcHE9e4G4xkNBENyvgZcdxFRRxihEGNBAQSQAzK2tDQ2/l+FCIutL3ckoac9/EHT3tv3QO81K1bdepcESICQQiNuKEDIJomJBbBBRKL4AKJRXCBxCK4QGIRXCCxCC6QWAQXSCyCCyQWwQUSi+ACiUVwgcQiuEBiEVwgsQgukFgEF0gsggskFsEFEovgAolFcIHEI…	9.0	0.7681315541267395	3.6084370613098145	2.5131702423095703
138	C[C@@H](c1ccc2ncccc2c1)N1nnc2ncc(-c3cnn(C)c3)nc21	5.287223881033515	1	0.01282051282051282	<img data-content="rdkit/molecule" src="data:image/png;base64,iVBORw0KGgoAAAANSUhEUgAAAMgAAADICAIAAAAiOjnJAAAABmJLR0QA/wD/AP+gvaeTAAAbFElEQVR4nO2daVhUR9aATzdrszUoirsIKLgk0bhFMYqCyyguJLbjrp8KkmRComM+NDq4REcHE9e4G4xkNBENyvgZcdxFRRxihEGNBAQSQAzK2tDQ2/l+FCIutL3ckoac9/EHT3tv3QO81K1bdepcESICQQiNuKEDIJomJBbBBRKL4AKJRXCBxCK4QGIRXCCxCC6QWAQXSCyCCyQWwQUSi+ACiUVwgcQiuEBiEVwgsQgukFgEF0gsggskFsEFEovgAolFcIHEI…	9.0	0.6381628513336182	3.995589017868042	2.9884705543518066
139	C[C@@H](c1ccc2ncccc2c1)n1nnc2ncc(-c3cnn(C)c3)cc21	5.980052756285247	1	0.01282051282051282	<img data-content="rdkit/molecule" src="data:image/png;base64,iVBORw0KGgoAAAANSUhEUgAAAMgAAADICAIAAAAiOjnJAAAABmJLR0QA/wD/AP+gvaeTAAAbH0lEQVR4nO2de1xU1drHfzNch9uAooiKIqBcKtO8pZiR4uUYXijpmPfXBKnOofLYi5UHL+XRo+XdvEZppzqioZxeE4+KF1SCw7Eg1CRESAQM5TowMLfn/WPhRCbjXPaWgdb3wx/zGfZe+4H5ztp7r/WsZ0uICByO0EjbOgBOx4SLxREFLhZHFLhYHFHgYnFEgYvFEQUuFkcUuFgcUeBicUSBi8URBS4WRxS4WBxR4GJxRIGLxREFLhZHFLhYHFHgYnFEgYvFE…	9.0	0.5206761956214905	2.3366942405700684	2.8997416496276855
140	C[C@@H](c1ccc2ncccc2c1)n1cnc2ncc(-c3cnn(C)c3)nc21	6.282688377724624	1	0.01282051282051282	<img data-content="rdkit/molecule" src="data:image/png;base64,iVBORw0KGgoAAAANSUhEUgAAAMgAAADICAIAAAAiOjnJAAAABmJLR0QA/wD/AP+gvaeTAAAbMklEQVR4nO2deVyU1f7HPzOswzaAKO4poriVmluKu7hcxYVy0lySnwpS3ay8lpZdLNMbF8s1U9Mw9WbXsTRf/ky87qIi/LgahBuhgAFiIOvAwGzf3x8HkSxwtiMDnffLP+Y1Ps95vsO853nOc873fB8JEUEgsDbShg5A0DQRYgm4IMQScEGIJeCCEEvABSGWgAtCLAEXhFgCLgixBFwQYgm4IMQScEGIJeCCEEvABSGWgAtCLAEXhFgCLgixBFwQYgm4IMQSc…	9.0	0.5932312607765198	3.250153064727783	2.6802754402160645
141	C[C@@H](c1ccc2ncccc2c1)n1ncc2ncc(-c3cnn(C)c3)nc21	6.34746479957448	1	0.01282051282051282	<img data-content="rdkit/molecule" src="data:image/png;base64,iVBORw0KGgoAAAANSUhEUgAAAMgAAADICAIAAAAiOjnJAAAABmJLR0QA/wD/AP+gvaeTAAAbXklEQVR4nO2deVxU5frAnzMMDDPsSLiVKImAQqm4o+BCSUrmEuRFTW8mRQs3t8Z7XbjhtXCLX+WGpClel4uhptiihZoFmZZICKGiEsou2wADw8w8vz9enBAVZzlHRnq+H/4Yj+e85wG+vOec933e53CICATBN6L2DoDomJBYhCCQWIQgkFiEIJBYhCCQWIQgkFiEIJBYhCCQWIQgkFiEIJBYhCCQWIQgkFiEIJBYhCCQWIQgkFiEIJBYhCCQWIQgkFiEIJBYh…	9.0	0.6353150606155396	4.542409420013428	3.856266498565674
142	C[C@@H](c1ccc2ncccc2c1)n1nnc2ccc(-c3cnn(C)c3)nc21	6.410789135040731	24	0.3076923076923077	<img data-content="rdkit/molecule" src="data:image/png;base64,iVBORw0KGgoAAAANSUhEUgAAAMgAAADICAIAAAAiOjnJAAAABmJLR0QA/wD/AP+gvaeTAAAa7UlEQVR4nO2daVgUx9aAzwzrsA0oBnFFRFE0icagcUfFJQoqiZPrGo0LGnND4vZhrl6MJrl6MXG9xjW4RY24Pz4KiiuoiCEoBDUSEDCAGpR1YGC28/0oHIkKztIlAznv44952u7qA/NS3V116rQIEYEghEZc1wEQDRMSi+ACiUVwgcQiuEBiEVwgsQgukFgEF0gsggskFsEFEovgAolFcIHEIrhAYhFcILEILpBYBBdILIILJBbBBRKL4AKJRXCBxCK4QGIRX…	9.0	0.6326626539230347	4.30823278427124	4.065316200256348
143	C[C@@H](c1ccc2ncccc2c1)N1nnc2ccc(-c3cnn(C)c3)nc21	6.410789135040731	1	0.01282051282051282	<img data-content="rdkit/molecule" src="data:image/png;base64,iVBORw0KGgoAAAANSUhEUgAAAMgAAADICAIAAAAiOjnJAAAABmJLR0QA/wD/AP+gvaeTAAAa7UlEQVR4nO2daVgUx9aAzwzrsA0oBnFFRFE0icagcUfFJQoqiZPrGo0LGnND4vZhrl6MJrl6MXG9xjW4RY24Pz4KiiuoiCEoBDUSEDCAGpR1YGC28/0oHIkKztIlAznv44952u7qA/NS3V116rQIEYEghEZc1wEQDRMSi+ACiUVwgcQiuEBiEVwgsQgukFgEF0gsggskFsEFEovgAolFcIHEIrhAYhFcILEILpBYBBdILIILJBbBBRKL4AKJRXCBxCK4QGIRX…	9.0	0.7615569829940796	4.9540581703186035	3.8529934883117676
144	C[C@@H](c1ccc2ncccc2c1)n1nnc2ccc(-c3cnn(C)c3)nc12	6.410789135040731	1	0.01282051282051282	<img data-content="rdkit/molecule" src="data:image/png;base64,iVBORw0KGgoAAAANSUhEUgAAAMgAAADICAIAAAAiOjnJAAAABmJLR0QA/wD/AP+gvaeTAAAa7UlEQVR4nO2daVgUx9aAzwzrsA0oBnFFRFE0icagcUfFJQoqiZPrGo0LGnND4vZhrl6MJrl6MXG9xjW4RY24Pz4KiiuoiCEoBDUSEDCAGpR1YGC28/0oHIkKztIlAznv44952u7qA/NS3V116rQIEYEghEZc1wEQDRMSi+ACiUVwgcQiuEBiEVwgsQgukFgEF0gsggskFsEFEovgAolFcIHEIrhAYhFcILEILpBYBBdILIILJBbBBRKL4AKJRXCBxCK4QGIRX…	9.0	0.7718672752380371	2.951596736907959	1.9355297088623047
145	C[C@@H](c1ccc2ncccc2c1)n1ncnc2cc(-c3cnn(C)c3)nc21	7.561606661272782	1	0.01282051282051282	<img data-content="rdkit/molecule" src="data:image/png;base64,iVBORw0KGgoAAAANSUhEUgAAAMgAAADICAIAAAAiOjnJAAAABmJLR0QA/wD/AP+gvaeTAAAbF0lEQVR4nO2deVzUVffHPzOsMywDioZagCiK5vaEZrkkPpCmmVpG+DM3TEkqAyxFM3NrQdNU1BKywq1ceiofzQ3cQHPDCOoxBARLUWSVbYZlZs7vj0tEqDDfYa4g3veLP5gv957vmeEz93uXc8+VEREEAlMjb2oHBC0TISwBF4SwBFwQwhJwQQhLwAUhLAEXhLAEXBDCEnBBCEvABSEsAReEsARcEMIScEEIS8AFISwBF4SwBFwQwhJwQQhLwAUhLAEXhLAEX…	9.0	0.6233620047569275	2.5254108905792236	2.9978814125061035
146	C[C@@H](c1ccc2ncccc2c1)n1nnc2ncc(-c3nnn(C)c3)nc21	8.473787731860925	1	0.01282051282051282	<img data-content="rdkit/molecule" src="data:image/png;base64,iVBORw0KGgoAAAANSUhEUgAAAMgAAADICAIAAAAiOjnJAAAABmJLR0QA/wD/AP+gvaeTAAAbOUlEQVR4nO2daVhUR9qGn27WZmtQFBUXRBQ0m7tR1KDiMgYXEtsx7p8KkmSGJEYHExM1RkcHjWsMbsFoJmZABRnHiOMuKuIQExjUSEDAAGJQ1oaGprvf70chQUaa3o40pO7LH30dT9V5oW/qnFP1VpWIiMDhmBpxcwfAaZ1wsTiCwMXiCAIXiyMIXCyOIHCxOILAxeIIAheLIwhcLI4gcLE4gsDF4ggCF4sjCFwsjiBwsTiCwMXiCAIXiyMIXCyOIHCxOILAx…	9.0	0.7111964821815491	3.2414402961730957	3.97843599319458
147	C[C@@H](c1ccc2nc1cc2c1=O)nnc2ncc(-c3cnn(C)c3)nc21	19.902442167162626	1	0.01282051282051282	<img data-content="rdkit/molecule" src="data:image/png;base64,iVBORw0KGgoAAAANSUhEUgAAAMgAAADICAIAAAAiOjnJAAAABmJLR0QA/wD/AP+gvaeTAAAcVElEQVR4nO3deVyU1f4H8M8wAzPsjODCYgVuqaEi7hJxdXJFE8Nc0tLyzr3mUmqKt1dG9lJDy7W6JXpTNMgwr9tVUjQ1l1xwV1wQFFwAEXHYGZj5/v44OKGyzAxzQPmd94tXr0me5zxnhs88c+YszyMhIgiCpVnVdwWEhkkES+BCBEvgQgRL4EIES+BCBEvgQgRL4EIES+BCBEvgQgRL4EIES+BCBEvgQgRL4EIES+BCBEvgQgRL4EIES+BCBEvgQgRL4EIES…	9.0	0.6235840320587158	3.603734254837036	4.478009223937988
148	Cn1cc(-c2cnc3cccc3sc(O)c2)C(=O)c2oc2cn1	15.83394952626515	1	0.14285714285714285	<img data-content="rdkit/molecule" src="data:image/png;base64,iVBORw0KGgoAAAANSUhEUgAAAMgAAADICAIAAAAiOjnJAAAABmJLR0QA/wD/AP+gvaeTAAAePElEQVR4nO2de1yUVf7HPzPDHRREUBFMRVHzhv7wgqGohZUt3lgxdxU3rReZbahdlk00XC1FS0NTNzK3RdMMLYxFQ01TybzEpRTEIkVBrqOC3C/DfH9/nPFhAhlmYJ6ZcTzvF3/MczjPOd+Z+cxzzvmec75HQkTgcPSN1NgGcMwTLiyOKHBhcUSBC4sjClxYHFHgwuKIAhcWRxS4sDiiwIXFEQUuLI4ocGFxRIELiyMKXFgcUeDC4ogCFxZHFLiwOKLAhcURB…	9.0	0.7681315541267395	3.6084370613098145	2.5131702423095703
149	Cn1cc(-c2cnc3cccc3C2=O)c2cc(=O)nccc2cn1	17.131252395183495	1	0.14285714285714285	<img data-content="rdkit/molecule" src="data:image/png;base64,iVBORw0KGgoAAAANSUhEUgAAAMgAAADICAIAAAAiOjnJAAAABmJLR0QA/wD/AP+gvaeTAAAgAElEQVR4nO2deVxU1fvHP7MAwy4qKuCGirgmiimKiihquaWWmiaVWahfE81QskxsMSk1cU0qqylRw1+GKAWaWyhu4IZLIaghKIIbIwIDzJzfHwcvI8swy71zZ/C+X/7hPVzOeQY+nPOcc57zHBEhBAICbCPm2wCBhokgLAFOEIQlwAmCsAQ4QRCWACcIwhLgBEFYApwgCEuAEwRhCXCCICwBThCEJcAJgrAEOEEQlgAnCMIS4ARBWAKcIAhLgBMEYQlwgiAsA…	9.0	0.6381628513336182	3.995589017868042	2.9884705543518066
150	Cn1cc(-c2cnc3cccc3C2=O)c2cc(=O)cccc2cn1	17.200627849950706	1	0.14285714285714285	<img data-content="rdkit/molecule" src="data:image/png;base64,iVBORw0KGgoAAAANSUhEUgAAAMgAAADICAIAAAAiOjnJAAAABmJLR0QA/wD/AP+gvaeTAAAgAElEQVR4nO2deVxU1fvHP7MAw44CiiAq7muiuKC4oWil6FctNBcy0ybNRFOQ6lthi4WphWtSWd+pUMNXpqiFkpohrqAoaoZo/hAQUVQWwYGZOb8/Dl5HlmGWe+fO4H2/+qN7uHPOM/DxnOec85zniAghEBBgGzHfBgg0TQRhCXCCICwBThCEJcAJgrAEOEEQlgAnCMIS4ARBWAKcIAhLgBMEYQlwgiAsAU4QhCXACYKwBDhBEJYAJwjCEuAEQVgCnCAIS4ATB…	9.0	0.5206761956214905	2.3366942405700684	2.8997416496276855
151	Cn1cc(-c2cnc3cccc3c2=O)c2cc(=O)cccc2cn1	17.200627882958344	2	0.2857142857142857	<img data-content="rdkit/molecule" src="data:image/png;base64,iVBORw0KGgoAAAANSUhEUgAAAMgAAADICAIAAAAiOjnJAAAABmJLR0QA/wD/AP+gvaeTAAAgAElEQVR4nO2deVxU1fvHP7MAw44CiiAq7muiuKC4oWil6FctNBcy0ybNRFOQ6lthi4WphWtSWd+pUMNXpqiFkpohrqAoaoZo/hAQUVQWwYGZOb8/Dl5HlmGWe+fO4H2/+qN7uHPOM/DxnOec85zniAghEBBgGzHfBgg0TQRhCXCCICwBThCEJcAJgrAEOEEQlgAnCMIS4ARBWAKcIAhLgBMEYQlwgiAsAU4QhCXACYKwBDhBEJYAJwjCEuAEQVgCnCAIS4ATB…	9.0	0.5932312607765198	3.250153064727783	2.6802754402160645
152	C1=C(COc2cnc3sccc3CC(=O)c2C(=O)c2)c2cn1	17.739736330450643	1	0.14285714285714285	<img data-content="rdkit/molecule" src="data:image/png;base64,iVBORw0KGgoAAAANSUhEUgAAAMgAAADICAIAAAAiOjnJAAAABmJLR0QA/wD/AP+gvaeTAAAVyElEQVR4nO3daVSTVx7H8V82wAAVKYooLlg9ikA9Lp3WDW1VaqfMcQSKrYKdtohK0WGOU5dRa93tsXVidVyxFZ1SwEEr1i5qa61HRwFxQdBaPYDiwi5CZAnkzouLkQpEslySDP/P4QVPeHK94teHkDzPjYQxBkLMTWrpCZD/TxQWEYLCIkJQWEQICosIQWERISgsIgSFRYSgsIgQFBYRgsIiQlBYRAgKiwhBYREhKCwiBIVFhKCwiBAUFhGCwiJCUFhECAqLC…	9.0	0.6353150606155396	4.542409420013428	3.856266498565674
153	Cn1cc(-c2cnc3cccc3C2(F)c2)c(=O)occc2cn1	20.103060870671772	1	0.14285714285714285	<img data-content="rdkit/molecule" src="data:image/png;base64,iVBORw0KGgoAAAANSUhEUgAAAMgAAADICAIAAAAiOjnJAAAABmJLR0QA/wD/AP+gvaeTAAAgAElEQVR4nO2de1xU1drHn5nhfidARLyiiGCSSRpGHVPI01EsMUfT5NOpBPMSZYp00TPqa6fJyqbLm5J5En27HNRE8pLhNUytEFBRuYqggiRyFRxgZp73j0Wb7TADzMxeM5Os78c/ZM3ea60Nv1nP2s9a63lEiAgMhtCILd0Bxr0JExaDCkxYDCowYTGowITFoAITFoMKTFgMKjBhMajAhMWgAhMWgwpMWAwqMGExqMCExaACExaDCkxYDCowYTGowITFoAITF…	9.0	0.6326626539230347	4.30823278427124	4.065316200256348
154	C[C@@H](O)C1c(C)cc(N(C)C2C(C2)o2)ccc(CO)C[C@@H]2C(C)(Cl)C1	21.630113320785274	1	1.0	<img data-content="rdkit/molecule" src="data:image/png;base64,iVBORw0KGgoAAAANSUhEUgAAAMgAAADICAIAAAAiOjnJAAAABmJLR0QA/wD/AP+gvaeTAAAgAElEQVR4nO2deVzU1frHn5lhhkF2VFZFJJBNFNTQQsMFTRTU3G5Z5K0raKmTlobX8tL1XoNupeNGccWfTmoamhmae6JNXNNQRBYVESVUcGOHYbbv+f1xdETWWc6ZGej7fvVH8+V8n3NkPpzv+T7nOc/DQQgBCwtpuKYeAEv3hBUWCxVYYbFQgRUWCxVYYbFQgRUWCxVYYbFQgRUWCxVYYbFQgRUWCxVYYbFQgRUWCxVYYbFQgRUWCxVYYbFQgRUWCxVYYbFQg…	9.0	0.7681315541267395	3.6084370613098145	2.5131702423095703
155	C[C@@H](c1ccc2ncccc2c1)N1nnc2ccc(-c3cnn(COC)c3)nc21	20.446125758510306	1	1.0	<img data-content="rdkit/molecule" src="data:image/png;base64,iVBORw0KGgoAAAANSUhEUgAAAMgAAADICAIAAAAiOjnJAAAABmJLR0QA/wD/AP+gvaeTAAAdL0lEQVR4nO2deVzU1frHPzPDjiDKIqKBYq4gZpiWKKSQJtK9/lCTMrTFXK9oppGWUuZV0Czcw+sSpmaUdiMR13AjTaUUMXBXLFAWQRaZhZnn98fBiUuKM9/5foXB8375xzB8z/M9OJ95zvme8zzPkREROByxkTd0BzhNEy4sjiRwYXEkgQuLIwlcWBxJ4MLiSAIXFkcSuLA4ksCFxZEELiyOJHBhcSSBC4sjCVxYHEngwuJIAhcWRxK4sDiSwIXFkQQuLI4kc…	9.0	0.7681315541267395	3.6084370613098145	2.5131702423095703
156	C[C@@H](O)c1S(=O)(=O)c(C(=O)NC1C(C(C)C)c1)cc(Cl)ccc(F)c1Cl	21.774578126774507	1	1.0	<img data-content="rdkit/molecule" src="data:image/png;base64,iVBORw0KGgoAAAANSUhEUgAAAMgAAADICAIAAAAiOjnJAAAABmJLR0QA/wD/AP+gvaeTAAAgAElEQVR4nO2deVhT17r/38wBmZExAQURZy2ida5WcVasbaktlbZ2oB6rqT3VplV7c572tkW9vYXW9hG99Se3HgfU69FaqqLWilU4BlAEmcOQgTFCGDOv3x8bYwyIAfYQdH8e/thZWVnrhXxZa+13vXu9DIQQ0NDgDZNqA2ieTGhh0RACLSwaQqCFRUMItLBoCIEWFg0h0MKiIQRaWDSEQAuLhhBoYdEQAi0sGkKghUVDCLSwKECP9NhFg7Fhb+Neao0hCFpYp…	9.0	0.7681315541267395	3.6084370613098145	2.5131702423095703
157	Cn1cc(-c2ccc3nnc(Sc4ccc5ncccc5c4)n3n2)cn1	5.567893821799804	1	0.14285714285714285	<img data-content="rdkit/molecule" src="data:image/png;base64,iVBORw0KGgoAAAANSUhEUgAAAMgAAADICAIAAAAiOjnJAAAABmJLR0QA/wD/AP+gvaeTAAAbMElEQVR4nO2deViTV9bAz5sQMKAIiEoRF6hYlapQrFWoRVvaWgV13MAFrV0cLW1stSNuiDrTKbWosR0fxVosuFXUqnHchuL0U+uCVFx4UEEDghEVEIgSlpCc74+LKUWEJOR2AM/v8fFB8r4nJ/Dz7ve+AiICQVga0f86AaJ1QmIRXCCxCC6QWAQXSCyCCyQWwQUSi+ACiUVwgcQiuEBiEVwgsQgukFgEF0gsggskFsEFEovgAolFcIHEIrhAYhFcILEILpBYB…	9.0	0.7681315541267395	3.6084370613098145	2.5131702423095703
158	Cn1cc(-c2ccc3ncc(Sc4ccc5ncccc5c4)n3n2)cn1	6.358124957723084	2	0.2857142857142857	<img data-content="rdkit/molecule" src="data:image/png;base64,iVBORw0KGgoAAAANSUhEUgAAAMgAAADICAIAAAAiOjnJAAAABmJLR0QA/wD/AP+gvaeTAAAbQ0lEQVR4nO3deViU5foH8HtmGBBQBERDJFEUU0hFURPQQxaWKWq5gQuaWaZSo2VHSFHQrIgwhzxehhkGbomaOv7cIjym5oIoLhxc0EHBEZRBFtmGYeb+/fEgESLMDPMU0P25vLoI3rnnGfz6bs/yChARCDE24d/dANI6UbAIFxQswgUFi3BBwSJcULAIFxQswgUFi3BBwSJcULAIFxQswgUFi3BBwSJcULAIFxQswgUFi3BBwSJcULAIFxQswgUFi3BBwSJcU…	9.0	0.6381628513336182	3.995589017868042	2.9884705543518066
159	Cn1cc(-c2ccc3noc(Sc4ccc5ncccc5c4)c3n2)cn1	6.5985649843096335	2	0.2857142857142857	<img data-content="rdkit/molecule" src="data:image/png;base64,iVBORw0KGgoAAAANSUhEUgAAAMgAAADICAIAAAAiOjnJAAAABmJLR0QA/wD/AP+gvaeTAAAazElEQVR4nO3deVRUZR8H8N+dYVgFQXFDckFxIxJDUSHFjBIVtdzABZdMs6yxNz3ihihtaJjYchQzfUGhREkdzSXEDHdEceG4gQOigAvIJsMyzPzePx6cCBFmhnl6gX6f0/EQ3HnmGfx6733WKyAiEGJoov93BUjzRMEiXFCwCBcULMIFBYtwQcEiXFCwCBcULMIFBYtwQcEiXFCwCBcULMIFBYtwQcEiXFCwCBcULMIFBYtwQcEiXFCwCBcULMIFBYtwQcEiX…	9.0	0.5206761956214905	2.3366942405700684	2.8997416496276855
160	Cn1cc(-c2csc3nnc(Sc4ccc5ncccc5c4)c3n2)cn1	8.650086110567958	1	0.14285714285714285	<img data-content="rdkit/molecule" src="data:image/png;base64,iVBORw0KGgoAAAANSUhEUgAAAMgAAADICAIAAAAiOjnJAAAABmJLR0QA/wD/AP+gvaeTAAAarElEQVR4nO3de1hU1d4H8O9cuAyIXAS5lCBomnm8haZJ3gowi8obh7JIjxqlGee1VNSTh0o9UVZSecPU1I6YiMoLXSzSTFTydVBLKeQOgoLiAHKfYeb3/rFsIuUyM8zKkdbn6fHhmfZeew18Z+29115rjYSIIAjmJr3dFRC6JhEsgQsRLIELESyBCxEsgQsRLIELESyBCxEsgQsRLIELESyBCxEsgQsRLIELESyBCxEsgQsRLIELESyBCxEsgQsRLIELESyBC…	9.0	0.5932312607765198	3.250153064727783	2.6802754402160645
161	Cn1cc(-c2csc3ncc(Sc4ccc5ncccc5c4)c3n2)cn1	9.26726105303447	1	0.14285714285714285	<img data-content="rdkit/molecule" src="data:image/png;base64,iVBORw0KGgoAAAANSUhEUgAAAMgAAADICAIAAAAiOjnJAAAABmJLR0QA/wD/AP+gvaeTAAAa0ElEQVR4nO2de1RU1f7Av/PgMSDykHcJgq/M6ys0DXyWYBaVplxKQ/2JUXqT0lTUmwuvqXdSKyqTMLO0Ky4RlVB7kWaikssZM5FE3iAIKA4gj4EZ5nx/f2ybSHnMDLNzpO9nuViscZ/v2Yf5nL3P2Wd/9xEhIhCEuRHf6woQ3RMSi+ACiUVwgcQiuEBiEVwgsQgukFgEF0gsggskFsEFEovgAolFcIHEIrhAYhFcILEILpBYBBdILIILJBbBBRKL4AKJRXCBx…	9.0	0.6353150606155396	4.542409420013428	3.856266498565674
162	C(ccc2c(cc1C(=O)OC)cc(F)ccccc1)OC(c1ccc(F)cc1F)n2	17.782210798783964	1	1.0	<img data-content="rdkit/molecule" src="data:image/png;base64,iVBORw0KGgoAAAANSUhEUgAAAMgAAADICAIAAAAiOjnJAAAABmJLR0QA/wD/AP+gvaeTAAAeA0lEQVR4nO2deVST1/b3dwYCAjIoZRIF1IJYZxxqsbVOVZSLd2nxdpDya8XUEV1a3lRKHeoql3uLQi2txjpA1WKtqHWu1GKlC1BRmUEkgKIIIhCREEjy5Lx/HM1NmQTynCdYzmexWCF5OHsHvtnnOefsczYPIQQUCtvwje0A5e8JFRaFCFRYFCJQYVGIQIVFIQIVFoUIVFgUIlBhUYhAhUUhAhUWhQhUWBQiUGFRiECFRSECFRaFCFRYFCJQYVGIQIVFIQIVF…	8.0	0.7681315541267395	3.6084370613098145	2.5131702423095703
163	C#Cc1ccc(C(=O)OC)cc1-c1C(=O)c-n2nc(-c3ccc(F)cc3F)cc2C1	18.029513790190546	1	1.0	<img data-content="rdkit/molecule" src="data:image/png;base64,iVBORw0KGgoAAAANSUhEUgAAAMgAAADICAIAAAAiOjnJAAAABmJLR0QA/wD/AP+gvaeTAAAY/klEQVR4nO2deVRTV/7AvyGERQSLiBuLFaq4YZFop0hRqzgqpY7ioaI22DpKXRiw0ypjW4ujHkBHpxFlrPY3R4NlVEYRra12UFFcq8EFNxZNQSBgEAKCbFnu74+rGQ4KZnmXZOr3czw90OTd933kk/fuu/f7vY9HCAEE4RorcweA/DZBsRAmoFgIE1AshAkoFsIEFAthAoqFMAHFQpiAYiFMQLEQJqBYCBNQLIQJKBbCBBQLYQKKhTABxUKYgGIhTECxECagW…	8.0	0.7681315541267395	3.6084370613098145	2.5131702423095703
164	COc1noc2c(=O)ccc3c(O[C@H]3)/C1\\c1c(F)ccc12	17.81865023299402	1	1.0	<img data-content="rdkit/molecule" src="data:image/png;base64,iVBORw0KGgoAAAANSUhEUgAAAMgAAADICAIAAAAiOjnJAAAABmJLR0QA/wD/AP+gvaeTAAAgAElEQVR4nO2deVhTV/rHvzcJAVkERUXABXHHvYgbLlXjuGFdarTayWi1xWmnRn9aG8dnpjiOM2KddlAHa6xtxa0tWseitY7YaottpaJWiyuKiKAoLghCWJK8vz8OjZewh2wX7+fpH/XNvee+gS/nnPue97yHIyKIiFgbiaMdEGmciMISsQmisERsgigsEZsgCkvEJojCErEJorBEbIIoLBGbIBBh5eVBo0GvXmjXDmFhWLcOpaWO9kmkJjgBRN4LCzF4MABER…	8.0	0.7681315541267395	3.6084370613098145	2.5131702423095703
165	CC(C)Oc1c(C)c(-c2ccc3c(n2C(O)[C@@H]3C)nnccc2)cc(Cl)c1s2	22.45802740317632	1	1.0	<img data-content="rdkit/molecule" src="data:image/png;base64,iVBORw0KGgoAAAANSUhEUgAAAMgAAADICAIAAAAiOjnJAAAABmJLR0QA/wD/AP+gvaeTAAAgAElEQVR4nO2deVxUVf/HPzMDoyCCoLIqCC64oeBopiCa4lJSpo8oTz1aWmkumWU1lvoz06fwyYVWHdPSelSiMkWsFCNDEE0Wl0fFBUQRZZF9Z+bO+f1xcJyQZQbuYRDP+9Wrl/fOved87/CZc8/y/X6PhBACDkdspKY2gNM24cLiMIELi8MELiwOE7iwOEzgwuIwgQuLwwQuLA4TuLA4TODC4jCBC4vDBC4sDhO4sDhM4MLiMIELi8MELiwOE7iwOEzgwuIwg…	8.0	0.7681315541267395	3.6084370613098145	2.5131702423095703
166	COc1noc2c(-c1ccc3c(OC(C)C)ncnc3c1)c(=C)cc12	18.08145851860395	1	0.3333333333333333	<img data-content="rdkit/molecule" src="data:image/png;base64,iVBORw0KGgoAAAANSUhEUgAAAMgAAADICAIAAAAiOjnJAAAABmJLR0QA/wD/AP+gvaeTAAAeUElEQVR4nO2de3hNV/rHv+ecXMlJJERckoqQqlzcQoKjLhW3CtVqpqigptIpGtX6TdBLOn0MaelMQltihpHSIo9bT0tNadHUpRUzJHIpEUITiVyQyD3nvL8/VmyRm3PZ6wSzPo8/sre917tO8j17r/Wu932XgoggEMiNsrU7IHg8EcIScEEIS8AFISwBF4SwBFwQwhJwQQhLwAUhLAEXhLAEXBDCEnBBCEvABSEsAReEsARcEMIScEEIS8AFISwBF4SwBFwQw…	8.0	0.7681315541267395	3.6084370613098145	2.5131702423095703
167	COc1noc2c(-c1ccc3c(OC(C)C)ncnc31)cc(C)ccc12	18.407303588065364	1	0.3333333333333333	<img data-content="rdkit/molecule" src="data:image/png;base64,iVBORw0KGgoAAAANSUhEUgAAAMgAAADICAIAAAAiOjnJAAAABmJLR0QA/wD/AP+gvaeTAAAcdklEQVR4nO2deVhTV/rH3xtCWBQRUBEQEUVRUOsyKiNVrEvdaNVanNEabNVaqxZrXaj409RxxsG1qUuVOnVER2mhdaEubWFaFHcEFwQdVFAUEEF2ISQk7++Pg1dkkyT33KA9n4fHJzc595wT/HLuWd6FQ0RgMIRGYuoOMF5NmLAYVGDCYlCBCYtBBSYsBhWYsBhUYMJiUIEJi0EFJiwGFZiwGFRgwmJQgQmLQQUmLAYVmLAYVGDCYlCBCYtBBSYsBhWYsBhUY…	8.0	0.6381628513336182	3.995589017868042	2.9884705543518066
168	COc1noc2c(-c1ccc3c(OC(C)C)nncc31)cc(C)ccc12	18.890427937422526	1	0.3333333333333333	<img data-content="rdkit/molecule" src="data:image/png;base64,iVBORw0KGgoAAAANSUhEUgAAAMgAAADICAIAAAAiOjnJAAAABmJLR0QA/wD/AP+gvaeTAAAcf0lEQVR4nO2deXxMV//Hv5PJMpkkspAilthiCVmQ2lIlRCwJtTSqiGqQKhW/qhYtpk/RR/Ewas2jTxntowQlU7SWeLWNFilPVBEkJEUissxMJtskMvP9/XGSayQSmZl77gTn/crL68517znnJp+599zv+S4iRAQGg29srD0AxvMJExaDCkxYDCowYTGowITFoAITFoMKTFgMKjBhMajAhMWgAhMWgwpMWAwqMGExqMCExaACExaDCkxYDCowYTGowITFoAITF…	8.0	0.5206761956214905	2.3366942405700684	2.8997416496276855
169	CONC(=O)c1ccc(C)c(-c2ncnnc2COC(=O)NC(cccccc2)c(Cl)c2)c1	10.883952623937736	1	0.25	<img data-content="rdkit/molecule" src="data:image/png;base64,iVBORw0KGgoAAAANSUhEUgAAAMgAAADICAIAAAAiOjnJAAAABmJLR0QA/wD/AP+gvaeTAAAc1klEQVR4nO2deVzU1frHPzOssiQICFKo4JYmLmAiCig2iBqYiuZyc8k1vVcr08x+JlctxNTUul2Xuqbkktg1pVKR1ZQQFcUlRQ0TREB2GAYGBnh+fxybSyo4zHy/w+J5v/qDxvN9zvkOH57v8z3nOc+REBE4HKGRNvUAOK0TLiyOKHBhcUSBC4sjClxYHFHgwuKIAhcWRxS4sDiiwIXFEQUuLI4ocGFxRIELiyMKXFgcUeDC4ogCFxZHFLiwOKLAhcURBS4sj…	8.0	0.7681315541267395	3.6084370613098145	2.5131702423095703
170	CONC(=O)c1ccc(C)c(Nc2ncnn2C2C(=O)NC(c2ccccc2)c(C)C2)c1	12.015143745915323	1	0.25	<img data-content="rdkit/molecule" src="data:image/png;base64,iVBORw0KGgoAAAANSUhEUgAAAMgAAADICAIAAAAiOjnJAAAABmJLR0QA/wD/AP+gvaeTAAAamUlEQVR4nO3deVyU1f4H8M/MMKyyKstgblcrQMHLkuGSmlluuFVuV8kFvWimhi+MrpVDatm9dhXNVDQvWWZeMruhKYpb8BM3RBAU5aoosigIiOzCzPf3x6GJVJZZzqDc8371B+E85/kOfHiW85xzRkJEEARDk7Z2AULbJIIlcCGCJXAhgiVwIYIlcCGCJXAhgiVwIYIlcCGCJXAhgiVwIYIlcCGCJXAhgiVwIYIlcCGCJXAhgiVwIYIlcCGCJXAhgiVwIYIlc…	8.0	0.6381628513336182	3.995589017868042	2.9884705543518066
171	CONC(=O)c1ccc(C)c(-c2ncnn2Cc(C(=O)NC)cccccc2)c(C)c12	21.100236665156217	2	0.5	<img data-content="rdkit/molecule" src="data:image/png;base64,iVBORw0KGgoAAAANSUhEUgAAAMgAAADICAIAAAAiOjnJAAAABmJLR0QA/wD/AP+gvaeTAAAbdUlEQVR4nO2de1yUVf7HP8MMMNwSuSiCMChqadoNMdE20ZVVXyJeEsMIzTK8E64XqLa0WhPtV5KXNjRFZMlC11LJ3dU1NVRIcTUkLRGBwEAEJGBgYC7f3x/HWNYUYeY5wMye96sXr2Hmeb7Pd+LteZ7nPOd7joyIIBBIjVVnJyCwTIRYAi4IsQRcEGIJuCDEEnBBiCXgghBLwAUhloALQiwBF4RYAi4IsQRcEGIJuCDEEnBBiCXgghBLwAUhloALQiwBF4RYA…	8.0	0.5206761956214905	2.3366942405700684	2.8997416496276855
172	CCOc1ccccc1C1=Nc2cscc(C)C/N=C(/c3ccc(F)cc3)N12	14.73327911746585	1	1.0	<img data-content="rdkit/molecule" src="data:image/png;base64,iVBORw0KGgoAAAANSUhEUgAAAMgAAADICAIAAAAiOjnJAAAABmJLR0QA/wD/AP+gvaeTAAAgAElEQVR4nO2deVxU5f7Hv7OwqYCAKKgoBspmiuJOqZhWKmZqXG2ZlhdJ3Xw51S2b7FbjvbaQdXMyrUiNBjUVM7xct8S0xD1QQEBlERFBVlmdGWDOfH9/PDjNbxAYZs45M+DzfvXy1TlzON9nOB+e7XyfzyNARKBQ2EZo7QJQeidUWBROoMKicAIVFoUTqLAonECFReEEKiwKJ1BhUTiBCovCCVRYFE6gwqJwAhUWhROosCicQIVF4QQqLAonUGFROEHM3a0RQ…	8.0	0.7681315541267395	3.6084370613098145	2.5131702423095703
173	COc1ccccc1-c1noc2cc(/C=C(\C)C/c3ccc(F)cc3)cn12	10.232644315803244	1	0.16666666666666666	<img data-content="rdkit/molecule" src="data:image/png;base64,iVBORw0KGgoAAAANSUhEUgAAAMgAAADICAIAAAAiOjnJAAAABmJLR0QA/wD/AP+gvaeTAAAcZklEQVR4nO2deVzU1frHn9lgEFDABQElxQXDxBRMBcONyoXbVXHyeg31ZzZuyUX96ahpZGFht4t09VZjmWKZOKlduEbiKCJoJg5qXdwIRHDBZJBNlmGW5/fHwWl+7DPzPShw3q/+0Jn5Pt8zzcfzPec5z8JDRGAwuIb/pAfA6JgwYTGowITFoAITFoMKTFgMKjBhMajAhMWgAhMWgwpMWAwqMGExqMCExaACExaDCkxYDCowYTGowITFoAITFoMKTFgMKjBhM…	8.0	0.7681315541267395	3.6084370613098145	2.5131702423095703
174	COc1ccccc1-c1nc2=cc(/C\C(C)=C/c3ccc(F)cc3)on12	10.999262223197208	1	0.16666666666666666	<img data-content="rdkit/molecule" src="data:image/png;base64,iVBORw0KGgoAAAANSUhEUgAAAMgAAADICAIAAAAiOjnJAAAABmJLR0QA/wD/AP+gvaeTAAAX4klEQVR4nO3deVzT9/0H8HcIAYRyyCmXFxaw4rTy8wTKLKjzqKItnkursmWPWYtt6R7RuRnX6RbddJlulXg8KlVXi/ViyDypQB8eM+DVipwqclOuoEAgyef3x6dkKUcgyfdjwvZ+/sXxzSefJC8+38/3+zngEUIAIa7ZWLoC6L8TBgsxgcFCTGCwEBMYLMQEBgsxgcFCTGCwEBMYLMQEBgsxgcFCTGCwEBMYLMQEBgsxgcFCTGCwEBMYLMQEBgsxgcFCTGCwE…	8.0	0.6381628513336182	3.995589017868042	2.9884705543518066
175	COc1ccccc1-c1ncc2cc(/C\C(\C)C/c3ccc(F)cc3)on12	14.094712724113979	1	0.16666666666666666	<img data-content="rdkit/molecule" src="data:image/png;base64,iVBORw0KGgoAAAANSUhEUgAAAMgAAADICAIAAAAiOjnJAAAABmJLR0QA/wD/AP+gvaeTAAAdR0lEQVR4nO2deVSTV/rHnySEfRWzQIXKZgFRLKAjYK1tcTpVqFPRsc4xdJlp1HbMjLZO7K+dyZweO6XbGLUb2plzUmxViscxQ62ttp0jCLTgVlwQLCogJIQ1SIBAcn9/XH0nRZYs701Y7uevJO+b+9wk39znvve993s5CCGgUNiG6+oKUCYnVFgUIlBhUYhAhUUhAhUWhQhUWBQiUGFRiECFRSECFRaFCFRYFCJQYVGIQIVFIQIVFoUIVFgUIlBhUYhAhUUhA…	8.0	0.5206761956214905	2.3366942405700684	2.8997416496276855
176	COc1ccccc1-c1nnc2ccc(=O)(/C)C(c3ccc(F)cc3)on12	14.376070840885324	2	0.3333333333333333	<img data-content="rdkit/molecule" src="data:image/png;base64,iVBORw0KGgoAAAANSUhEUgAAAMgAAADICAIAAAAiOjnJAAAABmJLR0QA/wD/AP+gvaeTAAAgAElEQVR4nO2daVwUV9bGT3dDsyqLIIsLuKGgcQN0FBF3iQKuEDUh4EaiiajjGBMnI8moryQZE6JmlMQNRSfgGlBRIUaCK7QQlbghoCggsiMQGpo674fbli1rA3W7UOv/44NdXX3PbXyounXvuc8RISIICHCNmO8OCLyeCMISoIIgLAEqCMISoIIgLAEqCMISoIIgLAEqCMISoIIgLAEqCMISoIIgLAEqCMISoIIgLAEqCMISoIIgLAEqCMISoIIgLAEqCMISo…	8.0	0.5932312607765198	3.250153064727783	2.6802754402160645
177	COc1ccccc1-c1nc2cccc(=O)C(C)C(c3ccc(F)cc3)on12	15.380754126133391	1	0.16666666666666666	<img data-content="rdkit/molecule" src="data:image/png;base64,iVBORw0KGgoAAAANSUhEUgAAAMgAAADICAIAAAAiOjnJAAAABmJLR0QA/wD/AP+gvaeTAAAgAElEQVR4nO2deVhTR/fHTxZCWEQggGFxAWoRUKmAG2D1QcTXpUWr1C5itVatteK+8bMvblVatYBKlbeLpdrWorY+1KJoqQqIC4iIoihCVRZZEhBkS0gyvz9GY4qA2e69Aefz8PThTu89M5FvZuaemTmHhRACAkHfsJluAKF7QoRFoAQiLAIlEGERKIEIi0AJRFgESiDCIlACERaBEoiwCJRAhEWgBCIsAiUQYREogQiLQAlEWARKIMIiUAIRFoESiLAIlECER…	8.0	0.6353150606155396	4.542409420013428	3.856266498565674
178	COc1ccc(-c2noc([S-])c2C)N2C(=O)CCn2nc(Oc3ccc(F)cc3F)cc1	16.506701988469526	1	1.0	<img data-content="rdkit/molecule" src="data:image/png;base64,iVBORw0KGgoAAAANSUhEUgAAAMgAAADICAIAAAAiOjnJAAAABmJLR0QA/wD/AP+gvaeTAAAb5UlEQVR4nO2deVxUVfvAnwGGHRSEcNgUSFFeDZJcUtNQ0zK0SDMzRy0Vf1aipoK9qeOSZrmhvma49Ia5k6kIYmHm3ossIoKgAgLODMgOwgzDLM/vj4sTIeAs9zCA5/vx42ecufec5zrfOfc5955zLgcRgUJhGyNDB0DpnFCxKESgYlGIQMWiEIGKRSECFYtCBCoWhQhULAoRqFgUIlCxKESgYlGIQMWiEIGKRSECFYtCBCoWhQhULAoRqFgUIlCxKESgYlGIQ…	8.0	0.7681315541267395	3.6084370613098145	2.5131702423095703
179	COc1noc2c(=S)c(C3c(N4C)OC[C@H]4C)nc(c3C)cc(C)ccc12	17.75123119571409	1	1.0	<img data-content="rdkit/molecule" src="data:image/png;base64,iVBORw0KGgoAAAANSUhEUgAAAMgAAADICAIAAAAiOjnJAAAABmJLR0QA/wD/AP+gvaeTAAAa0UlEQVR4nO3de1xU1doH8Gfu3BkQENTEuGhCmIqhgffyiJWkCWomXczI40lOWkfSY06WFZUZWR4/pL5HtPIa1ngjTSHpeKFBvKAiCiIqVwGBgRmYy/P+sXAOxwSGmb32AJ/1/WsY96x5Bn7uvWfttdcSICIwDNeEti6A6ZlYsBgqWLAYKliwGCpYsBgqWLAYKliwGCpYsBgqWLAYKliwGCpYsBgqWLAYKliwGCpYsBgqWLAYKliwGCpYsBgqWLAYKliwGCpYs…	8.0	0.7681315541267395	3.6084370613098145	2.5131702423095703
180	CCOc1ncc2c(=C)ccc3c(n1C(=C[C@@H]1C)N/cc3C)cc(C)c2c1	22.174129358183848	1	1.0	<img data-content="rdkit/molecule" src="data:image/png;base64,iVBORw0KGgoAAAANSUhEUgAAAMgAAADICAIAAAAiOjnJAAAABmJLR0QA/wD/AP+gvaeTAAAgAElEQVR4nO2dd1xTV//Hv9kQEAVEZKpYqoIiCCIU1FZSB1IX0I2j+sQOi9rfY1FrG1cfseNpbJ+qaFuLowpqVWq1GhVlSMsSFVRAxAGigmwCZJ3fHwdjSCBk3BtA7/vFy5fce3POSfjkzO+gIYSAgoJo6N3dAIpnE0pYFKRACYuCFChhUZACJSwKUqCERUEKlLAoSIESFgUpUMKiIAVKWBSkQAmLghQoYVGQgt7Camxs3LBhw+nTp8loDcUzA01f64YffvghO…	8.0	0.7681315541267395	3.6084370613098145	2.5131702423095703
181	Cc1ccc(C(=O)NC2C[C@H]cc1-c1ccc2c(c1)NC(=O)C2)CCCC2	19.890750081602924	1	1.0	<img data-content="rdkit/molecule" src="data:image/png;base64,iVBORw0KGgoAAAANSUhEUgAAAMgAAADICAIAAAAiOjnJAAAABmJLR0QA/wD/AP+gvaeTAAAgAElEQVR4nO2deVxU5f7Hv2eGYdgXAREQxVFARRAjgQQ0axIXTDMpULlleXn9uhaZVmO5VddqLL3Zcsvxol7UXHC5RpYpaBpqqA1uyCYO+4CA7OsMM8/vj4eOEwPDLGfmDHjeL1++PM8855yvzIfv91m/D4EQAgYGqmHRbQDD0IQRFoNRYITFYBQYYTEYBUZYDEaBERaDUWCExWAUGGExGAVGWNRx7hzw+TBqFEyaBO+9Bx0ddBtEJ4ywKOK332DxYvj73yEnB…	8.0	0.7681315541267395	3.6084370613098145	2.5131702423095703
182	COc1noc2c(=C3ccc4c(N)C(=C[C@@H]4C)nncc3C)cc(Cl)ccc12	17.729385528646336	1	0.25	<img data-content="rdkit/molecule" src="data:image/png;base64,iVBORw0KGgoAAAANSUhEUgAAAMgAAADICAIAAAAiOjnJAAAABmJLR0QA/wD/AP+gvaeTAAAgAElEQVR4nO2de1hU1frH3z13roKiwqAog+IFRBTFYhTRgx5Mj5rJyTQtTUlTsVPmmP4S9WSOj2ajR/OMl4qTVo6kRyS8oJihEkoliCka3rnKnRmuM7N+fyzaTYADzN57Bjnr8/j4MHv2rHcBX9Z691rvel8KIQQEAtvwbN0BQueECIvACURYBE4gwiJwAhEWgROIsAicQIRF4AQiLAInEGEROIEIi8AJRFgETiDCInACERaBE4iwCJxAhEXgBCIsAicQYRE4g…	8.0	0.7681315541267395	3.6084370613098145	2.5131702423095703
183	COc1occ2c(=C3ccc4c(O)C(=C[C@@H]4C)nncc3C)cc(Cl)ccc12	17.812511926353004	1	0.25	<img data-content="rdkit/molecule" src="data:image/png;base64,iVBORw0KGgoAAAANSUhEUgAAAMgAAADICAIAAAAiOjnJAAAABmJLR0QA/wD/AP+gvaeTAAAgAElEQVR4nO2de1xUVdfH15k7DCAoKg6IAgqoCOY1HSX0xR5JUh+T59FMTVPSLvRk5lh+CrV8xddLk2k2ahqllUjySIgXFC1URK0Q0USbvHGXOzPc5rLfP7YeJ8BhmHPODNL+fvz48ZyZWXvL/Nh7n7XXXotCCAGBwDY8e3eA0DkhwiJwAhEWgROIsAicQIRF4AQiLAInEGEROIEIi8AJRFgETiDCInACERaBE4iwCJxAhEXgBCIsAicQYRE4gQiLwAlEWAROI…	8.0	0.6381628513336182	3.995589017868042	2.9884705543518066
184	COc1noc2c(=O)ccc3c(N4COC([C@@H]4C)nncc3C)cc(Cl)ccc12	17.90056459140358	1	0.25	<img data-content="rdkit/molecule" src="data:image/png;base64,iVBORw0KGgoAAAANSUhEUgAAAMgAAADICAIAAAAiOjnJAAAABmJLR0QA/wD/AP+gvaeTAAAfSklEQVR4nO2deVxU1d/4PzMwM6wCsgmJFGgCmohYiLiFU25oKYK5YKVBPvqV8EnFJcOFx59PaiBoSvatxjVRSzH7qmgqYD0lKCCCCiIIgqDs+zLz+f1xpnFEllnunQE875d/DHcu537GeXPOueec+zkcRAQKhWm42g6A0juhYlFYgYpFYQUqFoUVqFgUVqBiUViBikVhBSoWhRWoWBRWoGJRWIGKRWEFKhaFFahYFFagYlFYgYpFYQUqFoUVqFgUVqBiUViBi…	8.0	0.5206761956214905	2.3366942405700684	2.8997416496276855
185	COc1noc2c(-c3ccc4c(N)C(=C[C@@H]4C)nnc3SC)Cc(Cl)ccc12	19.65029927695149	1	0.25	<img data-content="rdkit/molecule" src="data:image/png;base64,iVBORw0KGgoAAAANSUhEUgAAAMgAAADICAIAAAAiOjnJAAAABmJLR0QA/wD/AP+gvaeTAAAgAElEQVR4nO2de1xU1fr/n9kDw3W4iqCCB8E7miYo6XRRQz0mmkcPHT0FWn6bzukoWvltTPuGWSp0JbUM7ZSUZqKpYVqJWoapGGIqigqiAiIkyG0uMJf9/P5Y42bkMjMMe8+Mv9d6v3z5mr1nz1oP8Jl1edazniVCRKBQ+IZxtAGU/z+hwqIIAhUWRRCosCiCQIVFEQQqLIogUGFRBIEKiyIIVFgUQaDCoggCFRZFEKiwKIJAhUURBCosiiBQYVEEgQqLIghUW…	8.0	0.5932312607765198	3.250153064727783	2.6802754402160645
186	CC[C@H](C)Nc1ncnc2cc(=O)[C@H]cc3c([n+]ccc3)ccc12	17.710928097112035	1	0.5	<img data-content="rdkit/molecule" src="data:image/png;base64,iVBORw0KGgoAAAANSUhEUgAAAMgAAADICAIAAAAiOjnJAAAABmJLR0QA/wD/AP+gvaeTAAAd1klEQVR4nO2deVyU1f7HP8+wwziyiYLwixQDETfcSASVwF3LvGim5M0UzXTU6+013dK4mSnX0jCXRCtFqRTXeLmkpKm4YSgIGKTiLovsMiIww5zfHwenCdmZM8PQeb/443meeZ7zPc/wmbN+z/cIhBBwONpGpO8McNomXFgcJnBhcZjAhcVhAhcWhwlcWBwmcGFxmMCFxWECFxaHCVxYHCZwYXGYwIXFYQIXFocJXFgcJnBhcZjAhcVhAhcWhwlcWBwmcGFxm…	8.0	0.7681315541267395	3.6084370613098145	2.5131702423095703
187	Cl[C@H](C)Nc1nc(c2c(/C=N\OC)ccc3c(OC)noc32)ccc1	19.01741775720983	1	0.5	<img data-content="rdkit/molecule" src="data:image/png;base64,iVBORw0KGgoAAAANSUhEUgAAAMgAAADICAIAAAAiOjnJAAAABmJLR0QA/wD/AP+gvaeTAAAcJ0lEQVR4nO2de1zUVfrHP3ODkYugIXidEhUVTSXMS4CIoSUX7WXSZv7MUiNdVtzSoto1cm2TvGzUVi7rr4yfFwozERQvuBliVgioSaisoJgCyl3ul5nn98fBafKKzPfMDHDeL/4Yv8w85/k6H84533Oe5zkyIoJAIDVyczsg6JwIYQm4IIQl4IIQloALQlgCLghhCbgghCXgghCWgAtCWAIuCGEJuCCEJeCCEJaAC0JYAi4IYQm4IIQl4IIQloALQlgCLghhC…	8.0	0.6381628513336182	3.995589017868042	2.9884705543518066
188	Cc1ccc(C(=O)Nc2ccon2)cc1Nc1ncnc2c1cnn2-c1ccccc1	5.1368881334540495	26	0.5	<img data-content="rdkit/molecule" src="data:image/png;base64,iVBORw0KGgoAAAANSUhEUgAAAMgAAADICAIAAAAiOjnJAAAABmJLR0QA/wD/AP+gvaeTAAAZZUlEQVR4nO3deVyVVf4H8M+9wGVTAkIEAXEri3IDS15C4t6qU/rCyYmJMkMLJXRG768Z00KnuW1KZTXIlJrpFOSC4wzuiqQFIooKmCyxCcxVARd25Pv74+CNVOBuB0S/75evXnh7nvOcK597nvOc55znKogIjJmbsqsrwO5MHCwmBQeLScHBYlJwsJgUHCwmBQeLScHBYlJwsJgUHCwmBQeLScHBYlJwsJgUHCwmBQeLScHBYlJwsJgUHCwmBQeLScHBYlJws…	8.0	0.7681315541267395	3.6084370613098145	2.5131702423095703
189	Cc1ccc(C(=O)Oc2ccon2)cc1Nc1ncnc2c1cnn2-c1ccccc1	5.626414059541025	3	0.057692307692307696	<img data-content="rdkit/molecule" src="data:image/png;base64,iVBORw0KGgoAAAANSUhEUgAAAMgAAADICAIAAAAiOjnJAAAABmJLR0QA/wD/AP+gvaeTAAAZRElEQVR4nO3de1hVVfoH8O85wOGmBIQIAuKtLMobaPIIieZluumUPjg5MVFmaJGkzuj5NWNa6jQnK6WyGmRKzXRK8oLZ4F2R1AERRQVMLnETmKMConKX9/fHwhMhl30OZ4nY+3l4fPC499rryJe11157rX1URATGzE3d2RVgdycOFpOCg8Wk4GAxKThYTAoOFpOCg8Wk4GAxKThYTAoOFpOCg8Wk4GAxKThYTAoOFpOCg8Wk4GAxKThYTAoOFpOCg8Wk4GAxK…	8.0	0.6381628513336182	3.995589017868042	2.9884705543518066
190	Cc1ccc(C(=O)Nc2ccon2)cc1-c1ncnc2c1cnn2-c1ccccc1	5.734973207983311	2	0.038461538461538464	<img data-content="rdkit/molecule" src="data:image/png;base64,iVBORw0KGgoAAAANSUhEUgAAAMgAAADICAIAAAAiOjnJAAAABmJLR0QA/wD/AP+gvaeTAAAgAElEQVR4nO2de1yU1dbHfwMMMIoBCipIOI0lipcSvKGGZlp5ibyBSHDMoy+VBzlHjye6GWZZqJWoeUyzcxrzBpYhYIhm5SUSQRDlaCogiiKCgjLIZW7r/WPjRCiXuTzMoPv7hx+ceWbtpfNjPftZe++1REQEDsfUWJnbAc6DCRcWRxC4sDiCwIXFEQQuLI4gcGFxBIELiyMIXFgcQeDC4ggCFxZHELiwOILAhcURBC4sjiBwYXEEgQuLIwhcWBxB4MLiCAIXF…	8.0	0.5206761956214905	2.3366942405700684	2.8997416496276855
191	Cc1ccc(C(=O)Nc2ccoc2)cc1Nc1ncnc2c1cnn2-c1ccccc1	6.213655611257875	2	0.038461538461538464	<img data-content="rdkit/molecule" src="data:image/png;base64,iVBORw0KGgoAAAANSUhEUgAAAMgAAADICAIAAAAiOjnJAAAABmJLR0QA/wD/AP+gvaeTAAAZKUlEQVR4nO2deViUxxnA311guWQFAgoCgkejQUUDJlBB8U6swRw+2FhpNMagCYGgrW5tvYI23ZgEMbFJkEbFqxHigbVBNB5INHKIogKGS27pqoCi3O7bPwY2BGH99hiuvL/HJw9Zv5lvVn47M98778yKEBEIQt+Iu7sBRN+ExCK4QGIRXCCxCC6QWAQXSCyCCyQWwQUSi+ACiUVwgcQiuEBiEVwgsQgukFgEF0gsggskFsEFEovgAolFcIHEIrhAYhFcILEIL…	8.0	0.5932312607765198	3.250153064727783	2.6802754402160645
192	Cc1ccc(C(=O)Oc2ccon2)cc1-c1ncnc2c1cnn2-c1ccccc1	6.217014548530251	1	0.019230769230769232	<img data-content="rdkit/molecule" src="data:image/png;base64,iVBORw0KGgoAAAANSUhEUgAAAMgAAADICAIAAAAiOjnJAAAABmJLR0QA/wD/AP+gvaeTAAAgAElEQVR4nO2deVzU5fbHPwMMi2KAggoSTmOJ4lKCG4JoppVLXDcQvXDNqz8qr3LTvNFmmGWiVqLmNZe6d0wTcEkWQzQrtUgEQZSrqYAoiiwBCsgy2/n98eBEKMssX2bQ5/1Hr2nmO+c5Oh/P9/me53nOEREROBxDY2ZsBzgPJ1xYHEHgwuIIAhcWRxC4sDiCwIXFEQQuLI4gcGFxBIELiyMIXFgcQeDC4ggCFxZHELiwOILAhcURBC4sjiBwYXEEgQuLIwhcW…	8.0	0.6353150606155396	4.542409420013428	3.856266498565674
193	Cc1ccc(C(=O)Nc2cscn2)cc1Nc1ncnc2c1cnn2-c1ccccc1	6.228342593270535	2	0.038461538461538464	<img data-content="rdkit/molecule" src="data:image/png;base64,iVBORw0KGgoAAAANSUhEUgAAAMgAAADICAIAAAAiOjnJAAAABmJLR0QA/wD/AP+gvaeTAAAaFElEQVR4nO2deVzU1f7/XwPDDgkILgikKKChaGKpYalB5kXzkom4oVcrTFO+LnnR1EYfPrS5mml966GU5FWvXcUtU6Qk95Ximwu4AbKIECIOSxDbzLx/f3xwfuYCs3Bk6f18+AcOZ/swzzmfc87nfc7IiAgM09iYNXUDmNYJi8UIgcVihMBiMUJgsRghsFiMEFgsRggsFiMEFosRAovFCIHFYoTAYjFCYLEYIbBYjBBYLEYILBYjBBaLEQKLxQiBxWKEwGIxQ…	8.0	0.6326626539230347	4.30823278427124	4.065316200256348
194	Cc1ccc(C(=O)Nc2ccco2)cc1Nc1ncnc2c1cnn2-c1ccccc1	6.467098046842031	3	0.057692307692307696	<img data-content="rdkit/molecule" src="data:image/png;base64,iVBORw0KGgoAAAANSUhEUgAAAMgAAADICAIAAAAiOjnJAAAABmJLR0QA/wD/AP+gvaeTAAAZhklEQVR4nO2de1jUVf7H3zPDbURAwDQViYuCZuYSiKKZVkpWoHkhMmMtVFbNfAwvuGphSjmltdSuJakkWrk/zUVJRURIUct0RTFQuancVRCUUK4z5/fH0YkFHb4zzBGwz+vx8cHxey7z8JpzPt/z/ZwzMsYYCMLYyNu6A8TDCYlFCIHEIoRAYhFCILEIIZBYhBBILEIIJBYhBBKLEAKJRQiBxCKEQGIRQiCxCCGQWIQQSCxCCCQWIQQSixACiUUIgcQihEBiE…	8.0	0.7615569829940796	4.9540581703186035	3.8529934883117676
195	Cc1ccc(C(=O)Nc2ccco2)cc1Nc1cncc2c1cnn2-c1ccccc1	6.964744006602857	1	0.019230769230769232	<img data-content="rdkit/molecule" src="data:image/png;base64,iVBORw0KGgoAAAANSUhEUgAAAMgAAADICAIAAAAiOjnJAAAABmJLR0QA/wD/AP+gvaeTAAAZQ0lEQVR4nO2de1yUVfrAn2EYmBEBuaiRgAIqGl4iyOuqaEhuoSRKZsW6q8aKt1XUYLUNBS+TUouf1gupJF6yn+ai5CUkTFHKJEkMUUBR7ioIish1Zp7fHwcnFnB4Z5gToM/308cPju+5THznnPM+73POiBARCELfGLR3B4hnExKL4AKJRXCBxCK4QGIRXCCxCC6QWAQXSCyCCyQWwQUSi+ACiUVwgcQiuEBiEVwgsQgukFgEF0gsggskFsEFEovgAolFcIHEI…	8.0	0.7718672752380371	2.951596736907959	1.9355297088623047
196	Cc1ccc(C(=O)Nc2ccon2)cc1Nc1ncnc2c1cnn2C1cccccc1	10.626795829521615	1	0.019230769230769232	<img data-content="rdkit/molecule" src="data:image/png;base64,iVBORw0KGgoAAAANSUhEUgAAAMgAAADICAIAAAAiOjnJAAAABmJLR0QA/wD/AP+gvaeTAAAaHUlEQVR4nO3dfVzNd/8H8Nc5J04SlRKhKdSo8UBdbtbcZxuyjMX1s8uGkW1cXRg7XG7ajC12F3ZdduYxW7JmuUluZoSZWBmLGaFbCilFoiJ13r8/PjlXojo3fVT2fj78cZzz/Xy+n3N6ne/N5/v5fI+CiMBYbVPWdQPYk4mDxaTgYDEpOFhMCg4Wk4KDxaTgYDEpOFhMCg4Wk4KDxaTgYDEpOFhMCg4Wk4KDxaTgYDEpOFhMCg4Wk4KDxaTgYDEpOFhMCg4Wk…	8.0	0.6233620047569275	2.5254108905792236	2.9978814125061035
197	Cc1ccc(C(=O)NC2cccn2)cc1Nc1ncnc2c1cnn2-c1ccccc1	14.749036104484157	1	0.019230769230769232	<img data-content="rdkit/molecule" src="data:image/png;base64,iVBORw0KGgoAAAANSUhEUgAAAMgAAADICAIAAAAiOjnJAAAABmJLR0QA/wD/AP+gvaeTAAAZfElEQVR4nO2deVjU5drHv7OwgwtCLpiBgkuSK26RmoX2qhRakEdTL5fjUhoaWZOpoYaeaXOpY9eLinhM02NliiIJLgilp/AoKmYIqMgmylIoiwMz9/vHYyOvCwwzPAJ2fy4vr2H8PcvP+fD87mcdBRGBYeobZUNXgHk0YbEYKbBYjBRYLEYKLBYjBRaLkQKLxUiBxWKkwGIxUmCxGCmwWIwUWCxGCiwWIwUWi5ECi8VIgcVipMBiMVJgsRgpsFiMFFgsRgosF…	8.0	0.7111964821815491	3.2414402961730957	3.97843599319458
198	C1cccc(C(=O)Nc2ccon2)cc1Nc1ncnc2c1cnn2-c1ccccc1	17.84206747331993	8	0.15384615384615385	<img data-content="rdkit/molecule" src="data:image/png;base64,iVBORw0KGgoAAAANSUhEUgAAAMgAAADICAIAAAAiOjnJAAAABmJLR0QA/wD/AP+gvaeTAAAfrUlEQVR4nO2deVyU1f7HPzMMmyyCBLiEe7hhCCSCiFuIYXr1qmiUaGnu2uJNuZn9uFb6ojLFXUo0M68Ket01A0HEXVAJRERBSNwAFWVYBmbm+/vjICEqMDPPw4x53i//mOV5vufIfJ5zzvOc7yIhInA4QiPVdwc4f0+4sDiiwIXFEQUuLI4ocGFxRIELiyMKXFgcUeDC4ogCFxZHFLiwOKLAhcURBS4sjihwYXFEgQuLIwpcWBxR4MLiiAIXFkcUuLA4osCFx…	8.0	0.6235840320587158	3.603734254837036	4.478009223937988
199	C1cccc(C(=O)Nc2cscn2)cc1Nc1ncnc2c1cnn2-c1ccccc1	17.93846535773769	2	0.038461538461538464	<img data-content="rdkit/molecule" src="data:image/png;base64,iVBORw0KGgoAAAANSUhEUgAAAMgAAADICAIAAAAiOjnJAAAABmJLR0QA/wD/AP+gvaeTAAAfjElEQVR4nO2de1hU1RbA15kZhtcgoCCCioBPNEzExAeiEHQtH9xCNEtupUa+rnZvFoqf+eC7hopJhakpKqaWWJrvkAQVQk3EQBR8gAnyGt7M8JrXun9smkhlYGbOYabcv68/Yjxn7T36Y59z9l57HQYRgUJhG56hO0D5e0LFonACFYvCCVQsCidQsSicQMWicAIVi8IJVCwKJ1CxKJxAxaJwAhWLwglULAonULEonEDFonACFYvCCVQsCidQsSicQMWicAIVi…	8.0	0.5919488668441772	3.050396203994751	3.4142303466796875
200	SC1(NC(=C(-c1ccccc3Cl)NC(=O)NC1C)C3)C1-c1cc(Cl)ccc1Cl	16.918441639496454	1	0.5	<img data-content="rdkit/molecule" src="data:image/png;base64,iVBORw0KGgoAAAANSUhEUgAAAMgAAADICAIAAAAiOjnJAAAABmJLR0QA/wD/AP+gvaeTAAAfPUlEQVR4nO2deVRT177HfxmBgGhAlEEGGcQqLSAKDsURRAXriD6fYn3L+6KrPqMuW7l9t7eoLW9R770V+261XO+7inXEoRYUBxSryFCIRVERZQwUQeaZQIb9/tiaRoYQknOSUPZnuVwnJ+f89i/km99vn73P/h0GQggIBKphGtoBwu8TIiwCLRBhEWiBCItAC0RYBFogwiLQAhEWgRaIsAi0QIRFoAUiLAItEGERaIEIi0ALRFgEWiDCItACERaBFoiwCLRAh…	8.0	0.7681315541267395	3.6084370613098145	2.5131702423095703
201	OCC1(C(=C(F)cccccc2Cl)NC(=O)NC1=C12)C1-c1cc(Cl)ccc1SCl	18.658830112976904	1	0.5	<img data-content="rdkit/molecule" src="data:image/png;base64,iVBORw0KGgoAAAANSUhEUgAAAMgAAADICAIAAAAiOjnJAAAABmJLR0QA/wD/AP+gvaeTAAAgAElEQVR4nO2deVgT1/rH32xkAdmVfRMsFHfEDbRqq7Uq9doqdalotRbtVVOsrWh7bbx6b+Vqbalbi6210EWLrbVQf9amrqiogCKkKirILjsIJIQkk/n9cXSMLGGSTJiA83n69EmOmTPvkG/OnHnPe96XheM4MDBQDZtuAxh6J4ywGMwCIywGs8AIi8EsMMJiMAuMsBjMAiMsBrPACIvBLHDpNsDSqVBXnJefr1RXhlmHDRcNT6hJqFJXbXTbSLddlg4zYunjV…	8.0	0.6381628513336182	3.995589017868042	2.9884705543518066
202	Cc1ccc(C(=O)Nc2ccon2)cc1-c1ccc2c(c1)NC(=O)C2	7.048434867219151	3	0.375	<img data-content="rdkit/molecule" src="data:image/png;base64,iVBORw0KGgoAAAANSUhEUgAAAMgAAADICAIAAAAiOjnJAAAABmJLR0QA/wD/AP+gvaeTAAAajUlEQVR4nO2deVSTV/rHnwAmbIqsIooLKlrcUEQtVCyKW6W20kYUSzv2OLEztjhzjm0qx3PQ/tpOPLUzTK0WRjrV1orF3bq0RlsHXFHBSkUogiiyCMi+JSR5fn9ceI0sIXmTyxLu5/BH8r55n3vJ+83d3nu/V4CIwGCYGouezgDDPGHCYlCBCYtBBSYsBhWYsBhUYMJiUIEJi0EFJiwGFZiwGFRgwmJQgQmLQQUmLAYVmLAYVGDCYlCBCYtBBSYsBhWYsBhUY…	8.0	0.7681315541267395	3.6084370613098145	2.5131702423095703
203	Cc1ccc(C(=O)Nc2ccoc2)cc1-c1ccc2c(c1)NC(=O)C2C1COC1	7.089703646398724	1	0.125	<img data-content="rdkit/molecule" src="data:image/png;base64,iVBORw0KGgoAAAANSUhEUgAAAMgAAADICAIAAAAiOjnJAAAABmJLR0QA/wD/AP+gvaeTAAAai0lEQVR4nO2de1hU1drA3z3DnRGQqyjJRURF5LM0j0ietLTjZdJSIUNHUxPtqOPlYKBWpD3pqKTkYyb6qKF2OmHZEQVJMu9oooWCYgiKiCI3gWEYYJiZ9/tj0RxCgZlhljND6/f4Bwx7r/2O85u11177fdfmEBEYDEPDM3YAjK4JE4tBBSYWgwpMLAYVmFgMKjCxGFRgYjGowMRiUIGJxaACE4tBBSYWgwpMLAYVmFgMKjCxGFRgYjGowMRiUIGJxaACE4tBB…	8.0	0.6381628513336182	3.995589017868042	2.9884705543518066
204	Cc1ccc(C(=O)Nc2ccno2)cc1-c1ccc2c(c1)NC(=O)C2	7.417292193467812	1	0.125	<img data-content="rdkit/molecule" src="data:image/png;base64,iVBORw0KGgoAAAANSUhEUgAAAMgAAADICAIAAAAiOjnJAAAABmJLR0QA/wD/AP+gvaeTAAAapklEQVR4nO2deVyU1f7HPyyyqSEiiCi5o2IKaC6B4kVxu6IpNZEa3exlY2Xhy9LmysvXD723Zbpll2s3cxIry9QXLqmplGh6wRUVLPcQRBFQQVlkHWG+vz8OPE6sMw9zWIbzfvEHM89zvufMPJ8523PO57EgIggEpsaypQsgME+EsARcEMIScEEIS8AFISwBF4SwBFwQwhJwQQhLwAUhLAEXhLAEXBDCEnBBCEvABSEsAReEsARcEMIScEEIS8AFISwBF4SwB…	8.0	0.5206761956214905	2.3366942405700684	2.8997416496276855
205	Cc1ccc(C(=O)Nc2ccco2)cc1-c1ccc2c(c1)NC(=O)C2	7.9706627046593	1	0.125	<img data-content="rdkit/molecule" src="data:image/png;base64,iVBORw0KGgoAAAANSUhEUgAAAMgAAADICAIAAAAiOjnJAAAABmJLR0QA/wD/AP+gvaeTAAAaf0lEQVR4nO2deVhTV/rH3wQkbIrIDlIVKVrcUOpSURg0qPykbm20aumMHRuntY0z86ipPH0GnemSjuMM007VVKat1qoPLlWrUkWrA6KCilgrYkFEFFBBWWQNJO/vjwPXyBKSm3tYwvk8/EHuzX3PSe43Z7vnfI8IEYHBEBpxV2eAYZkwYTGowITFoAITFoMKTFgMKjBhMajAhMWgAhMWgwpMWAwqMGExqMCExaACExaDCkxYDCowYTGowITFoAITFoMKTFgMK…	8.0	0.5932312607765198	3.250153064727783	2.6802754402160645
206	Cc1ccc(C(=O)NC2occo2)cc1-c1ccc2c(c1)NC(=O)C2	13.635103655260632	1	0.125	<img data-content="rdkit/molecule" src="data:image/png;base64,iVBORw0KGgoAAAANSUhEUgAAAMgAAADICAIAAAAiOjnJAAAABmJLR0QA/wD/AP+gvaeTAAAai0lEQVR4nO2deVhTV/rH3wASAigiqyBVkaJFUcStFYVBQetPapU2WrW0Q8fGrnEWNZWnz6AzY5uOT6fUttZUumit+iC1alWqaLEgKlgRqyIWRNSyKCiLbAkk7++PE66RJWS5hyWcz8Mf5N6c95zkfnO2e873ChARGAy+serpAjAsEyYsBhWYsBhUYMJiUIEJi0EFJiwGFZiwGFRgwmJQgQmLQQUmLAYVmLAYVGDCYlCBCYtBBSYsBhWYsBhUYMJiUIEJi0EFJ…	8.0	0.6353150606155396	4.542409420013428	3.856266498565674
207	Cc1ccc(C(=O)NC2scco2)cc1-c1ccc2c(c1)NC(=O)C2	13.802496605211747	1	0.125	<img data-content="rdkit/molecule" src="data:image/png;base64,iVBORw0KGgoAAAANSUhEUgAAAMgAAADICAIAAAAiOjnJAAAABmJLR0QA/wD/AP+gvaeTAAAa20lEQVR4nO2deVhTV/rH3yASAigisghSFCla3BCrtqIwKGj9Sa3aRquWdmxtnG44M4+aytNn0Om0TcenM4ydqlSmrdaqD1rrThWtFsQFEVArYlld2AQNIAESkry/Pw5cI2tycw9LOJ+HP8i9Oe85yf3mbPec7xUhIjAYQmPV3QVgWCZMWAwqMGExqMCExaACExaDCkxYDCowYTGowITFoAITFoMKTFgMKjBhMajAhMWgAhMWgwpMWAwqMGExqMCExaACExaDC…	8.0	0.6326626539230347	4.30823278427124	4.065316200256348
208	OCC(COCC(=O)CCl2ncccc2=O)c1scc(Br)c1-c1ncn[nH]1	17.084931999572003	1	1.0	<img data-content="rdkit/molecule" src="data:image/png;base64,iVBORw0KGgoAAAANSUhEUgAAAMgAAADICAIAAAAiOjnJAAAABmJLR0QA/wD/AP+gvaeTAAAae0lEQVR4nO3deVxU19kH8N8MI5vsCO4soohKXUBbWzUqxdeoJGiRWK1LjAHFEEzz5uNg8iZuMYKNSl6tOsYkEo2mWMUliRr6RiNixQwGFIwYQBFkkzAi6wzMPO8fh1KjLLPcK0x6vh//YLnzcEZ+3Lnn3HPOSIgIHCc0aVc3gPtl4sHiRMGDxYmCB4sTBQ8WJwoeLE4UPFicKHiwOFHwYHGi4MHiRMGDxYmCB4sTBQ8WJwoeLE4UPFicKHiwOFHwYHGi4MHiR…	7.0	0.7681315541267395	3.6084370613098145	2.5131702423095703
209	COC(=O)CN1CCC(Nc2ncc(Cl)c(-c3c[nH]c4ccccc34)n2)CC1	5.501448363346487	4	0.11428571428571428	<img data-content="rdkit/molecule" src="data:image/png;base64,iVBORw0KGgoAAAANSUhEUgAAAMgAAADICAIAAAAiOjnJAAAABmJLR0QA/wD/AP+gvaeTAAAeZUlEQVR4nO2de0BUxf7Av/sCVDBReQtivk1SQDHDVBRNvWupgaCJN70IZbndyvKX3Vylm2LXa2t2fVRqa1bqrathmkqp+VYUHywPTQGR9xsUWGB3v78/Zl03wBXYM2cXmM9fy+HszOyez87MmTPzHQEiAoPBNUJLF4DRPmFiMajAxGJQgYnFoAITi0EFJhaDCkwsBhWYWAwqMLEYVGBiMajAxGJQgYnFoAITi0EFJhaDCkwsBhWYWAwqMLEYVGBiMajAxGJQg…	7.0	0.7681315541267395	3.6084370613098145	2.5131702423095703
210	COC(=O)CN1CCC(Oc2ncc(Cl)c(-c3c[nH]c4ccccc43)n2)CC1	5.6690693142221	1	0.02857142857142857	<img data-content="rdkit/molecule" src="data:image/png;base64,iVBORw0KGgoAAAANSUhEUgAAAMgAAADICAIAAAAiOjnJAAAABmJLR0QA/wD/AP+gvaeTAAAeOElEQVR4nO2de1xU1dqA35mBQRBQ7gKSgFmEEApqCl5QUZJEUsNLwZeXjn2dU+M1qTw5duoUluWo2S9Opgcv9UWoBRmiaakZgiCKYCk3uSP3+3Vm3u+PheMIOAKz1x6Q9fzlbPestZh5Zu13r73WuwSICAwG1wh13QDGowkTi0EFJhaDCkwsBhWYWAwqMLEYVGBiMajAxGJQgYnFoAITi0EFJhaDCkwsBhWYWAwqMLEYVGBiMajAxGJQgYnFoAITi0EFJhaDC…	7.0	0.6381628513336182	3.995589017868042	2.9884705543518066
211	COC(=O)CN1CCC(Oc2ncc(Cl)c(-c3c[nH]c4ccccc34)n2)CC1	5.6690693308728	19	0.5428571428571428	<img data-content="rdkit/molecule" src="data:image/png;base64,iVBORw0KGgoAAAANSUhEUgAAAMgAAADICAIAAAAiOjnJAAAABmJLR0QA/wD/AP+gvaeTAAAeOElEQVR4nO2de1xU1dqA35mBQRBQ7gKSgFmEEApqCl5QUZJEUsNLwZeXjn2dU+M1qTw5duoUluWo2S9Opgcv9UWoBRmiaakZgiCKYCk3uSP3+3Vm3u+PheMIOAKz1x6Q9fzlbPestZh5Zu13r73WuwSICAwG1wh13QDGowkTi0EFJhaDCkwsBhWYWAwqMLEYVGBiMajAxGJQgYnFoAITi0EFJhaDCkwsBhWYWAwqMLEYVGBiMajAxGJQgYnFoAITi0EFJhaDC…	7.0	0.5206761956214905	2.3366942405700684	2.8997416496276855
212	COC(=O)CN1CCC(Nc2ncc(Cl)c(Oc3c[nH]c4ccccc34)n2)CC1	5.9227638538073775	1	0.02857142857142857	<img data-content="rdkit/molecule" src="data:image/png;base64,iVBORw0KGgoAAAANSUhEUgAAAMgAAADICAIAAAAiOjnJAAAABmJLR0QA/wD/AP+gvaeTAAAgAElEQVR4nO2deVyU1ffHzyzgjAsEhnsii6SDiAmiAS6/L2AuoGKBG6iZklqRfRVIrRcmqVhqmSv21UQtidQQEy2yRMQFJRSGTR3FVBBlR9aBOb8/Lo7IOjPP8wwy3veLF69h5j7nHvHDfe69zz3n8BARKBS24be3AxTdhAqLwglUWBROoMKicAIVFoUTqLAonECFReEEKiwKJ1BhUTiBCovCCVRYFE6gwqJwAhUWhROosCicQIVF4QQqLAonUGFROIEKi8IJV…	7.0	0.5932312607765198	3.250153064727783	2.6802754402160645
213	COC(=O)CN1CCC(Oc2ncc(Cl)c(Oc3c[nH]c4ccccc34)n2)CC1	6.052252974496927	2	0.05714285714285714	<img data-content="rdkit/molecule" src="data:image/png;base64,iVBORw0KGgoAAAANSUhEUgAAAMgAAADICAIAAAAiOjnJAAAABmJLR0QA/wD/AP+gvaeTAAAgAElEQVR4nO2deVxU1fvHn1nAQRQCwz2RRdRBxETRAJdvIrlAigWagpomqRnZN5FseVmSiiWauWJfSYSS+Kkh7pElIi4oojBs6iimgig7sg4zz++PgyOyzsy9d5DxvF+8eA3Duc85wIdzzzn3WXiICBQK2/DbewAU3YQKi8IJVFgUTqDConACFRaFE6iwKJxAhUXhBCosCidQYVE4gQqLwglUWBROoMKicAIVFoUTqLAonECFReEEKiwKJ1BhUTiBCovCCVRYF…	7.0	0.6353150606155396	4.542409420013428	3.856266498565674
214	COC(=O)CN1CCC(Oc2ncc(Cl)c(-c3n[nH]c4ccccc34)n2)CC1	6.526814327868921	1	0.02857142857142857	<img data-content="rdkit/molecule" src="data:image/png;base64,iVBORw0KGgoAAAANSUhEUgAAAMgAAADICAIAAAAiOjnJAAAABmJLR0QA/wD/AP+gvaeTAAAeeUlEQVR4nO2de1hU1frH32FgEAQUBREQBUwjlFAQFfEOSpHIMUKl4MlLx47n1Kh5ocsvx45dsEwntZ44mR681IlQCzLE1FIzFEUUwVJuckfu9+vMvL8/1jiMiCPM7LUHZH3+YjZ71rtm9nfWevfaa32XABGBweAaA31XgPF4woTFoAITFoMKTFgMKjBhMajAhMWgAhMWgwpMWAwqMGExqMCExaACExaDCkxYDCowYTGowITFoAITFoMKTFgMKjBhMajAhMWgA…	7.0	0.6326626539230347	4.30823278427124	4.065316200256348
215	COC(=O)C1=CC(COc2ncc(Cl)c(-c3c[nH]c4ccccc34)n2)CC1	7.222626727581685	1	0.02857142857142857	<img data-content="rdkit/molecule" src="data:image/png;base64,iVBORw0KGgoAAAANSUhEUgAAAMgAAADICAIAAAAiOjnJAAAABmJLR0QA/wD/AP+gvaeTAAAZFElEQVR4nO2de1hU1drA35lhBBEEBh28kKGiKHrCo0AomuatEtLAuzKEHoXsPA8+xpd4SzSrh+zieDyeUlMbTU8iZoEaqUdTUgMkwWcSJQkUEIabXIcRhnm/P5ZOZIgysxcM9f7+coY9717b+c3aa6/9rneLEBEIQmjEHd0A4s8JiUVwgcQiuEBiEVwgsQgukFgEF0gsggskFsEFEovgAolFcIHEIrhAYhFcILEILpBYBBdILIILJBbBBRKL4AKJRXCBxCK4Q…	7.0	0.7615569829940796	4.9540581703186035	3.8529934883117676
216	COC(=O)CN1CC(COc2ncc(Cl)c(-c3c[nH]c4ccccc34)n2)CC1	10.404161614433457	3	0.08571428571428572	<img data-content="rdkit/molecule" src="data:image/png;base64,iVBORw0KGgoAAAANSUhEUgAAAMgAAADICAIAAAAiOjnJAAAABmJLR0QA/wD/AP+gvaeTAAAX3klEQVR4nO3de1xUZf4H8O9huDgD4gqECougoob3wlCRQHS0XE13W+i20IrKkK5gpjHYavNi/WljJVKt0mxFkakxyoasZjasgYghgq5tKyqgiIoIApMwXIf5/v44SOQFmZnzwJjf96s/JpzznO+BzzxzLs95DoeIQIjQrPq6APLrRMEiTFCwCBMULMIEBYswQcEiTFCwCBMULMIEBYswQcEiTFCwCBMULMIEBYswQcEiTFCwCBMULMIEBYswQcEiTFCwCBMUL…	7.0	0.7718672752380371	2.951596736907959	1.9355297088623047
217	CNC(=O)CN1CC(COc2ncc(Cl)c(Oc3c[nH]c4ccccc34)n2)CC1	10.92930582666939	1	0.02857142857142857	<img data-content="rdkit/molecule" src="data:image/png;base64,iVBORw0KGgoAAAANSUhEUgAAAMgAAADICAIAAAAiOjnJAAAABmJLR0QA/wD/AP+gvaeTAAAV40lEQVR4nO3deVhTV/oH8DeBIJugDiAQEMURhKp9XFIXBtd2qhV1xFodnejIuNKKrRu242MYW5c6LtGRWhCXtENV5HEUrUsRBRdEAi4oSAWpYKSCWFAkIFne3x+Xpv4shOSG44Lv5/GPNNyzXP1y77nnnnsrQEQgpKUJX3QHSOtEwSJMULAIExQswgQFizBBwSJMULAIExQswgQFizBBwSJMULAIExQswgQFizBBwSJMULAIExQswgQFizBBwSJMULAIExQsw…	7.0	0.6233620047569275	2.5254108905792236	2.9978814125061035
218	COC(=O)CN1CCC(Oc2NC[C@H](COc3c[nH]c4ccccc34)n2)C1	11.863182774800821	1	0.02857142857142857	<img data-content="rdkit/molecule" src="data:image/png;base64,iVBORw0KGgoAAAANSUhEUgAAAMgAAADICAIAAAAiOjnJAAAABmJLR0QA/wD/AP+gvaeTAAAadElEQVR4nO3deVyU1f4H8O8wAyKLrLKppBImkpoakhBmShg4V83l/lJE0XBfS3Pr5oDLvdbNHCNfhpJeiNTQa15UzMztp7gB11AhF5SUTQUEFHCAmfn+/jg4EgrMPPMcEn/f98tXL5jlPCfn45nznOec80gQEQgRm8mfXQHyYqJgES4oWIQLChbhgoJFuKBgES4oWIQLChbhgoJFuKBgES4oWIQLChbhgoJFuKBgES4oWIQLChbhgoJFuKBgES4oWIQLChbhg…	7.0	0.7111964821815491	3.2414402961730957	3.97843599319458
219	COC(=O)CN1CC(COc2nc[C@H](COc3c[nH]c4ccccc34)n2)CC1	16.32799364966382	1	0.02857142857142857	<img data-content="rdkit/molecule" src="data:image/png;base64,iVBORw0KGgoAAAANSUhEUgAAAMgAAADICAIAAAAiOjnJAAAABmJLR0QA/wD/AP+gvaeTAAATB0lEQVR4nO3cfVzN9//H8ec5Ol2IyY+pUKmsKJRisczFpDFzsVk2F3FzleU7Rfj1Lb65pn0RuT7bQhuj9vWdm2UszMzmS2Ha10VJlq2SiyJd6XQ6r98fn3Zmpvqc47xl+73uN3+kPhfvU48+1ycFEYExU1M29gDYXxOHxYTgsJgQHBYTgsNiQnBYTAgOiwnBYTEhOCwmBIfFhOCwmBAcFhOCw2JCcFhMCA6LCcFhMSE4LCYEh8WE4LCYEBwWE4LDYkJwWEwID…	7.0	0.6235840320587158	3.603734254837036	4.478009223937988
220	C[C@H]1C[C@@H](Nc2ncc3nc(-c4ccccc4F)n(C4CCCC4)c3n2)C1	7.536022192716427	1	0.16666666666666666	<img data-content="rdkit/molecule" src="data:image/png;base64,iVBORw0KGgoAAAANSUhEUgAAAMgAAADICAIAAAAiOjnJAAAABmJLR0QA/wD/AP+gvaeTAAAfU0lEQVR4nO2deViTV/bHTxaQXXEhmADiCsq4VEQdrdUWcWldcCpWaxG30moLbUd/YqdTw7QdxbY+Rltro+MClaqMFaXWutSldUVBpQJSBRcgQAQUDLIEkvP74+o7KQIm5L0J4P08Pjzk9X3PvSTf3PWccwWICAwG3witXQFG24QJi0EFJiwGFZiwGFRgwmJQgQmLQQUmLAYVmLAYVGDCYlCBCYtBBSYsBhWYsBhUYMJiUIEJi0EFJiwGFZiwGFRgwmJQgQmLQ…	7.0	0.7681315541267395	3.6084370613098145	2.5131702423095703
221	C[C@H]1C[C@@H](Oc2ncc3nc(-c3ccccc4F)n(C3CCCC4)c3n2)C1	15.889369381840762	1	0.16666666666666666	<img data-content="rdkit/molecule" src="data:image/png;base64,iVBORw0KGgoAAAANSUhEUgAAAMgAAADICAIAAAAiOjnJAAAABmJLR0QA/wD/AP+gvaeTAAAXiklEQVR4nO3deVhTV/oH8DckgYSA7G7IyCIjKliLVseiVWrqoDJqp9WKLePW5rE6pVpnxFqXDtWZSMef2trHQccFtR0Hq8+U4qClQy1ubQVBVJAdUURkJwmGQPL+/jg0pijIkhNQ38/TP+hN7jnnypd7z13OuQJEBELMzaqnG0CeTBQswgUFi3BBwSJcULAIFxQswgUFi3BBwSJcULAIFxQswgUFi3BBwSJcULAIFxQswgUFi3BBwSJcULAIFxQswgUFi3BBw…	7.0	0.6381628513336182	3.995589017868042	2.9884705543518066
222	O[C@H]1C[C@@H](Nc2nc4ncc(-c4ccccc4F)n(C3CCCC4)c3n2)C1	19.173629844609916	1	0.16666666666666666	<img data-content="rdkit/molecule" src="data:image/png;base64,iVBORw0KGgoAAAANSUhEUgAAAMgAAADICAIAAAAiOjnJAAAABmJLR0QA/wD/AP+gvaeTAAAZG0lEQVR4nO2deVxUVf/HPzOMMuxrIMQ2PJoghCKvcqNSoJ4KrVwwl+jJVOxJJcnKNBXDXHh8FmxH0sKXL8pQs0UjhfIHZpAKKkuJIGAYaKwCs8DMfH9/XJxckeWeGbTzfvGa18yde875zvCec88999xzJEQEDkdspKYOgHNnwsXiMIGLxWECF4vDBC4WhwlcLA4TuFgcJnCxOEzgYnGYwMXiMIGLxWECF4vDBC4WhwlcLA4TuFgcJnCxOEzgYnGYwMXiMIGLx…	7.0	0.5206761956214905	2.3366942405700684	2.8997416496276855
223	C[C@H]1C[C@@H](Nc2nc3cnc(Oc4ccccc4F)n(C3C(C)C)c3n2)C13	20.045702140958277	1	0.16666666666666666	<img data-content="rdkit/molecule" src="data:image/png;base64,iVBORw0KGgoAAAANSUhEUgAAAMgAAADICAIAAAAiOjnJAAAABmJLR0QA/wD/AP+gvaeTAAAgAElEQVR4nO2de1xUVdfH18wwDIIgoICYgoLIzSxEMSXzEiYG0c15LAu1LCz1Q75ljZU4XupxfFIjM2u0fJq85ZhaqPni5FsKpiko3lCQq4ByvwgIzDCz3j/2eBy5DsM5cwY838/8MefMPnuvoz/W3mefvdfiISJwcNANn20DOHonnLA4GIETFgcjcMLiYAROWByMwAmLgxE4YXEwAicsDkbghMXBCJywOBiBExYHI3DC4mAETlgcjMAJi4MROGFxMAInLA5G4…	7.0	0.5932312607765198	3.250153064727783	2.6802754402160645
224	O[C@H]1C[C@@H](Nc2nc3ncc(-c4ccccc3C)n(C3CCCC4)c3n2)C1	22.37978004430735	1	0.16666666666666666	<img data-content="rdkit/molecule" src="data:image/png;base64,iVBORw0KGgoAAAANSUhEUgAAAMgAAADICAIAAAAiOjnJAAAABmJLR0QA/wD/AP+gvaeTAAAeqElEQVR4nO2deVSTR/fH7xPCGgmIUARULEvdFUGruLxu0epxfamotVI3jLVVPNoe09rze9W6RW1d2lJFrSh1RcSCu2C1rqi4FhEVBKsQVlOIQIAk9/fHxEgRMITnSYidz+F4QvLkzsV8MzPPzNx7GUQECoVteKZ2gPJ2QoVF4QQqLAonUGFROIEKi8IJVFgUTqDConACFRaFE6iwKJxAhUXhBCosCidQYVE4gQqLwglUWBROoMKicAIVFoUTqLAonECFReEEK…	7.0	0.6353150606155396	4.542409420013428	3.856266498565674
225	O[C@H]1CC[C@H](Oc2nc3cnc(-c4ccccc4O)n(C4CCCC4)c3n2)C1	23.74313121436681	1	0.16666666666666666	<img data-content="rdkit/molecule" src="data:image/png;base64,iVBORw0KGgoAAAANSUhEUgAAAMgAAADICAIAAAAiOjnJAAAABmJLR0QA/wD/AP+gvaeTAAAb3klEQVR4nO2deVzU1frHPzPsq4JL4YYaKIIUSv4kxUpzSyW3xCwh67r8bEEUlVKDsu4Vd8V+lpga5au4aIjYVVQgzV0UV7ougKxiuLCMLDPMzPP74+DcSVlmvjNfBrnn/eIPmPme5zwMH872POccCRGBwzE2UlM7wGmdcGFxRIELiyMKXFgcUeDC4ogCFxZHFLiwOKLAhcURBS4sjihwYXFEgQuLIwpcWBxR4MLiiAIXFkcUuLA4osCFxREFLiyOKHBhcUSBC…	7.0	0.6326626539230347	4.30823278427124	4.065316200256348
226	COC(=O)c1ccccc1CN1nc(Nc2ccc(N3CCOCC3)cc2C#N)cc1Cl	7.037001559158138	2	0.03571428571428571	<img data-content="rdkit/molecule" src="data:image/png;base64,iVBORw0KGgoAAAANSUhEUgAAAMgAAADICAIAAAAiOjnJAAAABmJLR0QA/wD/AP+gvaeTAAAZc0lEQVR4nO2dfVzN5/vAr3M6PZ7ycDwVIUrIw0bTWItJ7BtpmGweMhvj28xhmBjWvovRy9PBPDSzLfy+aDFhWybGYmuVGImSdKJTSkUU6pxz/f642/m2cDpPd4fjer+89mp8PtfnOr3efT73fV/X/UmAiEAQpkZo7gQIy4TEIrhAYhFcILEILpBYBBdILIILJBbBBRKL4AKJRXCBxCK4QGIRXCCxCC6QWAQXSCyCCyQWwQUSi+ACiUVwgcQiuEBiEVwgsQguk…	7.0	0.7681315541267395	3.6084370613098145	2.5131702423095703
227	COC(=O)c1ccccc1Nc1nc(Nc2ccc(N3CCOCC3)cc2Cl)ccc1Cl	7.46110851119541	1	0.017857142857142856	<img data-content="rdkit/molecule" src="data:image/png;base64,iVBORw0KGgoAAAANSUhEUgAAAMgAAADICAIAAAAiOjnJAAAABmJLR0QA/wD/AP+gvaeTAAAet0lEQVR4nO2deVhT19bGVxKMDFJRnFC0yKQi4oA4FCpyxYqVooja1qnY+om2iPrZFq32gnWo9jrw2TrVWqviQ69gUQRFUbACyhREQaoiFRUBAWWeMq3vj41pAIWQnEMS3L+nTx9OkrP2At+cs8/ea7+bg4hAoTANV90JUDonVFgUVqDCorACFRaFFaiwKKxAhUVhBSosCitQYVFYgQqLwgpUWBRWoMKisAIVFoUVqLAorECFRWEFKiwKK1BhUViBCovCClRYF…	7.0	0.6381628513336182	3.995589017868042	2.9884705543518066
228	CNC(=O)c1ccccc1Nc1nc(-c2ccc(N3CCOCC3)cc2Cl)ccc1Cl	7.485111669626663	1	0.017857142857142856	<img data-content="rdkit/molecule" src="data:image/png;base64,iVBORw0KGgoAAAANSUhEUgAAAMgAAADICAIAAAAiOjnJAAAABmJLR0QA/wD/AP+gvaeTAAAaOElEQVR4nO2de1xVVdrHf+ccrgKKoEkEiZeZ8AIGKujrZE4iasNn/HhJHdHonUjz4yg6qWjTiG9jeS2PmU42OQ4pWq95GYYw75qYcasUNO8KooQCglw8wOE87x/Ljifkci57AfI+378K9n72WvLde6/1rMtWEREYRmnULV0Apm3CYjFSYLEYKbBYjBRYLEYKLBYjBRaLkQKLxUiBxWKkwGIxUmCxGCmwWIwUWCxGCiwWIwUWi5ECi8VIgcVipMBiMVJgsRgps…	7.0	0.5206761956214905	2.3366942405700684	2.8997416496276855
229	COC(=O)c1ccccc1CN1nc(-c2ccc(N3CCOCC3)cc2C#N)cc1Cl	7.5110072803844155	6	0.10714285714285714	<img data-content="rdkit/molecule" src="data:image/png;base64,iVBORw0KGgoAAAANSUhEUgAAAMgAAADICAIAAAAiOjnJAAAABmJLR0QA/wD/AP+gvaeTAAAbMklEQVR4nO3deVxU5f4H8O8Msg2DyKKAyBIKJi6YW4m4FGJ1FS2vqFcNWwTEiiRLcqVrt0LwFmlq2E3Fl/fSRdAr5TUdUnPBDRRDMCH4ibGDgsk2w8x8f388NBdlm+U8AvV9/9ErhnMenoGPZ55zzvN9jggRgRChibu7A+T3iYJFuKBgES4oWIQLChbhgoJFuKBgES4oWIQLChbhgoJFuKBgES4oWIQLChbhgoJFuKBgES4oWIQLChbhgoJFuKBgES4oWIQLC…	7.0	0.5932312607765198	3.250153064727783	2.6802754402160645
230	CNC(=O)c1ccccc1Nc1cnc(-c2sc(N3CCOCC3)cc2C#N)cc1Cl	8.206582585034084	1	0.017857142857142856	<img data-content="rdkit/molecule" src="data:image/png;base64,iVBORw0KGgoAAAANSUhEUgAAAMgAAADICAIAAAAiOjnJAAAABmJLR0QA/wD/AP+gvaeTAAAa30lEQVR4nO3deXxMV/8H8O9kZjKTPVEJSaiIJW0ELZIidklbpA9KWsRWNCjiQTXkh1ieoKWKKokWsbSPnaqlbUiCPBSDWGKJbFSWyZ6ZTDKTmcz398fRVJXJLPfMRHrer/4h6b3nnvDJufeebXiICAzDNStLV4BpnFiwGCpYsBgqWLAYKliwGCpYsBgqWLAYKliwGCpYsBgqWLAYKliwGCpYsBgqWLAYKliwGCpYsBgqWLAYKliwGCpYsBgqWLAYKliwGCpYs…	7.0	0.6353150606155396	4.542409420013428	3.856266498565674
231	COC(=O)c1ccccc1Nc1nc(N-c2cc(N3CCOCC3)cc2=O)ccc1Cl	9.977983095230238	2	0.03571428571428571	<img data-content="rdkit/molecule" src="data:image/png;base64,iVBORw0KGgoAAAANSUhEUgAAAMgAAADICAIAAAAiOjnJAAAABmJLR0QA/wD/AP+gvaeTAAAccUlEQVR4nO2de1zUxfrHP7vcFnB3QVBBFA2VIiRSTPJCUpKllpcMLTGkVLwk1C8VTnYStU5iVseORqKpeEQ9kql4y9LyUmYWSoiKaHJJFOMOCy6wfPf5/TG4kYos7H5ZF+b94uXru+vM830WPjsz35lnnpEQETgcYyM1tQOctgkXFkcUuLA4osCFxREFLiyOKHBhcUSBC4sjClxYHFHgwuKIAhcWRxS4sDiiwIXFEQUuLI4ocGFxRIELiyMKXFgcUeDC4ogCF…	7.0	0.6326626539230347	4.30823278427124	4.065316200256348
232	CNC(=O)c1ccccc1NC1nc(-c2ccc(N3CCOCC3)cc2C=O)cc1Cl	10.280473153310279	1	0.017857142857142856	<img data-content="rdkit/molecule" src="data:image/png;base64,iVBORw0KGgoAAAANSUhEUgAAAMgAAADICAIAAAAiOjnJAAAABmJLR0QA/wD/AP+gvaeTAAAZrElEQVR4nO2deVyU1frAn5lhGDZFEHMDAQVNzCUhNxRFUBPRezUXNCnNe9HS31imktcMU29QLnGz65Xq6uUmkogbbimp0CR6EyNMxR0XZAfZt1me3x+HJjKE2c7MKM/30x84nfe8z8B3znuW55wRICIQhKERmjoA4tmExCK4QGIRXCCxCC6QWAQXSCyCCyQWwQUSi+ACiUVwgcQiuEBiEVwgsQgukFgEF0gsggskFsEFEovgAolFcIHEIrhAYhFcILEILpBYB…	7.0	0.7615569829940796	4.9540581703186035	3.8529934883117676
233	COC(=O)c1ccccc1NC1nc(-c2ccc(N3CCOCC3)cc2C=O)cc1Cl	10.427457874462576	2	0.03571428571428571	<img data-content="rdkit/molecule" src="data:image/png;base64,iVBORw0KGgoAAAANSUhEUgAAAMgAAADICAIAAAAiOjnJAAAABmJLR0QA/wD/AP+gvaeTAAAZc0lEQVR4nO2de1yUVRqA35lhGAQUQU1TEFDQxFQSEhVFEdREdFfzgiapuaGlO26mkWuGmRuUl9hsXalWl01kxSvgJSUVmkQ3McJUVES8IHeQ+20u7/5xaJY1xLmdmUne59cfNL/zne8d55nznct7zggQEQjC0AhNHQDxdEJiEVwgsQgukFgEF0gsggskFsEFEovgAolFcIHEIrhAYhFcILEILpBYBBdILIILJBbBBRKL4AKJRXCBxCK4QGIRXCCxCC6QWAQXS…	7.0	0.7718672752380371	2.951596736907959	1.9355297088623047
234	COC(=O)c1ccccc1NC1nc(N-c2sc(N3CCOCC3)cc2C=O)cc1Cl	10.586933234398757	1	0.017857142857142856	<img data-content="rdkit/molecule" src="data:image/png;base64,iVBORw0KGgoAAAANSUhEUgAAAMgAAADICAIAAAAiOjnJAAAABmJLR0QA/wD/AP+gvaeTAAAZAklEQVR4nO3deViU1R4H8O8M+y6oiCympIi4pag3QxO9etGrlZlK4pZL5gru+yNqPuaSZXVbCLWLV0txxdRU3EqvipdBQxEBkV0WAwTZYeZ3/3iVMBVmhjmDxe/z9IfAe857Gr6ced/3LCMjIjCma/KGbgD7a+JgMSE4WEwIDhYTgoPFhOBgMSE4WEwIDhYTgoPFhOBgMSE4WEwIDhYTgoPFhOBgMSE4WEwIDhYTgoPFhOBgMSE4WEwIDhYTgoPFhOBgMSE4W…	7.0	0.6233620047569275	2.5254108905792236	2.9978814125061035
235	CNC(=O)c1ccccc1NC1nc(-c2ccc(N3CCOCC3)cc2Cl)occ1Cl	10.669712169463446	1	0.017857142857142856	<img data-content="rdkit/molecule" src="data:image/png;base64,iVBORw0KGgoAAAANSUhEUgAAAMgAAADICAIAAAAiOjnJAAAABmJLR0QA/wD/AP+gvaeTAAAaOklEQVR4nO2de1xUZf7HPzPDAAoogiSRpJabeAEDFWgtNEXSYnNFTRONdiPNdUVd720rrmuJl3IsdbVyjby1a14iwjRFDUxByQQ0L6GCKKGA4AAOMMz398dD04RchplzBPl93y//qOHM9zwPvM85z/N9LkdBRGAYqVE2dwGY1gmLxcgCi8XIAovFyAKLxcgCi8XIAovFyAKLxcgCi8XIAovFyAKLxcgCi8XIAovFyAKLxcgCi8XIAovFyAKLxcgCi8XIAovFy…	7.0	0.7111964821815491	3.2414402961730957	3.97843599319458
236	COC(=O)c1ccccc1NC1nc(-c2ccc(N3CCOCC3)cc2Cl)occ1Cl	10.827693517760222	1	0.017857142857142856	<img data-content="rdkit/molecule" src="data:image/png;base64,iVBORw0KGgoAAAANSUhEUgAAAMgAAADICAIAAAAiOjnJAAAABmJLR0QA/wD/AP+gvaeTAAAaDUlEQVR4nO2de1xUZf7HPzPDcBFQBFHXJK+beIHCC9haZIqkxeaK10SjLdJcV9S8oG2F61ripRwr3azMyOuueYkI0wA1cA2UVETyhgqihAKCAzjgMN/fHw9NE3IZZs4R5Pd9v/yjhjPf8xx4n+c83+d2FEQEhpEaZVMXgGmZsFiMLLBYjCywWIwssFiMLLBYjCywWIwssFiMLLBYjCywWIwssFiMLLBYjCywWIwssFiMLLBYjCywWIwssFiMLLBYjCywWIwss…	7.0	0.6235840320587158	3.603734254837036	4.478009223937988
237	COC(=O)c1ccccc1NC1nc(-c2ccc(N3CCOCC3)cc2C#N)cc1Cl	10.840718106465742	2	0.03571428571428571	<img data-content="rdkit/molecule" src="data:image/png;base64,iVBORw0KGgoAAAANSUhEUgAAAMgAAADICAIAAAAiOjnJAAAABmJLR0QA/wD/AP+gvaeTAAAZv0lEQVR4nO2de1xU1fbA1zAML0FEUEHzAZYPUsMrhiKoFfio8dFNoKsXrmmipaCWXdI0NK2LekkUX6jZhxQTRNEBiyTRRBFSSUXFBwikobxElDczs35/bJrLDwXmtWcI1vcvGM5ZZ83wPefss/faewSICAShbQz0nQDRPiGxCC6QWAQXSCyCCyQWwQUSi+ACiUVwgcQiuEBiEVwgsQgukFgEF0gsggskFsEFEovgAolFcIHEIrhAYhFcILEILpBYBBdILIILJ…	7.0	0.5919488668441772	3.050396203994751	3.4142303466796875
238	CNC(=O)c1ccccc1CN1ncn(-c2cc(N3CCOCC3)cc2=O)occ1Cl	10.854599558670593	1	0.017857142857142856	<img data-content="rdkit/molecule" src="data:image/png;base64,iVBORw0KGgoAAAANSUhEUgAAAMgAAADICAIAAAAiOjnJAAAABmJLR0QA/wD/AP+gvaeTAAAaWklEQVR4nO3de1RU5d4H8O8MM8gduaVAoGCGIZqooQikoWkiXlYdsxtamhi9Sp60BFs5drQOaram4/F4LHWJUCEZGaKdlIuKR8kCUcCwULkGykXEidvA/N4/Nk2cFBhm9iODPp/VH7bW3s/zjPN17z3PbUuICBwnNmlfN4C7N/FgcUzwYHFM8GBxTPBgcUzwYHFM8GBxTPBgcUzwYHFM8GBxTPBgcUzwYHFM8GBxTPBgcUzwYHFM8GBxTPBgcUzwYHFM8GBxT…	7.0	0.5938795208930969	3.06732439994812	3.3017210960388184
239	COC(=O)c1ccccc1NC1nc(N-c2sc(N3CCOCC3)cc2C#N)cc1Cl	10.947466424482553	5	0.08928571428571429	<img data-content="rdkit/molecule" src="data:image/png;base64,iVBORw0KGgoAAAANSUhEUgAAAMgAAADICAIAAAAiOjnJAAAABmJLR0QA/wD/AP+gvaeTAAAZWElEQVR4nO3deVxU5f4H8M/MsDhsAi64kAsuaWUGWagoRlIqomZl6ivQaypJ+iMMSssSSyszE5XUa7mRuYRL4l54r5mmQqi44AoGCEggIIuyDHO+vz+OerkpOMt5Jr183y//Gs6zAB/P8iwHFRGBMaWp/+4OsP9NHCwmBAeLCcHBYkJwsJgQHCwmBAeLCcHBYkJwsJgQHCwmBAeLCcHBYkJwsJgQHCwmBAeLCcHBYkJwsJgQHCwmBAeLCcHBYkJwsJgQHCwmB…	7.0	0.6131902933120728	3.54607892036438	3.7456345558166504
240	COC(=O)c1ccccc1CN1nc(-c2ccc(N3CCOCC3)cc2Cl)occ1Cl	11.007982902137632	1	0.017857142857142856	<img data-content="rdkit/molecule" src="data:image/png;base64,iVBORw0KGgoAAAANSUhEUgAAAMgAAADICAIAAAAiOjnJAAAABmJLR0QA/wD/AP+gvaeTAAAZ0UlEQVR4nO2dZ1hUVxqAv5lhKIJ0scWKIYhGUYoFosmzSkyEgHFtRCzEaNRHFqOJumrIqrsY9dHRJKtG3BVdNYptiWIhkjW4VkRFJQiKoNKki5Rhyrc/jpmMgMOUe3TB733yA8M93zlneO+9p48IEYEghEb8sgtAtE5ILIILJBbBBRKL4AKJRXCBxCK4QGIRXCCxCC6QWAQXSCyCCyQWwQUSi+ACiUVwgcQiuEBiEVwgsQgukFgEF0gsggskFsEFEovgAolFc…	7.0	0.6023451685905457	4.0426411628723145	4.539242267608643
241	COC(=O)c1ccccc1CN1nc(N-c2sc(N3CCOCC3)cc2C#N)cc1Cl	11.067084635941985	2	0.03571428571428571	<img data-content="rdkit/molecule" src="data:image/png;base64,iVBORw0KGgoAAAANSUhEUgAAAMgAAADICAIAAAAiOjnJAAAABmJLR0QA/wD/AP+gvaeTAAAZMElEQVR4nO3deVxU5f4H8M/M4OCwCWjiQoq4pJUZZLmgGEmpiJqVaVfQaypJ+iMNUu+txNLKzBsqLpkrmUukprgW3mumV4WLiguuoICABMLIkizDnO/vj4NebgrODOeZNL7vl3+N51kGP57lWQ4qIgJjSlP/0R1gf04cLCYEB4sJwcFiQnCwmBAcLCYEB4sJwcFiQnCwmBAcLCYEB4sJwcFiQnCwmBAcLCYEB4sJwcFiQnCwmBAcLCYEB4sJwcFiQnCwmBAcL…	7.0	0.5665995478630066	4.200035572052002	5.049812316894531
242	COC(=O)c1ccccc1NC1ncn(-c2sc(N3CCOCC3)cc2C#N)cc1Cl	11.17877921576609	3	0.05357142857142857	<img data-content="rdkit/molecule" src="data:image/png;base64,iVBORw0KGgoAAAANSUhEUgAAAMgAAADICAIAAAAiOjnJAAAABmJLR0QA/wD/AP+gvaeTAAAag0lEQVR4nO3deVxU5f4H8M8wMwz7YokgmYgpiQvm2sVUVChN+6klleKWplIpZmUIbqU/lxtcbpqZ1FUR7abmlj+XDAXMch3J3FFZUlZRlhlmmGGY+f7+OFyuuQyznDOD9Lxf/aF0znMe8MNzznm2ERERGIZvDvauANM8sWAxgmDBYgTBgsUIggWLEQQLFiMIFixGECxYjCBYsBhBsGAxgmDBYgTBgsUIggWLEQQLFiMIFixGECxYjCBYsBhBsGAxgmDBYgTBg…	7.0	0.6833102107048035	3.3402700424194336	2.29580020904541
243	CNC(=O)c1ccccc1Nc1cn(N-c2sc(N3CCOCC3)cc2Cl)occ1Cl	11.198771351993122	1	0.017857142857142856	<img data-content="rdkit/molecule" src="data:image/png;base64,iVBORw0KGgoAAAANSUhEUgAAAMgAAADICAIAAAAiOjnJAAAABmJLR0QA/wD/AP+gvaeTAAAcyElEQVR4nO2deViTx/bHv0lYgpgEEDdQQFS8FbUKWHBrrWI3tbZWrtW6tFW56q1o1V9xrbaiF6kWrdUrrnVDjVutS71a3GilraDiXnFBy6ZsIWHPcn5/vDS1ViEJ70uMzOfx4Qlx5szRfDMz78w5MyIiAoPBN2JrO8B4NmHCYggCExZDEJiwGILAhMUQBCYshiAwYTEEgQmLIQhMWAxBYMJiCAITFkMQmLAYgsCExRAEJiyGIDBhMQSBCYshCExYDEFgwmIIA…	7.0	0.5846726894378662	2.3127503395080566	2.5719876289367676
244	COC(=O)c1ccccc1NC1nc(-c2ccc(N3CCOCC3)cc2C)nccc1Cl	11.362522147152475	1	0.017857142857142856	<img data-content="rdkit/molecule" src="data:image/png;base64,iVBORw0KGgoAAAANSUhEUgAAAMgAAADICAIAAAAiOjnJAAAABmJLR0QA/wD/AP+gvaeTAAAcnklEQVR4nO2de1yU1dbH1zPDDDAIyEUEFVQuJaChokZ4q6DyECoaUJnmNbwcpayTw8kLeQ6dsFLQN03sVJLnIAJpYmGCpeElUMfkqigIKqKiCAPDxWFm1vvH1jmEBTPDs4Gx/f34xzgzez1rZn6svZ+991qbQ0RgMPhG0NMOMB5NmLAYVGDCYlCBCYtBBSYsBhWYsBhUYMJiUIEJi0EFJiwGFZiwGFRgwmJQgQmLQQUmLAYVmLAYVGDCYlCBCYtBBSYsBhWYs…	7.0	0.7006848454475403	3.4873580932617188	0.06260207295417786
245	COC(=O)c1ccccc1NC1nc(N-c2sc(N3COCCC3)cc2C#N)cc1Cl	11.41471085321235	1	0.017857142857142856	<img data-content="rdkit/molecule" src="data:image/png;base64,iVBORw0KGgoAAAANSUhEUgAAAMgAAADICAIAAAAiOjnJAAAABmJLR0QA/wD/AP+gvaeTAAAZRUlEQVR4nO3dfVzNd/8H8Nf3nFNKikIhY7aM3M7Cmm1lQ4bMmNxtl7nNlMuMLjeXWe6Lacs8/HBNxmU2jF2s2ISxMTeTSldaMSVJUmqlu1M6798fH7rM5nTuPmes9/Ov4/T9fL6f9Op7vjfvzyeFiMCYpan+7AGwvyYOFpOCg8Wk4GAxKThYTAoOFpOCg8Wk4GAxKThYTAoOFpOCg8Wk4GAxKThYTAoOFpOCg8Wk4GAxKThYTAoOFpOCg8Wk4GAxKThYTAoOF…	7.0	0.7057361006736755	3.5003273487091064	0.134263277053833
246	COC(=O)c1ccccc1CN1ncn(-c2sc(N3CCOCC3)cc2C#N)cc1Cl	11.491821483343154	1	0.017857142857142856	<img data-content="rdkit/molecule" src="data:image/png;base64,iVBORw0KGgoAAAANSUhEUgAAAMgAAADICAIAAAAiOjnJAAAABmJLR0QA/wD/AP+gvaeTAAAbHklEQVR4nO3deVxUVf8H8O+soDHsuIBbGi6I6aOR1rgj+iAIPKKlFWaaK0IpGG6JPmXxUPqoL3NLsxHNwA0Rt9BcEM0gRQRkERRlFxgW2WZgvr8/Dj/yIRmGmXsYpPN+9eqFeO+5Z/DDXc79nnt5iAgMwzW+vjvAdEwsWAwVLFgMFSxYDBUsWAwVLFgMFSxYDBUsWAwVLFgMFSxYDBUsWAwVLFgMFSxYDBUsWAwVLFgMFSxYDBUsWAwVLFgMFSxYDBUsWAwVL…	7.0	0.730265200138092	3.505357503890991	0.43485504388809204
247	COC(=O)c1ccccc1NC1ncn(c2ccc(N3CCOCC3)cc2C=O)cc1Cl	13.061951020317041	1	0.017857142857142856	<img data-content="rdkit/molecule" src="data:image/png;base64,iVBORw0KGgoAAAANSUhEUgAAAMgAAADICAIAAAAiOjnJAAAABmJLR0QA/wD/AP+gvaeTAAAX3klEQVR4nO3de1xN6f4H8O/urtCuXH6iKyeGKCpKo0KDYirCj4nhCDOjUuQWyf12dHCcM27HYDTMOM3oHEKIKMOM0kVyqdPUhCFd9t7Etu12398fy+zfnkbZe+39tM+Z+b5f/gjrWc9XPns9az3rWSsBIgIhumag7wLIbxMFizBBwSJMULAIExQswgQFizBBwSJMULAIExQswgQFizBBwSJMULAIExQswgQFizBBwSJMULAIExQswgQFizBBwSJMULAIExQsw…	7.0	0.8079125285148621	4.066099166870117	1.682989239692688
248	COC(=O)c1ccccc1NC1nc(Nc2ccc(N3CCOCC3)cc2C#N)cc1Cl	13.58308207719829	8	0.14285714285714285	<img data-content="rdkit/molecule" src="data:image/png;base64,iVBORw0KGgoAAAANSUhEUgAAAMgAAADICAIAAAAiOjnJAAAABmJLR0QA/wD/AP+gvaeTAAAZcUlEQVR4nO2de1hU1drA32EAYbgoInKTTEHxQKLJJQlNNHk8KuHxgpYHPEZezjEF8xLY4xOWl1DTSE9y0ErxgoVHMhDkA7/C1ASMTwUkxQFEYBACUREcbvN+fywbyQvOZS+G8P390UPDXmu/W3+uvdZ611ojQkQgCKHR03UARM+ExCK4QGIRXCCxCC6QWAQXSCyCCyQWwQUSi+ACiUVwgcQiuEBiEVwgsQgukFgEF0gsggskFsEFEovgAolFcIHEIrhAYhFcI…	7.0	0.7762625813484192	3.6865575313568115	0.9497437477111816
249	COC(=O)c1ccccc1NC1ncn(c2ccc(N3CCOCC3)cc2C#N)cc1Cl	13.6671759849349	5	0.08928571428571429	<img data-content="rdkit/molecule" src="data:image/png;base64,iVBORw0KGgoAAAANSUhEUgAAAMgAAADICAIAAAAiOjnJAAAABmJLR0QA/wD/AP+gvaeTAAAX8klEQVR4nO3de1xN6f4H8O+u3S5Fl60LlUpRxq2ISdHJrURyK5fBkCnOlHE5o8aRMRyXcclhTgbjMhmTS8ZlGMetoRkkoQtTEpWiiSK7Qirt9vf3xzIdU2x7r7Uf2/md7/vl5bVHa63nmd1nr/Ws57K2CBGBEE3T0XYFyP9PFCzCBAWLMEHBIkxQsAgTFCzCBAWLMEHBIkxQsAgTFCzCBAWLMEHBIkxQsAgTFCzCBAWLMEHBIkxQsAgTFCzCBAWLMEHBIkxQs…	7.0	0.7074674367904663	3.9341297149658203	1.026384711265564
250	COC(=O)c1ccccc1NC1nc(Nc2ccc(N3CCOCC3)cc2Cl)occ1Cl	13.759208798669505	1	0.017857142857142856	<img data-content="rdkit/molecule" src="data:image/png;base64,iVBORw0KGgoAAAANSUhEUgAAAMgAAADICAIAAAAiOjnJAAAABmJLR0QA/wD/AP+gvaeTAAAeqElEQVR4nO2deVxU1fvHPzMwyCZgCgiCu5lLpo0gCpZ9RUlFRU1cEpcyTTPTrK/1U8MtNVe+KVqZGWkvMwMEtxAUFcSFRU00Y3FFQVzYtwHm+f1xdRpRYZZ7mTt43i9fvrwzd57zDHy899xznvM5EiICg8E3UkMnwGiYMGExBIEJiyEITFgMQWDCYggCExZDEJiwGILAhMUQBCYshiAwYTEEgQmLIQhMWAxBYMJiCAITFkMQmLAYgsCExRAEJiyGIDBhMQSBC…	7.0	0.7494236826896667	3.300513744354248	3.771430492401123
251	COC(=O)c1ccccc1CN1ncn(c2ccc(N3CCOCC3)cc2C#N)cc1Cl	13.882833127689446	1	0.017857142857142856	<img data-content="rdkit/molecule" src="data:image/png;base64,iVBORw0KGgoAAAANSUhEUgAAAMgAAADICAIAAAAiOjnJAAAABmJLR0QA/wD/AP+gvaeTAAAY70lEQVR4nO3deVxUVf8H8O8w7AJCMCxqipDygCKBlgq4PhRuKZqatoiCpoJJrqCiILkQvERUUjMBkdJ6XBPFXiqilo9FuaFsiijKOsOqIuvM9/fHTUKexFnumTF/3/erP8Dm3u95wWfunHvuOQcBIgIhfNPSdAPIq4mCRZigYBEmKFiECQoWYYKCRZigYBEmKFiECQoWYYKCRZigYBEmKFiECQoWYYKCRZigYBEmKFiECQoWYYKCRZigYBEmKFiECQoWYYKCR…	7.0	0.6044013500213623	2.952697992324829	2.73563814163208
252	COC(=O)c1ccccc1Nc1cn(Nc2ccc(N3CCOCC3)cc2Cl)occ1Cl	14.019138678740665	1	0.017857142857142856	<img data-content="rdkit/molecule" src="data:image/png;base64,iVBORw0KGgoAAAANSUhEUgAAAMgAAADICAIAAAAiOjnJAAAABmJLR0QA/wD/AP+gvaeTAAAenklEQVR4nO2deVxUVf/HPwMMsgmYAoLgvqSSaSiiUOojSiTKYq6JW6ZpZvro82g/IzRNzRZ5UrSNlNTMDFnVkBQRxA1cEs3AXRZBZd9mYOb7++PSOKLCMHMvM4Pn/eLly5m593u+gx/vPfec7/kcERGBweAbA20nwGiZMGExBIEJiyEITFgMQWDCYggCExZDEJiwGILAhMUQBCYshiAwYTEEgQmLIQhMWAxBYMJiCAITFkMQmLAYgsCExRAEJiyGIDBhMQSBC…	7.0	0.6044013500213623	2.952697992324829	2.73563814163208
253	COC(=O)c1ccccc1NC1ncn(-c2cc(N3CCOCC3)cc2=O)occ1Cl	14.51065079410589	2	0.03571428571428571	<img data-content="rdkit/molecule" src="data:image/png;base64,iVBORw0KGgoAAAANSUhEUgAAAMgAAADICAIAAAAiOjnJAAAABmJLR0QA/wD/AP+gvaeTAAAaa0lEQVR4nO3de1yN2f4H8O/e7Z3u6WJQKuUSKXeZlEEIifEag2EmZnKEOYrfYMK8xmYYUwxnO2bGmImX5BhiXCpmhkIyaRxddDEu3Yuii9TWbe/29/fHavZ0pNqXZ2mn9X7NH8zredZauz6eZ+31rLUeHiICw3CN39ENYF5PLFgMFSxYDBUsWAwVLFgMFSxYDBUsWAwVLFgMFSxYDBUsWAwVLFgMFSxYDBUsWAwVLFgMFSxYDBUsWAwVLFgMFSxYDBUsWAwVL…	7.0	0.587117612361908	2.8563308715820312	3.351047992706299
254	OCC(Cc1cccc2cnccc12)Nc1scc(Cl)c1-c1ncn[nH]1	5.507754225489595	2	0.2857142857142857	<img data-content="rdkit/molecule" src="data:image/png;base64,iVBORw0KGgoAAAANSUhEUgAAAMgAAADICAIAAAAiOjnJAAAABmJLR0QA/wD/AP+gvaeTAAAeA0lEQVR4nO2deVRT1/bH981oRBCxCIhWRdDH4EgdirOithZbtWJLlWe1xfEHtlZErYptl4I+K6jPKlK1WrVPnrNoVUCrWGtVRg1jQAaVQSZBBBKS/fvj0JgipWS4GXzns1iskNzsuwNfzt13n332YRARKBRdwzG0A5RXEyosCitQYVFYgQqLwgpUWBRWoMKisAIVFoUVqLAorECFRWEFKiwKK1BhUViBCovCClRYFFagwqKwAhUWhRWosCisQIVFYQUqLAorU…	7.0	0.7681315541267395	3.6084370613098145	2.5131702423095703
255	OCC(Cc1cccc2cnccc12)Nc1scc(Cl)c1-c1cnc[nH]1	6.085717937134942	1	0.14285714285714285	<img data-content="rdkit/molecule" src="data:image/png;base64,iVBORw0KGgoAAAANSUhEUgAAAMgAAADICAIAAAAiOjnJAAAABmJLR0QA/wD/AP+gvaeTAAAecUlEQVR4nO2deVhTZ/bHTxL2TVAUQUSEgGxuxaqIG4I6Kh3RgrUoarXiUnHU6qBWxWlnKtZqrW11qDrqT6yKtVqsVgf3WldA2dGEHWVfypIAWc7vj5emCEghuTcJzvt5fHwCuffcA3zz3vOe9z3nchARKBSm4WraAcrrCRUWhRWosCisQIVFYQUqLAorUGFRWIEKi8IKVFgUVqDCorACFRaFFaiwKKxAhUVhBSosCitQYVFYgQqLwgpUWBRWoMKisAIVFoUVq…	7.0	0.6381628513336182	3.995589017868042	2.9884705543518066
256	OCC(C1ccccc2cnccc12)Nc1scc(Cl)c1-c1ncn[nH]1	17.592356752881138	2	0.2857142857142857	<img data-content="rdkit/molecule" src="data:image/png;base64,iVBORw0KGgoAAAANSUhEUgAAAMgAAADICAIAAAAiOjnJAAAABmJLR0QA/wD/AP+gvaeTAAAgAElEQVR4nO2deVxUVf/HP7Ow7+BKpTKCC67kkopSIkIaj6SPaGq4PTU+9hj9ntRn8ql+9IjpqD+N0rQpTdDUxEobI+WBtITcQhBEXFgyd2RfBnCAOb8/zjgim8ww9160837xx7137pzv93I/8z3nnnvO94gIIWAwzI1YaAcYTyZMWAxOYMJicAITFoMTmLAYnMCExeAEJiwGJzBhMTiBCYvBCUxYDE5gwmJwAhMWgxOYsBicwITF4AQmLAYnMGExOIEJi8EJT…	7.0	0.5206761956214905	2.3366942405700684	2.8997416496276855
257	OCC(Cc1cccc2oncc1C2)Nc1scc(Cl)c1-c1ncn[nH]1	18.709140282720792	1	0.14285714285714285	<img data-content="rdkit/molecule" src="data:image/png;base64,iVBORw0KGgoAAAANSUhEUgAAAMgAAADICAIAAAAiOjnJAAAABmJLR0QA/wD/AP+gvaeTAAAgAElEQVR4nO2deVxU1fvHPzPDsCOgAgLumAtQKpQbVIaaUmiaayIVfhPTvpJmlEt9cflFaGoTmuWSZoprmqJfU8ktUhRBDRVRgVSGVTbZhgFmnt8fB0dEQZi5dwb83veLFy/P5c55zoyfOfec5zznOSIigoAA14gN3QCBZxNBWAK8IAhLgBcEYQnwgiAsAV4QhCXAC4KwBHhBEJYALwjCEuAFQVgCvCAIS4AXBGEJ8IIgLAFeEIQlwAuCsAR4QRCWAC8IwhLgB…	7.0	0.5932312607765198	3.250153064727783	2.6802754402160645
258	OCC(Cl1cccc2cncc1C2)Nc1scc(Cl)c1-c1cnc[nH]1	19.314378526399643	1	0.14285714285714285	<img data-content="rdkit/molecule" src="data:image/png;base64,iVBORw0KGgoAAAANSUhEUgAAAMgAAADICAIAAAAiOjnJAAAABmJLR0QA/wD/AP+gvaeTAAAfjklEQVR4nO2deVxTV9rHnyQEwg4KiEtdoSKKg6J1wQJj0UJFHQeZ1mkBl0rbqaVFrbS+bakOtrRaS3VaSl0qLmPdd0XQuqCgyOICKiqggLIEJAkSEsnN8/5xMGYQ2XJvEvV8P/nj5ube5zmQX84595znPIeHiEChsA3f0AWgPJ9QYVE4gQqLwglUWBROoMKicAIVFoUTqLAonECFReEEKiwKJ1BhUTiBCovCCVRYFE6gwqJwAhUWhROosCicQIVF4QQqLAonU…	7.0	0.6353150606155396	4.542409420013428	3.856266498565674
259	OCC(CN1c(=O)ccc2cc(C(F)(F)F)ccc21)Nc1csc(SC)c1-c1ncc[nH]1	17.701051243499776	1	1.0	<img data-content="rdkit/molecule" src="data:image/png;base64,iVBORw0KGgoAAAANSUhEUgAAAMgAAADICAIAAAAiOjnJAAAABmJLR0QA/wD/AP+gvaeTAAAgAElEQVR4nO2deVyU1f7HvzMDg8CwCVfAFUEwt66ElKLlmibitatZUVL+LMnUNK8aai4pLghmVFISaLmUipmmZbnrdcscURYBFwQFQWCAgVmZ7fv74+DERcRZnjMonffLP2B4nu/5zszH55znPJ/zPTxEBAaDa/gtnQCjdcKExaACExaDCkxYDCowYTGowITFoAITFoMKTFgMKjBhMajAhMWgAhMWgwpMWAwqMGExqMCExaACExaDCkxYDCowYTGowITFoAITF…	7.0	0.7681315541267395	3.6084370613098145	2.5131702423095703
260	COc1cc(NC(=O)c2cccc(-n3c(C)cc(Nc4ccccc4F)c3C)ccc2)cc(OC)c1OCO	17.14955303170126	1	1.0	<img data-content="rdkit/molecule" src="data:image/png;base64,iVBORw0KGgoAAAANSUhEUgAAAMgAAADICAIAAAAiOjnJAAAABmJLR0QA/wD/AP+gvaeTAAAYWklEQVR4nO3de1xU1fo/8GeYYbgoV0fxJOARnFQS46LnIGNBinLxnnKKFEHyBhh5dNQEBUwoUktNO0py8lKWaalopB7ynslRNBDx8iJBVEQtEBm5DMzM8/1jGYefCswMLGf097xf/dELZu21ZvjM2muvtfZWgIhASEczMXQDyPOJgkW4oGARLihYhAsKFuGCgkW4oGARLihYhAsKFuGCgkW4oGARLihYhAsKFuGCgkW4oGARLihYhAsKFuGCgkW4oGARLihYh…	7.0	0.7681315541267395	3.6084370613098145	2.5131702423095703
261	CC(=O)N1CCC[C@@H](C(=O)Nc2cc(-c3ccnc(Oc4ccccc4)c3)co2)C1	6.146852816294222	1	1.0	<img data-content="rdkit/molecule" src="data:image/png;base64,iVBORw0KGgoAAAANSUhEUgAAAMgAAADICAIAAAAiOjnJAAAABmJLR0QA/wD/AP+gvaeTAAAXmUlEQVR4nO3deVRU1x0H8N8MzLDLIiiIAiqECrhiNQZN1GBSgzYJyURbweU0UjVucQk2QohLImrToMQkpI27tiKSintEjRDU4IowCgzIogIREBwZtoH59Y9rp1ZhmO06qL/Pycnh4Lv3XeA779333r33CRARCDE2oakbQJ5NFCzCBQWLcEHBIlxQsAgXFCzCBQWLcEHBIlxQsAgXFCzCBQWLcEHBIlxQsAgXFCzCBQWLcEHBIlxQsAgXFCzCBQWLcEHBIlxQs…	7.0	0.7681315541267395	3.6084370613098145	2.5131702423095703
262	OCC(Cn1c(=O)c(O)nccc1=O)c1scc(Br)c1-c1ncn[nH]1	11.144998516776907	1	0.14285714285714285	<img data-content="rdkit/molecule" src="data:image/png;base64,iVBORw0KGgoAAAANSUhEUgAAAMgAAADICAIAAAAiOjnJAAAABmJLR0QA/wD/AP+gvaeTAAAgAElEQVR4nO2deViTV9r/7yQEwiogoASryKJUBFzAXeuCG8W+r1Y6toq11TLWJbUzVkRfwdafM1TakbY6FrcpLl2wLqWo1Ug7CowdDVoxIAhYVDYBZROy5/79cUJEVGTJk+exns/l5cWznXPnyTdnv+/DQ0SgUEwNn20DKH9MqLAojECFRWEEKiwKI1BhURiBCovCCFRYFEagwqIwAhUWhRGosCiMQIVFYQQqLAojUGFRGIEKi8IIVFgURqDCojACFRaFEaiwK…	7.0	0.7681315541267395	3.6084370613098145	2.5131702423095703
263	O=C(Cn1c(=O)c(N)nccc1=O)c1scc(Br)c1-c1ncn[nH]1	18.69711670452812	1	0.14285714285714285	<img data-content="rdkit/molecule" src="data:image/png;base64,iVBORw0KGgoAAAANSUhEUgAAAMgAAADICAIAAAAiOjnJAAAABmJLR0QA/wD/AP+gvaeTAAAgAElEQVR4nO2deVgUR/rHvzMM9yGDAnIIIqIC3uIREbyIqxFNYkTjRtasv4SYqJhoErwSr2hg1Swe62p0Y9wcKsZjMTGJeEQlHhFBFARBELk8ALkPgZn390fhOKLc09NjrM/j40P39FS9MJ+pqq6ufltCROBwNI1U7AA4f064WBxB4GJxBIGLxREELhZHELhYHEHgYnEEgYvFEQQuFkcQuFgcQeBicQSBi8URBC4WRxC4WBxB4GJxBIGLxREELhZHELhYHEHgY…	7.0	0.6381628513336182	3.995589017868042	2.9884705543518066
264	O=C(Cn1c(=O)c(C)nccc1=O)C1scc(Br)C1-c1ncn[nH]1	19.152607255638337	1	0.14285714285714285	<img data-content="rdkit/molecule" src="data:image/png;base64,iVBORw0KGgoAAAANSUhEUgAAAMgAAADICAIAAAAiOjnJAAAABmJLR0QA/wD/AP+gvaeTAAAgAElEQVR4nO2deViUVd/Hv8MyLCIIgooLIIsLoKJokailoiTia5Zo+UZdZeFTitXzaGguqG1TVk5luffG41JS+qTVQwpkiLuAK6isqeyLgOzDML/3j3scEFEGmHPPlOdzeXFxz9xzzg/4eM65z32f35EQETgcXWOk7wA4f0+4WBwmcLE4TOBicZjAxeIwgYvFYQIXi8MELhaHCVwsDhO4WBwmcLE4TOBicZjAxeIwgYvFYQIXi8MELhaHCVwsDhO4WBwmcLE4T…	7.0	0.5206761956214905	2.3366942405700684	2.8997416496276855
265	OCC(Cn1c(=O)c(N)ncc1F)=NC1scc(Br)C1-c1ncn[nH]1	19.512907389509504	1	0.14285714285714285	<img data-content="rdkit/molecule" src="data:image/png;base64,iVBORw0KGgoAAAANSUhEUgAAAMgAAADICAIAAAAiOjnJAAAABmJLR0QA/wD/AP+gvaeTAAAeKklEQVR4nO2deXxM9/7/XzOZyb4RJjtBLbHEEiGLrdYgoQvXXtwfylcvKS6XlNiv3HLtS24VsRTpVYqWIi0VEktILQlFCNkmQTIkmWRmMu/fHycdBJHMnDMzuf08Hx55zJzlfd7z8Dqfcz7vz/vz/oiICAwG34hN7QDjfxMmLIYgMGExBIEJiyEITFgMQWDCYggCExZDEJiwGILAhMUQBCYshiAwYTEEgQmLIQhMWAxBYMJiCAITFkMQmLAYgsCExRAEJiyGI…	7.0	0.5932312607765198	3.250153064727783	2.6802754402160645
266	O/C(Cn1c(=O)c(C)nccc1=O)c1scc(Br)c1-c1ncn[nH]1	19.580326826023764	1	0.14285714285714285	<img data-content="rdkit/molecule" src="data:image/png;base64,iVBORw0KGgoAAAANSUhEUgAAAMgAAADICAIAAAAiOjnJAAAABmJLR0QA/wD/AP+gvaeTAAAgAElEQVR4nO2deVyUVfv/P8MyLCIIgooLIIgLoKJooqiloiTi1zSx8if1/aZhZdLTk4bmgtk2ZSU9aYpLiakpLk8uZYlUhruA66CxGcYmIIgwLDPDXL8/zjSMuDAMc89Med4vX7y8h3vucw28Oefc5z7nOiIiAodjaCxMHQDnnwkXiyMIXCyOIHCxOILAxeIIAheLIwhcLI4gcLE4gsDF4ggCF4sjCFwsjiBwsTiCwMXiCAIXiyMIXCyOIHCxOILAxeIIAheLI…	7.0	0.6353150606155396	4.542409420013428	3.856266498565674
267	OCC(Cn1c(=O)sc(N)ccc1)=Nc1scc(Br)c1-c1ncn[nH]1	20.28616247341889	2	0.2857142857142857	<img data-content="rdkit/molecule" src="data:image/png;base64,iVBORw0KGgoAAAANSUhEUgAAAMgAAADICAIAAAAiOjnJAAAABmJLR0QA/wD/AP+gvaeTAAAfl0lEQVR4nO2deVxUZfv/P7MAwyK7G2IuuOOae4paGWrxoKa44NKq+ZhgmYo+j4q+KL8+qYmK5V6EuxmEWiY/cq/MCRVFVFBQWQSEQWAGZmDO9fvj0IimCMM5Z9Du98s/zpzluq+Dn7mve865r+uWEREYDKGRW9oBxvMJExZDFJiwGKLAhMUQBSYshigwYTFEgQmLIQpMWAxRYMJiiAITFkMUmLAYosCExRAFJiyGKDBhMUSBCYshCkxYDFFgwmKIAhMWQxSYs…	7.0	0.6326626539230347	4.30823278427124	4.065316200256348
268	OCC(Nc1cc(-c2cc(C(=O)ccccc2)oc1cc1)C)CCCOCC1	18.527578189447777	1	0.3333333333333333	<img data-content="rdkit/molecule" src="data:image/png;base64,iVBORw0KGgoAAAANSUhEUgAAAMgAAADICAIAAAAiOjnJAAAABmJLR0QA/wD/AP+gvaeTAAAesUlEQVR4nO2de1xUVdfH15kZ7ncJFEVU1BC8JFJokIEwhBdMS9HHkje1R9LnER7NC/Y8KWheKLMwu4ilRnYxtJSL5gUBRZQSDE0xUVDUBFFAYQYZmJn1/rFxnFCYYWbOnAPs78c/5mzPnLOY+c3e+6y99loMIgKFYmgEXBtA6ZxQYVFYgQqLwgpUWBRWoMKisAIVFoUVqLAorECFRWEFKiwKK1BhUViBCovCClRYFFagwqKwAhUWhRWosCisQIVFYQUqLAorU…	7.0	0.7681315541267395	3.6084370613098145	2.5131702423095703
269	OCC(Nc1cc(-c2cc(NC(=O)CCOCl)on2)c1O)C1CCOCC1	18.68931598810294	1	0.3333333333333333	<img data-content="rdkit/molecule" src="data:image/png;base64,iVBORw0KGgoAAAANSUhEUgAAAMgAAADICAIAAAAiOjnJAAAABmJLR0QA/wD/AP+gvaeTAAATkUlEQVR4nO3deVyU1f4H8M8sDKLIJiiomBGZIeZ1R3GXumW+KheMvNq9RndcropaQt3sal7JqQxxuSXesMZcydJMxSVtwbxagingNogLCq6AQsIMM/P9/XFofqYsMyMnxL7vl3+McJ5zzjPzmfOc5zzPowoiAmN1TVnfHWD3Jw4Wk4KDxaTgYDEpOFhMCg4Wk4KDxaTgYDEpOFhMCg4Wk4KDxaTgYDEpOFhMCg4Wk4KDxaTgYDEpOFhMCg4Wk4KDxaTgYDEpO…	7.0	0.6381628513336182	3.995589017868042	2.9884705543518066
270	OCC(Nc1cc(-c2cc(NC(O)ccccc2)oc1cc1)F)CCCOCC1	19.633242314089564	1	0.3333333333333333	<img data-content="rdkit/molecule" src="data:image/png;base64,iVBORw0KGgoAAAANSUhEUgAAAMgAAADICAIAAAAiOjnJAAAABmJLR0QA/wD/AP+gvaeTAAAf2klEQVR4nO2deUCU1frHv7Owg4qAirghkgqaW6mFXjK9XjXcxX26Wl00ysm8KXRTsdTS/KWUWppaoZlXTVQyCnGhIAQ0lAQ1F0QkUBgWZRkGmHl+fxwcvS4wMO87M+j5/OW8nvecZ+DLWZ/nORIiAocjNFJzG8B5POHC4ogCFxZHFLiwOKLAhcURBS4sjihwYXFEgQuLIwpcWBxR4MLiiAIXFkcUuLA4osCFxREFLiyOKHBhcUSBC4sjClxYHFHgwuKIAhcWR…	7.0	0.5206761956214905	2.3366942405700684	2.8997416496276855
271	COc1ccc(Oc2ncc(Cl)c(Nc3ccccc3C(N)=O)n2)cc1	4.75341735152952	1	1.0	<img data-content="rdkit/molecule" src="data:image/png;base64,iVBORw0KGgoAAAANSUhEUgAAAMgAAADICAIAAAAiOjnJAAAABmJLR0QA/wD/AP+gvaeTAAAXWElEQVR4nO3deXiNVx4H8N+9WSVBbsQesQ6y0xRjhEhRo6plEMKktoRoSEIqjNZWSjqo2CqMJYnykFgqjBFbVRhtmtCpLJOoLDQrQRYhd/vNHydze0Ukd3nPvWn9Pk8fjyb3nPfc+Oa85z3nvO8VISIQIjSxsRtAfp8oWIQLChbhgoJFuKBgES4oWIQLChbhgoJFuKBgES4oWIQLChbhgoJFuKBgES4oWIQLChbhgoJFuKBgES4oWIQLChbhgoJFuKBgES4oW…	7.0	0.7681315541267395	3.6084370613098145	2.5131702423095703
272	O=C(Cn1c(=O)ccc2cnccc12)Nc1scc(Br)c1-c1ncn[nH]1	5.248041053668743	2	0.4	<img data-content="rdkit/molecule" src="data:image/png;base64,iVBORw0KGgoAAAANSUhEUgAAAMgAAADICAIAAAAiOjnJAAAABmJLR0QA/wD/AP+gvaeTAAAgAElEQVR4nO2deXxM1/vHPzOZyZ5IiK0IQiqksYVIYg2ppb7WCqr2VtravrT6i9J+9av1FVVaVUtsUVGpvdUiKKUS60iooERs2cSSdbLILM/vjzOmaWSZ5d5J1Hm/vLzcO3ee88z4zLnnnvM8z5EQETgcoZFWtwOcfyZcWBxR4MLiiAIXFkcUuLA4osCFxREFLiyOKHBhcUSBC4sjClxYHFHgwuKIAhcWRxS4sDiiwIXFEQUuLI4ocGFxRIELiyMKXFgcUeDC4…	7.0	0.7681315541267395	3.6084370613098145	2.5131702423095703
273	O=C(Cn1c(=O)scc2occcc12)NC1s/c(Br)c1-c1ncn[nH]1	14.440431004663813	1	0.2	<img data-content="rdkit/molecule" src="data:image/png;base64,iVBORw0KGgoAAAANSUhEUgAAAMgAAADICAIAAAAiOjnJAAAABmJLR0QA/wD/AP+gvaeTAAAeGklEQVR4nO2de1xUVdfHfwMzCAKaiviAQqmAiqAGookXTBEysExFSRstS5/MMnq9Zk9iF4usDMvH1DSjxPsVqqfU8oKXFFBBRLwgIIKKA4iM3Oay3j/OQIQGczl7Rmx/P/xxZjhn7wXzm7322XutdSREBA5HbKwsbQDn4YQLi8MELiwOE7iwOEzgwuIwgQuLwwQuLA4TuLA4TODC4jCBC4vDBC4sDhO4sDhM4MLiMIELi8MELiwOE7iwOEzgwuIwgQuLwwQuL…	7.0	0.6381628513336182	3.995589017868042	2.9884705543518066
274	OCC(Cn1c(=O)ccc2cnccc12)Nc1scc(Br)c1-c1ncn[nH]1	17.616993086836548	2	0.4	<img data-content="rdkit/molecule" src="data:image/png;base64,iVBORw0KGgoAAAANSUhEUgAAAMgAAADICAIAAAAiOjnJAAAABmJLR0QA/wD/AP+gvaeTAAAgAElEQVR4nO2deVxU1fvHPzPDALJDIBIoiKKRSyCmSS6oWGqUG1hW7jX+qq9ZlmFfLS03/Gpp5lfDNG2xEHMJTS3kq4KayQBuKC6oICAqsss2y/P749BIiDjLvTNq5/3iD+6dO895YD5z73POec5zJEQEDkdopJZ2gPNwwoXFEQUuLI4ocGFxRIELiyMKXFgcUeDC4ogCFxZHFLiwOKLAhcURBS4sjihwYXFEgQuLIwpcWBxR4MLiiAIXFkcUuLA4osCFxREFL…	7.0	0.5206761956214905	2.3366942405700684	2.8997416496276855
275	COc1cc(NC(=O)c2cccc(-n3cc(NC(=O)Nc4cccc(C)c4)cn3)c2)cc(OC)c1OCl	5.968076536688694	2	0.047619047619047616	<img data-content="rdkit/molecule" src="data:image/png;base64,iVBORw0KGgoAAAANSUhEUgAAAMgAAADICAIAAAAiOjnJAAAABmJLR0QA/wD/AP+gvaeTAAAaeUlEQVR4nO3deVhVZR4H8O+9wL3sm7IopKWQAirm+GiFBimiplSmluaglYYbQg4WleNSoqIyskiLa8LIo6KTgqg52qCJ2owiIlIuBCGKLAWCgGz3/uaPl4hU4C68cKX38/T0qPee9/wufj3n3HPeRUJEEIT2Ju3sAoSuSQRL4EIES+BCBEvgQgRL4EIES+BCBEvgQgRL4EIES+BCBEvgQgRL4EIES+BCBEvgQgRL4EIES+BCBEvgQgRL4EIES+BCBEvgQgRL4…	7.0	0.7681315541267395	3.6084370613098145	2.5131702423095703
276	COc1cc(NC(=O)c2cccc(-n3cc(NC(=O)Nc4cccc(C)c4)cn3)c2)cc(OC)c1	6.093892643949048	20	0.47619047619047616	<img data-content="rdkit/molecule" src="data:image/png;base64,iVBORw0KGgoAAAANSUhEUgAAAMgAAADICAIAAAAiOjnJAAAABmJLR0QA/wD/AP+gvaeTAAAZYElEQVR4nO3deXxM5/4H8M+Zmez7CJUgtsaSkiD0hihqKYrGWkptRVSvWoufkKbc+yO0dtUfoY3ElkgvEn21EbGlL62dIJUFVeLaMmSdyWSS7++P46a5KsksjpnE9/3yRyTnOec78XHW5zyPQERg7EWTmbsAVjtxsJgkOFhMEhwsJgkOFpMEB4tJgoPFJMHBYpLgYDFJcLCYJDhYTBIcLCYJDhaTBAeLSYKDxSTBwWKS4GAxSXCwmCQ4WEwSHCwmCQ4WkwQHi…	7.0	0.6381628513336182	3.995589017868042	2.9884705543518066
277	COc1cc(NC(=O)c2cccc(-n3cc(NC(=O)Nc4cccc(C)c4)cn3)c2)cc(OC)c1Cl	6.517858679032553	1	0.023809523809523808	<img data-content="rdkit/molecule" src="data:image/png;base64,iVBORw0KGgoAAAANSUhEUgAAAMgAAADICAIAAAAiOjnJAAAABmJLR0QA/wD/AP+gvaeTAAAag0lEQVR4nO3deVxU5RoH8GeYgQHZFQVBEFzGsCyRrMhyj9ArphFe00ul6JhpiJpO2a3cpboltoigxqYWiJbgjqRpKqUoFVKBoKhIgCirM8Mw89w/XprrNYVZeJmBnu+nPwjmnPMM/jjnzHveRYCIQEhbszB1AaRzomARLihYhAsKFuGCgkW4oGARLihYhAsKFuGCgkW4oGARLihYhAsKFuGCgkW4oGARLihYhAsKFuGCgkW4oGARLihYhAsKFuGCgkW4oGARL…	7.0	0.5206761956214905	2.3366942405700684	2.8997416496276855
278	COc1cc(NC(=O)c2cccc(-n3cc(NC(=O)Nc4ccc(C)cc4)cn3)c2)cc(OC)c1	7.300117032533125	1	0.023809523809523808	<img data-content="rdkit/molecule" src="data:image/png;base64,iVBORw0KGgoAAAANSUhEUgAAAMgAAADICAIAAAAiOjnJAAAABmJLR0QA/wD/AP+gvaeTAAAYFklEQVR4nO3deVhTV/oH8DckkIWwKSJQqgICgorU9aePCjpY10pbRds6rmjqo1RxobRVBC1UtGpdSi24tIpMpzijHXXUeah760IRERVEFBdAFBUCkSQIyfv749qUWoUk5hCB9/OHj0DOvW/w6703555zLg8RgRBTszB3AaRlomARJihYhAkKFmGCgkWYoGARJihYhAkKFmGCgkWYoGARJihYhAkKFmGCgkWYoGARJihYhAkKFmGCgkWYoGARJihYhAkKFmGCg…	7.0	0.5932312607765198	3.250153064727783	2.6802754402160645
279	COc1cc(NC(=O)c2cccc(-n3cc(NC(=O)Nc4cccc(C)c4)cc3)c2)cc(OC)c1	9.319736605092942	5	0.11904761904761904	<img data-content="rdkit/molecule" src="data:image/png;base64,iVBORw0KGgoAAAANSUhEUgAAAMgAAADICAIAAAAiOjnJAAAABmJLR0QA/wD/AP+gvaeTAAAZc0lEQVR4nO3dd1xUV9oH8OcyQ+8DGEHFioUoKGiCYuzGEFSssQJW0KyxRomoQd1dQTcW1JhVLAg2kKwKuhYEC35M7AVlpdiDa2OkMwwDz/vHcQmvCkzxOAM+30/+ULzn3mf0l3vP3HvuOQIiAiHvm562CyD1EwWLcEHBIlxQsAgXFCzCBQWLcEHBIlxQsAgXFCzCBQWLcEHBIlxQsAgXFCzCBQWLcEHBIlxQsAgXFCzCBQWLcEHBIlxQsAgXFCzCBQWLcEHBI…	7.0	0.6353150606155396	4.542409420013428	3.856266498565674
280	COc1cc(NC(=O)c2cccc(-n3cc(NC(=O)Nc4cccc(C)c4)cc3)c2)cc(OC)c1Cl	9.671998514421425	2	0.047619047619047616	<img data-content="rdkit/molecule" src="data:image/png;base64,iVBORw0KGgoAAAANSUhEUgAAAMgAAADICAIAAAAiOjnJAAAABmJLR0QA/wD/AP+gvaeTAAAaeklEQVR4nO3dd1xT9/oH8CcECEgIoKgIgrhQrAu59tafe1TRK1aLeK1KW0HjLKJWsbZOHLTeFuwQQS3DCaJVcSPVOrEVpZaigiAOpIAo0ySMPL8/vprrdUAGXwL0eb/6B0K+5zyhH845Oec7BIgIhNQ2A30XQBonChbhgoJFuKBgES4oWIQLChbhgoJFuKBgES4oWIQLChbhgoJFuKBgES4oWIQLChbhgoJFuKBgES4oWIQLChbhgoJFuKBgES4oWIQLChbhg…	7.0	0.6326626539230347	4.30823278427124	4.065316200256348
281	COc1cc(NC(=O)c2cccc(-n3cc(NC(=O)N4ccccc(C)c4)cn3)c2)cc(OC)c1	16.018481466985083	1	0.023809523809523808	<img data-content="rdkit/molecule" src="data:image/png;base64,iVBORw0KGgoAAAANSUhEUgAAAMgAAADICAIAAAAiOjnJAAAABmJLR0QA/wD/AP+gvaeTAAAaYklEQVR4nO3de1xU1doH8N8wA8NVEZFLKKB2vJWgIGEiComi5kFLOUmGdV4VU5MsSzxWUmSvWBZ0vGVlCnryhKYCiiYo0KBHTIOEQFMSUhOBuCO3YZ73j0UcXxMYZmYzl9b3r/nA3mse4Mfee9Zea20REYHjNM1I2wVwhokHixMEDxYnCB4sThA8WJwgeLA4QfBgcYLgweIEwYPFCYIHixMEDxYnCB4sThA8WJwgeLA4QfBgcYLgweIEwYPFCYIHixMEDxYnC…	7.0	0.7615569829940796	4.9540581703186035	3.8529934883117676
282	COc1cc(NC(=O)c2cccc(-n3cc(NC(=O)N3ccccc(C)c3)cn3)c2)cc(OC)c1	16.87595256126857	1	0.023809523809523808	<img data-content="rdkit/molecule" src="data:image/png;base64,iVBORw0KGgoAAAANSUhEUgAAAMgAAADICAIAAAAiOjnJAAAABmJLR0QA/wD/AP+gvaeTAAAf3klEQVR4nO2deVxUVf/HPzPDLoIgKCYh4JL7RrlrkrtirpgZLqWSqY9rSvlLEXOBzNRyw3p6NM0StRT3wQdFUV8pYiYuaSAqIJtssg4z8/39cWiaBxgYZu5loM77LxjunPud4XPPOfe7XQkRgcMRGqmpDeD8PeHC4ogCFxZHFLiwOKLAhcURBS4sjihwYXFEgQuLIwpcWBxR4MLiiAIXFkcUuLA4osCFxREFLiyOKHBhcUSBC4sjClxYHFHgwuKIAhcWRxS4s…	7.0	0.7718672752380371	2.951596736907959	1.9355297088623047
283	COc1cc(NC(=O)c2cccc(-n3cc(NC(=O)Nc3cccc(C)c3)nc3)c2)cc(OC)c1	19.302981939061596	1	0.023809523809523808	<img data-content="rdkit/molecule" src="data:image/png;base64,iVBORw0KGgoAAAANSUhEUgAAAMgAAADICAIAAAAiOjnJAAAABmJLR0QA/wD/AP+gvaeTAAAe10lEQVR4nO2de1yMad/Af/c0nQ+SCBVpK4q0TmsVG209PjaWpRx2lXNrQ3gc5vGu55PleXfHs2vl/JaPx8ZaJLvELqrHISRLhEI6HySllA6TaWZ+7x/XuDcdZ6a5ZyrX9w+f1D3X/Zv6znVfx9/FICJQKOqGp+0AKF0TKhaFE6hYFE6gYlE4gYpF4QQqFoUTqFgUTqBiUTiBikXhBCoWhROoWBROoGJROIGKReEEKhaFE6hYFE6gYlE4gYpF4QQqFoUTqFgUT…	7.0	0.6233620047569275	2.5254108905792236	2.9978814125061035
284	COc1cc(NC(=O)c2cccc(-n3cc(NC(=O)Nc3cccc(C)c3)cn3)c2)cc(OC)c1Cl	19.43956897032886	1	0.023809523809523808	<img data-content="rdkit/molecule" src="data:image/png;base64,iVBORw0KGgoAAAANSUhEUgAAAMgAAADICAIAAAAiOjnJAAAABmJLR0QA/wD/AP+gvaeTAAAfW0lEQVR4nO2deVyTV9bHT0jCErbghiKyaVW0Coi44FK1aMWijlRGxKKOKOpbBzrTKiofJ864DNaqSB3XFsWlo1g3YASlKoqKIiIiqAhFZVE2ZZElCUnO+8elKSpLtocA3u/HP9LkPvc5Kb/c595zzzmXhYhAoWgaHW0bQOmcUGFRGIEKi8IIVFgURqDCojACFRaFEaiwKIxAhUVhBCosCiNQYVEYgQqLwghUWBRGoMKiMAIVFoURqLAojECFRWEEKiwKI1BhU…	7.0	0.7111964821815491	3.2414402961730957	3.97843599319458
285	COc1cc(NC(=O)c2cccc(-n3cc(NC(=O)Nc3cccc(C)c3)cn3)c2)cc(OC)c1	19.48512038843198	6	0.14285714285714285	<img data-content="rdkit/molecule" src="data:image/png;base64,iVBORw0KGgoAAAANSUhEUgAAAMgAAADICAIAAAAiOjnJAAAABmJLR0QA/wD/AP+gvaeTAAAd7UlEQVR4nO2deVzU1frHn2GGZUBBARVZDcWKxQ0rF1IE1FIjwigNkEIdtV7QfeXtjvniJ3r1FuUS6AXvZOVGqZNb6BUV0xRQZLMbI4pCIZssozgiDIPDPL8/Dk0TIMz2ZQY8779gvud7vs+X+XDOc855znNYiAgUir4xMbQBlIEJFRaFEaiwKIxAhUVhBCosCiNQYVEYgQqLwghUWBRGoMKiMAIVFoURqLAojECFRWEEKiwKI1BhURiBCovCCFRYFEagwqIwA…	7.0	0.6235840320587158	3.603734254837036	4.478009223937988
286	COc1cc(NC(=O)c2cccc(-n3cc(NC(=O)Nc4cccc(C)c4)cc3)c2)cc(O)c1	20.158386428818165	1	0.023809523809523808	<img data-content="rdkit/molecule" src="data:image/png;base64,iVBORw0KGgoAAAANSUhEUgAAAMgAAADICAIAAAAiOjnJAAAABmJLR0QA/wD/AP+gvaeTAAAZCklEQVR4nO3de1hU1foH8HdmjwyIigOoeLfwYEcTNY7lhaPgBTmKGSEqPhqoec1nJC0xS/EomloplqIc9RgqJZhx8fb8BDXAJxVTDhe5qKgHELkICAjDdd7fH8smjoHMbTGA7+cvor32rKkve6+99rqIEBEI0TexoStA2icKFuGCgkW4oGARLihYhAsKFuGCgkW4oGARLihYhAsKFuGCgkW4oGARLihYhAsKFuGCgkW4oGARLihYhAsKFuGCgkW4oGARLihYh…	7.0	0.5919488668441772	3.050396203994751	3.4142303466796875
287	C(N1[nH]c(C)c1CCN(c1cc(-c3nn(C)cc3-c3ccc(F)cc3)cc2)nc2C)n1	21.56189585264664	1	1.0	<img data-content="rdkit/molecule" src="data:image/png;base64,iVBORw0KGgoAAAANSUhEUgAAAMgAAADICAIAAAAiOjnJAAAABmJLR0QA/wD/AP+gvaeTAAAdCUlEQVR4nO2de1RTV/bHd0KAQJC3IMiI4qvaKgpa363WgOXRpVOhPiraamXqYzHt2BH0V35UbGeCtJV2tXYxVlt8QbWOSsVHQavSsVaDigLi+MCCAcobDISQ5O7fHwciRcQ87s3D3/ks/8Cb3HP2Tb4559y999mXh4hAobAN39wGUJ5OqLAonECFReEEKiwKJ1BhUTiBCovCCVRYFE6gwqJwAhUWhROosCicQIVF4QQqLAonUGFROIEKi8IJVFgUTqDConACF…	7.0	0.7681315541267395	3.6084370613098145	2.5131702423095703
288	CS(=O)(=O)Nc1ccc(-c2ccnc(Nc3ccc(S(N)(=O)=O)cc3)n2)cc1	4.976730945845305	290	0.725	<img data-content="rdkit/molecule" src="data:image/png;base64,iVBORw0KGgoAAAANSUhEUgAAAMgAAADICAIAAAAiOjnJAAAABmJLR0QA/wD/AP+gvaeTAAAW70lEQVR4nO3de1RU5d4H8N8wM4JcREAxUFBG1JN3hcprKi9qiq1eNMRzzPIcDURT8Rhiat4zPaa5FDE6GlJv4SIq0S4oIAgqqRsRPIDIgCBXYUAuwzDAzPzePzZNpghze9I6v89yufYa9nPZw3f27P3sZ28EiAiEmJrZ0+4A+XOiYBEmKFiECQoWYYKCRZigYBEmKFiECQoWYYKCRZigYBEmKFiECQoWYYKCRZigYBEmKFiECQoWYYKCRZigYBEmKFiECQoWY…	7.0	0.7681315541267395	3.6084370613098145	2.5131702423095703
289	CS(=O)(=O)Nc1ccc(-c2ccnc(Oc3ccc(S(N)(=O)=O)cc3)n2)cc1	5.618137963581942	7	0.0175	<img data-content="rdkit/molecule" src="data:image/png;base64,iVBORw0KGgoAAAANSUhEUgAAAMgAAADICAIAAAAiOjnJAAAABmJLR0QA/wD/AP+gvaeTAAAWvUlEQVR4nO3deVQT594H8F9IIsgiAooFBTWinrpVBatWrcuLK/btixbx1nrre21BtCpei1i17nWpV+tR1EuvLVLfFg+lrWgXFBAElSqDGLyASECRVTZZQgghye/9Y2jcELI91fb+PofjmRPnWSZ8M5l55plBgIhAiLlZPO8OkD8nChZhgoJFmKBgESYoWIQJChZhgoJFmKBgESYoWIQJChZhgoJFmKBgESYoWIQJChZhgoJFmKBgESYoWIQJChZhgoJFmKBgE…	7.0	0.6381628513336182	3.995589017868042	2.9884705543518066
290	CS(=O)(=O)Nc1ccc(Oc2ccnc(Nc3ccc(S(N)(=O)=O)cc3)n2)cc1	5.666980649775231	6	0.015	<img data-content="rdkit/molecule" src="data:image/png;base64,iVBORw0KGgoAAAANSUhEUgAAAMgAAADICAIAAAAiOjnJAAAABmJLR0QA/wD/AP+gvaeTAAAVz0lEQVR4nO3daVQUZ7oH8H830KwiGBVwjaCAgnhcMm5xXOLoJKIZT2T0ZMQxxsPojDLGjVzNyOgEbYNRTGKOZMabuIwJ7uOaGxDFyLjQiIqKssgisoiIQDdL093P/VDYYVSgF17l3jy/Txy73reeKv5V9XbVWygjIjDW1uQvuwD2/xMHiwnBwWJCcLCYEBwsJgQHiwnBwWJCcLCYEBwsJgQHiwnBwWJCcLCYEBwsJgQHiwnBwWJCcLCYEBwsJgQHiwnBwWJCc…	7.0	0.5206761956214905	2.3366942405700684	2.8997416496276855
291	CS(=O)(=O)Nc1ccc(Sc2ccnc(Nc3ccc(S(N)(=O)=O)cc3)n2)cc1	5.731545895650704	1	0.0025	<img data-content="rdkit/molecule" src="data:image/png;base64,iVBORw0KGgoAAAANSUhEUgAAAMgAAADICAIAAAAiOjnJAAAABmJLR0QA/wD/AP+gvaeTAAAV6ElEQVR4nO3deVQUV74H8G830KwiEBVQXAAVoojHJaPGOC4xmkQ04zGMnkQcYzyMvlHGuJHojGRD2yWKSciTzPPFLY47RozOC4hLJKIUi6KibLIvQotAN9DrfX8UdBgVaLq56nv5ff7i0HVv/ar8VtXtqlsoYYyBkK4mfdYFkP+fKFiECwoW4YKCRbigYBEuKFiECwoW4YKCRbigYBEuKFiECwoW4YKCRbigYBEuKFiECwoW4YKCRbigYBEuKFiECwoW4YKCR…	7.0	0.5932312607765198	3.250153064727783	2.6802754402160645
292	CS(=O)(=O)Nc1ccc(-c2ccnc(-c3ccc(S(N)(=O)=O)cc3)n2)cc1	5.80393299296817	83	0.2075	<img data-content="rdkit/molecule" src="data:image/png;base64,iVBORw0KGgoAAAANSUhEUgAAAMgAAADICAIAAAAiOjnJAAAABmJLR0QA/wD/AP+gvaeTAAAZC0lEQVR4nO2de1wTV/qHv0kINwWkILeAoEJVLvW2tVbtaruo1eKlutpapeqPrVat0G13xcta6rbeulaz7drVrl2Lfrq2qNX1stXVrVat9RJRES8IAiqEBEQgIIRMkvP7YyCiRQQyR7C8z8c/4mTyzpnw5Jw5Z857RsYYA0FIjbylC0D8MiGxCC6QWAQXSCyCCyQWwQUSi+ACiUVwgcQiuEBiEVwgsQgukFgEF0gsggskFsEFEovgAolFcIHEIrhAYhFcILEIL…	7.0	0.6353150606155396	4.542409420013428	3.856266498565674
293	CS(=O)(=O)Nc1ccc(Oc2ccnc(Oc3ccc(S(N)(=O)=O)cc3)n2)cc1	6.2012851555694075	1	0.0025	<img data-content="rdkit/molecule" src="data:image/png;base64,iVBORw0KGgoAAAANSUhEUgAAAMgAAADICAIAAAAiOjnJAAAABmJLR0QA/wD/AP+gvaeTAAAVi0lEQVR4nO3ce1xUZf4H8A/DHQyvBAKKF9zUVbykqCl5LzepdVM2f/lCSzdcbSNTX9KaG5ZmaLaKlorbqxXN/Qn9KgW8rKiY4S1HLgpiXCRFpeE63AaYYeb7++NBlpTL3B5zd7/vv3DOeZ7znTOfOeeZc56jDRGBMWtT/NIFsP9MHCwmBQeLScHBYlJwsJgUHCwmBQeLScHBYlJwsJgUHCwmBQeLScHBYlJwsJgUHCwmBQeLScHBYlJwsJgUHCwmBQeLScHBY…	7.0	0.6326626539230347	4.30823278427124	4.065316200256348
294	CS(=O)(=O)Nc1ccc(Oc2ccnc(-c3ccc(S(N)(=O)=O)cc3)n2)cc1	6.301560996473945	1	0.0025	<img data-content="rdkit/molecule" src="data:image/png;base64,iVBORw0KGgoAAAANSUhEUgAAAMgAAADICAIAAAAiOjnJAAAABmJLR0QA/wD/AP+gvaeTAAAWBUlEQVR4nO3ce1xUdfrA8efMjAQMFxUCFbeSzLLSItQ0SRcRL+stU7JMXVcFbc0NMAXEUlBT7KJrpiJKoj9BUXzhqqQOIGoqSwfwgqg4XIWQi0DInZl5fn8cmiaEucHXy/q8X/6BMN9zzgwf5pzzPQc4RARCOpvoUW8A+d9EYREmKCzCBIVFmKCwCBMUFmGCwiJMUFiECQqLMEFhESYoLMIEhUWYoLAIExQWYYLCIkxQWIQJCoswQWERJigswgSFRZigsAgTF…	7.0	0.7615569829940796	4.9540581703186035	3.8529934883117676
295	CS(=O)(=O)Nc1ccc(Sc2ccnc(-c3ccc(S(N)(=O)=O)cc3)n2)cc1	6.426582878375877	2	0.005	<img data-content="rdkit/molecule" src="data:image/png;base64,iVBORw0KGgoAAAANSUhEUgAAAMgAAADICAIAAAAiOjnJAAAABmJLR0QA/wD/AP+gvaeTAAAWG0lEQVR4nO3ceVxU9frA8WcWCRgWFQK3W0lmWVfLSNMkDRGX65YpWaZeryla5g0wBcUicAPbvGYqoiT6ExTFF16FlAFEyeXSAVwQFYdVxmGHkGGb5fn9cWguIQwzg1+X6/N++QfCnGWGD3PO+Z4vCBARCLnfhA97B8j/JgqLMEFhESYoLMIEhUWYoLAIExQWYYLCIkxQWIQJCoswQWERJigswgSFRZigsAgTFBZhgsIiTFBYhAkKizBBYREmKCzCBIVFmKCwC…	7.0	0.7718672752380371	2.951596736907959	1.9355297088623047
296	CS(=O)(=O)Nc1ccc(-c2cncc(-c3ccc(S(N)(=O)=O)cc3)n2)cc1	6.761127686282564	1	0.0025	<img data-content="rdkit/molecule" src="data:image/png;base64,iVBORw0KGgoAAAANSUhEUgAAAMgAAADICAIAAAAiOjnJAAAABmJLR0QA/wD/AP+gvaeTAAAY6klEQVR4nO2de1hU5b7HvzMwIDBc4s4gskVBCzC1ixcspXR766ljKV7Rjhmdjp7xmHlQT+6xUgOzQs85u6yMxrRMt09tTAXzqdyahE6AJhdFburAIBdhuAxzfc8fCye2IpeZtQTi9/nDZ7lmze99Z+bDu977EjHGQBB8I+7tDBB/TEgsQhBILEIQSCxCEEgsQhBILEIQSCxCEEgsQhBILEIQSCxCEEgsQhBILEIQSCxCEEgsQhBILEIQSCxCEEgsQhBILEIQS…	7.0	0.6233620047569275	2.5254108905792236	2.9978814125061035
297	CS(=O)(=O)Nc1ccc(-c2cccc(Nc3ccc(S(N)(=O)=O)cc3)n2)cc1	7.061035108403584	5	0.0125	<img data-content="rdkit/molecule" src="data:image/png;base64,iVBORw0KGgoAAAANSUhEUgAAAMgAAADICAIAAAAiOjnJAAAABmJLR0QA/wD/AP+gvaeTAAAWmklEQVR4nO3de1wTV9oH8CckEQQUAcWCIhqptuId23qp1fKCWsVPSxV111LdxYJovb0uYtV6r9VarR9FLF0VqG+LH8StSLtFAVFRURmEYAEVgtxBCcidAEme949hU6tcQpKj1n2+H/+IMGeeM+GXycyZk4kAEYEQQzN63h0gLycKFmGCgkWYoGARJihYhAkKFmGCgkWYoGARJihYhAkKFmGCgkWYoGARJihYhAkKFmGCgkWYoGARJihYhAkKFmGCgkWYoGARJ…	7.0	0.7111964821815491	3.2414402961730957	3.97843599319458
298	CS(=O)(=O)Nc1ccc(-c2cccc(-c3ccc(S(N)(=O)=O)cc3)n2)cc1	7.173957318782674	1	0.0025	<img data-content="rdkit/molecule" src="data:image/png;base64,iVBORw0KGgoAAAANSUhEUgAAAMgAAADICAIAAAAiOjnJAAAABmJLR0QA/wD/AP+gvaeTAAAYsElEQVR4nO2deVhTV9rA36xsslX2gKhAVZaiOLWOOqPtoK0OLtXRry5U/fiqo1botFNxaUudVsWO1Tzt2NGOHYs+HVtc6rhMtTrVKrVWIyDigiAgkg1EISAkuUnO98eBGC0gJPcYKO/v8Y+Y3Pvec8Mv596zvOcKCCGAIHwjdHYBkF8mKBbCBBQLYQKKhTABxUKYgGIhTECxECagWAgTUCyECSgWwgQUC2ECioUwAcVCmIBiIUxAsRAmoFgIE1AshAkoFsIEF…	7.0	0.6235840320587158	3.603734254837036	4.478009223937988
299	CS(=O)(=O)Nc1ccc(Sc2cccc(-c3ccc(S(N)(=O)=O)cc3)n2)cc1	7.5933729183137215	1	0.0025	<img data-content="rdkit/molecule" src="data:image/png;base64,iVBORw0KGgoAAAANSUhEUgAAAMgAAADICAIAAAAiOjnJAAAABmJLR0QA/wD/AP+gvaeTAAAVyklEQVR4nO3deVzUdf7A8fccIjAcnuBVm2juWms/jTLNKwU81ms9WMvUX+smmmYBHngVSR5gtblmKqIk+hMUpcVVSBxElFR+9OVQEV0EOWLkPkKGa473/vGh2QlhLvyo5fv58A+C+R4z82Lm+/18P0MiRARCHjbx494B8ttEYREuKCzCBYVFuKCwCBcUFuGCwiJcUFiECwqLcEFhES4oLMIFhUW4oLAIFxQW4YLCIlxQWIQLCotwQWERLigswgWFRbigsAgXF…	7.0	0.5919488668441772	3.050396203994751	3.4142303466796875
300	CS(=O)(=O)Nc1ccc(-c2ccnc(Nc3ccc(S(N)(=O)=O)CC3)n2)cc1	12.474371805253607	1	0.0025	<img data-content="rdkit/molecule" src="data:image/png;base64,iVBORw0KGgoAAAANSUhEUgAAAMgAAADICAIAAAAiOjnJAAAABmJLR0QA/wD/AP+gvaeTAAAWkUlEQVR4nO3deVQT594H8F9IIsgiAm6goCLqVbQu0F6XWpcXd3v6okW8t0XtVUFq3WqVVq17Xa7Vel2wtHqR9rT4IrZSbIsCiqBy1UEELyCSIMgqBGQJIYQkv/ePoakLQran2vb3OR7PnDDPMuGbycwzzwwCRARCzM3ieXeA/DFRsAgTFCzCBAWLMEHBIkxQsAgTFCzCBAWLMEHBIkxQsAgTFCzCBAWLMEHBIkxQsAgTFCzCBAWLMEHBIkxQsAgTFCzCBAWLM…	7.0	0.5938795208930969	3.06732439994812	3.3017210960388184
301	OCC(Nc1cc(-c2ccc(COc3ccccc3)o2)ccn1)[C@H]1CCOC1	7.2681167599269205	1	1.0	<img data-content="rdkit/molecule" src="data:image/png;base64,iVBORw0KGgoAAAANSUhEUgAAAMgAAADICAIAAAAiOjnJAAAABmJLR0QA/wD/AP+gvaeTAAAY6ElEQVR4nO2deVTU1/XA78zADMiuEBQX0EoEFyTG1hWjQk3SEBcUGxO3qqDViKliSNzGDSHV/qDCORYVEWOi1qXVNuYYpNYFDW41KggKAcSACIwMO8xyf388nVIVnO3NEu/n5HAmw/fd753Dx/f9zvve954AEYEgjI3Q3AkQP09ILIILJBbBBRKL4AKJRXCBxCK4QGIRXCCxCC6QWAQXSCyCCyQWwQUSi+ACiUVwgcQiuEBiEVwgsQgukFgEF0gsggskFsEFE…	7.0	0.7681315541267395	3.6084370613098145	2.5131702423095703
302	OCC(Nc1cc(-c2ccnc(Oc3ccccc3)n2)ccn1)[C@@H]1CCOC1	7.06928478772967	1	0.5	<img data-content="rdkit/molecule" src="data:image/png;base64,iVBORw0KGgoAAAANSUhEUgAAAMgAAADICAIAAAAiOjnJAAAABmJLR0QA/wD/AP+gvaeTAAAWEElEQVR4nO2de1iUZdrA7xkOI4SgchQVRc0UzAOGinphurIk4tWupnmVA7quk6WNaHtBepnDGiKV7c5GfCtmW8Oaup42OVgqrimuYQQCggkCGmcEBOQ0DjL398dDE6HAHN5nIbx/f3iNzLz3+8zM732O9/OOCBGBIIRG3NcFIAYmJBbBBRKL4AKJRXCBxCK4QGIRXCCxCC6QWAQXSCyCCyQWwQUSi+ACiUVwgcQiuEBiEVwgsQgukFgEF0gsggskFsEFEovgA…	7.0	0.7681315541267395	3.6084370613098145	2.5131702423095703
303	OCC(Nc1cc(-c2cc(c(=O)ccccc2)o1)ccn1)[C@@H]1C1OC1	19.71963232058154	1	0.5	<img data-content="rdkit/molecule" src="data:image/png;base64,iVBORw0KGgoAAAANSUhEUgAAAMgAAADICAIAAAAiOjnJAAAABmJLR0QA/wD/AP+gvaeTAAAcxElEQVR4nO2deVRT1/bHdwYIICIigoCI4oDzsk44/hDFOpC2SsXlUKvPVnxdIvbJo8G2StX1WtT6SgcpUV8dlk8rynNCtKVSEalixaoVQVAwkUEGmUlISLJ/fxxMqQOE5J4E7fn8dXO9nL0jX87dZ59z9uEhIjAYXMO3tAOMlxMmLAYVmLAYVGDCYlCBCYtBBSYsBhWYsBhUYMJiUIEJi0EFJiwGFZiwGFRgwmJQgQmLQQUmLAYVmLAYVGDCYlCBCYtBBSYsB…	7.0	0.6381628513336182	3.995589017868042	2.9884705543518066
304	OCS(Cn1c(=O)ccc2cc(OC(F)(F)F)ccc21)Nc1scc(Br)c1-c1cnc[nH]1	19.112379440167707	1	0.25	<img data-content="rdkit/molecule" src="data:image/png;base64,iVBORw0KGgoAAAANSUhEUgAAAMgAAADICAIAAAAiOjnJAAAABmJLR0QA/wD/AP+gvaeTAAAfu0lEQVR4nO2deVzU1f7/X5+ZgWGVVVRQEMgFTLMo10zjel25V9NQU9xK6apdzdSwX25oV7lmuSWFiblm0tclyd20JDecccUVGdlB1pGd2d6/Pz5IXBUdZj4fGes8H/yBM5/z/rxnfHHO57zP+30OR0RgMIRG0tgOMP6cMGExRIEJiyEKTFgMUWDCYogCExZDFJiwGKLAhMUQBSYshigwYTFEgQmLIQpMWAxRYMJiiAITFkMUmLAYosCExRAFJiyGKDBhMUSBC…	7.0	0.7681315541267395	3.6084370613098145	2.5131702423095703
305	OCC(Cn1c(=O)scc2cc(C(F)(F)F)cccc21)Nc1scc(Cl)c1-c1cnc[nH]1	20.760066904214156	1	0.25	<img data-content="rdkit/molecule" src="data:image/png;base64,iVBORw0KGgoAAAANSUhEUgAAAMgAAADICAIAAAAiOjnJAAAABmJLR0QA/wD/AP+gvaeTAAAec0lEQVR4nO2deVyU1f7HPzMDggozoEgpqam475BCkhviUiK3X2pqipa5ZJp7Wm6oeIvUDLMyLO2iuARWahkuuCSIosPikgLixir7zLDMMNv5/XFs4roQzDyHoe55v3zxGmaec+Y7+J7zPOec7zmPiBACDkdoxNYOgPPPhIvFYQIXi8MELhaHCVwsDhO4WBwmcLE4TOBicZjAxeIwgYvFYQIXi8MELhaHCVwsDhO4WBwmcLE4TOBicZjAxeIwgYvFYQIXi8MEL…	7.0	0.6381628513336182	3.995589017868042	2.9884705543518066
306	OCC(Cn1c(=O)ccc2cc(OC(F)(F)F)ccc21)Nc1scc(Br)c1-n1cn[nH]1	21.66606351610612	1	0.25	<img data-content="rdkit/molecule" src="data:image/png;base64,iVBORw0KGgoAAAANSUhEUgAAAMgAAADICAIAAAAiOjnJAAAABmJLR0QA/wD/AP+gvaeTAAAgAElEQVR4nO2dd1xTV//HP4EAIjJkKop7ICoVI1IVQQXrAq1WrNtaEau2jp+2aJ9WaqsV56O1TxUpfdxWrNqqD1ZBXDjQAE7EwRRZGhBkJ+T7++PiNUVAkNzcBPN+8Ufu4eacL/Dh3JNzvkNARNCiRdno8G2AlsaJVlhaOEErLC2coBWWFk7QCksLJ2iFpYUTtMLSwglaYWnhBCHfBjSI/21bnpuRpKtnYNvpPdfxnwv1Dfi2SEslmj1jPbkfO3Tmig8X/js/J…	7.0	0.5206761956214905	2.3366942405700684	2.8997416496276855
307	O=C(COC([nH]ccc2C[C@@H+](C)F)ccc2)NNc1scc(Br)c1-c1cnc[nH]1	22.584434386598105	1	0.25	<img data-content="rdkit/molecule" src="data:image/png;base64,iVBORw0KGgoAAAANSUhEUgAAAMgAAADICAIAAAAiOjnJAAAABmJLR0QA/wD/AP+gvaeTAAAYF0lEQVR4nO3de1xUZRoH8GcGBhABUVSuKmBRXgspFS+lqxsqaKaiZpIa5XopRGgXy9VRdynULFRcZSt1shAv6WqaJQqtZN5Qyw+gXESRu3IZHBi5zJxn/3hp1g/KMLeXAXu+H/9g6Jz3PDk/3/POOe97RoSIQIipic1dAHkyUbAIFxQswgUFi3BBwSJcULAIFxQswgUFi3BBwSJcULAIFxQswgUFi3BBwSJcULAIFxQswgUFi3BBwSJcULAIFxQswgUFi3BBw…	7.0	0.5932312607765198	3.250153064727783	2.6802754402160645
308	O=C(CO)C(=O)C(C2ncccc2=O)c1scc(Br)c1-c1ncco1	15.131646584722134	1	0.25	<img data-content="rdkit/molecule" src="data:image/png;base64,iVBORw0KGgoAAAANSUhEUgAAAMgAAADICAIAAAAiOjnJAAAABmJLR0QA/wD/AP+gvaeTAAAgAElEQVR4nO2deVyTV/b/TwIhgbCDLMq+aXFfQFzqiiu2LhXbWmlrtdRRG1sdm2qd4TdjR+PSabTtWDq1U1zaEatSW/1WmU5VqHUQUKvIJiDKHhcIIGtyfn/cECJbQpLnCct9v/rqi/vkyT0nycd77r3PvedyEBEoFGPDNbUDlL4JFRaFEaiwKIxAhUVhBCosCiNQYVEYgQqLwghUWBRGoMKiMAIVFoURqLAojECFRWEEKiwKI1BhURiBCovCCFRYFEagwqIwA…	7.0	0.7681315541267395	3.6084370613098145	2.5131702423095703
309	OCC(CN1C(=O)CC12ncccc2=O)c1scc(Br)c1-c1ncco1	17.514076764449076	2	0.5	<img data-content="rdkit/molecule" src="data:image/png;base64,iVBORw0KGgoAAAANSUhEUgAAAMgAAADICAIAAAAiOjnJAAAABmJLR0QA/wD/AP+gvaeTAAAgAElEQVR4nO2deVxT19b31wkJkUlARAURERQFRFCcClLtI7ZaYrW2OFRTFa9YbYutXsW23ifa+igqbaO+vRUfb31irQNabePQOlSroKLiVBEVkUGggCjzmJCs94+NIaKEDOcwyP7+4cecnOy9wvlln73XXmsdBhGBQmEbXmsbQHk5ocKicAIVFoUTqLAonECFReEEKiwKJ1BhUTiBCovCCVRYFE6gwqJwAhUWhROosCicQIVF4QQqLAonUGFROIEKi8IJVFgUT…	7.0	0.6381628513336182	3.995589017868042	2.9884705543518066
310	OCC(CN1C(=O)CC12ccccc2=O)c1scc(Br)c1-c1ncco1	17.734866065996716	1	0.25	<img data-content="rdkit/molecule" src="data:image/png;base64,iVBORw0KGgoAAAANSUhEUgAAAMgAAADICAIAAAAiOjnJAAAABmJLR0QA/wD/AP+gvaeTAAAgAElEQVR4nO2de3xM19rHnz2XRK4SESSCXAhJRBD3SKtttDSjVBttyhRxUKqj5RDFOUPrLSqnHbw9Fa9TZ1RdQrXGpUVLSRAMoiIqIhdJJBFyv85k5nn/WDEZkUwmM3vnIuv7h4/Zs+dZa7J/s/Zaz3qeZzOICBQK2/BauwOU5xMqLAonUGFROIEKi8IJVFgUTqDConACFRaFE6iwKJxAhUXhBCosCidQYVE4gQqLwglUWBROoMKicAIVFoUTqLAonECFReEEK…	7.0	0.5206761956214905	2.3366942405700684	2.8997416496276855
311	O=C(Nc1cc(-c2ccnc(Nc3ccc(F)cc3)c2)ccn1)C1CCOCC1	5.3588150142893145	1	0.038461538461538464	<img data-content="rdkit/molecule" src="data:image/png;base64,iVBORw0KGgoAAAANSUhEUgAAAMgAAADICAIAAAAiOjnJAAAABmJLR0QA/wD/AP+gvaeTAAAToElEQVR4nO2de1RTV9bAd8JTeSnysFpfIFpEkZapiljEx3xKpbXVYsdWdKEWH7Wx0rFhSVnUTulEay3jrOlqWqcPO2umRW0tFkV5iMZWEBXxjQJRKyIFJOENabLnj2MzKhCTe3MM5du/v0KSs7Nz82Pfc+/dJ5EgIhCEtZHaOgGid0JiEVwgsQgukFgEF0gsggskFsEFEovgAolFcIHEIrhAYhFcILEILpBYBBdILIILJBbBBRKL4AKJRXCBxCK4QGIRXCCxC…	7.0	0.7681315541267395	3.6084370613098145	2.5131702423095703
312	OCC(Nc1cc(-c2ccnc(Nc3ccc(F)cc3)c2)ccn1)C1CCOCC1	5.97193698125585	3	0.11538461538461539	<img data-content="rdkit/molecule" src="data:image/png;base64,iVBORw0KGgoAAAANSUhEUgAAAMgAAADICAIAAAAiOjnJAAAABmJLR0QA/wD/AP+gvaeTAAAVyUlEQVR4nO3de1yT1/0H8G9IABGQm1ysF0QqFVS0gIIyr1O3V0Fe88LPqmXW2qG2W+KKLWythqqd2k0XrbIX2M7CnLXUVkU6pNYrIikCE0GdiFxskYugApZ78v39cTBjKIE8T45Q/L7/QpJzckg+OTnPeb5PlCAiEGJsJr09ANI/UbAIFxQswgUFi3BBwSJcULAIFxQswgUFi3BBwSJcULAIFxQswgUFi3BBwSJcULAIFxQswgUFi3BBwSJcULAIFxQswgUFi…	7.0	0.6381628513336182	3.995589017868042	2.9884705543518066
313	OCC(Nc1cc(-c2ccnc(Oc3ccc(F)cc3)c2)ccn1)C1CCOCC1	6.293876943417141	9	0.34615384615384615	<img data-content="rdkit/molecule" src="data:image/png;base64,iVBORw0KGgoAAAANSUhEUgAAAMgAAADICAIAAAAiOjnJAAAABmJLR0QA/wD/AP+gvaeTAAAVmklEQVR4nO3da1RU19kH8GdgBkTuIBfjBZBIBAUNoGCs1yqrKyCraniNGmqMKWqSzth4gTbiEGOqZEUzppEuMakdao0hXsEUidGgiCACFUGtiFxMkIugAob7zPN+2DolKAOcM1sMPr9P6szebGb+s88++zxnlCAiEGJoRv09ADIwUbAIFxQswgUFi3BBwSJcULAIFxQswgUFi3BBwSJcULAIFxQswgUFi3BBwSJcULAIFxQswgUFi3BBwSJcULAIFxQswgUFi…	7.0	0.5206761956214905	2.3366942405700684	2.8997416496276855
314	OCC(Nc1cc(-c2ccnc(-c3ccc(F)cc3)c2)ccn1)C1CCOCC1	6.5646390207551795	1	0.038461538461538464	<img data-content="rdkit/molecule" src="data:image/png;base64,iVBORw0KGgoAAAANSUhEUgAAAMgAAADICAIAAAAiOjnJAAAABmJLR0QA/wD/AP+gvaeTAAAVhUlEQVR4nO2deVRT19bAdxiMKKAWxaHiCFhEiywEB/C96rK19gF1AHxFQ5datS59QVte7VtVU1+r1SqvcarF4rNUWS5xelKltICCWOcioDhjERFBURkDIZD9/XE0XxZgSHLviUj3768ON/tucn/33DPseyJBRCAIsbF60QkQ7RMSi+ACiUVwgcQiuEBiEVwgsQgukFgEF0gsggskFsEFEovgAolFcIHEIrhAYhFcILEILpBYBBdILIILJBbBBRKL4AKJRXCBx…	7.0	0.5932312607765198	3.250153064727783	2.6802754402160645
315	OCC(Nc1cc(-c2ccnc(Oc3ccc(F)cc3)c2)ccn1)C1CCOC1	6.810805678772942	7	0.2692307692307692	<img data-content="rdkit/molecule" src="data:image/png;base64,iVBORw0KGgoAAAANSUhEUgAAAMgAAADICAIAAAAiOjnJAAAABmJLR0QA/wD/AP+gvaeTAAAVVklEQVR4nO3de1RU1R4H8N8MMLwRxCtg+EQFX1mSiBmIolwtSHxw8zWxXFenlw2pN2npqtFyJbrMRtQM02ujYStEEiRfgC9CVFADFHxBYLxCBBEhEGZ+94+t01xUnDkzWwp/n79cMHvPHuY7Z/bZ+3eOIkQEQkxN3NEDIJ0TBYtwQcEiXFCwCBcULMIFBYtwQcEiXFCwCBcULMIFBYtwQcEiXFCwCBcULMIFBYtwQcEiXFCwCBcULMIFBYtwQcEiXFCwCBcUL…	7.0	0.6353150606155396	4.542409420013428	3.856266498565674
316	OPC(Nc1cc(-c2ccnc(Nc3ccc(F)cc3)c2)ccn1)C1CCOCC1	8.33123415267939	1	0.038461538461538464	<img data-content="rdkit/molecule" src="data:image/png;base64,iVBORw0KGgoAAAANSUhEUgAAAMgAAADICAIAAAAiOjnJAAAABmJLR0QA/wD/AP+gvaeTAAAWJ0lEQVR4nO3daViTVxYH8BPCorKDLK6IKAKuBSoodR21fQryuDFWLWOVDi7tJM6ghZlWg9WO2hltapU+aB2LdVqLtiraorWuiKQgjAjqiJFFRVlEBRy2kJz5cDHDoATyJlcont8nMLmXm+Sfm/ve97xRhIhAiLGZdPQASNdEwSJcULAIFxQswgUFi3BBwSJcULAIFxQswgUFi3BBwSJcULAIFxQswgUFi3BBwSJcULAIFxQswgUFi3BBwSJcULAIFxQswgUFi…	7.0	0.6326626539230347	4.30823278427124	4.065316200256348
317	OCC(Nc1cc(-c2cc(NCOc3ccc(F)cc3)c2)ccn1)C1CCOCC1	9.906923387174205	2	0.07692307692307693	<img data-content="rdkit/molecule" src="data:image/png;base64,iVBORw0KGgoAAAANSUhEUgAAAMgAAADICAIAAAAiOjnJAAAABmJLR0QA/wD/AP+gvaeTAAAVyUlEQVR4nO3deVRUdf8H8PfMwACyCI8LuGCKiFt6IuwouOCWmp6TYZGZ9RxQXHLJ0vRRpBLFMB8TME201H6CUoniiooPLqjHJY9YibKImqBALAY0wMDMfH9/XJ9pHhS4M9zv4OjndTwdHe79fr+Tb+fOvd9NxhgDIVKTt3QDyLOJgkW4oGARLihYhAsKFuGCgkW4oGARLihYhAsKFuGCgkW4oGARLihYhAsKFuGCgkW4oGARLihYhAsKFuGCgkW4oGARLihYh…	7.0	0.7615569829940796	4.9540581703186035	3.8529934883117676
318	O/C(Nc1cc(-c2ccnc(Oc3ccc(F)cc3)c2)ccn1)C1CCOCC1	12.393045207330523	1	0.038461538461538464	<img data-content="rdkit/molecule" src="data:image/png;base64,iVBORw0KGgoAAAANSUhEUgAAAMgAAADICAIAAAAiOjnJAAAABmJLR0QA/wD/AP+gvaeTAAATbElEQVR4nO2deVRTd/bAb8IuEBRZrAuuQKmAtI4bMKDV/tCKYzfaOa3ouAxatbHSseFoOVSn9ERrPbTndEnt6WLnTFtcanGpyCIarVBU3OpSgaCdFClbwg5pcuePr6aMQEzeyxcov/v5C0LezX3vfbjv+76530SCiEAQ9kba1wkQAxMSi+ACiUVwgcQiuEBiEVwgsQgukFgEF0gsggskFsEFEovgAolFcIHEIrhAYhFcILEILpBYBBdILIILJBbBBRKL4AKJR…	7.0	0.7718672752380371	2.951596736907959	1.9355297088623047
319	O-C(Nc1cc(-c2ccnc(Oc3ccc(F)cc3)c2)ccn1)C1CCOC1	12.708644611011895	1	0.038461538461538464	<img data-content="rdkit/molecule" src="data:image/png;base64,iVBORw0KGgoAAAANSUhEUgAAAMgAAADICAIAAAAiOjnJAAAABmJLR0QA/wD/AP+gvaeTAAAVcUlEQVR4nO3daVhU1xnA8XdmkF0UREKsFtDENUURFQ1oSo1hyWCqBDW10AeT4pI6cXkMTYxMnrphiumYaKzaWEaqDeIONrSg7LJNQeMWF5agYR3RiCwzwLz9cHQeCgFn7nDE4Pv7ZIB7OAN/7p1759yJCBGBkN4m7usJkP6JwiJcUFiECwqLcEFhES4oLMIFhUW4oLAIFxQW4YLCIlxQWIQLCotwQWERLigswgWFRbigsAgXFBbhgsIiXFBYhAsKi3BBYREuK…	7.0	0.6233620047569275	2.5254108905792236	2.9978814125061035
320	OCC(O)c1cccc(C)/[nH]nc3cc(C(cccccc2Cl)cc2o3)c1	19.8786912346059	1	0.5	<img data-content="rdkit/molecule" src="data:image/png;base64,iVBORw0KGgoAAAANSUhEUgAAAMgAAADICAIAAAAiOjnJAAAABmJLR0QA/wD/AP+gvaeTAAAgAElEQVR4nO2deVxU1fvHn1lgEIRYZBFREZUUlTATQUhNMVwoFUJxQUsTy8pSk8kV+7qRkvL9mgZoKrjFoiEuiKgVuKBBqKihBCrIlsCwCQwzc8/vj0OXCQJmuXfuDL/7fvkH9zj3nAf4cO5zn/Oc53AQQsDCQjVcpg1g6Z6wwmKhBVZYLLTACouFFlhhsdACKywWWmCFxUILrLBYaIEVFgstsMJioQVWWCy0wAqLhRZYYbF0gUwmU+EuVli6QX09HD/eennnD…	7.0	0.7681315541267395	3.6084370613098145	2.5131702423095703
321	OCC(O)c1cccc(C)/[nH]nc3cc(C(cccccc2Cl)cc2-3)c1	20.133981102259074	1	0.5	<img data-content="rdkit/molecule" src="data:image/png;base64,iVBORw0KGgoAAAANSUhEUgAAAMgAAADICAIAAAAiOjnJAAAABmJLR0QA/wD/AP+gvaeTAAAgAElEQVR4nO2deVxU1fvHPzNsI4IsxmJqKAokbqCVJrgTik6WfUMNRTMD97FFf6OVTtoilV9DywVCDUopJL+Kaa4JgmvugZopiwoIArINyzAz5/fHoet8Rdnm3rkzfO/7xcvX3Dsz5zzjfObcc5/zPM8REUIgIMA2Yr4NEGibCMIS4ARBWAKcIAhLgBMEYQlwgiAsAU4QhCXACYKwBDhBEJYAJwjCEuAEQVgCnCAIS4ATBGEJcIIgLAFOEIQlwAmCsAQ4QRCWA…	7.0	0.6381628513336182	3.995589017868042	2.9884705543518066
322	OCC(COCC(=O)C(c2ccccc2)N)c1scc(Cl)c1-c1ncn[nH]1	16.951588227726567	1	0.3333333333333333	<img data-content="rdkit/molecule" src="data:image/png;base64,iVBORw0KGgoAAAANSUhEUgAAAMgAAADICAIAAAAiOjnJAAAABmJLR0QA/wD/AP+gvaeTAAAZ9UlEQVR4nO3deVTTZ7oH8CcJIShbQaHgAiqbW0ctVVBqtYJdFKvtiEhHxjkuaZ3pxdZbTO3pGVrbanRuFW2rxp52ilsrVsfiLhYBdarcFEVRBBHZZAm7QQJkee4fr6YMQsjye01yfT+np4fSX568yNff8m7hISIwDNf41m4A8/8TCxZDBQsWQwULFkMFCxZDBQsWQwULFkMFCxZDBQsWQwULFkMFCxZDBQsWQwULFkMFCxZDBQsWQwULFkMFCxZDBQsWQwULF…	7.0	0.7681315541267395	3.6084370613098145	2.5131702423095703
323	OCC(CN1C(=O)COc2ccccc21)Nc1csc(Cl)c1-c1ncn[nH]1	16.995589119082215	1	0.3333333333333333	<img data-content="rdkit/molecule" src="data:image/png;base64,iVBORw0KGgoAAAANSUhEUgAAAMgAAADICAIAAAAiOjnJAAAABmJLR0QA/wD/AP+gvaeTAAAgAElEQVR4nO2deVhVVffHv/cyXrhMDoimooiiIk5ImJlDOedTatLoUA6IqfhmKpqVppm+lb5WP19FU0stDUcyohxSc0oFFAUnwJdJCU2my3Avd1i/PzYigeIdzr6Q7s/D09M595x1lvC9++y99tpry4gIAoHUyOvaAcGjiRCWgAtCWAIuCGEJuCCEJeCCEJaAC0JYAi4IYQm4IIQl4IIQloALQlgCLghhCbgghCXgghCWgAtCWAIuCGEJuCCEJeCCEJaAC0JYA…	7.0	0.6381628513336182	3.995589017868042	2.9884705543518066
324	O=C(CN1C(=O)C(c2ccccc21)NC1C)c(Cl)c1-c1ncn[nH]1	18.35367658257299	1	0.3333333333333333	<img data-content="rdkit/molecule" src="data:image/png;base64,iVBORw0KGgoAAAANSUhEUgAAAMgAAADICAIAAAAiOjnJAAAABmJLR0QA/wD/AP+gvaeTAAAeb0lEQVR4nO2deVyU1f7HPzPsSAjiDoFQIhBuV0WL646mhFvewS1crldKf8nVq0bLtWm7RGpeKtNGTR3LDTNr1KxQUrG8JO6ImYKKYUAgLkAwMPP9/XHGEZFlYJ4zo3DeL1685jyv5znnOzOfOc853/M930dGRBAIpEZubQMETRMhLAEXhLAEXBDCEnBBCEvABSEsAReEsARcEMIScEEIS8AFISwBF4SwBFwQwhJwQQhLwAUhLAEXhLAEXBDCEnBBCEvABSEsA…	7.0	0.5206761956214905	2.3366942405700684	2.8997416496276855
325	CCNC(=O)N1CCC(Nc2nccc(-c3c(-c4ccccc4)[nH]c4ccccc34)n2)C1	5.682153222235065	2	0.09090909090909091	<img data-content="rdkit/molecule" src="data:image/png;base64,iVBORw0KGgoAAAANSUhEUgAAAMgAAADICAIAAAAiOjnJAAAABmJLR0QA/wD/AP+gvaeTAAAe4klEQVR4nO2deVRT1/bHdxKGgAgiKiBSBQUFxAGKtlrU+nAoIo7YqkVf+zTt+9HaVv01+tRF2592pda2WG1r0Drg8Hix1olqFa0i8OqAAzKoKCAg4MAkQ0jIsH9/HEwjAkJyDxA8n+ViXcK9++zr/eZM9+x9eIgIDAbX8NvbAUbnhAmLQQUmLAYVmLAYVGDCYlCBCYtBBSYsBhWYsBhUYMJiUIEJi0EFJiwGFZiwGFRgwmJQgQmLQQUmLAYVmLAYVGDCYlCBC…	7.0	0.7681315541267395	3.6084370613098145	2.5131702423095703
326	CCNC(=O)N1CCC(Oc2nccc(-c3c(-c4ccccc4)[nH]c4ccccc34)n2)C1	5.822837316334087	7	0.3181818181818182	<img data-content="rdkit/molecule" src="data:image/png;base64,iVBORw0KGgoAAAANSUhEUgAAAMgAAADICAIAAAAiOjnJAAAABmJLR0QA/wD/AP+gvaeTAAAeqUlEQVR4nO2dd1yUV9bHz8zQUaRZsSBEkGGxwFqxRIN1baiIJagpkpiob3aTXTREcW0ZIyoGd92JPbs2MBawIESN2NBgjKGDIKAGjZSBGdqU57x/XJwQpAzMc8HR+/3Dz8g8z7ln4Dfnnud57jlXgIjAYPCNsK0dYLyaMGExqMCExaACExaDCkxYDCowYTGowITFoAITFoMKTFgMKjBhMajAhMWgAhMWgwpMWAwqMGExqMCExaACExaDCkxYDCowYTGowITFo…	7.0	0.6381628513336182	3.995589017868042	2.9884705543518066
327	CCNC(=O)N1CCC(Oc2nccc(-c3c(-c4ccccc4)[nH]c4ccccc34)n2)C1=O	6.423357447232054	1	0.045454545454545456	<img data-content="rdkit/molecule" src="data:image/png;base64,iVBORw0KGgoAAAANSUhEUgAAAMgAAADICAIAAAAiOjnJAAAABmJLR0QA/wD/AP+gvaeTAAAfgElEQVR4nO2de1zM2RvHn5lKqRRCCqui1WXXrc0tYpV7WFsti9ZiTcui1rLtrks/LMbye4mf365x3VwW42fZrHUJIXJPbl1ItUq0Kl3n2szz++PMjtkk08z3lOG8//CazHee80zfT+ec7znP8xweIgKDwTX8hnaA8XrChMWgAhMWgwpMWAwqMGExqMCExaACExaDCkxYDCowYTGowITFoAITFoMKTFgMKjBhMajAhMWgAhMWgwpMWAwqMGExqMCExaACExaDC…	7.0	0.5206761956214905	2.3366942405700684	2.8997416496276855
328	CCNC(=O)N1CCC(Oc2nccc(Oc3c(-c4ccccc4)[nH]c4ccccc34)n2)C1	6.483676467604774	1	0.045454545454545456	<img data-content="rdkit/molecule" src="data:image/png;base64,iVBORw0KGgoAAAANSUhEUgAAAMgAAADICAIAAAAiOjnJAAAABmJLR0QA/wD/AP+gvaeTAAAbPklEQVR4nO2de1xU1drHfzMw3BFGAhQMTFRQPKCQliV5Act8ETWP98D6KGSW42vmS3ZOjiadQ5+yVLQaj6VjWYnZBfBgIoqi1DEVQwS8oCjgBRy5yB1mnvePpROH5DIzeyvC+n78Q2CvZ54985u1117PZUuICByO0EgftAOcrgkXFkcUuLA4osCFxREFLiyOKHBhcUSBC4sjClxYHFHgwuKIAhcWRxS4sDiiwIXFEQUuLI4ocGFxRIELiyMKXFgcUeDC4ogCF…	7.0	0.5932312607765198	3.250153064727783	2.6802754402160645
329	COCC(=O)N1CCC(Oc2nccc(-c3c(-c4ccccc4)[nH]c4ccccc34)n2)C1	7.034119297588923	1	0.045454545454545456	<img data-content="rdkit/molecule" src="data:image/png;base64,iVBORw0KGgoAAAANSUhEUgAAAMgAAADICAIAAAAiOjnJAAAABmJLR0QA/wD/AP+gvaeTAAAeOElEQVR4nO2deVyTx9bHTxa2gMhWFVFEqCBQ3LgqiktLUakfl6IiosVarWlp1fbeti9aa7Fabdy1eG+b1rX3uoEruCBcte6oWOsFBEEQUItWgUDClpCc94+haYosIXkGjM73Dz6BPM+ZE/J7Zs4zz5wzPEQEBoNr+O3tAOP5hAmLQQUmLAYVmLAYVGDCYlCBCYtBBSYsBhWYsBhUYMJiUIEJi0EFJiwGFZiwGFRgwmJQgQmLQQUmLAYVmLAYVGDCYlCBCYtBB…	7.0	0.6353150606155396	4.542409420013428	3.856266498565674
330	CONC(=O)N1CCC(Nc2nccc(-c3c(-c4ccccc4)[nH]c4ccccc34)n2)C1	7.065328714256585	1	0.045454545454545456	<img data-content="rdkit/molecule" src="data:image/png;base64,iVBORw0KGgoAAAANSUhEUgAAAMgAAADICAIAAAAiOjnJAAAABmJLR0QA/wD/AP+gvaeTAAAe8ElEQVR4nO2de1hU1frHv8NwF0ElBURUUFFAvEBoaah58BIhXrG0yFNHqZNlF/01epSH+v3MZzItTDs5aOYtD42aN9IMzQtw8kIaImgkIiKQCohchoG5vL8/Fk4TIsLM3sDY+jw8PNth73e92/2dddvrfZeEiMDhCI1VWzvAeTThwuKIAhcWRxS4sDiiwIXFEQUuLI4ocGFxRIELiyMKXFgcUeDC4ogCFxZHFLiwOKLAhcURBS4sjihwYXFEgQuLIwpcWBxR4…	7.0	0.6326626539230347	4.30823278427124	4.065316200256348
331	CONC(=O)N1CCC(Oc2nccc(-c3c(-c4ccccc4)[nH]c4ccccc34)n2)C1	7.201675114099166	1	0.045454545454545456	<img data-content="rdkit/molecule" src="data:image/png;base64,iVBORw0KGgoAAAANSUhEUgAAAMgAAADICAIAAAAiOjnJAAAABmJLR0QA/wD/AP+gvaeTAAAep0lEQVR4nO2deVyTV9bHTxZ2Rba64QoVJRQXGFcUq6JSxw0VES1qtabaqm9n2hm0tmK12lhxK860cbczbuAKLgijVtzQYq1lFQQBtWhlCQQIZDvvHxfTFBECeS4Yvd8//ETyPOeewC/nnud57jmXh4jAYHANv6UdYLyaMGExqMCExaACExaDCkxYDCowYTGowITFoAITFoMKTFgMKjBhMajAhMWgAhMWgwpMWAwqMGExqMCExaACExaDCkxYDCowYTGowITFo…	7.0	0.7615569829940796	4.9540581703186035	3.8529934883117676
332	ClNC(=O)N1CCC(Oc2nccc(-c3c(-c4ccccc4)[nH]c4ccccc34)n2)C1	10.603996891444353	5	0.22727272727272727	<img data-content="rdkit/molecule" src="data:image/png;base64,iVBORw0KGgoAAAANSUhEUgAAAMgAAADICAIAAAAiOjnJAAAABmJLR0QA/wD/AP+gvaeTAAAgAElEQVR4nO2deVhT19aHVxLmSVABQcEJ56EqKvbiUBHaWrFiFSuVWG0VsLcGvLbFq63p18HaXrVxqIqlaiy2ii1arK0VbEW8qOBAi0VAUVCUQSFAgEAIWd8fO8ZcZAjJOQnE/T4+Pkk4Z+0N55e91x7W2hxEBAqFabjGrgDFNKHCorACFRaFFaiwKKxAhUVhBSosCitQYVFYgQqLwgpUWBRWoMKisAIVFoUVqLAorECFRWEFKiwKK1BhUViBCovCClRYFFagw…	7.0	0.7718672752380371	2.951596736907959	1.9355297088623047
333	ClNC(=O)N1CCC(Nc2nccc(-c3c(-c4ccccc4)[nH]c4ccccc34)n2)C1	10.635674194078383	1	0.045454545454545456	<img data-content="rdkit/molecule" src="data:image/png;base64,iVBORw0KGgoAAAANSUhEUgAAAMgAAADICAIAAAAiOjnJAAAABmJLR0QA/wD/AP+gvaeTAAAgAElEQVR4nO2de1iU1fbH1wwzMCIiKDcBAT0oieVdQdEQQUlBlPOEHdNRuzxkahOaRmk2ph7DY9lQ56hkng5552dWpKYieaEwRAwTr4jIHeQOch1m1u+PTW+oXIaZdw8w7s8fPMM777v2gvnO3uvd715rCxARGAy+EXa1AwzDhAmLQQUmLAYVmLAYVGDCYlCBCYtBBSYsBhWYsBhUYMJiUIEJi0EFJiwGFZiwGFRgwmJQgQmLQQUmLAYVmLAYVGDCYlCBCYtBB…	7.0	0.6233620047569275	2.5254108905792236	2.9978814125061035
334	ClOC(=O)N1CCC(Oc2nccc(-c3c(-c4ccccc4)[nH]c4ccccc34)n2)C1	10.717558447047788	1	0.045454545454545456	<img data-content="rdkit/molecule" src="data:image/png;base64,iVBORw0KGgoAAAANSUhEUgAAAMgAAADICAIAAAAiOjnJAAAABmJLR0QA/wD/AP+gvaeTAAAgAElEQVR4nO2de1xUxfvHn12W+125KEGYYhakKWheMw3MVLwkoikSaYqEuWpfk3z5tU37mkuZ4k8zFy3dEi3STMxE0TRRMQWUVMK4iYCAgFzkvpfn98fguiLX5cyurPN++cfZw+4zs57PzsyZM89neIgIDAbX8HVdAYZ+woTFoAITFoMKTFgMKjBhMajAhMWgAhMWgwpMWAwqMGExqMCExaACExaDCkxYDCowYTGowITFoAITFoMKTFgMKjBhMajAhMWgAhMWg…	7.0	0.7111964821815491	3.2414402961730957	3.97843599319458
335	CCNC(=O)N1CCC(Nc2n(C(C)c3c(-c4ccccc4)[nH]c4ccccc34)n2)CC1	15.955089860611105	1	0.045454545454545456	<img data-content="rdkit/molecule" src="data:image/png;base64,iVBORw0KGgoAAAANSUhEUgAAAMgAAADICAIAAAAiOjnJAAAABmJLR0QA/wD/AP+gvaeTAAAZQklEQVR4nO3deVhTx/oH8DcJ+1oRF0BBkItiVRCtFi214NYqdSmg97qAVRu3ily9lW78tC0V9CmKXUSrRVG5tUopchWX6FNUbJUCtYpQRRACqYIbILIF8v7+GORykSU5yYi27+fxD8XMnIl+c86ZOTMTESICIbom7uoGkD8nChbhgoJFuKBgES4oWIQLChbhgoJFuKBgES4oWIQLChbhgoJFuKBgES4oWIQLChbhgoJFuKBgES4oWIQLChbhgoJFuKBgES4oW…	7.0	0.6235840320587158	3.603734254837036	4.478009223937988
336	CS(=O)(=O)Nc1ccc(-c2ccnc(Nc3ccc(-n4ccnn4)cc3)n2)cc1	5.291530161984943	158	0.4328767123287671	<img data-content="rdkit/molecule" src="data:image/png;base64,iVBORw0KGgoAAAANSUhEUgAAAMgAAADICAIAAAAiOjnJAAAABmJLR0QA/wD/AP+gvaeTAAAW/ElEQVR4nO3deVQUV9oH4LebrVlcCMoShCiYSIADRhI1khFU3CKJQUWYxGUOEUbcwC2Yz4UYRXGMEUeiEDw6BBMUZQkSo6AoyoBjGpRxj7Iji0KzijRN9/v9UcggsjTVXCUz73NyckhTd+nDr6pu3bpVESAiENLXhK+6A+S/EwWLMEHBIkxQsAgTFCzCBAWLMEHBIkxQsAgTFCzCBAWLMEHBIkxQsAgTFCzCBAWLMEHBIkxQsAgTFCzCBAWLMEHBIkxQsAgTF…	7.0	0.7681315541267395	3.6084370613098145	2.5131702423095703
337	CS(=O)(=O)Nc1ccc(-c2ccnc(Nc3ccc(-n4cncn4)cc3)n2)cc1	5.594093780285618	1	0.0027397260273972603	<img data-content="rdkit/molecule" src="data:image/png;base64,iVBORw0KGgoAAAANSUhEUgAAAMgAAADICAIAAAAiOjnJAAAABmJLR0QA/wD/AP+gvaeTAAAW30lEQVR4nO3dfVjN9/8H8Nc53ZxuRIqm4hulsKFo5C73a7ZcyxjfuNy2KUJN9M0y91GmbWJG2YRFX7rIzZhEd0pFGqmUOirtSPekOt2e1++PT1ro5tz0pn1/r8e1a1dOn/fNqed5n8/n/X6fTzxEBEI6G/9dd4D8b6JgESYoWIQJChZhgoJFmKBgESYoWIQJChZhgoJFmKBgESYoWIQJChZhgoJFmKBgESYoWIQJChZhgoJFmKBgESYoWIQJChZhgoJFmKBgE…	7.0	0.6381628513336182	3.995589017868042	2.9884705543518066
338	CS(=O)(=O)Nc1ccc(-c2ccnc(Nc3ccc(-n4ccnc4)cc3)n2)cc1	5.855654660460009	2	0.005479452054794521	<img data-content="rdkit/molecule" src="data:image/png;base64,iVBORw0KGgoAAAANSUhEUgAAAMgAAADICAIAAAAiOjnJAAAABmJLR0QA/wD/AP+gvaeTAAAW9klEQVR4nO3deVhU5R4H8N/MsIyIJJEsIajgTRIuWK5JVzTRXChFJbjl0iXhikuQSNh1QS0UMwtyg/DRCAtFWUQzBEVRAq8NKO6GbIOyKA6rCAwzv/vHIa4ijMMZXqV7f5/Hp4dnmHeZh++c8573fc9JgIhASHcTPu8OkP9NFCzCBAWLMEHBIkxQsAgTFCzCBAWLMEHBIkxQsAgTFCzCBAWLMEHBIkxQsAgTFCzCBAWLMEHBIkxQsAgTFCzCBAWLMEHBIkxQs…	7.0	0.5206761956214905	2.3366942405700684	2.8997416496276855
339	CS(=O)(=O)Nc1ccc(-c2ccnc(Oc3ccc(-n4ccnn4)cc3)n2)cc1	5.8799671985404345	53	0.14520547945205478	<img data-content="rdkit/molecule" src="data:image/png;base64,iVBORw0KGgoAAAANSUhEUgAAAMgAAADICAIAAAAiOjnJAAAABmJLR0QA/wD/AP+gvaeTAAAWtElEQVR4nO3deVxU5f4H8O8M27CIErKFkIKlCS8wKTXpKiqaJmWkCDe3XiRccQO3i95UMh3FzCumKSQ/uyg3FGVRyRQUXLhQOiBcwyVlGwhEZNgRGJjv74+DhAjjcIZHqft9v3r10uE8y8TnnPOc5zznJEBEIKS3CV90B8ifEwWLMEHBIkxQsAgTFCzCBAWLMEHBIkxQsAgTFCzCBAWLMEHBIkxQsAgTFCzCBAWLMEHBIkxQsAgTFCzCBAWLMEHBIkxQsAgTF…	7.0	0.5932312607765198	3.250153064727783	2.6802754402160645
340	CS(=O)(=O)Nc1ccc(-c2ccnc(-c3ccc(-n4ccnn4)cc3)n2)cc1	6.031675966285812	139	0.38082191780821917	<img data-content="rdkit/molecule" src="data:image/png;base64,iVBORw0KGgoAAAANSUhEUgAAAMgAAADICAIAAAAiOjnJAAAABmJLR0QA/wD/AP+gvaeTAAAWj0lEQVR4nO2deVhTV9rA34Qk7LIoIIsDBRFExwV16ggiqFVrtVSddKYqdupXo2iHmVZ9ol3U56lt8bELTsdqGH0sHXEqYmfUsS4oWgpWhaiVumCrooLYsqkQEsjyfn+cmKaIEJIcE+37+yvc3PvmPZdfzj259ywCRASCsDdCRydAPJ6QWAQXSCyCCyQWwQUSi+ACiUVwgcQiuEBiEVwgsQgukFgEF0gsggskFsEFEovgAolFcIHEIrhAYhFcILEILpBYBBdIL…	7.0	0.6353150606155396	4.542409420013428	3.856266498565674
341	CS(=O)(=O)Nc1ccc(-c2ccnc(Nc3ccc(-n4cnnn4)cc3)n2)cc1	6.033060981421259	1	0.0027397260273972603	<img data-content="rdkit/molecule" src="data:image/png;base64,iVBORw0KGgoAAAANSUhEUgAAAMgAAADICAIAAAAiOjnJAAAABmJLR0QA/wD/AP+gvaeTAAAWzklEQVR4nO3deVRT19oH4DdhCIMoglIRvSiI1lYFpRbnudQWV7FOF12OVEFRoVK9WKwzClbbgjPYK2pRqixF6rIVQUAUAY3UARDECEgjMisiYQh5vz9OTFEZMrCV3u99FsuF4ewh4Zd9ztln58BDRCCkrfHfdQfI/yYKFmGCgkWYoGARJihYhAkKFmGCgkWYoGARJihYhAkKFmGCgkWYoGARJihYhAkKFmGCgkWYoGARJihYhAkKFmGCgkWYoGARJihYhAkKF…	7.0	0.6326626539230347	4.30823278427124	4.065316200256348
342	CS(=O)(=O)Nc1ccc(Sc2ccnc(Nc3ccc(-n4ccnn4)cc3)n2)cc1	6.0653565411930215	2	0.005479452054794521	<img data-content="rdkit/molecule" src="data:image/png;base64,iVBORw0KGgoAAAANSUhEUgAAAMgAAADICAIAAAAiOjnJAAAABmJLR0QA/wD/AP+gvaeTAAAWMElEQVR4nO3ceVhTV94H8G9YgoAExX1wR9w3BBXBV2vVOlqtjorVaXHGqaKPTqnbY6gbjiM1jpaHaW0tTkftM/poUeuIgta9FbHaCGJEKYqISFMFgbAkku28fxyaUhe4CRz06fw+f0FyzrknN9+cc3PvuZExxkBIQ3N60R0gv00ULCIEBYsIQcEiQlCwiBAULCIEBYsIQcEiQlCwiBAULCIEBYsIQcEiQlCwiBAULCIEBYsIQcEiQlCwiBAULCIEBYsIQcEiQ…	7.0	0.7615569829940796	4.9540581703186035	3.8529934883117676
343	CS(=O)(=O)Nc1ccc(-c2ccnc(Oc3ccc(-n4cncn4)cc3)n2)cc1	6.184982015574825	2	0.005479452054794521	<img data-content="rdkit/molecule" src="data:image/png;base64,iVBORw0KGgoAAAANSUhEUgAAAMgAAADICAIAAAAiOjnJAAAABmJLR0QA/wD/AP+gvaeTAAAWpklEQVR4nO3de1yMaf8H8O9MTdNBpLAqnlIKz6LIymFjnVq7eW2W5YmXY1Y51jr0ZFnWIZVHu5R1CI+WRUsvZ7uLpAOpGG0liRqVdqSzMpmO8/39cSehwxy6aJ/f9/3aP+x0X4eZPnPNfV/XNXc8RARC2hr/fXeA/G+iYBEmKFiECQoWYYKCRZigYBEmKFiECQoWYYKCRZigYBEmKFiECQoWYYKCRZigYBEmKFiECQoWYYKCRZigYBEmKFiECQoWYYKCRZigY…	7.0	0.7718672752380371	2.951596736907959	1.9355297088623047
344	CS(=O)(=O)Nc1ccc(Sc2ccnc(Oc3ccc(-n4ccnn4)cc3)n2)cc1	6.511960164605006	1	0.0027397260273972603	<img data-content="rdkit/molecule" src="data:image/png;base64,iVBORw0KGgoAAAANSUhEUgAAAMgAAADICAIAAAAiOjnJAAAABmJLR0QA/wD/AP+gvaeTAAAWSElEQVR4nO3de1hUZR7A8d9cGGAUBFREEBRvCCiGZqm4KUlri3ghQ9NWKc3R1Hg0L2i2D/bk2qSu4QUF0S3WzAsmPl7QItCU7WIjKgrCgtwkLo4wXBxgRmZ++8dLE4nAzMC7Uvv7/Iec95zDzJdzzsy8BwWICIR0NuHT3gHyx0RhES4oLMIFhUW4oLAIFxQW4YLCIlxQWIQLCotwQWERLigswgWFRbigsAgXFBbhgsIiXFBYhAsKi3BBYREuKCzCBYVFuKCwC…	7.0	0.6233620047569275	2.5254108905792236	2.9978814125061035
345	CS(=O)(=O)Nc1ccc(-c2ccnc(Oc3ccc(-n4cnnn4)cc3)n2)cc1	6.6199707776630925	1	0.0027397260273972603	<img data-content="rdkit/molecule" src="data:image/png;base64,iVBORw0KGgoAAAANSUhEUgAAAMgAAADICAIAAAAiOjnJAAAABmJLR0QA/wD/AP+gvaeTAAAWmElEQVR4nO3de1yMaf8H8O9MTdNBpLAST5QcnkWR3RwW69TazWuzTk+8HEMharV6sizrkMrDruRU8dKyaOnltNazCB1IxWiTJGpU2pHOymQ6zvf3xz1mQ4c5dNE+v+/75Y9M93WY6TPX3Pd1X/c9PEQEQlob/313gPxvomARJihYhAkKFmGCgkWYoGARJihYhAkKFmGCgkWYoGARJihYhAkKFmGCgkWYoGARJihYhAkKFmGCgkWYoGARJihYhAkKFmGCgkWYo…	7.0	0.7111964821815491	3.2414402961730957	3.97843599319458
346	CS(=O)(=O)Nc1ccc(Sc2ccnc(-c3ccc(-n4ccnn4)cc3)n2)cc1	6.684634508374944	1	0.0027397260273972603	<img data-content="rdkit/molecule" src="data:image/png;base64,iVBORw0KGgoAAAANSUhEUgAAAMgAAADICAIAAAAiOjnJAAAABmJLR0QA/wD/AP+gvaeTAAAWsElEQVR4nO3ceVhTV/oH8DckhE0R1GKtu5Wq1T4uWIVBGcGIUm2rtbVqx60qWqy4oYxSxVoVpLai9NHRoeOCWgQtahF4QJCtQmogiljEBSqyCMoWCEtI8v7+uDSlCGTBM9rfvJ+HPzCec3LC/ebee5aEh4hAyPNm9KI7QP5/omARJihYhAkKFmGCgkWYoGARJihYhAkKFmGCgkWYoGARJihYhAkKFmGCgkWYoGARJihYhAkKFmGCgkWYoGARJihYhAkKFmGCg…	7.0	0.6235840320587158	3.603734254837036	4.478009223937988
347	CS(=O)(=O)Nc1ccc(-c2ccnc(-c3ccc(-n4cnnn4)cc3)n2)cc1	6.737039525090034	1	0.0027397260273972603	<img data-content="rdkit/molecule" src="data:image/png;base64,iVBORw0KGgoAAAANSUhEUgAAAMgAAADICAIAAAAiOjnJAAAABmJLR0QA/wD/AP+gvaeTAAAWd0lEQVR4nO2de1iUZfrHvzMMIydPICIHFxIJT+vZX66AgrnWmkbq0pYrunWto2RLB/UadfNwbVZ42ba4e1VCdhmtbonkrrqWiqJraCqOpqSmpaJCmMhBYZgBZub+/fFMEyLiMDOPM9b9+Qvfwz338/qZ533mfZ+DgojAMK5G6e4EmJ8mLBYjBRaLkQKLxUiBxWKkwGIxUmCxGCmwWIwUWCxGCiwWIwUWi5ECi8VIgcVipMBiMVJgsRgpsFiMFFgsRgosFiMFF…	7.0	0.5919488668441772	3.050396203994751	3.4142303466796875
348	CS(=O)(=O)Nc1ccc(-c2cncc(-c3ccc(-n4ccnn4)cc3)n2)cc1	6.913872688857489	1	0.0027397260273972603	<img data-content="rdkit/molecule" src="data:image/png;base64,iVBORw0KGgoAAAANSUhEUgAAAMgAAADICAIAAAAiOjnJAAAABmJLR0QA/wD/AP+gvaeTAAAWo0lEQVR4nO2de1RU19XA9wzDywF5CIIIPlDwhULAqFVEIFhty6emWcRHQ7SpkqRVSI12rEtLomkgdoUCK5FM1C9qQ7M61cagjbGjaAYQXwhUDRLxU5CooDAwiDMMM7O/Pw6ZIEGcGe6RMdm/v+J97Lvv5Zcz5967z7kiRASCEBrxQCdA/DAhsQgukFgEF0gsggskFsEFEovgAolFcIHEIrhAYhFcILEILpBYBBdILIILJBbBBRKL4AKJRXCBxCK4QGIRXCCxC…	7.0	0.5938795208930969	3.06732439994812	3.3017210960388184
349	CS(=O)(=O)Nc1ccc(-c2cccc(Nc3ccc(-n4ccnn4)cc3)n2)cc1	7.28685400813729	1	0.0027397260273972603	<img data-content="rdkit/molecule" src="data:image/png;base64,iVBORw0KGgoAAAANSUhEUgAAAMgAAADICAIAAAAiOjnJAAAABmJLR0QA/wD/AP+gvaeTAAAWuklEQVR4nO3deVAUVx4H8N8M1zCghqCAixgFEw1YQCSJB1nBiFcgUbxgPVNEWTEq3ph4oFEUYzS4XrBQugQVwXCEEBchckQWjBlQ4hWD3Mh9DojAMPPbP5oQRcChhxfJ7u9TloVMv4Pi292vX79uBYgIhPQ14YvuAPnfRMEiTFCwCBMULMIEBYswQcEiTFCwCBMULMIEBYswQcEiTFCwCBMULMIEBYswQcEiTFCwCBMULMIEBYswQcEiTFCwCBMULMIEBYswQ…	7.0	0.6131902933120728	3.54607892036438	3.7456345558166504
350	CS(=O)(=O)Nc1ccc(-c2cccc(Oc3ccc(-n4ccnn4)cc3)n2)cc1	7.359314379951116	1	0.0027397260273972603	<img data-content="rdkit/molecule" src="data:image/png;base64,iVBORw0KGgoAAAANSUhEUgAAAMgAAADICAIAAAAiOjnJAAAABmJLR0QA/wD/AP+gvaeTAAAWdElEQVR4nO3deVxU5f4H8O8M2zAgSsjiRUzB0sCXkFQudAUTTZNSc4Hr/iLhiqm4hpaKpqOoWZgbXPnZRUlEY9HIFJIlCVIHlAy9huxcEJEdERhmvr8/zkSKMA5n5lHqft+vXr0MzrMQn3PmeZ7znKMAEYEQbRM+7w6QvyYKFmGCgkWYoGARJihYhAkKFmGCgkWYoGARJihYhAkKFmGCgkWYoGARJihYhAkKFmGCgkWYoGARJihYhAkKFmGCgkWYoGARJihYh…	7.0	0.6023451685905457	4.0426411628723145	4.539242267608643
351	NC(=O)c1cccc(-c2[nH]nc3cc(Nc4ccccc4Cl)ccc32)c1	5.018077680295352	1	0.3333333333333333	<img data-content="rdkit/molecule" src="data:image/png;base64,iVBORw0KGgoAAAANSUhEUgAAAMgAAADICAIAAAAiOjnJAAAABmJLR0QA/wD/AP+gvaeTAAAY70lEQVR4nO2daVRURxaA7wOaTWUZEBUNQY2KC4piGJFh3EA0IllRkhMSjaZjyLjORDSOcSKjaaOJuJFBjCcc4ji2cVQQRZtFxFFHQUg0GlEUFZAt0Oxr950fpS8EWZruV0oy9zv+eLSv7ivor6vqVd16LSAiEITUGD3tChC/TUgsggskFsEFEovgAolFcIHEIrhAYhFcILEILpBYBBdILIILJBbBBRKL4AKJRXCBxCK4QGIRXCCxCC6QWAQXSCyCCyQWwQUSi…	7.0	0.7681315541267395	3.6084370613098145	2.5131702423095703
352	NC(=O)c1cccc(-c2[nH]cnc3c(Nc4ccccc4Cl)ccc23)c1	7.010318079437943	1	0.3333333333333333	<img data-content="rdkit/molecule" src="data:image/png;base64,iVBORw0KGgoAAAANSUhEUgAAAMgAAADICAIAAAAiOjnJAAAABmJLR0QA/wD/AP+gvaeTAAAZgklEQVR4nO2daVRT19qA3wTCKDIpFlAcW1HAAYcPRbROt2rjgNWKXtNS6ULa5Y21V8WuXm+caq3Ya6xW61UrUOrsUlGxKloUZ0GkAiICKlMYInMCBJL9/diapiABwtkC1/f5wQqHc96zE57see/DI4QAgnANv60TgPxvgmIhTECxECagWAgTUCyECSgWwgQUC2ECioUwAcVCmIBiIUxAsRAmoFgIE1AshAkoFsIEFAthAoqFMAHFQpiAYiFMQLEQJqBYCBNQL…	7.0	0.6381628513336182	3.995589017868042	2.9884705543518066
353	NC(=O)c1cccc(-c2[nH]nc3cc(Nc3ccccc3Cl)ccc23)c1	13.343828919949162	1	0.3333333333333333	<img data-content="rdkit/molecule" src="data:image/png;base64,iVBORw0KGgoAAAANSUhEUgAAAMgAAADICAIAAAAiOjnJAAAABmJLR0QA/wD/AP+gvaeTAAAd80lEQVR4nO2deUAU1PbHzywMA4i4IiSKLCrg8kjCXXEBjcLcwB0rszHTH0bWm+cvnyiWjtYrXFLRyocZvaCU3OqFQIYrgksgsjiCsiMQ+zDMcn5/XJz4oSKz3BnI+/lrHGfOPTN8595zl3MuBxGBwTA0XFM7wPhrwoTFoAITFoMKTFgMKjBhMajAhMWgAhMWgwpMWAwqMGExqMCExaACExaDCkxYDCowYTGowITFoAITFoMKTFgMKjBhMajAhMWgAhMWgwpMW…	7.0	0.5206761956214905	2.3366942405700684	2.8997416496276855
354	COc1ccc(CNc2nc3cc(/C(C#N)=C3\Nc3ccccc3Cl)n2)cc1	15.466052345446343	1	0.09090909090909091	<img data-content="rdkit/molecule" src="data:image/png;base64,iVBORw0KGgoAAAANSUhEUgAAAMgAAADICAIAAAAiOjnJAAAABmJLR0QA/wD/AP+gvaeTAAAZaklEQVR4nO3daVSTZ9oH8CvsCSKKe0UBN0BcEFyhYEFcQNtprXjU44JYkXGBcXnF1mmZalU87WjtWBWdWpdWR6gbiqdKXNCKVFGoCiqgsq8CCWBIAuF6P9w2RaqY5OEhQK/f8UMIeW6u4J9nu5cIEBEIaW4G+i6AtE8ULMILChbhBQWL8IKCRXhBwSK8oGARXlCwCC8oWIQXFCzCCwoW4QUFi/CCgkV4QcEivKBgEV5QsAgvKFiEFxQswgsKFuEFBYvwgoJFe…	7.0	0.7681315541267395	3.6084370613098145	2.5131702423095703
355	COc1ccc(CCNc2cccc(/C(C#N)=C)c(c3ccccc3C)nn2)cc1	17.9701556259245	1	0.09090909090909091	<img data-content="rdkit/molecule" src="data:image/png;base64,iVBORw0KGgoAAAANSUhEUgAAAMgAAADICAIAAAAiOjnJAAAABmJLR0QA/wD/AP+gvaeTAAAbB0lEQVR4nO2deVxTZ9bHTxIIaFg1oLhSHDuKtVqhWMWtiq0t2DqjaB3BXaxasa1V66iDzljFqpUuLl3GfWHAWmSwrh1f0VGBui9IgaqobEESEgLEhJz3jwczVAVD7n2i2PP9+EeIuScH8su9zz3bI0FEIAixkT5pB4hnExIWwQUSFsEFEhbBBRIWwQUSFsEFEhbBBRIWwQUSFsEFEhbBBRIWwQUSFsEFEhbBBRIWwQUSFsEFEhbBBRIWwQUSFsEFEhbBBRIWw…	7.0	0.6381628513336182	3.995589017868042	2.9884705543518066
356	COc1ccc(CCNc2occc(/C(C#N)=C)c(c3ccccc3SC)n2)cc1	17.98447820967544	1	0.09090909090909091	<img data-content="rdkit/molecule" src="data:image/png;base64,iVBORw0KGgoAAAANSUhEUgAAAMgAAADICAIAAAAiOjnJAAAABmJLR0QA/wD/AP+gvaeTAAAaqUlEQVR4nO2de1xU1dqA35lhBkREwVQUvBwJTUEFtfSE5A28JJIGmB4BLyma+o2ntJ9dLKw0MT3J0axDZhzKVBD1hIoZmhni8QJ4v4N+3EaQ4c4wM8zl/f5YtONDGWBmb4F4n59/4GbPu9eGh7XX5V1rixARCIJvxC1dAOLPCYlFCAKJRQgCiUUIAolFCAKJRQgCiUUIAolFCAKJRQgCiUUIAolFCAKJRQgCiUUIAolFCAKJRQgCiUUIAolFCAKJRQgCiUUIA…	7.0	0.5206761956214905	2.3366942405700684	2.8997416496276855
357	COc1ccc(CCNc2=Ccc(/C(C#N)=C)c(c3ccccc3SC)n2)cc1	18.783645658654873	1	0.09090909090909091	<img data-content="rdkit/molecule" src="data:image/png;base64,iVBORw0KGgoAAAANSUhEUgAAAMgAAADICAIAAAAiOjnJAAAABmJLR0QA/wD/AP+gvaeTAAAWRElEQVR4nO2de1jUVfrA3wFmAAXBQkFQEA1ElGzVJ9p08wKuhvpTLLJQtFiaTV1Q27Z5wvYh27UGsxV7YpVabUl3JdZLIhkX29UkzYQUFLm1gYAicpG4DsPMvL8/DvsNQYa5HWac5/38Rfid8z1Dn/me97zvOWdEiAgEYWpszN0BwjohsQgukFgEF0gsggskFsEFEovgAolFcIHEIrhAYhFcILEILpBYBBdILIILJBbBBRKL4AKJRXCBxCK4QGIRXCCxCC6QW…	7.0	0.5932312607765198	3.250153064727783	2.6802754402160645
358	COc1ccc(CCNC2cccc(/C(C#N)=C)c(c3ccccc3Cl)n2)cc1	20.61253399756716	1	0.09090909090909091	<img data-content="rdkit/molecule" src="data:image/png;base64,iVBORw0KGgoAAAANSUhEUgAAAMgAAADICAIAAAAiOjnJAAAABmJLR0QA/wD/AP+gvaeTAAAa1ElEQVR4nO2deVyTV/b/T8IiiKBASoEC7qKoVEdFR2QUdxRcRkCtpdblR+voC8fRGaZ1wVFHmDoqtVpFW5VxB7W44ILWoqBWwQ1EERWQRVQ2ISRsSc73j0vz44USQ/JcC3ref4UnT85zH/LJveeee859RIgIBCE04t+7AcS7CQmL4AIJi+ACCYvgAgmL4AIJi+ACCYvgAgmL4AIJi+ACCYvgAgmL4AIJi+ACCYvgAgmL4AIJi+ACCYvgAgmL4AIJi+ACCYvgA…	7.0	0.6353150606155396	4.542409420013428	3.856266498565674
359	COc1ccc(CCNc2nccc(OC(C#N)=C)C(c3ccccc3SC)n2)cc1	20.67348952567551	1	0.09090909090909091	<img data-content="rdkit/molecule" src="data:image/png;base64,iVBORw0KGgoAAAANSUhEUgAAAMgAAADICAIAAAAiOjnJAAAABmJLR0QA/wD/AP+gvaeTAAAcq0lEQVR4nO2de1RTV7rAvyQ8wkNQAQUBRdSKvARTR4t2qO8HKqW9ONYStVXp1Lax0xkvvnpjO+OUaW1XxqVtUdteWuuDQhUQaKW9qKD4AIQASgFFwCCIPAMkQHK++8fGLEYFSXIOQbt/q6srJud8Zx/yyzn77LO/7/AQESgUtuGbugGUpxMqFoUTqFgUTqBiUTiBikXhBCoWhROoWBROoGJROIGKReEEKhaFE6hYFE6gYlE4gYpF4QQqFoUTqFgUTqBiUTiBi…	7.0	0.6326626539230347	4.30823278427124	4.065316200256348
360	COc1ccc(CCNc2nccc(/C(C#N)=C)C(c3ccccc3Cl)n2)cc1	20.767080077071885	1	0.09090909090909091	<img data-content="rdkit/molecule" src="data:image/png;base64,iVBORw0KGgoAAAANSUhEUgAAAMgAAADICAIAAAAiOjnJAAAABmJLR0QA/wD/AP+gvaeTAAAazUlEQVR4nO2deVxUV7LHq5tdNoEOAQKoaFxQiY6Kjsgo7khrdATUKDEuw8RocPzoDJPn0o46ysSJIUajuBPUKLiSuKExKKhRcANRRAVkERcWWbrZurveH4f046G00H0PQa3vX0337brnwo9z69SpqitCRCAIoRH/3gMg3kxIWAQXSFgEF0hYBBdIWAQXSFgEF0hYBBdIWAQXSFgEF0hYBBdIWAQXSFgEF0hYBBdIWAQXSFgEF0hYBBdIWAQXSFgEF0hYBBdIW…	7.0	0.7615569829940796	4.9540581703186035	3.8529934883117676
361	COc1ccc(CCNc2cccc(/C(C#N)=C)C(c3ccccc3Cl)n2)cc1	20.775955302662908	1	0.09090909090909091	<img data-content="rdkit/molecule" src="data:image/png;base64,iVBORw0KGgoAAAANSUhEUgAAAMgAAADICAIAAAAiOjnJAAAABmJLR0QA/wD/AP+gvaeTAAAazElEQVR4nO2deVyTV9bHT8IuiwIpr1DAXRSF6rjUERnFHQ0uI6DWUuvy0lr94Dg6w7QuOOooU6eWWq2idWFcqqAWtbigtSqoVXBFFFEBWURZZUmAkOS8f1yaNx+UCMlzKej5/hWePDnPfcgv95577jn3ESEiEITQiH/vBhBvJiQsggskLIILJCyCCyQsggskLIILJCyCCyQsggskLIILJCyCCyQsggskLIILJCyCCyQsggskLIILJCyCCyQsggskLIILJCyCC…	7.0	0.7718672752380371	2.951596736907959	1.9355297088623047
362	COc1ccc(CCNc2nccc(/C(C#N)=C)C(c3ccccc3SC)n2)cc1	20.817673655929163	1	0.09090909090909091	<img data-content="rdkit/molecule" src="data:image/png;base64,iVBORw0KGgoAAAANSUhEUgAAAMgAAADICAIAAAAiOjnJAAAABmJLR0QA/wD/AP+gvaeTAAAapklEQVR4nO2daVhTZ/bATxICiIiIVVBxGRm0Ci5gWzqDjEvBFakWsDoCLrVohX+c1nZoZ2yxrVZcpjJa29LWMrRUBbFOkaIWd8RxAVxRRNABIYKEfUlClvP/8DopD0oMyb1Cyvk9ftBwc+4b/OXdz3sFiAgEwTXCzi4A8duExCJ4gcQieIHEIniBxCJ4gcQieIHEIniBxCJ4gcQieIHEIniBxCJ4gcQieIHEIniBxCJ4gcQieIHEIniBxCJ4gcQieIHEIniBx…	7.0	0.6233620047569275	2.5254108905792236	2.9978814125061035
363	COc1ccc(CCNc2cccc(/C(C#N)=C)C(c3ccccc3SC)n2)cc1	20.846740660134703	1	0.09090909090909091	<img data-content="rdkit/molecule" src="data:image/png;base64,iVBORw0KGgoAAAANSUhEUgAAAMgAAADICAIAAAAiOjnJAAAABmJLR0QA/wD/AP+gvaeTAAAah0lEQVR4nO2daVhTZ9rH7yQEIiIiVEXFZaRoBdzb0hlkXAquSLUQqyO41aIVJ05rO0xntLGtVqxOzWitpdVSWqqCqFOkqMW1iIMKqChugL5sESQsgYQkZLnfD49NuVBCSM4RIs/v8oOGk/s8wX+e5d4OBxGBQmEabkcPgPJsQoVFYQUqLAorUGFRWIEKi8IKVFgUVqDCorACFRaFFaiwKKxAhUVhBSosCitQYVFYgQqLwgpUWBRWoMKisAIVFoUVqLAorECFR…	7.0	0.7111964821815491	3.2414402961730957	3.97843599319458
364	COc1ccc(CCNc2cccc(/C(C#N)=C)N(c3ccccc3SC)n2)cc1	21.583816472688262	1	0.09090909090909091	<img data-content="rdkit/molecule" src="data:image/png;base64,iVBORw0KGgoAAAANSUhEUgAAAMgAAADICAIAAAAiOjnJAAAABmJLR0QA/wD/AP+gvaeTAAAarUlEQVR4nO2deVxTV/bATxICERFRqqCiMqZqFVTUttgPMC4FV6RaiMsguNSiVSdOazu2M9bYViu2Tk21aplqKa11QdQpUtTiWsTBCqgorqA/WSLIGkhIQpYzf1ya8kMJkPeeELnfj39geDnvRr+5775zz72Ph4hAobANv60bQHk2oWJROIGKReEEKhaFE6hYFE6gYlE4gYpF4QQqFoUTqFgUTqBiUTiBikXhBCoWhROoWBROoGJROIGKReEEKhaFE6hYFE6gY…	7.0	0.6235840320587158	3.603734254837036	4.478009223937988
365	Cn1ncc(-c2c(Br)csc2NC(=O)CN1C(=O)CC2cncccc2)=O	20.506515545774057	1	1.0	<img data-content="rdkit/molecule" src="data:image/png;base64,iVBORw0KGgoAAAANSUhEUgAAAMgAAADICAIAAAAiOjnJAAAABmJLR0QA/wD/AP+gvaeTAAAcI0lEQVR4nO3deVwVVf8H8M8FLqsgKKG4JaDS40LuuyJK5oKVCW654JpZkvYzMUtTHzXDNTWLXKlMhRTLJRXNXR4DNVwAlwsIIsi+yHq58/39MUhuXO8y50Jw3i//uOLMmQN+mDlz5pwzMiICx0nNqKorwNVMPFgcEzxYHBM8WBwTPFgcEzxYHBM8WBwTPFgcEzxYHBM8WBwTPFgcEzxYHBM8WBwTPFgcEzxYHBM8WBwTPFgcEzxYHBM8WBwTPFgcEzxYHBM8W…	7.0	0.7681315541267395	3.6084370613098145	2.5131702423095703
366	OCC(Nc1cc(-c2cc(NC(c2)cc(F)cc2)o2)ccn1)[C@H]1CCOC1	16.73115753115107	1	0.1	<img data-content="rdkit/molecule" src="data:image/png;base64,iVBORw0KGgoAAAANSUhEUgAAAMgAAADICAIAAAAiOjnJAAAABmJLR0QA/wD/AP+gvaeTAAAZ90lEQVR4nO2dd1iUV9bAz8wA0hUFsaAUywpixdhQUFdXgyiiYW0hxO5qQIwxZBPjrPtpAsaChUTM+iSj2awiiUpiiy0yFlQ0ErBtEFGkV0HKADPn++PiZJYyTruUeH5Pnjwj3jnvnfHH+9733HvPK0BEIAhDI2zpDhB/TEgsggskFsEFEovgAolFcIHEIrhAYhFcILEILpBYBBdILIILJBbBBRKL4AKJRXCBxCK4QGIRXCCxCC6QWAQXSCyCCyQWwQUSi+ACi…	7.0	0.7681315541267395	3.6084370613098145	2.5131702423095703
367	OCC(Nc1cc(-c2cc(NC(=O)c(CF)cc2)o1)ccn1)[C@H]1C1OC1	18.47749774031535	1	0.1	<img data-content="rdkit/molecule" src="data:image/png;base64,iVBORw0KGgoAAAANSUhEUgAAAMgAAADICAIAAAAiOjnJAAAABmJLR0QA/wD/AP+gvaeTAAAad0lEQVR4nO2deVhTV9rA34RAIGxCLbIIVaw6op1WEUWwrliXwV3U9gE7too74wpuHVxaTW3VWHU+UKdIdarFBYxSF3AbdGZUXLC4IoqCUFQ2IciS5P3+OGmkagMk9wC27+/p0ye9JO859/aXc8895z0nIkQEghAacWNXgPh9QmIRXCCxCC6QWAQXSCyCCyQWwQUSi+ACiUVwgcQiuEBiEVwgsQgukFgEF0gsggskFsEFEovgAolFcIHEIrhAYhFcILEILpBYB…	7.0	0.6381628513336182	3.995589017868042	2.9884705543518066
368	OCC(Nc1cc(-c2cc(NC(O)ccc(F)cc2)o1)ccn1)[C@H]1C1OC1	19.34975062933079	1	0.1	<img data-content="rdkit/molecule" src="data:image/png;base64,iVBORw0KGgoAAAANSUhEUgAAAMgAAADICAIAAAAiOjnJAAAABmJLR0QA/wD/AP+gvaeTAAAdL0lEQVR4nO2daVxUR9aHTzc0OygwAQkiDSggq4qgiAsiblHRaMCowYALjmbS45JIYhxIdMZhohKM2xDjQoKoaNTAuMRtElSYGFBERCHshsUFlF3o5bwfCju8LkD3vYUQ6/nxobtv33PqXv5dVfdU1SkBIgKDwTfCl10Axh8TJiwGFZiwGFRgwmJQgQmLQQUmLAYVmLAYVGDCYlCBCYtBBSYsBhWYsBhUYMJiUIEJi0EFJiwGFZiwGFRgwmJQgQmLQQUmLAYVm…	7.0	0.5206761956214905	2.3366942405700684	2.8997416496276855
369	OCC(Nc1cc(-c2cc(C(=O)ccc(F)cc2)c1)c1=O)[C@H]1C1OC1	20.951817981552903	1	0.1	<img data-content="rdkit/molecule" src="data:image/png;base64,iVBORw0KGgoAAAANSUhEUgAAAMgAAADICAIAAAAiOjnJAAAABmJLR0QA/wD/AP+gvaeTAAAfCElEQVR4nO2deUCTR/rHvwkB5BYqVkQQEVHxAEWlCnYrXi1Sdal4FKG0KHbXitvLuFaJ3XUta1mlla3CVrt0tVZc9bfBeqFtFbWtBtGKJ3hxiSAabggk8/tjNLKoGJJ3krQ7n7/yvrx55iH5ZuaZmWdmRIQQcDhCIza1A5xfJ1xYHCZwYXGYwIXFYQIXFocJXFgcJnBhcZjAhcVhAhcWhwlcWBwmcGFxmMCFxWECFxaHCVxYHCZwYXGYwIXFYQIXFocJXFgcJ…	7.0	0.5932312607765198	3.250153064727783	2.6802754402160645
370	OCC(Nc1cc(-c2cc(C(=O)ccc(F)cc2)o1)ccn1)[C@H]1C1OC1	21.209831713042444	3	0.3	<img data-content="rdkit/molecule" src="data:image/png;base64,iVBORw0KGgoAAAANSUhEUgAAAMgAAADICAIAAAAiOjnJAAAABmJLR0QA/wD/AP+gvaeTAAAbq0lEQVR4nO2deVhTx9rA3ySEfVVEsCK4VBEUtailBbVKtFpQqS22XkDr9YJQC7hetIi43FrUXsUFK9ryibtR24qgVbqoSNGC+FgWBVkUFEUQDTsh5P3+GJpSUQLJGRbv/B4fnxNIZobkl5k575l5Dw8RgcHgGn5nN4DxasLEYlCBicWgAhOLQQUmFoMKTCwGFZhYDCowsRhUYGIxqMDEYlCBicWgAhOLQQUmFoMKTCwGFZhYDCowsRhUYGIxqMDEYlCBicWgA…	7.0	0.6353150606155396	4.542409420013428	3.856266498565674
371	OCC(Nc1cc(-c2cc(c(=O)ccc(F)cc2)o1)ccn1)[C@H]1C1OC1	21.209831713042444	1	0.1	<img data-content="rdkit/molecule" src="data:image/png;base64,iVBORw0KGgoAAAANSUhEUgAAAMgAAADICAIAAAAiOjnJAAAABmJLR0QA/wD/AP+gvaeTAAAbq0lEQVR4nO2deVhTx9rA3ySEfVVEsCK4VBEUtailBbVKtFpQqS22XkDr9YJQC7hetIi43FrUXsUFK9ryibtR24qgVbqoSNGC+FgWBVkUFEUQDTsh5P3+GJpSUQLJGRbv/B4fnxNIZobkl5k575l5Dw8RgcHgGn5nN4DxasLEYlCBicWgAhOLQQUmFoMKTCwGFZhYDCowsRhUYGIxqMDEYlCBicWgAhOLQQUmFoMKTCwGFZhYDCowsRhUYGIxqMDEYlCBicWgA…	7.0	0.6326626539230347	4.30823278427124	4.065316200256348
372	OCC(Nc1cc(-c2cc(c(=O)ccc(F)cc2)o1)ccn1)[C@H]1C1CO1	21.209831713042444	1	0.1	<img data-content="rdkit/molecule" src="data:image/png;base64,iVBORw0KGgoAAAANSUhEUgAAAMgAAADICAIAAAAiOjnJAAAABmJLR0QA/wD/AP+gvaeTAAAb6klEQVR4nO2deVyTx9aATxIJiwjIooWqKCoiIC6IG1qXQsVbVLyt1SoRtVz0u1qqdaFaLa6VVmuDVitet1yrtdS6RFzRuosILlUWURahICgBIQpZSHK+PwbjzpZ3WLzz/PwjhGRmIk/emTkzc14eIgKDwTX8hm4A4+2EicWgAhOLQQUmFoMKTCwGFZhYDCowsRhUYGIxqMDEYlCBicWgAhOLQQUmFoMKTCwGFZhYDCowsRhUYGIxqMDEYlCBicWgAhOLQQUmF…	7.0	0.7615569829940796	4.9540581703186035	3.8529934883117676
373	OCC(Nc1cc(-c2cc(NC(=O)CC(F)cc2)c1)ccn1)[C@H]1C1OC1	21.674409666794904	1	0.1	<img data-content="rdkit/molecule" src="data:image/png;base64,iVBORw0KGgoAAAANSUhEUgAAAMgAAADICAIAAAAiOjnJAAAABmJLR0QA/wD/AP+gvaeTAAAbg0lEQVR4nO2de1RU1f7AvwdmYERAUSRRQcXBBxpGVBTiG8WLXF1mlJXQ9QHRzxoxNUzTIZ9gJWNKhl5vUWY1aplWaoiPMGUhsFBQAXkpoiiKPOLNzPf3x8aJqwkzzNmA3u9ntVozcGbvfeQze5+99/d8j4CIQBBiY9LRDSAeT0gsggskFsEFEovgAolFcIHEIrhAYhFcILEILpBYBBdILIILJBbBBRKL4AKJRXCBxCK4QGIRXCCxCC6QWAQXSCyCCyQWwQUSi…	7.0	0.7718672752380371	2.951596736907959	1.9355297088623047
374	OCC(Nc1cc(-c2ccnc(Nc3ccc(F)cc3)c2)ccn1)[C@@H]1COCO1	6.267617277673405	2	0.08	<img data-content="rdkit/molecule" src="data:image/png;base64,iVBORw0KGgoAAAANSUhEUgAAAMgAAADICAIAAAAiOjnJAAAABmJLR0QA/wD/AP+gvaeTAAAWTUlEQVR4nO3de1yUVf4H8O9w0RExAVG8gBeKxUBaCzIVBKzR2JAsDaQIFVG8pNBGLr7Wn2LLK3e8rRKGYTfvJqymKOsaBiaEiEDc5LqjIAoCpiEoyly+vz+OPSEmzMwzB3X3+375h69xznnOPPOZ5zzPOed5lCAiEGJoRo+6AeS/EwWLcEHBIlxQsAgXFCzCBQWLcEHBIlxQsAgXFCzCBQWLcEHBIlxQsAgXFCzCBQWLcEHBIlxQsAgXFCzCBQWLcEHBIlxQs…	7.0	0.7681315541267395	3.6084370613098145	2.5131702423095703
375	OCC(Nc1cc(-c2ccnc(Oc3ccc(F)cc3)c2)ccn1)[C@@H]1CCOC1	6.439194354495615	3	0.12	<img data-content="rdkit/molecule" src="data:image/png;base64,iVBORw0KGgoAAAANSUhEUgAAAMgAAADICAIAAAAiOjnJAAAABmJLR0QA/wD/AP+gvaeTAAAVZ0lEQVR4nO3deVxU5RoH8GcGGHYE8cpAuKKiiFGQqCG4oFwtSFzmRiqZn6vTcm0svWrppztafgr8mA2oGS63JsM+AZIQuaKJiGggBiS4QWBsIYKIECPMPPePN0euC872iuLz/cuGOe88w/w4c877PuckQEQgxNSEXV0A6Z4oWIQLChbhgoJFuKBgES4oWIQLChbhgoJFuKBgES4oWIQLChbhgoJFuKBgES4oWIQLChbhgoJFuKBgES4oWIQLChbhgoJFuKBgE…	7.0	0.6381628513336182	3.995589017868042	2.9884705543518066
376	OCC(Nc1cc(-c2ccnc(-c3ccc(F)cc3)c2)ccn1)[C@@H]1CCOC1	6.682318086048468	2	0.08	<img data-content="rdkit/molecule" src="data:image/png;base64,iVBORw0KGgoAAAANSUhEUgAAAMgAAADICAIAAAAiOjnJAAAABmJLR0QA/wD/AP+gvaeTAAAVFklEQVR4nO2daVRT59aAdwIBZFAEZaGiTI5MKtYqUos41KHUTmJd9iIOFW3vFXvr0nDr7cLailG7XFj5UZyWQ1srVbRorUpxojhQRUCkoiKIIIOAUAhgQrK/Hy/Nx2WIGc4L0e7nVxaes89O8uSdzn6PIkQEghAacXcnQLyYkFgEF0gsggskFsEFEovgAolFcIHEIrhAYhFcILEILpBYBBdILIILJBbBBRKL4AKJRXCBxCK4QGIRXCCxCC6QWAQXSCyCCyQWw…	7.0	0.5206761956214905	2.3366942405700684	2.8997416496276855
377	OCC(Nc1cc(-c2ccnc(-c3ccc(F)cc3)c2)ccn1)[C@@H]1COCO1	6.926034023753626	2	0.08	<img data-content="rdkit/molecule" src="data:image/png;base64,iVBORw0KGgoAAAANSUhEUgAAAMgAAADICAIAAAAiOjnJAAAABmJLR0QA/wD/AP+gvaeTAAAV1ElEQVR4nO2de1SU1drAn5lhEBHxwgygoSAIlSKKSJq3jHSVptaXomZN5iXUJPw667TG4znH0dPKUPMcIm9keQRPdaJsEeXSskwBTQtEQQgvQQgalyEBYYaBmXm+Pza9zQc6DvO+m4s+v+UfCO8888D85tmXd+89MkQEgpAaeVcnQNydkFgEF0gsggskFsEFEovgAolFcIHEIrhAYhFcILEILpBYBBdILIILJBbBBRKL4AKJRXCBxCK4QGIRXCCxCC6QWAQXS…	7.0	0.5932312607765198	3.250153064727783	2.6802754402160645
378	OCC(Nc1cc(-c2ccnc(-c3ccc(F)cc3)c2)ccn1)[C@@H]1COCC1	8.003223388362192	3	0.12	<img data-content="rdkit/molecule" src="data:image/png;base64,iVBORw0KGgoAAAANSUhEUgAAAMgAAADICAIAAAAiOjnJAAAABmJLR0QA/wD/AP+gvaeTAAAVTUlEQVR4nO2de1RU1RrAv5mRh4O8RHxQJAppCzVXZWbgI+36SLF8kSuT1LtqNCsFl91ZLDOslUQPcjRfo90Si9IxpSbTm0GPpeWTSEURnAFEGJ6CwshrmPnuHzvPnYuCw5yzYbTv94cLZ8755ps5v9lnn72/fUaGiEAQUiPv6gSIuxMSi+ACiUVwgcQiuEBiEVwgsQgukFgEF0gsggskFsEFEovgAolFcIHEIrhAYhFcILEILpBYBBdILIILJBbBBRKL4AKJR…	7.0	0.6353150606155396	4.542409420013428	3.856266498565674
379	OCC(Nc1cc(-c2ccnc(Oc3ccc(F)cc3)c2)ccn1)[C@@H]1COC1	9.276305867172253	1	0.04	<img data-content="rdkit/molecule" src="data:image/png;base64,iVBORw0KGgoAAAANSUhEUgAAAMgAAADICAIAAAAiOjnJAAAABmJLR0QA/wD/AP+gvaeTAAAVVElEQVR4nO3de1TT5/0H8HcAG0S5iDeEn0LB4G3iNHJAkZ92xWN3pB6ZRbs6sG4azjoXcbpSSzVT2wlnrifoPEjVTpiXCXUe4IdbxZZxKKVqgvcqhItCBUTlqgICeX5/PJqhAglJHnT4ef0FmO8nT8g738vzfL4oYYyBEGuzed4DIAMTBYsIQcEiQlCwiBAULCIEBYsIQcEiQlCwiBAULCIEBYsIQcEiQlCwiBAULCIEBYsIQcEiQlCwiBAULCIEBYsIQcEiQ…	7.0	0.6326626539230347	4.30823278427124	4.065316200256348
380	O/C(Nc1cc(-c2ccnc(Oc3ccc(F)cc3)c2)ccn1)[C@@H]1CCOC1	13.049537032201043	1	0.04	<img data-content="rdkit/molecule" src="data:image/png;base64,iVBORw0KGgoAAAANSUhEUgAAAMgAAADICAIAAAAiOjnJAAAABmJLR0QA/wD/AP+gvaeTAAAVUElEQVR4nO3deVRTVx4H8F8SJGyiIFJqcQDtuGAHRVSqoB1KHZYJdhRT7XF0DraDS0tK9bS0tZKeumEPncYWa9XRGhmnFdyJU2ZAAdkEImi1WheWogWECFa2JCS588fVHIqCyQvXWPx9/opJ7s19vG/efcvvRR4hBBDqb3xrDwANTBgsxAQGCzGBwUJMYLAQExgsxAQGCzGBwUJMYLAQExgsxAQGCzGBwUJMYLAQExgsxAQGCzGBwUJMYLAQExgsxAQGCzGBw…	7.0	0.7615569829940796	4.9540581703186035	3.8529934883117676
381	OCC(Nc1cc(-c2ccnc(Oc2ccc(F)cc2)c2)ccn1)[C@@H]1COCO1	13.35307938473557	2	0.08	<img data-content="rdkit/molecule" src="data:image/png;base64,iVBORw0KGgoAAAANSUhEUgAAAMgAAADICAIAAAAiOjnJAAAABmJLR0QA/wD/AP+gvaeTAAAbEklEQVR4nO2daVhT19bHVwiDMgkyqhQVUVGkSnFoiyOCU0HrgFoVp1ptbcVinxpbLNFbW+ljq6h1AAcuYK3VK96L7RUFR7wqKFqcUBFRCSCDmIBgCEnW+2FjGgEhw9kE+u7f4wfMOVl7nfBn7Z191lqHh4jAYHCNkaEdYPw9YcJiUIEJi0EFJiwGFZiwGFRgwmJQgQmLQQUmLAYVmLAYVGDCYlCBCYtBBSYsBhWYsBhUYMJiUIEJi0EFJiwGFZiwGFRgwmJQg…	7.0	0.7718672752380371	2.951596736907959	1.9355297088623047
382	O/C(Nc1cc(-c2ccnc(-c3ccc(F)cc3)c2)ccn1)[C@@H]1COCO1	13.43777692596383	1	0.04	<img data-content="rdkit/molecule" src="data:image/png;base64,iVBORw0KGgoAAAANSUhEUgAAAMgAAADICAIAAAAiOjnJAAAABmJLR0QA/wD/AP+gvaeTAAAV8UlEQVR4nO3da1RTV9oH8CcRIkSuDiBakA5qrVgprVhArGMrjqsVLyMr2gJZzHIsdYQ3LdIO3to41VnFtbADlk4XtTpG7ThSLyPWeVW8jMgA+nKpgKIgCIIQBBHUyC3keT9sTFOskMvZivr8PsVwzpN9wp9z9jl7n6MIEYEQoYkfdwPI04mCRbigYBEuKFiECwoW4YKCRbigYBEuKFiECwoW4YKCRbigYBEuKFiECwoW4YKCRbigYBEuKFiECwoW4YKCRbigY…	7.0	0.6233620047569275	2.5254108905792236	2.9978814125061035
383	OCC(Nc1cc(-c2ccnc(-c2ccc(F)cc2)c2)ccn1)[C@@H]1COCO1	13.849897176572492	1	0.04	<img data-content="rdkit/molecule" src="data:image/png;base64,iVBORw0KGgoAAAANSUhEUgAAAMgAAADICAIAAAAiOjnJAAAABmJLR0QA/wD/AP+gvaeTAAAfQklEQVR4nO2de1yU1brHf3MBBgQUSVQUh4sYmRfE0sRbqWAalrVF8+jOFMNsG5p1orM1PV1sY5pRmkTpdoOgiWbmBVOMo2l5F01NDRBGQQQF4j7DMPOcPxZOpNxm5n1nBl3fD3/MLN5Z64H5zZr1rvWs35IQETgcoZFaOwDO/QkXFkcUuLA4osCFxREFLiyOKHBhcUSBC4sjClxYHFHgwuKIAhcWRxS4sDiiwIXFEQUuLI4ocGFxRIELiyMKXFgcUeDC4ogCF…	7.0	0.7111964821815491	3.2414402961730957	3.97843599319458
384	O/C(Nc1cc(-c2ccc(COc3ccc(F)cc3)o2)ccn1)[C@@H]1COC1	13.887356352155651	1	0.04	<img data-content="rdkit/molecule" src="data:image/png;base64,iVBORw0KGgoAAAANSUhEUgAAAMgAAADICAIAAAAiOjnJAAAABmJLR0QA/wD/AP+gvaeTAAAYVklEQVR4nO3deVzU1f4/8NfMwLCDC2q5g4iikHoVU0m7hRVx1W4mbkmYy7jcRP1p8ctU1CKn1KJu95Gk3TTFaxS3xaUUSwK7bpCsMuzgjso6MMM2c75/fGzyAYHD8DkNA+/nXzp8Poc38vJ8tnPOR8IYAyFik5q7ANI5UbAIFxQswgUFi3BBwSJcULAIFxQswgUFi3BBwSJcULAIFxQswgUFi3BBwSJcULAIFxQswgUFi3BBwSJcULAIFxQswgUFi3BBwSJcU…	7.0	0.6235840320587158	3.603734254837036	4.478009223937988
385	OCC(Nc1cc(-c2ccnc(-c2ccc(F)cc2)c2)ccn1)[C@@H]1COC1	15.052178259450406	1	0.04	<img data-content="rdkit/molecule" src="data:image/png;base64,iVBORw0KGgoAAAANSUhEUgAAAMgAAADICAIAAAAiOjnJAAAABmJLR0QA/wD/AP+gvaeTAAAfVUlEQVR4nO2deVjU1f7HP9+ZYVhkUVT2TTZZ1GtiLqihhktKJi4pKVo+qffKxa6VYZqPXbUkuyWiPckvl8hcINLcKsXUxCUNNBUGMDZZVXZBRpjl8/vj4DiyDLN8vzODntfDw8N8mTnnM/Ce8z3LZ2EQESgUtuEZ2gDKswkVFoUTqLAonECFReEEKiwKJ1BhUTiBCovCCVRYFE6gwqJwAhUWhROosCicQIVF4QQqLAonUGFROIEKi8IJVFgUTqDConACFRaFE…	7.0	0.5919488668441772	3.050396203994751	3.4142303466796875
386	OCC(Nc1cc(-c2ccnc(-c3ccc(F)cc2)c3)ccn1)[C@@H]1COC1	18.189927160716834	1	0.04	<img data-content="rdkit/molecule" src="data:image/png;base64,iVBORw0KGgoAAAANSUhEUgAAAMgAAADICAIAAAAiOjnJAAAABmJLR0QA/wD/AP+gvaeTAAAZ1klEQVR4nO3deVSTV94H8B9JgEBQgSoIyhanWmhxtGg7QHFBOmJLrbVScaxrFautqH21jI4tWmda7HuUaK02vMfRtD2Ky7hAx6pxxm3UUreqiOPCIojIDklIQhLye/+4NI0WCSHPTYi9n+MfHHjyy418uc92731cEBEYhms8RzeAeTKxYDFUsGAxVLBgMVSwYDFUsGAxVLBgMVSwYDFUsGAxVLBgMVSwYDFUsGAxVLBgMVSwYDFUsGAxVLBgMVSwYDFUsGAxV…	7.0	0.5938795208930969	3.06732439994812	3.3017210960388184
387	O/C(Nc1cc(-c2ccnc(Oc2ccc(F)cc2)c2)ccn1)[C@@H]1COCO1	18.368487850674803	1	0.04	<img data-content="rdkit/molecule" src="data:image/png;base64,iVBORw0KGgoAAAANSUhEUgAAAMgAAADICAIAAAAiOjnJAAAABmJLR0QA/wD/AP+gvaeTAAAavUlEQVR4nO3dd1hUV/oH8HeYoYOAvSAoRoqFSFBZewFXY0isYH5RbIlBg88YiD6YjS6rxidkjS7GguC6BjXoKrGgYmETg6AYY0lWQaOCIr1opE9x5v39cchkRAam3AOueT+Pf+Bw77ln4Mudc88951wRIgIhQjNr6wqQlxMFi3BBwSJcULAIFxQswgUFi3BBwSJcULAIFxQswgUFi3BBwSJcULAIFxQswgUFi3BBwSJcULAIFxQswgUFi3BBwSJcULAIFxQsw…	7.0	0.6131902933120728	3.54607892036438	3.7456345558166504
388	OCC(Nc1cc(-c2ccnc(-c2ccc(F)cc2)c2)ccn1)[C@@H]1COC1=O	18.88562850100231	1	0.04	<img data-content="rdkit/molecule" src="data:image/png;base64,iVBORw0KGgoAAAANSUhEUgAAAMgAAADICAIAAAAiOjnJAAAABmJLR0QA/wD/AP+gvaeTAAAgAElEQVR4nO2deVxTx9rHn4QkbLKKgCuKvC4UN1BEoyiuvYJLq7RqL2oVrbYV60pr9eJybWmlLb4uLaUbblVRSnMVq9YV8QqiCAKl+oILAiqKhAACWZ73j8FjZE9yThJwvh8+fjhDMvOAv8yZM/MsPEQECoVt+IY2gNI2ocKicAIVFoUTqLAonECFReEEKiwKJ1BhUTiBCovCCVRYFE6gwqJwAhUWhROosCicQIVF4QQqLAonUGFROIEKi8IJVFgUTqDConACF…	7.0	0.6023451685905457	4.0426411628723145	4.539242267608643
389	OCC(Nc1cc(-c2ccnc(Oc2ccc(F)cc3)oc3ccn1)[C@@H]1C)OC1	20.5665639967167	1	0.04	<img data-content="rdkit/molecule" src="data:image/png;base64,iVBORw0KGgoAAAANSUhEUgAAAMgAAADICAIAAAAiOjnJAAAABmJLR0QA/wD/AP+gvaeTAAAe8UlEQVR4nO2deVzU1frHP8O+KiiggrggCthPXNCuKeYSipmaS65XzeXmlqFlOpkZJmamaag3vbxMbqgZoeFSmOaOuICkuCCIigIqu+wgzDDP748DI1eFYJjzHcjzfvXq9WXm+z3nmfEzZ3nOc54jIyIIBNpGT9cGCP6eCGEJuCCEJeCCEJaAC0JYAi4IYQm4IIQl4IIQloALQlgCLghhCbgghCXgghCWgAtCWAIuCGEJuCCEJeCCEJaAC0JYAi4IYQm4IIQl4…	7.0	0.5665995478630066	4.200035572052002	5.049812316894531
390	OCC(Nc1cc(-c2ccnc(Oc2ccc(F)cc2)sc2ccn1)[C@@H]1C)OC1	20.828682889620467	1	0.04	<img data-content="rdkit/molecule" src="data:image/png;base64,iVBORw0KGgoAAAANSUhEUgAAAMgAAADICAIAAAAiOjnJAAAABmJLR0QA/wD/AP+gvaeTAAAflElEQVR4nO2deVhTx/rHvwlhDSgooIKgAgroLS6odaFVLIq1at23q5bqrVst2lqN1raoWOtWC9rq5VH5ibaWIsWlWrVaVMQN4y6CqCi4sAbCFiAJmd8fA5ErSiHknECdz9OnzyE5Z+ZN/GaWd955R0AIAYOhb4SGNoDxz4QJi8EJTFgMTmDCYnACExaDE5iwGJzAhMXgBCYsBicwYTE4gQmLwQlMWAxOYMJicAITFoMTmLAYnMCExeAEJiwGJzBhMTiBCYvBC…	7.0	0.6833102107048035	3.3402700424194336	2.29580020904541
391	NC(=O)c1ccccc1Nc1nc(Nc2ccc(Cl)cc2)ncc1Cl	5.044190841784194	3	0.2	<img data-content="rdkit/molecule" src="data:image/png;base64,iVBORw0KGgoAAAANSUhEUgAAAMgAAADICAIAAAAiOjnJAAAABmJLR0QA/wD/AP+gvaeTAAAeyUlEQVR4nO2deVyU1f7HPzPszDDMCG5YoIiagKSWS7hgCmKoZZB5vSkm5p5LamZaauKSlnYltbCyrssvt1vaNfWKimuK4g4oiuCGsSjrDIsw8/39cXBCEmSWZ2aA8375x/OceZ7vOaMfnznPOd9FRETgcIyN2NwD4NRPuLA4gsCFxREELiyOIHBhcQSBC4sjCFxYHEHgwuIIAhcWRxC4sDiCwIXFEQQuLI4gcGFxBIELiyMIXFgcQeDC4ggCFxZHELiwOILAh…	7.0	0.7681315541267395	3.6084370613098145	2.5131702423095703
392	NC(=O)c1ccccc1Oc1nc(Nc2ccc(Cl)cc2)ncc1Cl	5.167853794050289	1	0.06666666666666667	<img data-content="rdkit/molecule" src="data:image/png;base64,iVBORw0KGgoAAAANSUhEUgAAAMgAAADICAIAAAAiOjnJAAAABmJLR0QA/wD/AP+gvaeTAAAefUlEQVR4nO2deVxU1fvHPzPDPsMwKO4FiqgJSmJu4YIlirkkQWZ+U0rMPdeM3LVMTUtLUgsr6+vSV7FfqZmauC8pijuiKIIbxqIswwz7zPP749BIJMgsd2aA8375x71n7n3OGf1459xznkVEROBwTI3Y0gPg1E64sDiCwIXFEQQuLI4gcGFxBIELiyMIXFgcQeDC4ggCFxZHELiwOILAhcURBC4sjiBwYXEEgQuLIwhcWBxB4MLiCAIXFkcQuLA4gsCFxREEL…	7.0	0.6381628513336182	3.995589017868042	2.9884705543518066
393	CC(=O)c1ccccc1Nc1nc(Nc2ccc(Cl)cc2)ncc1Cl	6.494412934524809	8	0.5333333333333333	<img data-content="rdkit/molecule" src="data:image/png;base64,iVBORw0KGgoAAAANSUhEUgAAAMgAAADICAIAAAAiOjnJAAAABmJLR0QA/wD/AP+gvaeTAAAeI0lEQVR4nO2deVxTVxbHT8JOQhIQHUBRccGWRaWI4jJu1apomY5atdraaosUrKJ1G9yXqqiDVnGjY61tta1LtbVVHFesVtlVFAUFARdQwCwkIaw588fFlAGB5CWPBLjfj3+893zv3PvMz/vucs65HEQECsXQcI1dAUrLhAqLwgpUWBRWoMKisAIVFoUVqLAorECFRWEFKiwKK1BhUViBCovCClRYFFagwqKwAhUWhRWosCisQIVFYQUqLAorUGFRWIEKi8IKV…	7.0	0.5206761956214905	2.3366942405700684	2.8997416496276855
394	CC(=O)c1ccccc1Oc1nc(Nc2ccc(Cl)cc2)ncc1Cl	6.608674513897384	3	0.2	<img data-content="rdkit/molecule" src="data:image/png;base64,iVBORw0KGgoAAAANSUhEUgAAAMgAAADICAIAAAAiOjnJAAAABmJLR0QA/wD/AP+gvaeTAAAeDklEQVR4nO2deVxTV9rHn4SdhCQgOkCLigtWwIUiikvdqlXR0o5atdo6tS1ScRSt24tY16Kog1Zxw3GbVtu6tLa2guOK1SrIokJRUBBQBAUkCUkIa573j0NTBgSSm9wkwPl++OPey73POZf8ODnL8zyHg4hAoegbrrErQGmbUGFRWIEKi8IKVFgUVqDCorACFRaFFaiwKKxAhUVhBSosCitQYVFYgQqLwgpUWBRWoMKisAIVFoUVqLAorECFRWEFKiwKK1BhU…	7.0	0.5932312607765198	3.250153064727783	2.6802754402160645
395	Cl/Nc1nccc(-c2c(-c3ccc(F)cc3)nc3n2[C@H](CO)CC3)n1	16.575718012544723	1	0.08333333333333333	<img data-content="rdkit/molecule" src="data:image/png;base64,iVBORw0KGgoAAAANSUhEUgAAAMgAAADICAIAAAAiOjnJAAAABmJLR0QA/wD/AP+gvaeTAAAfz0lEQVR4nO2deVxU5ffHzyww7AOoICAuYGQssaUiIJaOGopLiaL+JMsSzK3NzMqttK9o3xQtVHIh0dQoJUW/GouKoIhgbmyaGKDIIrIM68DMnN8fD41EiMDcO5fkeb988Zp75845546feZ7nnmfjISJQKEzD5zoAyrMJFRaFFaiwKKxAhUVhBSosCitQYVFYgQqLwgpUWBRWoMKisAIVFoUVqLAorECFRWEFKiwKK1BhUViBCovCClRYFFagwqKwAhUWhRWos…	7.0	0.7681315541267395	3.6084370613098145	2.5131702423095703
396	ClC/c1nccc(-c2c(-c3ccc(F)cc3)nc3n2[C@H](CO)CC3)n1	16.96669680800898	1	0.08333333333333333	<img data-content="rdkit/molecule" src="data:image/png;base64,iVBORw0KGgoAAAANSUhEUgAAAMgAAADICAIAAAAiOjnJAAAABmJLR0QA/wD/AP+gvaeTAAAfU0lEQVR4nO2deVxU1fvHn1lgBhgYQAUBcQFFY1GBQgXF0lFDcSkR1C9kWYK5lWXlt9xK+4b2LdG+qLiRS2qYkqJpgBqCGoq5sKk/MUCRRZaZYR2Yuef3x6GREBGYe+aSnPcfvmbu3Hme544fznPuc8/CQwgBhcI2fK4DoDyfUGFRiECFRSECFRaFCFRYFCJQYVGIQIVFIQIVFoUIVFgUIlBhUYhAhUUhAhUWhQhUWBQiUGFRiECFRSECFRaFCFRYFCJQYVGIQ…	7.0	0.6381628513336182	3.995589017868042	2.9884705543518066
397	ClCNc1nccc(-c2c(-c3ccc(F)cc3)nc3n2[C@H](CO)CC3)n1	17.111254906003435	4	0.3333333333333333	<img data-content="rdkit/molecule" src="data:image/png;base64,iVBORw0KGgoAAAANSUhEUgAAAMgAAADICAIAAAAiOjnJAAAABmJLR0QA/wD/AP+gvaeTAAAgAElEQVR4nO2deViUVfvHv88MwzZsKnuiaeKCqAiKGmhqqOgPl3J529DKMrGi7NXMywoxKxMzXkV9NVHJMrVFk9xSRAFzxw0RBQxFBAYEBAaYGWbO749DI6EQMM+ZId/zufhjnmfmuc89+p2z3uc+AiEEHI7YSEztAOfRhAuLwwQuLA4TuLA4TODC4jCBC4vDBC4sDhO4sDhM4MLiMIELi8MELiwOE7iwOEzgwuIwgQuLwwQuLA4TuLA4TODC4jCBC4vDBC4sD…	7.0	0.5206761956214905	2.3366942405700684	2.8997416496276855
398	ClCOc1nccc(-c2c(-c3ccc(F)cc3)nc3n2[C@H](CO)CC3)n1	17.35882961949871	2	0.16666666666666666	<img data-content="rdkit/molecule" src="data:image/png;base64,iVBORw0KGgoAAAANSUhEUgAAAMgAAADICAIAAAAiOjnJAAAABmJLR0QA/wD/AP+gvaeTAAAgAElEQVR4nO2deVxUVf/HPzPDsA2byp5oLrggKojiApoaKhruy2MLWlkmWvzSNPNlhZCWD5jxmMvjgkqWqZWauCuigI8LihshJCqKCIwICAw4M8yc3x+HRkIkYO6ZITvvF3/ce+fe7/mOfuacc8/y/YoIIeBwhEZsbAc4zydcWBwmcGFxmMCFxWECFxaHCVxYHCZwYXGYwIXFYQIXFocJXFgcJnBhcZjAhcVhAhcWhwlcWBwmcGFxmMCFxWECFxaHCVxYHCZwY…	7.0	0.5932312607765198	3.250153064727783	2.6802754402160645
399	ClCNc1nccc(-c2C(-c3ccc(F)cc3)nc3c2[C@H](CO)CC3)n1	17.98419262213797	1	0.08333333333333333	<img data-content="rdkit/molecule" src="data:image/png;base64,iVBORw0KGgoAAAANSUhEUgAAAMgAAADICAIAAAAiOjnJAAAABmJLR0QA/wD/AP+gvaeTAAAgAElEQVR4nO2de3hM1/rHvzOTyW1yQXMnrokQQQhBE0pLhROqbuf0kvi1NBU0jp6oemiD0ipKSnBcgtSpoloqRV0iSNSdIHISSRARiSQykcwkmcxl/f5YOnIiIsnsNZPq+jz5Y8+e2e96h++svfa73vUuESEEHI7QiE3tAOfFhAuLwwQuLA4TuLA4TODC4jCBC4vDBC4sDhO4sDhM4MLiMIELi8MELiwOE7iwOEzgwuIwgQuLwwQuLA4TuLA4TODC4jCBC4vDB…	7.0	0.6353150606155396	4.542409420013428	3.856266498565674
400	ClCOc1nccc(-c2C(-c3ccc(F)cc3)nc3c2[C@H](CO)CC3)n1	18.612295904736445	2	0.16666666666666666	<img data-content="rdkit/molecule" src="data:image/png;base64,iVBORw0KGgoAAAANSUhEUgAAAMgAAADICAIAAAAiOjnJAAAABmJLR0QA/wD/AP+gvaeTAAAgAElEQVR4nO2deVyU1f7HPzPDsC9q7IqagiiigihKoGlhoqG5dm8L+iuNRIuupZkvLcQ0vWrKNZfrgkreTM3SxCUXRAVywQWVCBQVRAQRAWFmYNbz++PYSIgIzHNmyM77xR/PPDPP93xHP3Oe83zP93yPiBACDkdoxKZ2gPNswoXFYQIXFocJXFgcJnBhcZjAhcVhAhcWhwlcWBwmcGFxmMCFxWECFxaHCVxYHCZwYXGYwIXFYQIXFocJXFgcJnBhcZjAhcVhA…	7.0	0.6326626539230347	4.30823278427124	4.065316200256348
401	ClCOc1nccc(-c2c(-c3ccc(F)cc3)n3n2C[C@H](CO)CC3)n1	18.706857778646587	1	0.08333333333333333	<img data-content="rdkit/molecule" src="data:image/png;base64,iVBORw0KGgoAAAANSUhEUgAAAMgAAADICAIAAAAiOjnJAAAABmJLR0QA/wD/AP+gvaeTAAAbvklEQVR4nO2deVyU1f7HPzMsw6YIFgrENigRmRvoTU0pt7xIuRT6szDTm7il3q4ZtmklJunrlubLBXeuokmpBS4pipbpldhCiAsiw8AoKCEQAjMwy/n9cXRCJYThOUM8nvdr/oBnnud7vgPvOc95zvOccySEEHA4QiPt6AQ44oSLxWECF4vDBC4WhwlcLA4TuFgcJnCxOEzgYnGYwMXiMIGLxWECF4vDBC4WhwlcLA4TuFgcJnCxOEzgYnGYwMXiMIGLxWECF…	7.0	0.7615569829940796	4.9540581703186035	3.8529934883117676
402	C#Cc1ccc2oc(C(=O)OCC(=O)Nc3scc(Br)c3-c3ncn[nH]3)cc2c1	6.955941410459846	3	0.14285714285714285	<img data-content="rdkit/molecule" src="data:image/png;base64,iVBORw0KGgoAAAANSUhEUgAAAMgAAADICAIAAAAiOjnJAAAABmJLR0QA/wD/AP+gvaeTAAAZd0lEQVR4nO3deVxTV9oH8CcEIhoQBEWkKK4o4FZxX5Aibqi1VnEbqWNVXCqow+LSqrUuMFrHFSrVwdpR6wC2igviDq7VgAKKLANI0LAIIhKWQJLn/eNaSpUlITmKvM/30z8o3nPuSfx5c+5ZbniICIRom877bgBpmihYhAkKFmGCgkWYoGARJihYhAkKFmGCgkWYoGARJihYhAkKFmGCgkWYoGARJihYhAkKFmGCgkWYoGARJihYhAkKFmGCgkWYoGARJihYh…	7.0	0.7681315541267395	3.6084370613098145	2.5131702423095703
403	N#Cc1ccc2oc(S(=O)OCC(=O)Nc3scc(Br)c3-c3ncn[nH]3)cc2c1	6.993120357075665	1	0.047619047619047616	<img data-content="rdkit/molecule" src="data:image/png;base64,iVBORw0KGgoAAAANSUhEUgAAAMgAAADICAIAAAAiOjnJAAAABmJLR0QA/wD/AP+gvaeTAAAZjUlEQVR4nO3df1zNZ/8H8Pc5nUoq/TJ9o4y0VpiQbdzcizQkYlZ+NvdkymyKYWEmZlvpHmKZlVltYbR1W20y0q+Fak5WoeinfqmIojqnczrnvL9/fKy7oTqdzqW438+HP3J8rutzneN1Puc613V9rniICISoG7+nG0CeTRQswgQFizBBwSJMULAIExQswgQFizBBwSJMULAIExQswgQFizBBwSJMULAIExQswgQFizBBwSJMULAIExQswgQFizBBwSJMULAIE…	7.0	0.6381628513336182	3.995589017868042	2.9884705543518066
404	N#Cc1ccc2oc(C(=O)OCC(=O)Nc3scc(Br)c3-c3ncn[nH]3)cc2c1	7.032547087447256	4	0.19047619047619047	<img data-content="rdkit/molecule" src="data:image/png;base64,iVBORw0KGgoAAAANSUhEUgAAAMgAAADICAIAAAAiOjnJAAAABmJLR0QA/wD/AP+gvaeTAAAZcklEQVR4nO3dfUDNZ/8H8M956MkpPaG7lIdqVpiQ3Zsft0gbyWJWiOaeTJlNMawYYraV7iGWWRm1hZF1o3vlIZUWqjlZGVJUqpPKU6GnU+ecz++Pr3U30+l0Opdwf15/5fS9ru91Tu/zPde5rut74SEiEKJp/O5uAHkxUbAIExQswgQFizBBwSJMULAIExQswgQFizBBwSJMULAIExQswgQFizBBwSJMULAIExQswgQFizBBwSJMULAIExQswgQFizBBwSJMU…	7.0	0.5206761956214905	2.3366942405700684	2.8997416496276855
405	C#Cn1ccc2oc(C(=O)OCC(=O)Nc3scc(Br)c3-c3ncn[nH]3)cc12	7.091409320536205	1	0.047619047619047616	<img data-content="rdkit/molecule" src="data:image/png;base64,iVBORw0KGgoAAAANSUhEUgAAAMgAAADICAIAAAAiOjnJAAAABmJLR0QA/wD/AP+gvaeTAAAZvUlEQVR4nO3de1zOd/8H8PdVXXUpHSiH5JQcNhujbFLcaPVYFB7GtblFTmmGmVCX4/rddnC1bLI7EQ+3wkzKKXLKZu4W4cqNnBU6qXQ+X3V1Xe/fH5+0GOk6fBJ7Px/7o831/Xw/l8er7/dzngARgRBd03vVFSBvJgoW4YKCRbigYBEuKFiECwoW4YKCRbigYBEuKFiECwoW4YKCRbigYBEuKFiECwoW4YKCRbigYBEuKFiECwoW4YKCRbigYBEuKFiECwoW4…	7.0	0.5932312607765198	3.250153064727783	2.6802754402160645
406	N#Cc1ccc2oc(C(=O)OC(C=O)Nc3scc(Br)c3-c3ncn[nH]3)cc2c1	7.235149639100659	1	0.047619047619047616	<img data-content="rdkit/molecule" src="data:image/png;base64,iVBORw0KGgoAAAANSUhEUgAAAMgAAADICAIAAAAiOjnJAAAABmJLR0QA/wD/AP+gvaeTAAAaCElEQVR4nO3deVyU1f4H8O8My7ArLgmKgApCMGqK3Z/GrdRoU9Tyoi2KZd2w0lBywVQClxSJkquljjtiZmqaZkYqmEK4AQoMiOwioKzKIjAwM9/fH4cmI4PZDqP3ft8v/lCYc54zzGfOOc8z5zwIEBEI0TehoRtA/jtRsAgXFCzCBQWLcEHBIlxQsAgXFCzCBQWLcEHBIlxQsAgXFCzCBQWLcEHBIlxQsAgXFCzCBQWLcEHBIlxQsAgXFCzCBQWLcEHBIlxQs…	7.0	0.6353150606155396	4.542409420013428	3.856266498565674
407	C#Cc1ccc2oc(C(=O)OCC(=O)Nc3scc(Br)c3-c3cnc[nH]3)cc2c1	7.23676177519212	1	0.047619047619047616	<img data-content="rdkit/molecule" src="data:image/png;base64,iVBORw0KGgoAAAANSUhEUgAAAMgAAADICAIAAAAiOjnJAAAABmJLR0QA/wD/AP+gvaeTAAAZTUlEQVR4nO3de1zM+f4H8Pc0NdJIqSS55JqtXJbcs2mTRctadglHu+uWa+FUwm+x1qVO1lqXrJYNe9blJLu0FkmHsDgM3UjpdDFpUlSq6T7N+/fHZ7dN22WmmQ9x3s+HP3rk+/l8PzO9+vb5fi7fESAiEKJtOq+6AeTNRMEiXFCwCBcULMIFBYtwQcEiXFCwCBcULMIFBYtwQcEiXFCwCBcULMIFBYtwQcEiXFCwCBcULMIFBYtwQcEiXFCwCBcULMIFBYtwQ…	7.0	0.6326626539230347	4.30823278427124	4.065316200256348
408	N#Cc1ccc2sc(S(=O)OCC(=O)Nc3scc(Br)c3-c3ncn[nH]3)cc2c1	7.2620375746197645	1	0.047619047619047616	<img data-content="rdkit/molecule" src="data:image/png;base64,iVBORw0KGgoAAAANSUhEUgAAAMgAAADICAIAAAAiOjnJAAAABmJLR0QA/wD/AP+gvaeTAAAZtklEQVR4nO3de1zT1f8H8PfGAJE7KngBUyDCS94rTQtFUhFFM/FKflMTyRL0pwapiWYF8k1F0gzNoFBSihRKTBGQvAA5DFC5yUBuAgqCIhsb296/Pz5GZAJj7Aj6fT8f/oHzc87nbL722dk553PgISIQomn8zm4AeTZRsAgTFCzCBAWLMEHBIkxQsAgTFCzCBAWLMEHBIkxQsAgTFCzCBAWLMEHBIkxQsAgTFCzCBAWLMEHBIkxQsAgTFCzCBAWLMEHBIkxQs…	7.0	0.7615569829940796	4.9540581703186035	3.8529934883117676
409	N#Cc1ccc2oc(C(=O)OCC(=O)Nc3scc(Br)c3-c3cnc[nH]3)cc2c1	7.29046850145475	1	0.047619047619047616	<img data-content="rdkit/molecule" src="data:image/png;base64,iVBORw0KGgoAAAANSUhEUgAAAMgAAADICAIAAAAiOjnJAAAABmJLR0QA/wD/AP+gvaeTAAAZPElEQVR4nO3deVyU1f4H8O/MsIOyqPBDARUVQbtuaDfLxAUXRLEM3CBLTfCWgr3UUFMhqUBubojoYIqFkmJek9wJkHAjBgUXEAUEAQE3VDYHZub7++N4iUxgZpgj6v2+/8LhOec5Ax+eOc95zjkKEBEI0TRhWzeAvJ4oWIQLChbhgoJFuKBgES4oWIQLChbhgoJFuKBgES4oWIQLChbhgoJFuKBgES4oWIQLChbhgoJFuKBgES4oWIQLChbhgoJFuKBgES4oW…	7.0	0.7718672752380371	2.951596736907959	1.9355297088623047
410	N#Cn1ccc2oc(C(=O)OCC(=O)Nc3scc(Br)c3-c3cnc[nH]3)cc12	7.3346406725989635	1	0.047619047619047616	<img data-content="rdkit/molecule" src="data:image/png;base64,iVBORw0KGgoAAAANSUhEUgAAAMgAAADICAIAAAAiOjnJAAAABmJLR0QA/wD/AP+gvaeTAAAaF0lEQVR4nO3de1zOd/8H8Pd1qquTS2JJkRVKi1g2E1sOOeS03Am16L5Rhtktw3Xf3DSbTU7D+DkfqmFbFis1h0ZuorLChg4rQk7pcHW4kq7r6nr//vgmzZ26Tp9kez8f/uByfT7fz7de1/fw+Xy+n4uHiECIofFfdgPInxMFizBBwSJMULAIExQswgQFizBBwSJMULAIExQswgQFizBBwSJMULAIExQswgQFizBBwSJMULAIExQswgQFizBBwSJMULAIExQsw…	7.0	0.6233620047569275	2.5254108905792236	2.9978814125061035
411	N#Cn1ccc2oc(C(=O)OC(C=O)Nc3scc(Br)c3-c3ncn[nH]3)cc12	7.33497456508526	1	0.047619047619047616	<img data-content="rdkit/molecule" src="data:image/png;base64,iVBORw0KGgoAAAANSUhEUgAAAMgAAADICAIAAAAiOjnJAAAABmJLR0QA/wD/AP+gvaeTAAAet0lEQVR4nO2dfVzN5//HX+d0ui+p0FikQi2MNHxbGzY3odKYMKthm4yfYbdtbHPz3U3GKDcjX7sJG2Wb+0rJWo1ETBSR7hTSUqrTqXP7/v3xSZqbdD6dT6fpej78kdPn/f68z+l1ruv6XNf7el8iIgKDoWvE+g6A8XjChMUQBCYshiAwYTEEgQmLIQhMWAxBYMJiCAITFkMQmLAYgsCExRAEJiyGIDBhMQSBCYshCExYDEFgwmIIAhMWQxCYsBiCwITFEAQmL…	7.0	0.7111964821815491	3.2414402961730957	3.97843599319458
412	N#Cc1ccc2oc(C(=O)OCC(=O)Nc3csc(Br)c3-c3ncn[nH]3)cc2c1	7.411061096246487	2	0.09523809523809523	<img data-content="rdkit/molecule" src="data:image/png;base64,iVBORw0KGgoAAAANSUhEUgAAAMgAAADICAIAAAAiOjnJAAAABmJLR0QA/wD/AP+gvaeTAAAZzklEQVR4nO3deVxU5f4H8M9hYIZNRdlcChWVcEfJNDQVRcSb5FKkpma4ECoSLlf9aYY3MK3rllpG3vK6G5qWSW4ogoYauIAKIo6ICAKKa4Bs8/39cbxcKh2GmXkQu9/3X/Manw38cOac8zzPGYmIwJixmTzrAbC/Jg4WE4KDxYTgYDEhOFhMCA4WE4KDxYTgYDEhOFhMCA4WE4KDxYTgYDEhOFhMCA4WE4KDxYTgYDEhOFhMCA4WE4KDxYTgYDEhOFhMCA4WE…	7.0	0.6235840320587158	3.603734254837036	4.478009223937988
413	C#Cn1ccc2oc(C(=O)OCC(=O)Nc3csc(Br)c3-c3ncn[nH]3)cc12	7.475013961976791	1	0.047619047619047616	<img data-content="rdkit/molecule" src="data:image/png;base64,iVBORw0KGgoAAAANSUhEUgAAAMgAAADICAIAAAAiOjnJAAAABmJLR0QA/wD/AP+gvaeTAAAaW0lEQVR4nO3dd1yV9fs/8Os+h70Oigv8uXCh5oJcOEBEUpRECxB3DkxC1CxxJViUJ/PzEDN/ioNUUBQ1FZRQghBxFSSuEEVEVNDYe55zff+46eQAPOdw3keo6/ngjxPwHidf3OM97sMhIhCiaoK33QHy70TBIkxQsAgTFCzCBAWLMEHBIkxQsAgTFCzCBAWLMEHBIkxQsAgTFCzCBAWLMEHBIkxQsAgTFCzCBAWLMEHBIkxQsAgTFCzCBAWLMEHBIkxQsAgTF…	7.0	0.5919488668441772	3.050396203994751	3.4142303466796875
414	C#Cn1ccc2oc(C(=O)OC(C=O)Nc3ccc(Br)cc3c3cnn[nH]3)cc21	9.665943826516349	1	0.047619047619047616	<img data-content="rdkit/molecule" src="data:image/png;base64,iVBORw0KGgoAAAANSUhEUgAAAMgAAADICAIAAAAiOjnJAAAABmJLR0QA/wD/AP+gvaeTAAAd7klEQVR4nO2dZ0BU19aG3ynMMHTQKBYsgHxqbIiaEFuIJUEwxFiujRhLVK4laoLCxa6JJUaxIknUa8FrFCT2qEkwAooiEsQrxGsDRRAEKQMzAzOzvh+HoLHgtAOC+/k1nDl7zRrmPXufs9faawuICAyGqRHWtgOM+gkTFoMXmLAYvMCExeAFJiwGLzBhMXiBCYvBC0xYDF5gwmLwAhMWgxeYsBi8wITF4AUmLAYvMGExeIEJi8ELTFgMXmDCYvACExaDF5iwG…	7.0	0.5938795208930969	3.06732439994812	3.3017210960388184
415	N#Cn1ccc2oc(C(=O)OCC(=O)Nc3CCC(Br)c3-c3ncn[nH]3)cc12	17.18331581116502	1	0.047619047619047616	<img data-content="rdkit/molecule" src="data:image/png;base64,iVBORw0KGgoAAAANSUhEUgAAAMgAAADICAIAAAAiOjnJAAAABmJLR0QA/wD/AP+gvaeTAAAZFElEQVR4nO3daVxV1d4H8N85nMORQVHAAWdxAC2HFAeccOA6FGpqOGOmgBmKohaa4ZA3xWs3SfPqESe0mwJ5HbAcsBQNCSVUQB/QHMJAQBkk8IDA+T8vNqFZAmdYOPT/fnzBB/Zee+3jj73XXmvthYyIwJixyZ91BdjLiYPFhOBgMSE4WEwIDhYTgoPFhOBgMSE4WEwIDhYTgoPFhOBgMSE4WEwIDhYTgoPFhOBgMSE4WEwIDhYTgoPFhOBgMSE4WEwIDhYTg…	7.0	0.6131902933120728	3.54607892036438	3.7456345558166504
416	N#Cc1ccc2cc(C(=O)OCC(=O)Nc3scc(Br)c3-c3ncn[nH]3)c2c1	19.13876466261216	1	0.047619047619047616	<img data-content="rdkit/molecule" src="data:image/png;base64,iVBORw0KGgoAAAANSUhEUgAAAMgAAADICAIAAAAiOjnJAAAABmJLR0QA/wD/AP+gvaeTAAAd/UlEQVR4nO2deVhVVffHvxcukyBDDCKiCCoqqKhoOaakab1hGEI5oRXmW1o0GmUmPZi9ZKbWawOvQz9xDDMstVRMSzQnUBESrgOIIAIicIF7Qe6wfn9svJEK3OEcENyfxz8Ol3PWWQe/d+991l57bQkRgcMRGrPWdoDTPuHC4ogCFxZHFLiwOKLAhcURBS4sjihwYXFEgQuLIwpcWBxR4MLiiAIXFkcUuLA4osCFxREFLiyOKHBhcUSBC4sjClxYHFHgwuKIA…	7.0	0.6023451685905457	4.0426411628723145	4.539242267608643
417	C#Cc1ccc2c(c1C(=O)OCCC(=O)Nc1scc(Br)c1-c1cn[nH]c1)C2	7.8942494298539865	1	1.0	<img data-content="rdkit/molecule" src="data:image/png;base64,iVBORw0KGgoAAAANSUhEUgAAAMgAAADICAIAAAAiOjnJAAAABmJLR0QA/wD/AP+gvaeTAAAZ+0lEQVR4nO2deVRTV/7Av9lYAiGgLK6IuxRFLQp1LGg9sa1W69JGK4rbqVEZBx21otPWFDvjQZk6cMYWg9oedI5jQa3LT9RCsdQFLbigVgUVEKqybyEEQpL7++NizKBBSN7F1n4/xz9ieO/7bvI+efe++973+3iEEEAQruG/6AYgLycoFsIEFAthAoqFMAHFQpiAYiFMQLEQJqBYCBNQLIQJKBbCBBQLYQKKhTABxUKYgGIhTECxECagWAgTUCyECSgWwgQUC…	7.0	0.7681315541267395	3.6084370613098145	2.5131702423095703
418	CN(C)CCNC(=O)c1ccc(-c2n[nH]c3cc(-c4ccccc4Cl)ccc23)cc1	6.112123568620417	4	0.06666666666666667	<img data-content="rdkit/molecule" src="data:image/png;base64,iVBORw0KGgoAAAANSUhEUgAAAMgAAADICAIAAAAiOjnJAAAABmJLR0QA/wD/AP+gvaeTAAAXsElEQVR4nO3deVRUR74H8F+zL7KILAKKosQojjHIyKKiYjS4AHkxbszYUYwSxYhrgnHUjsHM8Majg+RkFJeXIdFAXCCCC9pGcRQQWd2CgihqIyKLKIJs3b/3R2kPQcXeClrm9zkeDzb31q2WL3Vv162qK0BEIETTdDq7AqRromARLihYhAsKFuGCgkW4oGARLihYhAsKFuGCgkW4oGARLihYhAsKFuGCgkW4oGARLihYhAsKFuGCgkW4oGARLihYhAsKFuGCg…	7.0	0.7681315541267395	3.6084370613098145	2.5131702423095703
419	CN(C)CONC(=O)c1ccc(-c2n[nH]c3cc(-c4ccccc4Cl)ccc23)cc1	6.907599424318258	1	0.016666666666666666	<img data-content="rdkit/molecule" src="data:image/png;base64,iVBORw0KGgoAAAANSUhEUgAAAMgAAADICAIAAAAiOjnJAAAABmJLR0QA/wD/AP+gvaeTAAAX2klEQVR4nO3de1zNef4H8PfppqKLdJHIrTHJGlNtKYQMk0u1P0Zo1xmyNC4j15mMxRmTeWy7lknzmKWwtsHWuNQolzgNWSrRzW2iRDhJurik6HLO+/fHhzOJcm6fOtr38+HhwTnf7+f7OXr5fr/nc/sKEBEI0TSd9q4A6ZgoWIQLChbhgoJFuKBgES4oWIQLChbhgoJFuKBgES4oWIQLChbhgoJFuKBgES4oWIQLChbhgoJFuKBgES4oWIQLChbhgoJFuKBgE…	7.0	0.6381628513336182	3.995589017868042	2.9884705543518066
420	CN(C)CCNC(=O)c1ccc(-c2n[nH]c3cc(-c3ccccc3Cl)ccc23)cc1	11.369922122130276	17	0.2833333333333333	<img data-content="rdkit/molecule" src="data:image/png;base64,iVBORw0KGgoAAAANSUhEUgAAAMgAAADICAIAAAAiOjnJAAAABmJLR0QA/wD/AP+gvaeTAAAZAklEQVR4nO3deViU5foH8HtmYFgcF1xQOID7hoEo5nIMw9O4oSamqKjkkuGvNNJTgQuGnsqG9MTARSZHSzkkCV4q4lEsLC/zYCS4BZqYIIjsIoMiOMww9++PR6cJYYDhfYA69+fyD5h534fnxS/v8mwjQkQgRGji9q4A+XOiYBEuKFiECwoW4YKCRbigYBEuKFiECwoW4YKCRbigYBEuKFiECwoW4YKCRbigYBEuKFiECwoW4YKCRbigYBEuKFiECwoW4YKCR…	7.0	0.5206761956214905	2.3366942405700684	2.8997416496276855
421	CN(C)CCNC(=O)c1ccc(-c2n[nH]c3cc(-c3ccccc3Cl)ccc32)cc1	11.369922122130276	1	0.016666666666666666	<img data-content="rdkit/molecule" src="data:image/png;base64,iVBORw0KGgoAAAANSUhEUgAAAMgAAADICAIAAAAiOjnJAAAABmJLR0QA/wD/AP+gvaeTAAAZAklEQVR4nO3deViU5foH8HtmYFgcF1xQOID7hoEo5nIMw9O4oSamqKjkkuGvNNJTgQuGnsqG9MTARSZHSzkkCV4q4lEsLC/zYCS4BZqYIIjsIoMiOMww9++PR6cJYYDhfYA69+fyD5h534fnxS/v8mwjQkQgRGji9q4A+XOiYBEuKFiECwoW4YKCRbigYBEuKFiECwoW4YKCRbigYBEuKFiECwoW4YKCRbigYBEuKFiECwoW4YKCRbigYBEuKFiECwoW4YKCR…	7.0	0.5932312607765198	3.250153064727783	2.6802754402160645
422	CN(C)CNCC(=O)c1ccc(-c2n[nH]c3cc(-c3ccccc3Cl)ccc23)cc1	11.891199585374203	4	0.06666666666666667	<img data-content="rdkit/molecule" src="data:image/png;base64,iVBORw0KGgoAAAANSUhEUgAAAMgAAADICAIAAAAiOjnJAAAABmJLR0QA/wD/AP+gvaeTAAAZNElEQVR4nO3deVzUdf4H8PfMwHA4qHigsAheeaMo5LFG4TaCoRSmqFTkkeGvdEm3Am8s04a0deRhJaulxIqC68WmaLi55qooeAWYmNxyiwyC4DDH+/fHR6cJYYDh+xHr8X4+/ENn5vvhM/ia7/f7OUeEiECI0MQdXQHyx0TBIlxQsAgXFCzCBQWLcEHBIlxQsAgXFCzCBQWLcEHBIlxQsAgXFCzCBQWLcEHBIlxQsAgXFCzCBQWLcEHBIlxQsAgXFCzCBQWLc…	7.0	0.6353150606155396	4.542409420013428	3.856266498565674
423	CN(C)CONC(=O)c1ccc(-c2n[nH]c3cc(-c3ccccc3Cl)ccc23)cc1	12.130086721350022	2	0.03333333333333333	<img data-content="rdkit/molecule" src="data:image/png;base64,iVBORw0KGgoAAAANSUhEUgAAAMgAAADICAIAAAAiOjnJAAAABmJLR0QA/wD/AP+gvaeTAAAZOklEQVR4nO3de1SU1foH8GdmYLiIF1BBTMFbXlAUxesxCmu8oRZmqFgTXvF30khPBagYmqWgnhxZZpKaEksSXBKyjqJhudSDkihoIIkJgshVkUFxYJjL8/tj6zghDDDMBus8n+UfMjPvZg98ed/97tsIEBEIMTVhe1eA/D1RsAgXFCzCBQWLcEHBIlxQsAgXFCzCBQWLcEHBIlxQsAgXFCzCBQWLcEHBIlxQsAgXFCzCBQWLcEHBIlxQsAgXFCzCBQWLcEHBI…	7.0	0.6326626539230347	4.30823278427124	4.065316200256348
424	CN(C)CCNC(=O)c1ccc(-c2n[nH]c3cc(-c2ccccc2Cl)ccc23)cc1	12.99124597048706	21	0.35	<img data-content="rdkit/molecule" src="data:image/png;base64,iVBORw0KGgoAAAANSUhEUgAAAMgAAADICAIAAAAiOjnJAAAABmJLR0QA/wD/AP+gvaeTAAAXi0lEQVR4nO3deVSTV/oH8CcJiRBRq6KigKiIAqLVwYUWtIdxOUVg3OoMY3FBRwQrtFZn3KaDWg+gdcel6LhQq3VQRAGVA+IGjiCgsgkuoAYUNyyIgCQhz++Pa3P4sSYhF5yZ53P8QzDvvTf4zfve7X0RICIQom/C9m4A+e9EwSJcULAIFxQswgUFi3BBwSJcULAIFxQswgUFi3BBwSJcULAIFxQswgUFi3BBwSJcULAIFxQswgUFi3BBwSJcULAIFxQswgUFi…	7.0	0.7615569829940796	4.9540581703186035	3.8529934883117676
425	CN(C)CNCC(=O)c1ccc(-c2n[nH]c3cc(-c2ccccc2Cl)ccc23)cc1	13.275240666152508	7	0.11666666666666667	<img data-content="rdkit/molecule" src="data:image/png;base64,iVBORw0KGgoAAAANSUhEUgAAAMgAAADICAIAAAAiOjnJAAAABmJLR0QA/wD/AP+gvaeTAAAXg0lEQVR4nO3de1hTR94H8F8SgoCIVVFQQLwLqFQXL7SgfaiXpyjWS+uWtaKiC0oVesGuittFrQtovWCxKrpeqNVaFFBE5QEVFVhRwMpNUAvVAGJFLIiAJCG/94+xeXmRSxLOQNv393n8Q0LOzAS+mcyZmXMQISIQIjRxZzeA/DlRsAgXFCzCBQWLcEHBIlxQsAgXFCzCBQWLcEHBIlxQsAgXFCzCBQWLcEHBIlxQsAgXFCzCBQWLcEHBIlxQsAgXFCzCBQWLc…	7.0	0.7718672752380371	2.951596736907959	1.9355297088623047
426	CN(C)CCNC(=O)c1ccc(-c2n[nH]c3cc(Nc2ccccc2Cl)ccc23)cc1	13.499430924340713	1	0.016666666666666666	<img data-content="rdkit/molecule" src="data:image/png;base64,iVBORw0KGgoAAAANSUhEUgAAAMgAAADICAIAAAAiOjnJAAAABmJLR0QA/wD/AP+gvaeTAAAZAUlEQVR4nO2de1SU1drAn5nhjlxF8QpICIKUAS5TO14B0/KIR0U9KEkdw0QFLyGlFpma1FGjUo8oUnhJBLXE0O8IHu8KBviZDIFCkjigMDIiKLeB5/tj880hFZh3ZjZIPb/lcrFm9u1lfvO++/LsjQgRgSB0jbizG0D8MSGxCC6QWAQXSCyCCyQWwQUSi+ACiUVwgcQiuEBiEVwgsQgukFgEF0gsggskFsEFEovgAolFcIHEIrhAYhFcILEILpBYBBdILIILJ…	7.0	0.6233620047569275	2.5254108905792236	2.9978814125061035
427	C(OC)CNNC(=O)c1ccc(-c2n[nH]c3cc(-c2ccccc2Cl)ccc23)cc1	18.326136928301505	1	0.016666666666666666	<img data-content="rdkit/molecule" src="data:image/png;base64,iVBORw0KGgoAAAANSUhEUgAAAMgAAADICAIAAAAiOjnJAAAABmJLR0QA/wD/AP+gvaeTAAAWLElEQVR4nO3deVhTV/oH8PcmQQQCA6K2uFDZxA3UwaJoq6ODttOxinSwRYsyovFxqlXElrpQRisFtQpa9w5IsCJSKYLYUsEVXKooTx1ri8riApVVUIhASN7fH8dfhlGIIeSAY9/Pwx955N5zTsyXe88959wbARGBEEMTdXYDyIuJgkW4oGARLihYhAsKFuGCgkW4oGARLihYhAsKFuGCgkW4oGARLihYhAsKFuGCgkW4oGARLihYhAsKFuGCgkW4oGARLihYh…	7.0	0.7111964821815491	3.2414402961730957	3.97843599319458
428	C(CC)CCNC(=O)c1ccc(-c2n[nH]c3cc(-c3ccccc3Cl)ccc23)cc1	20.458537584476552	1	0.016666666666666666	<img data-content="rdkit/molecule" src="data:image/png;base64,iVBORw0KGgoAAAANSUhEUgAAAMgAAADICAIAAAAiOjnJAAAABmJLR0QA/wD/AP+gvaeTAAAXXElEQVR4nO3deVRTVx4H8F/CvgoKhK0iFFwyQhUVKoggMm6FtupEWzV1mU7szBRaj1rqqUpnak+hp2eIVhEoMxrXU6xUU6u0KC4sI4vIaMQFocMqIBJAQCGQO3/cNkMRAlkulPb3OT09kLx3c59883K398IhhABC+sYd6QqgXycMFmICg4WYwGAhJjBYiAkMFmICg4WYwGAhJjBYiAkMFmICg4WYwGAhJjBYiAkMFmICg4WYwGAhJjBYiAkMFmICg4WYwGAhJ…	7.0	0.6235840320587158	3.603734254837036	4.478009223937988
429	CC(=NC(C)C(COC2)NC(=O)c([C@@H](Cl)C)c2)-c1cccc(OC2CC(C2)C)n1	16.088435239463777	1	1.0	<img data-content="rdkit/molecule" src="data:image/png;base64,iVBORw0KGgoAAAANSUhEUgAAAMgAAADICAIAAAAiOjnJAAAABmJLR0QA/wD/AP+gvaeTAAAYvklEQVR4nO3deVRTZ/oH8CeEQEBAQWcEWRRcAlip4oaK24AOal1bxk5dcaF17ajjINOF+dXxiLWK04ojHa1iBZexB8VKrUsLRRGHIIpFCChVZIkLu1IISZ7fHy+1VgGTm/uCtc/n9PQIvfe5b+o39968y40EEYEQsZm1dwPIi4mCRbigYBEuKFiECwoW4YKCRbigYBEuKFiECwoW4YKCRbigYBEuKFiECwoW4YKCRbigYBEuKFiECwoW4YKCRbigYBEuKFiEC…	7.0	0.7681315541267395	3.6084370613098145	2.5131702423095703
430	CCCn1c(C2C(N(C)C)C)nc(-c2ccc(Cl)c(Cl)c2)c1-c1ccnc(C(C)C2)n1	20.819825294998463	2	0.25	<img data-content="rdkit/molecule" src="data:image/png;base64,iVBORw0KGgoAAAANSUhEUgAAAMgAAADICAIAAAAiOjnJAAAABmJLR0QA/wD/AP+gvaeTAAAgAElEQVR4nO2dfVzN5//H35/T6f4+iiQktJltfVGmI9GSu4x9acND7new34aNLcwWxhzbcHznnsdSQ4ThLMVyX1hTsUQ0iVS6L+p0qtM5798fV85aSJ3zuc5NPs+HP+p0zvt9neN1rut9Xdf7el8MIgIHB9vwdN0AjrYJJywOKnDC4qACJywOKnDC4qACJywOKnDC4qACJywOKnDC4qACJywOKnDC4qACJywOKnDC4qACJywOKnDC4qACJywOKnDC4qACJywOK…	7.0	0.7681315541267395	3.6084370613098145	2.5131702423095703
431	CCCn1c(C2C(N(C)C)C)nc(-c2ccc(Cl)c(Cl)c2)c1-c1cc2c(C(C)C)nc1	22.916328252075132	1	0.125	<img data-content="rdkit/molecule" src="data:image/png;base64,iVBORw0KGgoAAAANSUhEUgAAAMgAAADICAIAAAAiOjnJAAAABmJLR0QA/wD/AP+gvaeTAAAgAElEQVR4nO2de1xUVdfH15mBGRjwgqKICgqaCmiKFCp4h0wU85bXAp9SScumfLIH7XltLM0ob1SWL1rqZGUgKkF4QzNvPD4CilwUFFAuCgrIRWBgbuv9Y8vIiwgzwzkzMOzvhz/wcM7eC/nN2uvsvfbaDCIChcI2PGMbQDFNqLAonECFReEEKiwKJ1BhUTiBCovCCVRYFE6gwqJwAhUWhROosCicQIVF4QQqLAonUGFROIEKi8IJVFgUTqDConACFRaFE6iwK…	7.0	0.6381628513336182	3.995589017868042	2.9884705543518066
432	CC(n1c(C2C(N(C)C)C)nc(-c2ccc(Cl)c(Cl)c2)c2-c1ccnc(OC1C)=C)n1=O	24.010342822794872	1	0.125	<img data-content="rdkit/molecule" src="data:image/png;base64,iVBORw0KGgoAAAANSUhEUgAAAMgAAADICAIAAAAiOjnJAAAABmJLR0QA/wD/AP+gvaeTAAAgAElEQVR4nO2deVRT1/bHN4QxyIwiyKBAKY6oaMEKKuIs4oT4HLC2Kq1WUat9SmtF29fW/pzA1+VYWxG1Ks4i2mIRq6BWERzBAg6MokaGkACZ9u+PQ1OeDJLk3txIz2e5XCG5d58d/HrOvmfYWw8RgUJhGn2uHaC0TaiwKKxAhUVhBSosCitQYVFYgQqLwgpUWBRWoMKisAIVFoUVqLAorECFRWEFKiwKK1BhUViBCovCClRYFFagwqKwAhUWhRWosCisQIVFY…	7.0	0.5206761956214905	2.3366942405700684	2.8997416496276855
433	CC(n1c(C2C(C(Cl)C)nnc(-c2ccc(Cl)c(Cl)c2)c1-c1ccc(OC)cc1)=O)=C2	24.225062831974896	1	0.125	<img data-content="rdkit/molecule" src="data:image/png;base64,iVBORw0KGgoAAAANSUhEUgAAAMgAAADICAIAAAAiOjnJAAAABmJLR0QA/wD/AP+gvaeTAAAgAElEQVR4nO2deVyU1ffHz8zAMCAoyCbiBogYbglqJmqiiKaoWOJSYGRI/SSpLCX1m+OSiZZbi0WZhUsYVpJLapCgGaYsCoIKssguiyzDOjPMnN8fVx9H1tmeAe2+X/4xz3bvGfzMc7dzzuUgIlAo2obb1QZQnk6osCisQIVFYQUqLAorUGFRWIEKi8IKVFgUVqDCorACFRaFFaiwKKxAhUVhBSosCitQYVFYgQqLwgpUWBRWoMKisAIVFoUVqLAorECFRWEFK…	7.0	0.5932312607765198	3.250153064727783	2.6802754402160645
434	CC(n1c(C2C(N(C)C)C)nc(-c2ccc(Cl)c(Cl)c2)c1-c1ccc(OC)cc2=O)n1	25.02051367812502	1	0.125	<img data-content="rdkit/molecule" src="data:image/png;base64,iVBORw0KGgoAAAANSUhEUgAAAMgAAADICAIAAAAiOjnJAAAABmJLR0QA/wD/AP+gvaeTAAAgAElEQVR4nO2deUBTV/bHzwtbQJGwqKwioKho3dAqBYtapoJGq9RYt7i0UzraitYZy2j9FbWVMlXHVMcqilqUVgut2CgK0pZxKFYtiMoiiiBhdUHZZMt2fn9cTFNxgeS9LPg+fz1eXs49Id/c9dxzKUQEFha64ejbAZbuCSssFkZghcXCCKywWBiBFRYLI7DCYmEEVlgsjMAKi4URWGGxMAIrLBZGYIXFwgissFgYgRUWCyOwwmJhBFZYLIzACouFEVhhsTACK…	7.0	0.6353150606155396	4.542409420013428	3.856266498565674
435	CC(n1c(C2C(N(C)C)C)nc(-c2ccc(Cl)c(Cl)c2)c1-c1ccc(OC)ccc2)n1=O	26.64685868138725	1	0.125	<img data-content="rdkit/molecule" src="data:image/png;base64,iVBORw0KGgoAAAANSUhEUgAAAMgAAADICAIAAAAiOjnJAAAABmJLR0QA/wD/AP+gvaeTAAAgAElEQVR4nO2deViUZffHvzPDNoAIIi4YiAu7Coqipea+k0tJpYamJV5vGW+aimKGuWJZL1a/DLU30BabXMgl7UXNNJXUcIldVhVwYWcAGZg5vz9upBEFWZ5nNp7P1dXFDDPnnBm/3Pe5z3M/5xYREQQEuEas7QAEDBNBWAK8IAhLgBcEYQnwgiAsAV4QhCXAC4KwBHhBEJYALwjCEuAFQVgCvCAIS4AXBGEJ8IIgLAFeEIQlwAuCsAR4QRAW90RHRwcFBd25c…	7.0	0.6326626539230347	4.30823278427124	4.065316200256348
436	CC(n1c(C2C(N(C)C)C)nc(-c2ccc(Cl)c(Cl)c2)c1-c1ccc(NC)ccc2)n1	26.978827099432404	1	0.125	<img data-content="rdkit/molecule" src="data:image/png;base64,iVBORw0KGgoAAAANSUhEUgAAAMgAAADICAIAAAAiOjnJAAAABmJLR0QA/wD/AP+gvaeTAAAgAElEQVR4nO2deVzU5fbHzywwbMOuhIgmiCJqSpSm4MYLcAmRVEowSlPnll1J27h1TW732o381Y1MLexGoWmIyy3FXAApdy8EiCCLsiqb7NsM48x8z++PB7mEijDzXYbh+375B6+Z75znjHw4z/M93+c5R4CIwMNDN0KuHeAxTHhh8TACLyweRuCFxcMIvLB4GIEXFg8j8MLiYQReWDyMwAuLhxF4YfEwAi8sHkbghcXDCLyweBiBFxYPI/DC4mEEXlg8jMALi…	7.0	0.7615569829940796	4.9540581703186035	3.8529934883117676
437	NC(=O)c1ccccc1Nc1nc(Nc2ccc(F)cc2)ncc1Cl	4.985518119650798	44	0.23404255319148937	<img data-content="rdkit/molecule" src="data:image/png;base64,iVBORw0KGgoAAAANSUhEUgAAAMgAAADICAIAAAAiOjnJAAAABmJLR0QA/wD/AP+gvaeTAAAe3ElEQVR4nO2de1xU1fr/P8NNYAYGCBVvKARyC1G5qaFA+lPTCg8d02+a5uWY1vGWWl6ysouYoZVmZoLHc8q7fc1OadZXTRPvCIKQcvOAARl3ZkaG2zy/PxZOc0bBYWb2zCDr/eKPvbd7P2tt+bDW2ms9z7NERAQOx9hYmbsCnIcTLiyOIHBhcQSBC4sjCFxYHEHgwuIIAhcWRxC4sDiCwIXFEQQuLI4gcGFxBIELiyMIXFgcQeDC4ggCFxZHELiwOILAhcURB…	7.0	0.7681315541267395	3.6084370613098145	2.5131702423095703
438	NC(=O)c1ccccc1Oc1nc(Nc2ccc(F)cc2)ncc1Cl	5.100469000462161	5	0.026595744680851064	<img data-content="rdkit/molecule" src="data:image/png;base64,iVBORw0KGgoAAAANSUhEUgAAAMgAAADICAIAAAAiOjnJAAAABmJLR0QA/wD/AP+gvaeTAAAepElEQVR4nO2de1xU1drHfzNcBGZggFDxhkIoNxEVATUUSF/1aKWHjumrpnnJtI6pqR0vWVkmpmilmZXg63nLux2zc8qs10wL74iCkHLzgAEZtxlmRobbPO8fS+dMo+AwM3tmkPX98Mfe272ftZb8WHvttZ7nWSIiAodjacS2rgDn4YQLiyMIXFgcQeDC4ggCFxZHELiwOILAhcURBC4sjiBwYXEEgQuLIwhcWBxB4MLiCAIXFkcQuLA4gsCFxREELiyOIHBhc…	7.0	0.6381628513336182	3.995589017868042	2.9884705543518066
439	NC(=O)c1ccccc1-c1nc(Nc2ccc(F)cc2)ncc1Cl	5.4217050380259	2	0.010638297872340425	<img data-content="rdkit/molecule" src="data:image/png;base64,iVBORw0KGgoAAAANSUhEUgAAAMgAAADICAIAAAAiOjnJAAAABmJLR0QA/wD/AP+gvaeTAAAgAElEQVR4nO2dd1iTV/vH74AsQUSbBASrgm8dWEEELRbRun62OOooatUX3GKr1rqlKvWtdQ9cbR0Fx6ui1WoVcb3WgSIqiMiQWsHJSsIOBkKS+/fHwccICCF5niTY87m4vJKbJ+cc5Msz7nMPHiIChcI2JoZeAOXdhAqLwglUWBROoMKicAIVFoUTqLAonECFReEEKiwKJ1BhUTiBCovCCVRYFE6gwqJwAhUWhROosCicQIVF4QQqLAonUGFROIEKi8IJVFgUT…	7.0	0.5206761956214905	2.3366942405700684	2.8997416496276855
440	NC(=O)c1ccccc1Nc1nc(Nc2ccc(F)cc2)ccc1Cl	5.90910294910995	1	0.005319148936170213	<img data-content="rdkit/molecule" src="data:image/png;base64,iVBORw0KGgoAAAANSUhEUgAAAMgAAADICAIAAAAiOjnJAAAABmJLR0QA/wD/AP+gvaeTAAAeQUlEQVR4nO2deVxVxfvHP5fLzr2sbriFCBkiqCxuuWJmai5paJZ7Wu5bki8tl9R8ae64UJmJUWZWrkllVlD69adsJovIJoiKgAF3Y7/M74+xE10U73LOvReZ98s/zhnOeWaOfJgzZ+Z5nhERQsBg8I2FqRvAeDphwmIIAhMWQxCYsBiCwITFEAQmLIYgMGExBIEJiyEITFgMQWDCYggCExZDEJiwGILAhMUQBCYshiAwYTEEgQmLIQhMWAxBYMJiCAITFkMQm…	7.0	0.5932312607765198	3.250153064727783	2.6802754402160645
441	NC(=O)c1ccccc1-c1nc(Nc2ccc(F)cc2)ccc1Cl	6.305566763065966	1	0.005319148936170213	<img data-content="rdkit/molecule" src="data:image/png;base64,iVBORw0KGgoAAAANSUhEUgAAAMgAAADICAIAAAAiOjnJAAAABmJLR0QA/wD/AP+gvaeTAAAgAElEQVR4nO2deVxU1fvHn2GRAURFZwZZVFBzwQXINIWXS4ZYipRLiyGZmYr5Rch+RelXMcE1S3FBw6+FW6mpuFSQikQhUSEgouACqCzCDMruADPM8/vjwHUctmHm3pnBzvvFH3Mf7pxzxM+cOfecZ+EhIlAobGOk7wFQnk2osCicQIVF4QQqLAonUGFROIEKi8IJVFgUTqDConACFRaFE6iwKJxAhUXhBCosCidQYVE4gQqLwglUWBROoMKicAIVFoUTqLAon…	7.0	0.6353150606155396	4.542409420013428	3.856266498565674
442	CC(=O)c1ccccc1Nc1nc(Nc2ccc(F)cc2)ncc1Cl	6.421690677975985	113	0.601063829787234	<img data-content="rdkit/molecule" src="data:image/png;base64,iVBORw0KGgoAAAANSUhEUgAAAMgAAADICAIAAAAiOjnJAAAABmJLR0QA/wD/AP+gvaeTAAAd6klEQVR4nO2deVzUVffHzww7MzAMYIGWhiiPIIuPoOGGS6loWu6oJY+KsZW5klsPaT7iEmZSSvaISpaWu2b4JJq4JauayCKKQCogKjPMwj5zfn9cmuYHArN9Z0a47xd/fOc633PPVz58v/d77znnshARKBRdwza0A5SOCRUWhRGosCiMQIVFYQQqLAojUGFRGIEKi8IIVFgURqDCojACFRaFEaiwKIxAhUVhBCosCiNQYVEYgQqLwghUWBRGoMKiMAIVFoURq…	7.0	0.6326626539230347	4.30823278427124	4.065316200256348
443	CC(=O)c1ccccc1Oc1nc(Nc2ccc(F)cc2)ncc1Cl	6.523473314871246	6	0.031914893617021274	<img data-content="rdkit/molecule" src="data:image/png;base64,iVBORw0KGgoAAAANSUhEUgAAAMgAAADICAIAAAAiOjnJAAAABmJLR0QA/wD/AP+gvaeTAAAdy0lEQVR4nO2deVxTx/r/nyTsCSQBbEWrFtFcQUAraHFHWxWttu6orVwVy2JrXalbfxTrFZdqrdxaa6+o1Na2WtdavRWt4FLZXK7KIoqAG7iRkIU9eb5/jE3zA4Es5yQR5v3ij3PGc56ZkQ/nzJl5nmc4iAgUCtNwLd0ASsuECovCClRYFFagwqKwAhUWhRWosCisQIVFYQUqLAorUGFRWIEKi8IKVFgUVqDCorACFRaFFaiwKKxAhUVhBSosCitQYVFYgQqLw…	7.0	0.7615569829940796	4.9540581703186035	3.8529934883117676
444	CC(=O)c1ccccc1-c1nc(Nc2ccc(F)cc2)ncc1Cl	6.723219987911317	11	0.05851063829787234	<img data-content="rdkit/molecule" src="data:image/png;base64,iVBORw0KGgoAAAANSUhEUgAAAMgAAADICAIAAAAiOjnJAAAABmJLR0QA/wD/AP+gvaeTAAAgAElEQVR4nO2dd1yT1/7HvwEREESwSUCwKnhdWEEFFEXEqvysKF5HcV9wr7rqLmopt1Zx42pdBbVV0eLVqwiOa1FRRAURGVIVcDEy2MGEkOT8/jj4GJkheZ4k2PN+8errydcn33OUT59xznewEEJAINCNga4nQPg0IcIiMAIRFoERiLAIjECERWAEIiwCIxBhERiBCIvACERYBEYgwiIwAhEWgRGIsAiMQIRFYAQiLAIjEGERGIEIi8AIRFgERiDCIjACERaBE…	7.0	0.7718672752380371	2.951596736907959	1.9355297088623047
445	CC(=O)c1ccccc1Nc1nc(-c2ccc(F)cc2)ncc1Cl	6.858167376499353	3	0.015957446808510637	<img data-content="rdkit/molecule" src="data:image/png;base64,iVBORw0KGgoAAAANSUhEUgAAAMgAAADICAIAAAAiOjnJAAAABmJLR0QA/wD/AP+gvaeTAAAZPklEQVR4nO2deVhTV9rA37AlVgJ1x6p1YVPrDmodR0FF3KijtChiq61KfFo6qPNUYlsrM0/tGLXWtVOD1m30KVKXuuFKldIZpgqiBRcUN5CyFEEWIYQk7/fHwdt8LCEk94Do+3v6h6SXc07IL+eee8573iNBRCAIsbFp7gYQzyckFsEFEovgAolFcIHEIrhAYhFcILEILpBYBBdILIILJBbBBRKL4AKJRXCBxCK4QGIRXCCxCC6QWAQXSCyCCyQWwQUSi+ACi…	7.0	0.6233620047569275	2.5254108905792236	2.9978814125061035
446	C(=O)Oc1ccccc1Nc1nc(Nc2ccc(F)cc2)ncc1Cl	15.32074729112879	1	0.005319148936170213	<img data-content="rdkit/molecule" src="data:image/png;base64,iVBORw0KGgoAAAANSUhEUgAAAMgAAADICAIAAAAiOjnJAAAABmJLR0QA/wD/AP+gvaeTAAAa+ElEQVR4nO3daVgURxoH8HcODlEOAQ+ENd5KRC5vMBoRcFV8RGNQ45H1NmaDZj0RD/Be1KiRxAtj1ASNB0YjS1A8IOJqEFBBooIiCAoolzAMA8y8+6HNhOWcGbpm0Of9PXwYh+7qUv/T1VNdVS1ARCCEb0JdV4C8myhYhAkKFmGCgkWYoGARJihYhAkKFmGCgkWYoGARJihYhAkKFmGCgkWYoGARJihYhAkKFmGCgkWYoGARJihYhAkKFmGCgkWYoGARJihYh…	7.0	0.7111964821815491	3.2414402961730957	3.97843599319458
447	C(C=O)c1ccccc1Nc1nc(Nc2ccc(F)cc2)ncc1Cl	16.253415425906546	1	0.005319148936170213	<img data-content="rdkit/molecule" src="data:image/png;base64,iVBORw0KGgoAAAANSUhEUgAAAMgAAADICAIAAAAiOjnJAAAABmJLR0QA/wD/AP+gvaeTAAAelUlEQVR4nO2deVQUV/bHb3ezLyM9KNgLoCjHCAIaFKNoXNFINIkmUWPUiRKJiuuM/jQJg9vojEvcjWLEJC6JW04iIhh0XEDMRBFBUIGwNtAIIqgs3YLd9/fHIy3K1ltVNfg+x8OpV1S9d0u+XV1137338RARKBRjw+faAErHhAqLwghUWBRGoMKiMAIVFoURqLAojECFRWEEKiwKI1BhURiBCovCCFRYFEagwqIwAhUWhRGosCiMQIVFYQQqLAojUGFRGIEKi…	7.0	0.6235840320587158	3.603734254837036	4.478009223937988
448	C=C(Nc1cnn(=O)cc1C(C(=O)Nc1cnn([C@H]2C(COC)c2)c1)C)N-c1ccccc1F	22.80047849557408	1	1.0	<img data-content="rdkit/molecule" src="data:image/png;base64,iVBORw0KGgoAAAANSUhEUgAAAMgAAADICAIAAAAiOjnJAAAABmJLR0QA/wD/AP+gvaeTAAAeL0lEQVR4nO2de1yUVf7HP8PIgNzBFDS5KmJ4W8W0FqFwMW/orihptZqComhhmxdWtl5g7U8hS8zVLRRRZEvFygQlcdRV8QqYiZcMEXRVRATkNsDAzHx/fzxIeIOZeZ5nCDrv1/zBDM/5Pt/RD+ec55zv93skRAQGQ2iM2tsBRueECYshCkxYDFFgwmKIAhMWQxSYsBiiwITFEAUmLIYoMGExRIEJiyEKTFgMUWDCYogCExZDFJiwGKLAhMUQBSYshigwYTFEg…	7.0	0.7681315541267395	3.6084370613098145	2.5131702423095703
449	COC(OC(=O)ccnc(Nc2ccc(N3CCOCC3)cc2)o1)C1-c1ccc(F)cc1	16.526418544862942	1	1.0	<img data-content="rdkit/molecule" src="data:image/png;base64,iVBORw0KGgoAAAANSUhEUgAAAMgAAADICAIAAAAiOjnJAAAABmJLR0QA/wD/AP+gvaeTAAAbyUlEQVR4nO2daVxUR9aHz+1umn2TXREQt4hEmWCcKIj7BggxEbeIkjfqGKKYkUR0JFGjUTQRIeoYM+46RtExgqBJwA1xI2hEkQkmSAMKCGoHmq3X834o7RAX7L59rw1OPb98IN1dpw7y71tVp06dYhARKBSuERjbAcrLCRUWhReosCi8QIVF4QUqLAovUGFReIEKi8ILVFgUXqDCovACFRaFF6iwKLxAhUXhBSosCi9QYVF4gQqLwgtUWBReoMKi8AIVFoUXq…	7.0	0.7681315541267395	3.6084370613098145	2.5131702423095703
450	C#Cc1ccc(Nc2ncc(Cl)c(Nc3ccccc3C(N)=O)n2)cc1	5.111040081043144	7	0.04216867469879518	<img data-content="rdkit/molecule" src="data:image/png;base64,iVBORw0KGgoAAAANSUhEUgAAAMgAAADICAIAAAAiOjnJAAAABmJLR0QA/wD/AP+gvaeTAAAXaUlEQVR4nO3deVhTV/oH8DchbAaloAKKKATcbUHRilAqblVG3Jiqxa1qFcSlj1RG668L7ejjMoqIYgt1Q5QORcSiHcDG3RFFxKVuVRNEcUFEEERIDMn7++PalLKGJCdB5/08/sETck/eyDf3nHvuvSc8RARC9I1v7ALIm4mCRZigYBEmKFiECQoWYYKCRZigYBEmKFiECQoWYYKCRZigYBEmKFiECQoWYYKCRZigYBEmKFiECQoWYYKCRZigYBEmKFiECQoWY…	7.0	0.7681315541267395	3.6084370613098145	2.5131702423095703
451	N#Cc1ccc(Nc2ncc(Cl)c(Nc3ccccc3C(N)=O)n2)cc1	5.1402119935667505	10	0.060240963855421686	<img data-content="rdkit/molecule" src="data:image/png;base64,iVBORw0KGgoAAAANSUhEUgAAAMgAAADICAIAAAAiOjnJAAAABmJLR0QA/wD/AP+gvaeTAAAXzElEQVR4nO3dd1hUV/oH8HcaiKLI2qJSBEYlkKgbjFgSC2DF+kNRV12soAF7hSexEGODKBZUlMU1lhgi6opYUOxKQohdikNTAZUo6CAMTOH9/XHJLAHFYWbODLrv58mTB3Huue/A13vPPfecOzxEBEL0jW/sAsiHiYJFmKBgESYoWIQJChZhgoJFmKBgESYoWIQJChZhgoJFmKBgESYoWIQJChZhgoJFmKBgESYoWIQJChZhgoJFmKBgESYoWIQJChZhgoJFm…	7.0	0.6381628513336182	3.995589017868042	2.9884705543518066
452	C#Cc1ccc(Oc2ncc(Cl)c(Nc3ccccc3C(N)=O)n2)cc1	5.509629852599158	75	0.45180722891566266	<img data-content="rdkit/molecule" src="data:image/png;base64,iVBORw0KGgoAAAANSUhEUgAAAMgAAADICAIAAAAiOjnJAAAABmJLR0QA/wD/AP+gvaeTAAAXVklEQVR4nO3daVRT19oH8CchTAaloCIOKCQ4tregYEWos1a54sStWpyqFhkcuqSyHN4OtNXlsBQRh1upE+JwKU5Vq2Dj7BUncEQpmiCKAyISQYaEkDzvh2NTymRIshP0Pr91P3AhZ/NQ/zl7n3322eEhIhBibHxzF0DeTRQswgQFizBBwSJMULAIExQswgQFizBBwSJMULAIExQswgQFizBBwSJMULAIExQswgQFizBBwSJMULAIExQswgQFizBBwSJMULAIE…	7.0	0.5206761956214905	2.3366942405700684	2.8997416496276855
453	N#Cc1ccc(Oc2ncc(Cl)c(Nc3ccccc3C(N)=O)n2)cc1	5.51170004445192	64	0.3855421686746988	<img data-content="rdkit/molecule" src="data:image/png;base64,iVBORw0KGgoAAAANSUhEUgAAAMgAAADICAIAAAAiOjnJAAAABmJLR0QA/wD/AP+gvaeTAAAXoklEQVR4nO3deVRT1/YH8J0JREHkOVVlEIhK4VX6ihWHOgFaEa11oahPLY6gFUecYLVVqXVCl6hFRflhrUMtdXoiDijOSkupEwpimFRARQUNQiAD+/fHtXkIGkOSk6Bvf1ZXF2Luyb7w9d5zzz3nhoeIQIih8U1dAHk/UbAIExQswgQFizBBwSJMULAIExQswgQFizBBwSJMULAIExQswgQFizBBwSJMULAIExQswgQFizBBwSJMULAIExQswgQFizBBwSJMU…	7.0	0.5932312607765198	3.250153064727783	2.6802754402160645
454	C#Cc1ccc(-c2ncc(Cl)c(Nc3ccccc3C(N)=O)n2)cc1	5.630292580019601	4	0.024096385542168676	<img data-content="rdkit/molecule" src="data:image/png;base64,iVBORw0KGgoAAAANSUhEUgAAAMgAAADICAIAAAAiOjnJAAAABmJLR0QA/wD/AP+gvaeTAAAW6klEQVR4nO2de1RU19XAN8NDReUZHo7gs4KGqECJKApqF7FmFeMKXUNi4lDTlaDBFmuaBa6vssa4YjImK5ZWTTK1VSFNTUZNE0xiFZZGq0IXEeWhBlSUIGiQp/Kembu/Pw7eTGDEYeYemBn276/xzp099w4/zz333LP3cUJEIAipkQ33ARCOCYlFcIHEIrhAYhFcILEILpBYBBdILIILJBbBBRKL4AKJRXCBxCK4QGIRXCCxCC6QWAQXSCyCCyQWwQUSi+ACi…	7.0	0.6353150606155396	4.542409420013428	3.856266498565674
455	N#Cc1ccc(-c2ncc(Cl)c(Nc3ccccc3C(N)=O)n2)cc1	5.658037651462747	1	0.006024096385542169	<img data-content="rdkit/molecule" src="data:image/png;base64,iVBORw0KGgoAAAANSUhEUgAAAMgAAADICAIAAAAiOjnJAAAABmJLR0QA/wD/AP+gvaeTAAAWwElEQVR4nO2de1RTV9bAd3jKozagWBCsVEHAUYv4Qj9qraKipdqxQtdSwbFdHx07nWgfI47ONL5aocvO4ExribZatK1tXJ3xi6+KWrU6UkcRH6AIgijyUBAF5JGQ3P39cfA2RcCQ3AMJ7N9f13izcy/55Zxzzz17XxkiAkFIjV1XHwDRPSGxCC6QWAQXSCyCCyQWwQUSi+ACiUVwgcQiuEBiEVwgsQgukFgEF0gsggskFsEFEovgAolFcIHEIrhAYhFcILEIL…	7.0	0.6326626539230347	4.30823278427124	4.065316200256348
456	N#Cc1ccc(Oc2ncc(Cl)c(Nc3ccccc3C(=O)O)n2)cc1	5.930495019740723	1	0.006024096385542169	<img data-content="rdkit/molecule" src="data:image/png;base64,iVBORw0KGgoAAAANSUhEUgAAAMgAAADICAIAAAAiOjnJAAAABmJLR0QA/wD/AP+gvaeTAAAXvElEQVR4nO3daVhT19YH8BWSEBBQUSsgohgQENRasQ51uiDWASpVq/ZerSNatPY+ilqHWi12cEJb7qXe8lxoe7XlQcRqpQ5FqQrSagsODCKSgGGQocyJjAnr/XB8aQTFQLKTWNfv8YNF9s6K/XvOyTp7H3iICITomomhCyB/TRQswgQFizBBwSJMULAIExQswgQFizBBwSJMULAIExQswgQFizBBwSJMULAIExQswgQFizBBwSJMULAIExQswgQFizBBwSJMU…	7.0	0.7615569829940796	4.9540581703186035	3.8529934883117676
457	C#Cc1ccc(Oc2ncc(Cl)c(Nc3ccccc3S(N)=O)n2)cc1	6.037924158135746	1	0.006024096385542169	<img data-content="rdkit/molecule" src="data:image/png;base64,iVBORw0KGgoAAAANSUhEUgAAAMgAAADICAIAAAAiOjnJAAAABmJLR0QA/wD/AP+gvaeTAAAX/ElEQVR4nO3deVhTV/oH8DchBDAoBQVRBNnca0EjilKrVlwYccNWBxVXhGprH7H8XJ52Rq2Oy6OIFJ2CWsWtWNx1VJyIOygaXBClaIILiAhKZE8Iuef3x7UpZQ1JToLO+3n6B4XckzftN/ecnHvuCYcQAgjpG9fYBaAPEwYLUYHBQlRgsBAVGCxEBQYLUYHBQlRgsBAVGCxEBQYLUYHBQlRgsBAVGCxEBQYLUYHBQlRgsBAVGCxEBQYLUYHBQlRgsBAVGCxEB…	7.0	0.7718672752380371	2.951596736907959	1.9355297088623047
458	N#Cc1ccc(Oc2ncc(Cl)c(N3cccccc3C(N)=O)n2)cc1	13.488021815340993	1	0.006024096385542169	<img data-content="rdkit/molecule" src="data:image/png;base64,iVBORw0KGgoAAAANSUhEUgAAAMgAAADICAIAAAAiOjnJAAAABmJLR0QA/wD/AP+gvaeTAAAgAElEQVR4nO2deVyTx9bHTxJCAqiUpQUB2ZTVXRSh1D1qtbQqilYrri22LhRrlVa99Wqv96K+19Jaq7FUi7uUFkUrXpCLvQhaRUoFEUFAVlE2EYRAIOf9Y+hjBGRJ8jyhdb4f/sgzTOZMwo9n5pk55wwPEYFC0TR8bXeA8teECovCClRYFFagwqKwAhUWhRWosCisQIVFYQUqLAorUGFRWIEKi8IKVFgUVqDCorACFRaFFaiwKKxAhUVhBSosCitQYVFYgQqLw…	7.0	0.6233620047569275	2.5254108905792236	2.9978814125061035
459	C#Cc1ccc(OC2ncc(Cl)c(Nc3ccccc3C(N)=O)o2)cc1	14.196932621213879	2	0.012048192771084338	<img data-content="rdkit/molecule" src="data:image/png;base64,iVBORw0KGgoAAAANSUhEUgAAAMgAAADICAIAAAAiOjnJAAAABmJLR0QA/wD/AP+gvaeTAAAW+klEQVR4nO3daVRT1xYH8J0QhjDoQxQQRTGgUm2LiraIVdE6YFEr9KkLFWsRAccnlWW1rQ+1LocqIFWXUifE4SEFLU7oilqcsMggWi0OBK1QUKqkMseQ7Pfh2pSHDCHJSdC3f6sfKOQeNvLPPfeec+6Bh4hAiK7xDV0AeTNRsAgTFCzCBAWLMEHBIkxQsAgTFCzCBAWLMEHBIkxQsAgTFCzCBAWLMEHBIkxQsAgTFCzCBAWLMEHBIkxQsAgTFCzCBAWLMEHBI…	7.0	0.7111964821815491	3.2414402961730957	3.97843599319458
460	COc1ccc(Nc2ncc(Cl)c(Nc3ccccc3C(N)=O)n2)cc1	4.866891156809577	30	0.25862068965517243	<img data-content="rdkit/molecule" src="data:image/png;base64,iVBORw0KGgoAAAANSUhEUgAAAMgAAADICAIAAAAiOjnJAAAABmJLR0QA/wD/AP+gvaeTAAAXbElEQVR4nO3deXyM1/4H8O9MVklIJmKPWOoiO01xXSRSwlXVUoRwU1tCNCQhFapFlZK+ULHVcm2J8rLEFq6KrZrw06aCW1luxpWFZiXIImS27++PkzsiIpnlOTNpfd+vvrzSMec8J/HJec5zznmeESEiECI0sbEbQP6cKFiECwoW4YKCRbigYBEuKFiECwoW4YKCRbigYBEuKFiECwoW4YKCRbigYBEuKFiECwoW4YKCRbigYBEuKFiECwoW4YKCRbigYBEuK…	7.0	0.7681315541267395	3.6084370613098145	2.5131702423095703
461	COc1ccc(Oc2ncc(Cl)c(Nc3ccccc3C(N)=O)n2)cc1	5.11955589271516	4	0.034482758620689655	<img data-content="rdkit/molecule" src="data:image/png;base64,iVBORw0KGgoAAAANSUhEUgAAAMgAAADICAIAAAAiOjnJAAAABmJLR0QA/wD/AP+gvaeTAAAXWElEQVR4nO3deXiNVx4H8N+9WSVBbsQesQ6y0xRjhEhRo6plEMKktoRoSEIqjNZWSjqo2CqMJYnykFgqjBFbVRhtmtCpLJOoLDQrQRYhd/vNHydze0Ukd3nPvWn9Pk8fjyb3nPfc+Oa85z3nvO8VISIQIjSxsRtAfp8oWIQLChbhgoJFuKBgES4oWIQLChbhgoJFuKBgES4oWIQLChbhgoJFuKBgES4oWIQLChbhgoJFuKBgES4oWIQLChbhgoJFuKBgES4oW…	7.0	0.6381628513336182	3.995589017868042	2.9884705543518066
462	COc1ccc(Nc2ncc(Cl)c(-c3ccccc3C(N)=O)n2)cc1	5.467144008244925	39	0.33620689655172414	<img data-content="rdkit/molecule" src="data:image/png;base64,iVBORw0KGgoAAAANSUhEUgAAAMgAAADICAIAAAAiOjnJAAAABmJLR0QA/wD/AP+gvaeTAAAX6klEQVR4nO2deVhTZ9bATwKKbCogVSoKpRWFWhcoFqV1ZgTXx7WKCyq44gxP7dQ+IoM4Q8Vl0I7KWFsFqxaxKPSpW1urEkWxdSsILuOOUhcgIIuIrEnO98eL14gQstzXkH7n9xeGe09O8Jf7bue9V4KIQBBiIzV2AsQfExKL4AKJRXCBxCK4QGIRXCCxCC6QWAQXSCyCCyQWwQUSi+ACiUVwgcQiuEBiEVwgsQgukFgEF0gsggskFsEFEovgAolFcIHEIrhAY…	7.0	0.5206761956214905	2.3366942405700684	2.8997416496276855
463	COc1ccc(Nc2ncc(Cl)c(Nc3ccccc3C(=O)O)n2)cc1	5.468112778592714	9	0.07758620689655173	<img data-content="rdkit/molecule" src="data:image/png;base64,iVBORw0KGgoAAAANSUhEUgAAAMgAAADICAIAAAAiOjnJAAAABmJLR0QA/wD/AP+gvaeTAAAYQklEQVR4nO3dfVzNd/8H8Pc5dbqhG3VZN5dIjDgxuiIpJTQ3UyaNLSSM2Ozy28rcbGi42rCNPHgYyYi2RWyYm9JDjSYkzNLpXjRJG51uTzudc3r//vjauVop5+5zTtf2fj48PDjO9/P9nMd5+Xy/389dPEQEQnSNb+gKkL8mChZhgoJFmKBgESYoWIQJChZhgoJFmKBgESYoWIQJChZhgoJFmKBgESYoWIQJChZhgoJFmKBgESYoWIQJChZhgoJFmKBgESYoW…	7.0	0.5932312607765198	3.250153064727783	2.6802754402160645
464	COc1ccc(-c2ncc(Cl)c(Nc3ccccc3C(N)=O)n2)cc1	5.537595824092202	1	0.008620689655172414	<img data-content="rdkit/molecule" src="data:image/png;base64,iVBORw0KGgoAAAANSUhEUgAAAMgAAADICAIAAAAiOjnJAAAABmJLR0QA/wD/AP+gvaeTAAAV7ElEQVR4nO2de1BTd/bAT8IjvEReKi0iVEBQ0fWBWlSgFRlcwd3fPuLqOkjtbHHbzqTu1ilbtcYZu0Lt6oadTh1a1xa7TEe66kqtqyKzaLE8FZRFEB8oT1+IRZ6B5Pz++MZsBIyB3G/I43z+ulxuvufe3E/u+Sa550SEiEAQQiMe6x0grBMSi+ACiUVwgcQiuEBiEVwgsQgukFgEF0gsggskFsEFEovgAolFcIHEIrhAYhFcILEILpBYBBdILIILJBbBBRKL4…	7.0	0.6353150606155396	4.542409420013428	3.856266498565674
465	COc1ccc(/c2ncc(Cl)c(Nc3ccccc3C(N)=O)n2)cc1	5.537595824092202	1	0.008620689655172414	<img data-content="rdkit/molecule" src="data:image/png;base64,iVBORw0KGgoAAAANSUhEUgAAAMgAAADICAIAAAAiOjnJAAAABmJLR0QA/wD/AP+gvaeTAAAV7ElEQVR4nO2de1BTd/bAT8IjvEReKi0iVEBQ0fWBWlSgFRlcwd3fPuLqOkjtbHHbzqTu1ilbtcYZu0Lt6oadTh1a1xa7TEe66kqtqyKzaLE8FZRFEB8oT1+IRZ6B5Pz++MZsBIyB3G/I43z+ulxuvufe3E/u+Sa550SEiEAQQiMe6x0grBMSi+ACiUVwgcQiuEBiEVwgsQgukFgEF0gsggskFsEFEovgAolFcIHEIrhAYhFcILEILpBYBBdILIILJBbBBRKL4…	7.0	0.6326626539230347	4.30823278427124	4.065316200256348
466	COc1ccc(Nc2ncc(SC)c(Nc3ccccc3C(N)=O)n2)cc1	5.56350302361593	1	0.008620689655172414	<img data-content="rdkit/molecule" src="data:image/png;base64,iVBORw0KGgoAAAANSUhEUgAAAMgAAADICAIAAAAiOjnJAAAABmJLR0QA/wD/AP+gvaeTAAAZQUlEQVR4nO3dfVzNd/8H8Pc51amUcBChlNyeqGhXaIYud0NWbspNl4UNmYeG/SzMxG5cpmtzk43MJFMWNsmYm6aULTeVTnc0lTK5SaX7dk7nnPfvj287Vws5d59zuub9fPhHne/n+6nHq8/nez53h4eIQIiu8Q1dAfL3RMEiTFCwCBMULMIEBYswQcEiTFCwCBMULMIEBYswQcEiTFCwCBMULMIEBYswQcEiTFCwCBMULMIEBYswQcEiTFCwCBMULMIEBYswQ…	7.0	0.7615569829940796	4.9540581703186035	3.8529934883117676
467	COc1ccc(Oc2ncc(Cl)c(-c3ccccc3C(N)=O)n2)cc1	5.622455631698621	5	0.04310344827586207	<img data-content="rdkit/molecule" src="data:image/png;base64,iVBORw0KGgoAAAANSUhEUgAAAMgAAADICAIAAAAiOjnJAAAABmJLR0QA/wD/AP+gvaeTAAAXmElEQVR4nO2deVxU5frAnxkQZFVAUhKFKFHI3AhDLbtXxq2Pa4ILLigqdvlk2wckxHvpYnbRrso1S8HUCBOhT2pWpjKKolkqKKYfNRUhF2BAFgFZZ+b5/fHCcUSWWc7rMP2e71/DcM47z4HvvOvzniNBRCAIsZEaOwDirwmJRXCBxCK4QGIRXCCxCC6QWAQXSCyCCyQWwQUSi+ACiUVwgcQiuEBiEVwgsQgukFgEF0gsggskFsEFEovgAolFcIHEIrhAYhFcI…	7.0	0.7718672752380371	2.951596736907959	1.9355297088623047
468	COc1ccc(Oc2ncc(Cl)c(Nc3ccccc3C(=O)O)n2)cc1	5.71194101839878	3	0.02586206896551724	<img data-content="rdkit/molecule" src="data:image/png;base64,iVBORw0KGgoAAAANSUhEUgAAAMgAAADICAIAAAAiOjnJAAAABmJLR0QA/wD/AP+gvaeTAAAYHElEQVR4nO3de1RU5foH8GcGhotyEY4BHlFEU3TQlIUiguCNvCSYiFqoSBmiJzv+SspbKqmHEkvDpcsSMUXNULS0vIAsISVREW8BA4KIkoiUMlyHhpnh+f2xbQ6B4Fz2O8Op57NaLcXZ735nzZe93/3eRoCIQAjfhMauAPlromARJihYhAkKFmGCgkWYoGARJihYhAkKFmGCgkWYoGARJihYhAkKFmGCgkWYoGARJihYhAkKFmGCgkWYoGARJihYhAkKFmGCg…	7.0	0.6233620047569275	2.5254108905792236	2.9978814125061035
469	COc1ccc(Nc2ncc(Cl)c(-c3ccccc3C(=O)O)n2)cc1	5.781048556163153	13	0.11206896551724138	<img data-content="rdkit/molecule" src="data:image/png;base64,iVBORw0KGgoAAAANSUhEUgAAAMgAAADICAIAAAAiOjnJAAAABmJLR0QA/wD/AP+gvaeTAAAX2ElEQVR4nO2daVgUV9aATzcIgoCgqChq1GRUxCAIaoQQTUCdSBJxQeMShSfEZdwGN8RJdDQuOHHBAceAM4rbuD44Ro0KjeDgY+LI4jLyGB3gM8jSbEpAlqa7z/fjYk2LgL3UTXd/33l/QVN16nTzdt1b955bJUFEIAixkRo7AeL/JiQWwQUSi+ACiUVwgcQiuEBiEVwgsQgukFgEF0gsggskFsEFEovgAolFcIHEIrhAYhFcILEILpBYBBdILIILJBbBBRKL4…	7.0	0.7111964821815491	3.2414402961730957	3.97843599319458
470	COc1ccc(Oc2ncc(Cl)c(-c3ccccc3C(=O)O)n2)cc1	5.947941965254931	3	0.02586206896551724	<img data-content="rdkit/molecule" src="data:image/png;base64,iVBORw0KGgoAAAANSUhEUgAAAMgAAADICAIAAAAiOjnJAAAABmJLR0QA/wD/AP+gvaeTAAAXgUlEQVR4nO2daVgUV9aATwOCICAqKIp7MipiEAQ1QohOQJ1IJqKmJS4ReUJEx23URMRJdGJccOKCDziKZhCXxLg8Oo4aFRqRgXF0BNwSHoMBPsPabIqi0E13n+/HxUoHAXupO939fef9hU3V6dP4dtWtc8+tkiAiEITYWJk6AeL/JiQWwQUSi+ACiUVwgcQiuEBiEVwgsQgukFgEF0gsggskFsEFEovgAolFcIHEIrhAYhFcILEILpBYBBdILIILJBbBBRKL4…	7.0	0.6235840320587158	3.603734254837036	4.478009223937988
471	COc1ccc(/c2ncc(Cl)c(-c3ccccc3C(N)=O)n2)cc1	6.165700439488093	1	0.008620689655172414	<img data-content="rdkit/molecule" src="data:image/png;base64,iVBORw0KGgoAAAANSUhEUgAAAMgAAADICAIAAAAiOjnJAAAABmJLR0QA/wD/AP+gvaeTAAAbRElEQVR4nO2daVhUR9bH/w1IA6KCGy6oURSjggZRorgmYdQIGuNI3B8VFUdNjCsd33FEM9GQxETUZJ4HMe6Z0XYjmDFucYmKS4hGRTZ1ogiiIsoiazd93g+F1xab7pbuaqSp36euy6XOAf7cqlt1zikZEUEgMDc21e2AwDoRwhJwQQhLwAUhLAEXhLAEXBDCEnBBCEvABSEsAReEsARcEMIScEEIS8AFISwBF4SwBFwQwhJwQQhLwAUhLAEXhLAEXBDCEnBBC…	7.0	0.5919488668441772	3.050396203994751	3.4142303466796875
472	COc1ccc(/c2ncc(SC)c(Nc3ccccc3C(N)=O)n2)cc1	6.212092120215076	1	0.008620689655172414	<img data-content="rdkit/molecule" src="data:image/png;base64,iVBORw0KGgoAAAANSUhEUgAAAMgAAADICAIAAAAiOjnJAAAABmJLR0QA/wD/AP+gvaeTAAAXiElEQVR4nO2dfViT193HfwmBAAENDBAUFWQK1LdpW1+qKE5QsWzDWdSqWF1nbLfptUfL0unTpbP2EnutFlfrmj6tltW2W7TqdLU6egnq5UsVBMQXxIsIgqIgL+MtJCT5PX8ciBE0BnIfXsLv81dI7pxzwv3JuU/u+5zvLUJEIAihEfd0AwjnhMQiuEBiEVwgsQgukFgEF0gsggskFsEFEovgAolFcIHEIrhAYhFcILEILpBYBBdILIILJBbBBRKL4AKJRXCBx…	7.0	0.5938795208930969	3.06732439994812	3.3017210960388184
473	COc1ccc(-c2ncc(Cl)c(-c3ccccc3C(=O)O)n2)cc1	6.420593695986032	1	0.008620689655172414	<img data-content="rdkit/molecule" src="data:image/png;base64,iVBORw0KGgoAAAANSUhEUgAAAMgAAADICAIAAAAiOjnJAAAABmJLR0QA/wD/AP+gvaeTAAAbUklEQVR4nO2deVRUR/bHv43NpiAKKO5GUQFBiVHRSEbMBIkzkri20SSoMRHzMwkuE4c5atI5xgUnyURPNGO7jRtiyOgYXKISNSqajYhiABFFQcUFARGEFmju74/CZ4t0NzSvGmnqczw5eY9H3QK+/arq1r23FEQEgUBubBq6AwLrRAhLwAUhLAEXhLAEXBDCEnBBCEvABSEsAReEsARcEMIScEEIS8AFISwBF4SwBFwQwhJwQQhLwAUhLAEXhLAEXBDCEnBBC…	7.0	0.6131902933120728	3.54607892036438	3.7456345558166504
474	COc1ccc(/c2ncc(SC)c(-c3ccccc3C(=O)O)n2)cc1	6.841856411190801	1	0.008620689655172414	<img data-content="rdkit/molecule" src="data:image/png;base64,iVBORw0KGgoAAAANSUhEUgAAAMgAAADICAIAAAAiOjnJAAAABmJLR0QA/wD/AP+gvaeTAAAc2UlEQVR4nO2deVxV1frGnzMwCIRADGKKomiCs2imiFNqmpJDkZqa2oB5MzVL+VkWer158VoOlZVDjmiKQ4lDKogDmqbHLENFihAnBBRkng7n/f2xYHs6Mhxgr8O0vh//4Gz3We8qHvdew/s+S0FEEAjkRlnTHRDUT4SwBFwQwhJwQQhLwAUhLAEXhLAEXBDCEnBBCEvABSEsAReEsARcEMIScEEIS8AFISwBF4SwBFwQwhJwQQhLwAUhLAEXhLAEXBDCEnBBC…	7.0	0.6023451685905457	4.0426411628723145	4.539242267608643
475	COc1ccc(O-n2cc(Cl)c(Nc3ccccc3C(N)=O)n2)cc1	10.041892630989103	1	0.008620689655172414	<img data-content="rdkit/molecule" src="data:image/png;base64,iVBORw0KGgoAAAANSUhEUgAAAMgAAADICAIAAAAiOjnJAAAABmJLR0QA/wD/AP+gvaeTAAAbFUlEQVR4nO2de1hVVfrHv+dwOdxvogYIjGiGZmYhWoKOJfOIilOWjGaZP8NIi/DR1FNmUiOak07hrUJ7MryVZypGc0zTMsURyUMa3iBFBAEF5HI4XA7n9v7+WHhiUBFhrwPo+jz+AZu913qRz9lr7bXXu5aMiCAQSI28owMQ3J0IsQRcEGIJuCDEEnBBiCXgghBLwAUhloALQiwBF4RYAi4IsQRcEGIJuCDEEnBBiCXgghBLwAUhloALQiwBF4RYAi4IsQRcE…	7.0	0.5665995478630066	4.200035572052002	5.049812316894531
476	COc1ccc(O-n2cc(Cl)c(-c3ccccc3C(N)=O)n2)cc1	10.45700937754996	2	0.017241379310344827	<img data-content="rdkit/molecule" src="data:image/png;base64,iVBORw0KGgoAAAANSUhEUgAAAMgAAADICAIAAAAiOjnJAAAABmJLR0QA/wD/AP+gvaeTAAAc4ElEQVR4nO2deVyU1f7HP8MwIAq4AxqaC5mCqKmQiQuKylUGkwxcrmRpYrlQmV60umFey6VU/GlqWirucjWC9Gq5paBiiAqCuAFuICgqyD4w8/39cXAaEWmA58ygnvfLP5jzzHPOmfEzz3Oe73ZkRASBQGpMjD0BwfOJEJaAC0JYAi4IYQm4IIQl4IIQloALQlgCLghhCbgghCXgghCWgAtCWAIuCGEJuCCEJeCCEJaAC0JYAi4IYQm4IIQl4IIQloALQlgCL…	7.0	0.6833102107048035	3.3402700424194336	2.29580020904541
477	Cc1cc(Nc2ncc(Cl)c(Nc3ccccc3C(N)=O)n2)ccc1N1CCOCC1	4.946346698823837	2	0.014814814814814815	<img data-content="rdkit/molecule" src="data:image/png;base64,iVBORw0KGgoAAAANSUhEUgAAAMgAAADICAIAAAAiOjnJAAAABmJLR0QA/wD/AP+gvaeTAAAYQElEQVR4nO3de1hU1foH8HeGGS4Kxs28K5BxTQiBUDAtD6LHuyKWHq1E834LNbwdsRRDULGTysE7lgexwjAVUONHKqaIIIjICAyICqMoaCAIM/D+/thGiAgzw6wZwPfz+PRg7LX3O/Jl77XXWrOHh4hAiKrxNV0AaZ8oWIQJChZhgoJFmKBgESYoWIQJChZhgoJFmKBgESYoWIQJChZhgoJFmKBgESYoWIQJChZhgoJFmKBgESYoWIQJChZhgoJFmKBgESYoW…	7.0	0.7681315541267395	3.6084370613098145	2.5131702423095703
478	Cc1cc(Nc2ncc(Cl)c(-c3ccccc3C(N)=O)n2)ccc1N1CCOCC1	5.6062499306627664	39	0.28888888888888886	<img data-content="rdkit/molecule" src="data:image/png;base64,iVBORw0KGgoAAAANSUhEUgAAAMgAAADICAIAAAAiOjnJAAAABmJLR0QA/wD/AP+gvaeTAAAZxUlEQVR4nO3dfVzNd/8H8PfpdEMprKLQEG00P0NudzJxucilcWWyYhHGSpdkjymbm2ZdzGVYbKYuunSukdvNurk2aQhRbkLkvjDKlExKOnVu3r8/PjnODtW5+X6cw97Phz+O+n4/fb71Ot+bz+f9/R4RIgIhQrMwdQfIy4mCRbigYBEuKFiECwoW4YKCRbigYBEuKFiECwoW4YKCRbigYBEuKFiECwoW4YKCRbigYBEuKFiECwoW4YKCRbigYBEuKFiECwoW4…	7.0	0.6381628513336182	3.995589017868042	2.9884705543518066
479	Cc1cc(Nc2ncc(Cl)c(Nc3ccccc3C(N)=O)n2)ccc1N1CCOC1	5.663237459884305	1	0.007407407407407408	<img data-content="rdkit/molecule" src="data:image/png;base64,iVBORw0KGgoAAAANSUhEUgAAAMgAAADICAIAAAAiOjnJAAAABmJLR0QA/wD/AP+gvaeTAAAYxUlEQVR4nO3deVxUVf8H8O8wwwAKBeLCFgqorO5CKW49zyA8/lBJhUxbUHvIp1wyUpQsLNEIs8wFV1TswYXAzERFelDIXQYUEJFVFBUQWVxYZ+b7++MaGSAMM3NmAr7vVy9fvfDec8/gZ+4595xz7+UhIhCialqargDpnChYhAkKFmGCgkWYoGARJihYhAkKFmGCgkWYoGARJihYhAkKFmGCgkWYoGARJihYhAkKFmGCgkWYoGARJihYhAkKFmGCgkWYoGARJ…	7.0	0.5206761956214905	2.3366942405700684	2.8997416496276855
480	Cc1cc(Nc2ncc(Cl)c(-c3ccccc3C(N)=O)n2)ccc1N1COCCC1	6.041156516509205	1	0.007407407407407408	<img data-content="rdkit/molecule" src="data:image/png;base64,iVBORw0KGgoAAAANSUhEUgAAAMgAAADICAIAAAAiOjnJAAAABmJLR0QA/wD/AP+gvaeTAAAaPUlEQVR4nO2dd1xU1xLHZxcWpEcRRI0asURBRYMFASP2YBBLBDUGY1DRWIiaPIkVe5Jnw5gX5UMsWDCYWMBnLCBRAYMIKopdYwKij6YosLTdnffH0c0GZOu9XDDz/fjHgufMzl1+e+45c2bOFSEiEATXiIV2gHg9IWERvEDCIniBhEXwAgmL4AUSFsELJCyCF0hYBC+QsAheIGERvEDCIniBhEXwAgmL4AUSFsELJCyCF0hYBC+QsAheIGERvEDCIniBhEXwA…	7.0	0.5932312607765198	3.250153064727783	2.6802754402160645
481	Cc1cc(Oc2ncc(Cl)c(-c3ccccc3C(N)=O)n2)ccc1N1CCOCC1	6.073778727634737	22	0.16296296296296298	<img data-content="rdkit/molecule" src="data:image/png;base64,iVBORw0KGgoAAAANSUhEUgAAAMgAAADICAIAAAAiOjnJAAAABmJLR0QA/wD/AP+gvaeTAAAZpUlEQVR4nO3dfVzNd/8H8PfpnIpSbIVCbqKN5mfI3OyENBe5NK5MhCsaY6VLsscUc9OsMZdhuZu6aDrXiLBZN9cmzW0oNyFyXxhlSiYlnTo3798fnxxnh+rcfTqHvZ+P/XFW3++nz/d4ne/N5/P+fo8AEYEQY7MwdQfIq4mCRbigYBEuKFiECwoW4YKCRbigYBEuKFiECwoW4YKCRbigYBEuKFiECwoW4YKCRbigYBEuKFiECwoW4YKCRbigYBEuKFiECwoW4…	7.0	0.6353150606155396	4.542409420013428	3.856266498565674
482	Cc1cc(Nc2ncc(Cl)c(-c3ccccc3C(N)=O)n2)ccc1N1CCOC1	6.137658826277916	4	0.02962962962962963	<img data-content="rdkit/molecule" src="data:image/png;base64,iVBORw0KGgoAAAANSUhEUgAAAMgAAADICAIAAAAiOjnJAAAABmJLR0QA/wD/AP+gvaeTAAAarklEQVR4nO3deVxTV9oH8CcQdgRcAFGq1qUqLi3iiIIoKKLWfcOFggstLm1x1FHr0lLrWKlbccTdqqhTBeVtBXGpC6hAKyLFiloEBRURCIpsEQjJ8/5xMEZQCEmOAef5fvwD8N6Tk+SXe889y40AEYEQTdPRdgXIu4mCRbigYBEuKFiECwoW4YKCRbigYBEuKFiECwoW4YKCRbigYBEuKFiECwoW4YKCRbigYBEuKFiECwoW4YKCRbigYBEuKFiECwoW4YKCR…	7.0	0.6326626539230347	4.30823278427124	4.065316200256348
483	Cc1cc(Nc2ncc(Cl)c(-c3ccccc3C(N)=O)n2)ccc1N1COCC1	6.137658831320108	2	0.014814814814814815	<img data-content="rdkit/molecule" src="data:image/png;base64,iVBORw0KGgoAAAANSUhEUgAAAMgAAADICAIAAAAiOjnJAAAABmJLR0QA/wD/AP+gvaeTAAAaYElEQVR4nO2daVhT19bHVwIkEBGcmBRQ0dYqiGisVaQoSr0OVByKV2tRqbMWtH1rW5yweuu1DkgdHqVaB5ytXhW1FkcQ4oBaLSK11AGliAIiiCCQhPV+2DRGkCSE7CbY9Xv6IRz3Xlnn9J89rL32PgJEBIIwNEJjO0C8npCwCC6QsAgukLAILpCwCC6QsAgukLAILpCwCC6QsAgukLAILpCwCC6QsAgukLAILpCwCC6QsAgukLAILpCwCC6QsAgukLAILpCwC…	7.0	0.7615569829940796	4.9540581703186035	3.8529934883117676
484	Cc1cc(Oc2ncc(Cl)c(-c3ccccc3C(N)=O)n2)ccc1N1CCOC1	6.525560649727722	1	0.007407407407407408	<img data-content="rdkit/molecule" src="data:image/png;base64,iVBORw0KGgoAAAANSUhEUgAAAMgAAADICAIAAAAiOjnJAAAABmJLR0QA/wD/AP+gvaeTAAAafklEQVR4nO3dd1xT5/4H8G8gYYs4AFGqtmq1OHoRryiIgiJaFbc4KLhaHG3xqnXbUuv1Sl3FK24cqK2TXysIah2gAq2IFCrqRVBQkRUUGUYg4/v748EYQSHrmGC/75d/AJ7z5EnyyTnPecYJDxGBEG0z0HUFyLuJgkU4QcEinKBgEU5QsAgnKFiEExQswgkKFuEEBYtwgoJFOEHBIpygYBFOULAIJyhYhBMULMIJChbhBAWLcIKCRThBwSKcoGARTlCwCCcoW…	7.0	0.7718672752380371	2.951596736907959	1.9355297088623047
485	Cc1cc(OC2ncc(Cl)c(-c3ccccc3C(N)=O)o2)ccc1N1CCOCC1	12.869040376994562	1	0.007407407407407408	<img data-content="rdkit/molecule" src="data:image/png;base64,iVBORw0KGgoAAAANSUhEUgAAAMgAAADICAIAAAAiOjnJAAAABmJLR0QA/wD/AP+gvaeTAAAY40lEQVR4nO3deViU5foH8HsYNlHQBBEUMteUuExFTUNTyVyOqAcTRQ1FTQI9InmdwDUq0+MxF9wKjhvzcwOXDLBcUAQXwF0UlRTSFCwQk0VkgJm5f388OE0owzvLwzva/bn8g4vmfXiGvvMuz32/LxJEBEKMzUzsCZBXEwWLcEHBIlxQsAgXFCzCBQWLcEHBIlxQsAgXFCzCBQWLcEHBIlxQsAgXFCzCBQWLcEHBIlxQsAgXFCzCBQWLcEHBIlxQsAgXFCzCB…	7.0	0.6233620047569275	2.5254108905792236	2.9978814125061035
486	Cc1cc(Nc2O-c(Cl)c(-c3ccccc3C(N)=O)n2)ccc1N1CCOCC1	16.52139758052979	1	0.007407407407407408	<img data-content="rdkit/molecule" src="data:image/png;base64,iVBORw0KGgoAAAANSUhEUgAAAMgAAADICAIAAAAiOjnJAAAABmJLR0QA/wD/AP+gvaeTAAAd5ElEQVR4nO2deVyU1f7HPzPDgCiyaKgoFBdUVK65IKbilqC4oGWJ4UKLipYLpXjFa92oa1bmVcctwV5po4XFL8rQ3OtlmRsuKcrmrrHLDgLDMHx/fxycy1UZZjssct4v/xgeznPOd+TznHOes3yOhIggEJgbaWMHIHgyEcIScEEIS8AFISwBF4SwBFwQwhJwQQhLwAUhLAEXhLAEXBDCEnBBCEvABSEsAReEsARcEMIScEEIS8AFISwBF4SwBFwQwhJwQQhLw…	7.0	0.7111964821815491	3.2414402961730957	3.97843599319458
487	Cc1cc(OC2occ(Cl)c(-c3ccccc3C(N)=O)n2)ccc1N1CCOCC1	17.104601949624453	1	0.007407407407407408	<img data-content="rdkit/molecule" src="data:image/png;base64,iVBORw0KGgoAAAANSUhEUgAAAMgAAADICAIAAAAiOjnJAAAABmJLR0QA/wD/AP+gvaeTAAAZWklEQVR4nO3deVxUVf8H8O8wLAqCJmCg4oJSSj6mYqYNbuSj+Ej6mGKoD0qaJpqIPQmaC5lpPmaGpgUpyfxSXMtYKpFcAcEFFcUlxTSFEsRkEYHZvr8/Dk3TyDLLPdzRvu+XfxDcezhDn7n3nnO+944EEYEQoVmJ3QHyZKJgES4oWIQLChbhgoJFuKBgES4oWIQLChbhgoJFuKBgES4oWIQLChbhgoJFuKBgES4oWIQLChbhgoJFuKBgES4oWIQLChbhgoJFu…	7.0	0.6235840320587158	3.603734254837036	4.478009223937988
488	C1ccc(Nc2ncc(Cl)c(-c3ccccc3C(N)=O)n2)ccc1N1CCOC1	18.718171460875354	3	0.022222222222222223	<img data-content="rdkit/molecule" src="data:image/png;base64,iVBORw0KGgoAAAANSUhEUgAAAMgAAADICAIAAAAiOjnJAAAABmJLR0QA/wD/AP+gvaeTAAAZwElEQVR4nO2deViTV9bATwirBBEXBJ0KrYoFt6Fai6JMq7hhlI5F60arHUDpg9RObXGhRB3rWLUaqdXRVkbU2nlapDZ00LorohYFFNxFBlAB2fc1yfn+uPQtRYkhyWX7zu/xjwTf93Je+OUu5y6IEBEIwtAYtXUAROeExCK4QGIRXCCxCC6QWAQXSCyCCyQWwQUSi+ACiUVwgcQiuEBiEVwgsQgukFgEF0gsggskFsEFEovgAolFcIHEIrhAYhFcILEILpBYB…	7.0	0.5919488668441772	3.050396203994751	3.4142303466796875
489	C1ccc(Oc2ncc(Cl)c(-c3ccccc3C(N)=O)n2)ccc1N1CCOC1	18.77695907992664	3	0.022222222222222223	<img data-content="rdkit/molecule" src="data:image/png;base64,iVBORw0KGgoAAAANSUhEUgAAAMgAAADICAIAAAAiOjnJAAAABmJLR0QA/wD/AP+gvaeTAAAZuElEQVR4nO2deViU5drA75dhlUHEBVFPQCEYuEWaoZhfKS7hKGVgLpF2AtQu5NDJwoXDaMfM0HQkjx4tOaJm51Jcgg6auyJqqKDgLhKgLAKyr8PM3N8fD02kMg4z87B1/67+YMb3fbiHfu+z3M8yAiICQRgao7YOgOickFgEF0gsggskFsEFEovgAolFcIHEIrhAYhFcILEILpBYBBdILIILJBbBBRKL4AKJRXCBxCK4QGIRXCCxCC6QWAQXSCyCCyQWwQUSi…	7.0	0.5938795208930969	3.06732439994812	3.3017210960388184
490	C1ccc(Nc2ncc(Cl)c(-c3ccccc3C(N)=O)n2)ccc1N1CSOC1	18.951921849255733	1	0.007407407407407408	<img data-content="rdkit/molecule" src="data:image/png;base64,iVBORw0KGgoAAAANSUhEUgAAAMgAAADICAIAAAAiOjnJAAAABmJLR0QA/wD/AP+gvaeTAAAZ6ElEQVR4nO2daViUR7aATzf7ooCi4jKoOK7BOEZlcHDcQI0RNS4YQTHGeDXBx46JJsZcI85oHHFtNMoQYwQlOi6MikYxCIqgxogr+LigEOhmF9naZunl3B9FWoLS9Fay3PP+ip36qk/D21X1nTr1IUBEIAhTI2zqAIjWCYlFcIHEIrhAYhFcILEILpBYBBdILIILJBbBBRKL4AKJRXCBxCK4QGIRXCCxCC6QWAQXSCyCCyQWwQUSi+ACiUVwgcQiuEBiEVwgs…	7.0	0.6131902933120728	3.54607892036438	3.7456345558166504
491	C1ccc(Nc2ncc(Cl)c(-c3ccccc3C(N)=O)n2)ccc1N1COCCC1	19.759364195501895	2	0.014814814814814815	<img data-content="rdkit/molecule" src="data:image/png;base64,iVBORw0KGgoAAAANSUhEUgAAAMgAAADICAIAAAAiOjnJAAAABmJLR0QA/wD/AP+gvaeTAAAZfklEQVR4nO2de1yUVfrAn3dguCioICJeEMQkNdQFslRKBVE3ZVtLsTLRvJap9FNTRFFM/SS5fGKWBQrXJceyVbT0w4qmaGuSuAquC3LRdEBEwBW5DLcBhpnn98fBiUUZ5nZE6Pn+NcD7nnle+M65PucgICIQhKkRdXYARPeExCK4QGIRXCCxCC6QWAQXSCyCCyQWwQUSi+ACiUVwgcQiuEBiEVwgsQgukFgEF0gsggskFsEFEovgAolFcIHEIrhAYhFcILEIL…	7.0	0.6023451685905457	4.0426411628723145	4.539242267608643
492	C1ccc(Nc2ncc(Cl)c(Oc3ccccc3C(N)=O)n2)ccc1N1CCOCC1	20.059962750693895	1	0.007407407407407408	<img data-content="rdkit/molecule" src="data:image/png;base64,iVBORw0KGgoAAAANSUhEUgAAAMgAAADICAIAAAAiOjnJAAAABmJLR0QA/wD/AP+gvaeTAAAYdElEQVR4nO3deVyU1f4H8C8wILIp+4gLCGoKuOAEJcOiqSia1RUR73XDV0AZvsyXYF4tUuvmcl3Lcs3r1tWctNdPNFFgQAMXfA2LyRrBZRFSQQRZBgZnvr8/HppMBWY7DNb3/eqPHOec50t95plzznOeBwNEBEJ0zVDfBZA/JwoWYYKCRZigYBEmKFiECQoWYYKCRZigYBEmKFiECQoWYYKCRZigYBEmKFiECQoWYYKCRZigYBEmKFiECQoWYYKCRZigYBEmK…	7.0	0.5665995478630066	4.200035572052002	5.049812316894531
493	C1ccc(Nc2ncc(Cl)c(-c3ccccc3C(N)=O)n2)ccc1N1CCOCC1	20.19838699834222	38	0.2814814814814815	<img data-content="rdkit/molecule" src="data:image/png;base64,iVBORw0KGgoAAAANSUhEUgAAAMgAAADICAIAAAAiOjnJAAAABmJLR0QA/wD/AP+gvaeTAAAZfUlEQVR4nO2de1zMWRvAn2kaqSgl99u27GpDrJTbx7osy3ojltrFlnLL7TO2du3am7AX7Gt3B63b2ncNKyShwiosm4qkUFYqCtGGSmpqppnmef84mbeNxtxOpff5fvyh+Zxzfmem7/zOc855zi8BIgJBmBqzhu4A0TQhsQgukFgEF0gsggskFsEFEovgAolFcIHEIrhAYhFcILEILpBYBBdILIILJBbBBRKL4AKJRXCBxCK4QGIRXCCxCC6QWAQXSCyCCyQWw…	7.0	0.6833102107048035	3.3402700424194336	2.29580020904541
494	C1ccc(Oc2ncc(Cl)c(-c3ccccc3C(N)=O)n2)ccc1N1CCOCC1	20.25239575561026	12	0.08888888888888889	<img data-content="rdkit/molecule" src="data:image/png;base64,iVBORw0KGgoAAAANSUhEUgAAAMgAAADICAIAAAAiOjnJAAAABmJLR0QA/wD/AP+gvaeTAAAZRElEQVR4nO2de1iURdvA72VZETAQxAMeM00JTymCp8s8hGm+KBhCaYHgiTSv5YWyLEvUvlJ7rVYkT9mbi4mKiAqoCWr6IqCIoIKJgIKiIiqgwsIuLHt/fwxuhLLuaUDp/l39IdvMPLPLb5+5Z+aeBwEiAkEYG5Pm7gDRMiGxCC6QWAQXSCyCCyQWwQUSi+ACiUVwgcQiuEBiEVwgsQgukFgEF0gsggskFsEFEovgAolFcIHEIrhAYhFcILEILpBYBBdILIILJ…	7.0	0.5846726894378662	2.3127503395080566	2.5719876289367676
495	NC(=O)c1ccccc1-c1nc(Nc2ccc(N3CCOCC3)cc2F)ncc1Cl	5.631163274622132	2	0.125	<img data-content="rdkit/molecule" src="data:image/png;base64,iVBORw0KGgoAAAANSUhEUgAAAMgAAADICAIAAAAiOjnJAAAABmJLR0QA/wD/AP+gvaeTAAAd+0lEQVR4nO2daVhT19bHV0LCJAIOCA4IFLBOgGipA87VAi1qrWKlbbS9txd96m2s1FdtaRs7PBZ7edpgq1dsvRpxqGit4lDHWitOVGRQqIoi4BAGGcI8Jev9sDFGkADJ2QdI9+/TycnJXis5/+yzztl7rS1ARGAwuEbY0Q4wTBMmLAYVmLAYVGDCYlCBCYtBBSYsBhWYsBhUYMJiUIEJi0EFJiwGFZiwGFRgwmJQgQmLQQUmLAYVmLAYVGDCYlCBCYtBBSYsB…	7.0	0.7681315541267395	3.6084370613098145	2.5131702423095703
496	CC(=O)c1ccccc1Nc1nc(Nc2ccc(N3CCOCC3)cc2F)ncc1Cl	6.627302764030003	1	0.0625	<img data-content="rdkit/molecule" src="data:image/png;base64,iVBORw0KGgoAAAANSUhEUgAAAMgAAADICAIAAAAiOjnJAAAABmJLR0QA/wD/AP+gvaeTAAAd0UlEQVR4nO2de1zMWf/APzPd1FRUaEPrso9F7IY2loQYZGs9LiV+LhsxPEsta+201stqLRLWht19CuvBWqRcqkVmiyVpbTe3p1xCJZWUTSU1l8/vj5NpNpqmme/RjOe8X/7I+H7POTPefc93zvfz+RweIgKDwTX81h4A4/WEicWgAhOLQQUmFoMKTCwGFZhYDCowsRhUYGIxqMDEYlCBicWgAhOLQQUmFoMKTCwGFZhYDCowsRhUYGIxqMDEYlCBicWgAhOLQ…	7.0	0.6381628513336182	3.995589017868042	2.9884705543518066
497	CC(=O)c1ccccc1Oc1nc(Nc2ccc(N3CCOCC3)cc2C)ncc1Cl	6.913961491161163	1	0.0625	<img data-content="rdkit/molecule" src="data:image/png;base64,iVBORw0KGgoAAAANSUhEUgAAAMgAAADICAIAAAAiOjnJAAAABmJLR0QA/wD/AP+gvaeTAAAdjUlEQVR4nO2deVyTx9bHT8JOUFQ2UVBLpeBWRRQXFBCDokW9apG6tyqIvqittVLbWmzttbT29l61vX7oYhe9reJWFAUJSyWKG7hbUIpWFJVFFgnBrOf9YzDmIktInpGEO9+Pf4TH5zlzePhl5nlmzjnDQ0RgMLiG394OMDomTFgMKjBhMajAhMWgAhMWgwpMWAwqMGExqMCExaACExaDCkxYDCowYTGowITFoAITFoMKTFgMKjBhMajAhMWgAhMWgwpMWAwqM…	7.0	0.5206761956214905	2.3366942405700684	2.8997416496276855
498	CC(=O)c1ccccc1-c1nc(Nc2ccc(N3CCOCC3)cc2F)ncc1Cl	6.977822551004449	2	0.125	<img data-content="rdkit/molecule" src="data:image/png;base64,iVBORw0KGgoAAAANSUhEUgAAAMgAAADICAIAAAAiOjnJAAAABmJLR0QA/wD/AP+gvaeTAAAdVklEQVR4nO2deViU1RfHzwwzbCKgsqkgEGBugGjkgiKaBRTqzxSTarR6Cn1axjIfNf39Gisfw+KpwdLEMhtxSVRSXDIll8QNRUCFVBQBl2GRZQDZZ87vj4vThDIs894XGO/nr5l33jnnzsx37nvee+85V4CIwGBwjbCzG8AwTpiwGFRgwmJQgQmLQQUmLAYVmLAYVGDCYlCBCYtBBSYsBhWYsBhUYMJiUIEJi0EFJiwGFZiwGFRgwmJQgQmLQQUmLAYVmLAYV…	7.0	0.5932312607765198	3.250153064727783	2.6802754402160645
499	CC(=O)c1ccccc1-c1nc(Nc2ccc(N3CCOCC3)cc2C)ncc1Cl	7.132233448152256	5	0.3125	<img data-content="rdkit/molecule" src="data:image/png;base64,iVBORw0KGgoAAAANSUhEUgAAAMgAAADICAIAAAAiOjnJAAAABmJLR0QA/wD/AP+gvaeTAAAc9UlEQVR4nO2deViTV/bHTwJhEQiiFVDE4jYKIrs+UoRR3OenPFUmWtTQaa1oxxodl6KzNDjWlqJ1otb2YeyggXHDqVatHRXHFbeioPVRVEQCLixFdlkSkvP740KMgAGS90ZI7+ev8L5vzrkJ39z3vPfecy4PEYHB4Br+624AwzxhwmJQgQmLQQUmLAYVmLAYVGDCYlCBCYtBBSYsBhWYsBhUYMJiUIEJi0EFJiwGFZiwGFRgwmJQgQmLQQUmLAYVmLAYVGDCY…	7.0	0.6353150606155396	4.542409420013428	3.856266498565674
500	CC(=O)c1ccccc1CN1nc(Nc2ccc(N3CCOCC3)cc2)nncc1Cl	14.497823686888879	1	0.0625	<img data-content="rdkit/molecule" src="data:image/png;base64,iVBORw0KGgoAAAANSUhEUgAAAMgAAADICAIAAAAiOjnJAAAABmJLR0QA/wD/AP+gvaeTAAAYj0lEQVR4nO3deVyU1f4H8M+wOMOSA2gsIipooggq7iiRZot19UqLlblgN0X96QVTC9e0e+06Lveq1b2JvazMaxZcN5SLCGqJKLjg4AKKDgqJiqJsiWwz398fj80lQ5zlOZL1fb969ZqXznOeM/jh+2znnFEQERiTm01zd4D9NnGwmBAcLCYEB4sJwcFiQnCwmBAcLCYEB4sJwcFiQnCwmBAcLCYEB4sJwcFiQnCwmBAcLCYEB4sJwcFiQnCwmBAcLCYEB4sJw…	7.0	0.6326626539230347	4.30823278427124	4.065316200256348
501	NC(=O)c1ccccc1-c1nc(N2cccc(N3CCOCC3)cc2F)ncc1Cl	16.61674981922696	1	0.0625	<img data-content="rdkit/molecule" src="data:image/png;base64,iVBORw0KGgoAAAANSUhEUgAAAMgAAADICAIAAAAiOjnJAAAABmJLR0QA/wD/AP+gvaeTAAAfH0lEQVR4nO2deVxUVfvAnxk2BRRBXBicYUlU3FdUcEPRUlEzQ0hzKQWVVydTi+pVsdQktfeDqBnZIq9IitorZGSZhfHTXAEFE2QfNg3ZZwFmeX5/HBwJdRiGe1jsfD9+/FzgnkX8zr3nnvOc5/IQERgMruG3dQcYzydMLAYVmFgMKjCxGFRgYjGowMRiUIGJxaACE4tBBSYWgwpMLAYVmFgMKjCxGFRgYjGowMRiUIGJxaACE4tBBSYWgwpMLAYVmFgMKjCxG…	7.0	0.7615569829940796	4.9540581703186035	3.8529934883117676
502	NC(=O)c1ccccc1-c1nc(Nc2ccc(N3CCOCC3)cc2C)ncc1Cl	18.900320644228646	2	0.125	<img data-content="rdkit/molecule" src="data:image/png;base64,iVBORw0KGgoAAAANSUhEUgAAAMgAAADICAIAAAAiOjnJAAAABmJLR0QA/wD/AP+gvaeTAAAdy0lEQVR4nO2deVyTV9bHTwJhkU20AoJY0DoKorLpR0R5Ffd5kXGZSFFDp7WiHdvUqVrszNsGx3FK1dpoa/thbNFgVYqjTrV2rDjuohYFHT+KgqwuLGUHgSQk5/3jQowsISTPjZDe71/heZ6ccxN+uc957r3nXB4iAoPBNfwX3QCGecKExaACExaDCkxYDCowYTGowITFoAITFoMKTFgMKjBhMajAhMWgAhMWgwpMWAwqMGExqMCExaACExaDCkxYDCowYTGow…	7.0	0.7718672752380371	2.951596736907959	1.9355297088623047
503	NC(=O)c1ccccc1Nc1nc(Nc2ccc(N3CCOCC3)cc2C)ncc1Cl	19.062096782649803	1	0.0625	<img data-content="rdkit/molecule" src="data:image/png;base64,iVBORw0KGgoAAAANSUhEUgAAAMgAAADICAIAAAAiOjnJAAAABmJLR0QA/wD/AP+gvaeTAAAefElEQVR4nO2dZ1xU19bGn5mBUSkGxI7GEhOjUSwkNyrGOrE3DGC5ildUJAkaX8u1RK8lauyiUSPE3kNEY1cQMRZsICoa7AUEBFQEpc/Mej9sHEYUmHIOzJj9//lh5njO2muGZ84+e++11pYQETgcoZGWtQOc9xMuLI4ocGFxRIELiyMKXFgcUeDC4ogCFxZHFLiwOKLAhcURBS4sjihwYXFEgQuLIwpcWBxR4MLiiAIXFkcUuLA4osCFxREFLiyOKHBhcUSBC…	7.0	0.6233620047569275	2.5254108905792236	2.9978814125061035
504	NC(=O)c1ccccc1Nc1nc(Nc2ccc(N3CCOCC3)cc2)ncc1Cl	5.16031584620449	15	0.23809523809523808	<img data-content="rdkit/molecule" src="data:image/png;base64,iVBORw0KGgoAAAANSUhEUgAAAMgAAADICAIAAAAiOjnJAAAABmJLR0QA/wD/AP+gvaeTAAAdVklEQVR4nO2deVxU9frHn2FfxQ0R9aqgZNpNU8BUFBCJ4gIqJHjdU4tQbmhmgpVSlorZTSvNpcW1RClTcI0Uk025kKEiCiIoCsgWy8Aw23l+f3zxMD8UmOUcOUPf98s/4DjnOc8MnznnuzyLCBGBQuEag852gNI1ocKi8AIVFoUXqLAovECFReEFKiwKL1BhUXiBCovCC1RYFF6gwqLwAhUWhReosCi8QIVF4QUqLAovUGFReIEKi8ILVFgUXqDCovACFRaFF…	7.0	0.7681315541267395	3.6084370613098145	2.5131702423095703
505	NC(=O)c1ccccc1Oc1nc(Nc2ccc(N3CCOCC3)cc2)ncc1Cl	5.351879999262579	8	0.12698412698412698	<img data-content="rdkit/molecule" src="data:image/png;base64,iVBORw0KGgoAAAANSUhEUgAAAMgAAADICAIAAAAiOjnJAAAABmJLR0QA/wD/AP+gvaeTAAAdQklEQVR4nO2dd1wU59bHz9Kr2BBRrwpKLEk0CiYqCoiEhEtRieBrbwlBuUFjjGgSWxIVY27UxJ6iWCJKNArWEEuoygUVFVERRVFEWigLy7Y57x8PDvsBgS0zMkue78c/YNw5c3b47exTThEhIlAoXGPQ2g5Q2iZUWBReoMKi8AIVFoUXqLAovECFReEFKiwKL1BhUXiBCovCC1RYFF6gwqLwAhUWhReosCi8QIVF4QUqLAovUGFReIEKi8ILVFgUXqDCovACF…	7.0	0.6381628513336182	3.995589017868042	2.9884705543518066
506	NC(=O)c1ccccc1-c1nc(Nc2ccc(N3CCOCC3)cc2)ncc1Cl	5.618323570164321	7	0.1111111111111111	<img data-content="rdkit/molecule" src="data:image/png;base64,iVBORw0KGgoAAAANSUhEUgAAAMgAAADICAIAAAAiOjnJAAAABmJLR0QA/wD/AP+gvaeTAAAawElEQVR4nO2deVxTV/bATwBRATdAsVIXUOtCBAQ3JgpSsI4l6ChiHafS1nGidiy2xQqtP4vWsQ12PlbHasV26sSpdkTrQt2tiqggWkUEcUex7MgW1hDI+f1xwzMGSCB5Nyy9379CCOfekC/n3fe45zwBIgKDwTdmbT0BRueEicWgAhOLQQUmFoMKTCwGFZhYDCowsRhUYGIxqMDEYlCBicWgAhOLQQUmFoMKTCwGFZhYDCowsRhUYGIxqMDEYlCBicWgAhOLQ…	7.0	0.5206761956214905	2.3366942405700684	2.8997416496276855
507	NC(=O)c1ccccc1/c1nc(Nc2ccc(N3CCOCC3)cc2)ncc1Cl	5.618323570164321	1	0.015873015873015872	<img data-content="rdkit/molecule" src="data:image/png;base64,iVBORw0KGgoAAAANSUhEUgAAAMgAAADICAIAAAAiOjnJAAAABmJLR0QA/wD/AP+gvaeTAAAawElEQVR4nO2deVxTV/bATwBRATdAsVIXUOtCBAQ3JgpSsI4l6ChiHafS1nGidiy2xQqtP4vWsQ12PlbHasV26sSpdkTrQt2tiqggWkUEcUex7MgW1hDI+f1xwzMGSCB5Nyy9379CCOfekC/n3fe45zwBIgKDwTdmbT0BRueEicWgAhOLQQUmFoMKTCwGFZhYDCowsRhUYGIxqMDEYlCBicWgAhOLQQUmFoMKTCwGFZhYDCowsRhUYGIxqMDEYlCBicWgAhOLQ…	7.0	0.5932312607765198	3.250153064727783	2.6802754402160645
508	NC(=O)c1ccccc1Nc1nc(-c2ccc(N3CCOCC3)cc2)ncc1Cl	5.760048080701334	1	0.015873015873015872	<img data-content="rdkit/molecule" src="data:image/png;base64,iVBORw0KGgoAAAANSUhEUgAAAMgAAADICAIAAAAiOjnJAAAABmJLR0QA/wD/AP+gvaeTAAAY7klEQVR4nO2deVxUVRuA32EVUNJUFnFBskjDFVETURFEU8g9E1PKBbe0jAwtTT9J1M9c0sxQMiUQRQ1BERWw3JcIVMQENwxikJJhGfZh3u+Pw3cbkWWWe0LpfX78wQznvvfc4Zlzz34liAgEITZ6jZ0BomlCYhFcILEILpBYBBdILIILJBbBBRKL4AKJRXCBxCK4QGIRXCCxCC6QWAQXSCyCCyQWwQUSi+ACiUVwgcQiuEBiEVwgsQgukFgEF0gsggskFsEFE…	7.0	0.6353150606155396	4.542409420013428	3.856266498565674
509	NC(=O)c1ccccc1Oc1nc(-c2ccc(N3CCOCC3)cc2)ncc1Cl	5.881347696307332	1	0.015873015873015872	<img data-content="rdkit/molecule" src="data:image/png;base64,iVBORw0KGgoAAAANSUhEUgAAAMgAAADICAIAAAAiOjnJAAAABmJLR0QA/wD/AP+gvaeTAAAY50lEQVR4nO3deVxUVf8H8M+wChhpJou4IFmkomZImoobiOaSeyal/HLBLTUzRV9p+YjrY6JpZqiZEm6YIe6yWO5LhiumuKGSg5SyDZsM8/39cXimEVlmO5H2fb/4Q4Z7zz2DH+49272jICIwZm4WVV0B9mziYDEpOFhMCg4Wk4KDxaTgYDEpOFhMCg4Wk4KDxaTgYDEpOFhMCg4Wk4KDxaTgYDEpOFhMCg4Wk4KDxaTgYDEpOFhMCg4Wk4KDxaTgYDEpOFhMC…	7.0	0.6326626539230347	4.30823278427124	4.065316200256348
510	CC(=O)c1ccccc1Nc1nc(Nc2ccc(N3CCOCC3)cc2)ncc1Cl	6.597033874936003	14	0.2222222222222222	<img data-content="rdkit/molecule" src="data:image/png;base64,iVBORw0KGgoAAAANSUhEUgAAAMgAAADICAIAAAAiOjnJAAAABmJLR0QA/wD/AP+gvaeTAAAcv0lEQVR4nO2dfVyN9//H3+ecOkVFJSWZsPgWtiJh6w4loxvKzZg1sxu2tZmxyddvbnbDGvMVc7sbxBozy1LuhtApRmUzuRlCSXR3NDp1Tp1z3r8/Pu1yhurcXB9dp32eD3/knOu8r3f16nN9bt43IkQEBoNvxC3tAKN1woTFoAITFoMKTFgMKjBhMajAhMWgAhMWgwpMWAwqMGExqMCExaACExaDCkxYDCowYTGowITFoAITFoMKTFgMKjBhMajAhMWgAhMWg…	7.0	0.7615569829940796	4.9540581703186035	3.8529934883117676
511	CC(=O)c1ccccc1Oc1nc(Nc2ccc(N3CCOCC3)cc2)ncc1Cl	6.755677364012428	7	0.1111111111111111	<img data-content="rdkit/molecule" src="data:image/png;base64,iVBORw0KGgoAAAANSUhEUgAAAMgAAADICAIAAAAiOjnJAAAABmJLR0QA/wD/AP+gvaeTAAAcjUlEQVR4nO2deVxUdffHz8zAgAIKiCBi4oI+4JIYbomACuLCorilKaWWWpFmmuLjL7VNH3J5RHOtJxWVNDUMwS0VlQFNAcvEpQwVRJRtJGVgBmbm/P740nVcgFnuV+7Q9/3yD5y5c+4BPnzvdzmLCBGBweAbcUM7wGicMGExqMCExaACExaDCkxYDCowYTGowITFoAITFoMKTFgMKjBhMajAhMWgAhMWgwpMWAwqMGExqMCExaACExaDCkxYDCowYTGowITFo…	7.0	0.7718672752380371	2.951596736907959	1.9355297088623047
512	CC(=O)c1ccccc1-c1nc(Nc2ccc(N3CCOCC3)cc2)ncc1Cl	6.930097564955665	4	0.06349206349206349	<img data-content="rdkit/molecule" src="data:image/png;base64,iVBORw0KGgoAAAANSUhEUgAAAMgAAADICAIAAAAiOjnJAAAABmJLR0QA/wD/AP+gvaeTAAAZ60lEQVR4nO2deVxTV/bATwKiIqACCpW64K5EQHBjsFEHrGMJOoo4jlOZ1jrRdizWYhtbf1Ydp21o59Pqp9WK7YwTW+sYWxfqvrSICqJVRCguVQTLFpAdhBDI+f1x4RkDJCF5NxC8379ClnNvyJeT+x73nCdARGAw+EbY0RNgdE2YWAwqMLEYVGBiMajAxGJQgYnFoAITi0EFJhaDCkwsBhWYWAwqMLEYVGBiMajAxGJQgYnFoAITi0EFJhaDCkwsBhWYWAwqM…	7.0	0.6233620047569275	2.5254108905792236	2.9978814125061035
513	CC(=O)c1ccccc1Nc1nc(-c2ccc(N3CCOCC3)cc2)ncc1Cl	6.975022281231348	1	0.015873015873015872	<img data-content="rdkit/molecule" src="data:image/png;base64,iVBORw0KGgoAAAANSUhEUgAAAMgAAADICAIAAAAiOjnJAAAABmJLR0QA/wD/AP+gvaeTAAAYtUlEQVR4nO2dZ1xUV9rAnxmKFIVQBdS1xGgscRFQQxQ34GAwKrrqWPKuBUXUxChrA12NxmQjSkQ/oAY3Jj8bJmSNBStNFAMkizRxiQULiVhw6W3q83445joRhGHmHlHy/H9+mfHe554Lf8495TnnShARCEJspG1dAKJ9QmIRXCCxCC6QWAQXSCyCCyQWwQUSi+ACiUVwgcQiuEBiEVwgsQgukFgEF0gsggskFsEFEovgAolFcIHEIrhAYhFcILEILpBYBBdIL…	7.0	0.7111964821815491	3.2414402961730957	3.97843599319458
514	NC(=O)c1ccccc1Nc1noc(c2ccc(N3CCOCC3)cc2)ncc1Cl	13.625298455327842	1	0.015873015873015872	<img data-content="rdkit/molecule" src="data:image/png;base64,iVBORw0KGgoAAAANSUhEUgAAAMgAAADICAIAAAAiOjnJAAAABmJLR0QA/wD/AP+gvaeTAAAYAUlEQVR4nO3de1xN6f4H8O/au9JVjC5yKiTHvZwklwgvhjGSmUNn5kyKiYlBzRiD4/bDuGXGDBmcLjrHnhmTMeiIUFOOQ/faTE5EpqKUJKUoXfbe398fT9NpQu3bUzHf96s/tlrrWc/SZ6+19vN810pARCBE20Qd3QHyaqJgES4oWIQLChbhgoJFuKBgES4oWIQLChbhgoJFuKBgES4oWIQLChbhgoJFuKBgES4oWIQLChbhgoJFuKBgES4oWIQLChbhgoJFu…	7.0	0.6235840320587158	3.603734254837036	4.478009223937988
515	CC(=O)c1ccccc1Nc1nc(N2cccc(N3CCOCC3)cc2)ncc1Cl	16.608130665828224	1	0.015873015873015872	<img data-content="rdkit/molecule" src="data:image/png;base64,iVBORw0KGgoAAAANSUhEUgAAAMgAAADICAIAAAAiOjnJAAAABmJLR0QA/wD/AP+gvaeTAAAavElEQVR4nO2de1hUVdfA1wwz3AQRlEsSpICXUNPEUKEyE83UUIl5JYQ0MRQ/s9Ry0gwklQfrtcJeUSwtRcNEtLwLaiKNeIWHQsULWIiIgFxGYWBmmPX9cWgixIGZORuw1u/h8Rln9ll7Az/2PmefvdcRICIQBN8IO7oBxD8TEotgAolFMIHEIphAYhFMILEIJpBYBBNILIIJJBbBBBKLYAKJRTCBxCKYQGIRTCCxCCaQWAQTSCyCCSQWwQQSi2ACiUUwgcQim…	7.0	0.5919488668441772	3.050396203994751	3.4142303466796875
516	C(N=O)c1ccccc1-c1nc(-c2ccc(N3CCOCC3)cc2)ncc1Cl	17.87630102468107	1	0.015873015873015872	<img data-content="rdkit/molecule" src="data:image/png;base64,iVBORw0KGgoAAAANSUhEUgAAAMgAAADICAIAAAAiOjnJAAAABmJLR0QA/wD/AP+gvaeTAAAarElEQVR4nO2deXyM1/7HP5NNSEhEI9QW0RbRCqLIjjvhhajlirVcSoNbye2raLi0yrXErUuslXQTRX+v4JKkFLFFLKERLwRBIoLKilTWmUzm+/vjMJ0bkszyHJnEeb/8ETPP833OTN455zxn+T4yIoJAIDVmdV0AQcNEiCXgghBLwAUhloALQiwBF4RYAi4IsQRcEGIJuCDEEnBBiCXgghBLwAUhloALQiwBF4RYAi4IsQRcEGIJuCDEEnBBiCXgghBLwAUhl…	7.0	0.5938795208930969	3.06732439994812	3.3017210960388184
517	C(C=O)c1ccccc1Nc1nc(Nc2ccc(N3CCOCC3)cc2)ncc1Cl	18.25420016283802	1	0.015873015873015872	<img data-content="rdkit/molecule" src="data:image/png;base64,iVBORw0KGgoAAAANSUhEUgAAAMgAAADICAIAAAAiOjnJAAAABmJLR0QA/wD/AP+gvaeTAAAdhElEQVR4nO2de1hU5fbHvzMMdxQUBMlAJTPwTvgzEwXSQdTIVI6Wl0ftdMKsTI839KiZFYV5PFlZZh47meYFMi+gpCB4BC8oeMG7J294geEiCAMzwMys3x8vThPKbWZvmcH38/jHOO693sX2y97vXu9a65UQETgcoZE2twOclgkXFkcUuLA4osCFxREFLiyOKHBhcUSBC4sjClxYHFHgwuKIAhcWRxS4sDiiwIXFEQUuLI4ocGFxRIELiyMKXFgcUeDC4ogCF…	7.0	0.6131902933120728	3.54607892036438	3.7456345558166504
518	COc1cc(Nc2ncc(Cl)c(Nc3ccccc3C(N)=O)n2)ccc1N1CCOCC1	5.064752033969377	1	0.3333333333333333	<img data-content="rdkit/molecule" src="data:image/png;base64,iVBORw0KGgoAAAANSUhEUgAAAMgAAADICAIAAAAiOjnJAAAABmJLR0QA/wD/AP+gvaeTAAAZaUlEQVR4nO3de1xU1doH8GdmuJMoF0lAUVHRuIlRhiGkeDmpJEcDTNPXkx5NSxGlIARDRY8gHsPyqBxTM0QSMMRETcrbeAUx5CKCCCe8ABIoiFyGmXneP7YRouBcWDOAz/fTH31gr7XX4G/2XnvttdfmISIQ0tH46m4A6Z4oWIQJChZhgoJFmKBgESYoWIQJChZhgoJFmKBgESYoWIQJChZhgoJFmKBgESYoWIQJChZhgoJFmKBgESYoWIQJChZhgoJFmKBgE…	7.0	0.7681315541267395	3.6084370613098145	2.5131702423095703
519	COc1cc(Nc2ncc(Cl)c(-c3ccccc3C(N)=O)n2)ccc1N1COCOC1	6.180482666959987	1	0.3333333333333333	<img data-content="rdkit/molecule" src="data:image/png;base64,iVBORw0KGgoAAAANSUhEUgAAAMgAAADICAIAAAAiOjnJAAAABmJLR0QA/wD/AP+gvaeTAAAa4klEQVR4nO3de1xU1doH8GdmuI+KiuIN0YN3vAbHNCHFRFTE1A8R3shKRSv0RdPILLEjHlEjzDLFYyJIamAYeEPheBdRxgtGBoakgiAiiMh1mJnn/WPTNHIZ5rJXM3Se78c/AGcv1tbf7LX22mutESAiEMI3oaErQP6eKFiECQoWYYKCRZigYBEmKFiECQoWYYKCRZigYBEmKFiECQoWYYKCRZigYBEmKFiECQoWYYKCRZigYBEmKFiECQoWYYKCRZigYBEmK…	7.0	0.6381628513336182	3.995589017868042	2.9884705543518066
520	COc1cc(Nc2ncc(Cl)c(-c2ccccc2C(N)=O)n2)ccc1N1CCOC1	16.39035417755643	1	0.3333333333333333	<img data-content="rdkit/molecule" src="data:image/png;base64,iVBORw0KGgoAAAANSUhEUgAAAMgAAADICAIAAAAiOjnJAAAABmJLR0QA/wD/AP+gvaeTAAAaCElEQVR4nO3daVgUV9YH8NMLoAjKvohBQcVdnOAOikTFUXF0oowEJUOUwSUKo8agLyoxxuWJG+qMCYnGIYhR1KiJBhUTF0CJ6CgIbmjAIMgWZG2aBvq8Hy52EAWa7ro2Zs7v8QOBrlunyZ9bVbfurRYhIhAiNLGuCyB/TBQswgUFi3BBwSJcULAIFxQswgUFi3BBwSJcULAIFxQswgUFi3BBwSJcULAIFxQswgUFi3BBwSJcULAIFxQswgUFi3BBwSJcULAIF…	7.0	0.5206761956214905	2.3366942405700684	2.8997416496276855
521	NC(=O)c1ccccc1Nc1nc(Nc2ccc(N3CCOCC3)c(F)c2)ncc1Cl	5.23697410881742	14	0.18181818181818182	<img data-content="rdkit/molecule" src="data:image/png;base64,iVBORw0KGgoAAAANSUhEUgAAAMgAAADICAIAAAAiOjnJAAAABmJLR0QA/wD/AP+gvaeTAAAc60lEQVR4nO2de3xMZ/7HPzOTRK51C2GpLYLEvQnbSFuCCUKkErKo0lIiVpValbKrWnVJ7Xa3LJqkaqtUK67lF8Lk4lK3Ji6JeyyC5kbuzW2SyXx/fzzTY4Qkk5lzZIbn/fJH5jjn+zwTb895znP5HhkRgcMRG3ljV4DzbMLF4kgCF4sjCVwsjiRwsTiSwMXiSAIXiyMJXCyOJHCxOJLAxeJIAheLIwlcLI4kcLE4ksDF4kgCF4sjCVwsjiRwsTiSwMXiSAIXi…	7.0	0.7681315541267395	3.6084370613098145	2.5131702423095703
522	NC(=O)c1ccccc1Oc1nc(Nc2ccc(N3CCOCC3)c(F)c2)ncc1Cl	5.394693471082597	12	0.15584415584415584	<img data-content="rdkit/molecule" src="data:image/png;base64,iVBORw0KGgoAAAANSUhEUgAAAMgAAADICAIAAAAiOjnJAAAABmJLR0QA/wD/AP+gvaeTAAAcl0lEQVR4nO2de3xM19rHfzOTRK51C+FQpwgSdwn9pKlqMHGNVIKDKkUJqspxVHCOahVNndP3VA8qqTqUasW1vCE6k8SllCZuEYq+Imhu5G5ymWRmnvePlU5GKslc9jYzsb6f/pHZ2XutNenX2muv9axnS4gIHI7QSK3dAE7jhIvFEQUuFkcUuFgcUeBicUSBi8URBS4WRxS4WBxR4GJxRIGLxREFLhZHFLhYHFHgYnFEgYvFEQUuFkcUuFgcUeBicUSBi8URB…	7.0	0.6381628513336182	3.995589017868042	2.9884705543518066
523	NC(=O)c1ccccc1-c1nc(Nc2ccc(N3CCOCC3)c(F)c2)ncc1Cl	5.656125547843238	2	0.025974025974025976	<img data-content="rdkit/molecule" src="data:image/png;base64,iVBORw0KGgoAAAANSUhEUgAAAMgAAADICAIAAAAiOjnJAAAABmJLR0QA/wD/AP+gvaeTAAAeCklEQVR4nO2deVxUR7bHT0MDCgJGNiEikUVAohJxBU0MgkSFGBc0LhhnnDDGT6Z1krhNXqZd8kYyeU9bM8aQiSStTiKYzIuoyQi4JCIqggKCuAIiS7PTrWwN3ef9UXhtWRrovtUsqe8ffJrbt88p+v6oW1W3zjkCRAQGg2+MersBjIEJExaDCkxYDCowYTGowITFoAITFoMKTFgMKjBhMajAhMWgAhMWgwpMWAwqMGExqMCExaACExaDCkxYDCowYTGowITFo…	7.0	0.5206761956214905	2.3366942405700684	2.8997416496276855
524	NC(=O)c1ccccc1Nc1nc(-c2ccc(N3CCOCC3)c(F)c2)ncc1Cl	5.83833723849848	2	0.025974025974025976	<img data-content="rdkit/molecule" src="data:image/png;base64,iVBORw0KGgoAAAANSUhEUgAAAMgAAADICAIAAAAiOjnJAAAABmJLR0QA/wD/AP+gvaeTAAAakklEQVR4nO3dfVzNd/8H8NepSJHK7Vgyps3NxqrZEAkhVi6zhdplw1pctl+zuWmbDWNo8xhml22NIcOGriEuotzkZoZuNKQtKQmRdHO6O53Tef/++OTsaKrTOecjXO/nwx85ne/nfM7Xy/d8vp+7oyAiMGZuFg1dAfZo4mAxKThYTAoOFpOCg8Wk4GAxKThYTAoOFpOCg8Wk4GAxKThYTAoOFpOCg8Wk4GAxKThYTAoOFpOCg8Wk4GAxKThYTAoOFpOCg8Wk4…	7.0	0.5932312607765198	3.250153064727783	2.6802754402160645
525	NC(=O)c1ccccc1Oc1nc(-c2ccc(N3CCOCC3)c(F)c2)ncc1Cl	5.925837821677067	3	0.03896103896103896	<img data-content="rdkit/molecule" src="data:image/png;base64,iVBORw0KGgoAAAANSUhEUgAAAMgAAADICAIAAAAiOjnJAAAABmJLR0QA/wD/AP+gvaeTAAAaYklEQVR4nO3deVyU1f4H8M8AiqAIKK4hpkkqlQZk7oiGCgRds1Cxa6kRea0fWS5UVpjmUr5Ss2td0tyuSyqloldRcMElM1kkFTFEkFBRRJZhG2aY7++Pg9NIAsPMHFH7vl/+gcM8Z848fnzmPGcbBRGBMXOzaOwKsIcTB4tJwcFiUnCwmBQcLCYFB4tJwcFiUnCwmBQcLCYFB4tJwcFiUnCwmBQcLCYFB4tJwcFiUnCwmBQcLCYFB4tJwcFiUnCwmBQcLCYFB…	7.0	0.6353150606155396	4.542409420013428	3.856266498565674
526	NC(=O)c1ccccc1Nc1nc(Nc2ccc(N3CCOCC3)c(F)c2)oc1CCl	6.039764988802265	1	0.012987012987012988	<img data-content="rdkit/molecule" src="data:image/png;base64,iVBORw0KGgoAAAANSUhEUgAAAMgAAADICAIAAAAiOjnJAAAABmJLR0QA/wD/AP+gvaeTAAAYoklEQVR4nO3dfVzN5/8H8PfnnE73tY6kLIaKGVE0N19tNOJrVn1tU2Ex3w0L+2K/IrfLF7MsGb5Cm/TtazZZ042b3JRyL4UNp6QSchutUqqj03n//ristVDn7iryfj76g9P5fK7rU69zfa7P9bk+VwIiAiG6JmrpCpDWiYJFuKBgES4oWIQLChbhgoJFuKBgES4oWIQLChbhgoJFuKBgES4oWIQLChbhgoJFuKBgES4oWIQLChbhgoJFuKBgES4oWIQLChbhg…	7.0	0.6326626539230347	4.30823278427124	4.065316200256348
527	CC(=O)c1ccccc1Nc1nc(Nc2ccc(N3CCOCC3)c(F)c2)ncc1Cl	6.644462626361406	4	0.05194805194805195	<img data-content="rdkit/molecule" src="data:image/png;base64,iVBORw0KGgoAAAANSUhEUgAAAMgAAADICAIAAAAiOjnJAAAABmJLR0QA/wD/AP+gvaeTAAAcCklEQVR4nO2deVhTx9rAXxIIyqLIImotKha3W7A+uKC4YmgLClYUVOpexc/aYsXrcrVUr7VCccG6o4/Xpd5eBRfcLYuogEUBBVxQAUEUEFECspmQ5P3+OHiMKJDljCR0fg9/hHDOzER/OTNnzjvv6CEiUChcw2vuBlBaJlQsChGoWBQiULEoRKBiUYhAxaIQgYpFIQIVi0IEKhaFCFQsChGoWBQiULEoRKBiUYhAxaIQgYpFIQIVi0IEKhaFCFQsChGoWBQiU…	7.0	0.7615569829940796	4.9540581703186035	3.8529934883117676
528	CC(=O)c1ccccc1Oc1nc(Nc2ccc(N3CCOCC3)c(F)c2)ncc1Cl	6.768608100111702	5	0.06493506493506493	<img data-content="rdkit/molecule" src="data:image/png;base64,iVBORw0KGgoAAAANSUhEUgAAAMgAAADICAIAAAAiOjnJAAAABmJLR0QA/wD/AP+gvaeTAAAb30lEQVR4nO2daVhT19aAFwkEZVBkELUWFYvTLVofHFAcMbQFBQsaVOpcxWtttepn8Wq9eq1VxAHbWhV9vIp6WwUHFKcKOAEWBZTBGSKIAiJKQCYTkqzvx8FjRIEMZ0tC9/v4I4Rk7R18c/Y++6y9jhEiAoXCNbym7gCleULFohCBikUhAhWLQgQqFoUIVCwKEahYFCJQsShEoGJRiEDFohCBikUhAhWLQgQqFoUIVCwKEahYFCJQsShEoGJRiEDFohCBikUhA…	7.0	0.7718672752380371	2.951596736907959	1.9355297088623047
529	CC(=O)c1ccccc1-c1nc(Nc2ccc(N3CCOCC3)c(F)c2)ncc1Cl	6.932369960180377	3	0.03896103896103896	<img data-content="rdkit/molecule" src="data:image/png;base64,iVBORw0KGgoAAAANSUhEUgAAAMgAAADICAIAAAAiOjnJAAAABmJLR0QA/wD/AP+gvaeTAAAdV0lEQVR4nO2deVyTV9bHT0gQBVmUTaiAbApaFcUd2yqCVMVaF7TWYu04ZayfmehM6zZtJ1bbKa3zarRVS2ekjTpVsJ2pqO0ouLQiKoICgrgCokDYSZQtITnvHxefRpaw5Llh8X7/8APh4Zxr8uM+597nnnMEiAgMBt+YdPUAGL0TJiwGFZiwGFRgwmJQgQmLQQUmLAYVmLAYVGDCYlCBCYtBBSYsBhWYsBhUYMJiUIEJi0EFJiwGFZiwGFRgwmJQgQmLQQUmL…	7.0	0.6233620047569275	2.5254108905792236	2.9978814125061035
530	CC(=O)c1ccccc1Nc1nc(Nc2ccc(N3CCOCC3)c(C)c2)ncc1Cl	6.967270572376554	1	0.012987012987012988	<img data-content="rdkit/molecule" src="data:image/png;base64,iVBORw0KGgoAAAANSUhEUgAAAMgAAADICAIAAAAiOjnJAAAABmJLR0QA/wD/AP+gvaeTAAAbvklEQVR4nO2deVhTx9rAXxIIyqLIImItKha3W7A+uKC4gaG9oGBB40Ldais+1hYrfopXS/VaKxQXbLUq9vEq1tur4ILiVgFRAYsCCrgLFEQBESUgmwkh7/fHwWMKAlnOSELn9/hHCOfMTPCXM3Nm3nmPHiIChcI1vPZuAKVjQsWiEIGKRSECFYtCBCoWhQhULAoRqFgUIlCxKESgYlGIQMWiEIGKRSECFYtCBCoWhQhULAoRqFgUIlCxKESgYlGIQMWiEIGKR…	7.0	0.7111964821815491	3.2414402961730957	3.97843599319458
531	CC(=O)c1ccccc1Oc1nc(-c2ccc(N3CCOCC3)c(F)c2)ncc1Cl	7.122266262323975	1	0.012987012987012988	<img data-content="rdkit/molecule" src="data:image/png;base64,iVBORw0KGgoAAAANSUhEUgAAAMgAAADICAIAAAAiOjnJAAAABmJLR0QA/wD/AP+gvaeTAAAZ4klEQVR4nO3dfVzNd/8H8Pc5p9IdlRS5CWFkXElZKIQTudxdmrbZLtvlLmaEiy3GftnmbnZl2WWSdm1htkvMTaKoiMbVSJe6xNzV5CYlSp1Tndv3748Px1lSp3O+n47Z+/nwh07f7+d8vl8v5/v5fm6+R4SIQIjQxOauAHkxUbAIFxQswgUFi3BBwSJcULAIFxQswgUFi3BBwSJcULAIFxQswgUFi3BBwSJcULAIFxQswgUFi3BBwSJcULAIFxQswgUFi3BBw…	7.0	0.6235840320587158	3.603734254837036	4.478009223937988
532	CC(=O)c1ccccc1Oc1nc(Nc2ccc(N3CCOCC3)c(I)c2)ncc1Cl	7.792642944405292	1	0.012987012987012988	<img data-content="rdkit/molecule" src="data:image/png;base64,iVBORw0KGgoAAAANSUhEUgAAAMgAAADICAIAAAAiOjnJAAAABmJLR0QA/wD/AP+gvaeTAAAbv0lEQVR4nO2daVhT19aAFwkEZVBkELUUFYvTLVofHFAUFUJ7QcGCBpU61Vb8rC1WvBZb9dZrrSAO2FurYh+vorZVcEBxqoATYFFAGbQOSEEUEFECMpmQZH0/Dh4jCmQ4WxK638cfISRr7+Cbs/fZZ+11DBARKBSu4bV1ByjtEyoWhQhULAoRqFgUIlCxKESgYlGIQMWiEIGKRSECFYtCBCoWhQhULAoRqFgUIlCxKESgYlGIQMWiEIGKRSECFYtCBCoWhQhUL…	7.0	0.5919488668441772	3.050396203994751	3.4142303466796875
533	NC(=O)c1ccccc1NC1nc(Nc2ccc(N3CCOCC3)c(F)c2)occ1Cl	13.0431119391252	1	0.012987012987012988	<img data-content="rdkit/molecule" src="data:image/png;base64,iVBORw0KGgoAAAANSUhEUgAAAMgAAADICAIAAAAiOjnJAAAABmJLR0QA/wD/AP+gvaeTAAAcYElEQVR4nO2de1xUdfrHP8PocJEURcEkVlMXxVaS0JTEFXXGG4iAmrpaWSZoulhpUpaaa/YD23KzKLG0Nt1EvF8BZwRdNSy5iHdNMEG5yE25wzDz/P44eJxFgWHmHGdGv++Xf8hhznMe8O33nPO9PF8JEYHBEBorUyfAeDxhYjFEgYnFEAUmFkMUmFgMUWBiMUSBicUQBSYWQxSYWAxRYGIxRIGJxRAFJhZDFJhYDFFgYjFEgYnFEAUmFkMUmFgMUWBiMUSBi…	7.0	0.5938795208930969	3.06732439994812	3.3017210960388184
534	NC(=O)c1ccccc1OC1nc(Nc2ccc(N3CCOCC3)c(F)c2)occ1Cl	13.182044374029449	3	0.03896103896103896	<img data-content="rdkit/molecule" src="data:image/png;base64,iVBORw0KGgoAAAANSUhEUgAAAMgAAADICAIAAAAiOjnJAAAABmJLR0QA/wD/AP+gvaeTAAAcDUlEQVR4nO2de1xUdfrHP8PocJEEQ8EkVlNDqZUkNDFwRZ3xwk3ATF2tLAM0Xay0KEvNNfuBu2VbkVFhbbqJ5P0KzYC6alhyEe+aeAHlIjeVO8PM8/vj0HEWuQwz5zgz+n2//AMOc57zQO++53u+l+dIiAgMhtBYmToBxv0JE4shCkwshigwsRiiwMRiiAITiyEKTCyGKDCxGKLAxGKIAhOLIQpMLIYoMLEYosDEYogCE4shCkwshigwsRiiwMRiiAITiyEKT…	7.0	0.6131902933120728	3.54607892036438	3.7456345558166504
535	NC(=O)c1ccccc1CN1nc(Nc2ccc(N3CCOCC3)c(F)c2)occ1Cl	13.235591477362297	5	0.06493506493506493	<img data-content="rdkit/molecule" src="data:image/png;base64,iVBORw0KGgoAAAANSUhEUgAAAMgAAADICAIAAAAiOjnJAAAABmJLR0QA/wD/AP+gvaeTAAAX+UlEQVR4nO3de1xU1doH8GduMFyFUoqbg2TeKgshlBSJlDQFSUXUo2KmIYKWHRURO97iJF5SVCQ5pWimR0HDjlkCmpGiHpRAgVOOcr9pKOBIggPM8/6xjQgFZvbMmone5/vxD8VZe61xfq699tprrxEgIhCia0JDN4D8NVGwCBMULMIEBYswQcEiTFCwCBMULMIEBYswQcEiTFCwCBMULMIEBYswQcEiTFCwCBMULMIEBYswQcEiTFCwCBMULMIEBYswQcEiT…	7.0	0.6023451685905457	4.0426411628723145	4.539242267608643
536	NC(=O)c1ccccc1Cn1nc(Nc2ccc(N3CCOCC3)c(F)c2)occ1Cl	13.235591477362297	2	0.025974025974025976	<img data-content="rdkit/molecule" src="data:image/png;base64,iVBORw0KGgoAAAANSUhEUgAAAMgAAADICAIAAAAiOjnJAAAABmJLR0QA/wD/AP+gvaeTAAAX+UlEQVR4nO3de1xU1doH8GduMFyFUoqbg2TeKgshlBSJlDQFSUXUo2KmIYKWHRURO97iJF5SVCQ5pWimR0HDjlkCmpGiHpRAgVOOcr9pKOBIggPM8/6xjQgFZvbMmone5/vxD8VZe61xfq699tprrxEgIhCia0JDN4D8NVGwCBMULMIEBYswQcEiTFCwCBMULMIEBYswQcEiTFCwCBMULMIEBYswQcEiTFCwCBMULMIEBYswQcEiTFCwCBMULMIEBYswQcEiT…	7.0	0.5665995478630066	4.200035572052002	5.049812316894531
537	NC(=O)c1ccccc1NC1nc(Nc2ccc(N3CCNCC3)c(F)c2)occ1Cl	13.243020668512113	1	0.012987012987012988	<img data-content="rdkit/molecule" src="data:image/png;base64,iVBORw0KGgoAAAANSUhEUgAAAMgAAADICAIAAAAiOjnJAAAABmJLR0QA/wD/AP+gvaeTAAAdGUlEQVR4nO2deVxU5f7HP4d90RAFXFPDLfuVqbhmSOSQoKjodQxF08wVU9JrkUsaWl30l2IpKZZlv6uQqOk1lGDGBa/rDUStRCQQFDeURRnWWb6/Pw4eR5Rt5hyZ4T7vF3+Mx3O+55mZ95znOc95nu/DEREYDLGxaOwCMJomTCyGJDCxGJLAxGJIAhOLIQlMLIYkMLEYksDEYkgCE4shCUwshiQwsRiSwMRiSAITiyEJTCyGJDCxGJLAxGJIAhOLIQlMLIYkM…	7.0	0.6833102107048035	3.3402700424194336	2.29580020904541
538	CC(=O)c1ccccc1NC1nc(Nc2ccc(N3CCOCC3)c(F)c2)occ1Cl	13.661232700739506	1	0.012987012987012988	<img data-content="rdkit/molecule" src="data:image/png;base64,iVBORw0KGgoAAAANSUhEUgAAAMgAAADICAIAAAAiOjnJAAAABmJLR0QA/wD/AP+gvaeTAAAbj0lEQVR4nO2deVxUVfvAn2FgAIGEBFxLXFHLQjEtEEKd0dwwiMVUylcL+6RghkKJidvPQMwM3o+K+ZZlbuSSSC8ZAyhIZAKiYiLK5osIKEvIBOPAPL8/Ll5vrLPcIzN4vh8/fWC485wz9OWec899znMFiAgUCt8YdHcHKD0TKhaFCFQsChGoWBQiULEoRKBiUYhAxaIQgYpFIQIVi0IEKhaFCFQsChGoWBQiULEoRKBiUYhAxaIQgYpFIQIVi0IEKhaFCFQsC…	7.0	0.5846726894378662	2.3127503395080566	2.5719876289367676
539	CC(=O)c1ccccc1CN1nc(Nc2ccc(N3CCOCC3)c(F)c2)occ1Cl	13.799246560316636	7	0.09090909090909091	<img data-content="rdkit/molecule" src="data:image/png;base64,iVBORw0KGgoAAAANSUhEUgAAAMgAAADICAIAAAAiOjnJAAAABmJLR0QA/wD/AP+gvaeTAAAY50lEQVR4nO3deVxV1doH8OdMDAdQiEFA8DCoKE4pTokYXqcoUylno2t6cchXQaVrUEZO+DHHvA5g5gBeMzU1hkwFMc0BQghBwUQ8BwQURRCQ0XOe94+tvDjBGfbiSO/z/fTpk3TW2g+HH3uvvc5aWwEiAiF8E+q7APL3RMEiTFCwCBMULMIEBYswQcEiTFCwCBMULMIEBYswQcEiTFCwCBMULMIEBYswQcEiTFCwCBMULMIEBYswQcEiTFCwCBMULMIEBYswQ…	7.0	0.7006848454475403	3.4873580932617188	0.06260207295417786
540	CC(=O)c1ccccc1OC1nc(Nc2ccc(N3CCOCC3)c(F)c2)occ1Cl	13.808406261223901	1	0.012987012987012988	<img data-content="rdkit/molecule" src="data:image/png;base64,iVBORw0KGgoAAAANSUhEUgAAAMgAAADICAIAAAAiOjnJAAAABmJLR0QA/wD/AP+gvaeTAAAbYklEQVR4nO2de1hU1drA32FgAIGEBLyWeEUrTyimBUJeZvKGGMTFVMo0sScFM1RKzEv6GYhZ6XlUzFOWKUpejkCHjAEFJPIICIKJKAIeREAFAiYYZ5j3+2Pjdst1LnvJDK7f49MzwJ53raEfe6299rveLUBEoFD4xqi7O0DpmVCxKESgYlGIQMWiEIGKRSECFYtCBCoWhQhULAoRqFgUIlCxKESgYlGIQMWiEIGKRSECFYtCBCoWhQhULAoRqFgUIlCxKESgY…	7.0	0.7057361006736755	3.5003273487091064	0.134263277053833
541	CC(=O)c1ccccc1CN1nc(Oc2ccc(N3CCOCC3)c(F)c2)occ1Cl	13.860781070051509	1	0.012987012987012988	<img data-content="rdkit/molecule" src="data:image/png;base64,iVBORw0KGgoAAAANSUhEUgAAAMgAAADICAIAAAAiOjnJAAAABmJLR0QA/wD/AP+gvaeTAAAYw0lEQVR4nO3dfVzNd/8H8Pc5p9tTUetGJU43FLlbms0ky4WszYU2sVj7GSuZB4Vc1C7rcv9wuXdhZTaUmWFDNwylxtx1paQoJOeURKQ73Tvn/fvjS7+EnJvvp6P93s/HHntMO5/P993p1ff7+X7O5/MlQEQghG9CbRdA/pooWIQJChZhgoJFmKBgESYoWIQJChZhgoJFmKBgESYoWIQJChZhgoJFmKBgESYoWIQJChZhgoJFmKBgESYoWIQJChZhgoJFmKBgE…	7.0	0.730265200138092	3.505357503890991	0.43485504388809204
542	CC(=O)c1ccccc1NC1nc(Nc2ccc(N3CCOCC3)c(F)c2)onc1Cl	14.23344908058344	1	0.012987012987012988	<img data-content="rdkit/molecule" src="data:image/png;base64,iVBORw0KGgoAAAANSUhEUgAAAMgAAADICAIAAAAiOjnJAAAABmJLR0QA/wD/AP+gvaeTAAAb7ElEQVR4nO2deVxUVfvAn2FgAIEEWdwTV9KycPcFIdQZzQ2F2FIpXy3so4KZCr5g4vYjEPM16ZNivmWZG7kkWmQzgIBGJqAoJqJshoogi8AE48A8vz8uXidkmeUemcHz/fDpM87y3DP05Z5zz3nOc3mICBQK1xh0dgMoXRMqFoUIVCwKEahYFCJQsShEoGJRiEDFohCBikUhAhWLQgQqFoUIVCwKEahYFCJQsShEoGJRiEDFohCBikUhAhWLQgQqFoUIVCwKE…	7.0	0.8079125285148621	4.066099166870117	1.682989239692688
543	CC(=O)c1ccccc1OC1nc(Nc2ccc(N3CCOCC3)c(F)c2)onc1Cl	14.370975756437431	1	0.012987012987012988	<img data-content="rdkit/molecule" src="data:image/png;base64,iVBORw0KGgoAAAANSUhEUgAAAMgAAADICAIAAAAiOjnJAAAABmJLR0QA/wD/AP+gvaeTAAAbu0lEQVR4nO2deVRT19bAdwgEEKggg3PFkWrrK84uEKuY1AlRKFNVnlYrdqlgreMTx+pHQazPalcV62ttraLU4Qm21CaggJb6BBTBiigCLSiCAgIphITs74+L18iY4R5J8PwWqytm2PeE/rjn3HP22ZeHiEChcI1RRzeA0jmhYlGIQMWiEIGKRSECFYtCBCoWhQhULAoRqFgUIlCxKESgYlGIQMWiEIGKRSECFYtCBCoWhQhULAoRqFgUIlCxKESgYlGIQMWiE…	7.0	0.7762625813484192	3.6865575313568115	0.9497437477111816
544	C(C=O)c1ccccc1Cn1nc(Nc2ccc(N3CCOCC3)c(F)c2)occ1Cl	14.393300718496777	1	0.012987012987012988	<img data-content="rdkit/molecule" src="data:image/png;base64,iVBORw0KGgoAAAANSUhEUgAAAMgAAADICAIAAAAiOjnJAAAABmJLR0QA/wD/AP+gvaeTAAAep0lEQVR4nO2deVyU1ffHPzPsi4Ai5riHX7TUXJpMCkP4iqApihCm9lVKk1xKrUzMfKmZFaa5m1FquZfrT1RQByVEsBQCl9wSAmVRTBFkWGfm/P64Ok4uMMw8TzOD9/3yj3Hmec49Op957r3n3nOuhIjA4QiN1NQOcBomXFgcUeDC4ogCFxZHFLiwOKLAhcURBS4sjihwYXFEgQuLIwpcWBxR4MLiiAIXFkcUuLA4osCFxREFLiyOKHBhcUSBC4sjClxYHFHgw…	7.0	0.7074674367904663	3.9341297149658203	1.026384711265564
545	CC(=O)c1ccccc1CC1nc(Nc2ccc(N3CCOCC3)c(F)c2)occ1Cl	14.741493527104014	1	0.012987012987012988	<img data-content="rdkit/molecule" src="data:image/png;base64,iVBORw0KGgoAAAANSUhEUgAAAMgAAADICAIAAAAiOjnJAAAABmJLR0QA/wD/AP+gvaeTAAAYzklEQVR4nO3deVxV1doH8OdMDAdQSEBA9DCoKE4JOSKGOVKm4nU2ug4X1LgKKqVYRs4fM9RMDYzUwNd7S9NSyFQQr15NCEEEBRPwHJBBBEFA5nOe94+tvIQKZ9gLpPf5fvr4ST1r7YfDj73XXmetrQARgRC+Cdu7APLXRMEiTFCwCBMULMIEBYswQcEiTFCwCBMULMIEBYswQcEiTFCwCBMULMIEBYswQcEiTFCwCBMULMIEBYswQcEiTFCwCBMULMIEBYswQ…	7.0	0.7494236826896667	3.300513744354248	3.771430492401123
546	C(C=O)c1ccccc1Nc1nc(Nc2ccc(N3CCOCC3)c(F)c2)ncc1Cl	18.28829636307462	1	0.012987012987012988	<img data-content="rdkit/molecule" src="data:image/png;base64,iVBORw0KGgoAAAANSUhEUgAAAMgAAADICAIAAAAiOjnJAAAABmJLR0QA/wD/AP+gvaeTAAAewklEQVR4nO2deVxU5f7HP8O+KWKIgoaGpiL6UwMrUzIEQcmVxEqvcNWCMq95tSJ3zUy95lJpRblhmoa2gLsjKIgSigpKXlxG2UQWJRQYtmG+vz8eHOdawCznyAw+7xd/sJzzPd9hPnOe5zzf5ZEQETgcoTFpbgc4LRMuLI4ocGFxRIELiyMKXFgcUeDC4ogCFxZHFLiwOKLAhcURBS4sjihwYXFEgQuLIwpcWBxR4MLiiAIXFkcUuLA4osCFxREFLiyOKHBhc…	7.0	0.6044013500213623	2.952697992324829	2.73563814163208
547	NC(=O)c1ccccc1Oc1nc(Nc2ccc(N3CCOCC3)c(C)c2)ncc1Cl	20.98886788925399	1	0.012987012987012988	<img data-content="rdkit/molecule" src="data:image/png;base64,iVBORw0KGgoAAAANSUhEUgAAAMgAAADICAIAAAAiOjnJAAAABmJLR0QA/wD/AP+gvaeTAAAcHUlEQVR4nO2deVxU5f7HPzMDCArhgqBh3lRUcEtBexGZkY4LiiQuV61cE9DM9HpN1Hu9tqiRt+7VrpqQeTPNEtf0otiwuKRpQiqiqf1wIzZlj21gZr6/Px46TCgwyznODD7vl38wM+d8n2fwzTnPeZ7v+R4ZEYHDERu5pTvAaZ5wsTiSwMXiSAIXiyMJXCyOJHCxOJLAxeJIAheLIwlcLI4kcLE4ksDF4kgCF4sjCVwsjiRwsTiSwMXiSAIXiyMJXCyOJHCxO…	7.0	0.6044013500213623	2.952697992324829	2.73563814163208
548	NC(=O)c1ccccc1Nc1nc(Nc2ccc(N3CCCC3=O)cc2)ncc1Cl	5.142459095958287	1	0.038461538461538464	<img data-content="rdkit/molecule" src="data:image/png;base64,iVBORw0KGgoAAAANSUhEUgAAAMgAAADICAIAAAAiOjnJAAAABmJLR0QA/wD/AP+gvaeTAAAfxElEQVR4nO2deVyTx9bHDwSCGBWpNLgrqOBGWcWVzUZEClq9Ym0rrtTa6/L21lbctbZVqtXSattL9daL1qXQ9rqDEhRF3EBAKlaURURlF2TPet4/Bh9TFMjyPJLQ+X74IyTPc+bkyS8zk3nOnGOEiEChsI1xWztAaZ9QYVE4gQqLwglUWBROoMKicAIVFoUTqLAonECFReEEKiwKJ1BhUTiBCovCCVRYFE6gwqJwAhUWhROosCicQIVF4QQqLAonUGFROIEKi…	7.0	0.7681315541267395	3.6084370613098145	2.5131702423095703
549	NC(=O)c1ccccc1Oc1nc(Nc2ccc(N3CCCC3=O)cc2)ncc1Cl	5.34504329145678	1	0.038461538461538464	<img data-content="rdkit/molecule" src="data:image/png;base64,iVBORw0KGgoAAAANSUhEUgAAAMgAAADICAIAAAAiOjnJAAAABmJLR0QA/wD/AP+gvaeTAAAfeklEQVR4nO2deVyTx9bHDwSCiIooDe4LKrghq+DGphERRatXrLcVF0Rqb9X3tlpx16pV6laqdqH11otWbaHtdQclKopoLSCISwURRFR2Qfas5/1j8DFFgSzPIwmd74c/QvLkzMmT3zMzmefMOQaICBQK2xi2tAOU1gkVFoUTqLAonECFReEEKiwKJ1BhUTiBCovCCVRYFE6gwqJwAhUWhROosCicQIVF4QQqLAonUGFROIEKi8IJVFgUTqDConACFRaFE6iwK…	7.0	0.6381628513336182	3.995589017868042	2.9884705543518066
550	CC(=O)c1ccccc1Nc1nc(Nc2ccc(N3CCCC3=O)cc2)ncc1Cl	6.605638359944931	3	0.11538461538461539	<img data-content="rdkit/molecule" src="data:image/png;base64,iVBORw0KGgoAAAANSUhEUgAAAMgAAADICAIAAAAiOjnJAAAABmJLR0QA/wD/AP+gvaeTAAAex0lEQVR4nO2deVyU1f7Hv7Mw7LKmaO5LmqmBLC7kGupgoF4Nu3nLHcjqh6TmpFloee/FzAKXjMyUvKmgRgHKLrsruJWIggikCCibwyDLzHx/fxwaJhSY5XmcGTrvF3/MDM/zPd95ns+cc55zvud7OIgIFArTcHXtAKV7QoVFYQUqLAorUGFRWIEKi8IKVFgUVqDCorACFRaFFaiwKKxAhUVhBSosCitQYVFYgQqLwgpUWBRWoMKisAIVFoUVqLAorECFRWEFK…	7.0	0.5206761956214905	2.3366942405700684	2.8997416496276855
551	CC(=O)c1ccccc1Oc1nc(Nc2ccc(N3CCCC3=O)cc2)ncc1Cl	6.7685962136522635	2	0.07692307692307693	<img data-content="rdkit/molecule" src="data:image/png;base64,iVBORw0KGgoAAAANSUhEUgAAAMgAAADICAIAAAAiOjnJAAAABmJLR0QA/wD/AP+gvaeTAAAedElEQVR4nO2deVxU1fvHn5mBYRmQzRRNcU8zNZBNmcTliwo2aF8N++Y3cQWy+iFlOmkmWvb9YmaBS0VmSH5TQY0CE2RfXXHJcgURSGRRQBwGWWbm+f1xaByRbWbudWbovF/+AeO9z33m3g/nnHvO8zyHg4hAoTANV9cOUHomVFgUVqDCorACFRaFFaiwKKxAhUVhBSosCitQYVFYgQqLwgpUWBRWoMKisAIVFoUVqLAorECFRWEFKiwKK1BhUViBCovCClRYF…	7.0	0.5932312607765198	3.250153064727783	2.6802754402160645
552	CC(=O)c1ccccc1-c1nc(Nc2ccc(N3CCCC3=O)cc2)ncc1Cl	6.963495212879756	8	0.3076923076923077	<img data-content="rdkit/molecule" src="data:image/png;base64,iVBORw0KGgoAAAANSUhEUgAAAMgAAADICAIAAAAiOjnJAAAABmJLR0QA/wD/AP+gvaeTAAAch0lEQVR4nO2de1wTV/bAT6JIBHn5QhRQULTVCj4qqIiKIlqXWlT4Ya2otW3qpw92lbbYddvUurZx22qsrm7qE6wf26ho47NaHyVYrcWKiA8qgqBVEAoECCRgcn5/XBxTXkIyNyT0fv8ik+HeSeabM3dm7jkjQERgMPhG2NYbwGifMLEYVGBiMajAxGJQgYnFoAITi0EFJhaDCkwsBhWYWAwqMLEYVGBiMajAxGJQgYnFoAITi0EFJhaDCkwsBhWYWAwqMLEYV…	7.0	0.6353150606155396	4.542409420013428	3.856266498565674
553	CC(=O)c1ccccc1Nc1nc(Nc2ccc(N3CCOC3=O)cc2)ncc1Cl	7.013134728127855	1	0.038461538461538464	<img data-content="rdkit/molecule" src="data:image/png;base64,iVBORw0KGgoAAAANSUhEUgAAAMgAAADICAIAAAAiOjnJAAAABmJLR0QA/wD/AP+gvaeTAAAe8klEQVR4nO2deVxU1fvHn1kYlgFZVSz3Jc0tdhcSl1AHA/WrYd/8lrgBWf2Q1Jw0izS/r/BrFqhppKZkuSBGAgqyyO4KbiWgIAoJCsjmALIM8/z+ODSOKDDLvTJD5/3ij5nh3uc8c+9nzjn3nOc8h4OIQKEwDberHaB0T6iwKKxAhUVhBSosCitQYVFYgQqLwgpUWBRWoMKisAIVFoUVqLAorECFRWEFKiwKK1BhUViBCovCClRYFFagwqKwAhUWhRWosCisQ…	7.0	0.6326626539230347	4.30823278427124	4.065316200256348
554	CC(=O)c1ccccc1-c1nc(Nc2ccc(N3CCOC3=O)cc2)ncc1Cl	7.348746154035742	3	0.11538461538461539	<img data-content="rdkit/molecule" src="data:image/png;base64,iVBORw0KGgoAAAANSUhEUgAAAMgAAADICAIAAAAiOjnJAAAABmJLR0QA/wD/AP+gvaeTAAAcvklEQVR4nO2de1gTV9rA3wSRAHLzhiigoGirFbxUvCBFFNG61KLC6lpRa230qVt2lba467apdW1xt1VsXW2sN7A+1ljRgrdqvXwE66VYES94QRC0CkiBAIEETN7vjxPHyM2QzAkJPb/HP8xkOGeS+eWdMzPnfUeAiMBg8I2wrTeA0T5hYjGowMRiUIGJxaACE4tBBSYWgwpMLAYVmFgMKjCxGFRgYjGowMRiUIGJxaACE4tBBSYWgwpMLAYVmFgMKjCxGFRgY…	7.0	0.7615569829940796	4.9540581703186035	3.8529934883117676
555	CC(=O)c1ccccc1-c1nc(Nc2ccc(N3CCSC3=O)cc2)ncc1Cl	7.49028585863884	1	0.038461538461538464	<img data-content="rdkit/molecule" src="data:image/png;base64,iVBORw0KGgoAAAANSUhEUgAAAMgAAADICAIAAAAiOjnJAAAABmJLR0QA/wD/AP+gvaeTAAAcy0lEQVR4nO2de1gTV9rA30SRCHLxiihgQenNCl4qXpAqlaJ1qUWFpduKWtumPu3KrtIWd902bV3buG01dlvd1Fuh9bGNlVq0arUXP4LVWlRABBEEAS9EKJBAIAkm7/fHiWPKTUjmhISe3+MfZjI5Z8L88s6ZmfO+I0BEYDD4RtjTG8DonTCxGFRgYjGowMRiUIGJxaACE4tBBSYWgwpMLAYVmFgMKjCxGFRgYjGowMRiUIGJxaACE4tBBSYWgwpMLAYVmFgMK…	7.0	0.7718672752380371	2.951596736907959	1.9355297088623047
556	CC(=O)c1ccccc1-c1nc(-c2ccc(N3CCCC3=O)cc2)ncc1Cl	7.504904906474381	1	0.038461538461538464	<img data-content="rdkit/molecule" src="data:image/png;base64,iVBORw0KGgoAAAANSUhEUgAAAMgAAADICAIAAAAiOjnJAAAABmJLR0QA/wD/AP+gvaeTAAAbdUlEQVR4nO2da1hTV9aAVxLuIEZBbMVbcbxALYioZaS2KgEFxYoK+qkgVst4qfrYatGOreNlhFpFW22V+jDW0moFrZdOndaAl1EYK6B4LVgtaFUIIBcNSEhy1vdjy2lECCE5GwLu9+EHJCfr7JA35+yz91r7iBARGAyhEbd2AxjtEyYWgwpMLAYVmFgMKjCxGFRgYjGowMRiUIGJxaACE4tBBSYWgwpMLAYVmFgMKjCxGFRgYjGowMRiUIGJxaACE4tBBSYWg…	7.0	0.6233620047569275	2.5254108905792236	2.9978814125061035
557	NC(=O)c1ccccc1Nc1nc(N)c2cc(N3CC(C3=O)cc2)noc1Cl	12.271024879779588	1	0.038461538461538464	<img data-content="rdkit/molecule" src="data:image/png;base64,iVBORw0KGgoAAAANSUhEUgAAAMgAAADICAIAAAAiOjnJAAAABmJLR0QA/wD/AP+gvaeTAAAeo0lEQVR4nO2deVyTx9bHTxYgbAKyFhdEEUXrwmIrYrEKLq0ortXW1nqtUpdWrbdUW60o1wpWrTtIVRRtXeJW4bpU8FaLgFWk7tQVRZRFZYeEhOS8f0yMioIheSYPbzvfD39AkufMSfJjZp6Zc84IEBEYDK4R8u0A4+8JExaDCkxYDCowYTGowITFoAITFoMKTFgMKjBhMajAhMWgAhMWgwpMWAwqMGExqMCExaACExaDCkxYDCowYTGowITFoAITFoMKTFgMK…	7.0	0.7111964821815491	3.2414402961730957	3.97843599319458
558	CC(=O)c1ccccc1-c1nc(N)c2cc(N3CC(C3=O)cc2)noc1Cl	12.875528796753263	2	0.07692307692307693	<img data-content="rdkit/molecule" src="data:image/png;base64,iVBORw0KGgoAAAANSUhEUgAAAMgAAADICAIAAAAiOjnJAAAABmJLR0QA/wD/AP+gvaeTAAAgAElEQVR4nO2dd1xUR9fHf3cLLCwoiGIIRhEVhSioxB4VRQGVPMaeREWNiiWPRKORPIloYnvwjUFjMIolijWxxB4J9ghiISqKItiwIAJSBOnszvvH4LoiZcu97PJkvh//8JY99yz8mJk7c84ZjhACBoNvRIZ2gPG/CRMWQxCYsBiCwITFEAQmLIYgMGExBIEJiyEITFgMQWDCYggCExZDEJiwGILAhMUQBCYshiAwYTEEgQmLIQhMWAxBYMJiCAITFkMQmLAYg…	7.0	0.6235840320587158	3.603734254837036	4.478009223937988
559	C(C=O)c1ccccc1-c1nc(Nc2ccc(N3CCCC3=O)cc2)ncc1Cl	18.833437715154457	1	0.038461538461538464	<img data-content="rdkit/molecule" src="data:image/png;base64,iVBORw0KGgoAAAANSUhEUgAAAMgAAADICAIAAAAiOjnJAAAABmJLR0QA/wD/AP+gvaeTAAAdGklEQVR4nO2de1hU1frH3xnuMIpDKJgKAqIoiLe8ReIF1BQwwMbURPOcHJ/SH3pO5zidrCgzm3qysHrqTFmd8doZNRW8hukhyTRNAwlFBBRBQUCHGS5ymXl/fyzYTsPFYWavgdH1+Qv2zKy19uzPrLVv67sFiAgMBt8Iu7oBjIcTJhaDCkwsBhWYWAwqMLEYVGBiMajAxGJQgYnFoAITi0EFJhaDCkwsBhWYWAwqMLEYVGBiMajAxGJQgYnFoAITi0EFJhaDC…	7.0	0.5919488668441772	3.050396203994751	3.4142303466796875
560	C(C=O)c1ccccc1Nc1nc(Nc2ccc(N3CCOC3=O)cc2)ncc1Cl	19.22806453493347	1	0.038461538461538464	<img data-content="rdkit/molecule" src="data:image/png;base64,iVBORw0KGgoAAAANSUhEUgAAAMgAAADICAIAAAAiOjnJAAAABmJLR0QA/wD/AP+gvaeTAAAe30lEQVR4nO2deVyTV9bHf1kANSCoIO4FK7i0LhVHfVV8AQMqwuhYcavL2AUqbqNWsdNRpkoV++q0aqtSnbpSFZfWqtXKVgoqIKgobqhVVCqLAoLsSc77x6Vp6gIhydMkeL8f/ojhec49MT/uvc+955wrIiJwOIZGbGwHOI0TLiyOIHBhcQSBC4sjCFxYHEHgwuIIAhcWRxC4sDiCwIXFEQQuLI4gcGFxBIELiyMIXFgcQeDC4ggCFxZHELiwOILAhcURBC4sj…	7.0	0.5938795208930969	3.06732439994812	3.3017210960388184
561	COc1cc(N(cncnc(=O)n(Nc3c(C)cccc3C)nc3ccccc32)n2)cc(OC)c1OC	18.6060850403522	1	1.0	<img data-content="rdkit/molecule" src="data:image/png;base64,iVBORw0KGgoAAAANSUhEUgAAAMgAAADICAIAAAAiOjnJAAAABmJLR0QA/wD/AP+gvaeTAAAgAElEQVR4nO2deVhUR9bG314AEQSNEFDZJIgzEdyIuAEaBsU4rihqohE13+CWoBnHkNEENcuI0ST66GhwJ8ZEcQmYQATigiKggiKuoIiIAoKyYwNN9/n+KEKIidLd3EvjpH6PTz8t3Dp1gLfvrTp16pSEiMDhCI1U3w5w/jfhwuKIAhcWRxS4sDiiwIXFEQUuLI4ocGFxRIELiyMKXFgcUeDC4ogCFxZHFLiwOKLAhcURBS4sjihwYXFEgQuLIwpcWBxR4MLii…	6.0	0.7681315541267395	3.6084370613098145	2.5131702423095703
562	CN(C1CN(C)c2c(C(=O)Nc3ccc(C(=O)Nc4c(C)cccc4Cl)cc3C)o2)c1=S	21.138614143407512	1	1.0	<img data-content="rdkit/molecule" src="data:image/png;base64,iVBORw0KGgoAAAANSUhEUgAAAMgAAADICAIAAAAiOjnJAAAABmJLR0QA/wD/AP+gvaeTAAAWpElEQVR4nO3de1hU1foH8HfPhRkuIpe8IKY+ogFKoUCG4vGGl4ixsBRSwfCUaB1DT9SP8qiIJpaYAl5ARBEL1Lw24tMT5jmeg6iHRxHNRPOCggjIRUBhgBnm/f2xiUOow8wwawB7P4//CHtdkO/stfbaa285RARCDE3Q2R0gzycKFmGCgkWYoGARJihYhAkKFmGCgkWYoGARJihYhAkKFmGCgkWYoGARJihYhAkKFmGCgkWYoGARJihYhAkKFmGCgkWYoGARJ…	6.0	0.7681315541267395	3.6084370613098145	2.5131702423095703
563	CC(C)n1cc(-c2ccc(-c3ccccc3)cc2)c2c(N)ncnc21	5.706469919214436	3	0.75	<img data-content="rdkit/molecule" src="data:image/png;base64,iVBORw0KGgoAAAANSUhEUgAAAMgAAADICAIAAAAiOjnJAAAABmJLR0QA/wD/AP+gvaeTAAAZzUlEQVR4nO2deVxTV/bATxZCCCCIWBURRcUiA3Whoh0crWNBLbhVUcaRto4ULW7VorQuRa1LbJG61AVHaS06Lh0XqnVj1E5VqpVxBVHZlIJKFRUSCGQ7vz+uphQFSfIu1R/n+4effPJJzruG77vvvnPPvU+EiEAQQiP+oxtA/P+ExCK4QGIRXCCxCC6QWAQXSCyCCyQWwQUSi+ACiUVwgcQiuEBiEVwgsQgukFgEF0gsggskFsEFEovgAolFcIHEIrhAYhFcI…	6.0	0.7681315541267395	3.6084370613098145	2.5131702423095703
564	CC(C)n1cc(-c2ccc(OC3cccco3)cc2)c2c(N)ncnc21	13.737639771548189	1	0.25	<img data-content="rdkit/molecule" src="data:image/png;base64,iVBORw0KGgoAAAANSUhEUgAAAMgAAADICAIAAAAiOjnJAAAABmJLR0QA/wD/AP+gvaeTAAAcYUlEQVR4nO2deVTUR9b3v93si4qAiIALCIpCxt24ISCLLK5RTOIyRkfwxCROHp8knUxexSeJCcZljHlmJpCMEdHRQY0+uMAIKkggUTDGxAVBwKgRNLIoS7M0fd8/CjsEZenuX7Ua6nM8nqbpvlX0+fatqlu3bsmICAKB1MgfdwcEv0+EsARcEMIScEEIS8AFISwBF4SwBFwQwhJwQQhLwAUhLAEXhLAEXBDCEnBBCEvABSEsAReEsARcEMIScEEIS8AFISwBF…	6.0	0.6381628513336182	3.995589017868042	2.9884705543518066
565	CC(C)(C)n1C(COc1ccc(NC)cc[nH]c(F)cc1)c2c(N)ncc21	19.9492088947396	1	1.0	<img data-content="rdkit/molecule" src="data:image/png;base64,iVBORw0KGgoAAAANSUhEUgAAAMgAAADICAIAAAAiOjnJAAAABmJLR0QA/wD/AP+gvaeTAAAgAElEQVR4nO2deVxU1fvHP7MBAgoIYhgq7ggSLrnllkqY+0uN0BSLTNAy3B2zfpnfLFHTyExDUb9qYJGmX3dF06zEBQySRU3ABUFERWWdYZjn98cZR0IdBubeuYze98uXr9c9c+c5zwyfuffc5zznORIigogI10iFdkDk2UQUlggviMIS4QVRWCK8IApLhBdEYYnwgigsEV4QhSXCC6KwRHhBFJYIL4jCEuEFUVgivCAKS4QXRGGJ8IIoLBFeEIUlwguisER4Q…	6.0	0.7681315541267395	3.6084370613098145	2.5131702423095703
566	COc1onc2c1C(=c1ccc(-c2ccccc1)co12)NC[C@H]1CC[C@@H](O)C2	16.631256783204364	1	0.25	<img data-content="rdkit/molecule" src="data:image/png;base64,iVBORw0KGgoAAAANSUhEUgAAAMgAAADICAIAAAAiOjnJAAAABmJLR0QA/wD/AP+gvaeTAAAgAElEQVR4nO2daVhT19bH/5kIIUwqgwhaxXlERaxTHXEojlVxntpbtfVWq72vzW1tq7a9ltp6tbZXH6q12jpU1KJWFIsKIooDWlAcUERFAYEqEBLIvN8P20YaICThnCTq+T1+yEnOHkL+7r3P2muvxSOEgIODafiO7gDH8wknLA5W4ITFwQqcsDhYgRMWBytwwuJgBU5YHKzACYuDFThhcbACJywOVuCExcEKQkd3gIMBFAqFVqutqKhQq9UqlaqyslKj0SiVS…	6.0	0.7681315541267395	3.6084370613098145	2.5131702423095703
567	COc1cnc2c1C(=c1ccc(-c1ccccc1)co1)c2O[C@H]1CS[C@@H](O)C1	20.852576265309725	1	0.25	<img data-content="rdkit/molecule" src="data:image/png;base64,iVBORw0KGgoAAAANSUhEUgAAAMgAAADICAIAAAAiOjnJAAAABmJLR0QA/wD/AP+gvaeTAAAgAElEQVR4nO2de1xUZf7HPzMwAwz3u4iIAuNdy0gkwLzhtfG2ymbpRPlLVrfEVi18ta6zmbqkuUur1lJrK2YvczZRsDRFF5Wb10RDMRAk5aZyvw3M7fn98eiEgIbMOXPjvF++enEOh+f5Dn14Lt/zfb5fHiEEHBxMwze2ARyWCScsDlbghMXBCpywOFiBExYHK3DC4mAFTlgcrMAJq7fw9ddft7S0GKw7Tli9gg8++GDx4sXz5883mD/c2jDdcBgRmUy2YcMGK…	6.0	0.6381628513336182	3.995589017868042	2.9884705543518066
568	COc1cnc2c1C(=c1ccc(-c1ccccc1)cc2)c2O[C@H]1CC[C@@H](O)OC2	24.60715919217183	1	0.25	<img data-content="rdkit/molecule" src="data:image/png;base64,iVBORw0KGgoAAAANSUhEUgAAAMgAAADICAIAAAAiOjnJAAAABmJLR0QA/wD/AP+gvaeTAAAgAElEQVR4nO2deVxT19b3VxICCIhCmBWZKiI4Y2uRVtDGOeLQRr2PF4f2I1Z9pbXV0lpv0+tUqk8t1toa68Sj3ioqtoBaW5zAakXxagVHRjWAQBDCHEjW+8fGY4yAQM45SSDfP/x4dsLeK/DLPvusvfZaHEQEEybohqtvA0x0TkzCMsEIJmGZYASTsEwwgklYJhjBJCwTjGASlglGMAnLBCOYhGWCEUzCMsEIJmGZYASTsEwwgklYJhjBJCwTjGASlglGMAnLB…	6.0	0.5206761956214905	2.3366942405700684	2.8997416496276855
569	COc1nnc2c1C(=c1ccc(-c1ccccc3)no1)c2O[C@H]1CC[C@@H](C)OC3	25.267802990379053	1	0.25	<img data-content="rdkit/molecule" src="data:image/png;base64,iVBORw0KGgoAAAANSUhEUgAAAMgAAADICAIAAAAiOjnJAAAABmJLR0QA/wD/AP+gvaeTAAAf30lEQVR4nO2de1hUVffH1wwgw1URRUUhRVIB7yioEN6mtMQwFTUR69Uc0YLsKZvSX2C/3jfR8hVT4RktDbyUiL8EwRtv9ipK3kMJhEQFDARR7gwwzMz6/bFxGkEQ5pw9M+n+PD4+M2fOWXsd5jv77MvaawsQERgMvhEa2gHGswkTFoMKTFgMKjBhMajAhMWgAhMWgwpMWAwqMGExqMCExaACExaDCkxYDCowYTGowITFoAITFoMKTFgMKjBhMajAhMWgAhMWg…	6.0	0.5932312607765198	3.250153064727783	2.6802754402160645
570	COc1nnc2c1C(=c1ccc(-c2cccco1)co1)CO-[C@@H]1CC[C@@H](O)O	22.58083981208382	1	0.5	<img data-content="rdkit/molecule" src="data:image/png;base64,iVBORw0KGgoAAAANSUhEUgAAAMgAAADICAIAAAAiOjnJAAAABmJLR0QA/wD/AP+gvaeTAAAdN0lEQVR4nO2deVzU1frHP8PMyAgCooIxoiKSC7mTIrGZ4oLi1UrcNWkhc725vKi0ML0mhuWu0TUNy+WSVy9YgguGgiWWmoqCJiYKiICAMqwzzPP744sjguIs34P647xfvnzN8j3PeWb4zDnne85zniMhInA4YmP2tB3g/P+EC4vDBC4sDhO4sDhM4MLiMIELi8MELiwOE7iwOEzgwuIwgQuLwwQuLA4TuLA4TODC4jCBC4vDBC4sDhO4sDhM4MLiMIELi8MEL…	6.0	0.7681315541267395	3.6084370613098145	2.5131702423095703
571	COc1ncc2c1C(=c1ccc(=O)ccc(Cl)co1)c2O[C@@H]1CC[C@@H](C)C1	22.834078450223643	1	0.5	<img data-content="rdkit/molecule" src="data:image/png;base64,iVBORw0KGgoAAAANSUhEUgAAAMgAAADICAIAAAAiOjnJAAAABmJLR0QA/wD/AP+gvaeTAAAdP0lEQVR4nO2deVhTV/rHvwlrlC3igoBLUUSgokBRi1KX2lorrqPjI4JLW7HtdPxZLUOf2gpVO0WtNli1Rcc6dJHKUB3j1FFxq9gRQatF9k1wARRREGXJdn5/HElTQITk3tyA5/P4R0zufc97yTdnfc97RIQQMBhcIxbaAUbXhAmLwQtMWAxeYMJi8AITFoMXmLAYvMCExeAFJiwGLzBhMXiBCYvBC0xYDF5gwmLwAhMWgxeYsBi8wITF4AUmLAYvMGExeIEJi…	6.0	0.6381628513336182	3.995589017868042	2.9884705543518066
572	COc1ccc(OC)cc(COc2c(OC(C)(C)C)c3ncc(=O)c23)cc1	17.533117697404865	1	1.0	<img data-content="rdkit/molecule" src="data:image/png;base64,iVBORw0KGgoAAAANSUhEUgAAAMgAAADICAIAAAAiOjnJAAAABmJLR0QA/wD/AP+gvaeTAAAbq0lEQVR4nO2deVyTx9bHTxYIqyhYN1DEtYKCilU0qCguqFi9UlwqKtLr3lq3Fm9bRStai9ZXbysFRS3cqkVblwoVcaEulLqAiogrKi6IrLIFSUjO+8dgpKgQyLMkYb4f/iDJ88wc9Jcz88ycc0aAiEChMI2QbwMohgkVFoUVqLAorECFRWEFKiwKK1BhUViBCovCClRYFFagwqKwAhUWhRWosCisQIVFYQUqLAorUGFRWIEKi8IKVFgUVqDCorACFRaFFaiwK…	6.0	0.7681315541267395	3.6084370613098145	2.5131702423095703
573	Cc1ccc(C(=O)Nc2cccc(C(F)(F)F)c2)cc1C/C1cccc2ccccc2c1	9.206657021369752	1	1.0	<img data-content="rdkit/molecule" src="data:image/png;base64,iVBORw0KGgoAAAANSUhEUgAAAMgAAADICAIAAAAiOjnJAAAABmJLR0QA/wD/AP+gvaeTAAAdrklEQVR4nO2deVhTV/7/P2QBwyJhEZBNZFMEqQoqLrjVdrTi1hYrDtG2Vp6Z+U3pWO2AYyvV2j442pHWmWe0VVvs11ZpyyhuVYRaAUVWN0BAQFFAQNkCaRJIzu+PI7cpa5Z7koDn9fgHJveez7nJO+ece+75vI8JQggoFLbhGLoClOEJFRaFCFRYFCJQYVGIQIVFIQIVFoUIVFgUIlBhUYhAhUUhAhUWhQhUWBQiUGFRiECFRSECFRaFCFRYFCJQYVGIQIVFI…	6.0	0.7681315541267395	3.6084370613098145	2.5131702423095703
574	Cc1ccc(C(=O)Oc2cccc(C(F)(F)F)c2)ccc1=C1cccnc(=O)nc1	16.52081368368384	1	1.0	<img data-content="rdkit/molecule" src="data:image/png;base64,iVBORw0KGgoAAAANSUhEUgAAAMgAAADICAIAAAAiOjnJAAAABmJLR0QA/wD/AP+gvaeTAAAZPUlEQVR4nO3deVhTV94H8F8SwiaLQNgUN4q0iksBt7pDQazQilRksFKK2rRVxxmY16FVR1yqxE5Fpj62xfZRi3Z4XCoVLTpaOvTVKkKkdlhkFUQhgWBAlCQsyXn/ODbjiGBI7sG+zu/z+IfGe889CV/OvfcsNzxCCCDENf7TrgB6NmGwEBMYLMQEBgsxgcFCTGCwEBMYLMQEBgsxgcFCTGCwEBMYLMQEBgsxgcFCTGCwEBMYLMQEBgsxgcFCTGCwEBMYLMQEB…	6.0	0.7681315541267395	3.6084370613098145	2.5131702423095703
575	C(cccc(C(=O)Nc2cccc(C(F)(F)F)c2)cc1C#C)cccc(N)nc1	18.435622319328036	3	1.0	<img data-content="rdkit/molecule" src="data:image/png;base64,iVBORw0KGgoAAAANSUhEUgAAAMgAAADICAIAAAAiOjnJAAAABmJLR0QA/wD/AP+gvaeTAAAcdklEQVR4nO2deVyTx9bHzxMIi0RWFavWVrFiqYJKaV1Qey1qbbVXBbVa0bqvxVr1RS1caq9alarIpQuoVavXCmpbl6KVlnuVKnKNKxJQAVFAthBCAgES8pz3j8GUulBIniGg8/34x2PCc+YEfpln5syZMxwiAoMhNCJzO8B4OmHCYlCBCYtBBSYsBhWYsBhUYMJiUIEJi0EFJiwGFZiwGFRgwmJQgQmLQQUmLAYVmLAYVGDCYlCBCYtBBSYsBhWYsBhUYMJiU…	6.0	0.7681315541267395	3.6084370613098145	2.5131702423095703
576	Cc1ccc(C(=O)Nc2cccc(C(F)(F)F)c2)cc1C#Cc1cnc(N)n1C	5.420444093467225	1	0.5	<img data-content="rdkit/molecule" src="data:image/png;base64,iVBORw0KGgoAAAANSUhEUgAAAMgAAADICAIAAAAiOjnJAAAABmJLR0QA/wD/AP+gvaeTAAAVmElEQVR4nO2dfVBTVxbATwIICQmfFVC0kcWvES1tKX5VXWyV1RVrW4e1jk27KqXqzgJ1VHZrd6LbVbM6bqlT3UZdW+psp4OltXRd2OWjtmjRGgUDIopCEUFFJWIhQEJy9o9bsxH5SEhuYvD8xnFCfO++k+eP827uO/c+ASICQTgaoasDIAYnJBbBBRKL4AKJRXCBxCK4QGIRXCCxCC6QWAQXSCyCCyQWwQUSi+ACiUVwgcQiuEBiEVwgsQgukFgEF0gsggskF…	6.0	0.7681315541267395	3.6084370613098145	2.5131702423095703
577	C(cccc(C(=O)Nc2cccc(C(F)(F)F)c2)cc1C#C)ccnc(N)n1C	17.184535080757414	1	0.5	<img data-content="rdkit/molecule" src="data:image/png;base64,iVBORw0KGgoAAAANSUhEUgAAAMgAAADICAIAAAAiOjnJAAAABmJLR0QA/wD/AP+gvaeTAAAeFUlEQVR4nO2da1hTV9bHV8JdwIKCilCQSwXRooB4adVaxaqoVVGwtajVtnh31Kct7djqW7Uz6DhVxxtBEG3VClhpsbVVkOroeEGgIirIHURAIgRiCCEkWe+HDQwFRZKcnaCzf48f8uTkrLMi/+yzz9prrc1DRGAwuIavbwcYLyZMWAwqMGExqMCExaACExaDCkxYDCowYTGowITFoAITFoMKTFgMKjBhMajAhMWgAhMWgwpMWAwqMGExqMCExaACExaDCkxYD…	6.0	0.6381628513336182	3.995589017868042	2.9884705543518066
578	COc1ccc(COc2cscn/C(O)cc(C(=O)Nc3cccc(C(C)(C)C)c3)cc2)o1	14.325028054117151	1	0.5	<img data-content="rdkit/molecule" src="data:image/png;base64,iVBORw0KGgoAAAANSUhEUgAAAMgAAADICAIAAAAiOjnJAAAABmJLR0QA/wD/AP+gvaeTAAAgAElEQVR4nO2deVzU1frHP8MMSwiIyCKgIqGi4AIqLoE7lQtqaaZW8MsNRRPjWmGbeFvMepXCdbtapqQl4nWnq2aaiqgUq6BEiMouzIBsA8w4M+f3x9GJiwIzw3xnwfN++cfAnO85zzgfzvqc5+ERQsBgaBsTfRvA6JwwYTE4gQmLwQlMWAxOYMJicAITFoMTmLAYnMCExeAEJiwGJzBhMTiBCYvBCUxYDE5gwmJwAhMWgxOYsBicwITF4AQmLAYnMGExOIEJi…	6.0	0.7681315541267395	3.6084370613098145	2.5131702423095703
579	COc1nccc(-c2cs/cc2-c2c(CC(=O)Nc3cccc(C(C)(C)C)c3)cc2F)n1	16.78998787112099	1	0.5	<img data-content="rdkit/molecule" src="data:image/png;base64,iVBORw0KGgoAAAANSUhEUgAAAMgAAADICAIAAAAiOjnJAAAABmJLR0QA/wD/AP+gvaeTAAAcvklEQVR4nO2deViTV/bHTxYghH1RwKIgIipKFRm3gjpWiru1WkSxKlSlrQqd/jqKKBVosWUcW9Ey41bHraLgVnGtYKujUrEoVUEFFFGWgIgQErZs9/fH1ZRBCFnemyDez9OnT8T7nveo39z1nHNZCCGgUJiGbWgHKF0TKiwKEaiwKESgwqIQgQqLQgQqLAoRqLAoRKDCohCBCotCBCosChGosChEoMKiEIEKi0IEKiwKEaiwKESgwqIQgQqLQgQqLAoRqLAoR…	6.0	0.6381628513336182	3.995589017868042	2.9884705543518066
580	COc1cnc2c1C(=c1ccc(-c1ccccc1)coc2)N2[C@H]1CC[C@@H]2O	21.208667364301782	1	1.0	<img data-content="rdkit/molecule" src="data:image/png;base64,iVBORw0KGgoAAAANSUhEUgAAAMgAAADICAIAAAAiOjnJAAAABmJLR0QA/wD/AP+gvaeTAAAgAElEQVR4nO2deVhT19bG3yQQEkYBFShQBuexKgoKfqIt6lWpM9bqjbetV7Repb2tV24dmtvHobTaih201E7YOoFVwQEVUakzoBariAMKiCAyT2HIsL8/tg2RqSTk5Bwgv4fHx+wkZy/Im733WXvttXiEEBgxom/4bBtgpGNiFJYRRjAKywgjGIVlhBGMwjLCCEZhGWEEo7CMMIJRWEYYoTMJq7ISH3yAQYPg5obRo7F7N9sGdWRM2DbAUKhUePVVKJX49lu4u…	6.0	0.7681315541267395	3.6084370613098145	2.5131702423095703
581	C1ccccc(Cl)c1Nc1nc2ccc(N3CCN(C)C)c3cc1n1cnc2C1	20.91373131012134	1	1.0	<img data-content="rdkit/molecule" src="data:image/png;base64,iVBORw0KGgoAAAANSUhEUgAAAMgAAADICAIAAAAiOjnJAAAABmJLR0QA/wD/AP+gvaeTAAAgAElEQVR4nO2deVxU1fvHn1mYGRhWRRFSUNQMUJMg/BqLG2qo9LUES3OoLPlWKpqmaFlo/DJSU0gsxxYl3CI1w1ATcUNNEcQScWNVNllkHWYGmHl+fxycCARnuzOo5/3y5Yt7595zzoXPnHvOc57nOSxEBApF37CN3QDK4wkVFoURqLAojECFRWEEKiwKI1BhURiBCovCCFRYFEagwqIwAhUWhRGosCiMQIVFYQQqLAojUGFRGIEKi8IIVFgURqDCojACFRaFE…	6.0	0.7681315541267395	3.6084370613098145	2.5131702423095703
582	C1ccccc(Cl)c1NC(=O)c1ccc2nc(-c3ccc(N4CCOCC4)cc3)occ12	20.464272583104748	3	0.75	<img data-content="rdkit/molecule" src="data:image/png;base64,iVBORw0KGgoAAAANSUhEUgAAAMgAAADICAIAAAAiOjnJAAAABmJLR0QA/wD/AP+gvaeTAAAXPUlEQVR4nO3deVgUR94H8N8MDMMMg6LiAYIiIiJExUV9nwQRVFDXgBpZj4CAB+qyHtnErCIawWi8E4jxQtYDjeIViSRR4gVKdL0iCKLECxFFN2zkHhQYfu8f5TsvizJM90y50f19njw8RLqraphvd1dXVQ8SRARCjE36n24AeTNRsAgXFCzCBQWLcEHBIlxQsAgXFCzCBQWLcEHBIlxQsAgXFCzCBQWLcEHBIlxQsAgXFCzCBQWLcEHBIlxQsAgXFCzCBQWLc…	6.0	0.7681315541267395	3.6084370613098145	2.5131702423095703
583	C1ccccc(Cl)c1NC(=O)c1ccc2nc(-c3ccc(N4CCOCC4)cc3)csc12	20.960281265686344	1	0.25	<img data-content="rdkit/molecule" src="data:image/png;base64,iVBORw0KGgoAAAANSUhEUgAAAMgAAADICAIAAAAiOjnJAAAABmJLR0QA/wD/AP+gvaeTAAAXd0lEQVR4nO3de1SU1foH8GdmgGGGq4gYN1NERPB60H4rBSUDdRleSTMRSUVdmpFlBZIK5T1dQZ400WOKlqhYnPBoJCQqipcIUEEJLyQomiiX4TLGzPD8/tieORyUYead2ZWe57NcLYJ3X4b5vpe93/0OIkQEQkxN/Gd3gDybKFiECwoW4YKCRbigYBEuKFiECwoW4YKCRbigYBEuKFiECwoW4YKCRbigYBEuKFiECwoW4YKCRbigYBEuKFiECwoW4YKCRbigY…	6.0	0.6381628513336182	3.995589017868042	2.9884705543518066
584	COc1onc2c1C(=c1ccc(-c3ccccc3)co1)c1O[C@@H]2CC[C@@H]1O	14.573632814773678	1	0.5	<img data-content="rdkit/molecule" src="data:image/png;base64,iVBORw0KGgoAAAANSUhEUgAAAMgAAADICAIAAAAiOjnJAAAABmJLR0QA/wD/AP+gvaeTAAAdW0lEQVR4nO2deXiMV/vHvzPZR1ZRUUFftYSEJPYloqiWSMQSimrVzyW81vZFcRVVXlqUNqrW4JXSVoIoQWppEUuQzZKERBCRiCKJbJNMJjPn98dJptOQZObJcyaG8/lr5lnuczL5Pvc5zzn3uY+EEAIOR2yk9V0BzqsJFxaHCVxYHCZwYXGYwIXFYQIXFocJXFgcJnBhcZjAhcVhAhcWhwlcWBwmcGFxmMCFxWECFxaHCVxYHCZwYXGYwIXFYQIXFocJXFgcJ…	6.0	0.7681315541267395	3.6084370613098145	2.5131702423095703
585	COc1ncc2c1C(=c1ccc(-c1ccccc1)co1)c2O[C@@H]1CCC[C@H]1O	20.307294474797896	1	0.5	<img data-content="rdkit/molecule" src="data:image/png;base64,iVBORw0KGgoAAAANSUhEUgAAAMgAAADICAIAAAAiOjnJAAAABmJLR0QA/wD/AP+gvaeTAAAgAElEQVR4nO2daVhT19bHVxIIMwiCCBSZHBBwQChVoaIFFREVh6DVot72bTq8fdPJlg56Y2fqUGOttrTPbY3WobFWRYvc0qIUihUBUSEICCIgMyTMgYTs98PWY8pkEs5JAp7f4wfPyT57r0P+2cPaw2IghICGhmyY+jaAZnRCC4uGEmhh0VACLSwaSqCFRUMJtLBoKIEWFg0l0MKioQRaWDSUQAuLhhJoYdFQAi0sGkqghUVDCbSwaCiBFhaNZlRVVf3nP/95a…	6.0	0.6381628513336182	3.995589017868042	2.9884705543518066
586	COc1ncn2c1C(=c1ccc(-c1ccccc1)co2)c1=C1CCCC1	17.870933532510726	1	0.5	<img data-content="rdkit/molecule" src="data:image/png;base64,iVBORw0KGgoAAAANSUhEUgAAAMgAAADICAIAAAAiOjnJAAAABmJLR0QA/wD/AP+gvaeTAAAgAElEQVR4nO2deVhT19aHVybCjOCEgjJIFSNKwVm0WoValU72pmoVp2vjd6uN1qpoW4vjFVttcazYoqbVVuNUoXqrOLTigFVBERVUJlFQQGYIJCTr+2NjjAmBBJJzgj3v4+PTnnNy9kJ+2cPaa6/FQkRgYDA1bLoNYHg5YYTFYBYYYTGYBUZYDGaBERaDWWCExWAWGGExmAVGWAxmgREWg1lghMVgFhhhMZgFRlgMZoERFoNZYITFYBYYYTGYBUZYDGaBERaDW…	6.0	0.7681315541267395	3.6084370613098145	2.5131702423095703
587	COc1cnc2c1C(=O)ccc(-c1ccccc1)coc2\N=C1CCCC1	18.385645454382757	1	0.5	<img data-content="rdkit/molecule" src="data:image/png;base64,iVBORw0KGgoAAAANSUhEUgAAAMgAAADICAIAAAAiOjnJAAAABmJLR0QA/wD/AP+gvaeTAAAgAElEQVR4nO2deVxV1drHf+cwyzzIjAwqDmCaCKJ0HRJIBbWrcoO6XBULb69FpXkxb1f6ZAOGGVJXXywHvKRJV1HAKdT0PZTkhCSIIaAiIDIKh+EA55z1/rHwhMjM3ueQZ30//bHPbvOsZ9dvr+FZz1pLQAgBg8E1QlU7wHg6YcJi8AITFoMXmLAYvMCExeAFJiwGLzBhMXiBCYvBC0xYDF5gwmLwAhMWgxeYsBi8wITF4AUmLAYvMGExeIEJi8ELTFgMXmDCY…	6.0	0.6381628513336182	3.995589017868042	2.9884705543518066
588	COc1onc2c1C(=c1ccc(-c3ccccc3)co1)c1O[C@H]1CCO[C@@H]2O	14.996950748202405	1	0.14285714285714285	<img data-content="rdkit/molecule" src="data:image/png;base64,iVBORw0KGgoAAAANSUhEUgAAAMgAAADICAIAAAAiOjnJAAAABmJLR0QA/wD/AP+gvaeTAAAebElEQVR4nO2deVyV1dbHf+ccpsMgIiggCogKioqCE2bKLamriRZdscwpb+mrKdbVDPWqVJrl60SDFuUt1MxXMVMDtVAzHBIZRGKSKRT1AgrIKHAOZ71/bENChTM8W8j293M+fo7w7PWsw/k9e1h77b1lRASBQGrkbe2A4NFECEvABSEsAReEsARcEMIScEEIS8AFISwBF4SwBFwQwhJwQQhLwAUhLAEXhLAEXBDCEnBBCEvABSEsAReEsARcEMIScEEIS8AFI…	6.0	0.7681315541267395	3.6084370613098145	2.5131702423095703
589	COc1onc2c1C(Oc1ccc(-c3ccccc3)cc2)c2O[C@H]1CCC[C@@H]2O	15.40533389558644	1	0.14285714285714285	<img data-content="rdkit/molecule" src="data:image/png;base64,iVBORw0KGgoAAAANSUhEUgAAAMgAAADICAIAAAAiOjnJAAAABmJLR0QA/wD/AP+gvaeTAAAenklEQVR4nO2de1hU1frHv3MBNFDkoggKKGIoJiqKhjdQ0cqwAiVLoSxPHPMYP052IvOCl5NS+ChllnRSozIBLZPMzBsiirfyiqmlKHdMBLkMMMzl/f2xdCLQcWbYexBcnz/m2bPZ+93vMN9Z+91rvetdEiIChyM00pZ2gNM24cLiiAIXFkcUuLA4osCFxREFLiyOKHBhcUSBC4sjClxYHFHgwuKIAhcWRxS4sDiiwIXFEQUuLI4ocGFxRIELiyMKXFgcUeDC4…	6.0	0.6381628513336182	3.995589017868042	2.9884705543518066
590	COc1cnc2c1C(=c1ccc(-c3ccccc3)co1)c2O[C@H]2CCC[C@@H]2O	21.62713383732048	1	0.14285714285714285	<img data-content="rdkit/molecule" src="data:image/png;base64,iVBORw0KGgoAAAANSUhEUgAAAMgAAADICAIAAAAiOjnJAAAABmJLR0QA/wD/AP+gvaeTAAAbVElEQVR4nO2dd1TUVxbH71Q6iCi22HFBiDHGYEPBRhTFEldjxZpFsiq6MYm66rKaPRHWHGV1JWA3rCVYYrAidjSiSLAQMIooilJ16DD17h9PJuMoU39vIPA+h8MZh9/vvjfw9b377rvv/niICAwG1/DruwOMxgkTFoMKTFgMKjBhMajAhMWgAhMWgwpMWAwqMGExqMCExaACExaDCkxYDCowYTGowITFoAITFoMKTFgMKjBhMajAhMWgAhMWgwpMWAwqMGExq…	6.0	0.5206761956214905	2.3366942405700684	2.8997416496276855
591	COc1ncc2c1C(=c1ccc(-c3ccccc3)co1)c2O[C@H]1CCC[C@@H]1O	22.09941355444214	2	0.2857142857142857	<img data-content="rdkit/molecule" src="data:image/png;base64,iVBORw0KGgoAAAANSUhEUgAAAMgAAADICAIAAAAiOjnJAAAABmJLR0QA/wD/AP+gvaeTAAAbaUlEQVR4nO2deVRUR/bHb9ML+yZCUGPcMCjEGGNww4CiRFFc4siIGlwTwm9UdGIWjTqMZhJBc5TRI4K7IS5BowZ30Iii44IEFwIGEVFR2RSavbvpvr8/CjptA72+AgL1ORzP41HvVjV8reXWrft4iAgMBteYtHQDGG0TJiwGFZiwGFRgwmJQgQmLQQUmLAYVmLAYVGDCYlCBCYtBBSYsBhWYsBhUYMJiUIEJi0EFJiwGFZiwGFRgwmJQgQmLQQUmLAYVmLAYV…	6.0	0.5932312607765198	3.250153064727783	2.6802754402160645
592	COc1ncc2c1C(=c1ccc(-c3ccccc3)co1)c2O[C@H]1CCO[C@@H]1O	22.27586100772589	2	0.2857142857142857	<img data-content="rdkit/molecule" src="data:image/png;base64,iVBORw0KGgoAAAANSUhEUgAAAMgAAADICAIAAAAiOjnJAAAABmJLR0QA/wD/AP+gvaeTAAAcIUlEQVR4nO2deVhUR9aHT3fT0IiyKAjiDmgQd3BDjaKOG2CYKLijmQz6uQ2JK1GTkHGM04pGNDEGY0QYNQpqHBBQcVyCG+Iu7oAriIIgm/R6z/dHaadFll5uAcF6Hx+fXm6dqqZ/XVX31DlVAkQEBoNvhHXdAEbDhAmLQQUmLAYVmLAYVGDCYlCBCYtBBSYsBhWYsBhUYMJiUIEJi0EFJiwGFZiwGFRgwmJQgQmLQQUmLAYVmLAYVGDCYlCBCYtBBSYsBhWYs…	6.0	0.6353150606155396	4.542409420013428	3.856266498565674
593	Cc1cc(F)c(C(=O)Nc2cccc(C(F)(F)F)c2)cc1-c1ccc2cc(N)ncc2c1	6.7151080458647066	1	0.045454545454545456	<img data-content="rdkit/molecule" src="data:image/png;base64,iVBORw0KGgoAAAANSUhEUgAAAMgAAADICAIAAAAiOjnJAAAABmJLR0QA/wD/AP+gvaeTAAAXFUlEQVR4nO2deVhU19nA3xlghkWWEQQEF1QExKgYMQFjihuP0ZA2qWLjAj4aixJSPpulkPTLM2mrCTUxIcYmQVpT6ldbx+iTjlsjwQZKCOggihpEFgUGBNl3GZg53x8Hb6cIwyz3MDP4/v7S4d4zZ+787nvuvfO+5wgIIYAgfCM0dweQ8QmKhTABxUKYgGIhTECxECagWAgTUCyECSgWwgQUC2ECioUwAcVCmIBiIUxAsRAmoFgIE1AshAkoFsIEFAthAoqFM…	6.0	0.7681315541267395	3.6084370613098145	2.5131702423095703
594	Cc1cc(F)c(C(=O)Nc2cccc(C(F)(F)F)c2)cc1-c1ccc2cc(=O)nc2c1	10.275760460326008	1	0.045454545454545456	<img data-content="rdkit/molecule" src="data:image/png;base64,iVBORw0KGgoAAAANSUhEUgAAAMgAAADICAIAAAAiOjnJAAAABmJLR0QA/wD/AP+gvaeTAAAZhklEQVR4nO2de1yUVfrAnxmGO8hNEeTiBUcWskQRrU0yhd0scddMfmmKi9aP0lzsZypd7IPlpdFtk62osF0T3axYsz5ktokIapnlDIoGyIDACHJRYQaBYRxm5vz+OPo2cRneuRwZ8Pl++sPgfZ85w3znPOd93/OcIyCEAILYGuFANwAZmqBYCBNQLIQJKBbCBBQLYQKKhTABxUKYgGIhTECxECagWAgTUCyECSgWwgQUC2ECioUwAcVCmIBiIUxAsRAmoFgIE…	6.0	0.6381628513336182	3.995589017868042	2.9884705543518066
595	Cc1cc(O)c(C(=O)Nc2cccc(C(F)(F)F)c2)cc1-c1ccc2cc(=O)nc2c1	10.528922822634023	3	0.13636363636363635	<img data-content="rdkit/molecule" src="data:image/png;base64,iVBORw0KGgoAAAANSUhEUgAAAMgAAADICAIAAAAiOjnJAAAABmJLR0QA/wD/AP+gvaeTAAAZ70lEQVR4nO2deVyU17nHnxmGdUBkEZFlBCpIgoCAYoiJRsNNjFqMWKKxQuLtFZcqWjdsk4YYW4vERGJqU64m+VjzicsnagqtS3GJG26ArIJskUUQYQZx2GY9949j5k5YhnmHOTLA8/34h8B7nvfMzO89z3nfOb/n8AghgCDGhj/YHUCGJygshAkoLIQJKCyECSgshAkoLIQJKCyECSgshAkoLIQJKCyECSgshAkoLIQJKCyECSgshAkoLIQJKCyECSgshAkoL…	6.0	0.5206761956214905	2.3366942405700684	2.8997416496276855
596	Cc1cc(O)c(C(=O)NC2(C)c(C(F)(F)F)c2)cc1-c1ccc2oc(=O)oc2c1	12.070409766294867	1	0.045454545454545456	<img data-content="rdkit/molecule" src="data:image/png;base64,iVBORw0KGgoAAAANSUhEUgAAAMgAAADICAIAAAAiOjnJAAAABmJLR0QA/wD/AP+gvaeTAAAcfElEQVR4nO2de1yUVf7HPzMw3JkRRQgRE1BRxNImtEK8gVmGa16wTRtvFbuWjZk/Q+tVWK0tWeHobiWvcm2UzMjESjMl12uKAl5wuVSAIAqDg3K/zuX8/jgyO4syzOV5uJ73qz9w5nm+z3nizTnnOc853yMghIDB4BphVxeA0TthYjF4gYnF4AUmFoMXmFgMXmBiMXiBicXgBSYWgxeYWAxeYGIxeIGJxeAFJhaDF5hYDF5gYjF4gYnF4AUmFoMXmFgMXmBiM…	6.0	0.5932312607765198	3.250153064727783	2.6802754402160645
597	Cc1cc(F)c(C(=O)NC2=CC(C(F)(F)F)cc2)cc1-c1ccc2cc(=O)nc2c1	13.076590019350364	1	0.045454545454545456	<img data-content="rdkit/molecule" src="data:image/png;base64,iVBORw0KGgoAAAANSUhEUgAAAMgAAADICAIAAAAiOjnJAAAABmJLR0QA/wD/AP+gvaeTAAAatklEQVR4nO2deVzUZf7APzMOlyADggh4cIrIkSG4KBh4YLiG5jVkKWW5IWax1q9t1FbxXmy1dLdcaFvLsjLMWs9KbRVI0ORSjoHhGA4TAYUBhnuY5/fHo98IYZjj+43r83758gUz3+fDM/N9z+f7fJ95Dh4hBBCEbfj9XQFkaIJiIZyAYiGcgGIhnIBiIZyAYiGcgGIhnIBiIZyAYiGcgGIhnIBiIZyAYiGcgGIhnIBiIZyAYiGcgGIhnIBiIZyAYiGcgGIhn…	6.0	0.6353150606155396	4.542409420013428	3.856266498565674
598	Cc1cc(F)c(C(=O)NC2=ccc(C(F)(F)F)c2)cc1-c1ccc2cc(=O)nc2c1	15.890682844619173	1	0.045454545454545456	<img data-content="rdkit/molecule" src="data:image/png;base64,iVBORw0KGgoAAAANSUhEUgAAAMgAAADICAIAAAAiOjnJAAAABmJLR0QA/wD/AP+gvaeTAAAfZUlEQVR4nO2deVxTV/bAz0si+yYgIG5Y2UXFIlp30ah1wW3qMqNWZ1px6a/aztRSrWBdWpnptHVprRQ3dIYqbqiAC4o7Uhu1VuoGSF0ggBLCEkgg5Pz+uJpJWeJL8l4Qud+/3kdzz3uEL+/dd++55zKICBQK1wia+wIoryZULAovULEovEDFovACFYvCC1QsCi9QsSi8QMWi8AIVi8ILVCwKL1CxKLxAxaLwAhWLwgtULAovULEovEDFovACFYvCC1QsCi9Qs…	6.0	0.6326626539230347	4.30823278427124	4.065316200256348
599	Cc1cc(C)c(C(=O)NC2=CC(C(C(F)F)F)c2)cc1-c1ccc2cc(=O)nc2c1	18.479980369818804	1	0.045454545454545456	<img data-content="rdkit/molecule" src="data:image/png;base64,iVBORw0KGgoAAAANSUhEUgAAAMgAAADICAIAAAAiOjnJAAAABmJLR0QA/wD/AP+gvaeTAAAcaUlEQVR4nO2daVgUx9bHT9MM6ygoYRVRFpeIcQEN4oILxAXReL0BvUbCdSPuW4h4Y5QYTRzUNxpN9EHjo8QdRdF4UQH1IorEgBEVEAkYZAeRbRi2man3Q+lkwjL0DF0CWr9PI3Sdrsb/VJ2uOucUgxACCoVvtNq7A5Q3EyosChGosChEoMKiEIEKi0IEKiwKEaiwKESgwqIQgQqLQgQqLAoRqLAoRKDCohCBCotCBCosChGosChEoMKiEIEKi0IEKiwKEaiwK…	6.0	0.7615569829940796	4.9540581703186035	3.8529934883117676
600	Cc1cc(C)c(C(=O)Nc2cccc(C(F)(F)F)c2)cc1-c1ccc2cc(=O)nc2c1	18.602568330113364	1	0.045454545454545456	<img data-content="rdkit/molecule" src="data:image/png;base64,iVBORw0KGgoAAAANSUhEUgAAAMgAAADICAIAAAAiOjnJAAAABmJLR0QA/wD/AP+gvaeTAAAZAElEQVR4nO2deVhTV/rH3yQkLEHByKhsLigo7rihVgWXSmt5WscRW6u4dEbmGZ3SWq2xtp10dGzjOv4cumDHheqM/hjr9IcOVlFbLYKjoGKJioClIKsBZAkESHJ+fxy9kwEMuUkOgfh+nj59MLnnzUnyzXnPvff9niMghACC2BqhvTuAOCYoLIQJKCyECSgshAkoLIQJKCyECSgshAkoLIQJKCyECSgshAkoLIQJKCyECSgshAkoLIQJKCyECSgshAkoLIQJK…	6.0	0.7718672752380371	2.951596736907959	1.9355297088623047
601	C1ccc(C)c(C(=O)Nc2cccc(C(F)(F)F)c2)cc1-c1ccc2cc(=O)nc2c1	18.65375307686221	1	0.045454545454545456	<img data-content="rdkit/molecule" src="data:image/png;base64,iVBORw0KGgoAAAANSUhEUgAAAMgAAADICAIAAAAiOjnJAAAABmJLR0QA/wD/AP+gvaeTAAAdlUlEQVR4nO2df1zT1f7H39uAAQMBGTBUfnNVML3kD5Twt6CYkGAhepW+DzUozabeSgortGuJGrW8WpL5Y9U1tFQYXjN/cFXwNxgohugSEYHhgAFzG4Nt5/vHsU/LFGH7fGTgeT74Y3z2+bw/78Fr55zPOe/3+7AQQkAg0A27ux0g9E6IsAiMQIRFYAQiLAIjEGERGIEIi8AIRFgERiDCIjACERaBEYiwCIxAhEVgBCIsAiMQYREYgQiLwAhEWARGIMIiMAIRF…	6.0	0.6233620047569275	2.5254108905792236	2.9978814125061035
602	Cc1cc(C)c(C(=O)NC2sccc(C(F)(F)F)c2)cc1-c1ccc2oc(O)noc2c1	18.75059172999307	1	0.045454545454545456	<img data-content="rdkit/molecule" src="data:image/png;base64,iVBORw0KGgoAAAANSUhEUgAAAMgAAADICAIAAAAiOjnJAAAABmJLR0QA/wD/AP+gvaeTAAAXYElEQVR4nO2de1RTV9bAN+H9VB6VlyKgA9qqtRUUq7Zqqa3CqnYtUUcHrM4M2tpS26pM/foVHZ0ZcNRiq+sTWnVs1aW4UAaxZUDwUa0vwCcUX4DGgLwCEgiQkOzvj4ORAY1JuIcE2b+/4CZ359ybX86+j7PvMUNEIAihERm7AcTzCYlFcIHEIrhAYhFcILEILpBYBBdILIILJBbBBRKL4AKJRXCBxCK4QGIRXCCxCC6QWAQXSCyCCyQWwQUSi+ACiUVwgcQiu…	6.0	0.7111964821815491	3.2414402961730957	3.97843599319458
603	Cc1cc(C)c(C(=O)NC2(C)c(C(F)(F)F)c2)cc1-c1ccc2cc(=O)nc2c1	18.813295930832407	1	0.045454545454545456	<img data-content="rdkit/molecule" src="data:image/png;base64,iVBORw0KGgoAAAANSUhEUgAAAMgAAADICAIAAAAiOjnJAAAABmJLR0QA/wD/AP+gvaeTAAAcO0lEQVR4nO2deVhTV/7G34RAQGQprSyyuBWtK2AUF3DpDFZb3NqKo1Y6ap+hjtWonSrWeca09WmL7W80WqsDtrZxL63LYG1tdVBBpdQoaLGiIm7smywCCSQ5vz9OvU1ZYkjuZT2fxz8gnPM9N+bNOd97lveKCCFgMPhG3NYXwOicMGExBIEJiyEITFgMQWDCYggCExZDEJiwGILAhMUQBCYshiAwYTEEgQmLIQhMWAxBYMJiCAITFkMQmLAYgsCExRAEJiyGI…	6.0	0.6235840320587158	3.603734254837036	4.478009223937988
604	C1ccc(O)c(C(=O)Nc2cccc(C(F)(F)F)c2)cc1-c1ccc2oc(=O)oc2c1	19.158844398866574	1	0.045454545454545456	<img data-content="rdkit/molecule" src="data:image/png;base64,iVBORw0KGgoAAAANSUhEUgAAAMgAAADICAIAAAAiOjnJAAAABmJLR0QA/wD/AP+gvaeTAAAeP0lEQVR4nO2deVxU1fvHn5lhHyAWEUVKWdxA/bqQqKRhLqlAmISWimtpZSqVyhetUDObLBMtFyISMJVAMyAiAX/uRQl9McQFBM2BYZhhHWBgmGGe3x8HJyJFmLlXBjjvl3+Md+597nPhwznnnvM8z+EgIlAoTMPtagcoPRMqLAorUGFRWIEKi8IKVFgUVqDCorACFRaFFaiwKKxAhUVhBSosCitQYVFYgQqLwgpUWBRWoMKisAIVFoUVqLAorECFRWEFKiwKK…	6.0	0.5919488668441772	3.050396203994751	3.4142303466796875
605	Cc1cc(C)c(C(=O)NC2=CC(C(F)(F)F)nc2)cc1-c1ccc2cc(N)ncc2c1	19.546920526614066	1	0.045454545454545456	<img data-content="rdkit/molecule" src="data:image/png;base64,iVBORw0KGgoAAAANSUhEUgAAAMgAAADICAIAAAAiOjnJAAAABmJLR0QA/wD/AP+gvaeTAAAXcElEQVR4nO2da1RTV9qA34RwDSoIyiVQEUQQW0HRjheKVqiDo2t12SmtqyPo58xHraPR2pF4z6x6GZzRfhkrXSt2OlPqnWJVqLUVL0WsKAVKFRCJ3EEuEqAQkUDM/n5szFDEmMvZQvB9lj/w5Jz37HPynL13ztnv2TxCCCAI1/AHugDI0ATFQpiAYiFMQLEQJqBYCBNQLIQJKBbCBBQLYQKKhTABxUKYgGIhTECxECagWAgTUCyECSgWwgQUC2ECioUwAcVCm…	6.0	0.5938795208930969	3.06732439994812	3.3017210960388184
606	Cc1cc(C)c(C(=O)NC2=ccc(C(F)(F)F)c2)cc1-c1ccc2cc(=O)nc2c1	19.636435591038	2	0.09090909090909091	<img data-content="rdkit/molecule" src="data:image/png;base64,iVBORw0KGgoAAAANSUhEUgAAAMgAAADICAIAAAAiOjnJAAAABmJLR0QA/wD/AP+gvaeTAAAeuklEQVR4nO2deVhTx/rH3yQEIWFTUEEUBBRs6x5rRRSQAq63V2txq1vvtVhatdf71Nr22sV6q7hftRXBHXfaWlyqFayo8KAIllalCLK5QECQLWFL4Ly/P0bzS1niSXIOi8zn8Y9DPPOeAb7MzJl5FwEiAoXCNcK27gDlxYQKi8ILVFgUXqDCovACFRaFF6iwKLxAhUXhBSosCi9QYVF4gQqLwgtUWBReoMKi8AIVFoUXqLAovECFReEFKiwKL1BhUXiBCovCC…	6.0	0.6131902933120728	3.54607892036438	3.7456345558166504
607	Cc1cc(C)c(C(=O)OC2=ccc(C(F)(F)F)c2)cc1-c1ccc2cc(=O)nc2c1	19.839454967801164	1	0.045454545454545456	<img data-content="rdkit/molecule" src="data:image/png;base64,iVBORw0KGgoAAAANSUhEUgAAAMgAAADICAIAAAAiOjnJAAAABmJLR0QA/wD/AP+gvaeTAAAenElEQVR4nO2deVhTx/rH3yQEIWFTUEEUFBRs6x5rRRQoBVxvr9biVrfeWqyt2ut9qra9ttV6q7hftRXBHReUtrdu1QpWVHjcwNKqFEE2FwgIsiUESMh5f3+M5peyxJPkHBaZz+Mfh3jmPQN8mZkz8y4CRAQKhWuELd0ByosJFRaFF6iwKLxAhUXhBSosCi9QYVF4gQqLwgtUWBReoMKi8AIVFoUXqLAovECFReEFKiwKL1BhUXiBCovCC1RYFF6gwqLwAhUWh…	6.0	0.6023451685905457	4.0426411628723145	4.539242267608643
608	C1ccc(C)c(C(=O)N=C2ccc(C(F)(F)F)c2)cc1-c1ccc2oc(N)noc2c1	19.909504221068975	1	0.045454545454545456	<img data-content="rdkit/molecule" src="data:image/png;base64,iVBORw0KGgoAAAANSUhEUgAAAMgAAADICAIAAAAiOjnJAAAABmJLR0QA/wD/AP+gvaeTAAAaXUlEQVR4nO3deVhTV/oH8DdhCbsCgoCCgEopVkUprlBEwwMo2lrFqgUdnzraX7V0LM9TXKvVzpSZ1tHHWivtMyq1VatVK+jIpoAobhFXEBBZRBIIOwRIIuT8/jiaUhcMyT1DwPfz+AfEe0/OhS839557Fh4hBBDiGr+nK4D6JgwWYgKDhZjAYCEmMFiICQwWYgKDhZjAYCEmMFiICQwWYgKDhZjAYCEmMFiICQwWYgKDhZjAYCEmMFiICQwWYgKDhZjAYCEmM…	6.0	0.5665995478630066	4.200035572052002	5.049812316894531
609	Cc1cc(C)c(C(=O)NC2sccc(C(F)(F)F)c2)cc1-c1ccc2nc(=O)nc2c1	20.160113892720265	1	0.045454545454545456	<img data-content="rdkit/molecule" src="data:image/png;base64,iVBORw0KGgoAAAANSUhEUgAAAMgAAADICAIAAAAiOjnJAAAABmJLR0QA/wD/AP+gvaeTAAAZTklEQVR4nO2de1hTV7bAVxICBBQEqQ8EHyAoviriA60KPlr7YFo/KvahaG2ntKMzzFgdaW8f6dixpdZarp/tFGcca51Wr9daLzpYxWq1vqpBhYJKAUtBCCAh8g55rfvH1tMMYMhJsg3g+n39+iGcvdghv+y1zzl77SNBRCAIZyN1dQeIngmJRXCBxCK4QGIRXCCxCC6QWAQXSCyCCyQWwQUSi+ACiUVwgcQiuEBiEVwgsQgukFgEF0gsggskFsEFEovgAolFc…	6.0	0.6833102107048035	3.3402700424194336	2.29580020904541
610	Cc1cc(C)c(C(=O)NC2ccc(C(C(F)F)F)c2)cc1-c1ccc2cc(N)ncc2c1	20.6425800855706	1	0.045454545454545456	<img data-content="rdkit/molecule" src="data:image/png;base64,iVBORw0KGgoAAAANSUhEUgAAAMgAAADICAIAAAAiOjnJAAAABmJLR0QA/wD/AP+gvaeTAAAdz0lEQVR4nO2deVxTxxbHTyBh3wVXXBA3qqgUFwQeuKDIUm1VqBZBqhZrtbS1Kl30YVtRX22VavWJ1iou2ILViiJoLK8o9oGCIKuIEJFNNlkTSEIy749p8ygIhuROQJjvxz8C5p57gF/mzpw5cw4LIQQUCtOo9bQDlL4JFRaFCFRYFCJQYVGIQIVFIQIVFoUIVFgUIlBhUYhAhUUhAhUWhQhUWBQiUGFRiECFRSECFRaFCFRYFCJQYVGIQIVFIQIVFoUIVFgUI…	6.0	0.5846726894378662	2.3127503395080566	2.5719876289367676
611	C1ccc(F)c(C(=O)Nc2cccc(C(F)(F)F)c2)cc1-c1ccc2nc(=O)nc2c1	21.290731430528567	1	0.045454545454545456	<img data-content="rdkit/molecule" src="data:image/png;base64,iVBORw0KGgoAAAANSUhEUgAAAMgAAADICAIAAAAiOjnJAAAABmJLR0QA/wD/AP+gvaeTAAAeD0lEQVR4nO2deVyTV9bHTxIWQ5BdUBYVpUWR1rqL4MbQikqtVXE6rRSrHTq8VnAZYRSF1taWsTrGaq3UakEUl9ZWEVyKndYVqTC4KwpUlB0SIBACCcl5/7gaqQtC8lwJcL8f/4hPnuc854Ef997n3nPO5SEiMBhcw29vBxidEyYsBhWYsBhUYMJiUIEJi0EFJiwGFZiwGFRgwmJQgQmLQQUmLAYVmLAYVGDCYlCBCYtBBSYsBhWYsBhUYMJiUIEJi0EFJiwGF…	6.0	0.7006848454475403	3.4873580932617188	0.06260207295417786
612	C[C@@H](c1ccc2c(c1)C(F)NC(=O)c1c(-c3ccccc3)cc1)C(C(O)=O)c2=O	19.014952486655076	1	1.0	<img data-content="rdkit/molecule" src="data:image/png;base64,iVBORw0KGgoAAAANSUhEUgAAAMgAAADICAIAAAAiOjnJAAAABmJLR0QA/wD/AP+gvaeTAAAgAElEQVR4nO2dd1xT1/vHnwxW2JShgojg3opb0Vapo1KtWpy1VlAsWiLVatzQ2m8JahVXNdqiVC01lVZx1IqK4ihCcKHiKKhUocgmjASSnN8fBy8xyEruScDffb989dWc5J5zgE/OPfc5z2AhhICBgW7Yhp4Aw9sJIywGIjDCYiACIywGIjDCYiACIywGIjDCYiACIywGIjDCYiACIywGIjDCYiACIywGIjDCYiACIywGIjDCYiACIywGIjDCYiACIywGIjDCY…	6.0	0.7681315541267395	3.6084370613098145	2.5131702423095703
613	CC(C)(C)n1nc(-c2ccc(Cl)cc2)c2c(N)ncnc21	4.892162304910424	198	0.6073619631901841	<img data-content="rdkit/molecule" src="data:image/png;base64,iVBORw0KGgoAAAANSUhEUgAAAMgAAADICAIAAAAiOjnJAAAABmJLR0QA/wD/AP+gvaeTAAAbg0lEQVR4nO2dfVxUVf7HP3eGZ3lSsYDUlE1TM8kFMwVCdEQketLIZ81M1HRBxYLMFUst1l3LzIelbTXbVpM2LUyRYMEAAVEB1xCUREXCB54E5Hlmvr8/Do2EiDBz78z85Lxf/uE9cznnjr45595zvud7BSIChyM2MkNfAOfBhIvFkQQuFkcSuFgcSeBicSSBi8WRBC4WRxK4WBxJ4GJxJIGLxZEELhZHErhYHEngYnEkgYvFkQQuFkcSuFgcSeBicSSBi8WRB…	6.0	0.7681315541267395	3.6084370613098145	2.5131702423095703
614	CC(C)(C)n1nc(-c2ccc(Cl)cc2)c2c(N)ncnc12	4.892162304910424	2	0.006134969325153374	<img data-content="rdkit/molecule" src="data:image/png;base64,iVBORw0KGgoAAAANSUhEUgAAAMgAAADICAIAAAAiOjnJAAAABmJLR0QA/wD/AP+gvaeTAAAbg0lEQVR4nO2dfVxUVf7HP3eGZ3lSsYDUlE1TM8kFMwVCdEQketLIZ81M1HRBxYLMFUst1l3LzIelbTXbVpM2LUyRYMEAAVEB1xCUREXCB54E5Hlmvr8/Do2EiDBz78z85Lxf/uE9cznnjr45595zvud7BSIChyM2MkNfAOfBhIvFkQQuFkcSuFgcSeBicSSBi8WRBC4WRxK4WBxJ4GJxJIGLxZEELhZHErhYHEngYnEkgYvFkQQuFkcSuFgcSeBicSSBi8WRB…	6.0	0.6381628513336182	3.995589017868042	2.9884705543518066
615	CC(C)(C)n1nc(-c2ccc(Cl)cc2)c2c(N)cncc21	5.393399227203393	17	0.05214723926380368	<img data-content="rdkit/molecule" src="data:image/png;base64,iVBORw0KGgoAAAANSUhEUgAAAMgAAADICAIAAAAiOjnJAAAABmJLR0QA/wD/AP+gvaeTAAAbtklEQVR4nO2daVhTx/rAXwKIoLIIKqKoUNxBingVEVlDccG17rYuVWh7vUWr1uWvrdd7Xa9V0FvbUh/RLnotFuqKyCIiuKCiKBW1RRERiAVJWCIEkrz/D4MRWSIkZw6pzO/xQ87kZGaCv8ycM/POHD1EBAaDawStXQHGmwkTi0EFJhaDCkwsBhWYWAwqMLEYVGBiMajAxGJQgYnFoAITi0EFJhaDCkwsBhWYWAwqMLEYVGBiMajAxGJQgYnFoAITi0EFJhaDC…	6.0	0.5206761956214905	2.3366942405700684	2.8997416496276855
616	CC(C)(C)n1nc(-c2ccc(Cl)cc2)c2c(O)ncnc21	5.438285689161622	35	0.10736196319018405	<img data-content="rdkit/molecule" src="data:image/png;base64,iVBORw0KGgoAAAANSUhEUgAAAMgAAADICAIAAAAiOjnJAAAABmJLR0QA/wD/AP+gvaeTAAAbVElEQVR4nO2de1xU1drHf3uGO3JRoQDTlNLUTPKAeQFDdEQlumnkXTMTNX3xlkHmEfNSHMsy8xKnjlZvadJJC1MkOGCAgKiAxxDUQkHCCyA3h+vMPO8fi0ZC5DKz98y8ur4f/3Av9qy1R7+stfdaz3q2QETgcMRGZuwL4NybcLE4ksDF4kgCF4sjCVwsjiRwsTiSwMXiSAIXiyMJXCyOJHCxOJLAxeJIAheLIwlcLI4kcLE4ksDF4kgCF4sjCVwsjiRwsTiSw…	6.0	0.5932312607765198	3.250153064727783	2.6802754402160645
617	CC(C)(C)n1nc(-c2ccc(Cl)cc2)c2c(N)nncc21	5.578304328643921	4	0.012269938650306749	<img data-content="rdkit/molecule" src="data:image/png;base64,iVBORw0KGgoAAAANSUhEUgAAAMgAAADICAIAAAAiOjnJAAAABmJLR0QA/wD/AP+gvaeTAAAbn0lEQVR4nO2deVyVxf7HP8857KsLdoHUlKtetdxCMwNE8AiEZFeN3PdES8NdyUwsN/Jey1yzRbPXTZNumHoTSQQFBNwANRSlQInQAkRAFjnL9/fH0BEREc55nnPOT+b98g+eOc+ZmUfezDzPzHfmEYgIHI7YyIxdAc6TCReLIwlcLI4kcLE4ksDF4kgCF4sjCVwsjiRwsTiSwMXiSAIXiyMJXCyOJHCxOJLAxeJIAheLIwlcLI4kcLE4ksDF4kgCF4sjCVwsj…	6.0	0.6353150606155396	4.542409420013428	3.856266498565674
618	CC(C)(C)n1nc(-c2ccc(Cl)cc2)c2c(N)cnnc21	5.627863317279632	4	0.012269938650306749	<img data-content="rdkit/molecule" src="data:image/png;base64,iVBORw0KGgoAAAANSUhEUgAAAMgAAADICAIAAAAiOjnJAAAABmJLR0QA/wD/AP+gvaeTAAAbyUlEQVR4nO2daVhTx/rAXwLIorIIbigiFHeQIq0LIggEccG1WvetCq3XK3rVuvy1er3X9VpFvdqW+ghaq9dioS6VXRbBBRWLUgUtiqhsZUnYhECS9/9hMCBLhORMSGV+jx+SyTkzE/xl5pw578xoICIwGFzDa+sKMN5PmFgMKjCxGFRgYjGowMRiUIGJxaACE4tBBSYWgwpMLAYVmFgMKjCxGFRgYjGowMRiUIGJxaACE4tBBSYWgwpMLAYVmFgMKjCxGFRgY…	6.0	0.6326626539230347	4.30823278427124	4.065316200256348
619	CC(C)(C)n1nc(-c2ccc(Cl)nc2)c2c(N)cncc21	5.9362917387909535	1	0.003067484662576687	<img data-content="rdkit/molecule" src="data:image/png;base64,iVBORw0KGgoAAAANSUhEUgAAAMgAAADICAIAAAAiOjnJAAAABmJLR0QA/wD/AP+gvaeTAAAcJUlEQVR4nO2de1zMWf/AP00lhS4qEqFY19KmfUjSvc0ll1wXu6xFax8rln1cfixr15LH2uLFPuJR2OWxWWGR1KSSdY9oJftEETVWNTPdp2bm8/vj1Eg3mvmeb/PovF/+mO+Z75xzJu855/v9nMtXBxGBweAaQWtXgPF2wsRiUIGJxaACE4tBBSYWgwpMLAYVmFgMKjCxGFRgYjGowMRiUIGJxaACE4tBBSYWgwpMLAYVmFgMKjCxGFRgYjGowMRiUIGJxaACE…	6.0	0.7615569829940796	4.9540581703186035	3.8529934883117676
620	CC(C)(C)n1nc(-c2ccc(Cl)cc2)c2c(N)nccc21	5.949612306520083	7	0.02147239263803681	<img data-content="rdkit/molecule" src="data:image/png;base64,iVBORw0KGgoAAAANSUhEUgAAAMgAAADICAIAAAAiOjnJAAAABmJLR0QA/wD/AP+gvaeTAAAbaUlEQVR4nO2de1xURfvAn7PL/a5CAXmlNLUUfcHUABFcEYnyVV/yfstES8MLKmS+YqnJa69l5iW6aPYpTXrTxBQJBFsQ8AaooSgJioQXFhBwue3l+f0xdCREhN0zZ/cn8/34B2f27Mwc+TJzzswzczhEBAZDaCSGrgDjyYSJxaACE4tBBSYWgwpMLAYVmFgMKjCxGFRgYjGowMRiUIGJxaACE4tBBSYWgwpMLAYVmFgMKjCxGFRgYjGowMRiUIGJxaACE4tBB…	6.0	0.7718672752380371	2.951596736907959	1.9355297088623047
621	CC(C)(C)n1nc(-c2ccc(Cl)cc2)c2c(O)nncc21	5.9555142556391925	1	0.003067484662576687	<img data-content="rdkit/molecule" src="data:image/png;base64,iVBORw0KGgoAAAANSUhEUgAAAMgAAADICAIAAAAiOjnJAAAABmJLR0QA/wD/AP+gvaeTAAAbbklEQVR4nO2de1yUxf7HP88udwS8QAc1TTnq8ZKKiakBErgCIVlq5P2e6EkPaqaiedS8JHmyzGucyrLXOZp40tQSSQQFBFQEvKCopWKEFndwue3l+/tjaEVEhN3n2d2fzvvlHzzDszPzyHtnnmfmO/MIRAQOR2xkpq4A58mEi8WRBC4WRxK4WBxJ4GJxJIGLxZEELhZHErhYHEngYnEkgYvFkQQuFkcSuFgcSeBicSSBi8WRBC4WRxK4WBxJ4GJxJIGLxZEEL…	6.0	0.6233620047569275	2.5254108905792236	2.9978814125061035
622	CC(C)(C)n1nc(-c2ccc(Cl)cc2)c2c(N)ccnc21	6.015240084165408	1	0.003067484662576687	<img data-content="rdkit/molecule" src="data:image/png;base64,iVBORw0KGgoAAAANSUhEUgAAAMgAAADICAIAAAAiOjnJAAAABmJLR0QA/wD/AP+gvaeTAAAbiElEQVR4nO2deVzTR/rHH8INyiGoiAdC8QYR03oAcgZPvKrU1gvdVrauK7jaiv7UWnfV4lpF3dotdRVt1XWxsh5VQRBE8MADQVZBS0VEIChHuAkkeX5/DEbKJSTfSVKZ98s/ksn3+zwT/GRmvjPPPKOFiMBgcA1P3RVgvJ0wYTGowITFoAITFoMKTFgMKjBhMajAhMWgAhMWgwpMWAwqMGExqMCExaACExaDCkxYDCowYTGowITFoAITFoMKTFgMKjBhMajAh…	6.0	0.7111964821815491	3.2414402961730957	3.97843599319458
623	CC(C)(C)n1cc(-c2ccc(Cl)cc2)c2c(N)ncnc21	6.027714630915003	13	0.03987730061349693	<img data-content="rdkit/molecule" src="data:image/png;base64,iVBORw0KGgoAAAANSUhEUgAAAMgAAADICAIAAAAiOjnJAAAABmJLR0QA/wD/AP+gvaeTAAAbdUlEQVR4nO2de1xU1drHf3uGu9zFAropx7smecBMgRQdUYluGmleMjNRjx7wUkHqEUstjmWpeTlUR7O3Y0knLcyQIDBAQFTAYwhIoiDhhZuA3GdmvX8szpYQEWb22jNH1vfjH+41ez/PGv3NWnuv9TzPFggh4HCkRmHoDnDuTbiwOEzgwuIwgQuLwwQuLA4TuLA4TODC4jCBC4vDBC4sDhO4sDhM4MLiMIELi8MELiwOE7iwOEzgwuIwgQuLwwQuLA4TuLA4T…	6.0	0.6235840320587158	3.603734254837036	4.478009223937988
624	CC(C)(C)n1cc(-c2ccc(Cl)cc2)c2c(N)ncnc12	6.027715840839936	1	0.003067484662576687	<img data-content="rdkit/molecule" src="data:image/png;base64,iVBORw0KGgoAAAANSUhEUgAAAMgAAADICAIAAAAiOjnJAAAABmJLR0QA/wD/AP+gvaeTAAAbdUlEQVR4nO2de1xU1drHf3uGu9zFAropx7smecBMgRQdUYluGmleMjNRjx7wUkHqEUstjmWpeTlUR7O3Y0knLcyQIDBAQFTAYwhIoiDhhZuA3GdmvX8szpYQEWb22jNH1vfjH+41ez/PGv3NWnuv9TzPFggh4HCkRmHoDnDuTbiwOEzgwuIwgQuLwwQuLA4TuLA4TODC4jCBC4vDBC4sDhO4sDhM4MLiMIELi8MELiwOE7iwOEzgwuIwgQuLwwQuLA4TuLA4T…	6.0	0.5919488668441772	3.050396203994751	3.4142303466796875
625	CC(C)(C)n1nc(-c2ccc(Cl)cc2)c2c(O)cncc21	6.02955133437838	3	0.009202453987730062	<img data-content="rdkit/molecule" src="data:image/png;base64,iVBORw0KGgoAAAANSUhEUgAAAMgAAADICAIAAAAiOjnJAAAABmJLR0QA/wD/AP+gvaeTAAAbh0lEQVR4nO2de1zMWf/AP00lhS4KiVCbe0nykEo3k1xyZ1l2sYt29/HbWLuL/dnl8Twsfpbi4aH1ctkLz262HtekolIuIaLVxUaSaijNdBk1NTOf3x8nI6VRM9/znXk475c/5nvm+z3nTN5zznfO+ZzzNUBEYDC4RqDrCjDeTJhYDCowsRhUYGIxqMDEYlCBicWgAhOLQQUmFoMKTCwGFZhYDCowsRhUYGIxqMDEYlCBicWgAhOLQQUmFoMKTCwGFZhYDCows…	6.0	0.5938795208930969	3.06732439994812	3.3017210960388184
626	FC(C)(C)n1nc(-c2ccc(Cl)cc2)c2c(N)ncnc21	6.041255313386	1	0.003067484662576687	<img data-content="rdkit/molecule" src="data:image/png;base64,iVBORw0KGgoAAAANSUhEUgAAAMgAAADICAIAAAAiOjnJAAAABmJLR0QA/wD/AP+gvaeTAAAcQ0lEQVR4nO2deXyM1/7HPzPZEzKxRWNp0lBK0JASRBEScSmpJVe5aFFBqN5ebS3XraIq4tZStcVy7TR+t0p7EYnELq2QtGTVkFgiTCSTZLLNZOb7++PECCLLzPPMTDnvlz9mzjzz/Z7h7ZxnOYuEiMDhCI3U1BXgvJhwsTiiwMXiiAIXiyMKXCyOKHCxOKLAxeKIAheLIwpcLI4ocLE4osDF4ogCF4sjClwsjihwsTiiwMXiiAIXiyMKXCyOKHCxOKLAxeKIA…	6.0	0.6131902933120728	3.54607892036438	3.7456345558166504
627	CC(C)(C)n1nc(-c2ccc(Cl)cc2)c2c(O)nccc21	6.277196987499315	1	0.003067484662576687	<img data-content="rdkit/molecule" src="data:image/png;base64,iVBORw0KGgoAAAANSUhEUgAAAMgAAADICAIAAAAiOjnJAAAABmJLR0QA/wD/AP+gvaeTAAAbP0lEQVR4nO2deVxVRfvAn3Mv+65C4a6k5g4KpgaI4BWRUFNfct8TLA13QfMVc0leSzNziTez5VOa9KaJKRIIBgi4sLigKIaChCaX3ct2l+f3x9CNABHuPXPu/el8P/7BGc6dmSPfO3POzDNzOEQEBoNvRLquAOP5hInFoAITi0EFJhaDCkwsBhWYWAwqMLEYVGBiMajAxGJQgYnFoAITi0EFJhaDCkwsBhWYWAwqMLEYVGBiMajAxGJQgYnFoAITi0EFJhaDC…	6.0	0.6023451685905457	4.0426411628723145	4.539242267608643
628	CC(C)(C)n1nc(-c2ccc(Cl)cc2)c2c(F)ncnc21	6.306968894649979	3	0.009202453987730062	<img data-content="rdkit/molecule" src="data:image/png;base64,iVBORw0KGgoAAAANSUhEUgAAAMgAAADICAIAAAAiOjnJAAAABmJLR0QA/wD/AP+gvaeTAAAbPklEQVR4nO2deVwUR9qA355huC8RFPCIEjVqVDTgjSI4ohKiiQbv+0CMrreCxhUTNbImusYz7GY1ySYeuDGKUUQIGEBAVMAYBDWCIsGDQQSc4ZqZ9/ujyIgo10xXz3xaz88/6KKnqlqeqequequaQ0RgMPhGpO8KMF5NmFgMKjCxGFRgYjGowMRiUIGJxaACE4tBBSYWgwpMLAYVmFgMKjCxGFRgYjGowMRiUIGJxaACE4tBBSYWgwpMLAYVmFgMKjCxGFRgY…	6.0	0.5665995478630066	4.200035572052002	5.049812316894531
629	CC(C)(C)n1cc(-c2ccc(Cl)cc2)c2c(O)ncnc21	6.554646910273355	2	0.006134969325153374	<img data-content="rdkit/molecule" src="data:image/png;base64,iVBORw0KGgoAAAANSUhEUgAAAMgAAADICAIAAAAiOjnJAAAABmJLR0QA/wD/AP+gvaeTAAAbSElEQVR4nO2de1yUxf7HP88uy1WuQgF2UfKuSR7wCqToikp00yjTzMxEPfoDLxWkHrHU4liWmpc4dbQ6HVM8aWGGBAcMEBDlYoagFgoSXrgJ63Ld3fn9MbQSIrK7z+zu0Xm/+INneJ7vzOpnZ+aZ+X6/IxBCwOGIjcTUDeDcnXBhcZjAhcVhAhcWhwlcWBwmcGFxmMCFxWECFxaHCVxYHCZwYXGYwIXFYQIXFocJXFgcJnBhcZjAhcVhAhcWhwlcWBwmcGFxm…	6.0	0.6833102107048035	3.3402700424194336	2.29580020904541
630	CC(C)(C)n1cc(-c2ccc(Cl)cc2)c2c(N)nnnc21	6.615218250918903	1	0.003067484662576687	<img data-content="rdkit/molecule" src="data:image/png;base64,iVBORw0KGgoAAAANSUhEUgAAAMgAAADICAIAAAAiOjnJAAAABmJLR0QA/wD/AP+gvaeTAAAbp0lEQVR4nO2de1xVVdrHf/sc7vebBVgmjJq3JAfNVFC5CIpkpZLmNSPRRge8lJKaWF4iy1JTi6bR7J0xLxMmTgFBoNxFRBxDUAoECTVuAsIBzmW9fyzmiIgI5+y9zxlZ3w9/sNfZ+3nWht9Za+21nvVsjhACBoNvJLquAOPRhAmLIQhMWAxBYMJiCAITFkMQmLAYgsCExRAEJiyGIDBhMQSBCYshCExYDEFgwmIIAhMWQxCYsBiCwITFEAQmLIYgMGExBIEJi…	6.0	0.5846726894378662	2.3127503395080566	2.5719876289367676
631	CC(C)(C)n1cc(-c2ccc(Cl)cc2)c2c(N)cncc21	6.677787883616182	2	0.006134969325153374	<img data-content="rdkit/molecule" src="data:image/png;base64,iVBORw0KGgoAAAANSUhEUgAAAMgAAADICAIAAAAiOjnJAAAABmJLR0QA/wD/AP+gvaeTAAAbuElEQVR4nO2deVxTx9rHnyQsgsqiqIgLQnFFzKV4FRFZgyuudd9tBeu1LrVWtHr12uv6WgStXdCPW1u9Fgp1RVYRwQUVi9IiWgURgViWhCVAIMm8f4wekSVCcuaQynw//pEz55x5JvjLzDnPPPMMDyEEFArb8Fu7AZR3EyosChGosChEoMKiEIEKi0IEKiwKEaiwKESgwqIQgQqLQgQqLAoRqLAoRKDCohCBCotCBCosChGosChEoMKiEIEKi0IEKiwKEaiwK…	6.0	0.7006848454475403	3.4873580932617188	0.06260207295417786
632	CC(C)(C)n1cc(-c2ccc(Cl)cc2)c2c(O)nccc21	7.394158169220671	1	0.003067484662576687	<img data-content="rdkit/molecule" src="data:image/png;base64,iVBORw0KGgoAAAANSUhEUgAAAMgAAADICAIAAAAiOjnJAAAABmJLR0QA/wD/AP+gvaeTAAAbMElEQVR4nO2deVyVxf7HP8857MimUKi5kfuGCqYGSOgRlbBSL+W+JtrVi1sFqVcsNbm2qbnEzWx5dU3ppoW5EAgGCLiwqKGohaKEJgcQ8LCdZX5/DPeJEBHOeeac89N5v/qDZ3jOzJx8MzPPzHfmEQgh4HCkRmbqCnAeTbhYHCZwsThM4GJxmMDF4jCBi8VhAheLwwQuFocJXCwOE7hYHCZwsThM4GJxmMDF4jCBi8VhAheLwwQuFocJXCwOE7hYHCZwsThM4…	6.0	0.7057361006736755	3.5003273487091064	0.134263277053833
633	CC(C)(C)n1nc(-c2ccc(Cl)cc2)n2c(N)nocc21	10.304606060862941	1	0.003067484662576687	<img data-content="rdkit/molecule" src="data:image/png;base64,iVBORw0KGgoAAAANSUhEUgAAAMgAAADICAIAAAAiOjnJAAAABmJLR0QA/wD/AP+gvaeTAAAbR0lEQVR4nO2deVxUVf/HPzPDLoIgFmpulD5uuTxYaUCsAhL1pETirpnIKwsx8oGfmlhazWNaJC5Z5tJTapSmlBpBoKCAhGBuoOYCKmrsssow8/39cXBEVJaZe2fmkfN++Qf3zJ1zzq33nHPvOd9zroSIwOEIjVTfFeA8mnCxOKLAxeKIAheLIwpcLI4ocLE4osDF4ogCF4sjClwsjihwsTiiwMXiiAIXiyMKXCyOKHCxOKLAxeKIAheLIwpcLI4ocLE4osDF4…	6.0	0.730265200138092	3.505357503890991	0.43485504388809204
634	CC(C)(C)n1nc(-c2ccc(Cl)cc2)n2c(N)nonc21	10.37342943075483	1	0.003067484662576687	<img data-content="rdkit/molecule" src="data:image/png;base64,iVBORw0KGgoAAAANSUhEUgAAAMgAAADICAIAAAAiOjnJAAAABmJLR0QA/wD/AP+gvaeTAAAbXUlEQVR4nO2deVyU1f7HPzPDLrtYgGlK6XVL8mKpAQGCgkTd1FDcUjORm4YoceGqiaXVXNMyMU3zurS4UJJSZgQ/QFBAQtAUQU0UVMQAAdmXme/vj2ccCJVl5nlm5sp5v/jDOfPw/Z6pN+c8c7ZHRERgMPhGrO0KMB5NmFgMQWBiMQSBicUQBCYWQxCYWAxBYGIxBIGJxRAEJhZDEJhYDEFgYjEEgYnFEAQmFkMQmFgMQWBiMQSBicUQBCYWQxCYWAxBYGIxB…	6.0	0.8079125285148621	4.066099166870117	1.682989239692688
635	C[C@](C)n1nc(-c2ccc(Cl)cc2)c2c(N)ncnc21	10.911972970524763	1	0.003067484662576687	<img data-content="rdkit/molecule" src="data:image/png;base64,iVBORw0KGgoAAAANSUhEUgAAAMgAAADICAIAAAAiOjnJAAAABmJLR0QA/wD/AP+gvaeTAAAY4ElEQVR4nO2dfXxMV/rAn3lJIm8iqUi8C7Ei2iIRVOql2aRCg0FZ+hPtLrWfqmT7qS5VVpR6aWkby368tLaiKhXaTUO1QpAEEYzmgyBIEGwzzSSMiZFkZu7z++OMERF5m3vuzDbP9+OPzJk75zmTfJ177rnnPFeGiEAQYiO3dwOI3yckFsEFEovgAolFcIHEIrhAYhFcILEILpBYBBdILIILJBbBBRKL4AKJRXCBxCK4QGIRXCCxCC6QWAQXSCyCCyQWwQUSi…	6.0	0.7762625813484192	3.6865575313568115	0.9497437477111816
636	Cl(C)(C)n1nc(-c2ccc(Cl)cc2)c2c(F)ncnc21	14.550257987999528	1	0.003067484662576687	<img data-content="rdkit/molecule" src="data:image/png;base64,iVBORw0KGgoAAAANSUhEUgAAAMgAAADICAIAAAAiOjnJAAAABmJLR0QA/wD/AP+gvaeTAAAZVklEQVR4nO2de1yUVfrAn7nAcL8pMF4pxUTcUlG8hJoZJiYq4sqqq9auZrsm6if9aa6uVHbRtBZ33TU1S9Qkze1DZm5e0IAEb6OsigIGKmBADOgwMDDM5fn9ccbJQAeYec/MbDzfv5gz75znDHw557zn9ooQEQhCaMSOLgDx64TEIrhAYhFcILEILpBYBBdILIILJBbBBRKL4AKJRXCBxCK4QGIRXCCxCC6QWAQXSCyCCyQWwQUSi+ACiUVwgcQiuEBiEVwgs…	6.0	0.7074674367904663	3.9341297149658203	1.026384711265564
637	Cl(C)(C)n1nc(-c2ccc(Cl)cc2)c2c(N)ncnc21	14.671904490623001	16	0.049079754601226995	<img data-content="rdkit/molecule" src="data:image/png;base64,iVBORw0KGgoAAAANSUhEUgAAAMgAAADICAIAAAAiOjnJAAAABmJLR0QA/wD/AP+gvaeTAAAZmElEQVR4nO2de3hM197Hv3PJPRFCLu63qIi2CEGFII0KgojKoS/ac6jzVEU95aXKEa0qLW3j1DludSqpUpf2pKlqhSBJiUuHPAhCEwSVNJOQ20Qyl9/7xxojksht9prM26zP44+ZNTvrtyb5WHvttdf6bRkRQSCQGnlTN0Dw50SIJeCCEEvABSGWgAtCLAEXhFgCLgixBFwQYgm4IMQScEGIJeCCEEvABSGWgAtCLAEXhFgCLgixBFwQYgm4IMQScEGIJeCCE…	6.0	0.7494236826896667	3.300513744354248	3.771430492401123
638	Cl(C)(C)n1cc(-c2ccc(Cl)cc2)c2c(N)ncnc21	14.76962065427035	1	0.003067484662576687	<img data-content="rdkit/molecule" src="data:image/png;base64,iVBORw0KGgoAAAANSUhEUgAAAMgAAADICAIAAAAiOjnJAAAABmJLR0QA/wD/AP+gvaeTAAAZgUlEQVR4nO2de1yUVf7HP3OB4Y5oXLzfcEWsTJQkUUwWExUVcSH0J+iurruauK66kj8tLDPd1MKtXdNyEzPNS62RWqKoQIJoo6yKAeYFwoQYLsNluMzl/P44OCIgl5nnzMwvzvvlH8yZh/M9M7w9z3nOc873ERFCwOEIjdjcDeD8OuFicZjAxeIwgYvFYQIXi8MELhaHCVwsDhO4WBwmcLE4TOBicZjAxeIwgYvFYQIXi8MELhaHCVwsDhO4WBwmcLE4TOBic…	6.0	0.6044013500213623	2.952697992324829	2.73563814163208
639	Cl(C)(C)n1nc(-c2ccc(Cl)cc2)c2c(N)cncc21	14.827719387124793	1	0.003067484662576687	<img data-content="rdkit/molecule" src="data:image/png;base64,iVBORw0KGgoAAAANSUhEUgAAAMgAAADICAIAAAAiOjnJAAAABmJLR0QA/wD/AP+gvaeTAAAadklEQVR4nO2deVxU1xXHz5thhkVABkFwAYWiImqIS0VxocEFSYdGKkg0ojGNsVqln1Qj7Se1YmLj9nGLW9JWDfpJjKJAiIniEkWMK4gKApEAyiKLMiwKDLO80z8ujjgaBObdx7Tc74c/5l3enHOH+XHvffeeey6HiMBgCI2ksyvA+P+ECYtBBSYsBhWYsBhUYMJiUIEJi0EFJiwGFZiwGFRgwmJQgQmLQQUmLAYVmLAYVGDCYlCBCYtBBSYsBhWYsBhUYMJiU…	6.0	0.6044013500213623	2.952697992324829	2.73563814163208
640	Cl(C)(C)n1nc(-c2ccc(Cl)cc2)c2c(O)ncnc21	14.92914990404416	1	0.003067484662576687	<img data-content="rdkit/molecule" src="data:image/png;base64,iVBORw0KGgoAAAANSUhEUgAAAMgAAADICAIAAAAiOjnJAAAABmJLR0QA/wD/AP+gvaeTAAAZZUlEQVR4nO2de1xVVdrHf+fCHURRLuKFUlTEKRVFLbyUYWKiIiajvWrNaM6kYk76aqYjlV0srcHJydSYBE3TnDIySxAVSFDpKKOiogEKmhA3D+BBOJfn/WMdjgbK7ex1OG+s78c/2IvNetaBr2uv/ey11pYREQQCqZG3dQMEv0+EWAIuCLEEXBBiCbggxBJwQYgl4IIQS8AFIZaAC0IsAReEWAIuCLEEXBBiCbggxBJwQYgl4IIQS8AFIZaAC0IsAReEWAIuC…	6.0	0.587117612361908	2.8563308715820312	3.351047992706299
641	C(CC)(C)n1nc(-c2ccc(Cl)cc2)c2c(O)ncnc21	15.127270027446956	1	0.003067484662576687	<img data-content="rdkit/molecule" src="data:image/png;base64,iVBORw0KGgoAAAANSUhEUgAAAMgAAADICAIAAAAiOjnJAAAABmJLR0QA/wD/AP+gvaeTAAAZdElEQVR4nO3de1jUVf4H8M/MMFxE5Kbc1ZUUFEMlNFBQ8CdL6iLlpS0z9rEl7WaEbiu7lmE9abSm4oW8rFE8IqGpAXkpTFMQBTdQvICoEIgMzCgXBQYYGD6/P844kRcE5ntmUD+vx8eHmflyzkHffC/nnO/5ihARCBGa2NANII8nChbhgoJFuKBgES4oWIQLChbhgoJFuKBgES4oWIQLChbhgoJFuKBgES4oWIQLChbhgoJFuKBgES4oWIQLChbhgoJFuKBgE…	6.0	0.592536211013794	2.938014268875122	3.3511033058166504
642	CC(C)(C)n1nc(-c2ccc(Cl)cc2)c2c(C)ncnc21	15.13384518009194	1	0.003067484662576687	<img data-content="rdkit/molecule" src="data:image/png;base64,iVBORw0KGgoAAAANSUhEUgAAAMgAAADICAIAAAAiOjnJAAAABmJLR0QA/wD/AP+gvaeTAAAapklEQVR4nO2de1xU1dqA3z3D/S5CAl5SUlMz0QPmBRSREZFIC8P7NY+I5YfmDTKPaGpyLD1oinHqaHVKk06mmCLCAQMERATMEJRCQcILgwg4XGfmPX8sGgl1gJm99syH6/n5h3uxZ609+rDW3mu9690cIgKDwTciXV8Ao2vCxGJQgYnFoAITi0EFJhaDCkwsBhWYWAwqMLEYVGBiMajAxGJQgYnFoAITi0EFJhaDCkwsBhWYWAwqMLEYVGBiMajAxGJQgYnFo…	6.0	0.5941977500915527	2.949528932571411	3.338520050048828
643	Cl(C)(C)n1nc(-c2ccc(Cl)cc2)c2c(N)nccc21	15.212068886204984	1	0.003067484662576687	<img data-content="rdkit/molecule" src="data:image/png;base64,iVBORw0KGgoAAAANSUhEUgAAAMgAAADICAIAAAAiOjnJAAAABmJLR0QA/wD/AP+gvaeTAAAZlElEQVR4nO2de1hU1drA37nAcBVFuXi/YSJWXhA1UUzCvKEiJp921OpkdjIhT/poHj1imWllHnyy4y1PYqZ5qYhjFCgioKLSKI+GggYKSkIOIBcHh5nZ7/fHGkcERWD22jPP4f09/sGs2ax3DfNz7b3X5d0yRASCEBu5tRtA/G9CYhFcILEILpBYBBdILIILJBbBBRKL4AKJRXCBxCK4QGIRXCCxCC6QWAQXSCyCCyQWwQUSi+ACiUVwgcQiuEBiEVwgsQguk…	6.0	0.5865302085876465	2.86228346824646	3.416719436645508
644	Cl(C)(C)n1nc(-c2ccc(Cl)cc2)c2c(N)ccnc21	15.561161193352842	1	0.003067484662576687	<img data-content="rdkit/molecule" src="data:image/png;base64,iVBORw0KGgoAAAANSUhEUgAAAMgAAADICAIAAAAiOjnJAAAABmJLR0QA/wD/AP+gvaeTAAAaIklEQVR4nO2deVRTV/7Avy8hEBAQMAhuWDwoiAtVHFFQ6biAdMIUpsQdWztaR6v0tFo5c/pzsK1T0Z661IV25rhgp9NRVBy0VVDHWiwuRXBBoFJAZQ1C2CFk+/7+uBgREYG8m2Qm93P4I++afL83+OG+9+67C4eIwGDwjcDUFWD8b8LEYlCBicWgAhOLQQUmFoMKTCwGFZhYDCowsRhUYGIxqMDEYlCBicWgAhOLQQUmFoMKTCwGFZhYDCowsRhUYGIxqMDEY…	6.0	0.5865302085876465	2.86228346824646	3.416719436645508
645	Cl(C)(C)n1=C(-c2ccc(Cl)cc2)c2c(O)cncc21	16.162562302001007	1	0.003067484662576687	<img data-content="rdkit/molecule" src="data:image/png;base64,iVBORw0KGgoAAAANSUhEUgAAAMgAAADICAIAAAAiOjnJAAAABmJLR0QA/wD/AP+gvaeTAAAbQ0lEQVR4nO2deVxUVf/HP3eGHRRBFAERG0oU10QlREVTtILsyXLJ5xlDM0oLTK3IFqkkFUvD9OlRM31QfKlUKmoujPaouKQiKoKIbLIEyCabLAMz5/fHsRuJIszMnTvj77xfvXrNvdw59zvOe84993uWyxFCwGDoGonYATAeT5hYDEFgYjEEgYnFEAQmFkMQmFgMQWBiMQSBicUQBCYWQxCYWAxBYGIxBIGJxRAEJhZDEJhYDEFgYjEEgYnFEAQmFkMQmFgMQ…	6.0	0.5865302085876465	2.86228346824646	3.416719436645508
646	Cc1nc(Nc2ncc(C(=O)Nc3c(C)cccc3Cl)s2)cc(N2CCC(CO)C2)n1	6.060037246630709	2	0.11764705882352941	<img data-content="rdkit/molecule" src="data:image/png;base64,iVBORw0KGgoAAAANSUhEUgAAAMgAAADICAIAAAAiOjnJAAAABmJLR0QA/wD/AP+gvaeTAAAgAElEQVR4nO2deVxTV97GnySQQIBAWARlUBTEFTsttdYNbQdfaYt2EytFtI6vQVGrRUdcXketbc1M7YjLdAzuUpfi1jpadRy3WiujKIyKqIBLhWJA1gAhJLnn/ePQlKKyJPcmEu/34x9yc/M7v5CHc849y3MEhBDw8LCN0NYJ8NgnvLB4OIEXFg8n8MLi4QReWDycwAuLhxN4YfFwAi8sHk7ghcXDCbyweDiBFxYPJ/DC4uEEXlg8nMALi4cTeGHxcAIvLB5O4…	6.0	0.7681315541267395	3.6084370613098145	2.5131702423095703
647	Cc1nc(Nc2ncc(C(=O)Oc3c(C)cccc3Cl)s2)cc(N2CCC(CO)C2)n1	6.3457406853892415	3	0.17647058823529413	<img data-content="rdkit/molecule" src="data:image/png;base64,iVBORw0KGgoAAAANSUhEUgAAAMgAAADICAIAAAAiOjnJAAAABmJLR0QA/wD/AP+gvaeTAAAgAElEQVR4nO2deVxTV/r/P0kggQCBsAjKoCiIK3YqVccNbQe/0hbtJlaKSB1/BkGrFp3G5eUotUs6rSNW22lwl7qUurSOtjq2amutjqJQFVEBlwqlgKwBQkhyz++PQ9MUFTC5N5F43y//KDfJcx6aD+c899xzPkdACAEPD9sI7Z0Aj2PCC4uHE3hh8XACLyweTuCFxcMJvLB4OIEXFg8n8MLi4QReWDycwAuLhxN4YfFwAi8sHk7ghcXDCbyweDiBFxYPJ/DC4…	6.0	0.6381628513336182	3.995589017868042	2.9884705543518066
648	Cc1nc(Nc2ncc(C(=O)Nc3c(C)cccc3Cl)s2)cc(N2CCC(=O)C2)n1	6.392390098945709	1	0.058823529411764705	<img data-content="rdkit/molecule" src="data:image/png;base64,iVBORw0KGgoAAAANSUhEUgAAAMgAAADICAIAAAAiOjnJAAAABmJLR0QA/wD/AP+gvaeTAAAgAElEQVR4nO2deVxTx/r/PwmrgICQgBsupZUW3BXEsqnlSqnaa2+Lrfqjiwu19luq1Yq3VrGutGqLtXqlvb5asFZLF3vthnWpVxGtgijuCwooIiEIiAGSkDy/PyZGriJCck5CkvN++cdJOPnMRD7MzJmZ5xkREUFAgGvE5q6AgHUiGEuAFwRjCfCCYCwBXhCMJcALgrEEeEEwlgAvCMYS4AXBWAK8IBhLgBcEYwnwgmAsAV4QjCXAC4KxBHhBMJYALwjGEuAFw…	6.0	0.5206761956214905	2.3366942405700684	2.8997416496276855
649	Cc1nc(Nc2ncc(C(=O)Nc3c(C)cccc3Cl)s2)cc(N2CC[C@H]CC2)n1	8.43979847357945	1	0.058823529411764705	<img data-content="rdkit/molecule" src="data:image/png;base64,iVBORw0KGgoAAAANSUhEUgAAAMgAAADICAIAAAAiOjnJAAAABmJLR0QA/wD/AP+gvaeTAAAgAElEQVR4nO2de1iU1drG7+GsgCAIOg4HDwEeUlFERd3K9hMtQ82dFtL2lIlaitk22Vlb1C/9RN2Gpm7POyyFTFPJpMQTKnkCUyHIM6cBBlAQAZmBmef7Y+FEIsbhfQdmWL/Ly2tg3vd5HuR2rfWuWeteEiIChyM0Rk1dAMcw4cLiiAIXFkcUuLA4osCFxREFLiyOKHBhcUSBC4sjClxYHFHgwuKIAhcWRxS4sDiiwIXFEQUuLI4ocGFxRIELiyMKXFgcUeDC4…	6.0	0.5932312607765198	3.250153064727783	2.6802754402160645
650	CC1nc(Nc2ncc(C(=O)Oc3c(C)cccc3Cl)s2)cc(N2CC[C@H]2C)nn1	18.625858954993536	1	0.058823529411764705	<img data-content="rdkit/molecule" src="data:image/png;base64,iVBORw0KGgoAAAANSUhEUgAAAMgAAADICAIAAAAiOjnJAAAABmJLR0QA/wD/AP+gvaeTAAAbxUlEQVR4nO2de1QTV/7Av0kgvOWpglQFQ0UeivjWqrXgW+y23abaVmprt9GuiqvVX9Sq2N16QNftsVqtsd2uaN2utEdt8VEfRSwVRYMIggYkypsgiAQCSEjm+/tjYkpVII+5gHo/p6cnJDPfuXE+uTNz5/u9w0NEoFC4ht/VDaA8nVCxKESgYlGIQMWiEIGKRSECFYtCBCoWhQhULAoRqFgUIlCxKESgYlGIQMWiEIGKRSECFYtCBCoWhQhULAoRqFgUIlCxK…	6.0	0.6353150606155396	4.542409420013428	3.856266498565674
651	C1nnn(Nc2ncc(C(=O)Nc3c(C)cccc3Cl)s2)cc(N2CC(COC)C2)nn1	19.73117899873281	1	0.058823529411764705	<img data-content="rdkit/molecule" src="data:image/png;base64,iVBORw0KGgoAAAANSUhEUgAAAMgAAADICAIAAAAiOjnJAAAABmJLR0QA/wD/AP+gvaeTAAAf3ElEQVR4nO2dd1xUx9rHf7ssvQuIoBBFUKMmFjCo2EAsWN+oq9FI3muJee81ol41RBNDjJLoNZpN1BtJ0YslGoyGoCZRJFG5FgS7YAVUmiB1QdqW5/3jrASVunsOS5nvhz8Ou+c882P57cycOTPPiIgIDAbfiPUtgNE6YcZiCAIzFkMQmLEYgsCMxRAEZiyGIDBjMQSBGYshCMxYDEFgxmIIAjMWQxCYsRiCwIzFEARmLIYgMGMxBIEZiyEIzFgMQWDGYggCM…	6.0	0.6326626539230347	4.30823278427124	4.065316200256348
652	C1nnc(-c2ncc(C(=O)Oc3c(C)cccc3Cl)s2)cc(N2CC(COC)C2)n1	20.660458429365804	1	0.058823529411764705	<img data-content="rdkit/molecule" src="data:image/png;base64,iVBORw0KGgoAAAANSUhEUgAAAMgAAADICAIAAAAiOjnJAAAABmJLR0QA/wD/AP+gvaeTAAAY2UlEQVR4nO3deVxU5f4H8M8MI6smi5AomoJS7iLuU1ZK1w3rulAueU1T7tWUn6bpT6+GL82kLLfrcskVzTLKa2GW3nHHwgW0yFQSEAeRVVABYWA4398fx/iRCsxyHmTs+375hw7nWQY/c5bnPM8ZFRGBMaWpH3UH2OOJg8WE4GAxIThYTAgOFhOCg8WE4GAxIThYTAgOFhOCg8WE4GAxIThYTAgOFhOCg8WE4GAxIThYTAgOFhOCg8WE4GAxIThYTAgOFhOCg…	6.0	0.7615569829940796	4.9540581703186035	3.8529934883117676
653	C1nnc(-c2ncc(C(=O)Nc3c(C)cccc3Cl)s2)cc(N2CC(C#N)C2)n1	21.036713403323102	1	0.058823529411764705	<img data-content="rdkit/molecule" src="data:image/png;base64,iVBORw0KGgoAAAANSUhEUgAAAMgAAADICAIAAAAiOjnJAAAABmJLR0QA/wD/AP+gvaeTAAAZXElEQVR4nO3da1xU1d4H8N8MDCAgIhc1BVEUbykClmFqkqKpHzJT8WjkJSFM8ZbhoU4a1ckiIvOactKUR8GTZmZ2jnjLEjUVxESuMiogCAiIyd25/J8X20NGCTMwaxT7f1/0GWCtvdbYb/Zes/dae8uICIwZmvxBd4A9mjhYTAgOFhOCg8WE4GAxIThYTAgOFhOCg8WE4GAxIThYTAgOFhOCg8WE4GAxIThYTAgOFhOCg8WE4GAxIThYTAgOFhOCg8WE4GAxI…	6.0	0.7718672752380371	2.951596736907959	1.9355297088623047
654	Cc1nc(Nc2ncc(C(=O)Nc3c(C)cccc3Cl)s2)cc(N2CC(COC)C2)n1	21.211479373874518	2	0.11764705882352941	<img data-content="rdkit/molecule" src="data:image/png;base64,iVBORw0KGgoAAAANSUhEUgAAAMgAAADICAIAAAAiOjnJAAAABmJLR0QA/wD/AP+gvaeTAAAgAElEQVR4nO2de1zUVfrHP99hYLgo3gBBUG5rrqsFYoiaKSLWmmwXTbEMabVGzbLVLmRa5IUW037i5iUsUbyL7roqpuUqmoahAwqIEAaEyF2BuN9mnt8fXxwJQef2nWHgvF/8Mcx8z3Oe0Q/POd9zzvN8OSICg6FrRIZ2gNE1YcJiCAITFkMQmLAYgsCExRAEJiyGIDBhMQSBCYshCExYDEFgwmIIAhMWQxCYsBiCwITFEAQmLIYgMGG1T2oqmpsBoLoa+fmG9…	6.0	0.6233620047569275	2.5254108905792236	2.9978814125061035
655	Cc1nc(Nc2ncc(C(=O)Oc3c(C)cccc3Cl)s2)cc(N2CC(COC)C2=O)n1	21.242920292527444	1	0.058823529411764705	<img data-content="rdkit/molecule" src="data:image/png;base64,iVBORw0KGgoAAAANSUhEUgAAAMgAAADICAIAAAAiOjnJAAAABmJLR0QA/wD/AP+gvaeTAAAgAElEQVR4nO2deVhTR/fHTxZQNgFBg5W2gkLFvYAb6ovYQF1ofdCidUGtC0hfxVbrD0u1Wq0abetuLbZaUWsVlddaq0JcKmi1GhSQRVARC4LIJmsgJDm/PyZGiixJyCUJzOfx8bnCvTMn8mVm7plzzrAQESgUbcPWtQGUtgkVFoURqLAojECFRWEEKiwKI1BhURiBCovCCFRYFEagwqIwAhUWhRGosCiMQIVFYQQqLAojUGFRGIEKi8IIVFgURqDCojACFRaFE…	6.0	0.7111964821815491	3.2414402961730957	3.97843599319458
656	Cc1nc(Nc2ccc(C(=O)Nc3c(C)cccc3Cl)s2)cc(N2CC(COC)C2)n1	21.361392310103376	1	0.058823529411764705	<img data-content="rdkit/molecule" src="data:image/png;base64,iVBORw0KGgoAAAANSUhEUgAAAMgAAADICAIAAAAiOjnJAAAABmJLR0QA/wD/AP+gvaeTAAAgAElEQVR4nO2deVxU5f7HPzNsw6YImiIgMGC5goi55ZailpHX9OJylRazScuLS/0ulSlebaGbmrYZYi43NS9oC6mVCG6ZqCyCEIrOIIgYICDbMDMw8/398eCE7AxzmBk871evXscz53yf78CH7/Oc5zzf7yMgIvDw6BuhoR3g6ZrwwuLhBF5YPJzAC4uHE3hh8XACLyweTuCFxcMJvLB4OIEXFg8n8MLi4QReWDycwAuLhxN4YfFwAi8sHk7ghcXDCeaGdsB4q…	6.0	0.6235840320587158	3.603734254837036	4.478009223937988
657	Cc1nc(Nc2ncc(C(=O)Oc3c(C)cccc3Cl)s2)cc(N2CC(COC)C2)n1	21.440160492723653	1	0.058823529411764705	<img data-content="rdkit/molecule" src="data:image/png;base64,iVBORw0KGgoAAAANSUhEUgAAAMgAAADICAIAAAAiOjnJAAAABmJLR0QA/wD/AP+gvaeTAAAgAElEQVR4nO2de1zUxfrHP99lYbko3gBBQG5HzbRUTEEyRUQ7JllpimlIaaFmWdqFTJO80MG0n3i8RaWJVyTPKRXT9CjewlBAAVHCgBC5qoDcYdl9fn98cSUE3duX3YV5v/YP2J155tkXH2bmOzPPMxwRgcHQNiJdO8BonzBhMQSBCYshCExYDEFgwmIIAhMWQxCYsBiCwITFEAQmLIYgMGExBIEJiyEITFgMQWDCYggCExZDEJiwWiY1FQ0NAFBZibw8XXtjg…	6.0	0.5919488668441772	3.050396203994751	3.4142303466796875
658	CC1nc(-c2ccc(C(=O)Nc3c(C)cccc3Cl)s2)cc(N2CC(COC)C2)nn1	22.424331904061326	1	0.058823529411764705	<img data-content="rdkit/molecule" src="data:image/png;base64,iVBORw0KGgoAAAANSUhEUgAAAMgAAADICAIAAAAiOjnJAAAABmJLR0QA/wD/AP+gvaeTAAAaDklEQVR4nO3de1hU1d4H8O8Mw1WQ20gc06N5SzRRlBLzkoEmXvKOqT32eCnLTALRsKOBXeF09EQvxxQfT2+kviqaeETLWycNhZRRBBFFVASUm1x1uM3t9/6xjCgFhplZ4ND6PP2htvdav4Hv7L323mvvLSEiCIKpSdu7AKFjEsESuBDBErgQwRK4EMESuBDBErgQwRK4EMESuBDBErgQwRK4EMESuBDBErgQwRK4EMESuBDBErgQwRK4EMESuBDBErgQwRK4E…	6.0	0.5938795208930969	3.06732439994812	3.3017210960388184
659	Cc1ccc(C(=O)Nc2cccc(C(F)(F)F)c2C)cc1-c1ccc2nc(N)ncc2c1	5.393897494572949	2	0.05	<img data-content="rdkit/molecule" src="data:image/png;base64,iVBORw0KGgoAAAANSUhEUgAAAMgAAADICAIAAAAiOjnJAAAABmJLR0QA/wD/AP+gvaeTAAAW70lEQVR4nO2deVBUV7rAv17ARrZmU0CUQYRxjRFEUUJwwYCRNxmNJGUmEMdMUOsZNOVEjJbijKk8Khqq4zgVOxM1PXkTE6JJiokSh0WsOKKI4L6AYlSEYV9kbej+3h8H7+sgSy/3QKPf7y/q9r1fn3v53XNOd3/fPRJEBIIQG+lQN4B4MiGxCC6QWAQXSCyCCyQWwQUSi+ACiUVwgcQiuEBiEVwgsQgukFgEF0gsggskFsEFEovgAolFcIHEIrhAYhFcILEIL…	6.0	0.7681315541267395	3.6084370613098145	2.5131702423095703
660	Cc1ccc(C(=O)Nc2cccc(C(F)(F)F)c2C)cc1-c1ccc2nc(O)ncc2c1	5.679197079332112	1	0.025	<img data-content="rdkit/molecule" src="data:image/png;base64,iVBORw0KGgoAAAANSUhEUgAAAMgAAADICAIAAAAiOjnJAAAABmJLR0QA/wD/AP+gvaeTAAAWk0lEQVR4nO2deVxU1xWAzzDDDrIbRZCIIkhcQISAKGqCrbWo0Yj+EkXbJGKsKeFnTKamqdgsFjQ2mKUVlzajTayoSQqamIImaBU1jAFERQU1gAiCMLKvc/rHxScBGWd5FwY8318y896Z+67fe/fOvHPelSAiEITYmPR1A4iBCYlFcIHEIrhAYhFcILEILpBYBBdILIILJBbBBRKL4AKJRXCBxCK4QGIRXCCxCC6QWAQXSCyCCyQWwQUSi+ACiUVwgcQiuEBiE…	6.0	0.6381628513336182	3.995589017868042	2.9884705543518066
661	Cc1ccc(C(=O)Oc2cccc(C(F)(F)F)c2C)cc1-c1ccc2nc(N)ncc2c1	5.776517817762945	1	0.025	<img data-content="rdkit/molecule" src="data:image/png;base64,iVBORw0KGgoAAAANSUhEUgAAAMgAAADICAIAAAAiOjnJAAAABmJLR0QA/wD/AP+gvaeTAAAWwElEQVR4nO2deVBUV7rAv17AZm/2RZBBhXGNEURRYtxIMCUvE40kYyYQx7yg1kvQFEYyphQqTuVRiaE6jqmkM1GHypuYkJikeqLEYdE8HVFEUHEFxSjbyNaA7ND9vT8O3tdBll7ugUa+3196+/bX515+95zTfb/vHgkiAkGIjXS0G0A8mpBYBBdILIILJBbBBRKL4AKJRXCBxCK4QGIRXCCxCC6QWAQXSCyCCyQWwQUSi+ACiUVwgcQiuEBiEVwgsQgukFgEF…	6.0	0.5206761956214905	2.3366942405700684	2.8997416496276855
662	Cc1ccc(C(=O)Oc2cccc(C(F)(F)F)c2C)cc1-c1ccc2nc(O)ncc2c1	5.978258608683823	1	0.025	<img data-content="rdkit/molecule" src="data:image/png;base64,iVBORw0KGgoAAAANSUhEUgAAAMgAAADICAIAAAAiOjnJAAAABmJLR0QA/wD/AP+gvaeTAAAWY0lEQVR4nO2de1xUZfrAn2GGO8jdFEESRZC8gAihgpfCXdfQ0kS3FP1tJeZaxMfM+dS2wm6bO6jbYmUrapfJ+rhitwUpC6yUzEuMCaKighoggSAzcr/O8/vjxSOBjHM5Lwz4fP/CmXOeec/r95z3nTnPc14JIgJBiI1FfzeAGJyQWAQXSCyCCyQWwQUSi+ACiUVwgcQiuEBiEVwgsQgukFgEF0gsggskFsEFEovgAolFcIHEIrhAYhFcILEILpBYBBdILIILJ…	6.0	0.5932312607765198	3.250153064727783	2.6802754402160645
663	Cc1ccc(C(=O)Nc2cccc(C(F)(F)F)c2C)cc1-c1ccc2oc(N)nc2c1	6.066193929794064	1	0.025	<img data-content="rdkit/molecule" src="data:image/png;base64,iVBORw0KGgoAAAANSUhEUgAAAMgAAADICAIAAAAiOjnJAAAABmJLR0QA/wD/AP+gvaeTAAAY0UlEQVR4nO2de1hU1frH3xnuVwXBC3JNFBJvMcoDppZKJzLMjj5YlJgnE+unoictOOaRk2SheZ7A6ijHY4adJxOfLg6WKXhLBU1EkJuiCHIRlZvAIMLAvL8/lu7mcJ89s4DB9/P4hw57v6y1/c561977/a4lQUQgCF0j7esGEAMTEhbBBRIWwQUSFsEFEhbBBRIWwQUSFsEFEhbBBRIWwQUSFsEFEhbBBRIWwQUSFsEFEhbBBRIWwQUSFsEFEhbBBRIWwQUSF…	6.0	0.6353150606155396	4.542409420013428	3.856266498565674
664	Cc1ccc(C(=O)Oc2cccc(C(F)(F)F)c2C)cc1-c1ccc2oc(O)nc2c1	6.366211139783834	4	0.1	<img data-content="rdkit/molecule" src="data:image/png;base64,iVBORw0KGgoAAAANSUhEUgAAAMgAAADICAIAAAAiOjnJAAAABmJLR0QA/wD/AP+gvaeTAAAYjElEQVR4nO2daVRUV7bHd1UxCAUCMoRJERUEcSKC4wtKwLQmmHTWauxlDL7lEGyjTWs/fZVlTKoxyYLoiiENaS0HOhrfSkvUTsAhiooxQRJBRAZFBEVkUhkEqsCihvM+HLxdMtetOhZU9m/5AW7du923+N+zz71377MFhBBAEGMjNLUDiHmCwkKYgMJCmIDCQpiAwkKYgMJCmIDCQpiAwkKYgMJCmIDCQpiAwkKYgMJCmIDCQpiAwkKYgMJCmIDCQpiAwkKYg…	6.0	0.6326626539230347	4.30823278427124	4.065316200256348
665	Cc1ccc(C(=O)Oc2cccc(C(F)(F)F)c2C)cc1-c1ccc2oc(N)nc2c1	6.4020804871264945	3	0.075	<img data-content="rdkit/molecule" src="data:image/png;base64,iVBORw0KGgoAAAANSUhEUgAAAMgAAADICAIAAAAiOjnJAAAABmJLR0QA/wD/AP+gvaeTAAAYoUlEQVR4nO2deVRUR/bHbzcNza4gbsiqKCgqhlZ+QNS4MBNiMOYkByMxqBOVOKOiE40QJyNm0IjGOUM0TmAc42DmxEhGjY3RUXCLCqiIIJuAILKIyibQbN3Q9fuj9KWHvV93AY33c/JHbN67VDXfV7fee/dbJSCEAIJoG2F/NwAZnKCwECagsBAmoLAQJqCwECagsBAmoLAQJqCwECagsBAmoLAQJqCwECagsBAmoLAQJqCwECagsBAmoLAQJqCwECagsBAmo…	6.0	0.7615569829940796	4.9540581703186035	3.8529934883117676
666	Cc1ccc(C(=O)Nc2cccc(C(F)(F)F)c2C)cc1-c1ccc2cc(N)ncc2c1	6.788583084224879	1	0.025	<img data-content="rdkit/molecule" src="data:image/png;base64,iVBORw0KGgoAAAANSUhEUgAAAMgAAADICAIAAAAiOjnJAAAABmJLR0QA/wD/AP+gvaeTAAAWVklEQVR4nO2de1RU19XA9wwDDu/hJU+lvqjxESOIIoTgAwOJfG010ixtJDZpSFwxxCwbMboUWrNSVrSsibUrIY2aab7GBM2j0yixgOKKFUUEFR8RFRNFKA+Hh8NrYGZ/fxy8H+ExzOMemNH9+4t15949515+95wzM3vfI0FEIAixkY52A4gHExKL4AKJRXCBxCK4QGIRXCCxCC6QWAQXSCyCCyQWwQUSi+ACiUVwgcQiuEBiEVwgsQgukFgEF0gsggskFsEFE…	6.0	0.7718672752380371	2.951596736907959	1.9355297088623047
667	Cc1ccc(C(=O)Oc2cccc(C(F)(F)F)c2C)cc1-c1ccc2cc(N)ncc2c1	7.052271790575471	3	0.075	<img data-content="rdkit/molecule" src="data:image/png;base64,iVBORw0KGgoAAAANSUhEUgAAAMgAAADICAIAAAAiOjnJAAAABmJLR0QA/wD/AP+gvaeTAAAWH0lEQVR4nO2deVRT17rAv4SAYQ6TzFJUKM4VRBFqcUChS15XsVKrt1Jrr1hXW2qXVlq7MKza5WWpj5Vau9p4q96svtYWO6ZVtAzi04oigoojKk4MFZBAZIZkvz82nkcZM5wNiXy/v/Qk58s+h9/Zeyfn+84WEEIAQfhGONwNQJ5MUCyECSgWwgQUC2ECioUwAcVCmIBiIUxAsRAmoFgIE1AshAkoFsIEFAthAoqFMAHFQpiAYiFMQLEQJqBYCBNQLIQJKBbCB…	6.0	0.6233620047569275	2.5254108905792236	2.9978814125061035
668	Cc1ccc(C(=O)Nc2cccc(C(F)(F)F)c2C)cc1-c1ccc2cc(N)ccc2c1	7.715406404994262	1	0.025	<img data-content="rdkit/molecule" src="data:image/png;base64,iVBORw0KGgoAAAANSUhEUgAAAMgAAADICAIAAAAiOjnJAAAABmJLR0QA/wD/AP+gvaeTAAAV40lEQVR4nO2de1BT17rAv8QQ5KmoYHlZq4AIalEQ3zJI7GiL9PrWY+OtV6S17UE79pae2iM9R6cy46BRz+00vbeOmbGnUzq2Nkq1hYovHvVRKFasGBR5FpSEZzABsu4fC3fTICGPvSDR7/eHgzt7r6y981t7rb339+0lIIQAgvCNcKgrgDyZoFgIE1AshAkoFsIEFAthAoqFMAHFQpiAYiFMQLEQJqBYCBNQLIQJKBbCBBQLYQKKhTABxUKYgGIhTECxECagW…	6.0	0.7111964821815491	3.2414402961730957	3.97843599319458
669	Cc1ccc(C(=O)Oc2cccc(C(F)(F)F)c2C)cc1-c1ccc2oc(=O)cc2s1	7.946500449925683	1	0.025	<img data-content="rdkit/molecule" src="data:image/png;base64,iVBORw0KGgoAAAANSUhEUgAAAMgAAADICAIAAAAiOjnJAAAABmJLR0QA/wD/AP+gvaeTAAAZGklEQVR4nO2de1yUVd7Af3PFaUAaQLlfIu+Kiqip2woq5GZY5i7a+yatuuvUu61Umk5qu7iURq0m2RXdLbHy01K9veE9VjNNkxhB1OQyisoducsgcz/7x9HnMy/CXJ8jF3/fv6Z8nh9n5vnO+Z3nmfM7R0AIAQThG2FvNwAZmKBYCBNQLIQJKBbCBBQLYQKKhTABxUKYgGIhTECxECagWAgTUCyECSgWwgQUC2ECioUwAcVCmIBiIUxAsRAmoFgIE1AshAkoF…	6.0	0.6235840320587158	3.603734254837036	4.478009223937988
670	Cc1ccc(C(=O)Oc2cccc(C(F)(F)F)c2F)cc1-c1ccc2cc(N)ccc2c1	8.290905585016187	1	0.025	<img data-content="rdkit/molecule" src="data:image/png;base64,iVBORw0KGgoAAAANSUhEUgAAAMgAAADICAIAAAAiOjnJAAAABmJLR0QA/wD/AP+gvaeTAAAWFElEQVR4nO2de1BT17rAv8QQIAQUFCwvtSqIohYFqY9aisSOVqTXt9aDt94i1j6wHb2lUz3gGT3KTEeN2tuR3lunmbGnc+jY2ijVHqioyKOiBbFixaCIPCpKEl7hnXX/WLhPGhSSnb0gyPf7w8GdvVfW3vmtvdbe+/v2EhFCAEGERjzQFUCeTVAshAkoFsIEFAthAoqFMAHFQpiAYiFMQLEQJqBYCBNQLIQJKBbCBBQLYQKKhTABxUKYgGIhTECxECagWAgTU…	6.0	0.5919488668441772	3.050396203994751	3.4142303466796875
671	Cc1ccc(C(=O)Nc2cccc(C(F)(F)F)c2C)cc1-c1ccc2oc(O)noc2c1	10.01178827994504	1	0.025	<img data-content="rdkit/molecule" src="data:image/png;base64,iVBORw0KGgoAAAANSUhEUgAAAMgAAADICAIAAAAiOjnJAAAABmJLR0QA/wD/AP+gvaeTAAAWx0lEQVR4nO2de1wU1/XAzy7LG5WnkRU0oojiC0QIiIKp2FqDWjUkzQNsomISE8LHNCHxl4jVxEJsKqaxESttME1oMBoLmpgPaEWLiIIKgqKCD0AegrDC8pDHnt8fV0cKsu5jLix4vn/J7tyzd8fvzL07c85cCSICQYiNtL87QAxOSCyCCyQWwQUSi+ACiUVwgcQiuEBiEVwgsQgukFgEF0gsggskFsEFEovgAolFcIHEIrhAYhFcILEILpBYBBdILIILJBbBB…	6.0	0.5938795208930969	3.06732439994812	3.3017210960388184
672	Cc1ccc(C(=O)Nc2cccc(C(F)(F)F)c2C)cc1-c1ccc2cc(=O)cc2c1	10.06048153881813	2	0.05	<img data-content="rdkit/molecule" src="data:image/png;base64,iVBORw0KGgoAAAANSUhEUgAAAMgAAADICAIAAAAiOjnJAAAABmJLR0QA/wD/AP+gvaeTAAAZgklEQVR4nO2de1yUVd7AfzPDRRyQu9wRyXshImrolqJCroW7WeFllVbcdWq3F0o3dyrdHaNcqY+XUSvFSsWsPrL5+oY3aDY1S9MYQNQEHUXlKnJHkLmf94+jz2cWcJjLc+Ti7/sXfHjO4cw83+f8zvM853eOgBACCMI3wp5uANI/QbEQJqBYCBNQLIQJKBbCBBQLYQKKhTABxUKYgGIhTECxECagWAgTUCyECSgWwgQUC2ECioUwAcVCmIBiIUxAsRAmoFgIE…	6.0	0.6131902933120728	3.54607892036438	3.7456345558166504
673	Cc1ccc(C(=O)Oc2cccc(C(F)(F)F)c2C)cc1-c1ccc2cc(=O)nc2c1	10.137687958942593	1	0.025	<img data-content="rdkit/molecule" src="data:image/png;base64,iVBORw0KGgoAAAANSUhEUgAAAMgAAADICAIAAAAiOjnJAAAABmJLR0QA/wD/AP+gvaeTAAAZgUlEQVR4nO2deVhTV9rA3yQsYkB22YVSFdFBoKhFxyoq1LHFtnYGdT6NI84Y+0wfsGr50lanOLS2tI+2qG1dno6KtZ2WqZ8VF0SqqHUtEepSEaOo7Mi+SUKW8/1x9DYDGLLcI4vv7/GPIPe8nCS/e96b3POeIyCEAILwjbC3O4AMTFAshAkoFsIEFAthAoqFMAHFQpiAYiFMQLEQJqBYCBNQLIQJKBbCBBQLYQKKhTABxUKYgGIhTECxECagWAgTUCyECSgWw…	6.0	0.6023451685905457	4.0426411628723145	4.539242267608643
674	Cc1ccc(C(=O)Nc2cccc(C(F)(F)F)c2C)cc1-c1ccc2oc(N)noc2c1	10.14069817458064	1	0.025	<img data-content="rdkit/molecule" src="data:image/png;base64,iVBORw0KGgoAAAANSUhEUgAAAMgAAADICAIAAAAiOjnJAAAABmJLR0QA/wD/AP+gvaeTAAAXGElEQVR4nO2de1RTV9bAd0LAIK8gqIAogsqgllpBEKUMPrDSSlerlXbpFOrqA3V9ltqXWP00dtnpYqplpVZXxVYt02lt6ctSK+MAiquOPEQUtaio2FGE4RUg8gwk+/vj4P0oL/O4B4Ls319ZN/funHvzyzknyd73SBARCEJspIPdAOLBhMQiuEBiEVwgsQgukFgEF0gsggskFsEFEovgAolFcIHEIrhAYhFcILEILpBYBBdILIILJBbBBRKL4AKJRXCBxCK4Q…	6.0	0.5665995478630066	4.200035572052002	5.049812316894531
675	Cc1ccc(C(=O)Nc2cccc(C(F)(F)F)c2C)cc1-c1ccc2c(=O)ncc2c1	10.301989336810376	1	0.025	<img data-content="rdkit/molecule" src="data:image/png;base64,iVBORw0KGgoAAAANSUhEUgAAAMgAAADICAIAAAAiOjnJAAAABmJLR0QA/wD/AP+gvaeTAAAYoUlEQVR4nO2de1hU17XA1wwDAgI+AHmpgBhHxIAxGCN4TasQrcXPWEO+Jr1ag3U+UUJNYgN8MaLE6IQrllZNnWvahNY0Ck20EEUh0tRgVZzBgLyfijzlJQwMAwOz7x9bT7iIMJyZDYOs318wc86afc78Zp89Z9baW0AIAQQxNMKxbgDydIJiIUxAsRAmoFgIE1AshAkoFsIEFAthAoqFMAHFQpiAYiFMQLEQJqBYCBNQLIQJKBbCBBQLYQKKhTABxUKYgGIhT…	6.0	0.6833102107048035	3.3402700424194336	2.29580020904541
676	Cc1ccc(C(=O)Nc2cccc(C(F)(F)F)c2C)cc1-c1ccc2oc(=O)c2c1	10.35428492748486	2	0.05	<img data-content="rdkit/molecule" src="data:image/png;base64,iVBORw0KGgoAAAANSUhEUgAAAMgAAADICAIAAAAiOjnJAAAABmJLR0QA/wD/AP+gvaeTAAAa9UlEQVR4nO2deVhTV/rH3yQEUDYXEBBcUOOOG8pS6rS2atUHaaeW1oXoPNXBp6MTbUeHseM0T+fpglsNtYtxRtu0wCiKU1DrVm07iFtTQQpIFYQggiGyJggJyT2/P47eXxowZrmH9Xz+0nDvew7w5bzn3PsuPIQQUChcw+/qCVB6J1RYFCJQYVGIQIVFIQIVFoUIVFgUIlBhUYhAhUUhAhUWhQhUWBQiUGFRiECFRSECFRaFCFRYFCJQYVGIQIVFIQIVFoUIV…	6.0	0.5846726894378662	2.3127503395080566	2.5719876289367676
677	Cc1ccc(C(=O)Oc2cccc(C(F)(F)F)c2C)cc1-c1ccc2oc(=O)c2c1	10.418929557850758	2	0.05	<img data-content="rdkit/molecule" src="data:image/png;base64,iVBORw0KGgoAAAANSUhEUgAAAMgAAADICAIAAAAiOjnJAAAABmJLR0QA/wD/AP+gvaeTAAAa00lEQVR4nO2deVhTV/rH3wQCyOoCAoILKu64gSylzmiLFn2QdmppqRKdZ2Tw6ehE6+gw03GaXztdUKtCV+OMtmmRqSi24K7FaQdxTQUpIlUQAgiGyJogJCT3/P44eicNGLPcw3o+f0Fy73tPyJfznnPvu/AQQkChcA2/twdAGZhQYVGIQIVFIQIVFoUIVFgUIlBhUYhAhUUhAhUWhQhUWBQiUGFRiECFRSECFRaFCFRYFCJQYVGIQIVFIQIVFoUIVFgUIlBhU…	6.0	0.7006848454475403	3.4873580932617188	0.06260207295417786
678	Cc1ccc(C(=O)Oc2cccc(C(F)(F)F)c2C)cc1-c1ccc2nc(=O)cc2c1	10.435330498397965	1	0.025	<img data-content="rdkit/molecule" src="data:image/png;base64,iVBORw0KGgoAAAANSUhEUgAAAMgAAADICAIAAAAiOjnJAAAABmJLR0QA/wD/AP+gvaeTAAAZH0lEQVR4nO2daVhUR7qAv95AbBRZlH0RxTWoiCboOIIKcZJgoplBnatkxBk7c5NHvGq0Y4yDQ2IkGY1EE+OSMWLUJyE314iokI5KjBoZWhA3xFZUVpFdQbrppe6PMmd6WJpeTsni9/5q4NRHdZ/3VNU5XV+VgBACCMI3wq6uANI7QbEQJqBYCBNQLIQJKBbCBBQLYQKKhTABxUKYgGIhTECxECagWAgTUCyECSgWwgQUC2ECioUwAcVCmIBiIUxAsRAmoFgIE…	6.0	0.7057361006736755	3.5003273487091064	0.134263277053833
679	Cc1ccc(C(=O)Nc2cccc(C(F)(F)F)c2C)cc1-c1ccc2oc(N)ncc2s1	12.350042191820588	1	0.025	<img data-content="rdkit/molecule" src="data:image/png;base64,iVBORw0KGgoAAAANSUhEUgAAAMgAAADICAIAAAAiOjnJAAAABmJLR0QA/wD/AP+gvaeTAAAXFklEQVR4nO2deVQUV9bAbzeL7DSyyCpBlMGoMbKJEoMajCSSM6OReHQCeiYzRM9niFkx+inMmMlHIvF0Ms5ETDTpZCbOEJN4elTiAIpnjChpQVwwiuACguyLzU73/f54WMOw9lIPGr2/vzjVVbdfVf/qvdf0vfUkiAgEITbSsW4A8WBCYhFcILEILpBYBBdILIILJBbBBRKL4AKJRXCBxCK4QGIRXCCxCC6QWAQXSCyCCyQWwQUSi+ACiUVwgcQiuEBiEVwgs…	6.0	0.730265200138092	3.505357503890991	0.43485504388809204
680	C1cccc(C(=O)Nc2cccc(C(F)(F)F)c2C)cc1-c1ccc2oc(O)nc2c1	20.977040028156114	1	0.025	<img data-content="rdkit/molecule" src="data:image/png;base64,iVBORw0KGgoAAAANSUhEUgAAAMgAAADICAIAAAAiOjnJAAAABmJLR0QA/wD/AP+gvaeTAAAZ50lEQVR4nO2deVRUR/bHbzc0awMCaiCIRhF00GgQFYMoioBRwC3hZ2JEUTNk3DCMGBJnMiZxjK1jlIl6DO64RMQ4InGIEVFjhwgRNSqiIiAi+45As/RSvz9Kezqi0MsraeR+jsfT5/Wr++6zv96qV+/eKh4hBBCEa/id7QDycoLCQpiAwkKYgMJCmIDCQpiAwkKYgMJCmIDCQpiAwkKYgMJCmIDCQpiAwkKYgMJCmIDCQpiAwkKYgMJCmIDCQpiAwkKYgMJCm…	6.0	0.8079125285148621	4.066099166870117	1.682989239692688
681	C1cccc(C(=O)Nc2cccc(C(F)(F)F)c2C)cc1-c1ccc2cc(N)ncc2c1	21.073398660043214	1	0.025	<img data-content="rdkit/molecule" src="data:image/png;base64,iVBORw0KGgoAAAANSUhEUgAAAMgAAADICAIAAAAiOjnJAAAABmJLR0QA/wD/AP+gvaeTAAAbrElEQVR4nO2deVhTV9rA3yyQQAhQEWQZUFHrglZpFP3A6hiVRalaFatVXGpB+9ii1lHq6Fj3RsdBxi42TsUJdtGIOqilKK4gSh0Uq1ZRqyK7LIIQAoHknu+PU+/wuISQnCvb+f3hE29u3ntv+OWc957t8hBCQKGQht/SJ0Bpn1CxKJxAxaJwAhWLwglULAonULEonEDFonACFYvCCVQsCidQsSicQMWicAIVi8IJVCwKJ1CxKJxAxaJwAhWLwglULAonULEon…	6.0	0.7762625813484192	3.6865575313568115	0.9497437477111816
682	C1cccc(C(=O)Nc2cccc(C(F)(F)F)c2C)cc1-c1ccc2nc(N)ncc2c1	21.157843172260208	1	0.025	<img data-content="rdkit/molecule" src="data:image/png;base64,iVBORw0KGgoAAAANSUhEUgAAAMgAAADICAIAAAAiOjnJAAAABmJLR0QA/wD/AP+gvaeTAAAcKElEQVR4nO2da1hTR/rA31wggRCgKiBQQBG1ipdSLFpidYnKRam1VrpapWpZqD62WNsq7epWq9Wia5F122rcigV70Xhbb4igoiBKLQWrFhXqhTtyUYQQEkjO/D9MPcvfSwjJHLnN74NPPDl5zznhl5k5M/PO4SGEgEIhDb+jT4DSPaFiUTiBikXhBCoWhROoWBROoGJROIGKReEEKhaFE6hYFE6gYlE4gYpF4QQqFoUTqFgUTqBiUTiBikXhBCoWhROoWBROo…	6.0	0.7074674367904663	3.9341297149658203	1.026384711265564
683	C1cccc(C(=O)Oc2cccc(C(F)(F)F)c2C)cc1-c1ccc2c(=O)ncc2c1	21.56895427930568	1	0.025	<img data-content="rdkit/molecule" src="data:image/png;base64,iVBORw0KGgoAAAANSUhEUgAAAMgAAADICAIAAAAiOjnJAAAABmJLR0QA/wD/AP+gvaeTAAAc5UlEQVR4nO2deVwURxbHX8/FKYeC4IEiSYziERUvwi1I1gQlaognqxGDJutnjCZ+EJOIxnUZo1GyIQerH5WowYwuIvEIIiIISBTxjCtRMSKC3AGGYe7aP0onBBDm6IJB6/vX0NP1qnr6R1V19XuvGIQQUChsw+nuBlCeTaiwKESgwqIQgQqLQgQqLAoRqLAoRKDCohCBCotCBCosChGosChEoMKiEIEKi0IEKiwKEaiwKESgwqIQgQqLQgQqLAoRqLAoRKDCo…	6.0	0.7494236826896667	3.300513744354248	3.771430492401123
684	C1cccc(C(=O)Nc2cccc(C(F)(F)F)c2C)cc1-c1ccc2c(=O)ncc2c1	21.612551697150742	1	0.025	<img data-content="rdkit/molecule" src="data:image/png;base64,iVBORw0KGgoAAAANSUhEUgAAAMgAAADICAIAAAAiOjnJAAAABmJLR0QA/wD/AP+gvaeTAAAc7ElEQVR4nO2deVwUR9rHn55LLjkUFA8USWIUj6iokYAcgmSTYIwavEmMuOhm3TGa+AFMIhrXZYxGyUoOVj8aVg1mdBFJjEFEBAGNIooaX4mCEVGQM8AwzF3vHyUdwjlHFwxa37+Gnq6nqqd/VFVXP89TDEIIKBSu4fV0AyhPJlRYFCJQYVGIQIVFIQIVFoUIVFgUIlBhUYhAhUUhAhUWhQhUWBQiUGFRiECFRSECFRaFCFRYFCJQYVGIQIVFIQIVFoUIVFgUI…	6.0	0.6044013500213623	2.952697992324829	2.73563814163208
685	C1cccc(C(=O)Nc2cccc(C(F)(F)F)c2C)cc1-c1ccc2cc(=O)cc2c1	21.71954941275005	1	0.025	<img data-content="rdkit/molecule" src="data:image/png;base64,iVBORw0KGgoAAAANSUhEUgAAAMgAAADICAIAAAAiOjnJAAAABmJLR0QA/wD/AP+gvaeTAAAaXUlEQVR4nO2deVxTZ9bHTxbAhFY2BRRwBSwyUpeiuGsFpYpbK7a2uM8wVdsotR+xfpwGrb5Sx1aqzhJtVZA6Fax2UCoFFSxLK5ujIqUgmwsBhbCHNXneP56ayYiFQO4jAc73L7i599zn5v7yrOech0cIAQThGn53FwDpnaCwECagsBAmoLAQJqCwECagsBAmoLAQJqCwECagsBAmoLAQJqCwECagsBAmoLAQJqCwECagsBAmoLAQJqCwECagsBAmoLAQJqCwE…	6.0	0.6044013500213623	2.952697992324829	2.73563814163208
686	C1cccc(C(=O)Oc2cccc(C(F)(F)F)c2C)cc1-c1ccc2cc(=O)cc2c1	21.727583549141688	1	0.025	<img data-content="rdkit/molecule" src="data:image/png;base64,iVBORw0KGgoAAAANSUhEUgAAAMgAAADICAIAAAAiOjnJAAAABmJLR0QA/wD/AP+gvaeTAAAaM0lEQVR4nO2deVxTZ9bHTxbAhFZWEQVcAYuM1KVYxL2CokW7DNja4t5hqrZR67xi/dgGrU6pYyuiM51oqw1ap4K1DkqloIKytCLguFEE2VwIKIQ9hCV53j+emsmIZct9JMD5/gU395773JtfnvWc8/AIIYAgXMPv7gIgvRMUFsIEFBbCBBQWwgQUFsIEFBbCBBQWwgQUFsIEFBbCBBQWwgQUFsIEFBbCBBQWwgQUFsIEFBbCBBQWwgQUFsIEFBbCBBQWwgQUF…	6.0	0.587117612361908	2.8563308715820312	3.351047992706299
687	C1cccc(C(=O)Oc2cccc(C(F)(F)F)c2C)cc1-c1ccc2oc(=O)c2c1	21.74232755022442	1	0.025	<img data-content="rdkit/molecule" src="data:image/png;base64,iVBORw0KGgoAAAANSUhEUgAAAMgAAADICAIAAAAiOjnJAAAABmJLR0QA/wD/AP+gvaeTAAAaUUlEQVR4nO2daVhTV/rA35uwb8EFiwqVpUW2ca0oCnUpYxWV1gUt2jiiHSy1o51ajToqon9trO2MbbVPmY5T0WorKCpWrQ5WZdGqqAMYQAQUcUNQCEmAkOSe/4dD76SCmOWeEuH8PvjE5Oa958KP99x7VgYhBBQK3wg6ugCUzgkVi0IEKhaFCFQsChGoWBQiULEoRKBiUYhAxaIQgYpFIQIVi0IEKhaFCFQsChGoWBQiULEoRKBiUYhAxaIQgYpFIQIVi0IEK…	6.0	0.592536211013794	2.938014268875122	3.3511033058166504
688	Cc1cccc(Nc2ncc(C(=O)Nc3c(C)cccc3Cl)s2)n1	4.904031741257305	273	0.8297872340425532	<img data-content="rdkit/molecule" src="data:image/png;base64,iVBORw0KGgoAAAANSUhEUgAAAMgAAADICAIAAAAiOjnJAAAABmJLR0QA/wD/AP+gvaeTAAAdU0lEQVR4nO2deVhTV9rA3yxAJEDYVBbZBBWoooJaRbQuQadKqx1L1Van2jpMO7bM9HlwYmf6STvzdMx86vNZW6emtba4TBWto47jAii17jXUtSAIsgWRfQ9bkvf748Q0goGQ3HuRcH6PfySXm/MeyY9zz733vO/lISJQKEzD7+8OUGwTKhaFFahYFFagYlFYgYpFYQUqFoUVqFgUVqBiUViBikVhBSoWhRWoWBRWoGJRWIGKRWEFKhaFFahYFFagYlFYgYpFY…	6.0	0.7681315541267395	3.6084370613098145	2.5131702423095703
689	Cc1cccc(Oc2ncc(C(=O)Nc3c(C)cccc3Cl)s2)n1	5.143697356305211	41	0.12462006079027356	<img data-content="rdkit/molecule" src="data:image/png;base64,iVBORw0KGgoAAAANSUhEUgAAAMgAAADICAIAAAAiOjnJAAAABmJLR0QA/wD/AP+gvaeTAAAdGklEQVR4nO2de1hTV7bAVxIegUB4qiDyElSgCgXUKiL1EXWqdNSxVG11qq3D2LFlpt9HJ+20V9rbr7e5o37X2nZqWmvFx1Sp7Yjj+ACU+mytoT4LgiCvIMobAuGVZN0/dowRBEJyzomE/fv8Izmc7LUlP/bZ55y91uEhIlAoTMO3dgcotgkVi8IKVCwKK1CxKKxAxaKwAhWLwgpULAorULEorEDForACFYvCClQsCitQsSisQMWisAIVi8IKVCwKK1CxKKxAx…	6.0	0.6381628513336182	3.995589017868042	2.9884705543518066
690	Cc1cccc(Nc2ncc(C(=O)Oc3c(C)cccc3Cl)s2)n1	5.330533760991685	2	0.0060790273556231	<img data-content="rdkit/molecule" src="data:image/png;base64,iVBORw0KGgoAAAANSUhEUgAAAMgAAADICAIAAAAiOjnJAAAABmJLR0QA/wD/AP+gvaeTAAAdHUlEQVR4nO2deVQUV9bAby9AS7ODyiKboAJRUFCjCEYFdKIk6hiiRp1okuEkY8J8OQfTZsYjyeRk7BnNGSfGiZ2oCS6TiI6jxnEBlJi4hiaKGhAE2RqRfW/AXu73x2s7LQg03VWFNO93/KO7qH73Sf+o96rq3Vs8RAQKhWn4g90BimVCxaKwAhWLwgpULAorULEorEDForACFYvCClQsCitQsSisQMWisAIVi8IKVCwKK1CxKKxAxaKwAhWLwgpULAorULEor…	6.0	0.5206761956214905	2.3366942405700684	2.8997416496276855
691	Cc1cccc(Oc2ncc(C(=O)Nc3c(C)cccc3Cl)o2)n1	5.569482614065574	1	0.00303951367781155	<img data-content="rdkit/molecule" src="data:image/png;base64,iVBORw0KGgoAAAANSUhEUgAAAMgAAADICAIAAAAiOjnJAAAABmJLR0QA/wD/AP+gvaeTAAAcwUlEQVR4nO2de1xU5brHf8MADnK/qCAiIKhIiglqikheRt0ppm0jtbS0PGw7FdXn0KF2++ju9Gk7J+uzzWrrlBvFSylZW93lDRXvZUJeE0FULqMoyB0GEGae88c7jiMIDDOz1sjwfj/+MWsx8z6vzJd3vWut93mWhIjA4VgaO2t3gGObcLE4gsDF4ggCF4sjCFwsjiBwsTiCwMXiCAIXiyMIXCyOIHCxOILAxeIIAheLIwhcLI4gcLE4gsDF4ggCF4sjCFwsj…	6.0	0.5932312607765198	3.250153064727783	2.6802754402160645
692	C1ccccc(Oc2ncc(C(=O)Nc3c(C)cccc3Cl)s2)n1	14.537539958368493	4	0.0121580547112462	<img data-content="rdkit/molecule" src="data:image/png;base64,iVBORw0KGgoAAAANSUhEUgAAAMgAAADICAIAAAAiOjnJAAAABmJLR0QA/wD/AP+gvaeTAAAchklEQVR4nO2de1yUVfrAn5kBhptcDUQMRDHxhgpoeMMLGGC2ZUb6qajUALNdWrfL/LL6UJvrYu2u2G66g5uAZZmZtJpSUQKami2IlsRFAblf5H4ZZpjL8/vj4DgNt2FmzjsDnu/HP5iXd845wpfnXOac5+UhIjAYxoZv6gYwxiZMLAYVmFgMKjCxGFRgYjGowMRiUIGJxaACE4tBBSYWgwpMLAYVmFgMKjCxGFRgYjGowMRiUIGJxaACE4tBBSYWgwpMLAYVm…	6.0	0.6353150606155396	4.542409420013428	3.856266498565674
693	C1ccccc(Nc2ncc(C(=O)Nc3c(C)cccc3Cl)s2)n1	15.118288528504806	8	0.0243161094224924	<img data-content="rdkit/molecule" src="data:image/png;base64,iVBORw0KGgoAAAANSUhEUgAAAMgAAADICAIAAAAiOjnJAAAABmJLR0QA/wD/AP+gvaeTAAAcuElEQVR4nO2deVxTV77Af0mAsMlqQcSCKFbcUAEtbqCCC1andWyqn7a0VQtYfKXTZZpX2z7ap8/Bdt6IfVP9BKcCzthaq6WjdWmxsjhi7YDUVsqigOwQ2ZeQkOX3/jj0mkYgAXJvQjzfj3+Qy805R/LN75x77jm/y0NEoFCMDd/UDaBYJlQsCitQsSisQMWisAIVi8IKVCwKK1CxKKxAxaKwAhWLwgpULAorULEorEDForACFYvCClQsCitQsSisQMWisAIVi…	6.0	0.6326626539230347	4.30823278427124	4.065316200256348
694	C1ccc(-c2nc2ccc(C(=O)Nc3c(C)cccc3Cl)cc2s3)nc(OC[C@H]3CCOC2)n1	22.504356765931604	1	1.0	<img data-content="rdkit/molecule" src="data:image/png;base64,iVBORw0KGgoAAAANSUhEUgAAAMgAAADICAIAAAAiOjnJAAAABmJLR0QA/wD/AP+gvaeTAAAgAElEQVR4nO2deVRT1/bHdxJmEJkjoMyOIFgVHBDHqs+KtGpFq7BsreJQRe2kVttYfThWoUV98lpFluKEA0VfuwSrIv6sgoKiCJUhIEOYZJAx4/79cTSlDkBCbgJ4PsvliuHes3fkm3POPWefvVmICBSKqmFr2gFK94QKi8IIVFgURqDCojACFRaFEaiwKIxAhUVhBCosCiNQYVEYgQqLwghUWBRGoMKiMAIVFoURqLAojECFRWEEKiwKI1BhURiBCovCCFRYF…	6.0	0.7681315541267395	3.6084370613098145	2.5131702423095703
695	Cc1cccc(Cl)c1NC(=O)c1cnc(Nc2cc(N3CCOCC3)ncn2)s1	4.973350438341585	21	0.16030534351145037	<img data-content="rdkit/molecule" src="data:image/png;base64,iVBORw0KGgoAAAANSUhEUgAAAMgAAADICAIAAAAiOjnJAAAABmJLR0QA/wD/AP+gvaeTAAAgAElEQVR4nO2deVxTV/rGn4QlEYrgAsiuKIgbI4Jo3au4I3b0p8WF2toWO8UParXVTkcZtFNxoUWp23S0oq2t1KXiWOu4IKValaDWFSkokgQhrLJmITm/Pw5GREBI7k0C3u/HP25y7z3vq3k859xzz3kOjxACDg6m4Rs7AY72CScsDlbghMXBCpywOFiBExYHK3DC4mAFTlgcrMAJi4MVOGFxsAInLA5W4ITFwQqcsDhYgRMWBytwwuJgBU5YHKzACYuDFThhc…	6.0	0.7681315541267395	3.6084370613098145	2.5131702423095703
696	Cc1cccc(Cl)c1C(C=O)c1cnc(Nc2cc(N3CCOCC3)ncn2)s1	5.448245176891077	1	0.007633587786259542	<img data-content="rdkit/molecule" src="data:image/png;base64,iVBORw0KGgoAAAANSUhEUgAAAMgAAADICAIAAAAiOjnJAAAABmJLR0QA/wD/AP+gvaeTAAAgAElEQVR4nO2dZ1hU1/b/v9NoAoIUaTYEVAz2WCMxV+waNdeSxJCoSTAqIcU8wY5dYrl/NQmK5nqDJbkX20+jxhbsJBext6sIAgJKB+lMWf8XexwJIGXmnDmDOZ8XPjN7ZtZaM37ZZ59d1pIQEUREuEYqdAAiLyeisER4QRSWCC+IwhLhBVFYIrwgCkuEF0RhifCCKCwRXhCFJcILorBEeEEUlggviMIS4QVRWCK8IApLhBdEYYnwgigsEV4QhSXCC6KwRHhBF…	6.0	0.6381628513336182	3.995589017868042	2.9884705543518066
697	Cc1cccc(Cl)c1NC(=O)c1cnc(Oc2cc(N3CCOCC3)ncn2)s1	5.5853664503328515	2	0.015267175572519083	<img data-content="rdkit/molecule" src="data:image/png;base64,iVBORw0KGgoAAAANSUhEUgAAAMgAAADICAIAAAAiOjnJAAAABmJLR0QA/wD/AP+gvaeTAAAgAElEQVR4nO2de1xU1drHf8NtRghFDZC7oiAqcEQQ826ImsrFV18NL2RZYSd8Mc3S6iRH7SReKJTUfD2ZaFmSl8RXzaOIhprKgJo3JFBgZhSGm3KdC8x6/1g4IgIyM3vPDLi/H//Ye/bez/Po/rlue61n8Qgh4OBgGhNDB8DROeGExcEKnLA4WIETFgcrcMLiYAVOWByswAmLgxU4YXGwAicsDlbghMXBCpywOFiBExYHK3DC4mAFTlgcrMAJi4MVOGFxsAInL…	6.0	0.5206761956214905	2.3366942405700684	2.8997416496276855
698	Cc1cccc(Cl)c1NC(=O)c1cnc(-c2cc(N3CCOCC3)ncn2)s1	5.648661140953354	1	0.007633587786259542	<img data-content="rdkit/molecule" src="data:image/png;base64,iVBORw0KGgoAAAANSUhEUgAAAMgAAADICAIAAAAiOjnJAAAABmJLR0QA/wD/AP+gvaeTAAAd1ElEQVR4nO2deVxV1d7/P+fAYYoZkatZKh6JUSOzzNkwTcMZzEh8mXbpMX3Qazd5NVy8lRVqg9duzy/qqg/mkJgNCJb1OAUqEqiMiswqoMh8AOXAOd/fHwuPiAznHPbCgfV+9fKF+6y91qLz9rv3Xnut75IREQQCqZHf7Q4IHkyEWAIuCLEEXBBiCbggxBJwQYgl4IIQS8AFIZaAC0IsAReEWAIuCLEEXBBiCbggxBJwQYgl4IIQS8AFIZaAC0IsAReEWAIuC…	6.0	0.5932312607765198	3.250153064727783	2.6802754402160645
699	Cc1cccc(Cl)c1NC(=O)c1ccc(Nc2cc(N3CCOCC3)ncn2)o1	7.198507435081351	1	0.007633587786259542	<img data-content="rdkit/molecule" src="data:image/png;base64,iVBORw0KGgoAAAANSUhEUgAAAMgAAADICAIAAAAiOjnJAAAABmJLR0QA/wD/AP+gvaeTAAAgAElEQVR4nO2deViUVf/G72fYB1xABWUYXFBfF1xQ1FTEJdefXLkllopWrqXikklZimEZmhWKr4Xr6xpCbyamuVypub+EloFsogkzA4jKvgoz5/fHmYZRAWd5nplRz+fq6ppnO+crc8855znLfThCCBgMvhGZOwDGiwkTFkMQmLAYgsCExRAEJiyGIDBhMQSBCYshCExYDEFgwmIIAhMWQxCYsBiCwITFEAQmLIYgMGExBIEJiyEITFgMQWDCYggCExZDEJiwG…	6.0	0.6353150606155396	4.542409420013428	3.856266498565674
700	Cc1cccc(Cl)c1OC(=O)c1cnc(Nc2nc(N3CCOCC3)ncn2)s1	11.148465492192269	1	0.007633587786259542	<img data-content="rdkit/molecule" src="data:image/png;base64,iVBORw0KGgoAAAANSUhEUgAAAMgAAADICAIAAAAiOjnJAAAABmJLR0QA/wD/AP+gvaeTAAAgAElEQVR4nO2de1xU1frGn+E2I4agBggM4A28m8rFvKUp3vFy9KepaR4ttRMezEtRp5KjdhI1C6W89clEy4oyEzMzQyVSUwbFVEQCRWYGcbgp17kw8/7+2DggcpuZvWcG3N+Pf+w9e+/1vrof11p777WeJSAi8PCwjY2lE+BpnfDC4uEEXlg8nMALi4cTeGHxcAIvLB5O4IXFwwm8sHg4gRcWDyfwwuLhBF5YPJzAC4uHE3hh8XACLyweTuCFxcMJvLB4OIEXF…	6.0	0.6326626539230347	4.30823278427124	4.065316200256348
701	C1ccccc(Cl)c1NC(=O)c1cnc(Nc2nc(N3CCOCC3)ncn2)s1	20.0699526244945	1	0.007633587786259542	<img data-content="rdkit/molecule" src="data:image/png;base64,iVBORw0KGgoAAAANSUhEUgAAAMgAAADICAIAAAAiOjnJAAAABmJLR0QA/wD/AP+gvaeTAAAgAElEQVR4nO2dd1hU19bG35mhIwiogAxgIzZUPsEWsStWJOoNxmiwhWC91qhJvIk3eaLRJEbUxHavUWMnNhCMLddyxYQIqKhYEkEYZuhF6jDDnPX9cRC5KGVgzgzo/j0+Podh77UW+nJmzz5rryUiIjAYukZs6AAYryZMWAxBYMJiCAITFkMQmLAYgsCExRAEJiyGIDBhMQSBCYshCExYDEFgwmIIAhMWQxCYsBiCwITFEAQmLIYgMGExBIEJiyEITFgMQWDCY…	6.0	0.7615569829940796	4.9540581703186035	3.8529934883117676
702	C1ccccc(Cl)c1NC(=O)c1cnc(Nc2cc(N3CCOCC3)ncn2)o1	20.251569947282913	2	0.015267175572519083	<img data-content="rdkit/molecule" src="data:image/png;base64,iVBORw0KGgoAAAANSUhEUgAAAMgAAADICAIAAAAiOjnJAAAABmJLR0QA/wD/AP+gvaeTAAAgAElEQVR4nO2deVhT19bG34RAEAQBFZAEVKROqFzBWZxFwRGtWie0Wotj1daKbf2q9/ZRq7ZW1Drea6vXGUcQrFZ7Ha5YUUBFxaEVCkkYlXkMJOv74yBylSGBnAR0/x4en0M4Z60NvjnZZ+211xIQERgMXSM09AAYbydMWAxeYMJi8AITFoMXmLAYvMCExeAFJiwGLzBhMXiBCYvBC0xYDF5gwmLwAhMWgxeYsBi8wITF4AUmLAYvMGExeIEJi8ELTFgMXmDCY…	6.0	0.7718672752380371	2.951596736907959	1.9355297088623047
703	C1ccccc(Cl)c1OC(=O)c1cnc(Nc2cc(N3CCOCC3)ncn2)s1	20.48251546912451	6	0.04580152671755725	<img data-content="rdkit/molecule" src="data:image/png;base64,iVBORw0KGgoAAAANSUhEUgAAAMgAAADICAIAAAAiOjnJAAAABmJLR0QA/wD/AP+gvaeTAAAgAElEQVR4nO2dd1hU19bG3ykUISCg0gawERsqn2CLvYBiL4nRqJjEKNaoiVFv4o25yaNGE42oiUZvjHrtRKMgWKKJ5YoRBVQsqIkg02gKSB2GmbO+Pw4iF6UMzJlB3b/Hx+fAnL3WGn3nzD77rL2WiIjAYBgbsbkDYLycMGExBIEJiyEITFgMQWDCYggCExZDEJiwGILAhMUQBCYshiAwYTEEgQmLIQhMWAxBYMJiCAITFkMQmLAYgsCExRAEJiyGIDBhMQSBC…	6.0	0.6233620047569275	2.5254108905792236	2.9978814125061035
704	C1ccccc(Cl)c1NC(=O)c1cnc(Nc2cc(N3CCOCC3)ncn2)s1	20.513315049170668	75	0.5725190839694656	<img data-content="rdkit/molecule" src="data:image/png;base64,iVBORw0KGgoAAAANSUhEUgAAAMgAAADICAIAAAAiOjnJAAAABmJLR0QA/wD/AP+gvaeTAAAgAElEQVR4nO2deVgUV9bG315YBEFABaQBFYkbKp/gFsFd3Bc0wRgVNcbgOmpi1Emc6EweNZrEiJpoYMao407cQDAazbiMGFFARcUlEYTuZpd9aRq6zvdHITIqS0NXN+j9PT4+Rfetcw76dvWtW+eeIyIiMBi6RmzoABivJ0xYDEFgwmIIAhMWQxCYsBiCwITFEAQmLIYgMGExBIEJiyEITFgMQWDCYggCExZDEJiwGILAhMUQBCYshiAwYTEEgQmLIQhMWAxBY…	6.0	0.7111964821815491	3.2414402961730957	3.97843599319458
705	C1ccccc(Cl)c1NC(=O)c1cn(CNc2cc(N3CCOCC3)ncn2)s1	20.533601397480258	1	0.007633587786259542	<img data-content="rdkit/molecule" src="data:image/png;base64,iVBORw0KGgoAAAANSUhEUgAAAMgAAADICAIAAAAiOjnJAAAABmJLR0QA/wD/AP+gvaeTAAAXWUlEQVR4nO3de1xU1doH8GdmYECuCnJVETAkOYKYWiEKaN4Q9OhHUcnGjkfTLA9e6tXeqDNQXtKTJ7TPyYNKSpqpCcqEaKJHBVQSEEHCVEQRUEG5OjDM9Xn/2MohhWGYYb2j+Xz/6EMze6299vBj77XXXmvkISIQ0t34xm4A+WOiYBEmKFiECQoWYYKCRZigYBEmKFiECQoWYYKCRZigYBEmKFiECQoWYYKCRZigYBEmKFiECQoWYYKCRZigYBEmKFiECQoWY…	6.0	0.6235840320587158	3.603734254837036	4.478009223937988
706	C1ccccc(Cl)c1OC(=O)c1cnc(-c2cc(N3CCOCC3)ncn2)s1	20.79284687559095	1	0.007633587786259542	<img data-content="rdkit/molecule" src="data:image/png;base64,iVBORw0KGgoAAAANSUhEUgAAAMgAAADICAIAAAAiOjnJAAAABmJLR0QA/wD/AP+gvaeTAAAacUlEQVR4nO3deVxU5f4H8M8MA8OOqIiYC+GSaIpkloqmFnaTFEmjsiKXm/Yrr2sqZmmlXqUyNZfXdUkSNb25JWCm4op7DQoukayDIQSyDzDMMDPf3x+H5pIKzAznGRSf98vXvKbhnO88Qx/OOXPO8zxHQkTgOLFJm7oBXPPEg8UxwYPFMcGDxTHBg8UxwYPFMcGDxTHBg8UxwYPFMcGDxTHBg8UxwYPFMcGDxTHBg8UxwYPFMcGDxTHBg8UxwYPFMcGDxTHBg…	6.0	0.5919488668441772	3.050396203994751	3.4142303466796875
707	C1ccccc(Cl)c1NC(=O)c1cnc(-c2cc(N3CCOCC3)ncn2)s1	20.816992345211315	14	0.10687022900763359	<img data-content="rdkit/molecule" src="data:image/png;base64,iVBORw0KGgoAAAANSUhEUgAAAMgAAADICAIAAAAiOjnJAAAABmJLR0QA/wD/AP+gvaeTAAAauUlEQVR4nO2de1hU1frHvzMMDHdERcS8IF4STZHMK5p6wk6SIWl00fB2kn7p8ZqKWVqpKZWppT55KRMzPXlLwExFTVFRa1DwEkfkMihiIPcBhhlm5v39sWkOqcDMsNcguj6PzzzbYa93r4HPrLX32mu9W0JE4HDERtrYFeA8mnCxOEzgYnGYwMXiMIGLxWECF4vDBC4WhwlcLA4TuFgcJnCxOEzgYnGYwMXiMIGLxWECF4vDBC4WhwlcLA4TuFgcJnCxOEzgY…	6.0	0.5938795208930969	3.06732439994812	3.3017210960388184
708	C1ccccc(Cl)c1NC(=O)c1ccc(Nc2cc(N3CCOCC3)ncn2)s1	21.007580682470692	3	0.022900763358778626	<img data-content="rdkit/molecule" src="data:image/png;base64,iVBORw0KGgoAAAANSUhEUgAAAMgAAADICAIAAAAiOjnJAAAABmJLR0QA/wD/AP+gvaeTAAAgAElEQVR4nO2deVRT1/bHv0mYQQEVFRJBcWRweJW21hmhagvqb9XqkjrXoWpb6fNZsfYpDh1obSlOVZytVi3WpyI461OL7dNiVRBFEBWTMCozIUCS/fvjKKVUmZKbiJ7PYrFu4r17n8g3955hn71FRAQOx9CITd0AzvMJFxZHELiwOILAhcURBC4sjiBwYXEEgQuLIwhcWBxB4MLiCAIXFkcQuLA4gsCFxREELiyOIHBhcQSBC4sjCFxYHEHgwuIIAhcWRxC4s…	6.0	0.6131902933120728	3.54607892036438	3.7456345558166504
709	C1ccccc(Cl)c1NC(=O)c1cnc(Oc2cc(N3CCOCC3)ncn2)s1	21.03603782022114	1	0.007633587786259542	<img data-content="rdkit/molecule" src="data:image/png;base64,iVBORw0KGgoAAAANSUhEUgAAAMgAAADICAIAAAAiOjnJAAAABmJLR0QA/wD/AP+gvaeTAAAgAElEQVR4nO2deXyM9/bHP7Nkl0giTSKTBCmCIL8mllTsxL6EW6qIohpr0Wr1tm657QulrQpuadyr5drVGolSWktFhQiCWFoimUxkIYkkE5OZzJzfH9+IXGSZ5ZlJ+L5fXl5Pkuc55xs+8zzf53zP9xwREYHDMTViSw+A82LChcURBC4sjiBwYXEEgQuLIwhcWBxB4MLiCAIXFkcQuLA4gsCFxREELiyOIHBhcQSBC4sjCFxYHEHgwuIIAhcWRxC4sDiCwIXFE…	6.0	0.6023451685905457	4.0426411628723145	4.539242267608643
710	C1ccccc(Cl)c1NC(=O)c1cnc(Nc2cccc(NCOCn3ccnc3)n2)s1	19.003275740429142	1	0.3333333333333333	<img data-content="rdkit/molecule" src="data:image/png;base64,iVBORw0KGgoAAAANSUhEUgAAAMgAAADICAIAAAAiOjnJAAAABmJLR0QA/wD/AP+gvaeTAAAXMElEQVR4nO3deVRV5foH8O85zCIikzKJMgmaXgd0eQuHFLiOOORC7abenAqHnILALkamqHhbiYgVtVblUCrdFOnqTylEU8wJFWJQ4YhSAiKizHDgnOf3x+aalcAZeCWvz2exXEd493720e/Z+93vfvdGRkRgrL3JO3oD2P8mDhYTgoPFhOBgMSE4WEwIDhYTgoPFhOBgMSE4WEwIDhYTgoPFhOBgMSE4WEwIDhYTgoPFhOBgMSE4WEwIDhYTgoPFhOBgMSE4W…	6.0	0.7681315541267395	3.6084370613098145	2.5131702423095703
711	C1ccccc(Cl)c1NC(=O)c1cnc(Nc2cccc(OC#Cn3ccnc3)n2)s1	19.463661896565554	1	0.3333333333333333	<img data-content="rdkit/molecule" src="data:image/png;base64,iVBORw0KGgoAAAANSUhEUgAAAMgAAADICAIAAAAiOjnJAAAABmJLR0QA/wD/AP+gvaeTAAAYnUlEQVR4nO3daVQUV9oH8H/RTUMDCrghxri/cUQWYzRGMCrE0aNxC4qJo2Yzh4jruASiEdwSY2RGxS3BZEaTqMcBBRdcEAUVNwREHQWjY4wi4obKItBA9/N+KCW4AL1dQH1+xw+It+pW2/+urrpbSUQExszNorYPgL2YOFhMCA4WE4KDxYTgYDEhOFhMCA4WE4KDxYTgYDEhOFhMCA4WE4KDxYTgYDEhOFhMCA4WE4KDxYTgYDEhOFhMCA4WE4KDxYTgYDEhO…	6.0	0.6381628513336182	3.995589017868042	2.9884705543518066
712	C1ccccc(Cl)c1NC(=O)c1cnc(Nc2cccc(NC#Cn3ccnc3)n2)s1	19.46916128270157	1	0.3333333333333333	<img data-content="rdkit/molecule" src="data:image/png;base64,iVBORw0KGgoAAAANSUhEUgAAAMgAAADICAIAAAAiOjnJAAAABmJLR0QA/wD/AP+gvaeTAAAZMklEQVR4nO3de1yUVf4H8M8ww8AACihKmKmov1yRm4ap4KqQK6/U1Egs10u29cLwkuvlJasJXspydddrptjuqqW+XBDwToiCiikISLoKppkZIqCCMnIbYOb7++MxwgswtwNo3/fLP8jOec4Z58Mzz5znnPPIiAiMmZtFc3eAPZ84WEwIDhYTgoPFhOBgMSE4WEwIDhYTgoPFhOBgMSE4WEwIDhYTgoPFhOBgMSE4WEwIDhYTgoPFhOBgMSE4WEwIDhYTgoPFh…	6.0	0.5206761956214905	2.3366942405700684	2.8997416496276855
713	Cc1ccnc(Nc2ncc(C(=O)Nc3c(C)cccc3Cl)s2)c1	4.871578338035202	301	0.8269230769230769	<img data-content="rdkit/molecule" src="data:image/png;base64,iVBORw0KGgoAAAANSUhEUgAAAMgAAADICAIAAAAiOjnJAAAABmJLR0QA/wD/AP+gvaeTAAAdVUlEQVR4nO2deViTV7rA3yQskUBYVRBlkaVAFQWUjojaSsBaabW1tNrWGWu9tF5bp30evLF3eovtPDOmZfrUah2bLlZQp4rWqY51A0EUt5oUt4JsyhJElrATEEje+8dJYwSBkOT7kHB+j38kX5JzjuSXc873fed9DwcRgUIxN9zhbgDFMqFiURiBikVhBCoWhRGoWBRGoGJRGIGKRWEEKhaFEahYFEagYlEYgYpFYQQqFoURqFgURqBiURiBikVhBCoWhRGoW…	6.0	0.7681315541267395	3.6084370613098145	2.5131702423095703
714	Cc1ccnc(Oc2ncc(C(=O)Nc3c(C)cccc3Cl)s2)c1	5.110981178474119	9	0.024725274725274724	<img data-content="rdkit/molecule" src="data:image/png;base64,iVBORw0KGgoAAAANSUhEUgAAAMgAAADICAIAAAAiOjnJAAAABmJLR0QA/wD/AP+gvaeTAAAdG0lEQVR4nO2deVhTV9rA3yQskUBYVRDZZClQxQKKFRGrBKyVVq2laltnrPWjdZza9nlw0k47YqfPTNMyfWq1HZsuVlymSm2nOtYNBMGt1lDcCrIpSxBlXwMCyfv9cdIYQSAk914knN/jH8lNct4j+eWcc+895z08RAQKhWn4w10BinlCxaKwAhWLwgpULAorULEorEDForACFYvCClQsCitQsSisQMWisAIVi8IKVCwKK1CxKKxAxaKwAhWLwgpULAorULEor…	6.0	0.6381628513336182	3.995589017868042	2.9884705543518066
715	Cc1ccnc(Nc2ncc(C(=O)Oc3c(C)cccc3Cl)s2)c1	5.309023006133571	1	0.0027472527472527475	<img data-content="rdkit/molecule" src="data:image/png;base64,iVBORw0KGgoAAAANSUhEUgAAAMgAAADICAIAAAAiOjnJAAAABmJLR0QA/wD/AP+gvaeTAAAdIklEQVR4nO2de1hTR974v0m4RALhqoLITcACVRRQuiJqK6C10qq1tFrrrlp/bH1t3e3zaGPf9Sm2++yalt2nbq1r01YrXt5WdF1rrTcQ1OKtJsVbQRCUSwC5hDsBDMn398ekMYJASM45SJjP4x85JyczI/lkZs6cme/wEBEoFKbhD3YBKNYJFYvCClQsCitQsSisQMWisAIVi8IKVCwKK1CxKKxAxaKwAhWLwgpULAorULEorEDForACFYvCClQsCitQsSisQ…	6.0	0.5206761956214905	2.3366942405700684	2.8997416496276855
716	Cc1ccnc(-c2ncc(C(=O)Nc3c(C)cccc3Cl)s2)c1	5.512350522683234	1	0.0027472527472527475	<img data-content="rdkit/molecule" src="data:image/png;base64,iVBORw0KGgoAAAANSUhEUgAAAMgAAADICAIAAAAiOjnJAAAABmJLR0QA/wD/AP+gvaeTAAAasklEQVR4nO2de1zUVd7HP8NwNRWRvEWKKHdZvJAkoG4vNS+tuy4oRrZm20sxyzXXUlp3Ex97sFl1n8hMJWQfcVNDNzQ0DYzaIvKGoMEMyNVEQE0uA8htLt/nj4MTDwLODL8DRuf9h6+Z4fy+58i8Ob/zO79zvj8ZEUEgkBqL3m6AoG8ixBJwQYgl4IIQS8AFIZaAC0IsAReEWAIuCLEEXBBiCbggxBJwQYgl4IIQS8AFIZaAC0IsAReEWAIuCLEEXBBiCbggx…	6.0	0.5932312607765198	3.250153064727783	2.6802754402160645
717	Cc1ccn(CNc2ncc(C(=O)Nc3c(C)cccc3Cl)s2)c1	5.785629411002756	1	0.0027472527472527475	<img data-content="rdkit/molecule" src="data:image/png;base64,iVBORw0KGgoAAAANSUhEUgAAAMgAAADICAIAAAAiOjnJAAAABmJLR0QA/wD/AP+gvaeTAAAXCUlEQVR4nO3daVhTVxoH8DckYXFBxZVVRJBqR0VQq42CWjozVbBTqWjHwVrxwSpK64riCFM3rHWhFRdsGcSltRRFM9Yu4lZbKZqgAlItoEIIhagglCX7Ox8upepASEKOTvX9PX6Ics7JCfl7c+9ZbniICIRYmtWT7gB5OlGwCBMULMIEBYswQcEiTFCwCBMULMIEBYswQcEiTFCwCBMULMIEBYswQcEiTFCwCBMULMIEBYswQcEiTFCwCBMULMIEBYswQcEiT…	6.0	0.6353150606155396	4.542409420013428	3.856266498565674
718	Cc1ccn(NOc2ncc(C(=O)Nc3c(C)cccc3Cl)s2)c1	5.879760975033941	1	0.0027472527472527475	<img data-content="rdkit/molecule" src="data:image/png;base64,iVBORw0KGgoAAAANSUhEUgAAAMgAAADICAIAAAAiOjnJAAAABmJLR0QA/wD/AP+gvaeTAAAXNklEQVR4nO3dfVyM6f4H8O80Mz0gKY/pUaRlj1A4a4eitee8UBys1h4ni7xaj1kWkaVdJM86vzyFXrHYtW0rOjh2N7VhazETKsn2gKZJJSKlef7+/rjTWptpZpqLI9/3yx9D13XNd2Y+7rnv+7ruOx4iAiGmZvaqCyCtEwWLMEHBIkxQsAgTFCzCBAWLMEHBIkxQsAgTFCzCBAWLMEHBIkxQsAgTFCzCBAWLMEHBIkxQsAgTFCzCBAWLMEHBIkxQsAgTFCzCB…	6.0	0.6326626539230347	4.30823278427124	4.065316200256348
719	Cc1cncc(Nc2ncc(C(=O)Nc3c(C)cccc3Cl)s2)c1	6.15145936525807	3	0.008241758241758242	<img data-content="rdkit/molecule" src="data:image/png;base64,iVBORw0KGgoAAAANSUhEUgAAAMgAAADICAIAAAAiOjnJAAAABmJLR0QA/wD/AP+gvaeTAAAcO0lEQVR4nO2deVRTV/7Av1mAQJBFQMC1aKmCG5qqFdS6oHWhVmtRUTnFjWGmjp6Ro/wc27GrxqqntFXbdNxQkJGpQ6tjXQIiLh2xAVFUFAVl3yEKAQIk398fF9KUzZC8l0i8n9PTkzxe7v1KPtx73333fh8HEYFCYRquqQOgmCdULAorULEorEDForACFYvCClQsCitQsSisQMWisAIVi8IKVCwKK1CxKKxAxaKwAhWLwgpULAorULEorEDForACFYvCClQsC…	6.0	0.7615569829940796	4.9540581703186035	3.8529934883117676
720	Cc1ccn(NNc2ncc(C(=O)Nc3c(C)cccc3Cl)s2)c1	6.191630147940194	3	0.008241758241758242	<img data-content="rdkit/molecule" src="data:image/png;base64,iVBORw0KGgoAAAANSUhEUgAAAMgAAADICAIAAAAiOjnJAAAABmJLR0QA/wD/AP+gvaeTAAAXaklEQVR4nO3df1yNd/8H8PfpnNMPk5Sf6RdNGruFwtihMLvvG2X3mGa3OzN5NEQbRuSmDS0jdH/LjzbdyTBrTXTjti0sm5qcEypN6wd1OqkjUkrn9/v7x5WG5XTO6Xy48X4+/HHo8/mc9znn1XWu6/p8rgsPEYEQc7N40gWQZxMFizBBwSJMULAIExQswgQFizBBwSJMULAIExQswgQFizBBwSJMULAIExQswgQFizBBwSJMULAIExQswgQFizBBwSJMULAIE…	6.0	0.7718672752380371	2.951596736907959	1.9355297088623047
[truncated: 2,241 more rows]
