# Supplementary material for: Interpretable Machine Learning Models for Molecular Design of Tyrosine Kinase Inhibitors Using Variational Autoencoders and Perturbation-Based Approach of Chemical Space Exploration
Source: Int J Mol Sci. 2022 Sep 24;23(19):11262. doi: 10.3390/ijms231911262 (PMC9569663; doi:10.3390/ijms231911262)
Supplement: Supplementary file 1 [file ijms-23-11262-s001.zip › SUPPLEMENTARY_MATERIALS/Original_Set_of_Generated_Molecules/General/Over_75_Kinase.csv]

	smiles	distance	count	frequency	mol	Class	qed	logP	SAS	result	rings	weight	csp3	hallkier	laputeASA	alicarbo	alihetero	alirings	amidebonds	arocarbo	arohetero	arorings	stereocenter	bridgehead	hba	hbd	rotatable	kinase inhibition likeliness
0	Cc1ccc(C(=O)Nc2ccoc2)cc1Nc1ncnc2c1cnn2-c1ccccc1	6.213655611257875	2	0.038461538461538464	<img data-content="rdkit/molecule" src="data:image/png;base64,iVBORw0KGgoAAAANSUhEUgAAAMgAAADICAIAAAAiOjnJAAAABmJLR0QA/wD/AP+gvaeTAAAZKUlEQVR4nO2deViUxxnA311guWQFAgoCgkejQUUDJlBB8U6swRw+2FhpNMagCYGgrW5tvYI23ZgEMbFJkEbFqxHigbVBNB5INHKIogKGS27pqoCi3O7bPwY2BGH99hiuvL/HJw9Zv5lvVn47M98778yKEBEIQt+Iu7sBRN+ExCK4QGIRXCCxCC6QWAQXSCyCCyQWwQUSi+ACiUVwgcQiuEBiEVwgsQgukFgEF0gsggskFsEFEovgAolFcIHEIrhAYhFcILEIL…	8.0	0.5932312607765198	3.250153064727783	2.6802754402160645	0	5	410.14912381600004	0.043478260869565216	-4.46	177.116339648408	0	0	0	1	2	3	5	0	0	7	2	5	0.8711190476190477
1	Cc1ccc(NC(=O)c2ccccc2)cc1Nc1nccc(-c2ccncc2)n1	5.9364789888238025	4	0.009456264775413711	<img data-content="rdkit/molecule" src="data:image/png;base64,iVBORw0KGgoAAAANSUhEUgAAAMgAAADICAIAAAAiOjnJAAAABmJLR0QA/wD/AP+gvaeTAAAgAElEQVR4nO2deXxM1/vHPzPZJkIWMpkkDZFYIlGxhihBrelPKNVSlIp9KUpbdKFKLI1KlW9UCVVUSfHV4IuoIkSClEgjlMSayDJZkET2eX5/nBjTIMvMXebre9+v/nHvce/znNt85t5zzvOcc2REBAkJrpGLXQGJlxNJWBK8IAlLghckYUnwgiQsCV6QhCXBC5KwJHhBEpYEL0jCkuAFSVgSvCAJS4IXJGFJ8IIkLAlekIQlwQuSsCR4QRKWBC9IwpLgBUlYE…	0.0	0.5932312607765198	3.250153064727783	2.6802754402160645	0	4	381.15896022800007	0.043478260869565216	-4.059999999999999	168.25276037658162	0	0	0	1	2	2	4	0	0	5	2	5	0.8580123152709358
2	c1ccc(Nc2ncnc3c(OC)c(Nc4ccccc4)c23)cc1	16.30930428615398	29	0.23387096774193547	<img data-content="rdkit/molecule" src="data:image/png;base64,iVBORw0KGgoAAAANSUhEUgAAAMgAAADICAIAAAAiOjnJAAAABmJLR0QA/wD/AP+gvaeTAAAfmElEQVR4nO2deVyTV9bHT8IimxIEJFh2rEutoqhoRaUdo7ggtmNpOzoo1vmkvori0oraqdixMw3VUbSdaXUc61I7HWxVwK2yFIsLVtRiKYjigqCACmULEEhy3z9ueIhJyPosgbnfj38kjzf3HvL8cu557nIuDyEEBALd8Lk2gNA7IcIiMAIRFoERiLAIjECERWAEIiwCIxBhERiBCIvACERYBEYgwiIwAhEWgRGIsIzizJkz169fJ/OqxsMjX5YxBAQElJeXX…	0.0	0.5665995478630066	4.200035572052002	5.049812316894531	0	4	316.132411132	0.05263157894736842	-3.3399999999999994	138.9079462155331	1	0	1	0	2	1	3	0	0	5	2	5	0.8551666666666666
3	Cc1ccc(NC(=O)c2ccccc2)cc1Nc1nccc(-c2cccnc2)n1	5.080838400634125	380	0.8983451536643026	<img data-content="rdkit/molecule" src="data:image/png;base64,iVBORw0KGgoAAAANSUhEUgAAAMgAAADICAIAAAAiOjnJAAAABmJLR0QA/wD/AP+gvaeTAAAgAElEQVR4nO2deVzN2f/HX/fWratoMV0tImVJIXuyhLE2X2GMnWHKvgzGbozBIEtoGiZjkm0MM7KMCYMawyCFkCRbyVLd6qbQvt3z++PkM02Ruvez3PH7PB/++HxO9/N+n4/7up/POef9PudICCEQEWEbqdAVEHk/EYUlwgmisEQ4QRSWCCeIwhLhBFFYIpwgCkuEE0RhiXCCKCwRThCFJcIJorBEOEEUlggniMIS4QRRWCKcIApLhBNEYYlwgigsEU4QhSXCC…	0.0	0.7681315541267395	3.6084370613098145	2.5131702423095703	0	4	381.15896022800007	0.043478260869565216	-4.059999999999999	168.25276037658162	0	0	0	1	2	2	4	0	0	5	2	5	0.854554813990854
4	Cc1cccc(NC(=O)Nc2ccc(-c3csc4ncnc(O)c34)cc2)c1	5.540125606540396	3	0.10714285714285714	<img data-content="rdkit/molecule" src="data:image/png;base64,iVBORw0KGgoAAAANSUhEUgAAAMgAAADICAIAAAAiOjnJAAAABmJLR0QA/wD/AP+gvaeTAAAY00lEQVR4nO2deVxV1fbA17kokwgoiiKDDGqa2i+FzELFsffsYaKiqMT76McpzRygpKf2UNA0nyYOmdpTkxjEVz3FBA00TZDCayKDPBRQZJIQuMjMHdbvj003RMF7L2er4Pp+/PS5wNn7bOJ7z95nnbXXFRARCEJsJM96AETHhMQiuEBiEVwgsQgukFgEF0gsggskFsEFEovgAolFcIHEIrhAYhFcILEILpBYBBdILIILJBbBBRKL4AKJRXCBxCK4QGIRXCCxC…	5.0	0.5932312607765198	3.250153064727783	2.6802754402160645	0	4	376.099396752	0.05	-3.4499999999999997	159.09227974391376	0	0	0	2	2	2	4	0	0	5	3	3	0.8533333333333333
5	Cc1nc(Nc2ncc(C(=O)Oc3c(C)cccc3Cl)s2)cc(N2CCNC(C)cc2)n1	10.04664165245193	1	0.006896551724137931	<img data-content="rdkit/molecule" src="data:image/png;base64,iVBORw0KGgoAAAANSUhEUgAAAMgAAADICAIAAAAiOjnJAAAABmJLR0QA/wD/AP+gvaeTAAAgAElEQVR4nO2deVxUVf/HP7Oww4yAELiD5VZKam5ImEhpRaTppGaIqZGZjmvPmBupjzbao49W1oO2SJg+aPmU1q8Sl1SQUlCRABeQRWWXZYBhhlnO74+D04SAMHPvDMt9v3j5utyZ+X6/yIdzzz33nM/hEULAwcE0fGsXwNEx4YTFwQqcsDhYgRMWBytwwuJgBU5YHKzACYuDFThhcbACJywOVuCExcEKnLA4WIETFgcrcMLiYAVOWByswAmLgxU4YXGwAicsD…	6.0	0.8079125285148621	4.066099166870117	1.682989239692688	0	4	470.12917265600015	0.2727272727272727	-3.009999999999999	194.8718351825838	0	1	1	0	1	2	3	1	0	9	2	5	0.8515
6	OCC(Nc1cc(-c2ccnc(Nc3ccc(F)cc3)c2)ccn1)C1CCOCC1	5.97193698125585	3	0.11538461538461539	<img data-content="rdkit/molecule" src="data:image/png;base64,iVBORw0KGgoAAAANSUhEUgAAAMgAAADICAIAAAAiOjnJAAAABmJLR0QA/wD/AP+gvaeTAAAVyUlEQVR4nO3de1yT1/0H8G9IABGQm1ysF0QqFVS0gIIyr1O3V0Fe88LPqmXW2qG2W+KKLWythqqd2k0XrbIX2M7CnLXUVkU6pNYrIikCE0GdiFxskYugApZ78v39cTBjKIE8T45Q/L7/QpJzckg+OTnPeb5PlCAiEGJsJr09ANI/UbAIFxQswgUFi3BBwSJcULAIFxQswgUFi3BBwSJcULAIFxQswgUFi3BBwSJcULAIFxQswgUFi3BBwSJcULAIFxQswgUFi…	7.0	0.6381628513336182	3.995589017868042	2.9884705543518066	0	4	408.19615426	0.30434782608695654	-3.0299999999999994	174.7066898926103	0	1	1	0	1	2	3	1	0	6	3	7	0.8494615384615385
278	CN(c1ccc(NC(=O)N2CC(C(C(F)F)F)cc2Cl)cc1)c1sccc1Oc1cccc(O)c1	17.157337205207472	1	0.1	<img data-content="rdkit/molecule" src="data:image/png;base64,iVBORw0KGgoAAAANSUhEUgAAAMgAAADICAIAAAAiOjnJAAAABmJLR0QA/wD/AP+gvaeTAAAXyElEQVR4nO3deVRT174H8F9GEsIogyjYFvqwiEJFLFLFOrZqperVhVZbnzNqVbRya96qA2jBUnAseh1a7BNdUvW2CnWm9bZXharRVitgLFiXIkEFARGSEJLf++NYrhPk5MAG6/t9lsvlYp199k78Zp+zhxNEiAiEtDRxWzeAPJ8oWIQJChZhgoJFmKBgESYoWIQJChZhgoJFmKBgESYoWIQJChZhgoJFmKBgESYoWIQJChZhgoJFmKBgESYoWIQJChZhgoJFm…	5.0	0.5650725364685059	2.8008837699890137	2.685821056365967	0	4	523.094424872	0.20833333333333334	-3.3699999999999997	208.34876057291768	0	1	1	2	2	1	3	2	0	5	2	7	0.8490476190476189
7	COC(=O)c1ccccc1Sc1coc2c(/C=C/c3ccccn3)n[nH]c2C1	10.150423348494629	1	1.0	<img data-content="rdkit/molecule" src="data:image/png;base64,iVBORw0KGgoAAAANSUhEUgAAAMgAAADICAIAAAAiOjnJAAAABmJLR0QA/wD/AP+gvaeTAAAY7ElEQVR4nO3deVyU1RoH8OcdYJBNBlQQIRfc0ZTEJYXUlMR0MjX1qle0XDC9RmaRRSWZLRouo5llhV6u3tylEElCcAFMUiTcQBRRkn3fBxjmuX8cI2JzlvcA157vp0+fkvecOYO/ec95z3vOOwIiAiFik7R1A8jjiYJFuKBgES4oWIQLChbhgoJFuKBgES4oWIQLChbhgoJFuKBgES4oWIQLChbhgoJFuKBgES4oWIQLChbhgoJFuKBgES4oWIQLChbhgoJFu…	5.0	0.7681315541267395	3.6084370613098145	2.5131702423095703	0	4	391.0990624040001	0.09523809523809523	-3.32	165.84378165023833	0	1	1	0	1	2	3	0	0	6	1	5	0.8490107526881719
8	Cc1cccc(NC(=O)Nc2ccc(-c3csc4ncnc(N)c43)cc2)c1	5.360474471427481	5	0.17857142857142858	<img data-content="rdkit/molecule" src="data:image/png;base64,iVBORw0KGgoAAAANSUhEUgAAAMgAAADICAIAAAAiOjnJAAAABmJLR0QA/wD/AP+gvaeTAAAZLElEQVR4nO2dd1RU19bA98zg0IuiKFKkqNGo+aIQo0HFWPLFPIzYK2vps0Xjs8BL8FNjAROJz4JojJqXGFBAfCbPEkEDGo2gCYwRKRIVEByKBKRId8r+/jg4IirODPeo4P4tV9YA95x7CL+5555999kjQkQgCKERv+gBEG0TEovgAolFcIHEIrhAYhFcILEILpBYBBdILIILJBbBBRKL4AKJRXCBxCK4QGIRXCCxCC6QWAQXSCyCCyQWwQUSi+ACiUVwgcQiu…	5.0	0.6381628513336182	3.995589017868042	2.9884705543518066	0	4	375.1153811640001	0.05	-3.4499999999999997	159.6379366887305	0	0	0	2	2	2	4	0	0	5	3	3	0.8409206349206351
9	Cc1nc(Nc2ccc(C(=O)Oc3c(C)cccc3Cl)s2)cc(N2CCOC(=O)C2)n1	8.014518433958752	1	0.006756756756756757	<img data-content="rdkit/molecule" src="data:image/png;base64,iVBORw0KGgoAAAANSUhEUgAAAMgAAADICAIAAAAiOjnJAAAABmJLR0QA/wD/AP+gvaeTAAAgAElEQVR4nO2deVzU5fbHPzMMy4gEuAQGSKC4K6C45IYLevGG1k9Cc7uhV0dtIctKSw3NNMrshRuk2VX01lUMTVLLMHFL1AYBDVGRHQEBWWUZGOb8/nhwRERkme8Aw/N+8cc48/2ecwY+Pt/n+3zPOY+IiMDhaBpxSwfA0U24sDiCwIXFEQQuLI4gcGFxBIELiyMIXFgcQeDC4ggCFxZHELiwOILAhcURBC4sjiBwYXEEgQuLIwhcWBxB4MLiCAIXFkcQuLA4g…	2.0	0.8079125285148621	4.066099166870117	1.682989239692688	0	4	458.081553768	0.23809523809523808	-3.17	187.3371111509709	0	1	1	0	1	2	3	0	0	9	1	5	0.8399999999999999
10	Cc1nc(Nc2ncc(C(=O)Nc3c(C)cccc3Cl)s2)cc(N2CC(COC)C2)n1	21.211479373874518	2	0.11764705882352941	<img data-content="rdkit/molecule" src="data:image/png;base64,iVBORw0KGgoAAAANSUhEUgAAAMgAAADICAIAAAAiOjnJAAAABmJLR0QA/wD/AP+gvaeTAAAgAElEQVR4nO2de1zUVfrHP99hYLgo3gBBUG5rrqsFYoiaKSLWmmwXTbEMabVGzbLVLmRa5IUW037i5iUsUbyL7roqpuUqmoahAwqIEAaEyF2BuN9mnt8fXxwJQef2nWHgvF/8Mcx8z3Oe0Q/POd9zzvN8OSICg6FrRIZ2gNE1YcJiCAITFkMQmLAYgsCExRAEJiyGIDBhMQSBCYshCExYDEFgwmIIAhMWQxCYsBiCwITFEAQmLIYgMGG1T2oqmpsBoLoa+fmG9…	6.0	0.6233620047569275	2.5254108905792236	2.9978814125061035	0	4	458.12917265600004	0.3333333333333333	-2.749999999999999	189.19649610037143	0	1	1	1	1	2	3	0	0	8	2	7	0.8376607142857142
11	Cc1ccc(C(=O)Nc2cccc(C(F)(F)F)c2)cc1-c1ccc2nc(N)ccc2c1	6.5415479732834605	1	0.02702702702702703	<img data-content="rdkit/molecule" src="data:image/png;base64,iVBORw0KGgoAAAANSUhEUgAAAMgAAADICAIAAAAiOjnJAAAABmJLR0QA/wD/AP+gvaeTAAAVFklEQVR4nO2de1RU5drAnxkuAwM4cgmRi5ooat5AAo3yrFI0L5SZ+q3QMDsqpiYfnlVpfitxndSDJzXCLxNjndWoHY38NFHMBC9RZipoanJRkqsICIgotwHm+f54dTdnBoa57JcZ9Pn90SJm73fe/frbez/s/TzvK0FEIAixkVq6A8TjCYlFcIHEIrhAYhFcILEILpBYBBdILIILJBbBBRKL4AKJRXCBxCK4QGIRXCCxCC6QWAQXSCyCCyQWwQUSi+ACiUVwg…	6.0	0.6353150606155396	4.542409420013428	3.856266498565674	0	4	421.14019685600005	0.08333333333333333	-3.869999999999999	176.08961157693975	0	0	0	1	3	1	4	0	0	3	2	3	0.833560606060606
279	Cc1ccc(C(=O)Nc2cccc(C(F)(C)F)c2C)cc1-c1ccc2nc(=O)cccc(F)nc2n1	13.2930157005201	1	0.01639344262295082	<img data-content="rdkit/molecule" src="data:image/png;base64,iVBORw0KGgoAAAANSUhEUgAAAMgAAADICAIAAAAiOjnJAAAABmJLR0QA/wD/AP+gvaeTAAAaw0lEQVR4nO2deUBU5frHnxmYYRGGfdMMRCBXck/BJRcupqTZjdQS0ywzF9zFypy6eQuXdPB6b3LJG+Py08hSKdOQrhiIiaCBCiiyyS6MIDuMzPP749VzSRFnOS8zwPv5S4dznvOcM9857/Y87yNARGAw+EaobwcYXRMmLAYVmLAYVGDCYlCBCYtBBSYsBhWYsBhUYMJiUIEJi0EFJiwGFZiwGFRgwmJQgQmLQQUmLAYVmLAYVGDCYlCBCYtBBSYsBhWYsBhUY…	6.0	0.8202941417694092	3.03842830657959	1.6981717348098755	0	4	490.1616605720001	0.14814814814814814	-4.399999999999999	204.18978100283434	0	1	1	2	2	1	3	0	0	4	1	4	0.8331403508771931
280	CCN1C(N(C(=O)Nc2cccc3ccccc23)C[C@H]1[C@H](C)CN1cccc1)N	18.55077244883216	1	0.5	<img data-content="rdkit/molecule" src="data:image/png;base64,iVBORw0KGgoAAAANSUhEUgAAAMgAAADICAIAAAAiOjnJAAAABmJLR0QA/wD/AP+gvaeTAAAbMUlEQVR4nO2deVyUVfuHvzPDqqhsLqAiIJi7Urj7ERfeMl/RrBAhy2yhkp9LuWBpalpE9lpUZvImlpq9ihuKpilaipikmCiSucUq+yLb4DAz9++PQxOZwDPLCZBzffxjnHmecw56ceY859znPjIigkBgauRN3QDBg4kQS8AFIZaAC0IsAReEWAIuCLEEXBBiCbggxBJwQYgl4IIQS8AFIZaAC0IsAReEWAIuCLEEXBBiCbggxBJwQYgl4IIQS8AFIZaAC0IsA…	6.0	0.5762165188789368	4.086599349975586	3.569904327392578	0	4	391.23721054800006	0.34782608695652173	-2.829999999999999	171.43888396201734	0	1	1	2	2	1	3	3	0	4	2	5	0.8318275058275058
12	c1ccc(Nc2ncnc3n[nH]c(-c4ccccc4)c32)cc1	6.008591151527276	1	0.008064516129032258	<img data-content="rdkit/molecule" src="data:image/png;base64,iVBORw0KGgoAAAANSUhEUgAAAMgAAADICAIAAAAiOjnJAAAABmJLR0QA/wD/AP+gvaeTAAAgAElEQVR4nO2deXyM1/7HPzOZyR5ZLSE0KxE7VRRVl9qatKXCSzVUStTFXJRfaNOGat1cbjXUbZtSpKVXXYqUUFFBRLT2SNImmYwhiyAb2SQzmfP748Rksi/zPPM8mTzvV/4wZ5453+8kH2c/36+IEAIBAaYRc+2AgHEiCEuAFQRhCbCCICwBVhCEJcAKgrAEWEEQlgArCMISYAVBWAKsIAhLgBUEYQmwgiAsAVYQhCXACoKwBFhBEJYAKwjCEmAFQVgCrCAIS…	0.0	0.5206761956214905	2.3366942405700684	2.8997416496276855	0	4	287.117095416	0.0	-3.209999999999999	126.61367617922686	0	0	0	0	2	2	4	0	0	4	2	3	0.8314166666666665
13	COc1nccc(-c2cs/cc2-c2c(CC(=O)Nc3cccc(C(C)(C)C)c3)cc2F)n1	16.78998787112099	1	0.5	<img data-content="rdkit/molecule" src="data:image/png;base64,iVBORw0KGgoAAAANSUhEUgAAAMgAAADICAIAAAAiOjnJAAAABmJLR0QA/wD/AP+gvaeTAAAcvklEQVR4nO2deViTV/bHTxYghH1RwKIgIipKFRm3gjpWiru1WkSxKlSlrQqd/jqKKBVosWUcW9Ey41bHraLgVnGtYKujUrEoVUEFFFGWgIgQErZs9/fH1ZRBCFnemyDez9OnT8T7nveo39z1nHNZCCGgUJiGbWgHKF0TKiwKEaiwKESgwqIQgQqLQgQqLAoRqLAoRKDCohCBCotCBCosChGosChEoMKiEIEKi0IEKiwKEaiwKESgwqIQgQqLQgQqLAoRqLAoR…	6.0	0.6381628513336182	3.995589017868042	2.9884705543518066	0	4	449.15732622800004	0.24	-3.319999999999999	190.24504172047946	1	0	1	1	1	2	3	0	0	5	1	6	0.8313496168582374
14	NC(=O)c1ccccc1Oc1nc(Nc2ccc(N3CCCC3=O)cc2)ncc1Cl	5.34504329145678	1	0.038461538461538464	<img data-content="rdkit/molecule" src="data:image/png;base64,iVBORw0KGgoAAAANSUhEUgAAAMgAAADICAIAAAAiOjnJAAAABmJLR0QA/wD/AP+gvaeTAAAfeklEQVR4nO2deVyTx9bHDwSCiIooDe4LKrghq+DGphERRatXrLcVF0Rqb9X3tlpx16pV6laqdqH11otWbaHtdQclKopoLSCISwURRFR2Qfas5/1j8DFFgSzPIwmd74c/QvLkzMmT3zMzmefMOQaICBQK2xi2tAOU1gkVFoUTqLAonECFReEEKiwKJ1BhUTiBCovCCVRYFE6gwqJwAhUWhROosCicQIVF4QQqLAonUGFROIEKi8IJVFgUTqDConACFRaFE6iwK…	7.0	0.6381628513336182	3.995589017868042	2.9884705543518066	0	4	423.109817116	0.14285714285714285	-3.65	177.19320911927204	0	1	1	2	2	1	3	0	0	6	2	6	0.8292499999999999
281	Cc1ccc(C(=O)Oc2cccc(C(C)(F)F)c2C)cc1-c1csc2c1OC2	8.942960549926203	1	1.0	<img data-content="rdkit/molecule" src="data:image/png;base64,iVBORw0KGgoAAAANSUhEUgAAAMgAAADICAIAAAAiOjnJAAAABmJLR0QA/wD/AP+gvaeTAAAZG0lEQVR4nO2de1xU1fbA18zACDOI5gMfXfoY3sy3dREz0LoWlg+ytPBjqWmZk/gzSk0xH2kpRdnD8oqNiDdUtCApwI8i4gtEkTsglvgKgUEQEQXk/Zg56/fHtmku4DiPs2e0u75/KZ6zzvb49cw+a6+9RoKIQBBiI3X0AIi/JiQWwQUSi+ACiUVwgcQiuEBiEVwgsQgukFgEF0gsggskFsEFEovgAolFcIHEIrhAYhFcILEILpBYBBdILIILJBbBBRKL4AKJR…	6.0	0.5762165188789368	4.086599349975586	3.569904327392578	0	4	400.09447187599994	0.22727272727272727	-2.729999999999999	165.08945969979692	0	1	1	0	2	1	3	0	0	4	0	4	0.8280955204216073
15	CNC(=O)CN1CC(COc2ncc(Cl)c(Oc3c[nH]c4ccccc34)n2)CC1	10.92930582666939	1	0.02857142857142857	<img data-content="rdkit/molecule" src="data:image/png;base64,iVBORw0KGgoAAAANSUhEUgAAAMgAAADICAIAAAAiOjnJAAAABmJLR0QA/wD/AP+gvaeTAAAV40lEQVR4nO3deVhTV/oH8DeBIJugDiAQEMURhKp9XFIXBtd2qhV1xFodnejIuNKKrRu242MYW5c6LtGRWhCXtENV5HEUrUsRBRdEAi4oSAWpYKSCWFAkIFne3x+Xpv4shOSG44Lv5/GPNNyzXP1y77nnnnsrQEQgpKUJX3QHSOtEwSJMULAIExQswgQFizBBwSJMULAIExQswgQFizBBwSJMULAIExQswgQFizBBwSJMULAIExQswgQFizBBwSJMULAIExQsw…	7.0	0.6233620047569275	2.5254108905792236	2.9978814125061035	0	4	415.14111724400004	0.35	-2.8399999999999994	172.7338986415977	0	1	1	1	1	2	3	1	0	6	2	7	0.8276666666666668
16	Cc1ccc(C(=O)Nc2ccco2)cc1Nc1ncnc2c1cnn2-c1ccccc1	6.467098046842031	3	0.057692307692307696	<img data-content="rdkit/molecule" src="data:image/png;base64,iVBORw0KGgoAAAANSUhEUgAAAMgAAADICAIAAAAiOjnJAAAABmJLR0QA/wD/AP+gvaeTAAAZhklEQVR4nO2de1jUVf7H3zPDbURAwDQViYuCZuYSiKKZVkpWoHkhMmMtVFbNfAwvuGphSjmltdSuJakkWrk/zUVJRURIUct0RTFQuancVRCUUK4z5/fH0YkFHb4zzBGwz+vx8cHxey7z8JpzPt/z/ZwzMsYYCMLYyNu6A8TDCYlFCIHEIoRAYhFCILEIIZBYhBBILEIIJBYhBBKLEAKJRQiBxCKEQGIRQiCxCCGQWIQQSCxCCCQWIQQSixACiUUIgcQihEBiE…	8.0	0.7615569829940796	4.9540581703186035	3.8529934883117676	0	5	410.14912381600004	0.043478260869565216	-4.46	177.116339648408	0	0	0	1	2	3	5	0	0	7	2	5	0.8261020225294421
282	Cc1ccc(C(=O)Nc2cccc(C(F)(F)C)c2C)cc1-c1ccc2nc(=O)cccc(F)nc2n1	13.2930157005201	1	0.01639344262295082	<img data-content="rdkit/molecule" src="data:image/png;base64,iVBORw0KGgoAAAANSUhEUgAAAMgAAADICAIAAAAiOjnJAAAABmJLR0QA/wD/AP+gvaeTAAAaw0lEQVR4nO2deUBU5frHnxmYYRGGfdMMRCBXck/BJRcupqTZjdQS0ywzF9zFypy6eQuXdPB6b3LJG+Py08hSKdOQrhiIiaCBCiiyyS6MIDuMzPP749VzSRFnOS8zwPv5S4dznvOcM9857/Y87yNARGAw+EaobwcYXRMmLAYVmLAYVGDCYlCBCYtBBSYsBhWYsBhUYMJiUIEJi0EFJiwGFZiwGFRgwmJQgQmLQQUmLAYVmLAYVGDCYlCBCYtBBSYsBhWYsBhUY…	6.0	0.6958941221237183	2.8403706550598145	2.841045379638672	0	4	490.1616605720001	0.14814814814814814	-4.399999999999999	204.18978100283434	0	1	1	2	2	1	3	0	0	4	1	4	0.8238333333333334
17	Cc1ccc(C(=O)Oc2ccon2)cc1Nc1ncnc2c1cnn2-c1ccccc1	5.626414059541025	3	0.057692307692307696	<img data-content="rdkit/molecule" src="data:image/png;base64,iVBORw0KGgoAAAANSUhEUgAAAMgAAADICAIAAAAiOjnJAAAABmJLR0QA/wD/AP+gvaeTAAAZRElEQVR4nO3de1hVVfoH8O85wOGmBIQIAuKtLMobaPIIieZluumUPjg5MVFmaJGkzuj5NWNa6jQnK6WyGmRKzXRK8oLZ4F2R1AERRQVMLnETmKMConKX9/fHwhMhl30OZ4nY+3l4fPC499rryJe11157rX1URATGzE3d2RVgdycOFpOCg8Wk4GAxKThYTAoOFpOCg8Wk4GAxKThYTAoOFpOCg8Wk4GAxKThYTAoOFpOCg8Wk4GAxKThYTAoOFpOCg8Wk4GAxK…	8.0	0.6381628513336182	3.995589017868042	2.9884705543518066	0	5	412.1283883720001	0.045454545454545456	-4.529999999999999	175.8510269810227	0	0	0	0	2	3	5	0	0	9	1	5	0.8233015873015874
18	COc1ccc2c(=O)cc(CNC(=O)c3c(C)n(C)n(-c4ccccc4)c3=O)nc3cccc3c2n1	7.4860199964162755	1	0.5	<img data-content="rdkit/molecule" src="data:image/png;base64,iVBORw0KGgoAAAANSUhEUgAAAMgAAADICAIAAAAiOjnJAAAABmJLR0QA/wD/AP+gvaeTAAAc80lEQVR4nO2daVRUx7aAdzczKN3IoDghCEmgNZhHHHG+EgUBiVdiNEEjkSZInKPGq5FrnAhGJWQQolFxDvrUtCMQNQ5RcwXlQiMioKAoUyst89S9348i/QwK9FTNkPqWy8XCU/ts8Os6depU7cNBRGAwtA23rRNgdE6YWAwqMLEYVGBiMajAxGJQgYnFoAITi0EFJhaDCkwsBhWYWAwqMLEYVGBiMajAxGJQgYnFoAITi0EFJhaDCkwsBhWYWAwqMLEYVGBiM…	9.0	0.7681315541267395	3.6084370613098145	2.5131702423095703	0	5	481.17500421600005	0.14814814814814814	-4.79	205.50304790017046	1	1	2	1	1	2	3	0	0	8	1	5	0.8230476190476189
19	C1=Nc(Nc2ncc(C(=O)Oc3c(F)cccc3Cl)s2)cc(N2CCNC(=O)C2)n1	23.740865853418665	1	0.006756756756756757	<img data-content="rdkit/molecule" src="data:image/png;base64,iVBORw0KGgoAAAANSUhEUgAAAMgAAADICAIAAAAiOjnJAAAABmJLR0QA/wD/AP+gvaeTAAAgAElEQVR4nO2deVxU5ffHPzMDwyJrLJpbyqJSuIB7lJhhpbllkhqikomZQpjmpN+UNBXUUDQz0VIxl8T85ZKW+56Z4JICoSAgoGyOM+wzzMzz++MZR0TWmXtnBrjvF3/Mvdw55wx+fO4zzz3POTxCCDg4mIZv6AA4miecsDhYgRMWBytwwuJgBU5YHKzACYuDFThhcbACJywOVuCExcEKnLA4WIETFgcrcMLiYAVOWByswAmLgxU4YXGwgomhA+BggVu3kJAAR…	2.0	0.8149367570877075	3.944676160812378	2.4127683639526367	0	4	448.0520652080001	0.16666666666666666	-3.309999999999999	178.42872726015165	0	1	1	1	1	2	3	0	0	9	2	5	0.8227276524644942
20	Cc1cccc(NC(=O)Nc2ccc(-c3csc4ncnc(F)c34)cc2)c1	6.406015569947244	1	0.03571428571428571	<img data-content="rdkit/molecule" src="data:image/png;base64,iVBORw0KGgoAAAANSUhEUgAAAMgAAADICAIAAAAiOjnJAAAABmJLR0QA/wD/AP+gvaeTAAAYrElEQVR4nO2deVRUR9bA72uUTQQURZFFFjUaTb4oxJiA4ppvzGBERXEJ5+hRY2IcF5iEfGpGBRONoxGXGDUTjYRFnCTjEkEDGhfQBFtFFhkUUGwWCQKNrG13v/v9UdoiCuluXmnA+zseTwOv6hX661f17rt1W0BEIAipkT3rARDtExKL4AKJRXCBxCK4QGIRXCCxCC6QWAQXSCyCCyQWwQUSi+ACiUVwgcQiuEBiEVwgsQgukFgEF0gsggskFsEFEovgAolFc…	5.0	0.6353150606155396	4.542409420013428	3.856266498565674	0	4	378.0950603200001	0.05	-3.3199999999999994	158.46358139464402	0	0	0	2	2	2	4	0	0	4	2	3	0.821997852276922
21	OCC(Nc1cc(-c2ccnc(-c3ccc(F)cc3)c2)ccn1)[C@@H]1CCOC1	6.682318086048468	2	0.08	<img data-content="rdkit/molecule" src="data:image/png;base64,iVBORw0KGgoAAAANSUhEUgAAAMgAAADICAIAAAAiOjnJAAAABmJLR0QA/wD/AP+gvaeTAAAVFklEQVR4nO2daVRT59aAdwIBZFAEZaGiTI5MKtYqUos41KHUTmJd9iIOFW3vFXvr0nDr7cLailG7XFj5UZyWQ1srVbRorUpxojhQRUCkoiKIIIOAUAhgQrK/Hy/Nx2WIGc4L0e7nVxaes89O8uSdzn6PIkQEghAacXcnQLyYkFgEF0gsggskFsEFEovgAolFcIHEIrhAYhFcILEILpBYBBdILIILJBbBBRKL4AKJRXCBxCK4QGIRXCCxCC6QWAQXSCyCCyQWw…	7.0	0.5206761956214905	2.3366942405700684	2.8997416496276855	0	4	379.16960516399996	0.2727272727272727	-2.8299999999999996	162.79188559460567	0	1	1	0	1	2	3	2	0	5	2	6	0.821452380952381
22	CCNC(=O)N1CCC(Oc2nccc(Oc3c(-c4ccccc4)[nH]c4ccccc34)n2)C1	6.483676467604774	1	0.045454545454545456	<img data-content="rdkit/molecule" src="data:image/png;base64,iVBORw0KGgoAAAANSUhEUgAAAMgAAADICAIAAAAiOjnJAAAABmJLR0QA/wD/AP+gvaeTAAAbPklEQVR4nO2de1xU1drHfzMw3BFGAhQMTFRQPKCQliV5Act8ETWP98D6KGSW42vmS3ZOjiadQ5+yVLQaj6VjWYnZBfBgIoqi1DEVQwS8oCjgBRy5yB1mnvePpROH5DIzeyvC+n78Q2CvZ54985u1117PZUuICByO0EgftAOcrgkXFkcUuLA4osCFxREFLiyOKHBhcUSBC4sjClxYHFHgwuKIAhcWRxS4sDiiwIXFEQUuLI4ocGFxRIELiyMKXFgcUeDC4ogCF…	7.0	0.5932312607765198	3.250153064727783	2.6802754402160645	0	5	443.1957396600001	0.24	-4.0699999999999985	191.12278450638345	0	1	1	2	2	2	4	1	0	5	2	6	0.8208492063492063
23	O/C(Nc1ccc(Oc2ccccc2)cc1)Oc1ccc2(Cc1)NC(=O)/C(=O)c1ccc(O)n12	21.216010115048345	1	0.3333333333333333	<img data-content="rdkit/molecule" src="data:image/png;base64,iVBORw0KGgoAAAANSUhEUgAAAMgAAADICAIAAAAiOjnJAAAABmJLR0QA/wD/AP+gvaeTAAAa8UlEQVR4nO2deVxTV/bATxIWAQFRQERGsUpFLWLBapVq1QpqUcdB0Voa1xHqz5EZN7BaGnScSq12Mop+XGotuI1WqlKX1qK41g0VFBWhIogsyr6GsOT8/rgYGSiQkHcB9Xz/Csl7J5eXb+57ue+ce0WICAQhNOLWbgDxakJiEVwgsQgukFgEF0gsggskFsEFEovgAolFcIHEIrhAYhFcILEILpBYBBdILIILJBbBBRKL4AKJRXCBxCK4QGIRXCCxCC6QWAQXS…	4.0	0.5206761956214905	2.3366942405700684	2.8997416496276855	0	5	459.143035392	0.12	-4.499999999999999	194.0966606280865	1	1	2	1	2	1	3	2	0	8	4	6	0.8207777777777778
24	Cc1nc(Nc2ncc(C(=O)Oc3c(C)cccc3Cl)s2)cc(N2CCNC(O)C2C)n1	6.914205589940393	2	0.013793103448275862	<img data-content="rdkit/molecule" src="data:image/png;base64,iVBORw0KGgoAAAANSUhEUgAAAMgAAADICAIAAAAiOjnJAAAABmJLR0QA/wD/AP+gvaeTAAAgAElEQVR4nO2deVzU5fbHPzPDsI2yyCIKLuDC5oLikrmlYWlquOFNU9E0y2tXb7dbmJZIbugVNbPFq1dT04xyCVdUkNBEBfqJshOYyCqKyDDIwDDn98cXR9IUGL7PgPq8X/wxDN/vOWfgw/M832c5R0JE4HDERtrUAXCeTbiwOEzgwuIwgQuLwwQuLA4TuLA4TODC4jCBC4vDBC4sDhO4sDhM4MLiMIELi8MELiwOE7iwOEzgwuIwgQuLwwQuLA4TuLA4TODC4…	6.0	0.5206761956214905	2.3366942405700684	2.8997416496276855	0	4	474.1240872760001	0.3333333333333333	-2.789999999999999	193.99072985256745	0	1	1	0	1	2	3	2	0	10	3	5	0.8203736263736263
25	Cc1nc(Nc2ncc(C(=O)Oc3c(C)cccc3Cl)s2)cc(N2CCNC(C)CC2)n1	7.824450184376762	3	0.020689655172413793	<img data-content="rdkit/molecule" src="data:image/png;base64,iVBORw0KGgoAAAANSUhEUgAAAMgAAADICAIAAAAiOjnJAAAABmJLR0QA/wD/AP+gvaeTAAAgAElEQVR4nO2deVxU1fvHP7Oww4yAIO6C5vZNSc0NCRMprfiS26RWSKmRmY5rjbmRmjZamlZWaIuEaWj5La1fJaKpIKWgIgGa7Cq7LAMMM8xyfn8cnAgBYebeGZb7fvHiNdyZeZ4H5sO55557zufwCCHg4GAavqUL4OiYcMLiYAVOWByswAmLgxU4YXGwAicsDlbghMXBCpywOFiBExYHK3DC4mAFTlgcrMAJi4MVOGFxsAInLA5W4ITFwQqcsDhYgRMWBytww…	6.0	0.6023451685905457	4.0426411628723145	4.539242267608643	0	4	472.14482272000015	0.36363636363636365	-2.749999999999999	195.56143821476806	0	1	1	0	1	2	3	1	0	9	2	5	0.8202575757575759
26	COC(=O)CN1CCC(Oc2ncc(Cl)c(-c3c[nH]c4ccccc43)n2)CC1	5.6690693142221	1	0.02857142857142857	<img data-content="rdkit/molecule" src="data:image/png;base64,iVBORw0KGgoAAAANSUhEUgAAAMgAAADICAIAAAAiOjnJAAAABmJLR0QA/wD/AP+gvaeTAAAeOElEQVR4nO2de1xU1dqA35mBQRBQ7gKSgFmEEApqCl5QUZJEUsNLwZeXjn2dU+M1qTw5duoUluWo2S9Opgcv9UWoBRmiaakZgiCKYCk3uSP3+3Vm3u+PheMIOAKz1x6Q9fzlbPestZh5Zu13r73WuwSICAwG1wh13QDGowkTi0EFJhaDCkwsBhWYWAwqMLEYVGBiMajAxGJQgYnFoAITi0EFJhaDCkwsBhWYWAwqMLEYVGBiMajAxGJQgYnFoAITi0EFJhaDC…	7.0	0.6381628513336182	3.995589017868042	2.9884705543518066	0	4	400.13021821200005	0.35	-2.6399999999999992	167.18403645798966	0	1	1	0	1	2	3	0	0	6	1	5	0.8199275793650791
27	Cc1ccc(Oc2ccc3cc(NC(=O)C4CC4)nn3c2)cc1NC(=O)c1ccc(C)cc1Cl	19.832648697032397	1	0.1	<img data-content="rdkit/molecule" src="data:image/png;base64,iVBORw0KGgoAAAANSUhEUgAAAMgAAADICAIAAAAiOjnJAAAABmJLR0QA/wD/AP+gvaeTAAAWB0lEQVR4nO3de1jUVRoH8HeGGe5yEyFFI1HwwkWT3GVTVn2gxEupJd7DzYpFMbCRwEBTCl1W1BV2TcmiRAPk8VkfJbMcy7wlBHjBFZF2MBQUFAaHEYfLMO/+cVzS1GFmmOMovJ+nP3zod87vDH7n/M5tRgEiAiHGJjR1A0j3RMEiXFCwCBcULMIFBYtwQcEiXFCwCBcULMIFBYtwQcEiXFCwCBcULMIFBYtwQcEiXFCwCBcULMIFBYtwQcEiXFCwCBcULMIFB…	5.0	0.6381628513336182	3.995589017868042	2.9884705543518066	0	5	474.145868276	0.19230769230769232	-3.84	201.24019714712784	1	0	1	2	2	2	4	0	0	5	2	6	0.8195718390804597
28	Cc1nc(Nc2ncc(C(=O)Nc3c(C)cccc3Cl)s2)cc(N2CCC(CO)C2)n1	6.060037246630709	2	0.11764705882352941	<img data-content="rdkit/molecule" src="data:image/png;base64,iVBORw0KGgoAAAANSUhEUgAAAMgAAADICAIAAAAiOjnJAAAABmJLR0QA/wD/AP+gvaeTAAAgAElEQVR4nO2deVxTV97GnySQQIBAWARlUBTEFTsttdYNbQdfaYt2EytFtI6vQVGrRUdcXketbc1M7YjLdAzuUpfi1jpadRy3WiujKIyKqIBLhWJA1gAhJLnn/ePQlKKyJPcmEu/34x9yc/M7v5CHc849y3MEhBDw8LCN0NYJ8NgnvLB4OIEXFg8n8MLi4QReWDycwAuLhxN4YfFwAi8sHk7ghcXDCbyweDiBFxYPJ/DC4uEEXlg8nMALi4cTeGHxcAIvLB5O4…	6.0	0.7681315541267395	3.6084370613098145	2.5131702423095703	0	4	458.12917265600004	0.3333333333333333	-2.749999999999999	188.87718462306054	0	1	1	1	1	2	3	1	0	8	3	6	0.8186820175438596
29	Cc1ccc(NC(=O)c2cccc(C(F)(F)F)c2)cc1-c1ccc2nc(O)ncc2c1	5.62629527734385	5	0.03597122302158273	<img data-content="rdkit/molecule" src="data:image/png;base64,iVBORw0KGgoAAAANSUhEUgAAAMgAAADICAIAAAAiOjnJAAAABmJLR0QA/wD/AP+gvaeTAAAWlElEQVR4nO2de1RU5drAnwGGu9zhIIqoIGial7wklpaiqWWdFLV1XIuS1oJOWkCZYd9ahbaOSQs539gxE12n1XDUOvhpSpYWCIKWoKNpKiBE3AS5yH2GO/N8f7y4G0DGueyXGfX5/aXD3s+8+53f3u87s59nvxJEBIIQGwtTN4B4OCGxCC6QWAQXSCyCCyQWwQUSi+ACiUVwgcQiuEBiEVwgsQgukFgEF0gsggskFsEFEovgAolFcIHEIrhAYhFcILEILpBYB…	6.0	0.6381628513336182	3.995589017868042	2.9884705543518066	0	4	423.119461412	0.08695652173913043	-3.9399999999999995	174.76360261306957	0	0	0	1	3	1	4	0	0	4	2	3	0.8184296536796535
30	Cc1cccc(NC(=O)Nc2ccc(-c3csc4ncnc(N)c34)cc2)c1	5.360474471427481	10	0.35714285714285715	<img data-content="rdkit/molecule" src="data:image/png;base64,iVBORw0KGgoAAAANSUhEUgAAAMgAAADICAIAAAAiOjnJAAAABmJLR0QA/wD/AP+gvaeTAAAZLElEQVR4nO2dd1RU19bA98zg0IuiKFKkqNGo+aIQo0HFWPLFPIzYK2vps0Xjs8BL8FNjAROJz4JojJqXGFBAfCbPEkEDGo2gCYwRKRIVEByKBKRId8r+/jg4IirODPeo4P4tV9YA95x7CL+5555999kjQkQgCKERv+gBEG0TEovgAolFcIHEIrhAYhFcILEILpBYBBdILIILJBbBBRKL4AKJRXCBxCK4QGIRXCCxCC6QWAQXSCyCCyQWwQUSi+ACiUVwgcQiu…	5.0	0.7681315541267395	3.6084370613098145	2.5131702423095703	0	4	375.1153811640001	0.05	-3.4499999999999997	159.6379366887305	0	0	0	2	2	2	4	0	0	5	3	3	0.8174365079365079
283	COc1nc(Nc2ccc(N3CCOC(C)C3)cc2)ncc1C(=O)Nc1ccc(C#N)nc1	8.718860042908338	1	0.25	<img data-content="rdkit/molecule" src="data:image/png;base64,iVBORw0KGgoAAAANSUhEUgAAAMgAAADICAIAAAAiOjnJAAAABmJLR0QA/wD/AP+gvaeTAAAVr0lEQVR4nO3deVzT5x0H8C+HlCNAuMULUSoIKIqTWSKKmmoV8cBiHcpqa6UeXd2qGJV1yNSRKtI47dqITkr7qhPt5nR4gGtFCtpW6cR7gpSrYiPllDPkuz8ezKgKJD94NOj3/ZdHniP5ffL8ruf3xAgRgZCeZvykO0CeThQswgUFi3BBwSJcULAIFxQswgUFi3BBwSJcULAIFxQswgUFi3BBwSJcULAIFxQswgUFi3BBwSJcULAIFxQswgUFi3BBwSJcULAIF…	6.0	0.5762165188789368	4.086599349975586	3.569904327392578	0	4	445.18623759600007	0.2608695652173913	-4.2299999999999995	190.75899151405386	0	1	1	1	1	2	3	1	0	9	2	6	0.8173214285714286
31	Cc1cc(Nc2ncc(Cl)c(-c3ccccc3C(N)=O)n2)ccc1N1CCOCC1	5.6062499306627664	39	0.28888888888888886	<img data-content="rdkit/molecule" src="data:image/png;base64,iVBORw0KGgoAAAANSUhEUgAAAMgAAADICAIAAAAiOjnJAAAABmJLR0QA/wD/AP+gvaeTAAAZxUlEQVR4nO3dfVzNd/8H8PfpdEMprKLQEG00P0NudzJxucilcWWyYhHGSpdkjymbm2ZdzGVYbKYuunSukdvNurk2aQhRbkLkvjDKlExKOnVu3r8/PjnODtW5+X6cw97Phz+O+n4/fb71Ot+bz+f9/R4RIgIhQrMwdQfIy4mCRbigYBEuKFiECwoW4YKCRbigYBEuKFiECwoW4YKCRbigYBEuKFiECwoW4YKCRbigYBEuKFiECwoW4YKCRbigYBEuKFiECwoW4…	7.0	0.6381628513336182	3.995589017868042	2.9884705543518066	0	4	423.146202624	0.22727272727272727	-3.1599999999999997	179.39662913362497	0	1	1	1	2	1	3	0	0	6	2	5	0.8173095238095239
284	Cc1ccc(C(=O)Oc2cccc(C(F)(F)F)c2C)cc1-c1ccc2nc(N)ccccc(F)n2n1	9.051130772043273	1	0.01639344262295082	<img data-content="rdkit/molecule" src="data:image/png;base64,iVBORw0KGgoAAAANSUhEUgAAAMgAAADICAIAAAAiOjnJAAAABmJLR0QA/wD/AP+gvaeTAAAalUlEQVR4nO2deVyTR97Af08OAuEmJoEWBawV64EIpSpWbStele2h0LVr0V0PtNKmCvVY37apLVaqtcZ+2t2Fsq20YnWVbkvBE7UoKmo4FAVEQPBAJCAigXAkmfeP0SxFjbkmBJnvH35CfOZI8n3mmXme38wwCCGgUCwNq6crQHk8oWJRiEDFohCBikUhAhWLQgQqFoUIVCwKEahYFCJQsShEoGJRiEDFohCBikUhAhWLQgQqFoUIVCwKEahYFCJQsShEoGJRi…	6.0	0.7587817907333374	3.7031021118164062	2.891672134399414	0	4	496.1522387600001	0.11538461538461539	-4.47	202.85031979271864	0	0	0	0	2	2	4	0	0	6	1	3	0.8171666666666666
285	CN(c1ccc(NC(=O)NC2cc(C(F)(F)F)cc2Cl)cc1)c1cccn1Oc1cccc(O)c1	17.333550696436006	1	0.1	<img data-content="rdkit/molecule" src="data:image/png;base64,iVBORw0KGgoAAAANSUhEUgAAAMgAAADICAIAAAAiOjnJAAAABmJLR0QA/wD/AP+gvaeTAAAYZ0lEQVR4nO3dfVzN5/8H8Pc5p7tTdIMUByMbVkmT+/sUu2Hrh2/Y+FpMZza+lfTTxowvq18pbFicsrZ8mZttZrldIcR8UXOTbkQKnZJaSdKNc87798dlZ411OudTl8rez8ceeySf63Nd5dXn5rren08iRARCmpq4uQdAnk8ULMIFBYtwQcEiXFCwCBcULMIFBYtwQcEiXFCwCBcULMIFBYtwQcEiXFCwCBcULMIFBYtwQcEiXFCwCBcULMIFBYtwQcEiXFCwC…	5.0	0.6067383289337158	2.5462303161621094	3.136425495147705	0	4	504.11760283999996	0.125	-4.05	203.18199319081418	1	0	1	2	2	1	3	1	0	5	3	6	0.8141666666666666
32	C1=Nc(Nc2ccc(C(=O)Oc3c(C)cccc3Cl)s2)cc(N2CCNC(=O)C2)n1	20.882261726059177	1	0.006756756756756757	<img data-content="rdkit/molecule" src="data:image/png;base64,iVBORw0KGgoAAAANSUhEUgAAAMgAAADICAIAAAAiOjnJAAAABmJLR0QA/wD/AP+gvaeTAAAgAElEQVR4nO2deVyU1f7HPzPMsA0quKJswhAqCFzAn0umaFrpTcslzI3UCvLnluj9XSzvDaVSrqVRakVpilohJeZ2U3FfEBVcQIwIENkEQUQYEBhmvr8/Do6Isj/PzADP+8Uf82zne4DPnOc85znn8xUREQQEuEas6woItE8EYQnwgiAsAV4QhCXAC4KwBHhBEJYALwjCEuAFQVgCvCAIS4AXBGEJ8IIgLAFeEIQlwAuCsAR4QRCWAC8IwhLgBUFYArwgCEuAF…	2.0	0.8007479310035706	4.058506965637207	1.9599884748458862	0	4	443.081888116	0.2	-3.17	181.40848599067544	0	1	1	1	1	2	3	0	0	8	2	5	0.813894319131161
33	Clc1cccc(Oc2ncnc3c[nH]c(Nc4cccc(Cl)c4)c23)c1	11.66623386343314	1	0.00423728813559322	<img data-content="rdkit/molecule" src="data:image/png;base64,iVBORw0KGgoAAAANSUhEUgAAAMgAAADICAIAAAAiOjnJAAAABmJLR0QA/wD/AP+gvaeTAAAcNUlEQVR4nO2de1hU1drA3xlggBERBFEUSS1QpJTgKOgg3jheRxSP1jkamaac8hQqeaLS5yOVylJrPPpUmGaoWZgmjmCBiiaSgI43SFFJkZtyD2W4zuz3+2PhbhrkNsyagXH9nv4Y1uxZa03zc+21117vuwWICAyGvhEauwMM04SJxaACE4tBBSYWgwpMLAYVmFgMKjCxGFRgYjGowMRiUIGJxaACE4tBBSYWgwpMLAYVmFgMKjCxGFRgYjGowMRiUIGJxaACE…	0.0	0.5919488668441772	3.050396203994751	3.4142303466796875	0	4	370.03881636399996	0.0	-2.7599999999999993	153.1456523131458	0	0	0	0	2	2	4	0	0	4	2	4	0.8136428571428571
34	Cc1nc(Nc2ncc(C(=O)Oc3c(C)cccc3Cl)s2)cc(N2CCNC(CO)C2)n1	6.4618069805713665	1	0.006896551724137931	<img data-content="rdkit/molecule" src="data:image/png;base64,iVBORw0KGgoAAAANSUhEUgAAAMgAAADICAIAAAAiOjnJAAAABmJLR0QA/wD/AP+gvaeTAAAgAElEQVR4nO2deVxTV9rHf5ewy74WlVpgXEHAtSq4dcFRsS7j3jJ16ThaFVvbATtOodqOiq0OtmqLU/sWFRdqrcsothQ3FKsSNYigKMEoogKySNgCyfP+cWOkVBFJbgLxfD/8cUnufZ4T8uOec557nudwRAQGQ9eYGLoBDOOECYshCExYDEFgwmIIAhMWQxCYsBiCwITFEAQmLIYgMGExBIEJiyEITFgMQWDCYggCExZDEJiwGILAhMUQBCYshiAwYTEEgQmLI…	6.0	0.7681315541267395	3.6084370613098145	2.5131702423095703	0	4	474.1240872760001	0.3333333333333333	-2.789999999999999	193.99072985256745	0	1	1	0	1	2	3	1	0	10	3	6	0.8128095238095239
35	Clc1cccc(Nc2ncnc3n[nH]c(Nc4cccc(Cl)c4)c32)c1	5.43814249709523	3	0.012711864406779662	<img data-content="rdkit/molecule" src="data:image/png;base64,iVBORw0KGgoAAAANSUhEUgAAAMgAAADICAIAAAAiOjnJAAAABmJLR0QA/wD/AP+gvaeTAAAc3UlEQVR4nO2deVyTV9bHTxIIEBbZFQXqMqBIVQrDosEVXtcI6mA7o8V1ykydilXbYkdnmKrta7VOw9S3HaydDtWxFbViAKeA4oJUQOMGVawUkUVRtiIEBJKc948bHyjIFnJZwv1+/OPJzfPcc+Pz4+7nXB4iAoOha/h9XQCGfsKExaACExaDCkxYDCowYTGowITFoAITFoMKTFgMKjBhMajAhMWgAhMWgwpMWAwqMGExqMCExaACExaDCkxYDCowYTGowITFo…	0.0	0.6381628513336182	3.995589017868042	2.9884705543518066	0	4	370.050049744	0.0	-2.829999999999999	152.7700708165982	0	0	0	0	2	2	4	0	0	5	3	4	0.8127500000000001
36	Cc1ccc(NC(=O)c2ccccc2)cc1Nc1nccc(-c2ccccc2)n1	6.181651340452407	4	0.009456264775413711	<img data-content="rdkit/molecule" src="data:image/png;base64,iVBORw0KGgoAAAANSUhEUgAAAMgAAADICAIAAAAiOjnJAAAABmJLR0QA/wD/AP+gvaeTAAAgAElEQVR4nO2dd1wUx/vHP3dwcIpSlKOJIlgQVGwRUUBNbOQnaoxdgwF7iRq7KZaoWFAJ0WCMYovRRCwxoF8VYjQigoqKBLGBlX5wqID0m98fg5cLKOVuy3397vuVP3bH3eeZDZ/bnZnnmRkRIQQCAkwj5rsCAu8mgrAEWEEQlgArCMISYAVBWAKsIAhLgBUEYQmwgiAsAVYQhCXACoKwBFhBEJYAKwjCEmAFQVgCrCAIS4AVBGEJsIIgLAFWEIQlwAqCsARYQ…	0.0	0.6353150606155396	4.542409420013428	3.856266498565674	0	4	380.16371126	0.041666666666666664	-3.989999999999999	169.03311239563507	0	0	0	1	3	1	4	0	0	4	2	5	0.8124051724137931
37	ClCNc1nccc(-c2c(-c3ccc(F)cc3)nc3n2[C@H](CO)CC3)n1	17.111254906003435	4	0.3333333333333333	<img data-content="rdkit/molecule" src="data:image/png;base64,iVBORw0KGgoAAAANSUhEUgAAAMgAAADICAIAAAAiOjnJAAAABmJLR0QA/wD/AP+gvaeTAAAgAElEQVR4nO2deViUVfvHv88MwzZsKnuiaeKCqAiKGmhqqOgPl3J529DKMrGi7NXMywoxKxMzXkV9NVHJMrVFk9xSRAFzxw0RBQxFBAYEBAaYGWbO749DI6EQMM+ZId/zufhjnmfmuc89+p2z3uc+AiEEHI7YSEztAOfRhAuLwwQuLA4TuLA4TODC4jCBC4vDBC4sDhO4sDhM4MLiMIELi8MELiwOE7iwOEzgwuIwgQuLwwQuLA4TuLA4TODC4jCBC4vDBC4sD…	7.0	0.5206761956214905	2.3366942405700684	2.8997416496276855	0	4	373.110566064	0.2777777777777778	-2.5100000000000002	154.25544436613993	0	1	1	0	1	2	3	1	0	6	2	5	0.812342490842491
286	C[C@H](Nc1nccc(-n2cnc3ccccc23)n1)[C@H]1COC[C@H]1O	8.933988925645622	1	0.018518518518518517	<img data-content="rdkit/molecule" src="data:image/png;base64,iVBORw0KGgoAAAANSUhEUgAAAMgAAADICAIAAAAiOjnJAAAABmJLR0QA/wD/AP+gvaeTAAAdiklEQVR4nO2deVyTV9bHTxI2BUFAQDZxAyluLK1amKogaFWsthSsC1Z9FbW1cbpYZKYOLh3LTDsdprW2QW2LFW1Rq8LYVq1LRaoiiDBQUBBZRUC2sIUt5/3jxkcMECF5noTE+/34x5Ob+9xzkR93P+fyEBEoFLbha7oCFN2ECovCCVRYFE6gwqJwAhUWhROosCicQIVF4QQqLAonUGFROIEKi8IJVFgUTqDConACFRaFE6iwKJxAhUXhBCosCidQYVE4gQqLw…	6.0	0.5502877831459045	2.9083051681518555	5.350785255432129	0	4	325.153874848	0.35294117647058826	-2.51	138.88970040590672	0	1	1	0	1	2	3	3	0	7	2	4	0.8104851190476191
38	O/C(Nc1cc(-c2ccc(COc3ccc(F)cc3)o2)ccn1)[C@@H]1COC1	13.887356352155651	1	0.04	<img data-content="rdkit/molecule" src="data:image/png;base64,iVBORw0KGgoAAAANSUhEUgAAAMgAAADICAIAAAAiOjnJAAAABmJLR0QA/wD/AP+gvaeTAAAYVklEQVR4nO3deVzU1f4/8NfMwLCDC2q5g4iikHoVU0m7hRVx1W4mbkmYy7jcRP1p8ctU1CKn1KJu95Gk3TTFaxS3xaUUSwK7bpCsMuzgjso6MMM2c75/fGzyAYHD8DkNA+/nXzp8Poc38vJ8tnPOR8IYAyFik5q7ANI5UbAIFxQswgUFi3BBwSJcULAIFxQswgUFi3BBwSJcULAIFxQswgUFi3BBwSJcULAIFxQswgUFi3BBwSJcULAIFxQswgUFi3BBwSJcU…	7.0	0.6235840320587158	3.603734254837036	4.478009223937988	0	4	370.132885308	0.25	-2.9	155.11516999284623	0	1	1	0	1	2	3	1	0	6	2	7	0.8100669306184013
39	Cc1ccc(F)c(NC(=O)Nc2ccc(-c3cccc4[nH]nc(O)c34)cc2)c1	5.248401913953866	33	0.673469387755102	<img data-content="rdkit/molecule" src="data:image/png;base64,iVBORw0KGgoAAAANSUhEUgAAAMgAAADICAIAAAAiOjnJAAAABmJLR0QA/wD/AP+gvaeTAAAaOElEQVR4nO2deVyVVRrHf5dNWRQDNxQ1zTR3E41GUDAxMrGxCJcGNJ3EskSdmnDGyY2xUMtIs8QFB8sNcRkpsQEXAhV3TfFDqGgiKsrqhSsI9z7zx7G3Gype7n2Pij3fjx8/l+t7nvfc65f3PctzzqshIjCM2lg97AowjycsFiMFFouRAovFSIHFYqTAYjFSYLEYKbBYjBRYLEYKLBYjBRaLkQKLxUiBxWKkwGIxUmCxGCmwWIwUWCxGCiwWIwUWi5ECi8VIg…	4.0	0.5206761956214905	2.3366942405700684	2.8997416496276855	0	4	376.133554004	0.047619047619047616	-3.869999999999999	159.57541788490104	0	0	0	2	3	1	4	0	0	3	4	3	0.8099999999999998
40	Cc1nc(Nc2ncc(C(=O)Nc3c(F)cccc3Cl)s2)cc(N2CCNC(=O)C2)n1	7.299597980534872	2	0.013513513513513514	<img data-content="rdkit/molecule" src="data:image/png;base64,iVBORw0KGgoAAAANSUhEUgAAAMgAAADICAIAAAAiOjnJAAAABmJLR0QA/wD/AP+gvaeTAAAgAElEQVR4nO2de1xU1drHfzMM90sgingjRE0FL/SSJJoaaaaCx4zMSnnNo0c92QFMKD2iWKYvJSZ5STS1D6mV5MkyLU0PauQFHcAUNZJBQQS5yB1mmNvz/rFGIkWEmb1nmHF/P378DDOzn/XA/Gbttdd+1m+JiAgCAlwjNnUCApaJICwBXhCEJcALgrAEeEEQlgAvCMIS4AVBWAK8IAhLgBcEYQnwgiAsAV4QhCXAC4KwBHhBEJYALwjCEuAFQVgCvCAIS4AXB…	2.0	0.6233620047569275	2.5254108905792236	2.9978814125061035	0	4	461.08369968400007	0.21052631578947367	-3.309999999999999	185.22998632864937	0	1	1	2	1	2	3	0	0	8	3	5	0.8095357142857142
41	COc1cc(NC(=O)c2cccc(-n3cc(NC(=O)N3ccccc(C)c3)cn3)c2)cc(OC)c1	16.87595256126857	1	0.023809523809523808	<img data-content="rdkit/molecule" src="data:image/png;base64,iVBORw0KGgoAAAANSUhEUgAAAMgAAADICAIAAAAiOjnJAAAABmJLR0QA/wD/AP+gvaeTAAAf3klEQVR4nO2deVxUVf/HPzPDLoIgKCYh4JL7RrlrkrtirpgZLqWSqY9rSvlLEXOBzNRyw3p6NM0StRT3wQdFUV8pYiYuaSAqIJtssg4z8/39cWiaBxgYZu5loM77LxjunPud4XPPOfe7XQkRgcMRGqmpDeD8PeHC4ogCFxZHFLiwOKLAhcURBS4sjihwYXFEgQuLIwpcWBxR4MLiiAIXFkcUuLA4osCFxREFLiyOKHBhcUSBC4sjClxYHFHgwuKIAhcWRxS4s…	7.0	0.7718672752380371	2.951596736907959	1.9355297088623047	0	5	471.19065428000005	0.11538461538461539	-4.789999999999999	202.12459582042436	0	2	2	2	2	1	3	0	2	7	2	5	0.8087550694919118
287	Cc1ccc(C(=O)Nc2cccc(C(F)(F)F)c2C)cc1-c1ccc2nc(O)ccccc(F)cc2c1	8.920595631711146	1	0.01639344262295082	<img data-content="rdkit/molecule" src="data:image/png;base64,iVBORw0KGgoAAAANSUhEUgAAAMgAAADICAIAAAAiOjnJAAAABmJLR0QA/wD/AP+gvaeTAAAabklEQVR4nO2de1hTV7bAVwLISwIo8lJAVASdWh+5ykNsZapMW3xQO0ytI3RGK9qZitqxpWPrpFit9LZOcWyrdGo/qa2jFHzgW+aio/iqAQRUHoICAg0CUSAQII99/9h4bi4qkpzsEGT9vn79Yjhnnx345axzzl57bQEhBBDE2Aj7ugPI0wmKhTABxUKYgGIhTECxECagWAgTUCyECSgWwgQUC2ECioUwAcVCmIBiIUxAsRAmoFgIE1AshAkoFsIEFAthAoqFM…	6.0	0.771504819393158	2.4815478324890137	2.110898733139038	0	4	506.161740824	0.10344827586206896	-4.459999999999999	210.11638238917467	0	0	0	1	3	1	4	0	0	3	2	3	0.8084770114942528
42	Cc1ccc(C(=O)Nc2cccc(C(F)(F)F)c2C)cc1-c1ccc2nc(O)ncc2c1	5.679197079332112	1	0.025	<img data-content="rdkit/molecule" src="data:image/png;base64,iVBORw0KGgoAAAANSUhEUgAAAMgAAADICAIAAAAiOjnJAAAABmJLR0QA/wD/AP+gvaeTAAAWk0lEQVR4nO2deVxU1xWAzzDDDrIbRZCIIkhcQISAKGqCrbWo0Yj+EkXbJGKsKeFnTKamqdgsFjQ2mKUVlzajTayoSQqamIImaBU1jAFERQU1gAiCMLKvc/rHxScBGWd5FwY8318y896Z+67fe/fOvHPelSAiEITYmPR1A4iBCYlFcIHEIrhAYhFcILEILpBYBBdILIILJBbBBRKL4AKJRXCBxCK4QGIRXCCxCC6QWAQXSCyCCyQWwQUSi+ACiUVwgcQiuEBiE…	6.0	0.6381628513336182	3.995589017868042	2.9884705543518066	0	4	437.135111476	0.125	-3.9399999999999995	181.12854472746614	0	0	0	1	3	1	4	0	0	4	2	3	0.8083463203463203
43	C#Cc1ccc2oc(C(=O)OCC(=O)Nc3scc(Br)c3-c3ncn[nH]3)cc2c1	6.955941410459846	3	0.14285714285714285	<img data-content="rdkit/molecule" src="data:image/png;base64,iVBORw0KGgoAAAANSUhEUgAAAMgAAADICAIAAAAiOjnJAAAABmJLR0QA/wD/AP+gvaeTAAAZd0lEQVR4nO3deVxTV9oH8CcEIhoQBEWkKK4o4FZxX5Aibqi1VnEbqWNVXCqow+LSqrUuMFrHFSrVwdpR6wC2igviDq7VgAKKLANI0LAIIhKWQJLn/eNaSpUlITmKvM/30z8o3nPuSfx5c+5ZbniICIRom877bgBpmihYhAkKFmGCgkWYoGARJihYhAkKFmGCgkWYoGARJihYhAkKFmGCgkWYoGARJihYhAkKFmGCgkWYoGARJihYhAkKFmGCgkWYoGARJihYh…	7.0	0.7681315541267395	3.6084370613098145	2.5131702423095703	0	4	469.96843793200014	0.05263157894736842	-3.4199999999999995	175.95679373184666	0	0	0	1	1	3	4	0	0	7	2	5	0.8082539682539681
44	Cn1ncc2cc3c(Nc4cccc(Br)c4)ncn3cc2C1	11.17732267660009	6	0.10526315789473684	<img data-content="rdkit/molecule" src="data:image/png;base64,iVBORw0KGgoAAAANSUhEUgAAAMgAAADICAIAAAAiOjnJAAAABmJLR0QA/wD/AP+gvaeTAAAXYElEQVR4nO3df1yNd/8H8FfnVMqPIj/qJI1CW8QqNiRNQsivrzE3GtlGbbfuDTfbvQfZsMU287g1akzrfmQ85p4fybZ0M7/nTomWUEjpx6lI0Y/Tj3Pe3z8uzpIknevTlvv9fHh4cFzX27ser3Odz/W5PteVERGBMbkp/ugG2LOJg8WE4GAxIThYTAgOFhOCg8WE4GAxIThYTAgOFhOCg8WE4GAxIThYTAgOFhOCg8WE4GAxIThYTAgOFhOCg8WE4GAxIThYT…	3.0	0.5919488668441772	3.050396203994751	3.4142303466796875	0	4	355.04325754800004	0.125	-2.3399999999999994	135.95800285692832	0	1	1	0	1	2	3	0	0	5	1	2	0.8078214285714286
45	Cc1nc(Nc2ccc(C(=O)Oc3c(C)cccc3Cl)s2)cc(N2CCNC(C)CC2)n1	8.532258984268024	1	0.006896551724137931	<img data-content="rdkit/molecule" src="data:image/png;base64,iVBORw0KGgoAAAANSUhEUgAAAMgAAADICAIAAAAiOjnJAAAABmJLR0QA/wD/AP+gvaeTAAAgAElEQVR4nO2de1xU5fb/13BnkOEqCAgIKJKkSGiYeKOIjkbe8egpErWDlYHH30udXpZSpkl9LTleSr54w7ySonmrrwiikHhBdDQhUQFBEZDLXBguAzPr98eDEyEgzOw9m8vzfvHqNczes9bC+fTsZz97rfXwEBEoFKbR4zoASu+ECovCClRYFFagwqKwAhUWhRWosCisQIVFYQUqLAorUGFRWIEKi8IKVFgUVqDCorACFRaFFaiwKKxAhUVhBSosCitQYVFYg…	6.0	0.730265200138092	3.505357503890991	0.43485504388809204	0	4	471.14957375200004	0.34782608695652173	-2.6799999999999997	196.34179023382154	0	1	1	0	1	2	3	1	0	8	2	5	0.8075714285714287
46	CC(=O)c1ccccc1-c1nc(Nc2ccc(N3CCOCC3)cc2C)ncc1Cl	7.132233448152256	5	0.3125	<img data-content="rdkit/molecule" src="data:image/png;base64,iVBORw0KGgoAAAANSUhEUgAAAMgAAADICAIAAAAiOjnJAAAABmJLR0QA/wD/AP+gvaeTAAAc9UlEQVR4nO2deViTV/bHTwJhEQiiFVDE4jYKIrs+UoRR3OenPFUmWtTQaa1oxxodl6KzNDjWlqJ1otb2YeyggXHDqVatHRXHFbeioPVRVEQCLixFdlkSkvP740KMgAGS90ZI7+ev8L5vzrkJ39z3vPfecy4PEYHB4Br+624AwzxhwmJQgQmLQQUmLAYVmLAYVGDCYlCBCYtBBSYsBhWYsBhUYMJiUIEJi0EFJiwGFZiwGFRgwmJQgQmLQQUmLAYVmLAYVGDCY…	7.0	0.6353150606155396	4.542409420013428	3.856266498565674	0	4	422.150953656	0.2608695652173913	-2.96	180.42168055100885	0	1	1	0	2	1	3	0	0	6	1	5	0.8069879177669875
47	Cc1ccc(C(=O)Nc2ccco2)cc1Nc1cncc2c1cnn2-c1ccccc1	6.964744006602857	1	0.019230769230769232	<img data-content="rdkit/molecule" src="data:image/png;base64,iVBORw0KGgoAAAANSUhEUgAAAMgAAADICAIAAAAiOjnJAAAABmJLR0QA/wD/AP+gvaeTAAAZQ0lEQVR4nO2de1yUVfrAn2EYmBEBuaiRgAIqGl4iyOuqaEhuoSRKZsW6q8aKt1XUYLUNBS+TUouf1gupJF6yn+ai5CUkTFHKJEkMUUBR7ioIish1Zp7fHwcnFnB4Z5gToM/308cPju+5THznnPM+73POiBARCELfGLR3B4hnExKL4AKJRXCBxCK4QGIRXCCxCC6QWAQXSCyCCyQWwQUSi+ACiUVwgcQiuEBiEVwgsQgukFgEF0gsggskFsEFEovgAolFcIHEI…	8.0	0.7718672752380371	2.951596736907959	1.9355297088623047	0	5	409.15387484800004	0.041666666666666664	-4.39	177.89669166746145	0	0	0	1	2	3	5	0	0	6	2	5	0.8065396825396826
48	Cc1ccc(C(=O)Nc2cccc(C(F)(F)F)c2C)cc1-c1ccc2oc(N)nc2c1	6.066193929794064	1	0.025	<img data-content="rdkit/molecule" src="data:image/png;base64,iVBORw0KGgoAAAANSUhEUgAAAMgAAADICAIAAAAiOjnJAAAABmJLR0QA/wD/AP+gvaeTAAAY0UlEQVR4nO2de1hU1frH3xnuVwXBC3JNFBJvMcoDppZKJzLMjj5YlJgnE+unoictOOaRk2SheZ7A6ijHY4adJxOfLg6WKXhLBU1EkJuiCHIRlZvAIMLAvL8/lu7mcJ89s4DB9/P4hw57v6y1/c561977/a4lQUQgCF0j7esGEAMTEhbBBRIWwQUSFsEFEhbBBRIWwQUSFsEFEhbBBRIWwQUSFsEFEhbBBRIWwQUSFsEFEhbBBRIWwQUSFsEFEhbBBRIWwQUSF…	6.0	0.6353150606155396	4.542409420013428	3.856266498565674	0	4	425.135111476	0.13043478260869565	-3.8099999999999996	175.2488829554132	0	0	0	1	3	1	4	0	0	4	2	3	0.8063106060606061
49	NC(=O)c1ccccc1Nc1nc(-c2ccc(N3CCOCC3)c(F)c2)ncc1Cl	5.83833723849848	2	0.025974025974025976	<img data-content="rdkit/molecule" src="data:image/png;base64,iVBORw0KGgoAAAANSUhEUgAAAMgAAADICAIAAAAiOjnJAAAABmJLR0QA/wD/AP+gvaeTAAAakklEQVR4nO3dfVzNd/8H8NepSJHK7Vgyps3NxqrZEAkhVi6zhdplw1pctl+zuWmbDWNo8xhml22NIcOGriEuotzkZoZuNKQtKQmRdHO6O53Tef/++OTsaKrTOecjXO/nwx85ne/nfM7Xy/d8vp+7oyAiMGZuFg1dAfZo4mAxKThYTAoOFpOCg8Wk4GAxKThYTAoOFpOCg8Wk4GAxKThYTAoOFpOCg8Wk4GAxKThYTAoOFpOCg8Wk4GAxKThYTAoOFpOCg8Wk4…	7.0	0.5932312607765198	3.250153064727783	2.6802754402160645	0	4	427.12113074800004	0.19047619047619047	-3.2299999999999995	177.19722242215454	0	1	1	1	2	1	3	0	0	6	2	5	0.8049761904761904
50	Cc1ccc(C(=O)Nc2cscn2)cc1Nc1ncnc2c1cnn2-c1ccccc1	6.228342593270535	2	0.038461538461538464	<img data-content="rdkit/molecule" src="data:image/png;base64,iVBORw0KGgoAAAANSUhEUgAAAMgAAADICAIAAAAiOjnJAAAABmJLR0QA/wD/AP+gvaeTAAAaFElEQVR4nO2deVzU1f7/XwPDDgkILgikKKChaGKpYalB5kXzkom4oVcrTFO+LnnR1EYfPrS5mml966GU5FWvXcUtU6Qk95Ximwu4AbKIECIOSxDbzLx/f3xwfuYCs3Bk6f18+AcOZ/swzzmfc87nfc7IiAgM09iYNXUDmNYJi8UIgcVihMBiMUJgsRghsFiMEFgsRggsFiMEFosRAovFCIHFYoTAYjFCYLEYIbBYjBBYLEYILBYjBBaLEQKLxQiBxWKEwGIxQ…	8.0	0.6326626539230347	4.30823278427124	4.065316200256348	0	5	427.1215291640001	0.045454545454545456	-4.11	181.18202163568918	0	0	0	1	2	3	5	0	0	8	2	5	0.8047857142857143
51	CCNC(=O)N1CCC(Nc2n(C(C)c3c(-c4ccccc4)[nH]c4ccccc34)n2)CC1	15.955089860611105	1	0.045454545454545456	<img data-content="rdkit/molecule" src="data:image/png;base64,iVBORw0KGgoAAAANSUhEUgAAAMgAAADICAIAAAAiOjnJAAAABmJLR0QA/wD/AP+gvaeTAAAZQklEQVR4nO3deVhTx/oH8DcJ+1oRF0BBkItiVRCtFi214NYqdSmg97qAVRu3ily9lW78tC0V9CmKXUSrRVG5tUopchWX6FNUbJUCtYpQRRACqYIbILIF8v7+GORykSU5yYi27+fxD8XMnIl+c86ZOTMTESICIbom7uoGkD8nChbhgoJFuKBgES4oWIQLChbhgoJFuKBgES4oWIQLChbhgoJFuKBgES4oWIQLChbhgoJFuKBgES4oWIQLChbhgoJFuKBgES4oW…	7.0	0.6235840320587158	3.603734254837036	4.478009223937988	0	5	430.24810958000006	0.36	-3.479999999999999	188.02839554337638	0	2	2	2	2	1	3	2	0	4	3	5	0.8040493308434483
52	N#Cc1ccc2oc(C(=O)OCC(=O)Nc3scc(Br)c3-c3cnc[nH]3)cc2c1	7.29046850145475	1	0.047619047619047616	<img data-content="rdkit/molecule" src="data:image/png;base64,iVBORw0KGgoAAAANSUhEUgAAAMgAAADICAIAAAAiOjnJAAAABmJLR0QA/wD/AP+gvaeTAAAZPElEQVR4nO3deVyU1f4H8O/MsIOyqPBDARUVQbtuaDfLxAUXRLEM3CBLTfCWgr3UUFMhqUBubojoYIqFkmJek9wJkHAjBgUXEAUEAQE3VDYHZub7++N4iUxgZpgj6v2+/8LhOec5Ax+eOc95zjkKEBEI0TRhWzeAvJ4oWIQLChbhgoJFuKBgES4oWIQLChbhgoJFuKBgES4oWIQLChbhgoJFuKBgES4oWIQLChbhgoJFuKBgES4oWIQLChbhgoJFuKBgES4oW…	7.0	0.7718672752380371	2.951596736907959	1.9355297088623047	0	4	469.9684379320001	0.05263157894736842	-3.419999999999999	175.79710435770826	0	0	0	1	1	3	4	0	0	7	2	5	0.8037936507936506
53	CC(=O)N1CCN(c2ccc(NC(=O)c3cc(C#N)c(F)o3)c(N3CC(C)(C)c3)c2)C1	7.387148747577991	1	0.5	<img data-content="rdkit/molecule" src="data:image/png;base64,iVBORw0KGgoAAAANSUhEUgAAAMgAAADICAIAAAAiOjnJAAAABmJLR0QA/wD/AP+gvaeTAAAZVklEQVR4nO3deVzU1foH8GdmgGFxQwFlRBFRisVQqeuSCwLuU6bCi1xAw4AUBVN/opfIvHgVzYS0vIZW4kZyUy/qNU0FzEQqd1ARAxQcGAQkWcSBmXl+fxzkGgrM9p0hfd6v/kCbc+YZ/Mz3nO/5bjxEBEJ0jW/oAsiLiYJFOEHBIpygYBFOULAIJyhYhBMULMIJChbhBAWLcIKCRThBwSKcoGARTlCwCCcoWIQTFCzCCQoW4QQFi3CCgkU4QcEinKBgEU5Qs…	2.0	0.7681315541267395	3.6084370613098145	2.5131702423095703	0	4	425.186317848	0.4090909090909091	-3.54	179.36099213403932	0	2	2	2	1	1	2	0	0	6	1	4	0.8036209083314345
54	Cc1nc(Nc2ncc(C(=O)Nc3c(C)cccc3Cl)s2)cc(N2CCOC(=O)C2)n1	7.034084537948764	1	0.006896551724137931	<img data-content="rdkit/molecule" src="data:image/png;base64,iVBORw0KGgoAAAANSUhEUgAAAMgAAADICAIAAAAiOjnJAAAABmJLR0QA/wD/AP+gvaeTAAAgAElEQVR4nO2daVgUV/b/v90szSoIiiII0mjcEAyKypCMmGDcMP+YiBqFSdSAMVE06kj0iYP5jRqME2UmRoNRB2JcgiFmMK64xBjjBggKCqKNiqDsILJ0093n/6KwQQRlqWqguZ+nX3R3VZ1zWr7euvfWPeeKiAgMBt+I2zoAhm7ChMUQBCYshiAwYTEEgQmLIQhMWAxBYMJiCAITFkMQmLAYgsCExRAEJiyGIDBhMQSBCYshCExYDEFgwmIIAhMWQxCYsBiCw…	6.0	0.6353150606155396	4.542409420013428	3.856266498565674	0	4	458.092787148	0.25	-3.2399999999999993	186.9930760860186	0	1	1	1	1	2	3	0	0	9	2	5	0.8012788459554311
55	Cc1ccc(NS(=O)c2cccc(C(F)(F)F)c2)cc1-c1ccc2nc(O)cnc2c1	6.445903110614777	1	0.007194244604316547	<img data-content="rdkit/molecule" src="data:image/png;base64,iVBORw0KGgoAAAANSUhEUgAAAMgAAADICAIAAAAiOjnJAAAABmJLR0QA/wD/AP+gvaeTAAAXMUlEQVR4nO2de1RU5drAnxkYbsptuKgk3kAxNS+Jpna8JJqZ1skbrfOdRYnfUU+aYKFRZ60iy1Z8C+0bPWViK1dY6lkUpXxeKBQCLUUHrwEKIsLI/S4zDDKX5/vjxd0IiszMfplRn99fumfvZ56957f3fod5nv1KEBEIQmyktk6AeDQhsQgukFgEF0gsggskFsEFEovgAolFcIHEIrhAYhFcILEILpBYBBdILIILJBbBBRKL4AKJRXCBxCK4QGIRXCCxCC6QW…	6.0	0.6353150606155396	4.542409420013428	3.856266498565674	0	4	443.09153241200005	0.09090909090909091	-3.46	177.7467701128336	0	0	0	0	3	1	4	1	0	4	2	4	0.8012475796027363
56	OCC(Nc1cc(-c2ccnc(-c3ccc(F)cc3)c2)ccn1)C1CCOCC1	6.5646390207551795	1	0.038461538461538464	<img data-content="rdkit/molecule" src="data:image/png;base64,iVBORw0KGgoAAAANSUhEUgAAAMgAAADICAIAAAAiOjnJAAAABmJLR0QA/wD/AP+gvaeTAAAVhUlEQVR4nO2deVRT19bAdxiMKKAWxaHiCFhEiywEB/C96rK19gF1AHxFQ5datS59QVte7VtVU1+r1SqvcarF4rNUWS5xelKltICCWOcioDhjERFBURkDIZD9/XE0XxZgSHLviUj3768ON/tucn/33DPseyJBRCAIsbF60QkQ7RMSi+ACiUVwgcQiuEBiEVwgsQgukFgEF0gsggskFsEFEovgAolFcIHEIrhAYhFcILEILpBYBBdILIILJBbBBRKL4AKJRXCBx…	7.0	0.5932312607765198	3.250153064727783	2.6802754402160645	0	4	393.18525522799996	0.30434782608695654	-2.8299999999999996	169.15682770900227	0	1	1	0	1	2	3	1	0	5	2	6	0.8012247103386809
57	c1ccc(Nc2ncnc3n[nH]c(-c4ccccc4)c23)cc1	6.008591151527276	11	0.08870967741935484	<img data-content="rdkit/molecule" src="data:image/png;base64,iVBORw0KGgoAAAANSUhEUgAAAMgAAADICAIAAAAiOjnJAAAABmJLR0QA/wD/AP+gvaeTAAAgAElEQVR4nO2deXyM1/7HPzOZyR5ZLSE0KxE7VRRVl9qatKXCSzVUStTFXJRfaNOGat1cbjXUbZtSpKVXXYqUUFFBRLT2SNImmYwhiyAb2SQzmfP748Rksi/zPPM8mTzvV/4wZ5453+8kH2c/36+IEAIBAaYRc+2AgHEiCEuAFQRhCbCCICwBVhCEJcAKgrAEWEEQlgArCMISYAVBWAKsIAhLgBUEYQmwgiAsAVYQhCXACoKwBFhBEJYAKwjCEmAFQVgCrCAIS…	0.0	0.6381628513336182	3.995589017868042	2.9884705543518066	0	4	287.117095416	0.0	-3.209999999999999	126.61367617922686	0	0	0	0	2	2	4	0	0	4	2	3	0.8006335156071998
58	Cc1cccc(Cl)c1NC(=O)c1ccc(Nc2cc(N3CCOCC3)ncn2)o1	7.198507435081351	1	0.007633587786259542	<img data-content="rdkit/molecule" src="data:image/png;base64,iVBORw0KGgoAAAANSUhEUgAAAMgAAADICAIAAAAiOjnJAAAABmJLR0QA/wD/AP+gvaeTAAAgAElEQVR4nO2deViUVf/G72fYB1xABWUYXFBfF1xQ1FTEJdefXLkllopWrqXikklZimEZmhWKr4Xr6xpCbyamuVypub+EloFsogkzA4jKvgoz5/fHmYZRAWd5nplRz+fq6ppnO+crc8855znLfThCCBgMvhGZOwDGiwkTFkMQmLAYgsCExRAEJiyGIDBhMQSBCYshCExYDEFgwmIIAhMWQxCYsBiCwITFEAQmLIYgMGExBIEJiyEITFgMQWDCYggCExZDEJiwG…	6.0	0.6353150606155396	4.542409420013428	3.856266498565674	0	4	413.12546718000004	0.25	-3.1	172.4009298842971	0	1	1	1	1	2	3	0	0	7	2	5	0.7999505028010012
59	Cc1nc(Nc2ccc(C(=O)Oc3c(C)cccc3Cl)s2)cc(N2CCNC(C)C2C)n1	8.154326272858217	1	0.006756756756756757	<img data-content="rdkit/molecule" src="data:image/png;base64,iVBORw0KGgoAAAANSUhEUgAAAMgAAADICAIAAAAiOjnJAAAABmJLR0QA/wD/AP+gvaeTAAAfZElEQVR4nO2daViTx9qAnyTsmyIqKIIYQAKipxZ3XI4UBSnWqypWP7eqBbFaPe7WnqqfVotL1WO1Fv1axW4exKUUV6wb4gqCFQKJLFEERBBF9pDk+X4MRooKJHkngM59+QOSvDMPeDPvvLM8w0NEYDC4ht/cATDeTJhYDCowsRhUYGIxqMDEYlCBicWgAhOLQQUmFoMKTCwGFZhYDCowsRhUYGIxqMDEYlCBicWgAhOLQQUmFoMKTCwGFZhYDCowsRhUYGIxq…	2.0	0.7074674367904663	3.9341297149658203	1.026384711265564	0	4	471.14957375200004	0.34782608695652173	-2.6799999999999997	196.34179023382154	0	1	1	0	1	2	3	2	0	8	2	5	0.7995714285714286
60	CC(C)(C)c1cc(NC(=O)Nc2ccc(NC(=O)c3ccc(OC4CCOCC4)cn3)cc2)on1	5.785955279253505	1	0.1	<img data-content="rdkit/molecule" src="data:image/png;base64,iVBORw0KGgoAAAANSUhEUgAAAMgAAADICAIAAAAiOjnJAAAABmJLR0QA/wD/AP+gvaeTAAAUmUlEQVR4nO3ce1yUVRoH8N/MIAMComAgKaEkglqoZQqS4gapSHhhxcuimaJkpOYlnN20zDYVL7vZRzPxsqWlGbprBpJKIaKSF0jFEhQtNVNRFGWAQRnn2T8OkZkM7zvbycs+37/4wDnvnJn5zfue9zln0BARGPu9ae/2ANiDiYPFpOBgMSk4WEwKDhaTgoPFpOBgMSk4WEwKDhaTgoPFpOBgMSk4WEwKDhaTgoPFpOBgMSk4WEwKDhaTgoPFpOBgMSk4WEwKD…	4.0	0.6381628513336182	3.995589017868042	2.9884705543518066	0	4	479.21686902799996	0.36	-3.92	202.9388263781231	0	1	1	3	1	2	3	0	0	7	3	6	0.7993800186741362
62	CC(C)(C)c1cc(NC(=O)Nc2ccc(NC(=O)c3ccc(OC4CCOCC4)cn3)cc2)no1	5.576673782233955	6	0.6	<img data-content="rdkit/molecule" src="data:image/png;base64,iVBORw0KGgoAAAANSUhEUgAAAMgAAADICAIAAAAiOjnJAAAABmJLR0QA/wD/AP+gvaeTAAAUkElEQVR4nO3ce1hVVfoH8O85BzkgNwUUyQhEES8T6YgKomKCIhJeUHQcNPJGRmkNJvRTG+2i4mXKHq0JL9PoGGPkExmIJjNIXigVMrARvBVeUsELyuGmHM/7+2MRYyiHvc+0Mu39/MWDa+29Nue791773euoISIw9nPT3u8BsIcTB4tJwcFiUnCwmBQcLCYFB4tJwcFiUnCwmBQcLCYFB4tJwcFiUnCwmBQcLCYFB4tJwcFiUnCwmBQcLCYFB4tJwcFiUnCwm…	4.0	0.7681315541267395	3.6084370613098145	2.5131702423095703	0	4	479.21686902799996	0.36	-3.92	202.9388263781231	0	1	1	3	1	2	3	0	0	7	3	6	0.7987258297258296
61	CC(C)(C)c1cc(NC(=O)Nc2ccc(NC(=O)c3cc(OC4CCOCC4)ccn3)cc2)no1	5.742260134206162	1	1.0	<img data-content="rdkit/molecule" src="data:image/png;base64,iVBORw0KGgoAAAANSUhEUgAAAMgAAADICAIAAAAiOjnJAAAABmJLR0QA/wD/AP+gvaeTAAAVIklEQVR4nO2de1hU1RbA1/BmQGQGYRjG8YHCzUuiEdElFb2Cev2ix/0Mrz0wLUV5CAX5KCV8i1pJYgoWCeZN83ENKs0UX2kqlJKakIGJyEN5y4woMLPuHxsnQh4zZ9wSun5/zDcMZ+2zOed39t5z9jobESICQdxrTLq6AsSDCYlFcIHEIrhAYhFcILEILpBYBBdILIILJBbBBRKL4AKJRXCBxCK4QGIRXCCxCC6QWAQXSCyCCyQWwQUSi+ACiUVwgcQiuEBiE…	4.0	0.7681315541267395	3.6084370613098145	2.5131702423095703	0	4	479.21686902799996	0.36	-3.92	202.93882637812308	0	1	1	3	1	2	3	0	0	7	3	6	0.7987258297258296
63	NC(=O)c1ccccc1Nc1nc(-c2ccc(N3CCOCC3)cc2)ncc1Cl	5.760048080701334	1	0.015873015873015872	<img data-content="rdkit/molecule" src="data:image/png;base64,iVBORw0KGgoAAAANSUhEUgAAAMgAAADICAIAAAAiOjnJAAAABmJLR0QA/wD/AP+gvaeTAAAY7klEQVR4nO2deVxUVRuA32EVUNJUFnFBskjDFVETURFEU8g9E1PKBbe0jAwtTT9J1M9c0sxQMiUQRQ1BERWw3JcIVMQENwxikJJhGfZh3u+Pw3cbkWWWe0LpfX78wQznvvfc4Zlzz34liAgEITZ6jZ0BomlCYhFcILEILpBYBBdILIILJBbBBRKL4AKJRXCBxCK4QGIRXCCxCC6QWAQXSCyCCyQWwQUSi+ACiUVwgcQiuEBiEVwgsQgukFgEF0gsggskFsEFE…	7.0	0.6353150606155396	4.542409420013428	3.856266498565674	0	4	409.13055256	0.19047619047619047	-3.1599999999999997	173.0316870192283	0	1	1	1	2	1	3	0	0	6	2	5	0.7983076456581439
288	Cc1ccc(C(=O)Oc2cccc(C(F)(C)F)c2C)cc1-c1ccc2nc(N)ccccc(F)n2c1	8.572532846828551	1	0.01639344262295082	<img data-content="rdkit/molecule" src="data:image/png;base64,iVBORw0KGgoAAAANSUhEUgAAAMgAAADICAIAAAAiOjnJAAAABmJLR0QA/wD/AP+gvaeTAAAZK0lEQVR4nO2deVhU19nA3wsz7DsygGgFsYiEuFAhuCdxebDaRkO0TdLRPE0kmkep0aptlm80MRWjj46iAbem06f6GKKxITFqkcTE4ApoFQRlG6yyjSxihmUG5v3+ODilqMjM3DMD8v7+gpl7zz1z5zfnbu/7HgERgSDExs7WHSCeTEgsggskFsEFEovgAolFcIHEIrhAYhFcILEILpBYBBdILIILJBbBBRKL4AKJRXCBxCK4QGIRXCCxCC6QWAQXSCyCCyQWw…	6.0	0.5696116089820862	2.6090712547302246	3.5487375259399414	0	4	491.1820616680001	0.14285714285714285	-4.329999999999998	205.86162495483777	0	0	0	0	2	2	4	0	0	5	1	4	0.7981265172735762
64	CC(=O)c1ccccc1Oc1nc(Nc2ccc(N3CCOCC3)c(F)c2)ncc1Cl	6.768608100111702	5	0.06493506493506493	<img data-content="rdkit/molecule" src="data:image/png;base64,iVBORw0KGgoAAAANSUhEUgAAAMgAAADICAIAAAAiOjnJAAAABmJLR0QA/wD/AP+gvaeTAAAb30lEQVR4nO2daVhT19aAFwkEZVBkELUWFYvTLVofHFAcMbQFBQsaVOpcxWtttepn8Wq9eq1VxAHbWhV9vIp6WwUHFKcKOAEWBZTBGSKIAiJKQCYTkqzvx8FjRIEMZ0tC9/v4I4Rk7R18c/Y++6y9jhEiAoXCNbym7gCleULFohCBikUhAhWLQgQqFoUIVCwKEahYFCJQsShEoGJRiEDFohCBikUhAhWLQgQqFoUIVCwKEahYFCJQsShEoGJRiEDFohCBikUhA…	7.0	0.7718672752380371	2.951596736907959	1.9355297088623047	0	4	442.12079639999996	0.22727272727272727	-3.2299999999999995	183.3358190690453	0	1	1	0	2	1	3	0	0	7	1	6	0.797868205459886
289	CN(c1ccc(NC(=O)Nc2Cc(C(F)(F)F)cc2Cl)cc1)c1sccc1Oc1cccc(O)c1	20.462005786228147	1	0.1	<img data-content="rdkit/molecule" src="data:image/png;base64,iVBORw0KGgoAAAANSUhEUgAAAMgAAADICAIAAAAiOjnJAAAABmJLR0QA/wD/AP+gvaeTAAAYVUlEQVR4nO3deVxU1fsH8Gdm2EFABUFRRPqFJWIouedCoGlaloXZV7+mJpOpAZlJapphGG5gSuioYRhmYVlfXDJQULFMG9REwA1BnRlW2QQZkZnn98exiTSGmQtHwJ73q1cvl3vuOYwf7nLOcy8iRARCmpu4pQdAHk0ULMIFBYtwQcEiXFCwCBcULMIFBYtwQcEiXFCwCBcULMIFBYtwQcEiXFCwCBcULMIFBYtwQcEiXFCwCBcULMIFBYtwQcEiXFCwCBcUL…	5.0	0.771504819393158	2.4815478324890137	2.110898733139038	0	4	521.0787748079999	0.125	-3.629999999999999	207.4491860541381	1	0	1	2	2	1	3	0	0	5	3	6	0.7978554576095409
65	OCC(Nc1cc(-c2ccnc(Oc3ccc(F)cc3)c2)ccn1)[C@@H]1COC1	9.276305867172253	1	0.04	<img data-content="rdkit/molecule" src="data:image/png;base64,iVBORw0KGgoAAAANSUhEUgAAAMgAAADICAIAAAAiOjnJAAAABmJLR0QA/wD/AP+gvaeTAAAVVElEQVR4nO3de1TT5/0H8HcAG0S5iDeEn0LB4G3iNHJAkZ92xWN3pB6ZRbs6sG4azjoXcbpSSzVT2wlnrifoPEjVTpiXCXUe4IdbxZZxKKVqgvcqhItCBUTlqgICeX5/PJqhAglJHnT4ef0FmO8nT8g738vzfL4oYYyBEGuzed4DIAMTBYsIQcEiQlCwiBAULCIEBYsIQcEiQlCwiBAULCIEBYsIQcEiQlCwiBAULCIEBYsIQcEiQlCwiBAULCIEBYsIQcEiQ…	7.0	0.6326626539230347	4.30823278427124	4.065316200256348	0	4	381.14886972	0.23809523809523808	-3.0299999999999994	161.54048870971593	0	1	1	0	1	2	3	1	0	6	2	7	0.7977413003663001
66	COc1ccc(NC(=O)Nc2ccc3c(c2)OC(=O)/c3=C/c2ccc[nH]2)cc1OC	6.183360750117712	1	0.5	<img data-content="rdkit/molecule" src="data:image/png;base64,iVBORw0KGgoAAAANSUhEUgAAAMgAAADICAIAAAAiOjnJAAAABmJLR0QA/wD/AP+gvaeTAAAaOElEQVR4nO2de1gTZ/bHT7gjgggogoIoalHxrlu0gqKIVOiWbY3aah509Re3rYvt1i76SI2VZy3q6qarWw1lbXF96jZuW6Wi0KAVsdYLVVAUkUsFUbkIVK4BkpzfH69GqgIhmVegPZ+/wvDOmTOT73uZzDlnRIgIBCE0Zl3tAPHrhIRFcIGERXCBhEVwgYRFcIGERXCBhEVwgYRFcIGERXCBhEVwgYRFcIGERXCBhEVwgYRFcIGERXCBhEVwgYRFcIGERXCBh…	4.0	0.7681315541267395	3.6084370613098145	2.5131702423095703	0	4	405.132470708	0.09090909090909091	-4.199999999999999	172.01237470912977	0	1	1	2	2	1	3	0	0	5	3	5	0.7976431670574284
290	C[C@@H](Nc1nccc(-n2cnc3ccccc23)n1)[C@H]1COC(CO)=N1	8.224081029584738	1	0.25	<img data-content="rdkit/molecule" src="data:image/png;base64,iVBORw0KGgoAAAANSUhEUgAAAMgAAADICAIAAAAiOjnJAAAABmJLR0QA/wD/AP+gvaeTAAAay0lEQVR4nO2daVhTV/rA35uQyCaroBJwqQuKVqsYUYOCirbWVKmKdZlIp4u2HYvF2tI6U9HRVsYug7ZOpXUU6m5VFDsuIG6srYAL1uXvg8imArLKYsjy/j+cGBGRJbkHgp7f4wcgue85mB/nnnuW93CICAwG3wjauwKMZxMmFoMKTCwGFZhYDCowsRhUYGIxqMDEYlCBicWgAhOLQQUmFoMKTCwGFZhYDCowsRhUYGIxqMDEYlCBicWgAhOLQQUmFoMKTCwGF…	6.0	0.5762165188789368	4.086599349975586	3.569904327392578	0	4	338.149123816	0.29411764705882354	-3.0	143.78502289176686	0	1	1	0	1	2	3	2	0	8	2	5	0.7975476190476191
67	NC(=O)c1ccccc1Oc1nc(Nc2ccc(N3CCOCC3)cc2)ncc1Cl	5.351879999262579	8	0.12698412698412698	<img data-content="rdkit/molecule" src="data:image/png;base64,iVBORw0KGgoAAAANSUhEUgAAAMgAAADICAIAAAAiOjnJAAAABmJLR0QA/wD/AP+gvaeTAAAdQklEQVR4nO2dd1wU59bHz9Kr2BBRrwpKLEk0CiYqCoiEhEtRieBrbwlBuUFjjGgSWxIVY27UxJ6iWCJKNArWEEuoygUVFVERRVFEWigLy7Y57x8PDvsBgS0zMkue78c/YNw5c3b47exTThEhIlAoXGPQ2g5Q2iZUWBReoMKi8AIVFoUXqLAovECFReEFKiwKL1BhUXiBCovCC1RYFF6gwqLwAhUWhReosCi8QIVF4QUqLAovUGFReIEKi8ILVFgUXqDCovACF…	7.0	0.6381628513336182	3.995589017868042	2.9884705543518066	0	4	425.12546718	0.19047619047619047	-3.36	178.14523224873514	0	1	1	1	2	1	3	0	0	7	2	6	0.7961984126984126
68	C(CC)(C)c1cc(NC(=O)Nc2ccc(NC(=O)c3nccc4ccccc34)cc2)no1	17.59661682529374	1	0.0024096385542168677	<img data-content="rdkit/molecule" src="data:image/png;base64,iVBORw0KGgoAAAANSUhEUgAAAMgAAADICAIAAAAiOjnJAAAABmJLR0QA/wD/AP+gvaeTAAAYYUlEQVR4nO3de1xN6f4H8M/usneJFIlqdpE0yGWSwonxGsxxi5xxGWZOHI5RjFzPuBunMWdcx8lMYdwiw5DGEIZciobjGp0ZM4wUFZVMUpTdZe/v74/V9OsYdvv2kHzfr/mjV7OeZz1Ln73XWs96nmfJiAiMmZrZi24Aq5s4WEwIDhYTgoPFhOBgMSE4WEwIDhYTgoPFhOBgMSE4WEwIDhYTgoPFhOBgMSE4WEwIDhYTgoPFhOBgMSE4WEwIDhYTgoPFhOBgM…	4.0	0.5919488668441772	3.050396203994751	3.4142303466796875	0	4	429.180089596	0.16666666666666666	-4.199999999999999	184.57452103239066	0	0	0	3	2	2	4	1	0	5	3	6	0.7954055000378528
69	Clc1cccc(Nc2ncnc3n[nH]c(N4ccccc(Cl)c4)c23)c1	15.976726280728213	1	0.00423728813559322	<img data-content="rdkit/molecule" src="data:image/png;base64,iVBORw0KGgoAAAANSUhEUgAAAMgAAADICAIAAAAiOjnJAAAABmJLR0QA/wD/AP+gvaeTAAAc6UlEQVR4nO2de1hU1drA37nBcImbNwTxgiioiAhmJmrlmbJTdI5Zc/zMplOPNdinz3jsWGMXD54sHS8lp+w7jj35SIUVdkoxNRs1FBIlQE1AIBFRQC4KMwIjzO39/ljDdkREhL33DHPW7/HxGfbes9418Jt3rb1nr3cEiAgUCtsInd0BintCxaJwAhWLwglULAonULEonEDFonACFYvCCVQsCidQsSicQMWicAIVi8IJVCwKJ1CxKJxAxaJwAhWLwglULAonU…	0.0	0.5665995478630066	4.200035572052002	5.049812316894531	0	4	370.050049744	0.0	-2.829999999999999	153.03796053342717	0	1	1	0	1	2	3	0	0	5	2	3	0.795376984126984
70	Cc1cc(F)c(C(=O)Nc2cccc(C(F)(F)F)c2)cc1-c1ccc2cc(N)ncc2c1	6.7151080458647066	1	0.045454545454545456	<img data-content="rdkit/molecule" src="data:image/png;base64,iVBORw0KGgoAAAANSUhEUgAAAMgAAADICAIAAAAiOjnJAAAABmJLR0QA/wD/AP+gvaeTAAAXFUlEQVR4nO2deVhU19nA3xlghkWWEQQEF1QExKgYMQFjihuP0ZA2qWLjAj4aixJSPpulkPTLM2mrCTUxIcYmQVpT6ldbx+iTjlsjwQZKCOggihpEFgUGBNl3GZg53x8Hb6cIwyz3MDP4/v7S4d4zZ+787nvuvfO+5wgIIYAgfCM0dweQ8QmKhTABxUKYgGIhTECxECagWAgTUCyECSgWwgQUC2ECioUwAcVCmIBiIUxAsRAmoFgIE1AshAkoFsIEFAthAoqFM…	6.0	0.7681315541267395	3.6084370613098145	2.5131702423095703	0	4	439.1307750440001	0.08333333333333333	-3.939999999999999	180.25514697986597	0	0	0	1	3	1	4	0	0	3	2	3	0.7945
71	COC(=O)CN1CCC(Oc2ncc(Cl)c(Oc3c[nH]c4ccccc34)n2)CC1	6.052252974496927	2	0.05714285714285714	<img data-content="rdkit/molecule" src="data:image/png;base64,iVBORw0KGgoAAAANSUhEUgAAAMgAAADICAIAAAAiOjnJAAAABmJLR0QA/wD/AP+gvaeTAAAgAElEQVR4nO2deVxU1fvHn1nAQRQCwz2RRdRBxETRAJdvIrlAigWagpomqRnZN5FseVmSiiWauWJfSYSS+Kkh7pElIi4oojBs6iimgig7sg4zz++PgyOyzsy9d5DxvF+8eA3Duc85wIdzzzn3WXiICBQK2/DbewAU3YQKi8IJVFgUTqDConACFRaFE6iwKJxAhUXhBCosCidQYVE4gQqLwglUWBROoMKicAIVFoUTqLAonECFReEEKiwKJ1BhUTiBCovCCVRYF…	7.0	0.6353150606155396	4.542409420013428	3.856266498565674	0	4	416.1251328320001	0.35	-2.8399999999999994	172.29758168749655	0	1	1	0	1	2	3	0	0	7	1	6	0.7943212511003209
72	OCC(CN1C(=O)COc2ccccc21)Nc1csc(Cl)c1-c1ncn[nH]1	16.995589119082215	1	0.3333333333333333	<img data-content="rdkit/molecule" src="data:image/png;base64,iVBORw0KGgoAAAANSUhEUgAAAMgAAADICAIAAAAiOjnJAAAABmJLR0QA/wD/AP+gvaeTAAAgAElEQVR4nO2deVhVVffHv/cyXrhMDoimooiiIk5ImJlDOedTatLoUA6IqfhmKpqVppm+lb5WP19FU0stDUcyohxSc0oFFAUnwJdJCU2my3Avd1i/PzYigeIdzr6Q7s/D09M595x1lvC9++y99tpry4gIAoHUyOvaAcGjiRCWgAtCWAIuCGEJuCCEJeCCEJaAC0JYAi4IYQm4IIQl4IIQloALQlgCLghhCbgghCXgghCWgAtCWAIuCGEJuCCEJeCCEJaAC0JYA…	7.0	0.6381628513336182	3.995589017868042	2.9884705543518066	0	4	405.0662380520001	0.23529411764705882	-2.62	163.3040073342421	0	1	1	1	1	2	3	1	0	7	3	6	0.7942857142857145
73	O=C(CNC(=O)Oc1ccccc1)Nc1ccc2ncnc(Nc3cccc(Cl)c3)c2c1	6.004891894437865	1	0.004032258064516129	<img data-content="rdkit/molecule" src="data:image/png;base64,iVBORw0KGgoAAAANSUhEUgAAAMgAAADICAIAAAAiOjnJAAAABmJLR0QA/wD/AP+gvaeTAAAcN0lEQVR4nO2deVyU1f7HP8MsDMgiICigN8RQFHEJxA3QFNPUS5fQupqmRu6oQeJLQdM0d7teity46dXyqlcj/Ulp7hhqJIoSKmsKiiwSwrDODDPn98ehiYsBszwP4HjeL/4YntdzzvfLi888yznfRUAIAYPBNSZt7QDDOGHCYvACExaDF5iwGLzAhMXgBSYsBi8wYTF4gQmLwQtMWAxeYMJi8AITFoMXmLAYvMCExeAFJiwGLzBhMXiBCYvBC0xYDF5gwmLwA…	3.0	0.6381628513336182	3.995589017868042	2.9884705543518066	0	4	447.10981711600004	0.043478260869565216	-4.169999999999999	188.15082057574324	0	0	0	2	3	1	4	0	0	6	3	6	0.7938888888888889
74	CC(=O)c1ccccc1Oc1nc(Nc2ccc(N3CCOCC3)c(I)c2)ncc1Cl	7.792642944405292	1	0.012987012987012988	<img data-content="rdkit/molecule" src="data:image/png;base64,iVBORw0KGgoAAAANSUhEUgAAAMgAAADICAIAAAAiOjnJAAAABmJLR0QA/wD/AP+gvaeTAAAbv0lEQVR4nO2daVhT19aAFwkEZVBkELUUFYvTLVofHFAUFUJ7QcGCBpU61Vb8rC1WvBZb9dZrrSAO2FurYh+vorZVcEBxqoATYFFAGbQOSEEUEFECMpmQZH0/Dh4jCmQ4WxK638cfISRr7+Cbs/fZZ+11DBARKBSu4bV1ByjtEyoWhQhULAoRqFgUIlCxKESgYlGIQMWiEIGKRSECFYtCBCoWhQhULAoRqFgUIlCxKESgYlGIQMWiEIGKRSECFYtCBCoWhQhUL…	7.0	0.5919488668441772	3.050396203994751	3.4142303466796875	0	4	550.02686618	0.22727272727272727	-2.4299999999999997	198.43212178716269	0	1	1	0	2	1	3	0	0	7	1	6	0.7923157005829418
75	NC(=O)c1ccccc1-c1nc(Nc2ccc(N3CCOCC3)cc2F)ncc1Cl	5.631163274622132	2	0.125	<img data-content="rdkit/molecule" src="data:image/png;base64,iVBORw0KGgoAAAANSUhEUgAAAMgAAADICAIAAAAiOjnJAAAABmJLR0QA/wD/AP+gvaeTAAAd+0lEQVR4nO2daVhT19bHV0LCJAIOCA4IFLBOgGipA87VAi1qrWKlbbS9txd96m2s1FdtaRs7PBZ7edpgq1dsvRpxqGit4lDHWitOVGRQqIoi4BAGGcI8Jev9sDFGkADJ2QdI9+/TycnJXis5/+yzztl7rS1ARGAwuEbY0Q4wTBMmLAYVmLAYVGDCYlCBCYtBBSYsBhWYsBhUYMJiUIEJi0EFJiwGFZiwGFRgwmJQgQmLQQUmLAYVmLAYVGDCYlCBCYtBBSYsB…	7.0	0.7681315541267395	3.6084370613098145	2.5131702423095703	0	4	427.12113074800004	0.19047619047619047	-3.2299999999999995	177.19722242215454	0	1	1	1	2	1	3	0	0	6	2	5	0.7921487994178993
76	Cc1ccc(F)c(NC(=O)Nc2ccc(-c3cccc4[nH]cc(O)c34)cc2)c1	6.1763735430070446	1	0.02040816326530612	<img data-content="rdkit/molecule" src="data:image/png;base64,iVBORw0KGgoAAAANSUhEUgAAAMgAAADICAIAAAAiOjnJAAAABmJLR0QA/wD/AP+gvaeTAAAZ3klEQVR4nO2deXxM5/rAn5nJLgmCELGmt6UoKrU0IaISe25tyYcgEbmN9VK3tlqCj5JQJXrLFY0trosgKYJIqESilsQeS5FqyFpJZF9nzvP7483vdBpZJjPnRXi+H38c47zPeWd855x3ed53ZIgIBCE18tddAeLthMQiuEBiEVwgsQgukFgEF0gsggskFsEFEovgAolFcIHEIrhAYhFcILEILpBYBBdILIILJBbBBRKL4AKJRXCBxCK4QGIRXCCxCC6QWAQXS…	4.0	0.6353150606155396	4.542409420013428	3.856266498565674	0	4	375.13830503599996	0.045454545454545456	-3.799999999999999	160.38731633554983	0	0	0	2	3	1	4	0	0	2	4	3	0.7918809523809522
77	Cc1nc(Nc2ncc(C(=O)Nc3c(C)cccc3Cl)s2)cc(N2CCNC(C)CC2)n1	7.585167007009616	1	0.006896551724137931	<img data-content="rdkit/molecule" src="data:image/png;base64,iVBORw0KGgoAAAANSUhEUgAAAMgAAADICAIAAAAiOjnJAAAABmJLR0QA/wD/AP+gvaeTAAAgAElEQVR4nO2deVxU5f7HP7Oww4yAKO6Cud4Ul9QEgkRKLSK3yaWQUuOa2bjWeN1IvXpHvXK1skK7JVF60fR2tX6WiqaClIIKBGiyq+yyDDAwzPL8/nhoIjZh5pwZlvN+8fJ1ODPn+/0O8/HZn+/DI4SAg4Np+OYOgKNrwgmLgxU4YXGwAicsDlbghMXBCpywOFiBExYHK3DC4mAFTlgcrMAJi4MVOGFxsAInLA5W4ITFwQqcsDhYgRMWBytwwuJgBU5YHKzAC…	6.0	0.5919488668441772	3.050396203994751	3.4142303466796875	0	4	471.16080713200006	0.36363636363636365	-2.749999999999999	195.9977551688692	0	1	1	1	1	2	3	1	0	8	3	5	0.791587121212121
291	CN(c1ccc(NC(=O)NC2cc(C(F)(F)F)cc2Cl)cc1)c1cccn1Oc1cccnc1O	16.259508949154473	1	0.1	<img data-content="rdkit/molecule" src="data:image/png;base64,iVBORw0KGgoAAAANSUhEUgAAAMgAAADICAIAAAAiOjnJAAAABmJLR0QA/wD/AP+gvaeTAAAYbklEQVR4nO3dfVzN5/8H8PfndM6JOlKx9iW36X42N/k+kMkQMxs1E+YrRGrNlG5oc7OIlAn5TXdjGcMm0fcxtO8KWxq+fZ1u3NUorZKbJN3R3emc9++PT1pDp3M+XAt7Px/+SF3X9bnO6XU+N9d1fT5xiAiEPGuiju4AeTlRsAgTFCzCBAWLMEHBIkxQsAgTFCzCBAWLMEHBIkxQsAgTFCzCBAWLMEHBIkxQsAgTFCzCBAWLMEHBIkxQsAgTFCzCBAWLMEHBI…	5.0	0.5696116089820862	2.6090712547302246	3.5487375259399414	0	4	505.112851808	0.13043478260869565	-4.119999999999999	202.40164117176067	1	0	1	2	1	2	3	1	0	6	3	6	0.7912386204481789
292	CN(c1ccc(NC(=O)Nc2sc(C(F)(F)F)cc2Cl)cc1)c1cccn1Oc1ccccc1O	12.304366484591363	1	0.1	<img data-content="rdkit/molecule" src="data:image/png;base64,iVBORw0KGgoAAAANSUhEUgAAAMgAAADICAIAAAAiOjnJAAAABmJLR0QA/wD/AP+gvaeTAAAYV0lEQVR4nO3dd1xUV9oH8GeGAVQQAV2yCjaKhfhGDWY19oJljYoxIsZPUCwBSaGIkUQlKoqMBRljFNgYeTUYE0TYNyrZYMliXdeh2EAUULoUpUykDTPP+8fRWVZlmLl4gprn++EPhXPOPTP85pZzzr2IEBEIed7E7d0B8mqiYBEuKFiECwoW4YKCRbigYBEuKFiECwoW4YKCRbigYBEuKFiECwoW4YKCRbigYBEuKFiECwoW4YKCRbigYBEuKFiECwoW4YKCR…	5.0	0.5762165188789368	4.086599349975586	3.569904327392578	0	4	522.074023776	0.08695652173913043	-3.8299999999999996	206.43977731320442	0	0	0	2	2	2	4	0	0	6	3	6	0.7910833333333334
78	Cc1cc(Nc2ncc(Cl)c(-c3ccccc3C(N)=O)n2)ccc1N1COCCC1	6.041156516509205	1	0.007407407407407408	<img data-content="rdkit/molecule" src="data:image/png;base64,iVBORw0KGgoAAAANSUhEUgAAAMgAAADICAIAAAAiOjnJAAAABmJLR0QA/wD/AP+gvaeTAAAaPUlEQVR4nO2dd1xU1xLHZxcWpEcRRI0asURBRYMFASP2YBBLBDUGY1DRWIiaPIkVe5Jnw5gX5UMsWDCYWMBnLCBRAYMIKopdYwKij6YosLTdnffH0c0GZOu9XDDz/fjHgufMzl1+e+45c2bOFSEiEATXiIV2gHg9IWERvEDCIniBhEXwAgmL4AUSFsELJCyCF0hYBC+QsAheIGERvEDCIniBhEXwAgmL4AUSFsELJCyCF0hYBC+QsAheIGERvEDCIniBhEXwA…	7.0	0.5932312607765198	3.250153064727783	2.6802754402160645	0	4	423.146202624	0.22727272727272727	-3.1599999999999997	179.39662913362497	0	1	1	1	2	1	3	0	0	6	2	5	0.7909761904761904
79	COc1ccccc1NC(=O)Nc1ccc(Oc2ccnc3cc(OC)c(OC)cc32)cc1	5.157131181589143	3	0.047619047619047616	<img data-content="rdkit/molecule" src="data:image/png;base64,iVBORw0KGgoAAAANSUhEUgAAAMgAAADICAIAAAAiOjnJAAAABmJLR0QA/wD/AP+gvaeTAAAYSElEQVR4nO3deVxTV9oH8CdhESIi2CJYUXEZtKigxEoBKRVDrYhVx7p0KM4HF0CLtuqMON0QbS2OIHU6voJ0FOsCUhEEJAguIFVAUVCpUkHF2irUhVVkSfK8fxybMi6Q3HDQdp7vf8acBfnde88959yrCBGBkM4mftYdIH9MFCzCBQWLcEHBIlxQsAgXFCzCBQWLcEHBIlxQsAgXFCzCBQWLcEHBIlxQsAgXFCzCBQWLcEHBIlxQsAgXFCzCBQWLcEHBIlxQs…	5.0	0.7681315541267395	3.6084370613098145	2.5131702423095703	0	4	445.16377083599997	0.12	-4.459999999999999	190.62209988718055	0	0	0	2	3	1	4	0	0	6	2	7	0.7909545454545456
293	O[C@H]1C[C@@H](Nc2nccc(F)c2)C(=C(c2ccccn2)c2ccccc2)N1	15.958145889165678	1	0.1	<img data-content="rdkit/molecule" src="data:image/png;base64,iVBORw0KGgoAAAANSUhEUgAAAMgAAADICAIAAAAiOjnJAAAABmJLR0QA/wD/AP+gvaeTAAAgAElEQVR4nO2deViUVfvHv7MBsgu4oSng8hpqliwqixRIpkGapZWlbYqZRi696a8s9PW1C7XUzEqyVCQ30jJ8VRTFFNAwUARcEFFTRGURBhiCYWbO749DT+MIwzAzzwyD53P5x/DMM/c54HfOuZ9z7vs+AkIIGAxjIzR3BxgdEyYsBi8wYTF4gQmLwQtMWAxeYMJi8AITFoMXmLAYvMCExeAFJiwGLzBhMXiBCYvBC0xYDF5gwmLwAhMWgxeYsBi8wITF4AUmL…	7.0	0.5696116089820862	2.6090712547302246	3.5487375259399414	0	4	362.15428944800004	0.14285714285714285	-3.249999999999999	156.1736574021259	0	1	1	0	1	2	3	2	0	5	3	4	0.7905714285714285
80	c1ccc(Nc2ncnc3n[nH]c(Nc4ccccc4)c23)cc1	5.262109299101738	5	0.04032258064516129	<img data-content="rdkit/molecule" src="data:image/png;base64,iVBORw0KGgoAAAANSUhEUgAAAMgAAADICAIAAAAiOjnJAAAABmJLR0QA/wD/AP+gvaeTAAAdCklEQVR4nO2de1hU1d7Hf3MBBkS5qICoUGhewBDEC4pYhsfeclIPhtmjc46ep+h0TmfA8g2z9zRZ5pku9s7RSsmyxjyZlCGo8Xo92ugBFC8EqGkqIKhc4iqXGZj5vX+scTMNt2GYtQeG9Xl8evZee+39W9P+stbaa6/13QJEBAbD1gjtXQCGY8KExaACExaDCkxYDCowYTGowITFoAITFoMKTFgMKjBhMajAhMWgAhMWgwpMWAwqMGExqMCExaACExaDCkxYD…	0.0	0.7681315541267395	3.6084370613098145	2.5131702423095703	0	4	302.127994448	0.0	-3.4099999999999993	132.16353836283488	0	0	0	0	2	2	4	0	0	5	3	4	0.7902327219564061
294	C[C@H](Nc1nccc(-n2cnc3ccccc23)n1)[C@H]1COC(CO)cn1	8.957963907432468	1	0.018518518518518517	<img data-content="rdkit/molecule" src="data:image/png;base64,iVBORw0KGgoAAAANSUhEUgAAAMgAAADICAIAAAAiOjnJAAAABmJLR0QA/wD/AP+gvaeTAAAaOElEQVR4nO2deVRUR9bA7+u2QfZNBETEQTSCLMGOBkRRGVCjoIDRuAQ1ozHLKC7fRE4WxcmY2OqJ4pJxMItGE40womLEAYJGBSRKggsagkZbQFRAsAHZGvp+fxS2LWrTyytoYv2OxwOP9+4r4EdVvXpVtzhEBAaDbwRdXQDGnxMmFoMKTCwGFZhYDCowsRhUYGIxqMDEYlCBicWgAhOLQQUmFoMKTCwGFZhYDCowsRhUYGIxqMDEYlCBicWgAhOLQQUmFoMKT…	6.0	0.5555119514465332	2.9314143657684326	5.595889091491699	0	4	352.16477388	0.3333333333333333	-2.84	150.14996500616346	0	1	1	0	1	2	3	3	0	8	2	5	0.7900684523809524
81	C1nnc(-c2ncc(C(=O)Oc3c(C)cccc3Cl)s2)cc(N2CCNC(=O)C2)n1	19.698981211351487	2	0.013793103448275862	<img data-content="rdkit/molecule" src="data:image/png;base64,iVBORw0KGgoAAAANSUhEUgAAAMgAAADICAIAAAAiOjnJAAAABmJLR0QA/wD/AP+gvaeTAAAZIklEQVR4nO3deVxU5f4H8O8szAIDgqKSCxC55EUpJbfE3LglvLheN9IsfGnxwyUETW+445ZiWZJrpqmYInJFDbJcu1dJJQWHkAThggYoSwoDDAyzMN/fHwfJNHGW8yDY9/3yD6LzLDN85jnnPM85ZwSICITwTfi0O0CeTRQswgQFizBBwSJMULAIExQswgQFizBBwSJMULAIExQswgQFizBBwSJMULAIExQswgQFizBBwSJMULAIExQswgQFizBBwSJMULAIE…	6.0	0.7074674367904663	3.9341297149658203	1.026384711265564	0	4	444.0771370840001	0.2631578947368421	-3.11	180.68831622227907	0	2	2	1	1	1	2	0	0	9	1	3	0.7900271132376393
82	NC(=O)c1ccccc1Oc1nc(-c2ccc(N3CCOCC3)c(F)c2)ncc1Cl	5.925837821677067	3	0.03896103896103896	<img data-content="rdkit/molecule" src="data:image/png;base64,iVBORw0KGgoAAAANSUhEUgAAAMgAAADICAIAAAAiOjnJAAAABmJLR0QA/wD/AP+gvaeTAAAaYklEQVR4nO3deVyU1f4H8M8AiqAIKK4hpkkqlQZk7oiGCgRds1Cxa6kRea0fWS5UVpjmUr5Ss2td0tyuSyqloldRcMElM1kkFTFEkFBRRJZhG2aY7++Pg9NIAsPMHFH7vl/+gcM8Z848fnzmPGcbBRGBMXOzaOwKsIcTB4tJwcFiUnCwmBQcLCYFB4tJwcFiUnCwmBQcLCYFB4tJwcFiUnCwmBQcLCYFB4tJwcFiUnCwmBQcLCYFB4tJwcFiUnCwmBQcLCYFB…	7.0	0.6353150606155396	4.542409420013428	3.856266498565674	0	4	428.105146336	0.19047619047619047	-3.2299999999999995	176.76090546805335	0	1	1	1	2	1	3	0	0	6	1	5	0.7899743123248107
83	Cc1ccc(C(=O)Oc2cccc(C(F)(F)F)c2)cc1-c1ccc2nc(N)ncc2c1	5.716825699473126	2	0.05405405405405406	<img data-content="rdkit/molecule" src="data:image/png;base64,iVBORw0KGgoAAAANSUhEUgAAAMgAAADICAIAAAAiOjnJAAAABmJLR0QA/wD/AP+gvaeTAAAViklEQVR4nO2df1RUZfrAn5lhmOGXMvwIfwCh6bjiUqaJqYgZnk3ROqtpW57A9FukJZNZ1h7P7hlbT4W7uRKRC1l75NQuR6hNKbUNwzyla4qgYiAcRfkhIsIAo4DAzDzfP97p7iwDw/y4LzPI8/nDMwz3PvPc62fe+3Lv+7yvBBGBIMRG6u4EiLsTEovgAolFcIHEIrhAYhFcILEILpBYBBdILIILJBbBBRKL4AKJRXCBxCK4QGIRXCCxCC6QWAQXSCyCCyQWw…	6.0	0.6381628513336182	3.995589017868042	2.9884705543518066	0	4	423.1194614120001	0.08695652173913043	-3.9399999999999995	174.8729426037851	0	0	0	0	3	1	4	0	0	5	1	3	0.7898979076479073
84	COC(=O)CN1CCC(Oc2ncc(Cl)c(-c3n[nH]c4ccccc34)n2)CC1	6.526814327868921	1	0.02857142857142857	<img data-content="rdkit/molecule" src="data:image/png;base64,iVBORw0KGgoAAAANSUhEUgAAAMgAAADICAIAAAAiOjnJAAAABmJLR0QA/wD/AP+gvaeTAAAeeUlEQVR4nO2de1hU1frH32FgEAQUBREQBUwjlFAQFfEOSpHIMUKl4MlLx47n1Kh5ocsvx45dsEwntZ44mR681IlQCzLE1FIzFEUUwVJuckfu9+vMvL8/1jiMiCPM7LUHZH3+YjZ71rtm9nfWevfaa32XABGBweAaA31XgPF4woTFoAITFoMKTFgMKjBhMajAhMWgAhMWgwpMWAwqMGExqMCExaACExaDCkxYDCowYTGowITFoAITFoMKTFgMKjBhMajAhMWgA…	7.0	0.6326626539230347	4.30823278427124	4.065316200256348	0	4	401.12546718000004	0.3684210526315789	-2.709999999999999	166.3721380073409	0	1	1	0	1	2	3	0	0	7	1	5	0.7898095238095239
85	COc1ccccc1NC(=O)Nc1ccc(Oc2ccnc3cc(OC)c(OC)cc23)cc1	5.157131253215899	30	0.47619047619047616	<img data-content="rdkit/molecule" src="data:image/png;base64,iVBORw0KGgoAAAANSUhEUgAAAMgAAADICAIAAAAiOjnJAAAABmJLR0QA/wD/AP+gvaeTAAAYSElEQVR4nO3deVxTV9oH8CdhESIi2CJYUXEZtKigxEoBKRVDrYhVx7p0KM4HF0CLtuqMON0QbS2OIHU6voJ0FOsCUhEEJAguIFVAUVCpUkHF2irUhVVkSfK8fxybMi6Q3HDQdp7vf8acBfnde88959yrCBGBkM4mftYdIH9MFCzCBQWLcEHBIlxQsAgXFCzCBQWLcEHBIlxQsAgXFCzCBQWLcEHBIlxQsAgXFCzCBQWLcEHBIlxQsAgXFCzCBQWLcEHBIlxQs…	5.0	0.6381628513336182	3.995589017868042	2.9884705543518066	0	4	445.16377083599997	0.12	-4.459999999999999	190.62209988718055	0	0	0	2	3	1	4	0	0	6	2	7	0.7895555555555557
295	C[C@H](Nc1nccc(-n2cnc3ccccc23)n1)[C@H]1CNC(C#N)N1	8.172905878730763	1	0.018518518518518517	<img data-content="rdkit/molecule" src="data:image/png;base64,iVBORw0KGgoAAAANSUhEUgAAAMgAAADICAIAAAAiOjnJAAAABmJLR0QA/wD/AP+gvaeTAAAdXElEQVR4nO2deVzU1frHPzMwLAMhMK6ACyDGIqDiDiImqHlLk8KbC2V5Q+uV0PJTKruh5r2RW/aqTLxporaIS0qmKKgpkRtiIIuCcL0JpAhIssk2z++PM06IG8N8D4x63i9fvobvzPc5z8z38zrnfM/3eZ4jIyIIBFIj72gHBA8nQlgCLghhCbgghCXgghCWgAtCWAIuCGEJuCCEJeCCEJaAC0JYAi4IYQm4IIQl4IIQloALQlgCLghhCbgghCXgghCWgAtCW…	6.0	0.5696116089820862	2.6090712547302246	3.5487375259399414	0	4	334.16544257600003	0.29411764705882354	-3.02	144.47422547288863	0	1	1	0	1	2	3	3	0	8	3	4	0.7892142857142859
86	OCC(C(N1CC)CC1)Nc1ccc2ncnc(Nc3cccc(Br)c3)c2c1	16.999433826707875	1	1.0	<img data-content="rdkit/molecule" src="data:image/png;base64,iVBORw0KGgoAAAANSUhEUgAAAMgAAADICAIAAAAiOjnJAAAABmJLR0QA/wD/AP+gvaeTAAAeQ0lEQVR4nO2daVhT19bHVxIggARRBqmAYBGZFGecKuV1lkfr1YJ6VW4dqe2jtNcO0b72Yqv3Ma2tRe2txSpW9LWK1VqutirOU1sEp4K2SFEQZVKZw5BhvR92jDFMITn7BMz+PX6IJyd7bZJ/zl7ZZ6//FiAiMBhcIzR3BxjPJ0xYDCowYTGowITFoAITFoMKTFgMKjBhMajAhMWgAhMWgwpMWAwqMGExqMCExaACExaDCkxYDCowYTGowITFoAITFoMKTFgMK…	3.0	0.7681315541267395	3.6084370613098145	2.5131702423095703	0	4	441.116422488	0.3333333333333333	-2.2199999999999993	172.67956086169306	0	1	1	0	2	1	3	2	0	6	3	7	0.7890153508771928
87	C(CC)CCNC(=O)c1ccc(-c2n[nH]c3cc(-c3ccccc3Cl)ccc23)cc1	20.458537584476552	1	0.016666666666666666	<img data-content="rdkit/molecule" src="data:image/png;base64,iVBORw0KGgoAAAANSUhEUgAAAMgAAADICAIAAAAiOjnJAAAABmJLR0QA/wD/AP+gvaeTAAAXXElEQVR4nO3deVRTVx4H8F/CvgoKhK0iFFwyQhUVKoggMm6FtupEWzV1mU7szBRaj1rqqUpnak+hp2eIVhEoMxrXU6xUU6u0KC4sI4vIaMQFocMqIBJAQCGQO3/cNkMRAlkulPb3OT09kLx3c59883K398IhhABC+sYd6QqgXycMFmICg4WYwGAhJjBYiAkMFmICg4WYwGAhJjBYiAkMFmICg4WYwGAhJjBYiAkMFmICg4WYwGAhJjBYiAkMFmICg4WYwGAhJ…	7.0	0.6235840320587158	3.603734254837036	4.478009223937988	0	4	417.160790068	0.2	-3.1099999999999985	180.82882123063885	1	0	1	1	2	1	3	0	3	2	2	6	0.7888773946360153
88	CC1C(N(c2cc(N3CCN(S(C)(=O)=O)CC3)ccc2NC(=O)c2ccc(C#N)o2)C)C1	21.61832824665784	3	0.08571428571428572	<img data-content="rdkit/molecule" src="data:image/png;base64,iVBORw0KGgoAAAANSUhEUgAAAMgAAADICAIAAAAiOjnJAAAABmJLR0QA/wD/AP+gvaeTAAAYg0lEQVR4nO3de1yMaf8H8O9MU0oqK02KQrYIj1MH7LLrlBxi9+mR1To/doUUksLDEu3Gtmu1S8q+POJZYrFekl2nWIcIE5VqhZSS1EwHlQ7TNN/fHzf92nSYQ1cn3/erP+Y15jqUz1z3fV/3NdfwEBEIaWr8lu4AaZ8oWIQJChZhgoJFmKBgESYoWIQJChZhgoJFmKBgESYoWIQJChZhgoJFmKBgESYoWIQJChZhgoJFmKBgESYoWIQJChZhgoJFmKBgESYoW…	2.0	0.7718672752380371	2.951596736907959	1.9355297088623047	0	4	457.178375344	0.45454545454545453	-3.0300000000000002	187.7947105234844	1	1	2	1	1	1	2	2	0	7	1	6	0.7887619047619046
296	Cc1ccc(C(=O)Nc2cccc(C(C)(C)F)c2C)cc1-c1ccc2oc(O)ccccc(F)c2c1	9.604544908969938	1	0.01639344262295082	<img data-content="rdkit/molecule" src="data:image/png;base64,iVBORw0KGgoAAAANSUhEUgAAAMgAAADICAIAAAAiOjnJAAAABmJLR0QA/wD/AP+gvaeTAAAaDElEQVR4nO2de1hTR9rA3xMSLnIRlAREtF7KoqAriKJU164WHm2xa9fqVtumUN2CW/yCXS+0u7pxWy9QL83j2sdLrTUr7Vak6oKyq9FHvNB6QXBVUEGJQhUCQrjJNcl8f4yeZVEwJJkQ5P09/aOYzJzJyS9z5sx53xmOEAIIYmkE3d0A5PkExUKYgGIhTECxECagWAgTUCyECSgWwgQUC2ECioUwAcVCmIBiIUxAsRAmoFgIE1AshAkoFsIEFAthAoqFMAHFQ…	6.0	0.6006572246551514	4.044744491577148	5.2603936195373535	0	4	487.19590016399997	0.16666666666666666	-4.189999999999999	208.08987709524578	0	0	0	1	3	1	4	0	0	3	2	4	0.7883333333333333
89	NC(=O)c1ccccc1/c1nc(Nc2ccc(N3CCOCC3)cc2)ncc1Cl	5.618323570164321	1	0.015873015873015872	<img data-content="rdkit/molecule" src="data:image/png;base64,iVBORw0KGgoAAAANSUhEUgAAAMgAAADICAIAAAAiOjnJAAAABmJLR0QA/wD/AP+gvaeTAAAawElEQVR4nO2deVxTV/bATwBRATdAsVIXUOtCBAQ3JgpSsI4l6ChiHafS1nGidiy2xQqtP4vWsQ12PlbHasV26sSpdkTrQt2tiqggWkUEcUex7MgW1hDI+f1xwzMGSCB5Nyy9379CCOfekC/n3fe45zwBIgKDwTdmbT0BRueEicWgAhOLQQUmFoMKTCwGFZhYDCowsRhUYGIxqMDEYlCBicWgAhOLQQUmFoMKTCwGFZhYDCowsRhUYGIxqMDEYlCBicWgAhOLQ…	7.0	0.5932312607765198	3.250153064727783	2.6802754402160645	0	4	409.13055256	0.19047619047619047	-3.1599999999999997	173.0316870192283	0	1	1	1	2	1	3	0	0	6	2	5	0.7883095238095236
90	Cc1nc(Nc2ncc(C(=O)Oc3c(C)cccc3Cl)s2)cc(N2CCNC(=O)C2=O)n1	7.268277369284781	1	0.006756756756756757	<img data-content="rdkit/molecule" src="data:image/png;base64,iVBORw0KGgoAAAANSUhEUgAAAMgAAADICAIAAAAiOjnJAAAABmJLR0QA/wD/AP+gvaeTAAAgAElEQVR4nO2deVyU1RrHfzPDPgooggomghoDLqi4ZO6KpblgKF2XFE2z1K7ebhmpN5HURK+old4yTUvTzJtLmHuYookLdEXZEUhEFlFAhkFmGOa5f7w4TprCDO8ZUM/34x8DzHvOM/jlnPOe95znSIgIHI7YSOs7AM7TCReLwwQuFocJXCwOE7hYHCZwsThM4GJxmMDF4jCBi8VhAheLwwQuFocJXCwOE7hYHCZwsThM4GJxmMDF4jCBi8VhAheLwwQuFocJX…	2.0	0.7718672752380371	2.951596736907959	1.9355297088623047	0	4	472.0720517040001	0.2	-3.5699999999999994	191.15459818606234	0	1	1	2	1	2	3	0	0	9	2	5	0.7876428571428569
91	C1=Nc(Nc2ncc(C(=O)Oc3c(C)cccc3Cl)s2)cc(N2CCNC(=O)C2)n1	20.798545646266977	1	0.006756756756756757	<img data-content="rdkit/molecule" src="data:image/png;base64,iVBORw0KGgoAAAANSUhEUgAAAMgAAADICAIAAAAiOjnJAAAABmJLR0QA/wD/AP+gvaeTAAAgAElEQVR4nO2da1xUVdvGrxnOIAqioaIIDJpCeAwRzRTFVxMyU9FUKLXE1DfyKYsntbQeS9IyyxRGSx8yD0FqHrLe0DRNTR3AkYMoDGcQVDxxGhhm7vfDGgFBzrNnhmH/f/OB2XvPfa+Bi7XWXnutawmICDw8mkao6wLwGCa8sHg4gRcWDyfwwuLhBF5YPJzAC4uHE3hh8XACLyweTuCFxcMJvLB4OIEXFg8n8MLi4QReWDycwAuLhxN4YfFwAi8sHk7ghcXDC…	2.0	0.7769956588745117	4.066922664642334	1.278694748878479	0	4	444.0771370840001	0.21052631578947367	-3.2399999999999993	180.628133971622	0	1	1	1	1	2	3	0	0	9	2	5	0.7876190476190474
297	CN(c1ccc(NC(=O)Nc2sc(C(F)(F)F)cc2Cl)cc1)c1cccn1Oc1ccccc1	13.153235597363045	1	0.1	<img data-content="rdkit/molecule" src="data:image/png;base64,iVBORw0KGgoAAAANSUhEUgAAAMgAAADICAIAAAAiOjnJAAAABmJLR0QA/wD/AP+gvaeTAAAXt0lEQVR4nO3deVxTV9oH8CdhCwIKxbpRC1RHxVrriAs1bq0Ux9altoMLNS5FqtaCW0dcAa0OuIyCitSNKdjiiuugVaR9LahoA7iCVBFBVpFdtoTkef84mmFUQnLxCOrz/fAHH3PPuSfJj5x7lhtFiAiEPG/ipm4AeTVRsAgXFCzCBQWLcEHBIlxQsAgXFCzCBQWLcEHBIlxQsAgXFCzCBQWLcEHBIlxQsAgXFCzCBQWLcEHBIlxQsAgXFCzCBQWLcEHBIlxQs…	5.0	0.6425921320915222	3.8930459022521973	3.71791934967041	0	4	506.07910915599996	0.08695652173913043	-3.6299999999999994	201.6455435610084	0	0	0	2	2	2	4	0	0	5	2	6	0.7873218390804598
92	Cc1ccc(F)c(NC(=O)Nc2ccc(-c3cccc4[nH]nc(O)c43)cc2)c1	5.248401837102822	2	0.04081632653061224	<img data-content="rdkit/molecule" src="data:image/png;base64,iVBORw0KGgoAAAANSUhEUgAAAMgAAADICAIAAAAiOjnJAAAABmJLR0QA/wD/AP+gvaeTAAAaOElEQVR4nO2deVyVVRrHf5dNWRQDNxQ1zTR3E41GUDAxMrGxCJcGNJ3EskSdmnDGyY2xUMtIs8QFB8sNcRkpsQEXAhV3TfFDqGgiKsrqhSsI9z7zx7G3Gype7n2Pij3fjx8/l+t7nvfc65f3PctzzqshIjCM2lg97AowjycsFiMFFouRAovFSIHFYqTAYjFSYLEYKbBYjBRYLEYKLBYjBRaLkQKLxUiBxWKkwGIxUmCxGCmwWIwUWCxGCiwWIwUWi5ECi8VIg…	4.0	0.6381628513336182	3.995589017868042	2.9884705543518066	0	4	376.133554004	0.047619047619047616	-3.869999999999999	159.57541788490104	0	0	0	2	3	1	4	0	0	3	4	3	0.7872380952380954
93	CS(=O)(=O)Nc1ccc(-c2ccnc(-c3ccc(-n4ccnn4)cc3)n2)cc1	6.031675966285812	139	0.38082191780821917	<img data-content="rdkit/molecule" src="data:image/png;base64,iVBORw0KGgoAAAANSUhEUgAAAMgAAADICAIAAAAiOjnJAAAABmJLR0QA/wD/AP+gvaeTAAAWj0lEQVR4nO2deVhTV9rA34Qk7LIoIIsDBRFExwV16ggiqFVrtVSddKYqdupXo2iHmVZ9ol3U56lt8bELTsdqGH0sHXEqYmfUsS4oWgpWhaiVumCrooLYsqkQEsjyfn+cmKaIEJIcE+37+yvc3PvmPZdfzj259ywCRASCsDdCRydAPJ6QWAQXSCyCCyQWwQUSi+ACiUVwgcQiuEBiEVwgsQgukFgEF0gsggskFsEFEovgAolFcIHEIrhAYhFcILEILpBYBBdIL…	7.0	0.6353150606155396	4.542409420013428	3.856266498565674	0	4	392.10554475200007	0.05263157894736842	-3.59	161.51289689631383	0	0	0	0	2	2	4	0	0	7	1	5	0.787119658119658
298	Cc1ccc(C(=O)Nc2cccc(C(F)(C)C)c2C)cc1-c1ccc2oc(=O)cccc(F)c2c1	13.360643306470399	1	0.01639344262295082	<img data-content="rdkit/molecule" src="data:image/png;base64,iVBORw0KGgoAAAANSUhEUgAAAMgAAADICAIAAAAiOjnJAAAABmJLR0QA/wD/AP+gvaeTAAAY10lEQVR4nO2deVRUR7rAv+6mEVFkE0RGBQUVRUWBJBokiTo6RknG0eBMRnGXjEkeTsx4yPFFeTEakTGkJYmGmNHwXkZDexQDGsegzERIHCOLLCqIiBstCLLaLN3c/t4flXR6wGAvt6CR73c8HpZbdaubX1fVrfqqSoKIQBBiI+3pAhCPJyQWwQUSi+ACiUVwgcQiuEBiEVwgsQgukFgEF0gsggskFsEFEovgAolFcIHEIrhAYhFcILEILpBYBBdILIILJBbBB…	6.0	0.8344318866729736	3.9698469638824463	2.645951747894287	0	4	473.18025009999997	0.1724137931034483	-4.059999999999999	202.49243999114492	0	1	1	1	3	0	3	0	0	3	1	4	0.787
94	Clc1cccc(Oc2ncnc3cc4c[nH]nc4cc23)c1	5.808344105412972	1	0.016666666666666666	<img data-content="rdkit/molecule" src="data:image/png;base64,iVBORw0KGgoAAAANSUhEUgAAAMgAAADICAIAAAAiOjnJAAAABmJLR0QA/wD/AP+gvaeTAAAbKklEQVR4nO3de1xURf8H8M/uclURUEFEUFwDEU0ltEzwGnlJNB4SydJ+pkaleMsUf2pReU3sJ5rlPTULezA1NTPBSyZeUh4vISogIgh4QS5iIAsL398fg9u2ILK7ZxblmffLP5Zld+aAH86ZmTMzKyMiCILU5PV9AELDJIIlcCGCJXAhgiVwIYIlcCGCJXAhgiVwIYIlcCGCJXAhgiVwIYIlcCGCJXAhgiVwIYIlcCGCJXAhgiVwIYIlcCGCJXAhgiVwIYIlc…	3.0	0.5206761956214905	2.3366942405700684	2.8997416496276855	0	4	296.046488588	0.0	-2.6599999999999993	124.1051957776785	0	0	0	0	2	2	4	0	0	4	1	2	0.7867380952380952
95	CC(C)(C)c1cc(NC(=O)Nc2ccc(NC(=O)c3ccc(OC4CCOCC4)cc3)cc2)on1	6.647217994524325	1	0.1	<img data-content="rdkit/molecule" src="data:image/png;base64,iVBORw0KGgoAAAANSUhEUgAAAMgAAADICAIAAAAiOjnJAAAABmJLR0QA/wD/AP+gvaeTAAAUVUlEQVR4nO3ca1hU1RoH8HdmkAERUTDAlFBL8VKoaQqiYIkXRLyQ4+WImZGkppYazSkr06M5qJ3swUzSOqllhpqZSCqFiEJeQIVKVKDUzCuKMsCgjPM/HxaSmQx7plZeen+ffGCtPWvP/Nl77XetUQWAGPurqW/3ANi9iYPFpOBgMSk4WEwKDhaTgoPFpOBgMSk4WEwKDhaTgoPFpOBgMSk4WEwKDhaTgoPFpOBgMSk4WEwKDhaTgoPFpOBgMSk4WEwKDhaTg…	4.0	0.5932312607765198	3.250153064727783	2.6802754402160645	0	4	478.2216200599999	0.34615384615384615	-3.8499999999999996	203.7191783971766	0	1	1	3	2	1	3	0	0	6	3	6	0.7859650974025972
96	C1cccc(NC(=O)c2cccc(C(F)(F)F)c2)cc1-c1ccc2oc(=O)c2c1	19.32011820936419	1	0.007194244604316547	<img data-content="rdkit/molecule" src="data:image/png;base64,iVBORw0KGgoAAAANSUhEUgAAAMgAAADICAIAAAAiOjnJAAAABmJLR0QA/wD/AP+gvaeTAAAaoklEQVR4nO2de1gTV9rA38mNEOROVVzB+6VAvOGFymq1otVCbVViixWvbVorou6jT75tt426rfBYS+PatVK1Ndp6QVYqKFZZr6gLVSoKiCsVqKIoKEgggYQk5/vj1NkUFBMypxA4v78wybwzY34558yZ9z3DIISAQuEaXlsfAKVjQsWiEIGKRSECFYtCBCoWhQhULAoRqFgUIlCxKESgYlGIQMWiEIGKRSECFYtCBCoWhQhULAoRqFgUIlCxKESgYlGIQMWiE…	6.0	0.7074674367904663	3.9341297149658203	1.026384711265564	0	4	397.09257796799994	0.09090909090909091	-3.6099999999999994	163.54050488789701	1	1	2	1	2	0	2	0	0	3	1	3	0.7855
97	C1cccc(C(=O)Nc2cccc(C(F)(F)F)c2)cc1-c1ccc2oc(=O)c2c1	21.137921218705646	2	0.05405405405405406	<img data-content="rdkit/molecule" src="data:image/png;base64,iVBORw0KGgoAAAANSUhEUgAAAMgAAADICAIAAAAiOjnJAAAABmJLR0QA/wD/AP+gvaeTAAAauElEQVR4nO2de1hTR9rA33OSQLiEm1dQi6BWCReLeKlC12rVlhVZXYSKCtr2MbZbBS3aPFUrdXsR3Vop7dOVrT4KrK1FK0rtup+g1SJFqVSRABZUECsoCCQEEpKQzPfHaBYRkYQzEnB+f/jgSc47c8iPmTmTd+YwCCGgULiG7e0KUPonVCwKEahYFCJQsShEoGJRiEDFohCBikUhAhWLQgQqFoUIVCwKEahYFCJQsShEoGJRiEDFohCBikUhAhWLQgQqFoUIV…	6.0	0.7074674367904663	3.9341297149658203	1.026384711265564	0	4	397.09257796799994	0.09090909090909091	-3.6099999999999994	163.54050488789704	1	1	2	1	2	0	2	0	0	3	1	3	0.7855
98	CS(=O)(=O)Nc1ccc(-c2cccc(Oc3ccc(-n4ccnn4)cc3)n2)cc1	7.359314379951116	1	0.0027397260273972603	<img data-content="rdkit/molecule" src="data:image/png;base64,iVBORw0KGgoAAAANSUhEUgAAAMgAAADICAIAAAAiOjnJAAAABmJLR0QA/wD/AP+gvaeTAAAWdElEQVR4nO3deVxU5f4H8O8M2zAgSsjiRUzB0sCXkFQudAUTTZNSc4Hr/iLhiqm4hpaKpqOoWZgbXPnZRUlEY9HIFJIlCVIHlAy9huxcEJEdERhmvr8/zkSKMA5n5lHqft+vXr0MzrMQn3PmeZ7znKMAEYEQbRM+7w6QvyYKFmGCgkWYoGARJihYhAkKFmGCgkWYoGARJihYhAkKFmGCgkWYoGARJihYhAkKFmGCgkWYoGARJihYhAkKFmGCgkWYoGARJihYh…	7.0	0.6023451685905457	4.0426411628723145	4.539242267608643	0	4	407.1052104040001	0.05	-3.7199999999999998	167.40679414487425	0	0	0	0	2	2	4	0	0	7	1	6	0.7854761904761903
99	Cc1nc(Nc2ncc(C(=O)Oc3c(C)cccc3Cl)s2)cc(N2CCNC(=O)C2)n1	7.24868062261429	77	0.5310344827586206	<img data-content="rdkit/molecule" src="data:image/png;base64,iVBORw0KGgoAAAANSUhEUgAAAMgAAADICAIAAAAiOjnJAAAABmJLR0QA/wD/AP+gvaeTAAAgAElEQVR4nO2de1xUVff/PzPDeAFUUFRA5KoYiQkpmKnhLfnpQ/ZI4CVBfczwVlRqjk/fjOjxazyVqamolX0FC01NTEsrlFQURUEuCqjIcAdR7gIyDDPr98ceJ1JELnNmYDjvF38Mc85Za50XH/bZe5+91hYQEXh4NI1Q1wHw6Ce8sHg4gRcWDyfwwuLhBF5YPJzAC4uHE3hh8XACLyweTuCFxcMJvLB4OIEXFg8n8MLi4QReWDycwAuLhxN4YfFwAi8sHk7gh…	6.0	0.6233620047569275	2.5254108905792236	2.9978814125061035	0	4	458.0927871480001	0.25	-3.2399999999999993	186.9930760860186	0	1	1	1	1	2	3	0	0	9	2	5	0.785410714285714
100	Cc1nc(Nc2ccc(C(=O)Oc3c(C)cccc3Cl)s2)cc(N2CCNC(C)c2C)n1	8.154326233372494	1	0.006756756756756757	<img data-content="rdkit/molecule" src="data:image/png;base64,iVBORw0KGgoAAAANSUhEUgAAAMgAAADICAIAAAAiOjnJAAAABmJLR0QA/wD/AP+gvaeTAAAfZElEQVR4nO2daViTx9qAnyTsmyIqKIIYQAKipxZ3XI4UBSnWqypWP7eqBbFaPe7WnqqfVotL1WO1Fv1axW4exKUUV6wb4gqCFQKJLFEERBBF9pDk+X4MRooKJHkngM59+QOSvDMPeDPvvLM8w0NEYDC4ht/cATDeTJhYDCowsRhUYGIxqMDEYlCBicWgAhOLQQUmFoMKTCwGFZhYDCowsRhUYGIxqMDEYlCBicWgAhOLQQUmFoMKTCwGFZhYDCowsRhUYGIxq…	2.0	0.7762625813484192	3.6865575313568115	0.9497437477111816	0	4	471.14957375200004	0.34782608695652173	-2.6799999999999997	196.34179023382154	0	1	1	0	1	2	3	2	0	8	2	5	0.7848333333333334
101	O=C(COC(=O)Nc1ccccc1)Nc1ccc2ncnc(Nc3cccc(Br)c3)c2c1	7.197618372924385	5	0.020161290322580645	<img data-content="rdkit/molecule" src="data:image/png;base64,iVBORw0KGgoAAAANSUhEUgAAAMgAAADICAIAAAAiOjnJAAAABmJLR0QA/wD/AP+gvaeTAAAccUlEQVR4nO2dd1hU19bG35lhhiIgAzYUUVBUgmLBrtdewBo/NRpiQGP4EkssAY18UdF4xRi73kSjiSWihuhVr71EvCbWiAiKAhEUEINKH2CGqfv7Y+tcrgrMGc6huX+PTx6eydlrrcSXM+fsvYqIEAIGg2/E1R0Ao27ChMUQBCYshiAwYTEEgQmLIQhMWAxBYMJiCAITFkMQmLAYgsCExRAEJiyGIDBhMQSBCYshCExYDEFgwmIIAhMWQxCYsBiCwITFEAQmL…	3.0	0.6353150606155396	4.542409420013428	3.856266498565674	0	4	491.0593015360001	0.043478260869565216	-3.979999999999999	191.71510195450293	0	0	0	2	3	1	4	0	0	6	3	6	0.7846695944956815
102	Clc1cccc(Nc2ncc3cc(-c3c(Cl)cccc3Cl)c(=O)n(C)c3n2)c1	19.490505786377927	1	0.041666666666666664	<img data-content="rdkit/molecule" src="data:image/png;base64,iVBORw0KGgoAAAANSUhEUgAAAMgAAADICAIAAAAiOjnJAAAABmJLR0QA/wD/AP+gvaeTAAAe8ElEQVR4nO2deVyTx9bHz0PYQQEBEURUECoidcMKBcQFrbVowYp1oyr1piqWuryf4m17Te3KvVqbqq2iVkCr9qJyLSIu4FIRFC8IV6VsgiD7juwkJPP+MZimrFmeCYLz/St58mTmJPnlzHbmDIMQAgqFbdT62wDK4IQKi0IEKiwKEaiwKESgwqIQgQqLQgQqLAoRqLAoRKDCohCBCotCBCosChGosChEoMKiEIEKi0IEKiwKEaiwKESgwqIQgQqLQgQqLAoRq…	2.0	0.7681315541267395	3.6084370613098145	2.5131702423095703	0	5	430.01549407600004	0.05	-2.5999999999999988	174.72784201702413	0	0	0	0	2	3	5	0	4	5	1	2	0.7846339869281046
103	Cc1ccc(C(=O)Nc2cccc(C(F)(F)F)c2C)cc1-c1ccc2oc(N)noc2c1	10.14069817458064	1	0.025	<img data-content="rdkit/molecule" src="data:image/png;base64,iVBORw0KGgoAAAANSUhEUgAAAMgAAADICAIAAAAiOjnJAAAABmJLR0QA/wD/AP+gvaeTAAAXGElEQVR4nO2de1RTV9bAd0LAIK8gqIAogsqgllpBEKUMPrDSSlerlXbpFOrqA3V9ltqXWP00dtnpYqplpVZXxVYt02lt6ctSK+MAiquOPEQUtaio2FGE4RUg8gwk+/vj4P0oL/O4B4Ls319ZN/funHvzyzknyd73SBARCEJspIPdAOLBhMQiuEBiEVwgsQgukFgEF0gsggskFsEFEovgAolFcIHEIrhAYhFcILEILpBYBBdILIILJBbBBRKL4AKJRXCBxCK4Q…	6.0	0.5665995478630066	4.200035572052002	5.049812316894531	0	4	441.130026096	0.13043478260869565	-4.01	180.98880358387396	0	1	1	1	3	0	3	0	0	5	2	3	0.784252100840336
104	N#Cc1ccc2oc(C(=O)OCC(=O)Nc3csc(Br)c3-c3ncn[nH]3)cc2c1	7.411061096246487	2	0.09523809523809523	<img data-content="rdkit/molecule" src="data:image/png;base64,iVBORw0KGgoAAAANSUhEUgAAAMgAAADICAIAAAAiOjnJAAAABmJLR0QA/wD/AP+gvaeTAAAZzklEQVR4nO3deVxU5f4H8M9hYIZNRdlcChWVcEfJNDQVRcSb5FKkpma4ECoSLlf9aYY3MK3rllpG3vK6G5qWSW4ogoYauIAKIo6ICAKKa4Bs8/39cbxcKh2GmXkQu9/3X/Manw38cOac8zzPGYmIwJixmTzrAbC/Jg4WE4KDxYTgYDEhOFhMCA4WE4KDxYTgYDEhOFhMCA4WE4KDxYTgYDEhOFhMCA4WE4KDxYTgYDEhOFhMCA4WE4KDxYTgYDEhOFhMCA4WE…	7.0	0.6235840320587158	3.603734254837036	4.478009223937988	0	4	470.9636869000001	0.05555555555555555	-3.4899999999999993	174.9852059070595	0	0	0	1	1	3	4	0	0	8	2	5	0.7839444444444443
105	CC(=O)c1ccccc1Oc1nc(Nc2ccc(N3CCOCC3)cc2C)ncc1Cl	6.913961491161163	1	0.0625	<img data-content="rdkit/molecule" src="data:image/png;base64,iVBORw0KGgoAAAANSUhEUgAAAMgAAADICAIAAAAiOjnJAAAABmJLR0QA/wD/AP+gvaeTAAAdjUlEQVR4nO2deVyTx9bHT8JOUFQ2UVBLpeBWRRQXFBCDokW9apG6tyqIvqittVLbWmzttbT29l61vX7oYhe9reJWFAUJSyWKG7hbUIpWFJVFFgnBrOf9YzDmIktInpGEO9+Pf4TH5zlzePhl5nlmzjnDQ0RgMLiG394OMDomTFgMKjBhMajAhMWgAhMWgwpMWAwqMGExqMCExaACExaDCkxYDCowYTGowITFoAITFoMKTFgMKjBhMajAhMWgAhMWgwpMWAwqM…	7.0	0.5206761956214905	2.3366942405700684	2.8997416496276855	0	4	438.145868276	0.2608695652173913	-3.1599999999999997	185.5352257805157	0	1	1	0	2	1	3	0	0	7	1	6	0.7839047619047618
106	c1ccc(Nc2ncnc3c[nH]c(Nc4ccccc4)c23)cc1	6.251504447793376	2	0.016129032258064516	<img data-content="rdkit/molecule" src="data:image/png;base64,iVBORw0KGgoAAAANSUhEUgAAAMgAAADICAIAAAAiOjnJAAAABmJLR0QA/wD/AP+gvaeTAAAc90lEQVR4nO2de1RTV9r/n5AQAqIIytULLVqqoIhgFaXYWvrat5Wqg4U6r6ajs6qded+ZgLWrcdo1jbbWoRf6y2hbZGydxnFqpXVUvLAUcbTBARSKVBDrFRRULuUqlyQkz++PHQ9puCSE7ATC/ixX1zk7+5xnp+fLvmXv7+EhIjAY1sbJ3gVgOCZMWAwqMGExqMCExaACExaDCkxYDCowYTGowITFoAITFoMKTFgMKjBhMajAhMWgAhMWgwpMWAwqMGExqMCEx…	0.0	0.5932312607765198	3.250153064727783	2.6802754402160645	0	4	301.13274548	0.0	-3.3399999999999994	132.97543681348364	0	0	0	0	2	2	4	0	0	4	3	4	0.7837083333333333
299	Cc1ccc(C(=O)Nc2cccc(C(F)(F)F)c2C)cc1-c1ccc2oc(=O)cccc(F)c2n1	12.089864742154719	1	0.01639344262295082	<img data-content="rdkit/molecule" src="data:image/png;base64,iVBORw0KGgoAAAANSUhEUgAAAMgAAADICAIAAAAiOjnJAAAABmJLR0QA/wD/AP+gvaeTAAAZjUlEQVR4nO2de1iUVf7AvzMwICgOF0FgVVAwUbwCmYZYanaTdn00dEvxLq1pZKZLj7+MJzdXJJfQ8kK0FtVm4qoEmRnKbkKWKxe5qCAiXgeQOzhcZnjn+/vj6DQh4VzeA4N8P09PDwzve94z42e+57znPed7JIgIBCE20u6uAPFwQmIRXCCxCC6QWAQXSCyCCyQWwQUSi+ACiUVwgcQiuEBiEVwgsQgukFgEF0gsggskFsEFEovgAolFcIHEIrhAYhFcILEIL…	6.0	0.7908964157104492	3.985943078994751	2.115896701812744	0	4	482.12535531599997	0.11538461538461539	-4.27	197.31327454915063	0	1	1	1	2	1	3	0	0	4	1	3	0.7836746411483253
300	COc1cc2c(=O)cc(CNC(=O)c3nn(-c4ccccc4C(C)(F)F)o3)c2o1	14.722690405582881	1	0.029411764705882353	<img data-content="rdkit/molecule" src="data:image/png;base64,iVBORw0KGgoAAAANSUhEUgAAAMgAAADICAIAAAAiOjnJAAAABmJLR0QA/wD/AP+gvaeTAAAZ7ElEQVR4nO2de1SU1drAn5lhcLiIIpqCdyGRURFFLQM0AS0NM5eOWkdbWjQgBufUyg+6CenJRaVkFytaupTjdcFKTogeC2+JpSl4SwYxBeSmICjXZmAuz/fHxhEJmAvvDrDn9xfCu/f7vPDz3Xs/+zIiRASCEBpxVwdAPJqQWAQXSCyCCyQWwQUSi+ACiUVwgcQiuEBiEVwgsQgukFgEF0gsggskFsEFEovgAolFcIHEIrhAYhFcILEILpBYBBdILIILJBbBB…	9.0	0.5762165188789368	4.086599349975586	3.569904327392578	0	4	403.09797702	0.21052631578947367	-3.69	162.2344649710232	1	0	1	1	1	2	3	0	0	7	1	6	0.7835317460317461
107	NC(=O)c1ccccc1Nc1nc(Nc2ccc(N3CCOCC3)cc2C)ncc1Cl	19.062096782649803	1	0.0625	<img data-content="rdkit/molecule" src="data:image/png;base64,iVBORw0KGgoAAAANSUhEUgAAAMgAAADICAIAAAAiOjnJAAAABmJLR0QA/wD/AP+gvaeTAAAefElEQVR4nO2dZ1xU19bGn5mBUSkGxI7GEhOjUSwkNyrGOrE3DGC5ildUJAkaX8u1RK8lauyiUSPE3kNEY1cQMRZsICoa7AUEBFQEpc/Mej9sHEYUmHIOzJj9//lh5njO2muGZ84+e++11pYQETgcoZGWtQOc9xMuLI4ocGFxRIELiyMKXFgcUeDC4ogCFxZHFLiwOKLAhcURBS4sjihwYXFEgQuLIwpcWBxR4MLiiAIXFkcUuLA4osCFxREFLiyOKHBhcUSBC…	7.0	0.6233620047569275	2.5254108905792236	2.9978814125061035	0	4	438.157101656	0.22727272727272727	-3.36	184.94649131723295	0	1	1	1	2	1	3	0	0	7	3	6	0.7832168109668107
108	Cc1ccc(C(=O)Oc2cccc(C(F)(F)F)c2)cc1-c1ccc2oc(N)coc2c1	10.414546839324872	1	0.02702702702702703	<img data-content="rdkit/molecule" src="data:image/png;base64,iVBORw0KGgoAAAANSUhEUgAAAMgAAADICAIAAAAiOjnJAAAABmJLR0QA/wD/AP+gvaeTAAAVMElEQVR4nO2daVQU17aAdzd0t4DQCASQQY0DaIwKImpIzDKKxoE8M+hdUS8ao8Ep8swyicNbEW7UG7xRQ/RFxbjusjW5+ozROJuAE4kxKmrUyKBEmURmEGVqofb7cbDS0tD0UIdudH8/XG131e5TxVfnnK46+xwZIgJBSI3c2gUgnkxILIILJBbBBRKL4AKJRXCBxCK4QGIRXCCxCC6QWAQXSCyCCyQWwQUSi+ACiUVwgcQiuEBiEVwgsQgukFgEF0gsggskF…	6.0	0.7006848454475403	3.4873580932617188	0.06260207295417786	0	4	427.103142652	0.08695652173913043	-3.9399999999999995	175.01352261225043	0	1	1	0	3	0	3	0	0	5	1	3	0.7829444444444443
109	CS(=O)(=O)Nc1ccc(Sc2ccnc(Oc3ccc(-n4ccnn4)cc3)n2)cc1	6.511960164605006	1	0.0027397260273972603	<img data-content="rdkit/molecule" src="data:image/png;base64,iVBORw0KGgoAAAANSUhEUgAAAMgAAADICAIAAAAiOjnJAAAABmJLR0QA/wD/AP+gvaeTAAAWSElEQVR4nO3de1hUZR7A8d9cGGAUBFREEBRvCCiGZqm4KUlri3ghQ9NWKc3R1Hg0L2i2D/bk2qSu4QUF0S3WzAsmPl7QItCU7WIjKgrCgtwkLo4wXBxgRmZ++8dLE4nAzMC7Uvv7/Iec95zDzJdzzsy8BwWICIR0NuHT3gHyx0RhES4oLMIFhUW4oLAIFxQW4YLCIlxQWIQLCotwQWERLigswgWFRbigsAgXFBbhgsIiXFBYhAsKi3BBYREuKCzCBYVFuKCwC…	7.0	0.6233620047569275	2.5254108905792236	2.9978814125061035	0	4	440.0725303720001	0.05263157894736842	-3.44	176.74955215118598	0	0	0	0	2	2	4	0	0	9	1	7	0.7824761904761905
110	c1ccc(Nc2ncnc3c(OC)c(Nc4ccccc4)c32)cc1	16.30930428615398	2	0.016129032258064516	<img data-content="rdkit/molecule" src="data:image/png;base64,iVBORw0KGgoAAAANSUhEUgAAAMgAAADICAIAAAAiOjnJAAAABmJLR0QA/wD/AP+gvaeTAAAfmElEQVR4nO2deVyTV9bHT8IimxIEJFh2rEutoqhoRaUdo7ggtmNpOzoo1vmkvori0oraqdixMw3VUbSdaXUc61I7HWxVwK2yFIsLVtRiKYjigqCACmULEEhy3z9ueIhJyPosgbnfj38kjzf3HvL8cu557nIuDyEEBALd8Lk2gNA7IcIiMAIRFoERiLAIjECERWAEIiwCIxBhERiBCIvACERYBEYgwiIwAhEWgRGIsIzizJkz169fJ/OqxsMjX5YxBAQElJeXX…	0.0	0.6023451685905457	4.0426411628723145	4.539242267608643	0	4	316.132411132	0.05263157894736842	-3.3399999999999994	138.9079462155331	1	0	1	0	2	1	3	0	0	5	2	5	0.7824047619047618
111	Cl(C)(C)c1cc(NC(=O)Nc2ccc(-c3cn4c(n3)sc3ccccc34)cc2)no1	20.115126259051	2	0.06451612903225806	<img data-content="rdkit/molecule" src="data:image/png;base64,iVBORw0KGgoAAAANSUhEUgAAAMgAAADICAIAAAAiOjnJAAAABmJLR0QA/wD/AP+gvaeTAAAXo0lEQVR4nO3de1xN6f4H8O/eu8vuQsqcoZpMLpNKGMrllIQzDGeKcXKb4QzGHKMauWtwnDhCxswcagZjwuSYSTeSVCTkVnRBN4OpTPd0V+0u9t7f3x/LNJ3Ubu29PUY/3/fLH9RzWdWntZ7nWc9aBIgIhDxvwj/6AMj/TxQswgQFizBBwSJMULAIExQswgQFizBBwSJMULAIExQswgQFizBBwSJMULAIExQswgQFizBBwSJMULAIExQswgQFizBBwSJMULAIE…	4.0	0.6023451685905457	4.0426411628723145	4.539242267608643	0	5	439.086973496	0.09523809523809523	-3.36	178.14210855377752	0	0	0	2	2	3	5	0	0	6	2	4	0.7823974358974358
112	COc1cc(NC(=O)c2cccc(-n3cc(NC(=O)Nc4cccc(C)c4)cn3)c2)cc(OC)c1OCl	5.968076536688694	2	0.047619047619047616	<img data-content="rdkit/molecule" src="data:image/png;base64,iVBORw0KGgoAAAANSUhEUgAAAMgAAADICAIAAAAiOjnJAAAABmJLR0QA/wD/AP+gvaeTAAAaeUlEQVR4nO3deVhVZR4H8O+9wL3sm7IopKWQAirm+GiFBimiplSmluaglYYbQg4WleNSoqIyskiLa8LIo6KTgqg52qCJ2owiIlIuBCGKLAWCgGz3/uaPl4hU4C68cKX38/T0qPee9/wufj3n3HPeRUJEEIT2Ju3sAoSuSQRL4EIES+BCBEvgQgRL4EIES+BCBEvgQgRL4EIES+BCBEvgQgRL4EIES+BCBEvgQgRL4EIES+BCBEvgQgRL4EIES+BCBEvgQgRL4…	7.0	0.7681315541267395	3.6084370613098145	2.5131702423095703	0	4	521.146596548	0.11538461538461539	-4.699999999999999	217.82350734707356	0	0	0	3	3	1	4	0	0	7	3	8	0.7821666666666666
113	OCC(Nc1cc(-c2ccnc(Oc3ccc(F)cc3)c2)ccn1)[C@@H]1CCOC1	6.439194354495615	3	0.12	<img data-content="rdkit/molecule" src="data:image/png;base64,iVBORw0KGgoAAAANSUhEUgAAAMgAAADICAIAAAAiOjnJAAAABmJLR0QA/wD/AP+gvaeTAAAVZ0lEQVR4nO3deVxU5RoH8GcGGHYE8cpAuKKiiFGQqCG4oFwtSFzmRiqZn6vTcm0svWrppztafgr8mA2oGS63JsM+AZIQuaKJiGggBiS4QWBsIYKIECPMPPePN0euC872iuLz/cuGOe88w/w4c877PuckQEQgxNSEXV0A6Z4oWIQLChbhgoJFuKBgES4oWIQLChbhgoJFuKBgES4oWIQLChbhgoJFuKBgES4oWIQLChbhgoJFuKBgES4oWIQLChbhgoJFuKBgE…	7.0	0.6381628513336182	3.995589017868042	2.9884705543518066	0	4	395.164519784	0.2727272727272727	-3.0299999999999994	167.90543082411256	0	1	1	0	1	2	3	2	0	6	2	7	0.7821649159663867
114	CC(C)(C)c1cc(NC(=O)Nc2ccc(NC(=O)c3cc4ccccc4cn3)cc2)no1	5.257963256828948	161	0.7318181818181818	<img data-content="rdkit/molecule" src="data:image/png;base64,iVBORw0KGgoAAAANSUhEUgAAAMgAAADICAIAAAAiOjnJAAAABmJLR0QA/wD/AP+gvaeTAAAVaElEQVR4nO3ce1SUZR4H8O8Md7lIKsglSlxFYg0NvHQktVU0S1NS8UKKoaanNhVRxJREKXW8s51cF8rjsgdFMRUzVxE83jJxvayxuh4RTEUQJK6CIJf57R+PzBLCMPPiY1m/z19zOM/zzDPwfd/n9g4qIgJjT5r6l+4A+23iYDEpOFhMCg4Wk4KDxaTgYDEpOFhMCg4Wk4KDxaTgYDEpOFhMCg4Wk4KDxaTgYDEpOFhMCg4Wk4KDxaTgYDEpOFhMCg4Wk4KDx…	4.0	0.7681315541267395	3.6084370613098145	2.5131702423095703	0	4	429.180089596	0.16666666666666666	-4.199999999999999	184.57452103239066	0	0	0	3	2	2	4	0	0	5	3	4	0.7817777777777777
115	CC(C)(C)c1cc(NC(=O)Nc2ccc(NC(=O)c3nccc4ccccc34)cc2)no1	5.3911205249716465	310	0.7469879518072289	<img data-content="rdkit/molecule" src="data:image/png;base64,iVBORw0KGgoAAAANSUhEUgAAAMgAAADICAIAAAAiOjnJAAAABmJLR0QA/wD/AP+gvaeTAAAZjUlEQVR4nO3deVyU1f4H8A8zA6KhICkCsgjuZaRgWqDyijSXXDIlMcVr3YxuKe4BmoHWVS65a9wWy6uoqT+yQnHBMEBFBTItEsQw2QQEBHRUYJj5/v54bDJTmO2g0Pf96tUL9DlnDsPHZ57nPGcxIyIwZmqyB90A1jJxsJgQHCwmBAeLCcHBYkJwsJgQHCwmBAeLCcHBYkJwsJgQHCwmBAeLCcHBYkJwsJgQHCwmBAeLCcHBYkJwsJgQHCwmBAeLCcHBYkJws…	4.0	0.7681315541267395	3.6084370613098145	2.5131702423095703	0	4	429.180089596	0.16666666666666666	-4.199999999999999	184.57452103239066	0	0	0	3	2	2	4	0	0	5	3	4	0.7817777777777777
116	CC(C)(C)c1cc(NC(=O)Nc2ccc(OC(=O)c3cc4ccccc4cn3)cc2)no1	5.861735677314652	3	0.013636363636363636	<img data-content="rdkit/molecule" src="data:image/png;base64,iVBORw0KGgoAAAANSUhEUgAAAMgAAADICAIAAAAiOjnJAAAABmJLR0QA/wD/AP+gvaeTAAAVDUlEQVR4nO3ce1TUZf4H8PcMFyEuEgqCRImrRKzpBpodKG0LL5sWqKCISqmt/uqkIopjyIpiKt6S9ei6VB6XXUXFNNLcRPCUmoJ5WaSsk4LhIsRF7hAjwnx+fzwyEcow850eXerz+mv0PM8zzzDv7/e5fUFFRGDsl6Z+0B1gv04cLCYFB4tJwcFiUnCwmBQcLCYFB4tJwcFiUnCwmBQcLCYFB4tJwcFiUnCwmBQcLCYFB4tJwcFiUnCwmBQcLCYFB4tJwcFiU…	4.0	0.6381628513336182	3.995589017868042	2.9884705543518066	0	4	430.16410518400005	0.16666666666666666	-4.199999999999999	184.1382040782895	0	0	0	2	2	2	4	0	0	6	2	4	0.7817460317460316
301	COc1cc2c(=O)ccc(NC(=O)c3nn(-c4ccccc4C(C)(C)F)o3)cc12	20.299677610723922	1	0.07692307692307693	<img data-content="rdkit/molecule" src="data:image/png;base64,iVBORw0KGgoAAAANSUhEUgAAAMgAAADICAIAAAAiOjnJAAAABmJLR0QA/wD/AP+gvaeTAAAc6UlEQVR4nO2deVyU1ffHz2wMSIDsi4oblriQKX0tCUolkSI1XCppNKMI0ZCkl+ivEjUswVIMXEu/4B5fFUQwMQpBUzRUMCQXEEUWlR1ZBhjm/P64OJHCMMtzAfW+X/4xPty59wx85j7nnnvueXiICAwG1/C72wDGkwkTFoMKTFgMKjBhMajAhMWgAhMWgwpMWAwqMGExqMCExaACExaDCkxYDCowYTGowITFoAITFoMKTFgMKjBhMajAhMWgAhMWgwpMWAwqM…	9.0	0.771504819393158	2.4815478324890137	2.110898733139038	0	4	395.12813427599997	0.19047619047619047	-3.6799999999999997	164.92014574955576	1	0	1	1	2	1	3	0	0	6	1	5	0.7817162079702914
117	CC(C)(C)c1cc(NC(=O)Nc2ccc(OC(=O)c3nccc4ccccc34)cc2)no1	5.919473979214107	3	0.007228915662650603	<img data-content="rdkit/molecule" src="data:image/png;base64,iVBORw0KGgoAAAANSUhEUgAAAMgAAADICAIAAAAiOjnJAAAABmJLR0QA/wD/AP+gvaeTAAAZMUlEQVR4nO3deVxUVf8H8A8zDKKhICkCsgjuZaRgaqDyyl1zyZRc8bFF8TH3VNAeArWUh9w1nhbLRzFLf2Sl4UJpgAoKZlooiKGyg4CgjgozzHx/f1ybfExhtgNB3/erV69B7jn3MHy4c++559xjQURgzNxk9d0A1jhxsJgQHCwmBAeLCcHBYkJwsJgQHCwmBAeLCcHBYkJwsJgQHCwmBAeLCcHBYkJwsJgQHCwmBAeLCcHBYkJwsJgQHCwmBAeLCcHBYkJws…	4.0	0.5932312607765198	3.250153064727783	2.6802754402160645	0	4	430.164105184	0.16666666666666666	-4.199999999999999	184.1382040782895	0	0	0	2	2	2	4	0	0	6	2	4	0.7815555555555556
118	Cc1nc(Nc2ncc(C(=O)Nc3c(C)cccc3Cl)s2)cc(N2C(NC(C)C2)O)n1	9.299736085295457	1	0.006756756756756757	<img data-content="rdkit/molecule" src="data:image/png;base64,iVBORw0KGgoAAAANSUhEUgAAAMgAAADICAIAAAAiOjnJAAAABmJLR0QA/wD/AP+gvaeTAAAgAElEQVR4nO2de1iU1fbHvzPcxAEVBATRDLybRxQVUBA6ipKK4g1DU/FkUmlh6ElSO2n9Sk3LsJN3PYrmDc0M0UyxEMULQaIIyE0BEbnIneE6M+v3x0tEXmAu7wuM7s/j4/M6vLP2muHr3vvde621RUQEBoNvxK3tAOP5hAmLIQhMWAxBYMJiCAITFkMQmLAYgsCExRAEJiyGIDBhMQSBCYshCExYDEFgwmIIAhMWQxCYsBiCwITFEAQmLIYgMGExBIEJiyEIT…	2.0	0.6044013500213623	2.952697992324829	2.73563814163208	0	4	459.12442162400004	0.3	-2.789999999999999	188.062104692272	0	1	1	1	1	2	3	2	0	9	4	5	0.7815383116883116
119	CC1CCN(c2cc(N3CCN(C#N)CC3)ccc2NC(=O)c2ccc(C#N)o2)C1	6.255105638968579	10	0.7142857142857143	<img data-content="rdkit/molecule" src="data:image/png;base64,iVBORw0KGgoAAAANSUhEUgAAAMgAAADICAIAAAAiOjnJAAAABmJLR0QA/wD/AP+gvaeTAAAXV0lEQVR4nO3de1zM6R4H8O80k6ZUbpF0sdrcO2ijXFJ0ebmUdu3KZZ1wWC2Hpc2qfblsbstocRCOWC+LdkvruBSRsiKO7mGRy3bVlHaLpOs0zff88Ws7baiZqWdG9X3/Fc3z+32HT8/veZ7f0294iAiEtDYNdRdA2icKFmGCgkWYoGARJihYhAkKFmGCgkWYoGARJihYhAkKFmGCgkWYoGARJihYhAkKFmGCgkWYoGARJihYhAkKFmGCgkWYoGARJihYhAkKF…	2.0	0.7681315541267395	3.6084370613098145	2.5131702423095703	0	4	404.1960740079999	0.4090909090909091	-3.65	175.42651431253802	0	2	2	1	1	1	2	1	0	7	1	4	0.7813549568915699
120	Clc1cccc(Nc2ncnc3cc4c[nH]nc4cc23)c1	5.249201154461609	18	0.3	<img data-content="rdkit/molecule" src="data:image/png;base64,iVBORw0KGgoAAAANSUhEUgAAAMgAAADICAIAAAAiOjnJAAAABmJLR0QA/wD/AP+gvaeTAAAbOklEQVR4nO3deVyU1f4H8M/MsCubCiKKIgYCmhtaJrhGLlckLoFmaT9To3I3F7yal8o1setairtZdC+m5p7gkonLS7luiAqIiAouyCLGPvD9/XFwmgYcmZnnDMo975d/DMPMOQ/44XnOOc85Z2REBEGQmryuD0Con0SwBC5EsAQuRLAELkSwBC5EsAQuRLAELkSwBC5EsAQuRLAELkSwBC5EsAQuRLAELkSwBC5EsAQuRLAELkSwBC5EsAQuRLAELkSwBC5Es…	3.0	0.6381628513336182	3.995589017868042	2.9884705543518066	0	4	295.062473	0.0	-2.6599999999999993	124.54151273177968	0	0	0	0	2	2	4	0	0	4	2	2	0.7813333333333335
302	Cc1ccc(C(=O)Nc2cccc(C(F)(C)F)c2C)cc1-c1ccc2nc(=O)cccc(F)cc2c1	13.449955118344855	1	0.01639344262295082	<img data-content="rdkit/molecule" src="data:image/png;base64,iVBORw0KGgoAAAANSUhEUgAAAMgAAADICAIAAAAiOjnJAAAABmJLR0QA/wD/AP+gvaeTAAAahUlEQVR4nO2deVzUZR7HvzMwDCAMx3BKiiKQmhJepeCFyQtT0nQjdRPTtZDKRs0UShPb3A07dLDaZKmW8UgjWxNzNaIFRDEVMA4BD2CQWxjR4RiGgXn2j0d/sYI4x++ZGeB5/wXD/L6/Z3585jm/BwchBBQK23CN3QDKwIQKi0IEKiwKEaiwKESgwqIQgQqLQgQqLAoRqLAoRKDCohCBCotCBCosChGosChEoMKiEIEKi0IEKiwKEaiwKESgwqIQgQqLQgQqL…	6.0	0.5709202885627747	2.6350200176239014	2.223081588745117	0	4	488.171162636	0.13793103448275862	-4.259999999999999	205.75014961824007	0	1	1	2	3	0	3	0	0	2	1	4	0.7810396825396824
121	COc1ccccc1NC(=O)Nc1ccc(OC2ccnc3cc(O)cc(OC)cc23)cc1	21.310725382344266	1	0.015873015873015872	<img data-content="rdkit/molecule" src="data:image/png;base64,iVBORw0KGgoAAAANSUhEUgAAAMgAAADICAIAAAAiOjnJAAAABmJLR0QA/wD/AP+gvaeTAAAYaElEQVR4nO3daVQUVxYH8Ns0dLO4gIq4L2SirC7AEAOoRFHxiBrczqhIYqLEoMEFtd1NggkokeFkPFHcFSUICBpABNoRwcQYW4MiRh0VUUcFFxChZWn6zofntIwR7K7m0YlzfycflPSruuifqlevbpUiRARCmpuRoQsgbyYKFuGCgkW4oGARLihYhAsKFuGCgkW4oGARLihYhAsKFuGCgkW4oGARLihYhAsKFuGCgkW4oGARLihYhAsKFuGCgkW4oGARLihYh…	5.0	0.6233620047569275	2.5254108905792236	2.9978814125061035	0	4	445.16377083599997	0.12	-4.459999999999999	190.754108770758	1	1	2	2	2	0	2	1	0	6	3	6	0.7806073717948716
303	CN(c1ccc(NC(=O)N2Ccc(C(F)(F)F)cc2Cl)cc1)c1cccn1Oc1ccccc1	18.293157040185342	1	0.1	<img data-content="rdkit/molecule" src="data:image/png;base64,iVBORw0KGgoAAAANSUhEUgAAAMgAAADICAIAAAAiOjnJAAAABmJLR0QA/wD/AP+gvaeTAAAUv0lEQVR4nO3daVhUR7oH8LcX2QQURFAEFZMAIopCYpSQkSiY+Oh1QdDEZRIdV1zjbqIi7qAsPoogizc6ycgoGCFRXJKIEtsMIhhAMY4oyBY2gSB7d7/3w1EkKN3nNBQa7/t7+GC06lR18+9z6lTV6YgQEQjpaOKX3QHyeqJgESYoWIQJChZhgoJFmKBgESYoWIQJChZhgoJFmKBgESYoWIQJChZhgoJFmKBgESYoWIQJChZhgoJFmKBgESYoWIQJChZhgoJFm…	5.0	0.5681983828544617	2.5263283252716064	3.6037845611572266	0	4	488.12268822	0.125	-3.849999999999999	198.5977309252135	0	1	1	2	2	1	3	0	0	4	1	5	0.780489557226399
122	OCC(CN1c(=O)ccc2cc(C(F)(F)F)ccc21)Nc1csc(SC)c1-c1ncc[nH]1	17.701051243499776	1	1.0	<img data-content="rdkit/molecule" src="data:image/png;base64,iVBORw0KGgoAAAANSUhEUgAAAMgAAADICAIAAAAiOjnJAAAABmJLR0QA/wD/AP+gvaeTAAAgAElEQVR4nO2deVyU1f7HvzMDg8CwCVfAFUEwt66ElKLlmibitatZUVL+LMnUNK8aai4pLghmVFISaLmUipmmZbnrdcscURYBFwQFQWCAgVmZ7fv74+DERcRZnjMonffLP2B4nu/5zszH55znPJ/zPTxEBAaDa/gtnQCjdcKExaACExaDCkxYDCowYTGowITFoAITFoMKTFgMKjBhMajAhMWgAhMWgwpMWAwqMGExqMCExaACExaDCkxYDCowYTGowITFoAITF…	7.0	0.7681315541267395	3.6084370613098145	2.5131702423095703	0	4	480.09015250800013	0.23809523809523808	-2.76	188.67609204524916	0	0	0	0	1	3	4	1	0	7	3	7	0.7796507936507935
304	C[C@@H](Nc1nccc(-n2cnc3ccccc23)n1)[C@H]1COC(CO)N1	8.711166516139317	1	0.25	<img data-content="rdkit/molecule" src="data:image/png;base64,iVBORw0KGgoAAAANSUhEUgAAAMgAAADICAIAAAAiOjnJAAAABmJLR0QA/wD/AP+gvaeTAAAajUlEQVR4nO2deVyTR/rAnzchKIicgkrEox4oWq1ivIKCirZWqlTFeizS7aFt12KxVtruVnS1le3hRlu3Yl2Far2qotj14NIKCK2AB7bozw8ipwJyEzDn8/tjYkREjuQdE3S+H/9IIHlmMN/MO+8cz3CICAwG3whMXQHG0wkTi0EFJhaDCkwsBhWYWAwqMLEYVGBiMajAxGJQgYnFoAITi0EFJhaDCkwsBhWYWAwqMLEYVGBiMajAxGJQgYnFoAITi0EFJhaDC…	6.0	0.6425921320915222	3.8930459022521973	3.71791934967041	0	4	340.16477388	0.35294117647058826	-2.55	144.43956258951476	0	1	1	0	1	2	3	3	0	8	3	5	0.779388528138528
123	CN(C)CONC(=O)c1ccc(-c2n[nH]c3cc(-c3ccccc3Cl)ccc23)cc1	12.130086721350022	2	0.03333333333333333	<img data-content="rdkit/molecule" src="data:image/png;base64,iVBORw0KGgoAAAANSUhEUgAAAMgAAADICAIAAAAiOjnJAAAABmJLR0QA/wD/AP+gvaeTAAAZOklEQVR4nO3de1SU1foH8GdmYLiIF1BBTMFbXlAUxesxCmu8oRZmqFgTXvF30khPBagYmqWgnhxZZpKaEksSXBKyjqJhudSDkihoIIkJgshVkUFxYJjL8/tj6zghDDDMBus8n+UfMjPvZg98ed/97tsIEBEIMTVhe1eA/D1RsAgXFCzCBQWLcEHBIlxQsAgXFCzCBQWLcEHBIlxQsAgXFCzCBQWLcEHBIlxQsAgXFCzCBQWLcEHBIlxQsAgXFCzCBQWLcEHBI…	7.0	0.6326626539230347	4.30823278427124	4.065316200256348	0	4	420.135303592	0.13043478260869565	-3.189999999999998	178.9263544010339	1	0	1	1	2	1	3	0	3	4	2	5	0.7792266009852216
305	Cc1ccc(C(=O)Nc2cccc(C(F)(C)F)c2C)cc1-c1ccc2nc(C)ccccc(F)nc2c1	19.454149780305247	1	0.01639344262295082	<img data-content="rdkit/molecule" src="data:image/png;base64,iVBORw0KGgoAAAANSUhEUgAAAMgAAADICAIAAAAiOjnJAAAABmJLR0QA/wD/AP+gvaeTAAAa8klEQVR4nO2de1xTR77Af3kQEggvS3iIoGJRS32AYLetVgGx6ApFdNWqpdpuBVt3sVZdasVGS1tT99rS3dYaH92l1hcf3QpY3Qoq1K3KNdRa9YqASoAAAYKAAuGRzP1j6rlcUExOzpAo8/34B5hzZgbyZX4nM7+Z4SGEgELhGr61G0B5PKFiUYhAxaIQgYpFIQIVi0IEKhaFCFQsChGoWBQiULEoRKBiUYhAxaIQgYpFIQIVi0IEKhaFCFQsChGoWBQiULEoR…	6.0	0.7423746585845947	4.384501934051514	0.2862335741519928	0	4	501.20279711200004	0.16666666666666666	-4.259999999999999	213.10614544379217	0	0	0	1	3	1	4	0	0	3	1	4	0.7791666666666667
124	OCC(Nc1cc(-c2ccc(COc3ccccc3)o2)ccn1)[C@H]1CCOC1	7.2681167599269205	1	1.0	<img data-content="rdkit/molecule" src="data:image/png;base64,iVBORw0KGgoAAAANSUhEUgAAAMgAAADICAIAAAAiOjnJAAAABmJLR0QA/wD/AP+gvaeTAAAY6ElEQVR4nO2deVTU1/XA78zADMiuEBQX0EoEFyTG1hWjQk3SEBcUGxO3qqDViKliSNzGDSHV/qDCORYVEWOi1qXVNuYYpNYFDW41KggKAcSACIwMO8xyf388nVIVnO3NEu/n5HAmw/fd753Dx/f9zvve954AEYEgjI3Q3AkQP09ILIILJBbBBRKL4AKJRXCBxCK4QGIRXCCxCC6QWAQXSCyCCyQWwQUSi+ACiUVwgcQiuEBiEVwgsQgukFgEF0gsggskFsEFE…	7.0	0.7681315541267395	3.6084370613098145	2.5131702423095703	0	4	380.173607248	0.3181818181818182	-2.8299999999999996	163.67951881871326	0	1	1	0	1	2	3	2	0	6	2	8	0.7790654761904758
125	C(C=O)c1ccccc1-c1nc(Nc2ccc(N3CCCC3=O)cc2)ncc1Cl	18.833437715154457	1	0.038461538461538464	<img data-content="rdkit/molecule" src="data:image/png;base64,iVBORw0KGgoAAAANSUhEUgAAAMgAAADICAIAAAAiOjnJAAAABmJLR0QA/wD/AP+gvaeTAAAdGklEQVR4nO2de1hU1frH3xnuMIpDKJgKAqIoiLe8ReIF1BQwwMbURPOcHJ/SH3pO5zidrCgzm3qysHrqTFmd8doZNRW8hukhyTRNAwlFBBRBQUCHGS5ymXl/fyzYTsPFYWavgdH1+Qv2zKy19uzPrLVv67sFiAgMBt8Iu7oBjIcTJhaDCkwsBhWYWAwqMLEYVGBiMajAxGJQgYnFoAITi0EFJhaDCkwsBhWYWAwqMLEYVGBiMajAxGJQgYnFoAITi0EFJhaDC…	7.0	0.5919488668441772	3.050396203994751	3.4142303466796875	0	4	406.119653528	0.18181818181818182	-3.25	173.10471530714906	0	1	1	1	2	1	3	0	0	5	1	6	0.7788761437733516
126	C1ccccc(NC(=O)Nc2ccc(-c3csc4nncc(N)c34)cc2)c1	17.34845139158751	1	0.041666666666666664	<img data-content="rdkit/molecule" src="data:image/png;base64,iVBORw0KGgoAAAANSUhEUgAAAMgAAADICAIAAAAiOjnJAAAABmJLR0QA/wD/AP+gvaeTAAAcPUlEQVR4nO2de1yU1dbH18xwBxVRhpuXRD0qF89JzRQQ0yRTkXxNTiWOkhJ5RS1NDV6pLEXN1KOmkKZkHRU1ykt2xPQ1tI/iICfwghJykcswIvcZLjPMev/YSBwUmnlmdgd1fT/+AcOz197O/ObZ+1l7rbVFiAgEYWrE/+0BEE8mJCyCCyQsggskLIILJCyCCyQsggskLIILJCyCCyQsggskLIILJCyCCyQsggskLIILJCyCCyQsggskLIILJCyCCyQsggskL…	4.0	0.6326626539230347	4.30823278427124	4.065316200256348	0	4	375.1153811640001	0.05	-3.4499999999999997	159.66430848736886	1	0	1	2	1	2	3	0	0	5	3	3	0.7786666666666666
127	Cc1nc(Nc2ncc(C(=O)Oc3c(C)cccc3Cl)s2)cc(N2CCNC(C)C2C)n1	7.35746319028885	3	0.02027027027027027	<img data-content="rdkit/molecule" src="data:image/png;base64,iVBORw0KGgoAAAANSUhEUgAAAMgAAADICAIAAAAiOjnJAAAABmJLR0QA/wD/AP+gvaeTAAAgAElEQVR4nO2deVzU1frHPzPDPsoOoriBC5sLiss1tzTsamq4YWkqmmZ5vVdvt4XSm2hqoola2S2vXk0tM0st3BfQ1EQF+kGyE6jIKgrIMMjAMM/vj4MjaQoM3zOgnveLP4bh+32eZ+DDOed7znmeIyMiCARSI2/qAARPJkJYAi4IYQm4IIQl4IIQloALQlgCLghhCbgghCXgghCWgAtCWAIuCGEJuCCEJeCCEJaAC0JYAi4IYQm4IIQl4IIQloALQlgCLghhC…	2.0	0.7111964821815491	3.2414402961730957	3.97843599319458	0	4	472.14482272000015	0.36363636363636365	-2.749999999999999	195.56143821476806	0	1	1	0	1	2	3	2	0	9	2	5	0.7786022408963583
128	CC(C)(C)c1cc(NC(=O)Nc2ccc(-c3cn4c(c3)sc3ccccc43)cc2)no1	14.798492704203799	1	0.03225806451612903	<img data-content="rdkit/molecule" src="data:image/png;base64,iVBORw0KGgoAAAANSUhEUgAAAMgAAADICAIAAAAiOjnJAAAABmJLR0QA/wD/AP+gvaeTAAAXUklEQVR4nO3de1xU1doH8GdmuA4gKYqoKAiGqCAqmsJ4yxctjWMa2jmoqGXmffKS4Z30+CHykpCI0klzUlMUAQcRDTU9KFpNIoakFJoBYkB54T4z7Of8sWwOB2GYGVgZr8/30x8Ga629gB/7svazNyJEBEJamvhpT4D8/0TBIlxQsAgXFCzCBQWLcEHBIlxQsAgXFCzCBQWLcEHBIlxQsAgXFCzCBQWLcEHBIlxQsAgXFCzCBQWLcEHBIlxQsAgXFCzCBQWLc…	4.0	0.6235840320587158	3.603734254837036	4.478009223937988	0	5	430.14634694399996	0.16666666666666666	-3.5799999999999987	183.0370703190196	0	0	0	2	2	3	5	0	0	5	2	3	0.7782023809523809
129	CS(=O)(=O)Nc1ccc(-c2ccnc(-c3ccc(-n4cnnn4)cc3)n2)cc1	6.737039525090034	1	0.0027397260273972603	<img data-content="rdkit/molecule" src="data:image/png;base64,iVBORw0KGgoAAAANSUhEUgAAAMgAAADICAIAAAAiOjnJAAAABmJLR0QA/wD/AP+gvaeTAAAWd0lEQVR4nO2de1iUZfrHvzMMIydPICIHFxIJT+vZX66AgrnWmkbq0pYrunWto2RLB/UadfNwbVZ42ba4e1VCdhmtbonkrrqWiqJraCqOpqSmpaJCmMhBYZgBZub+/fFMEyLiMDOPM9b9+Qvfwz338/qZ533mfZ+DgojAMK5G6e4EmJ8mLBYjBRaLkQKLxUiBxWKkwGIxUmCxGCmwWIwUWCxGCiwWIwUWi5ECi8VIgcVipMBiMVJgsRgpsFiMFFgsRgosFiMFF…	7.0	0.5919488668441772	3.050396203994751	3.4142303466796875	0	4	393.1007937200001	0.05555555555555555	-3.66	160.70099844566508	0	0	0	0	2	2	4	0	0	8	1	5	0.7781865079365078
130	CS(=O)(=O)Nc1ccc(-c2ccnc(Nc3ccc(-n4cncn4)cc3)n2)cc1	5.594093780285618	1	0.0027397260273972603	<img data-content="rdkit/molecule" src="data:image/png;base64,iVBORw0KGgoAAAANSUhEUgAAAMgAAADICAIAAAAiOjnJAAAABmJLR0QA/wD/AP+gvaeTAAAW30lEQVR4nO3dfVjN9/8H8Nc53ZxuRIqm4hulsKFo5C73a7ZcyxjfuNy2KUJN9M0y91GmbWJG2YRFX7rIzZhEd0pFGqmUOirtSPekOt2e1++PT1ro5tz0pn1/r8e1a1dOn/fNqed5n8/n/X6fTzxEBEI6G/9dd4D8b6JgESYoWIQJChZhgoJFmKBgESYoWIQJChZhgoJFmKBgESYoWIQJChZhgoJFmKBgESYoWIQJChZhgoJFmKBgESYoWIQJChZhgoJFmKBgE…	7.0	0.6381628513336182	3.995589017868042	2.9884705543518066	0	4	407.1164437840001	0.05263157894736842	-3.79	167.09430551151718	0	0	0	0	2	2	4	0	0	8	2	6	0.7778968253968253
131	CC1CCN(c2cc(N3CCN(C)CC3)ccc2NC(=O)c2ccc(C#N)o2)CC1	5.112881440682054	1	0.06666666666666667	<img data-content="rdkit/molecule" src="data:image/png;base64,iVBORw0KGgoAAAANSUhEUgAAAMgAAADICAIAAAAiOjnJAAAABmJLR0QA/wD/AP+gvaeTAAAYOUlEQVR4nO3deVhTZ/YH8JOQBHC3uLGJQrAgxSJRW6XuzDBWRKvSOq7oKKJYq/ysuCGKraKOzrTqKGhtLQo0altshyI6WsbdYgUExbKKrLJVQTEEcn5/XCZFQJbkvgTkfJ4+fSze++ZQvrz35L1LBIgIhPBNqOsCyKuJgkWYoGARJihYhAkKFmGCgkWYoGARJihYhAkKFmGCgkWYoGARJihYhAkKFmGCgkWYoGARJihYhAkKFmGCgkWYoGARJihYhAkKFmGCg…	2.0	0.7681315541267395	3.6084370613098145	2.5131702423095703	0	4	407.232125168	0.4782608695652174	-2.9800000000000004	177.3988767454659	0	2	2	1	1	1	2	0	0	6	1	4	0.7775119617224879
132	OCC(Nc1cc(-c2ccnc(Oc3ccc(F)cc3)c2)ccn1)C1CCOC1	6.810805678772942	7	0.2692307692307692	<img data-content="rdkit/molecule" src="data:image/png;base64,iVBORw0KGgoAAAANSUhEUgAAAMgAAADICAIAAAAiOjnJAAAABmJLR0QA/wD/AP+gvaeTAAAVVklEQVR4nO3de1RU1R4H8N8MMLwRxCtg+EQFX1mSiBmIolwtSHxw8zWxXFenlw2pN2npqtFyJbrMRtQM02ujYStEEiRfgC9CVFADFHxBYLxCBBEhEGZ+94+t01xUnDkzWwp/n79cMHvPHuY7Z/bZ+3eOIkQEQkxN3NEDIJ0TBYtwQcEiXFCwCBcULMIFBYtwQcEiXFCwCBcULMIFBYtwQcEiXFCwCBcULMIFBYtwQcEiXFCwCBcULMIFBYtwQcEiXFCwCBcUL…	7.0	0.6353150606155396	4.542409420013428	3.856266498565674	0	4	395.164519784	0.2727272727272727	-3.0299999999999994	167.90543082411256	0	1	1	0	1	2	3	2	0	6	2	7	0.7774385480190883
133	COc1ccccc1-c1ncc2cc(/C\C(\C)C/c3ccc(F)cc3)on12	14.094712724113979	1	0.16666666666666666	<img data-content="rdkit/molecule" src="data:image/png;base64,iVBORw0KGgoAAAANSUhEUgAAAMgAAADICAIAAAAiOjnJAAAABmJLR0QA/wD/AP+gvaeTAAAdR0lEQVR4nO2deVSTV/rHnySEfRWzQIXKZgFRLKAjYK1tcTpVqFPRsc4xdJlp1HbMjLZO7K+dyZweO6XbGLUb2plzUmxViscxQ62ttp0jCLTgVlwQLCogJIQ1SIBAcn9/XH0nRZYs701Y7uevJO+b+9wk39znvve993s5CCGgUNiG6+oKUCYnVFgUIlBhUYhAhUUhAhUWhQhUWBQiUGFRiECFRSECFRaFCFRYFCJQYVGIQIVFIQIVFoUIVFgUIlBhUYhAhUUhA…	8.0	0.5206761956214905	2.3366942405700684	2.8997416496276855	0	4	364.158706132	0.22727272727272727	-3.079999999999999	156.7328766820462	0	0	0	0	2	2	4	1	0	4	0	6	0.7774047619047618
134	Cc1nc(Nc2ncc(C(=O)Oc3c(C)cccc3Cl)s2)cc(N2CC(COC)C2)n1	21.440160492723653	1	0.058823529411764705	<img data-content="rdkit/molecule" src="data:image/png;base64,iVBORw0KGgoAAAANSUhEUgAAAMgAAADICAIAAAAiOjnJAAAABmJLR0QA/wD/AP+gvaeTAAAgAElEQVR4nO2de1zUxfrHP99lYbko3gBBQG5HzbRUTEEyRUQ7JllpimlIaaFmWdqFTJO80MG0n3i8RaWJVyTPKRXT9CjewlBAAVHCgBC5qoDcYdl9fn98cSUE3duX3YV5v/YP2J155tkXH2bmOzPPMxwRgcHQNiJdO8BonzBhMQSBCYshCExYDEFgwmIIAhMWQxCYsBiCwITFEAQmLIYgMGExBIEJiyEITFgMQWDCYggCExZDEJiwWiY1FQ0NAFBZibw8XXtjg…	6.0	0.5919488668441772	3.050396203994751	3.4142303466796875	0	4	459.11318824400007	0.3333333333333333	-2.749999999999999	188.7601791462703	0	1	1	0	1	2	3	0	0	9	1	7	0.77739942002442
135	Fc1ccc(NC(=O)c2ccccc2)cc1Nc1nccc(-c2cccnc2)n1	18.142063015015072	4	0.009456264775413711	<img data-content="rdkit/molecule" src="data:image/png;base64,iVBORw0KGgoAAAANSUhEUgAAAMgAAADICAIAAAAiOjnJAAAABmJLR0QA/wD/AP+gvaeTAAAZUUlEQVR4nO2de1hVVRbA1+WCgHCRZFB8FoiaJNro+ATRDFECbcRAU68FKeMjb5M28dHrajaFaQwq6kdIhpVPxEJTlNQMUCkQExQRFJSHxVMe8rzcNX9sPcOgwH2cjYjr94ef6Nnr7nP5nX322XuvfSSICAQhNgaPugJE14TEIrhAYhFcILEILpBYBBdILIILJBbBBRKL4AKJRXCBxCK4QGIRXCCxCC6QWAQXSCyCCyQWwQUSi+ACiUVwgcQiuEBiEVwgsQguk…	0.0	0.6326626539230347	4.30823278427124	4.065316200256348	0	4	385.13388835200004	0.0	-4.129999999999999	166.05335366511125	0	0	0	1	2	2	4	0	0	5	2	5	0.7773456486042691
136	CS(=O)(=O)Nc1ccc(Sc2ccnc(-c3ccc(-n4ccnn4)cc3)n2)cc1	6.684634508374944	1	0.0027397260273972603	<img data-content="rdkit/molecule" src="data:image/png;base64,iVBORw0KGgoAAAANSUhEUgAAAMgAAADICAIAAAAiOjnJAAAABmJLR0QA/wD/AP+gvaeTAAAWsElEQVR4nO3ceVhTV/oH8DckhE0R1GKtu5Wq1T4uWIVBGcGIUm2rtbVqx60qWqy4oYxSxVoVpLai9NHRoeOCWgQtahF4QJCtQmogiljEBSqyCMoWCEtI8v7+uDSlCGTBM9rfvJ+HPzCec3LC/ebee5aEh4hAyPNm9KI7QP5/omARJihYhAkKFmGCgkWYoGARJihYhAkKFmGCgkWYoGARJihYhAkKFmGCgkWYoGARJihYhAkKFmGCgkWYoGARJihYhAkKFmGCg…	7.0	0.6235840320587158	3.603734254837036	4.478009223937988	0	4	424.0776157520001	0.05263157894736842	-3.2399999999999998	171.63600692167913	0	0	0	0	2	2	4	0	0	8	1	6	0.7772380952380952
137	Cc1cc(Oc2ncc(Cl)c(-c3ccccc3C(N)=O)n2)ccc1N1CCOCC1	6.073778727634737	22	0.16296296296296298	<img data-content="rdkit/molecule" src="data:image/png;base64,iVBORw0KGgoAAAANSUhEUgAAAMgAAADICAIAAAAiOjnJAAAABmJLR0QA/wD/AP+gvaeTAAAZpUlEQVR4nO3dfVzNd/8H8PfpnIpSbIVCbqKN5mfI3OyENBe5NK5MhCsaY6VLsscUc9OsMZdhuZu6aDrXiLBZN9cmzW0oNyFyXxhlSiYlnTo3798fnxxnh+rcfTqHvZ+P/XFW3++nz/d4ne/N5/P+fo8AEYEQY7MwdQfIq4mCRbigYBEuKFiECwoW4YKCRbigYBEuKFiECwoW4YKCRbigYBEuKFiECwoW4YKCRbigYBEuKFiECwoW4YKCRbigYBEuKFiECwoW4…	7.0	0.6353150606155396	4.542409420013428	3.856266498565674	0	4	424.13021821200005	0.22727272727272727	-3.1599999999999997	178.96031217952378	0	1	1	1	2	1	3	0	0	6	1	5	0.777212407562906
138	Cn1cc(-c2ccc3noc(Sc4ccc5ncccc5c4)c3n2)cn1	6.5985649843096335	2	0.2857142857142857	<img data-content="rdkit/molecule" src="data:image/png;base64,iVBORw0KGgoAAAANSUhEUgAAAMgAAADICAIAAAAiOjnJAAAABmJLR0QA/wD/AP+gvaeTAAAazElEQVR4nO3deVRUZR8H8N+dYVgFQXFDckFxIxJDUSHFjBIVtdzABZdMs6yxNz3ihihtaJjYchQzfUGhREkdzSXEDHdEceG4gQOigAvIJsMyzPzePx6cCBFmhnl6gX6f0/EQ3HnmGfx6733WKyAiEGJoov93BUjzRMEiXFCwCBcULMIFBYtwQcEiXFCwCBcULMIFBYtwQcEiXFCwCBcULMIFBYtwQcEiXFCwCBcULMIFBYtwQcEiXFCwCBcULMIFBYtwQcEiX…	9.0	0.5206761956214905	2.3366942405700684	2.8997416496276855	0	5	359.08408103600004	0.05263157894736842	-3.1899999999999995	152.40883570450382	0	0	0	0	1	4	5	0	0	7	0	3	0.7768333333333335
139	c1ccc(Nc2ncnc3n(=O)c(-c4ccccc4)c23)cc1	15.486032540599654	1	0.008064516129032258	<img data-content="rdkit/molecule" src="data:image/png;base64,iVBORw0KGgoAAAANSUhEUgAAAMgAAADICAIAAAAiOjnJAAAABmJLR0QA/wD/AP+gvaeTAAAf00lEQVR4nO2deVwTV9fHTxJAQEBZKstbFcGNpAqKVC24VkVtWrVK3YrFp9W68tRWpbWtaGsrWFujVi1qtSnuax9EhaJ1SXGpUEEDirKJArLJvsUk9/3jxjGyBjKTGeR+P/zhTG7uPYM/Zuaee+45PIQQEAh0w2fbAMLLCREWgRGIsAiMQIRFYAQiLAIjEGERGIEIi8AIRFgERiDCIjACERaBEYiwCIxAhEVgBCIsAiMQYREYgQiLwAhEWARGIMIiMAIRFoERi…	0.0	0.6233620047569275	2.5254108905792236	2.9978814125061035	0	4	288.101111004	0.0	-3.209999999999999	126.05782382993867	0	1	1	0	2	1	3	0	0	4	1	3	0.7767499999999999
140	Cc1nc(-c2ncc(C(=O)Oc3c(C)cccc3Cl)s2)cc(N2CCNC(=O)C2)n1	7.963735871917722	3	0.02027027027027027	<img data-content="rdkit/molecule" src="data:image/png;base64,iVBORw0KGgoAAAANSUhEUgAAAMgAAADICAIAAAAiOjnJAAAABmJLR0QA/wD/AP+gvaeTAAAgAElEQVR4nO2de1jU1fb/3zMMw0UEBQTMW4SZooaCpoJ37ZtH0PB+O3O0TMzKsTpfMzsVppmoWVhqXjrm+Hgpla9Jiref5hHDVBBEBFMREZSbgNxhbuv3x0YOosAwMxtE9+vh8RmHz2ftBfNmf/ZlrbUlRASBwNxIm9oBwdOJEJaAC0JYAi4IYQm4IIQl4IIQloALQlgCLghhCbgghCXgghCWgAtCWAIuCGEJuCCEJeCCEJaAC0JYAi4IYQm4IIQl4IIQloALQ…	2.0	0.730265200138092	3.505357503890991	0.43485504388809204	0	4	443.081888116	0.25	-3.04	181.44321390241052	0	1	1	1	1	2	3	0	0	8	1	4	0.7764999999999997
141	Clc1cccc(Nc2ncnc3c(OC)c(Nc4cccc(Cl)c4)c23)c1	16.95551633862797	11	0.046610169491525424	<img data-content="rdkit/molecule" src="data:image/png;base64,iVBORw0KGgoAAAANSUhEUgAAAMgAAADICAIAAAAiOjnJAAAABmJLR0QA/wD/AP+gvaeTAAAgAElEQVR4nO2deVxT17bHVyAQAoiMClIURBQRcKZgtGqhikrrva+kTk1r9dbqbRuHVy/1doh25PV9Xps63eJUYyttaas1Dm2ltVqKdWAwMolMKiDIFAgYhgz7/bHTAwYMJOScg7i/f+XsnLP3SvLL2vPaHIQQEAjWxoZtAwiDEyIsAi0QYRFogQiLQAtEWARaIMIi0AIRFoEWiLAItECExRA6nY5tExiFCIsh3nzzzTlz5mRmZrJtCENw2TbgoaCpqemzzz5rb…	0.0	0.5846726894378662	2.3127503395080566	2.5719876289367676	0	4	384.05446642799996	0.05263157894736842	-2.7599999999999993	159.51447866929647	1	0	1	0	2	1	3	0	0	5	2	5	0.7764696969696969
142	OCC(Nc1ccc(-c2ccccc2)cc1)Nc1ccc2c(c1)NC(=O)/C(F)(C1cccno1)nc2	18.480148423201328	1	0.3333333333333333	<img data-content="rdkit/molecule" src="data:image/png;base64,iVBORw0KGgoAAAANSUhEUgAAAMgAAADICAIAAAAiOjnJAAAABmJLR0QA/wD/AP+gvaeTAAAgAElEQVR4nO2deVRT19rGn0AYZHQAxFYccSpO1BHxYq04llat4tVqnBtrralL60JtbaydsHZ5o+21K2oHqpaKfg5Yp6K2ihVLVRwQWxlEBBmVOTIkeb8/NuYiCCThHA26f6t/JPGcd+80D3s6+322hIjA4QiN1ZOuAOfphAuLIwpcWBxR4MLiiAIXFkcUuLA4osCFxREFLiyOKHBhcUSBC4sjClxYHFHgwuKIAhcWRxS4sDiiwIXFEQUuLI4ocGFxRIELiyMKX…	4.0	0.7681315541267395	3.6084370613098145	2.5131702423095703	0	5	485.186317848	0.14814814814814814	-4.499999999999999	206.75791172864706	0	2	2	1	3	0	3	3	0	7	4	7	0.7764401154401155
143	Clc1cccc(C2nncnc3n[nH]c(Nc4cccc(Cl)c4)c23)c1	15.888497763599698	2	0.00847457627118644	<img data-content="rdkit/molecule" src="data:image/png;base64,iVBORw0KGgoAAAANSUhEUgAAAMgAAADICAIAAAAiOjnJAAAABmJLR0QA/wD/AP+gvaeTAAAgAElEQVR4nO2deVxTx9rHn0AEZBMEF0REoAKCKy6IWOqCWrd6q6C9KlV5XapttcsV1LbidffWVqwrXNTiLi6opdZKBZXq1QoKooIIYhEFFCSEsIQsz/vHxENky3ZOQuL5fviDTM7MMwk/Zuacmed5OIgILCx0Y6TrDrAYJqywWBiBFRYLI7DCYmEEVlgsjMAKi4URWGGxMAIrLBZGYIXFwgissFgYgRUWCyOwwmJhBFZYLIzACouFEVhhsTACKywWRmCFxcIIr…	0.0	0.6023451685905457	4.0426411628723145	4.539242267608643	0	4	370.050049744	0.058823529411764705	-2.6999999999999993	153.16540154497514	0	1	1	0	2	1	3	1	0	5	2	3	0.776202380952381
144	C1cccc(C(=O)Nc2ccon2)cc1Nc1ncnc2c1cnn2-c1ccccc1	17.84206747331993	8	0.15384615384615385	<img data-content="rdkit/molecule" src="data:image/png;base64,iVBORw0KGgoAAAANSUhEUgAAAMgAAADICAIAAAAiOjnJAAAABmJLR0QA/wD/AP+gvaeTAAAfrUlEQVR4nO2deVyU1f7HPzMMmyyCBLiEe7hhCCSCiFuIYXr1qmiUaGnu2uJNuZn9uFb6ojLFXUo0M68Ket01A0HEXVAJRERBSNwAFWVYBmbm+/vjICEqMDPPw4x53i//mOV5vufIfJ5zzvOc7yIhInA4QiPVdwc4f0+4sDiiwIXFEQUuLI4ocGFxRIELiyMKXFgcUeDC4ogCFxZHFLiwOKLAhcURBS4sjihwYXFEgQuLIwpcWBxR4MLiiAIXFkcUuLA4osCFx…	8.0	0.6235840320587158	3.603734254837036	4.478009223937988	0	5	411.1443727840001	0.045454545454545456	-4.529999999999999	176.3452621653575	1	0	1	1	1	3	4	0	0	8	2	5	0.7760595238095236
145	O=C(COC(=O)Nc1CCccc1)Nc1ccc2ncnc(Nc3cccc(Br)c3)c2c1	15.617058019185462	1	0.004032258064516129	<img data-content="rdkit/molecule" src="data:image/png;base64,iVBORw0KGgoAAAANSUhEUgAAAMgAAADICAIAAAAiOjnJAAAABmJLR0QA/wD/AP+gvaeTAAAcNUlEQVR4nO2dd1hUV/rHvzPDDEVABmxYsBeCooJd14YdNfGnJoY1oFE2scQGEtmoaFxF1y7ZaDSxRCyoG11bLBHXxIIRFQQFYkMUUekDzDD1/P44ZsJqgLkz9wKO5/PkyTMh97zv++iXO/ee8xYRIQQMBt+IqzsAhnXChMUQBCYshiAwYTEEgQmLIQhMWAxBYMJiCAITFkMQmLAYgsCExRAEJiyGIDBhMQSBCYshCExYDEFgwmIIAhMWQxCYsBiCwITFEAQmL…	3.0	0.7718672752380371	2.951596736907959	1.9355297088623047	0	4	493.0749516000001	0.13043478260869565	-3.719999999999999	192.4626232169208	1	0	1	2	2	1	3	0	0	6	3	6	0.7759271151186984
146	CC(=O)c1ccccc1-c1nc(Nc2ccc(N3CCCC3=O)cc2)ncc1Cl	6.963495212879756	8	0.3076923076923077	<img data-content="rdkit/molecule" src="data:image/png;base64,iVBORw0KGgoAAAANSUhEUgAAAMgAAADICAIAAAAiOjnJAAAABmJLR0QA/wD/AP+gvaeTAAAch0lEQVR4nO2de1wTV/bAT6JIBHn5QhRQULTVCj4qqIiKIlqXWlT4Ya2otW3qpw92lbbYddvUurZx22qsrm7qE6wf26ho47NaHyVYrcWKiA8qgqBVEAoECCRgcn5/XBxTXkIyNyT0fv8ik+HeSeabM3dm7jkjQERgMPhG2NYbwGifMLEYVGBiMajAxGJQgYnFoAITi0EFJhaDCkwsBhWYWAwqMLEYVGBiMajAxGJQgYnFoAITi0EFJhaDCkwsBhWYWAwqMLEYV…	7.0	0.6353150606155396	4.542409420013428	3.856266498565674	0	4	406.119653528	0.18181818181818182	-3.25	173.10471530714906	0	1	1	1	2	1	3	0	0	5	1	5	0.7756391465743525
147	Cc1ccc(OC(=O)c2ccccc2)cc1Nc1nccc(-c2cccnc2)n1	5.602504418571394	1	0.002364066193853428	<img data-content="rdkit/molecule" src="data:image/png;base64,iVBORw0KGgoAAAANSUhEUgAAAMgAAADICAIAAAAiOjnJAAAABmJLR0QA/wD/AP+gvaeTAAAgAElEQVR4nO2deVzN2f/HX/fWratQma4WkbJEqGzJEsbajDDGzjBlp8HYGzODITtN+DIm2cYwo8GYMMjMMEghJMlWsrTfFLotWu75/XHykSK3ez/LHb/P8+GPz+d0P+/3+biv+/mcc97vc46EEAIREbaRCl0BkfcTUVginCAKS4QTRGGJcIIoLBFOEIUlwgmisEQ4QRSWCCeIwhLhBFFYIpwgCkuEE0RhiXCCKCwRThCFJcIJorBEOEEUlggniMIS4QRRWCKcI…	0.0	0.6381628513336182	3.995589017868042	2.9884705543518066	0	4	382.14297581600005	0.043478260869565216	-4.059999999999999	167.81644342248046	0	0	0	0	2	2	4	0	0	6	1	5	0.7754682539682538
148	COc1cc2ncc(C(=O)O)c(Nc3cccc(Cl)c3Cl)c2cc1OC1C(C)C1	8.085467253325145	1	0.030303030303030304	<img data-content="rdkit/molecule" src="data:image/png;base64,iVBORw0KGgoAAAANSUhEUgAAAMgAAADICAIAAAAiOjnJAAAABmJLR0QA/wD/AP+gvaeTAAAgAElEQVR4nO2deVyU1f7HP7My7KCIQCqCAqnkEmlaKpok5VouuaRpVvhzTXPD1MjK9Za7VzE1t2vmktclb2pdze2KYChICogK7hv7Mvv398fBkRBwlueZYeB5v/xjnoeZ7/kOfDxz5pzvIiIiCAhwjdjWDgjUTARhCfCCICwBXhCEJcALgrAEeEEQlgAvCMIS4AVBWAK8IAhLgBcEYQnwgiAsAV4QhCXAC4KwBHhBEJYALwjCEuAFQVgCvCAIS4AXBGEJ8IIgL…	2.0	0.6233620047569275	2.5254108905792236	2.9978814125061035	0	4	432.06436241599994	0.23809523809523808	-2.6999999999999993	176.91287231971808	1	0	1	0	2	1	3	2	0	5	2	6	0.7748571428571427
306	Cc1ccc(C(=O)Nc2cccc(C(F)(C)F)c2C)cc1-c1ccc2oc(=O)cccc(F)c2c1	13.130903421832555	2	0.03278688524590164	<img data-content="rdkit/molecule" src="data:image/png;base64,iVBORw0KGgoAAAANSUhEUgAAAMgAAADICAIAAAAiOjnJAAAABmJLR0QA/wD/AP+gvaeTAAAZrElEQVR4nO2dfVhUVf7Av/PCAMOrCQiuJqJh4luAhoqWAioKppWsbj2smYqSu4M9qVjtgqU+O/U87U7l/rYpM7DaDNMUyPTR1CDfVkAEEQNEQAYGkTdBGJiX8/vj6I1AkJm5Zxjk+3n8A2buPffM8PF7z73n+71HQAgBBOEbYX93AHk0QbEQJqBYCBNQLIQJKBbCBBQLYQKKhTABxUKYgGIhTECxECagWAgTUCyECSgWwgQUC2ECioUwAcVCmIBiIUxAsRAmo…	6.0	0.8126933574676514	3.1414716243743896	1.4946707487106323	0	4	477.15517822399994	0.14285714285714285	-4.129999999999999	200.29303327967452	0	1	1	1	3	0	3	0	0	3	1	4	0.7746666666666667
149	COc1ccc2c(=O)cc(CNC(=O)c3c(C)n(C)n(-c4ccccc4)c3=O)nc3cccc2c3c1	21.253732628507777	1	0.5	<img data-content="rdkit/molecule" src="data:image/png;base64,iVBORw0KGgoAAAANSUhEUgAAAMgAAADICAIAAAAiOjnJAAAABmJLR0QA/wD/AP+gvaeTAAAd/ElEQVR4nO2deVyU1f7HPzPDqqwquOSKFi7lhjs/hRS3RG8u3CgLLRQtzSQ1zFJcbgqiVzMXRqsbmpWjae4L4IICiiYIiplCiiwurDPAgDDz/f1xcC5XttkeETrvl38gPM/3nJl5P+c5zznfc0ZEROBwjI24vivAaZxwsTiCwMXiCAIXiyMIXCyOIHCxOILAxeIIAheLIwhcLI4gcLE4gsDF4ggCF4sjCFwsjiBwsTiCwMXiCAIXiyMIXCyOIHCxOILAxeIIA…	9.0	0.6381628513336182	3.995589017868042	2.9884705543518066	0	5	480.179755248	0.14285714285714285	-4.72	206.38026572564794	1	1	2	1	2	1	3	0	4	7	1	5	0.7746507936507938
150	NC(=O)c1ccccc1Nc1nc(Nc2ccc(N3CCCC3=O)cc2)ncc1Cl	5.142459095958287	1	0.038461538461538464	<img data-content="rdkit/molecule" src="data:image/png;base64,iVBORw0KGgoAAAANSUhEUgAAAMgAAADICAIAAAAiOjnJAAAABmJLR0QA/wD/AP+gvaeTAAAfxElEQVR4nO2deVyTx9bHDwSCGBWpNLgrqOBGWcWVzUZEClq9Ym0rrtTa6/L21lbctbZVqtXSattL9daL1qXQ9rqDEhRF3EBAKlaURURlF2TPet4/Bh9TFMjyPJLQ+X74IyTPc+bkyS8zk3nOnGOEiEChsI1xWztAaZ9QYVE4gQqLwglUWBROoMKicAIVFoUTqLAonECFReEEKiwKJ1BhUTiBCovCCVRYFE6gwqJwAhUWhROosCicQIVF4QQqLAonUGFROIEKi…	7.0	0.7681315541267395	3.6084370613098145	2.5131702423095703	0	4	422.125801528	0.14285714285714285	-3.65	177.62952607337323	0	1	1	2	2	1	3	0	0	6	3	6	0.7739844368986983
151	COC(=O)c1ccccc1NC1nc(N-c2sc(N3CCOCC3)cc2C=O)cc1Cl	10.586933234398757	1	0.017857142857142856	<img data-content="rdkit/molecule" src="data:image/png;base64,iVBORw0KGgoAAAANSUhEUgAAAMgAAADICAIAAAAiOjnJAAAABmJLR0QA/wD/AP+gvaeTAAAZAklEQVR4nO3deViU1R4H8O8M+y6oiCympIi4pag3QxO9etGrlZlK4pZL5gru+yNqPuaSZXVbCLWLV0txxdRU3EqvipdBQxEBkV0WAwTZYeZ3/3iVMBVmhjmDxe/z9IfAe857Gr6ced/3LCMjIjCma/KGbgD7a+JgMSE4WEwIDhYTgoPFhOBgMSE4WEwIDhYTgoPFhOBgMSE4WEwIDhYTgoPFhOBgMSE4WEwIDhYTgoPFhOBgMSE4WEwIDhYTgoPFhOBgMSE4W…	7.0	0.6233620047569275	2.5254108905792236	2.9978814125061035	0	4	460.097203832	0.2857142857142857	-2.88	188.05023992435503	0	2	2	0	1	1	2	1	0	9	2	6	0.7739571428571428
152	Cc1nc(Nc2ncc(C(=O)Oc3c(F)cccc3Cl)s2)cc(N2CCNC(CO)C2)n1	6.8288963849606175	1	0.006896551724137931	<img data-content="rdkit/molecule" src="data:image/png;base64,iVBORw0KGgoAAAANSUhEUgAAAMgAAADICAIAAAAiOjnJAAAABmJLR0QA/wD/AP+gvaeTAAAgAElEQVR4nO2deVxTZ9bHf5ewRvZVVFRgXEHAtSquXXBUrMu4V1qXjqO1orUdseMUWttRodVBq7Y41beoiFJrFUexZXBDsWqiggiKskQRlX0JW0hy3j8uRoqKQHIDiff74Y9Lcu85T8iP53nuuc85D0NE4OHRNAZt3QAe/YQXFg8n8MLi4QReWDycwAuLhxN4YfFwAi8sHk7ghcXDCbyweDiBFxYPJ/DC4uEEXlg8nMALi4cTeGHxcAIvLB5O4IXFwwm8sHg4g…	6.0	0.6381628513336182	3.995589017868042	2.9884705543518066	0	4	478.0990154000001	0.3	-2.859999999999999	191.79132314109708	0	1	1	0	1	2	3	1	0	10	3	6	0.7731666666666669
153	CC(C)(C)c1cc(NC(=O)Nc2ccc(NC(=O)c3nccc4ccccc34)cc2)on1	5.96553638626391	1	0.0024096385542168677	<img data-content="rdkit/molecule" src="data:image/png;base64,iVBORw0KGgoAAAANSUhEUgAAAMgAAADICAIAAAAiOjnJAAAABmJLR0QA/wD/AP+gvaeTAAAZe0lEQVR4nO3deVhV1foH8JczMIWKhEzCYVBRy1ABtUDjEWdzTHBI8WrPNRwhtQQ0AvVeJX7irNfUMkTIiDRBHFAMcAAUZxJEMZlBZj0qHDjn/f2x7WSmcKYFgu/n6ekR3WvtxeHLHtZeey0tRARCNI3X2g0g7RMFizBBwSJMULAIExQswgQFizBBwSJMULAIExQswgQFizBBwSJMULAIExQswgQFizBBwSJMULAIExQswgQFizBBwSJMULAIExQswgQFizBBw…	4.0	0.6353150606155396	4.542409420013428	3.856266498565674	0	4	429.180089596	0.16666666666666666	-4.199999999999999	184.57452103239066	0	0	0	3	2	2	4	0	0	5	3	4	0.7730238095238096
154	COC(=O)CN1CCC(Nc2ncc(Cl)c(Oc3c[nH]c4ccccc34)n2)CC1	5.9227638538073775	1	0.02857142857142857	<img data-content="rdkit/molecule" src="data:image/png;base64,iVBORw0KGgoAAAANSUhEUgAAAMgAAADICAIAAAAiOjnJAAAABmJLR0QA/wD/AP+gvaeTAAAgAElEQVR4nO2deVyU1ffHzyzgjAsEhnsii6SDiAmiAS6/L2AuoGKBG6iZklqRfRVIrRcmqVhqmSv21UQtidQQEy2yRMQFJRSGTR3FVBBlR9aBOb8/Lo7IOjPP8wwy3veLF69h5j7nHvHDfe69zz3n8BARKBS24be3AxTdhAqLwglUWBROoMKicAIVFoUTqLAonECFReEEKiwKJ1BhUTiBCovCCVRYFE6gwqJwAhUWhROosCicQIVF4QQqLAonUGFROIEKi8IJV…	7.0	0.5932312607765198	3.250153064727783	2.6802754402160645	0	4	415.14111724400004	0.35	-2.8399999999999994	172.7338986415977	0	1	1	0	1	2	3	0	0	7	2	6	0.7729761904761904
155	O=C(CNC(=O)C1cccccc1)Nc1ccc2ncnc(Nc3cccc(Br)c3)c2c1	16.96921058130312	2	0.008064516129032258	<img data-content="rdkit/molecule" src="data:image/png;base64,iVBORw0KGgoAAAANSUhEUgAAAMgAAADICAIAAAAiOjnJAAAABmJLR0QA/wD/AP+gvaeTAAAgAElEQVR4nO2deVhTR/fHT0IIIMiiEEgAFXGpKEpfcVfUFkSrdce6UVxo3alWEbeKilXrymt53S1i1Vq3KnWr/FzRgopLFVEUUVEIhFW2JARyfn+MplRZstxrAp3P4+NziXfOnEe+mTt35sw5HEQECoVpuPp2gFI/ocKisAIVFoUVqLAorECFRWEFKiwKK1BhUViBCovCClRYFFagwqKwAhUWhRWosCisQIVFYQUqLAorUGFRWIEKi8IKVFgUVqDCorACFRaFF…	3.0	0.6233620047569275	2.5254108905792236	2.9978814125061035	0	4	489.08003698000005	0.08333333333333333	-3.779999999999999	193.02441706962628	1	0	1	2	2	1	3	0	0	5	3	6	0.7729047619047619
156	Cc1ccc(NC(=O)c2cccc(C(F)(F)F)c2)cc1-c1ccc2cc(N)cn2c1	6.887816080258951	1	0.007194244604316547	<img data-content="rdkit/molecule" src="data:image/png;base64,iVBORw0KGgoAAAANSUhEUgAAAMgAAADICAIAAAAiOjnJAAAABmJLR0QA/wD/AP+gvaeTAAAZBUlEQVR4nO2de1yUVfrAn4GB4S5MyjUExQsi6w1rIZbQQs2VT14Kw1W23H7NWhKlrU6tAX52tw1dK9bK/Yz8tl+QWlJUmuaFEAUVTQJEEBGHiyI3QUAZhplhOL8/jr0Rcpl55z0y6PP9C2be95kzM98558w7z3OOiBACCCI0FsPdAOT+BMVCmIBiIUxAsRAmoFgIE1AshAkoFsIEFAthAoqFMAHFQpiAYiFMQLEQJqBYCBNQLIQJKBbCBBQLYQKKhTABxUKYg…	6.0	0.7111964821815491	3.2414402961730957	3.97843599319458	0	4	409.14019685600005	0.08695652173913043	-3.7399999999999993	170.30645945947043	0	0	0	1	2	2	4	0	0	3	2	3	0.7727927170868347
157	CC(=O)c1ccccc1Nc1nc(Nc2ccc(N3CCOCC3)cc2F)ncc1Cl	6.627302764030003	1	0.0625	<img data-content="rdkit/molecule" src="data:image/png;base64,iVBORw0KGgoAAAANSUhEUgAAAMgAAADICAIAAAAiOjnJAAAABmJLR0QA/wD/AP+gvaeTAAAd0UlEQVR4nO2de1zMWf/APzPd1FRUaEPrso9F7IY2loQYZGs9LiV+LhsxPEsta+201stqLRLWht19CuvBWqRcqkVmiyVpbTe3p1xCJZWUTSU1l8/vj5NpNpqmme/RjOe8X/7I+H7POTPefc93zvfz+RweIgKDwTX81h4A4/WEicWgAhOLQQUmFoMKTCwGFZhYDCowsRhUYGIxqMDEYlCBicWgAhOLQQUmFoMKTCwGFZhYDCowsRhUYGIxqMDEYlCBicWgAhOLQ…	7.0	0.6381628513336182	3.995589017868042	2.9884705543518066	0	4	441.13678081200004	0.22727272727272727	-3.2299999999999995	183.77213602314646	0	1	1	0	2	1	3	0	0	7	2	6	0.7725873015873016
158	Clc1cccc(CN2ncnc3c(=O)c(Nc4cccc(Cl)c4)c23)c1	20.038922715462014	5	0.0211864406779661	<img data-content="rdkit/molecule" src="data:image/png;base64,iVBORw0KGgoAAAANSUhEUgAAAMgAAADICAIAAAAiOjnJAAAABmJLR0QA/wD/AP+gvaeTAAAfDUlEQVR4nO2de1iU1dr/7+E4nEEQ5TicEVMRSdM8tFF2Uppoia+/FOtNpfaVgtebNV5aUruy8d3tLjx17enVikRLaFtgZb244U2QPKDmEUQ5qTgwgByH4TRz//5Y4+PsAYbDPIfB1ucPL57HZ9a6mflyr3utedb3ESEiUChsYyF0AJRHEyosCidQYVE4gQqLwglUWBROoMKicAIVFoUTqLAonECFReEEKiwKJ1BhUTiBCovCCVRYFE6gwqJwAhUWhROosCicQ…	0.0	0.8079125285148621	4.066099166870117	1.682989239692688	0	4	370.03881636399996	0.05555555555555555	-2.6299999999999994	153.8154160722717	1	1	2	0	2	0	2	0	0	5	1	4	0.7721111111111111
159	C1ccc(F)c(C(=O)Nc2cccc(C(F)(F)F)c2)cc1-c1ccc2nc(=O)nc2c1	21.290731430528567	1	0.045454545454545456	<img data-content="rdkit/molecule" src="data:image/png;base64,iVBORw0KGgoAAAANSUhEUgAAAMgAAADICAIAAAAiOjnJAAAABmJLR0QA/wD/AP+gvaeTAAAeD0lEQVR4nO2deVyTV9bHTxIWQ5BdUBYVpUWR1rqL4MbQikqtVXE6rRSrHTq8VnAZYRSF1taWsTrGaq3UakEUl9ZWEVyKndYVqTC4KwpUlB0SIBACCcl5/7gaqQtC8lwJcL8f/4hPnuc854Ef997n3nPO5SEiMBhcw29vBxidEyYsBhWYsBhUYMJiUIEJi0EFJiwGFZiwGFRgwmJQgQmLQQUmLAYVmLAYVGDCYlCBCYtBBSYsBhWYsBhUYMJiUIEJi0EFJiwGF…	6.0	0.7006848454475403	3.4873580932617188	0.06260207295417786	0	4	427.09438953600005	0.09090909090909091	-3.8799999999999994	172.38314003303657	1	1	2	3	2	0	2	0	0	2	1	3	0.7719761904761904
160	CC(=O)c1ccccc1Oc1nc(Nc2ccc(N3CCOCC3)cc2)ncc1Cl	6.755677364012428	7	0.1111111111111111	<img data-content="rdkit/molecule" src="data:image/png;base64,iVBORw0KGgoAAAANSUhEUgAAAMgAAADICAIAAAAiOjnJAAAABmJLR0QA/wD/AP+gvaeTAAAcjUlEQVR4nO2deVxUdffHz8zAgAIKiCBi4oI+4JIYbomACuLCorilKaWWWpFmmuLjL7VNH3J5RHOtJxWVNDUMwS0VlQFNAcvEpQwVRJRtJGVgBmbm/P740nVcgFnuV+7Q9/3yD5y5c+4BPnzvdzmLCBGBweAbcUM7wGicMGExqMCExaACExaDCkxYDCowYTGowITFoAITFoMKTFgMKjBhMajAhMWgAhMWgwpMWAwqMGExqMCExaACExaDCkxYDCowYTGowITFo…	7.0	0.7718672752380371	2.951596736907959	1.9355297088623047	0	4	424.130218212	0.22727272727272727	-3.1599999999999997	179.17028366611905	0	1	1	0	2	1	3	0	0	7	1	6	0.7719022556390978
161	CN1CCN(c2ccc(NC(=O)c3ccc(C#N)o3)c(N3CCCCC3)c2)CC1	5.105702404116073	59	0.6483516483516484	<img data-content="rdkit/molecule" src="data:image/png;base64,iVBORw0KGgoAAAANSUhEUgAAAMgAAADICAIAAAAiOjnJAAAABmJLR0QA/wD/AP+gvaeTAAAXoUlEQVR4nO3dd1hUV/oH8HcGmKEMsgiJggaBBWVgTUQXO/a++Gw0IpaIBcWYrJhodhHLghoVo9mFn0aXKIKVBRN1rRuxRUAUbChSpGkcK0ML0gZm3t8fl0VEwSn3OCLv5/Hx8YE5554rX86959xyBIgIhPBNqO8GkHcTBYswQcEiTFCwCBMULMIEBYswQcEiTFCwCBMULMIEBYswQcEiTFCwCBMULMIEBYswQcEiTFCwCBMULMIEBYswQcEiTFCwCBMULMIEB…	2.0	0.7681315541267395	3.6084370613098145	2.5131702423095703	0	4	393.21647510400004	0.45454545454545453	-2.98	171.03393463106931	0	2	2	1	1	1	2	0	0	6	1	4	0.771559580770107
162	Cn1cc(-c2ccc3ncc(Sc4ccc5ncccc5c4)n3n2)cn1	6.358124957723084	2	0.2857142857142857	<img data-content="rdkit/molecule" src="data:image/png;base64,iVBORw0KGgoAAAANSUhEUgAAAMgAAADICAIAAAAiOjnJAAAABmJLR0QA/wD/AP+gvaeTAAAbQ0lEQVR4nO3deViU5foH8HtmGBBQBERDJFEUU0hFURPQQxaWKWq5gQuaWaZSo2VHSFHQrIgwhzxehhkGbomaOv7cIjym5oIoLhxc0EHBEZRBFtmGYeb+/fEgESLMDPMU0P25vLoI3rnnGfz6bs/yChARCDE24d/dANI6UbAIFxQswgUFi3BBwSJcULAIFxQswgUFi3BBwSJcULAIFxQswgUFi3BBwSJcULAIFxQswgUFi3BBwSJcULAIFxQswgUFi3BBwSJcU…	9.0	0.6381628513336182	3.995589017868042	2.9884705543518066	0	5	358.10006544800007	0.05263157894736842	-3.1899999999999995	153.06809956653956	0	0	0	0	1	4	5	0	0	7	0	3	0.7714807692307691
163	Clc1cccc(Nc2ncnc3n[nH]c(Nc4cccc(Cl)c4)c23)c1	5.43814249709523	164	0.6949152542372882	<img data-content="rdkit/molecule" src="data:image/png;base64,iVBORw0KGgoAAAANSUhEUgAAAMgAAADICAIAAAAiOjnJAAAABmJLR0QA/wD/AP+gvaeTAAAc3UlEQVR4nO2deVyTV9bHTxIIEBbZFQXqMqBIVQrDosEVXtcI6mA7o8V1ykydilXbYkdnmKrta7VOw9S3HaydDtWxFbViAKeA4oJUQOMGVawUkUVRtiIEBJKc948bHyjIFnJZwv1+/OPJzfPcc+Pz4+7nXB4iAoOha/h9XQCGfsKExaACExaDCkxYDCowYTGowITFoAITFoMKTFgMKjBhMajAhMWgAhMWgwpMWAwqMGExqMCExaACExaDCkxYDCowYTGowITFo…	0.0	0.7681315541267395	3.6084370613098145	2.5131702423095703	0	4	370.050049744	0.0	-2.829999999999999	152.7700708165982	0	0	0	0	2	2	4	0	0	5	3	4	0.7714166666666665
164	C#Cc1ccc2oc(C(=O)OCC(=O)Nc3scc(Br)c3-c3cnc[nH]3)cc2c1	7.23676177519212	1	0.047619047619047616	<img data-content="rdkit/molecule" src="data:image/png;base64,iVBORw0KGgoAAAANSUhEUgAAAMgAAADICAIAAAAiOjnJAAAABmJLR0QA/wD/AP+gvaeTAAAZTUlEQVR4nO3de1zM+f4H8Pc0NdJIqSS55JqtXJbcs2mTRctadglHu+uWa+FUwm+x1qVO1lqXrJYNe9blJLu0FkmHsDgM3UjpdDFpUlSq6T7N+/fHZ7dN22WmmQ9x3s+HP3rk+/l8PzO9+vb5fi7fESAiEKJtOq+6AeTNRMEiXFCwCBcULMIFBYtwQcEiXFCwCBcULMIFBYtwQcEiXFCwCBcULMIFBYtwQcEiXFCwCBcULMIFBYtwQcEiXFCwCBcULMIFBYtwQ…	7.0	0.6326626539230347	4.30823278427124	4.065316200256348	0	4	468.9731889640001	0.05	-3.349999999999999	176.76869218249544	0	0	0	1	1	3	4	0	0	6	2	5	0.771090909090909
307	Cc1ccc(C(=O)Nc2cccc(C(C)(C)F)c2C)cc1-c1ccc2oc(=O)cccc(F)c2c1	13.360643306470399	1	0.01639344262295082	<img data-content="rdkit/molecule" src="data:image/png;base64,iVBORw0KGgoAAAANSUhEUgAAAMgAAADICAIAAAAiOjnJAAAABmJLR0QA/wD/AP+gvaeTAAAY10lEQVR4nO2deVRUR7rAv+6mEVFkE0RGBQUVRUWBJBokiTo6RknG0eBMRnGXjEkeTsx4yPFFeTEakTGkJYmGmNHwXkZDexQDGsegzERIHCOLLCqIiBstCLLaLN3c/t4flXR6wGAvt6CR73c8HpZbdaubX1fVrfqqSoKIQBBiI+3pAhCPJyQWwQUSi+ACiUVwgcQiuEBiEVwgsQgukFgEF0gsggskFsEFEovgAolFcIHEIrhAYhFcILEILpBYBBdILIILJBbBB…	6.0	0.7924792170524597	4.0184736251831055	1.891647219657898	0	4	473.18025009999997	0.1724137931034483	-4.059999999999999	202.49243999114492	0	1	1	1	3	0	3	0	0	3	1	4	0.7708333333333335
165	C1cccc(C(=O)Nc2cscn2)cc1Nc1ncnc2c1cnn2-c1ccccc1	17.93846535773769	2	0.038461538461538464	<img data-content="rdkit/molecule" src="data:image/png;base64,iVBORw0KGgoAAAANSUhEUgAAAMgAAADICAIAAAAiOjnJAAAABmJLR0QA/wD/AP+gvaeTAAAfjElEQVR4nO2de1hU1RbA15kZhtcgoCCCioBPNEzExAeiEHQtH9xCNEtupUa+rnZvFoqf+eC7hopJhakpKqaWWJrvkAQVQk3EQBR8gAnyGt7M8JrXun9smkhlYGbOYabcv68/Yjxn7T36Y59z9l57HQYRgUJhG56hO0D5e0LFonACFYvCCVQsCidQsSicQMWicAIVi8IJVCwKJ1CxKJxAxaJwAhWLwglULAonULEonEDFonACFYvCCVQsCidQsSicQMWicAIVi…	8.0	0.5919488668441772	3.050396203994751	3.4142303466796875	0	5	427.1215291640001	0.045454545454545456	-4.11	181.2399398659228	1	0	1	1	1	3	4	0	0	8	2	5	0.7706269841269839
166	Cl(C)(C)c1cc(NC(=O)Nc2ccc(NC(=O)c3nccc4ccccc34)cc2)no1	17.551465173976236	21	0.05060240963855422	<img data-content="rdkit/molecule" src="data:image/png;base64,iVBORw0KGgoAAAANSUhEUgAAAMgAAADICAIAAAAiOjnJAAAABmJLR0QA/wD/AP+gvaeTAAAaC0lEQVR4nO3dfVzN5/8H8Pc5dTrphmqjTncjNpOhIaKx0BZmKHdjMpG5XdQyft8H2o3crU1uhtyNYsN3jJi5C5PvUEKkklQ6p1NHN1SOjk7nvH9/fMzaxulzzukqtffzsYcH+VzX5zr2Op9znetzXddHgIhASH0TNnYDSPNEwSJMULAIExQswgQFizBBwSJMULAIExQswgQFizBBwSJMULAIExQswgQFizBBwSJMULAIExQswgQFizBBwSJMULAIExQswgQFi…	4.0	0.6235840320587158	3.603734254837036	4.478009223937988	0	4	437.12546718	0.09090909090909091	-3.9099999999999997	180.4599112862021	0	0	0	3	2	2	4	0	0	5	3	5	0.7703408408408409
167	Cc1nc(Nc2ccc(C(=O)Oc3c(C)cccc3Cl)s2)cc(N2CCNC(=O)C2=O)n1	7.773148941268979	1	0.006756756756756757	<img data-content="rdkit/molecule" src="data:image/png;base64,iVBORw0KGgoAAAANSUhEUgAAAMgAAADICAIAAAAiOjnJAAAABmJLR0QA/wD/AP+gvaeTAAAgAElEQVR4nO2deVxT17aAVxJmBEVUUBQ1QAmDXi1SBxyuikgp6lPBynOqWhCrtdU6VW/Va6titWqtrUWfA3a4LY7l4oh1AhwQBCsEEpkskwiCyBySrPfHxogoQ5KzGXR/v/6Rkpy9V/Bjn3P22WttHiICg8E1/NYOgPF6wsRiUIGJxaACE4tBBSYWgwpMLAYVmFgMKjCxGFRgYjGowMRiUIGJxaACE4tBBSYWgwpMLAYVmFgMKjCxGFRgYjGowMRiUIGJxaACE…	2.0	0.5846726894378662	2.3127503395080566	2.5719876289367676	0	4	471.076802736	0.19047619047619047	-3.5	191.93495020511583	0	1	1	2	1	2	3	0	0	8	2	5	0.7703333333333332
168	Cc1ccc(C(=O)Nc2ccon2)cc1Nc1ncnc2c1cnn2C1cccccc1	10.626795829521615	1	0.019230769230769232	<img data-content="rdkit/molecule" src="data:image/png;base64,iVBORw0KGgoAAAANSUhEUgAAAMgAAADICAIAAAAiOjnJAAAABmJLR0QA/wD/AP+gvaeTAAAaHUlEQVR4nO3dfVzNd/8H8Nc5J04SlRKhKdSo8UBdbtbcZxuyjMX1s8uGkW1cXRg7XG7ajC12F3ZdduYxW7JmuUluZoSZWBmLGaFbCilFoiJ13r8/PjlXojo3fVT2fj78cZzz/Xy+n3N6ne/N5/v5fI+CiMBYbVPWdQPYk4mDxaTgYDEpOFhMCg4Wk4KDxaTgYDEpOFhMCg4Wk4KDxaTgYDEpOFhMCg4Wk4KDxaTgYDEpOFhMCg4Wk4KDxaTgYDEpOFhMCg4Wk…	8.0	0.6233620047569275	2.5254108905792236	2.9978814125061035	0	5	425.1600228480001	0.08695652173913043	-4.529999999999999	182.71020427975407	1	0	1	1	1	3	4	0	0	8	2	5	0.770297619047619
169	Cc1nc(Nc2ccc(C(=O)Nc3c(C)cccc3Cl)s2)cc(N2CCNC(O)CC2)n1	7.813741719057772	1	0.006756756756756757	<img data-content="rdkit/molecule" src="data:image/png;base64,iVBORw0KGgoAAAANSUhEUgAAAMgAAADICAIAAAAiOjnJAAAABmJLR0QA/wD/AP+gvaeTAAAgAElEQVR4nO2deVxU5ffHP7OwDMiwGoIaiqWhuGBqP8MFFcu1rByXDK3U+ZollVGjWaCWRmpJmimpub8yzEqz0oSEULRkU4RcEHEBWRRmcYBhhnl+fzw4TQgIM/fORbjvly9fl7kz55yZ+cxz733uOecREELAw8M0Qq4D4Gmd8MLiYQVeWDyswAuLhxV4YfGwAi8sHlbghcXDCryweFiBFxYPK/DC4mEFXlg8rMALi4cVeGHxsAIvLB5W4IXFwwq8sHhYgRcWD…	2.0	0.7006848454475403	3.4873580932617188	0.06260207295417786	0	4	472.1448227200001	0.3181818181818182	-2.7199999999999998	195.20739882572207	0	1	1	1	1	2	3	1	0	8	4	5	0.7700476190476192
170	OCS(Cn1c(=O)ccc2cc(OC(F)(F)F)ccc21)Nc1scc(Br)c1-c1cnc[nH]1	19.112379440167707	1	0.25	<img data-content="rdkit/molecule" src="data:image/png;base64,iVBORw0KGgoAAAANSUhEUgAAAMgAAADICAIAAAAiOjnJAAAABmJLR0QA/wD/AP+gvaeTAAAfu0lEQVR4nO2deVzU1f7/X5+ZgWGVVVRQEMgFTLMo10zjel25V9NQU9xK6apdzdSwX25oV7lmuSWFiblm0tclyd20JDecccUVGdlB1pGd2d6/Pz5IXBUdZj4fGes8H/yBM5/z/rxnfHHO57zP+30OR0RgMIRG0tgOMP6cMGExRIEJiyEKTFgMUWDCYogCExZDFJiwGKLAhMUQBSYshigwYTFEgQmLIQpMWAxRYMJiiAITFkMUmLAYosCExRAFJiyGKDBhMUSBC…	7.0	0.7681315541267395	3.6084370613098145	2.5131702423095703	0	4	547.979929132	0.15789473684210525	-2.48	194.03072152419622	0	0	0	0	1	3	4	1	0	7	4	7	0.7700119047619046
171	Cc1ccc(NC(=O)c2cccc(C(F)(F)F)c2)cc1-c1ccc2oc(N)nc2c1	6.053598726675911	3	0.02158273381294964	<img data-content="rdkit/molecule" src="data:image/png;base64,iVBORw0KGgoAAAANSUhEUgAAAMgAAADICAIAAAAiOjnJAAAABmJLR0QA/wD/AP+gvaeTAAAZDElEQVR4nO2de1yUVfrAn2FuwAAiXriJQF5AZU3FXJG8lKBr8jGzxbVaTLMmS6Q0c3JT8FNroWsba6WL7LYLm/pb0lo1yyQv4QUvBAQKchUQucltlGGYGWbO74+jbyNymct7ZLDn+/EPmXnfhzPDd845877Pc46AEAIIwjd2fd0A5OEExUKYgGIhTECxECagWAgTUCyECSgWwgQUC2ECioUwAcVCmIBiIUxAsRAmoFgIE1AshAkoFsIEFAthAoqFMAHFQpiAY…	6.0	0.5932312607765198	3.250153064727783	2.6802754402160645	0	4	411.119461412	0.09090909090909091	-3.8099999999999996	168.8839408410166	0	0	0	1	3	1	4	0	0	4	2	3	0.7696904761904763
172	CC1nc(Nc2ncc(C(=O)Oc3c(C)cccc3Cl)s2)cc(N2CCNC(C)C2)Cn1	19.362892837813067	1	0.006896551724137931	<img data-content="rdkit/molecule" src="data:image/png;base64,iVBORw0KGgoAAAANSUhEUgAAAMgAAADICAIAAAAiOjnJAAAABmJLR0QA/wD/AP+gvaeTAAAbDElEQVR4nO2de1hU1drA3xluchEYTbmYYYgKjOKtVArRkvSYWn1+Ut8JQdPCRETTo2TZoYvHg/mYeSRsNI9iPacE9VCaN8yjEXAUEJSbwnCRiyAKw31gYOb9/lhIZFzmshdQvb/Hx2dk9nr3O/ibtddee11EiAgEITTi/k6A+H1CYhFcILEILpBYBBdILIILJBbBBRKL4AKJRXCBxCK4QGIRXCCxCC6QWAQXSCyCCyQWwQUSi+ACiUVwgcQiuEBiEVwgsQguk…	6.0	0.7762625813484192	3.6865575313568115	0.9497437477111816	0	4	474.16047278400015	0.4090909090909091	-2.4599999999999995	196.27456698815212	0	2	2	0	1	1	2	2	0	9	3	4	0.7693492063492063
173	Cc1cc(Nc2ncc(Cl)c(-c3ccccc3C(N)=O)n2)ccc1N1CCOC1	6.137658826277916	4	0.02962962962962963	<img data-content="rdkit/molecule" src="data:image/png;base64,iVBORw0KGgoAAAANSUhEUgAAAMgAAADICAIAAAAiOjnJAAAABmJLR0QA/wD/AP+gvaeTAAAarklEQVR4nO3deVxTV9oH8CcQdgRcAFGq1qUqLi3iiIIoKKLWfcOFggstLm1x1FHr0lLrWKlbccTdqqhTBeVtBXGpC6hAKyLFiloEBRURCIpsEQjJ8/5xMEZQCEmOAef5fvwD8N6Tk+SXe889y40AEYEQTdPRdgXIu4mCRbigYBEuKFiECwoW4YKCRbigYBEuKFiECwoW4YKCRbigYBEuKFiECwoW4YKCRbigYBEuKFiECwoW4YKCRbigYBEuKFiECwoW4YKCR…	7.0	0.6326626539230347	4.30823278427124	4.065316200256348	0	4	409.13055256	0.19047619047619047	-3.1599999999999997	173.03168701922834	0	1	1	1	2	1	3	0	0	6	2	5	0.7689761904761906
174	COc1ccc(NC(=O)Nc2ccc3c(c2)NC(=O)/C3=C/c2ccc[nH]2)cc1	5.4889559143946025	5	0.5	<img data-content="rdkit/molecule" src="data:image/png;base64,iVBORw0KGgoAAAANSUhEUgAAAMgAAADICAIAAAAiOjnJAAAABmJLR0QA/wD/AP+gvaeTAAAZgElEQVR4nO3deVyUdR4H8O8MMDgccggeKIrgASjQeh+5moGYB7mr5IGUWwa5m2RGIWViZu2ghijpiqktmFYja8amvQrXlybHqkByjQfCioKicsjpwDDz3T9+NBLINfP8QPT7fvkHjM985zcPn+eZ5/j9fiNCRCBEaOLubgB5MlGwCBcULMIFBYtwQcEiXFCwCBcULMIFBYtwQcEiXFCwCBcULMIFBYtwQcEiXFCwCBcULMIFBYtwQcEiXFCwCBcULMIFBYtwQ…	4.0	0.6381628513336182	3.995589017868042	2.9884705543518066	0	4	374.137890436	0.047619047619047616	-3.999999999999999	160.9702043193274	0	1	1	3	2	1	3	0	0	3	4	4	0.7689444444444444
175	Cc1nc(Nc2ncc(C(=O)Oc3c(C)cccc3Cl)s2)cc(N2CCC(CO)C2)n1	6.3457406853892415	3	0.17647058823529413	<img data-content="rdkit/molecule" src="data:image/png;base64,iVBORw0KGgoAAAANSUhEUgAAAMgAAADICAIAAAAiOjnJAAAABmJLR0QA/wD/AP+gvaeTAAAgAElEQVR4nO2deVxTV/r/P0kggQCBsAjKoCiIK3YqVccNbQe/0hbtJlaKSB1/BkGrFp3G5eUotUs6rSNW22lwl7qUurSOtjq2amutjqJQFVEBlwqlgKwBQkhyz++PQ9MUFTC5N5F43y//KDfJcx6aD+c899xzPkdACAEPD9sI7Z0Aj2PCC4uHE3hh8XACLyweTuCFxcMJvLB4OIEXFg8n8MLi4QReWDycwAuLhxN4YfFwAi8sHk7ghcXDCbyweDiBFxYPJ/DC4…	6.0	0.6381628513336182	3.995589017868042	2.9884705543518066	0	4	459.11318824400007	0.3333333333333333	-2.749999999999999	188.4408676689594	0	1	1	0	1	2	3	1	0	9	2	6	0.7688095238095239
176	CC(=O)c1ccccc1-c1nc(Nc2ccc(N3CCOCC3)cc2F)ncc1Cl	6.977822551004449	2	0.125	<img data-content="rdkit/molecule" src="data:image/png;base64,iVBORw0KGgoAAAANSUhEUgAAAMgAAADICAIAAAAiOjnJAAAABmJLR0QA/wD/AP+gvaeTAAAdVklEQVR4nO2deViU1RfHzwwzbCKgsqkgEGBugGjkgiKaBRTqzxSTarR6Cn1axjIfNf39Gisfw+KpwdLEMhtxSVRSXDIll8QNRUCFVBQBl2GRZQDZZ87vj4vThDIs894XGO/nr5l33jnnzsx37nvee+85V4CIwGBwjbCzG8AwTpiwGFRgwmJQgQmLQQUmLAYVmLAYVGDCYlCBCYtBBSYsBhWYsBhUYMJiUIEJi0EFJiwGFZiwGFRgwmJQgQmLQQUmLAYVmLAYV…	7.0	0.5932312607765198	3.250153064727783	2.6802754402160645	0	4	426.12588178	0.22727272727272727	-3.03	178.22227383953845	0	1	1	0	2	1	3	0	0	6	1	5	0.7688095238095235
177	N#Cc1ccc2oc(C(=O)OC(C=O)Nc3scc(Br)c3-c3ncn[nH]3)cc2c1	7.235149639100659	1	0.047619047619047616	<img data-content="rdkit/molecule" src="data:image/png;base64,iVBORw0KGgoAAAANSUhEUgAAAMgAAADICAIAAAAiOjnJAAAABmJLR0QA/wD/AP+gvaeTAAAaCElEQVR4nO3deVyU1f4H8O8My7ArLgmKgApCMGqK3Z/GrdRoU9Tyoi2KZd2w0lBywVQClxSJkquljjtiZmqaZkYqmEK4AQoMiOwioKzKIjAwM9/fH4cmI4PZDqP3ft8v/lCYc54zzGfOOc8z5zwIEBEI0TehoRtA/jtRsAgXFCzCBQWLcEHBIlxQsAgXFCzCBQWLcEHBIlxQsAgXFCzCBQWLcEHBIlxQsAgXFCzCBQWLcEHBIlxQsAgXFCzCBQWLcEHBIlxQs…	7.0	0.6353150606155396	4.542409420013428	3.856266498565674	0	4	470.9636869000001	0.05555555555555555	-3.4899999999999993	174.9852059070595	0	0	0	0	1	3	4	1	0	9	2	6	0.7685213891265458
178	CCOc1ccccc1C1=Nc2cscc(C)C/N=C(/c3ccc(F)cc3)N12	14.73327911746585	1	1.0	<img data-content="rdkit/molecule" src="data:image/png;base64,iVBORw0KGgoAAAANSUhEUgAAAMgAAADICAIAAAAiOjnJAAAABmJLR0QA/wD/AP+gvaeTAAAgAElEQVR4nO2deVxU5f7Hv7OwqYCAKKgoBspmiuJOqZhWKmZqXG2ZlhdJ3Xw51S2b7FbjvbaQdXMyrUiNBjUVM7xct8S0xD1QQEBlERFBVlmdGWDOfH9/PDjNbxAYZs45M+DzfvXy1TlzON9nOB+e7XyfzyNARKBQ2EZo7QJQeidUWBROoMKicAIVFoUTqLAonECFReEEKiwKJ1BhUTiBCovCCVRYFE6gwqJwAhUWhROosCicQIVF4QQqLAonUGFROEHM3a0RQ…	8.0	0.7681315541267395	3.6084370613098145	2.5131702423095703	0	4	393.13111148	0.18181818181818182	-2.859999999999999	167.69971939782204	0	2	2	0	2	0	2	0	0	5	0	4	0.7680603181098304
308	Cc1ccc(C(=O)Nc2cccc(C(C)(F)F)c2C)cc1-c1ccc2oc(=O)cccc(F)c2c1	13.130903421832555	1	0.01639344262295082	<img data-content="rdkit/molecule" src="data:image/png;base64,iVBORw0KGgoAAAANSUhEUgAAAMgAAADICAIAAAAiOjnJAAAABmJLR0QA/wD/AP+gvaeTAAAZrElEQVR4nO2dfVhUVf7Av/PCAMOrCQiuJqJh4luAhoqWAioKppWsbj2smYqSu4M9qVjtgqU+O/U87U7l/rYpM7DaDNMUyPTR1CDfVkAEEQNEQAYGkTdBGJiX8/vj6I1AkJm5Zxjk+3n8A2buPffM8PF7z73n+71HQAgBBOEbYX93AHk0QbEQJqBYCBNQLIQJKBbCBBQLYQKKhTABxUKYgGIhTECxECagWAgTUCyECSgWwgQUC2ECioUwAcVCmIBiIUxAsRAmo…	6.0	0.7279818654060364	2.8695685863494873	2.076397180557251	0	4	477.15517822399994	0.14285714285714285	-4.129999999999999	200.29303327967452	0	1	1	1	3	0	3	0	0	3	1	4	0.768015873015873
179	Clc1cccc(Nc2ncnc3c2CN(CCCN2CCCCC2)cc3)c1	6.725473669970195	1	0.14285714285714285	<img data-content="rdkit/molecule" src="data:image/png;base64,iVBORw0KGgoAAAANSUhEUgAAAMgAAADICAIAAAAiOjnJAAAABmJLR0QA/wD/AP+gvaeTAAAV9ElEQVR4nO3de1RU1R4H8N8Mw8MBEeINXhWVVWGZqeEV1FAGkq5ikGClotEV81liSWt1vZK2DMvQtBRFb5YLCrjLteT6uDwECU0UkbwiL0NBEUURcBgewwzzu38cGyfiMTPnbFD7fVZ/mMzZZ7P9znnss/c+IkQEQoQmHugKkCcTBYswQcEiTFCwCBMULMIEBYswQcEiTFCwCBMULMIEBYswQcEiTFCwCBMULMIEBYswQcEiTFCwCBMULMIEBYswQcEiTFCwC…	3.0	0.7681315541267395	3.6084370613098145	2.5131702423095703	0	4	383.187673512	0.42857142857142855	-2.11	165.61368695747046	0	2	2	0	1	1	2	0	0	5	1	6	0.7677543859649123
180	OCC(Cc1cccc2cnccc12)Nc1scc(Cl)c1-c1cnc[nH]1	6.085717937134942	1	0.14285714285714285	<img data-content="rdkit/molecule" src="data:image/png;base64,iVBORw0KGgoAAAANSUhEUgAAAMgAAADICAIAAAAiOjnJAAAABmJLR0QA/wD/AP+gvaeTAAAecUlEQVR4nO2deVhTZ/bHTxL2TVAUQUSEgGxuxaqIG4I6Kh3RgrUoarXiUnHU6qBWxWlnKtZqrW11qDrqT6yKtVqsVgf3WldA2dGEHWVfypIAWc7vj5emCEghuTcJzvt5fHwCuffcA3zz3vOe9z3nchARKBSm4WraAcrrCRUWhRWosCisQIVFYQUqLAorUGFRWIEKi8IKVFgUVqDCorACFRaFFaiwKKxAhUVhBSosCitQYVFYgQqLwgpUWBRWoMKisAIVFoUVq…	7.0	0.6381628513336182	3.995589017868042	2.9884705543518066	0	4	384.08115984400007	0.15789473684210525	-2.4099999999999997	159.25826422255454	0	0	0	0	1	3	4	1	0	5	3	6	0.767671802054155
181	Cc1nc(Nc2ccc(C(=O)Nc3c(C)cccc3Cl)s2)cc(N2CC(COC)C2)n1	21.361392310103376	1	0.058823529411764705	<img data-content="rdkit/molecule" src="data:image/png;base64,iVBORw0KGgoAAAANSUhEUgAAAMgAAADICAIAAAAiOjnJAAAABmJLR0QA/wD/AP+gvaeTAAAgAElEQVR4nO2deVxU5f7HPzNsw6YImiIgMGC5goi55ZailpHX9OJylRazScuLS/0ulSlebaGbmrYZYi43NS9oC6mVCG6ZqCyCEIrOIIgYICDbMDMw8/398eCE7AxzmBk871evXscz53yf78CH7/Oc5zzf7yMgIvDw6BuhoR3g6ZrwwuLhBF5YPJzAC4uHE3hh8XACLyweTuCFxcMJvLB4OIEXFg8n8MLi4QReWDycwAuLhxN4YfFwAi8sHk7ghcXDCeaGdsB4q…	6.0	0.6235840320587158	3.603734254837036	4.478009223937988	0	4	457.13392368800004	0.3181818181818182	-2.6799999999999997	189.97684811942491	0	1	1	1	1	2	3	0	0	7	2	7	0.7672321428571429
182	Cc1cc(Nc2ncc(Cl)c(Nc3ccccc3C(N)=O)n2)ccc1N1CCOC1	5.663237459884305	1	0.007407407407407408	<img data-content="rdkit/molecule" src="data:image/png;base64,iVBORw0KGgoAAAANSUhEUgAAAMgAAADICAIAAAAiOjnJAAAABmJLR0QA/wD/AP+gvaeTAAAYxUlEQVR4nO3deVxUVf8H8O8wwwAKBeLCFgqorO5CKW49zyA8/lBJhUxbUHvIp1wyUpQsLNEIs8wFV1TswYXAzERFelDIXQYUEJFVFBUQWVxYZ+b7++MaGSAMM3NmAr7vVy9fvfDec8/gZ+4595xz7+UhIhCialqargDpnChYhAkKFmGCgkWYoGARJihYhAkKFmGCgkWYoGARJihYhAkKFmGCgkWYoGARJihYhAkKFmGCgkWYoGARJihYhAkKFmGCgkWYoGARJ…	7.0	0.5206761956214905	2.3366942405700684	2.8997416496276855	0	4	424.141451592	0.19047619047619047	-3.36	178.58154920283638	0	1	1	1	2	1	3	0	0	7	3	6	0.7671774193548387
183	OCC(CNC(=O)Nc1ccccc1)Nc1ccc2ncnc(Oc3cccc(Br)c3)c2c1	19.867519282568868	1	0.004032258064516129	<img data-content="rdkit/molecule" src="data:image/png;base64,iVBORw0KGgoAAAANSUhEUgAAAMgAAADICAIAAAAiOjnJAAAABmJLR0QA/wD/AP+gvaeTAAAc2klEQVR4nO2deVzUVffHPzMMwy6MIAoiKiGumEhhJooLGUWF6ZNplJqhIvSQmOSCuS9pKC6lkWuZkaU+iqkpomLok4riBoKx50bAALIMMMv9/XFxHn6QMMv3OyDe98s/LuP3nnOKj3fu995zzxUQQsBgcI2wpQNgtE2YsBi8wITF4AUmLAYvMGExeIEJi8ELTFgMXmDCYvACExaDF5iwGLzAhMXgBSYsBi8wYTF4gQmLwQtMWAxeYMJi8AITFoMXmLAYvMCEx…	3.0	0.587117612361908	2.8563308715820312	3.351047992706299	0	4	507.09060166399996	0.125	-3.689999999999999	198.71275572105182	0	0	0	2	3	1	4	1	0	6	4	8	0.7670833333333335
184	Cl(C)(C)c1cc(NC(=O)Nc2ccc(-c3cn4c(n3)Sc3ccccc43)cc2)no1	20.115126111147422	1	0.03225806451612903	<img data-content="rdkit/molecule" src="data:image/png;base64,iVBORw0KGgoAAAANSUhEUgAAAMgAAADICAIAAAAiOjnJAAAABmJLR0QA/wD/AP+gvaeTAAAXo0lEQVR4nO3de1xN6f4H8O/eu8vuQsqcoZpMLpNKGMrllIQzDGeKcXKb4QzGHKMauWtwnDhCxswcagZjwuSYSTeSVCTkVnRBN4OpTPd0V+0u9t7f3x/LNJ3Ubu29PUY/3/fLH9RzWdWntZ7nWc9aBIgIhDxvwj/6AMj/TxQswgQFizBBwSJMULAIExQswgQFizBBwSJMULAIExQswgQFizBBwSJMULAIExQswgQFizBBwSJMULAIExQswgQFizBBwSJMULAIE…	4.0	0.6131902933120728	3.54607892036438	3.7456345558166504	0	5	439.086973496	0.09523809523809523	-3.36	178.14210855377752	0	0	0	2	2	3	5	0	0	6	2	4	0.7666666666666667
185	NC(=O)c1ccccc1Oc1nc(-c2ccc(N3CCOCC3)cc2)ncc1Cl	5.881347696307332	1	0.015873015873015872	<img data-content="rdkit/molecule" src="data:image/png;base64,iVBORw0KGgoAAAANSUhEUgAAAMgAAADICAIAAAAiOjnJAAAABmJLR0QA/wD/AP+gvaeTAAAY50lEQVR4nO3deVxUVf8H8M+wChhpJou4IFmkomZImoobiOaSeyal/HLBLTUzRV9p+YjrY6JpZqiZEm6YIe6yWO5LhiumuKGSg5SyDZsM8/39cXimEVlmO5H2fb/4Q4Z7zz2DH+49272jICIwZm4WVV0B9mziYDEpOFhMCg4Wk4KDxaTgYDEpOFhMCg4Wk4KDxaTgYDEpOFhMCg4Wk4KDxaTgYDEpOFhMCg4Wk4KDxaTgYDEpOFhMCg4Wk4KDxaTgYDEpOFhMC…	7.0	0.6326626539230347	4.30823278427124	4.065316200256348	0	4	410.11456814800005	0.19047619047619047	-3.1599999999999997	172.59537006512713	0	1	1	1	2	1	3	0	0	6	1	5	0.766547619047619
186	CC(C)(C)c1cc(NC(=O)Nc2ccc(NC(=O)c3nccc4ccccc43)cc2)no1	5.3911205249716465	4	0.00963855421686747	<img data-content="rdkit/molecule" src="data:image/png;base64,iVBORw0KGgoAAAANSUhEUgAAAMgAAADICAIAAAAiOjnJAAAABmJLR0QA/wD/AP+gvaeTAAAZjUlEQVR4nO3deVyU1f4H8A8zA6KhICkCsgjuZaRgWqDyijSXXDIlMcVr3YxuKe4BmoHWVS65a9wWy6uoqT+yQnHBMEBFBTItEsQw2QQEBHRUYJj5/v54bDJTmO2g0Pf96tUL9DlnDsPHZ57nPGcxIyIwZmqyB90A1jJxsJgQHCwmBAeLCcHBYkJwsJgQHCwmBAeLCcHBYkJwsJgQHCwmBAeLCcHBYkJwsJgQHCwmBAeLCcHBYkJwsJgQHCwmBAeLCcHBYkJws…	4.0	0.6381628513336182	3.995589017868042	2.9884705543518066	0	4	429.180089596	0.16666666666666666	-4.199999999999999	184.57452103239066	0	0	0	3	2	2	4	0	0	5	3	4	0.7665238095238094
309	COc1cc2c(=O)ccc(NC(=O)c3nnn(-c4ccc(C)cc4)c3C(C)(C)c2)c1	19.89527239598452	1	0.037037037037037035	<img data-content="rdkit/molecule" src="data:image/png;base64,iVBORw0KGgoAAAANSUhEUgAAAMgAAADICAIAAAAiOjnJAAAABmJLR0QA/wD/AP+gvaeTAAAgAElEQVR4nO2deViUVfvHv7Oxi0sqIKiAKAgqKC4s7pJb5JsLZhldXvULSxPN1xzy1YvX8nqDXMIlC5d60SyDXjVKEXErcwNRQFMURNEQRHYUgWHm/P44+DiyDsNzAPF8Lv/weWaec59hvnOf7T73kRBCwOGIjbS1K8Bpn3BhcZjAhcVhAhcWhwlcWBwmcGFxmMCFxWECFxaHCVxYHCZwYXGYwIXFYQIXFocJXFgcJnBhcZjAhcVhAhcWhwlcWBwmcGFxmMCFx…	9.0	0.7587817907333374	3.7031021118164062	2.891672134399414	0	5	402.16919056399996	0.21739130434782608	-3.7399999999999998	173.97434122522918	1	2	3	1	1	1	2	0	2	6	1	2	0.7660396825396824
187	Cc1ccc(C)c(NC(=O)Nc2ccc(-c3cccc4[nH]nc(O)c34)cc2)c1	5.832128473016916	2	0.04081632653061224	<img data-content="rdkit/molecule" src="data:image/png;base64,iVBORw0KGgoAAAANSUhEUgAAAMgAAADICAIAAAAiOjnJAAAABmJLR0QA/wD/AP+gvaeTAAAZ1UlEQVR4nO2deXhN1/rHvyfDIQPRpIYQlCo1q1CuhESFVKW92jSoX0JpRSfBba+4160pl8ZQTbVaMUSj1xQxXGnRmxjSBDEVJX1iChURIaMkRyI55/39sdhOg+TknL0QfT+Px3Ny7PXudY5P9l7Du9bWEBEYRm2sHnUFmCcTFouRAovFSIHFYqTAYjFSYLEYKbBYjBRYLEYKLBYjBRaLkQKLxUiBxWKkwGIxUmCxGCmwWIwUWCxGCiwWIwUWi5ECi8VIgcVip…	4.0	0.5932312607765198	3.250153064727783	2.6802754402160645	0	4	372.15862588	0.09090909090909091	-3.7999999999999994	161.77482459637142	0	0	0	2	3	1	4	0	0	3	4	3	0.7659444444444445
188	C1cccc(NC(=O)c2cccc(C(F)(F)F)c2)cc1-c1ccc2nc(N)ccc2c1	21.316767858047527	1	0.007194244604316547	<img data-content="rdkit/molecule" src="data:image/png;base64,iVBORw0KGgoAAAANSUhEUgAAAMgAAADICAIAAAAiOjnJAAAABmJLR0QA/wD/AP+gvaeTAAAbQ0lEQVR4nO2deVhTV9rA3yyQGHYEJIBoilIBsbZQBXEXK1ZwacVWLW11OtE6DrbTKrY6Hz7TpzZqnY/ppmi3qKWjM7UYVBypCLJUB1SqiB0WEZVFlsiWQEKS8/1x9H4ZxADJuTXA+f3BE3Jz35zL8+Occ997Fg5CCCgU0nAfdwEogxMqFoUVqFgUVqBiUViBikVhBSoWhRWoWBRWoGJRWIGKRWEFKhaFFahYFFagYlFYgYpFYQUqFoUVqFgUVqBiUViBikVhB…	6.0	0.7494236826896667	3.300513744354248	3.771430492401123	0	4	421.14019685600005	0.08333333333333333	-3.869999999999999	176.14752980717336	1	0	1	1	2	1	3	0	0	3	2	3	0.7658257067399683
310	COc1cc2c(OC)ccc(NC(=O)c3nn(-c4ccccc4C(F)(C)C)o3)c2C1	14.53228348715115	1	0.2	<img data-content="rdkit/molecule" src="data:image/png;base64,iVBORw0KGgoAAAANSUhEUgAAAMgAAADICAIAAAAiOjnJAAAABmJLR0QA/wD/AP+gvaeTAAAb4UlEQVR4nO2deVyTV9bHTxYQlEVEsYiIC44tblPABUGpLWpt0TIujKC4VGVarXxaW6TVKjpu1GoFbatUpwVXlGIVXGhxmdeIaMVlIKiooMiisolsgQSe8/5xMY0gEJLnJoD3+/EPTO5zz3mSX+56zn0EiAgMBt8I9e0Ao33ChMWgAhMWgwpMWAwqMGExqMCExaACExaDCkxYDCowYTGowITFoAITFoMKTFgMKjBhMajAhMWgAhMWgwpMWAwqMGExqMCExaACE…	9.0	0.6425921320915222	3.8930459022521973	3.71791934967041	0	4	411.15943440399997	0.2727272727272727	-3.55	172.5915655478799	1	0	1	1	2	1	3	0	0	6	1	6	0.7658095238095237
189	CN(C)CCNC(=O)c1ccc(-c2n[nH]c3cc(-c3ccccc3Cl)ccc32)cc1	11.369922122130276	1	0.016666666666666666	<img data-content="rdkit/molecule" src="data:image/png;base64,iVBORw0KGgoAAAANSUhEUgAAAMgAAADICAIAAAAiOjnJAAAABmJLR0QA/wD/AP+gvaeTAAAZAklEQVR4nO3deViU5foH8HtmYFgcF1xQOID7hoEo5nIMw9O4oSamqKjkkuGvNNJTgQuGnsqG9MTARSZHSzkkCV4q4lEsLC/zYCS4BZqYIIjsIoMiOMww9++PR6cJYYDhfYA69+fyD5h534fnxS/v8mwjQkQgRGji9q4A+XOiYBEuKFiECwoW4YKCRbigYBEuKFiECwoW4YKCRbigYBEuKFiECwoW4YKCRbigYBEuKFiECwoW4YKCRbigYBEuKFiECwoW4YKCR…	7.0	0.5932312607765198	3.250153064727783	2.6802754402160645	0	4	418.15603903600004	0.16666666666666666	-3.1499999999999986	180.22371278644562	1	0	1	1	2	1	3	0	3	3	2	5	0.7657107279693487
190	CC(C)(C)c1cc(NC(=O)Nc2ccc(NC(=O)c3cc4ccccc4nn3)cc2)no1	6.423195760572635	19	0.08636363636363636	<img data-content="rdkit/molecule" src="data:image/png;base64,iVBORw0KGgoAAAANSUhEUgAAAMgAAADICAIAAAAiOjnJAAAABmJLR0QA/wD/AP+gvaeTAAAVRElEQVR4nO3ca1iUx9kH8P9yWAFRIaKAgkZBWsQDIqYaD0nVSxNLsCoLaqhK1CQ2JqKCJKglYtS1nrBJvUp8YxC9UsG2IWI1CWpFBY3BtEhN4gmjCIgcBJGDsLv3+2F0iyiw+6xjNLl/nxBnZmeX//PMPDMDKiICYw+b1Y/dAfbTxMFiUnCwmBQcLCYFB4tJwcFiUnCwmBQcLCYFB4tJwcFiUnCwmBQcLCYFB4tJwcFiUnCwmBQcLCYFB4tJwcFiUnCwmBQcL…	4.0	0.5932312607765198	3.250153064727783	2.6802754402160645	0	4	430.175338564	0.17391304347826086	-4.27	183.7626225817419	0	0	0	3	2	2	4	0	0	6	3	4	0.7656186186186186
311	COc1cccc(=O)cc(CNC(=O)c3cc(-c4cccc(Cl)c4)nc4ccccc34)cc1C	18.661872315363677	1	0.045454545454545456	<img data-content="rdkit/molecule" src="data:image/png;base64,iVBORw0KGgoAAAANSUhEUgAAAMgAAADICAIAAAAiOjnJAAAABmJLR0QA/wD/AP+gvaeTAAAeaUlEQVR4nO2deVzU5fbHz5dhWEUFRAMTgauGaF4VFNTc8RUqLol4uRqa5nXJn5NpRq+XKS2Wk2mCqcmiif3CxCUu4AqRiVcRFNAAV0R2kUWFAYbZzu+Px+Y3ISDMfJ8Z4D7vV69eMMt5jsxnnvU853CICAwG3xgZ2gFG14QJi0EFJiwGFZiwGFRgwmJQgQmLQQUmLAYVmLAYVGDCYlCBCYtBBSYsBhWYsBhUYMJiUIEJi0EFJiwGFZiwGFRgwmJQgQmLQQUmL…	9.0	0.6635897755622864	2.7998898029327393	3.4220080375671387	0	4	470.13972027600005	0.10714285714285714	-3.9599999999999986	202.65953188321646	1	0	1	1	2	1	3	0	0	4	1	5	0.7654999999999998
191	Cc1nc(Nc2ncc(C(=O)Oc3c(C)cccc3Cl)s2)cc(N2CCNC(=C)C2)n1	22.30829573421447	1	0.006896551724137931	<img data-content="rdkit/molecule" src="data:image/png;base64,iVBORw0KGgoAAAANSUhEUgAAAMgAAADICAIAAAAiOjnJAAAABmJLR0QA/wD/AP+gvaeTAAAgAElEQVR4nO2de1hU5dr/vzPDoBxUUFQkEBgUIzUhBPMUnvnpJveWwEMKus3wVOxCc9z7zYi2r7Frm1qKWtkrWKhoYlZaoaSiKApyUEBEhjOIcj7JzDBz//5YOJEicpg1wwzrc/HHmllr3fezLr7znNZz3w+PiMDBoW742i4Ah37CCYuDFThhcbACJywOVuCExcEKnLA4WIETFgcrcMLiYAVOWByswAmLgxU4YXGwAicsDlbghMXBCpywOFiBExYHK3DC4mAFT…	6.0	0.5865302085876465	2.86228346824646	3.416719436645508	0	4	456.11352259200015	0.23809523809523808	-3.169999999999999	188.50689306818717	0	1	1	0	1	2	3	0	0	9	2	5	0.7649539259050127
312	Cc1ccc(C(=O)Nc2cccc(C(C)(F)F)c2C)cc1-c1ccc2nc(=O)cccc(F)nc2c1	13.880706937829375	1	0.01639344262295082	<img data-content="rdkit/molecule" src="data:image/png;base64,iVBORw0KGgoAAAANSUhEUgAAAMgAAADICAIAAAAiOjnJAAAABmJLR0QA/wD/AP+gvaeTAAAajElEQVR4nO2deVxU5f7HvzMwDCoMy7BqiiKQuZBrKW5h8sKUNLuX1BLTaxkuoeYClTl2894wSwdv9yY/shiXNLJUzKsRXVEUUwETEVAEBtmFEWUfRub7++PRc7mKOMt5mAGe918wnPM9zzl85jzbdxEgIjAYfCM0dQMYXRMmLAYVmLAYVGDCYlCBCYtBBSYsBhWYsBhUYMJiUIEJi0EFJiwGFZiwGFRgwmJQgQmLQQUmLAYVmLAYVGDCYlCBCYtBBSYsBhWYs…	6.0	0.8087923526763916	4.337421894073486	3.0895800590515137	0	4	489.166411604	0.14285714285714285	-4.329999999999998	204.97013302188782	0	1	1	2	3	0	3	0	0	3	1	4	0.7648333333333334
313	COc1cc2c(=O)cc(CNC(=O)c3nn(-c4ccccc4C(F)(C)C)o3)cc2c1	21.895250235101624	1	0.029411764705882353	<img data-content="rdkit/molecule" src="data:image/png;base64,iVBORw0KGgoAAAANSUhEUgAAAMgAAADICAIAAAAiOjnJAAAABmJLR0QA/wD/AP+gvaeTAAAXGklEQVR4nO3deVSU1/kH8GcGhm0YVlGRVdAUl6oBNQq4NKLWgqYmhyY2maOmyXhi0tHYnEJMI5qYnEmOC1aNTqS1FJNWoo0O/uoCWEQOUVFRqxJFFpEdYRAZlhlmnt8f10yowjAwc2XJ8/nLwPve987Ld+67PfeNABGBEGsT9ncHyNBEwSJcULAIFxQswgUFi3BBwSJcULAIFxQswgUFi3BBwSJcULAIFxQswgUFi3BBwSJcULAIFxQswgUFi3BBwSJcULAIF…	9.0	0.815092921257019	3.291788101196289	2.453052520751953	0	4	409.14378433999997	0.22727272727272727	-3.6799999999999997	171.69746064865038	2	0	2	1	1	1	2	0	0	6	1	6	0.7646520323798001
192	CC(C)(C)c1cc(NC(=O)Nc2ccc(NC(=O)c3ccc4ccccc4n3)cc2)no1	6.2515027624056625	1	0.002770083102493075	<img data-content="rdkit/molecule" src="data:image/png;base64,iVBORw0KGgoAAAANSUhEUgAAAMgAAADICAIAAAAiOjnJAAAABmJLR0QA/wD/AP+gvaeTAAAWkklEQVR4nO3dfVzM2R4H8O88NExClK2sHli7erLuCiHVbqzHyXqoDbuxEW43oqw8rJVNrV4eVhe1YoXsi+jarvFYIntdD3V1cTctUiiFrkipDNN87x+Htr1qmvmNc9vuft9/7Wv2nDNnms/8fuec3/n9iBARCHndxC3dAfL/iYJFuKBgES4oWIQLChbhgoJFuKBgES4oWIQLChbhgoJFuKBgES4oWIQLChbhgoJFuKBgES4oWIQLChbhgoJFuKBgES4oWIQLC…	4.0	0.5932312607765198	3.250153064727783	2.6802754402160645	0	4	429.180089596	0.16666666666666666	-4.199999999999999	184.57452103239066	0	0	0	3	2	2	4	0	0	5	3	4	0.764563063063063
193	Cc1cccc(NC(=O)N2cccc(-c3csc4ncnc(N)c34)cc2)c1	11.997208139224057	1	0.03571428571428571	<img data-content="rdkit/molecule" src="data:image/png;base64,iVBORw0KGgoAAAANSUhEUgAAAMgAAADICAIAAAAiOjnJAAAABmJLR0QA/wD/AP+gvaeTAAAaT0lEQVR4nO2de1RU1f7AvzMDDJC8ZQyRQXwkcs0fShmJ78a0nMJHpGhzvZWRqRdfGeULu65lPlqJiiWZa4mmJT4SuqLJ9a1pOgqmLRUEnZGHgBIPmRkGZr6/P7ZOpDLM42y1e7+f1WqNcM73fIHP7L3P2d+9R4SIQBBCI37cCRD/nZBYBBdILIILJBbBBRKL4AKJRXCBxCK4QGIRXCCxCC6QWAQXSCyCCyQWwQUSi+ACiUVwgcQiuEBiEVwgsQgukFgEF0gsg…	5.0	0.7718672752380371	2.951596736907959	1.9355297088623047	0	4	375.1153811640001	0.05	-3.4499999999999997	159.90582640555945	0	1	1	2	1	2	3	0	0	5	2	2	0.7644603174603175
194	Cc1nc(-c2ccc(C(=O)Oc3c(C)cccc3Cl)o2)cc(N2CCNC(=O)C2)n1	8.246620920921197	1	0.006896551724137931	<img data-content="rdkit/molecule" src="data:image/png;base64,iVBORw0KGgoAAAANSUhEUgAAAMgAAADICAIAAAAiOjnJAAAABmJLR0QA/wD/AP+gvaeTAAAgAElEQVR4nO2deVRUV7bGv1sUxSgoIGgcEWMrahTUqIA4pmMHNMQxDtWaGDEmsYzpZ4wxCUZji9rmYZyidtuWyyFOT0UFNUtji0JEFESERCWIE5OCTMVQUPv9cYBGFCiq6qDo+S2Wqyju3WdjfZx7hr33kYgIAoGpkT1rBwQvJkJYAi4IYQm4IIQl4IIQloALQlgCLghhCbgghCXgghCWgAtCWAIuCGEJuCCEJeCCEJaAC0JYAi4IYQm4IIQl4IIQloALQlgCL…	6.0	0.7057361006736755	3.5003273487091064	0.134263277053833	0	4	426.109482768	0.23809523809523808	-3.39	177.3775319151294	0	1	1	1	1	2	3	0	0	7	1	4	0.7644249084249082
314	Cc1ccc(C(=O)Nc2cccc(C(F)(C)F)c2C)cc1-c1ccc2nc(=O)ccc(C)cn2n1	22.723426651078583	1	0.01639344262295082	<img data-content="rdkit/molecule" src="data:image/png;base64,iVBORw0KGgoAAAANSUhEUgAAAMgAAADICAIAAAAiOjnJAAAABmJLR0QA/wD/AP+gvaeTAAAZ9klEQVR4nO2de1SU5fbH99yQO8hFoBRESFQEJTJN7KhHBS/YyRLPb6kjx5WXshpvS8xz7AyJGR4tJ80LRuWE2ckO6SLyEssrSlqigoiAisptuMhVZ7gMM/v3x6MTAdJc3ocZ4fmsVktf3ne/e8Yv+3ne59372TxEBAaDa/jmdoDRM2HCYlCBCYtBBSYsBhWYsBhUYMJiUIEJi0EFJiwGFZiwGFRgwmJQgQmLQQUmLAYVmLAYVGDCYlCBCYtBBSYsBhWYsBhUY…	6.0	0.7629944682121277	3.476405143737793	2.4211182594299316	0	4	474.18673244800004	0.18518518518518517	-4.199999999999999	201.6067494896055	0	2	2	2	2	0	2	0	0	4	1	4	0.7644242424242423
195	c1ccc(Nc2ncnc3c[nH]c(-c4ccccc4)c23)cc1	6.890276308360402	7	0.056451612903225805	<img data-content="rdkit/molecule" src="data:image/png;base64,iVBORw0KGgoAAAANSUhEUgAAAMgAAADICAIAAAAiOjnJAAAABmJLR0QA/wD/AP+gvaeTAAAgAElEQVR4nO2daVhT19bHV0ICYRLCoKKozCKKA7aVOlS9UCsttNWKPrbFWVprm1unB21p0fbq5erV4nBvpY60+l5rHanigIoVEVpxQqACIY1MogxBmYQM+/2wMRwShpCck3MI5/fwAXZO9l6BP3tea3EQQsDCQjZcug1gMU1YYbFQAissFkpghcVCCaywWCiBFRYLJbDCYqEEVlgslMAKi4USWGGxUAIrLBZKYIXFQgmssFgogRUWCyWwwmKhBFZYLJTACouFE…	0.0	0.6353150606155396	4.542409420013428	3.856266498565674	0	4	286.121846448	0.0	-3.1399999999999992	127.42557462987561	0	0	0	0	2	2	4	0	0	3	2	3	0.7644004329004328
196	Cc1nc(Nc2ncc(C(=O)Oc3c(F)cccc3Cl)s2)cc(N2CCNC(O)CC2)n1	7.936447115456334	1	0.006896551724137931	<img data-content="rdkit/molecule" src="data:image/png;base64,iVBORw0KGgoAAAANSUhEUgAAAMgAAADICAIAAAAiOjnJAAAABmJLR0QA/wD/AP+gvaeTAAAgAElEQVR4nO2deVxU9frHPzMMICKbIOKGgKipaOKG+4rp7aItQK/MzNzmpnTJyn5jN5Vc6lJWaqaGZS5l7ita7tcEcRtcAMUFGBQUBtmHbWBmnt8fXxwJEVnOmQN43i9evoZzZp7nAT4+3+V8v89XQkQQEeEaqdABiDRNRGGJ8IIoLBFeEIUlwguisER4QRSWCC+IwhLhBVFYIrwgCkuEF0RhifCCKCwRXhCFJcILorBEeEEUlggviMIS4QVRWCK8IApLhBdEY…	6.0	0.5665995478630066	4.200035572052002	5.049812316894531	0	4	478.0990154000001	0.3	-2.859999999999999	191.79132314109708	0	1	1	0	1	2	3	1	0	10	3	5	0.7642213438735177
197	CC(C)(C)c1cc(NS(=O)Nc2ccc(NC(=O)c3ccc4ccccc4c3)cc2)no1	5.456948460304191	1	0.002770083102493075	<img data-content="rdkit/molecule" src="data:image/png;base64,iVBORw0KGgoAAAANSUhEUgAAAMgAAADICAIAAAAiOjnJAAAABmJLR0QA/wD/AP+gvaeTAAAWsklEQVR4nO3de1hUx/kH8HcvrIKoKFjAykUSlZu1BhUjURJjFBXvUNSWKIryWBQVE7zUSESoRKXyiFDRiIq/R4nUUBejAhpMrBcoxEuQRBFUbgKKIFcXln1/f4xSEmHZPeuU0LyfJ3/kWWdmZ+G758yZmXMQISIQ8rqJu7oD5H8TBYtwQcEiXFCwCBcULMIFBYtwQcEiXFCwCBcULMIFBYtwQcEiXFCwCBcULMIFBYtwQcEiXFCwCBcULMIFBYtwQcEiXFCwC…	4.0	0.6381628513336182	3.995589017868042	2.9884705543518066	0	4	448.156911628	0.16666666666666666	-3.6499999999999995	188.47341806183667	0	0	0	1	3	1	4	1	0	4	3	6	0.76415873015873
198	COc1cc(NC(=O)c2cccc(-n3cc(NC(=O)Nc4cccc(C)c4)cn3)c2)cc(OC)c1	6.093892643949048	20	0.47619047619047616	<img data-content="rdkit/molecule" src="data:image/png;base64,iVBORw0KGgoAAAANSUhEUgAAAMgAAADICAIAAAAiOjnJAAAABmJLR0QA/wD/AP+gvaeTAAAZYElEQVR4nO3deXxM5/4H8M+Zmez7CJUgtsaSkiD0hihqKYrGWkptRVSvWoufkKbc+yO0dtUfoY3ElkgvEn21EbGlL62dIJUFVeLaMmSdyWSS7++P46a5KsksjpnE9/3yRyTnOec78XHW5zyPQERg7EWTmbsAVjtxsJgkOFhMEhwsJgkOFpMEB4tJgoPFJMHBYpLgYDFJcLCYJDhYTBIcLCYJDhaTBAeLSYKDxSTBwWKS4GAxSXCwmCQ4WEwSHCwmCQ4WkwQHi…	7.0	0.6381628513336182	3.995589017868042	2.9884705543518066	0	4	471.19065428000005	0.11538461538461539	-4.789999999999999	202.23435097655835	0	0	0	3	3	1	4	0	0	6	3	7	0.7639999999999999
199	Cc1cccc(NC(=O)Nc2ccc(-c3cncc4[nH]nc(O)c34)cc2)c1	5.455316903245473	1	0.02564102564102564	<img data-content="rdkit/molecule" src="data:image/png;base64,iVBORw0KGgoAAAANSUhEUgAAAMgAAADICAIAAAAiOjnJAAAABmJLR0QA/wD/AP+gvaeTAAAZQ0lEQVR4nO2de1xU1fbA18wAMrxKeZgKpoSVL0wxtcBHgS8CERGvhqJyE1MTo5vi6wY+r+At8VooetML3vIXWhg+MrkKMYBag2CAb3zyRgREEGSY9ftj4zSSwnA4WwXX99Mf03jOOnuY75yz99rr7CNBRCAIsZE+7QYQ7RMSi+ACiUVwgcQiuEBiEVwgsQgukFgEF0gsggskFsEFEovgAolFcIHEIrhAYhFcILEILpBYBBdILIILJBbBBRKL4AKJRXCBxCK4Q…	5.0	0.7681315541267395	3.6084370613098145	2.5131702423095703	0	4	359.138224784	0.05	-3.8699999999999997	154.6295304629213	0	0	0	2	2	2	4	0	0	4	4	3	0.7639642857142855
200	Clc1cccc(Cn2ncnc3nc(C)c(Nc4cccc(Cl)c4)c23)c1	17.78032734374795	1	0.00423728813559322	<img data-content="rdkit/molecule" src="data:image/png;base64,iVBORw0KGgoAAAANSUhEUgAAAMgAAADICAIAAAAiOjnJAAAABmJLR0QA/wD/AP+gvaeTAAAd10lEQVR4nO2de1xU1d7Gn5mBGWTkKogWWoqWmpeENBUBURANyiypPKZmlylTsU6X6aaTntPH8eQxyktOWifU8jSa7yvaqzAoopJ4AQUVTQ6ogSKEIPfLMLPePxbuQyC3mVkDDuv78Q/2nj2/3xrnmbXWXnutZ4kIIeBwLI24swvAsU24sDhM4MLiMIELi8MELiwOE7iwOEzgwuIwgQuLwwQuLA4TuLA4TODC4jCBC4vDBC4sDhO4sDhM4MLiMIELi8MELiwOE…	0.0	0.7006848454475403	3.4873580932617188	0.06260207295417786	0	4	383.07045084000003	0.10526315789473684	-2.6299999999999994	160.5145189028431	0	2	2	0	2	0	2	0	0	5	1	4	0.7638333333333333
201	CC1CCN(c2cc(N3CCN(S(C)(=O)=O)CC3)ccc2NC(=O)c2ccc(C#N)o2)C1	5.5381309904145795	22	0.6285714285714286	<img data-content="rdkit/molecule" src="data:image/png;base64,iVBORw0KGgoAAAANSUhEUgAAAMgAAADICAIAAAAiOjnJAAAABmJLR0QA/wD/AP+gvaeTAAAY0ElEQVR4nO3deVhV1foH8O/hIJMggoAgjjglhUKE19koLFMzMa3UcEC9mAOaU2omDqk4kMrV1JvDVbxXzR7Tg6lp/RxQRDwgoCSICIoyHUXgMMM57++PbV7iKpyBDQrv5/EPHttrr9f4nr3XXnudvSVEBMZqm0F9F8AaJg4WEwUHi4mCg8VEwcFiouBgMVFwsJgoOFhMFBwsJgoOFhMFB4uJgoPFRMHBYqLgYDFRcLCYKDhYTBQcLCYKDhYTBQeLiYKDxUTBw…	2.0	0.7681315541267395	3.6084370613098145	2.5131702423095703	0	4	457.178375344	0.45454545454545453	-3.0300000000000002	187.79471052348438	0	2	2	1	1	1	2	1	0	7	1	5	0.7638214855320116
202	O=C(CNC(=O)Oc1ccccc1)Nc1ccc2ncnc(Nc3cccc(Br)c3)c2c1	5.385171466015284	33	0.13306451612903225	<img data-content="rdkit/molecule" src="data:image/png;base64,iVBORw0KGgoAAAANSUhEUgAAAMgAAADICAIAAAAiOjnJAAAABmJLR0QA/wD/AP+gvaeTAAAccUlEQVR4nO2deVxU5f7HPzPDsIMMuKGIgiuSuGCK1lXMDRQzfmoaFbjELdFcAk2uC5pXzH27pVfLJVBDTct9Sc0yc0EUJREFZTM01hmWYZjl+f3x6FzSgDnDOSzj83756sVrOs/3+y0/nDnneb6LiBACBoNvxPUdAMM0YcJiCAITFkMQmLAYgsCExRAEJiyGIDBhMQSBCYshCExYDEFgwmIIAhMWQxCYsBiCwITFEAQmLIYgMGExBIEJiyEITFgMQWDCYggCE…	3.0	0.7681315541267395	3.6084370613098145	2.5131702423095703	0	4	491.0593015360001	0.043478260869565216	-3.979999999999999	191.71510195450293	0	0	0	2	3	1	4	0	0	6	3	6	0.7637878787878788
203	C#Cc1ccc(C(=O)OC)cc1-c1C(=O)c-n2nc(-c3ccc(F)cc3F)cc2C1	18.029513790190546	1	1.0	<img data-content="rdkit/molecule" src="data:image/png;base64,iVBORw0KGgoAAAANSUhEUgAAAMgAAADICAIAAAAiOjnJAAAABmJLR0QA/wD/AP+gvaeTAAAY/klEQVR4nO2deVRTV/7AvyGERQSLiBuLFaq4YZFop0hRqzgqpY7ioaI22DpKXRiw0ypjW4ujHkBHpxFlrPY3R4NlVEYRra12UFFcq8EFNxZNQSBgEAKCbFnu74+rGQ4KZnmXZOr3czw90OTd933kk/fuu/f7vY9HCAEE4RorcweA/DZBsRAmoFgIE1AshAkoFsIEFAthAoqFMAHFQpiAYiFMQLEQJqBYCBNQLIQJKBbCBBQLYQKKhTABxUKYgGIhTECxECagW…	8.0	0.7681315541267395	3.6084370613098145	2.5131702423095703	0	4	406.112898812	0.17391304347826086	-3.789999999999999	170.83341637753566	0	1	1	0	2	1	3	1	0	5	0	3	0.763729534937914
315	C[C@H](Nc1nccc(-n2cnc3ccccc23)n1)[C@H]1COC(COS)N1	8.045095025205473	2	0.037037037037037035	<img data-content="rdkit/molecule" src="data:image/png;base64,iVBORw0KGgoAAAANSUhEUgAAAMgAAADICAIAAAAiOjnJAAAABmJLR0QA/wD/AP+gvaeTAAAZMElEQVR4nO3deVyU1f4H8M8wC6ts45KyyIyCCyq0aSKZGWpkLrcuuWRZ917J8qqZXpc0KZcbtiiaWmSJoHXvxTWgXChJr+SOV4VSVlF/knB1RhCGWZjv748H5xIaMjPPYUDP+8UfIzzPdw68Pp5n5sw555EQEThObE6ObgB3b+LB4pjgweKY4MHimODB4pjgweKY4MHimODB4pjgweKY4MHimODB4pjgweKY4MHimODB4pjgweKY4MHimODB4pjgweKY4MHim…	6.0	0.6425921320915222	3.8930459022521973	3.71791934967041	0	4	372.13684487999996	0.35294117647058826	-2.1999999999999997	156.12294460628536	0	1	1	0	1	2	3	3	0	9	3	6	0.7633333333333333
204	OCC(Cn1c(=O)ccc2cc(OC(F)(F)F)ccc21)Nc1scc(Br)c1-n1cn[nH]1	21.66606351610612	1	0.25	<img data-content="rdkit/molecule" src="data:image/png;base64,iVBORw0KGgoAAAANSUhEUgAAAMgAAADICAIAAAAiOjnJAAAABmJLR0QA/wD/AP+gvaeTAAAgAElEQVR4nO2dd1xTV//HP4EAIjJkKop7ICoVI1IVQQXrAq1WrNtaEau2jp+2aJ9WaqsV56O1TxUpfdxWrNqqD1ZBXDjQAE7EwRRZGhBkJ+T7++PiNUVAkNzcBPN+8Ufu4eacL/Dh3JNzvkNARNCiRdno8G2AlsaJVlhaOEErLC2coBWWFk7QCksLJ2iFpYUTtMLSwglaYWnhBCHfBjSI/21bnpuRpKtnYNvpPdfxnwv1Dfi2SEslmj1jPbkfO3Tmig8X/js/J…	7.0	0.5206761956214905	2.3366942405700684	2.8997416496276855	0	4	517.0031071000002	0.2222222222222222	-2.77	184.52517178505462	0	0	0	0	1	3	4	1	0	8	3	7	0.7631666666666664
205	CNC(=O)c1ccccc1Nc1cnc(-c2sc(N3CCOCC3)cc2C#N)cc1Cl	8.206582585034084	1	0.017857142857142856	<img data-content="rdkit/molecule" src="data:image/png;base64,iVBORw0KGgoAAAANSUhEUgAAAMgAAADICAIAAAAiOjnJAAAABmJLR0QA/wD/AP+gvaeTAAAa30lEQVR4nO3deXxMV/8H8O9kZjKTPVEJSaiIJW0ELZIidklbpA9KWsRWNCjiQTXkh1ieoKWKKokWsbSPnaqlbUiCPBSDWGKJbFSWyZ6ZTDKTmcz398fRVJXJLPfMRHrer/4h6b3nnvDJufeebXiICAzDNStLV4BpnFiwGCpYsBgqWLAYKliwGCpYsBgqWLAYKliwGCpYsBgqWLAYKliwGCpYsBgqWLAYKliwGCpYsBgqWLAYKliwGCpYsBgqWLAYKliwGCpYs…	7.0	0.6353150606155396	4.542409420013428	3.856266498565674	0	4	453.10262356	0.22727272727272727	-3.1199999999999997	188.78483770555056	0	1	1	1	1	2	3	0	0	7	2	5	0.7631121792887644
206	COc1ccc(NC(=O)Nc2ccc3c(c2)oC(=O)/C3=C\c2ccc[nH]2)cc1	5.688288855066056	1	0.1	<img data-content="rdkit/molecule" src="data:image/png;base64,iVBORw0KGgoAAAANSUhEUgAAAMgAAADICAIAAAAiOjnJAAAABmJLR0QA/wD/AP+gvaeTAAAX9UlEQVR4nO2de1iUVRrA32EY7iKgBnjFUgQsffCSIIqbmpt4SRI0SUJoQ1cD1tXE1MfRdBWzkmy1NTdZWn00dEvB8IJoNqgtoq4DCIuYwqIgKDrcZoYZePePQxOpDN9cjoK+v8c/YDznfO8Mv+985zvnPd+IEBEIwtxYPOkAiKcTEovgAolFcIHEIrhAYhFcILEILpBYBBdILIILJBbBBRKL4AKJRXCBxCK4QGIRXCCxCC6QWAQXSCyCCyQWwQUSi+ACiUVwg…	4.0	0.5206761956214905	2.3366942405700684	2.8997416496276855	0	4	375.12190602400005	0.047619047619047616	-3.999999999999999	160.53388736522626	0	1	1	2	2	1	3	0	0	4	3	4	0.7630873015873014
316	Cc1ccc(C(=O)Nc2cccc(C(C)(C)F)c2C)cc1-c1ccc2oc(N)ccccc(F)c2c1	9.50124090291491	1	0.01639344262295082	<img data-content="rdkit/molecule" src="data:image/png;base64,iVBORw0KGgoAAAANSUhEUgAAAMgAAADICAIAAAAiOjnJAAAABmJLR0QA/wD/AP+gvaeTAAAZm0lEQVR4nO2de1RU1f7AvzPMMLwVRga44QMfFzJF1IsaRuYVLcuV3oTuuin2UNHSJpSrrlvLRhKV5Jqj3WpRWPJLzUq6S0PJdygq2aAoKogOjqIkb5CB4TV8f3/snEuoOK89DPL9rFYLxrMfZ/icffbZ57v3FiAiEIS1EXZ1BYhHExKL4AKJRXCBxCK4QGIRXCCxCC6QWAQXSCyCCyQWwQUSi+ACiUVwgcQiuEBiEVwgsQgukFgEF0gsggskFsEFEovgAolFc…	6.0	0.5502877831459045	2.9083051681518555	5.350785255432129	0	4	486.211884576	0.16666666666666666	-4.189999999999999	208.63553404006248	0	0	0	1	3	1	4	0	0	3	2	4	0.762616883116883
207	COc1ccccc1OC(=O)Nc1ccc(-c2ccnc3cc(OC)c(OC)cc23)cc1	17.26199674380332	2	0.031746031746031744	<img data-content="rdkit/molecule" src="data:image/png;base64,iVBORw0KGgoAAAANSUhEUgAAAMgAAADICAIAAAAiOjnJAAAABmJLR0QA/wD/AP+gvaeTAAAYtElEQVR4nO2deViUVfvHvzMDDCAgm0pqaq64JCqYmcRromVqvdoi8qolvkJaLqVJP7fUNMVSMxUTw9xAktIul3DBpdLX1FBIDdxGRXFB1gFhhmFmzu+PY3NxoSHMnJNC9+evR+Tc1y18PM+Z5z7nfhSMMRCEaJSPOgGibkJiEVIgsQgpkFiEFEgsQgokFiEFEouQAolFSIHEIqRAYhFSILEIKZBYhBRILEIKJBYhBRKLkAKJRUiBxCKkQGIRUiCxCCmQWIQUS…	5.0	0.6326626539230347	4.30823278427124	4.065316200256348	0	4	430.152871804	0.12	-4.259999999999999	185.0722377035725	0	0	0	1	3	1	4	0	0	6	1	6	0.7623333333333332
208	O=C(Nc1ccc(Oc2ccccc2)cc1)Nc1ccc2c(c1)NC(=O)/C(F)(F)ccc(C)n2	19.6852566365679	1	0.3333333333333333	<img data-content="rdkit/molecule" src="data:image/png;base64,iVBORw0KGgoAAAANSUhEUgAAAMgAAADICAIAAAAiOjnJAAAABmJLR0QA/wD/AP+gvaeTAAAbGklEQVR4nO2de1yUVfrAH2aYQRgUFFEEpPWCF7ygIqhpYAl5QytXMlN0syQ/K8JSbfjZXzaa+ms0zXG3XUNdc6y0H2ZumK4rWBqKGBADiQrITUBQuYxcBub6/P44+C5yE2bew/V8P336CDPzvGeG75zzvuc9z3MsEBEYDL4RdHUDGL0TJhaDCkwsBhWYWAwqMLEYVGBiMajAxGJQgYnFoAITi0EFJhaDCkwsBhWYWAwqMLEYVGBiMajAxGJQgYnFoAITi0EFJ…	4.0	0.6381628513336182	3.995589017868042	2.9884705543518066	0	4	462.15034694	0.08	-4.5299999999999985	193.71732141881893	0	1	1	3	3	0	3	0	0	4	3	4	0.7622619047619049
209	Cc1ccc(C(=O)Oc2cccc(C(F)(F)F)c2)cc1-c1ccc2oc(N)nc2c1	6.27540715084879	1	0.02702702702702703	<img data-content="rdkit/molecule" src="data:image/png;base64,iVBORw0KGgoAAAANSUhEUgAAAMgAAADICAIAAAAiOjnJAAAABmJLR0QA/wD/AP+gvaeTAAAYDUlEQVR4nO2da1RTV9qA3wRIEKIoV1FAq4IVR6xyUfGuWKeKU2dGHIdVtI4Ktc5i/Cr9qE4rOvUCtsvB1lbilDp2ptPV0H7jOKXWFUHRqkWBKqAgVEDkJnKTcA1J9vdj62mMCMnJ2UDwfZY/5OScN5vwZF/O2e/eIkIIIIjQiPu7AMjgBMVCmIBiIUxAsRAmoFgIE1AshAkoFsIEFAthAoqFMAHFQpiAYiFMQLEQJqBYCBNQLIQJKBbCBBQLYQKKhTABxUKYg…	6.0	0.5932312607765198	3.250153064727783	2.6802754402160645	0	4	412.10347700000005	0.09090909090909091	-3.8099999999999996	168.44762388691544	0	0	0	0	3	1	4	0	0	5	1	3	0.7621349206349205
210	C[C@@H](c1ccc2ncccc2c1)n1nnc2ncc(-c3cnn(C)c3)cc21	5.980052756285247	1	0.01282051282051282	<img data-content="rdkit/molecule" src="data:image/png;base64,iVBORw0KGgoAAAANSUhEUgAAAMgAAADICAIAAAAiOjnJAAAABmJLR0QA/wD/AP+gvaeTAAAbH0lEQVR4nO2de1xU1drHfzNch9uAooiKIqBcKtO8pZiR4uUYXijpmPfXBKnOofLYi5UHL+XRo+XdvEZppzqioZxeE4+KF1SCw7Eg1CRESAQM5TowMLfn/WPhRCbjXPaWgdb3wx/zGfZe+4H5ztp7r/WsZ0uICByO0EjbOgBOx4SLxREFLhZHFLhYHFHgYnFEgYvFEQUuFkcUuFgcUeBicUSBi8URBS4WRxS4WBxR4GJxRIGLxREFLhZHFLhYHFHgYnFEgYvFE…	9.0	0.5206761956214905	2.3366942405700684	2.8997416496276855	0	5	355.15454354400003	0.15	-3.6099999999999994	154.8456113634512	0	0	0	0	1	4	5	1	0	7	0	3	0.7620238095238097
211	Cn1cc(-c2ccc3nnc(Sc4ccc5ncccc5c4)n3n2)cn1	5.567893821799804	1	0.14285714285714285	<img data-content="rdkit/molecule" src="data:image/png;base64,iVBORw0KGgoAAAANSUhEUgAAAMgAAADICAIAAAAiOjnJAAAABmJLR0QA/wD/AP+gvaeTAAAbMElEQVR4nO2deViTV9bAz5sQMKAIiEoRF6hYlapQrFWoRVvaWgV13MAFrV0cLW1stSNuiDrTKbWosR0fxVosuFXUqnHchuL0U+uCVFx4UEEDghEVEIgSlpCc74+LKUWEJOR2AM/v8fFB8r4nJ/Dz7ve+AiICQVga0f86AaJ1QmIRXCCxCC6QWAQXSCyCCyQWwQUSi+ACiUVwgcQiuEBiEVwgsQgukFgEF0gsggskFsEFEovgAolFcIHEIrhAYhFcILEILpBYB…	9.0	0.7681315541267395	3.6084370613098145	2.5131702423095703	0	5	359.0953144160001	0.05555555555555555	-3.26	152.2562011158908	0	0	0	0	1	4	5	0	0	8	0	3	0.7619722222222223
317	C[C@H](Nc1nccc(-n2cnc3ccccc23)n1)[C@H]1CNC(CO)ON1	8.863384848436892	1	0.018518518518518517	<img data-content="rdkit/molecule" src="data:image/png;base64,iVBORw0KGgoAAAANSUhEUgAAAMgAAADICAIAAAAiOjnJAAAABmJLR0QA/wD/AP+gvaeTAAAab0lEQVR4nO2de1hU1frH3z04yE25mAmi4kFUUNBwwlAUL2HeUFGz1ELzaJ7sFCqnI8fKpl/HEvXRwDyPD3pMy1vKERMTAjIzLhJe8FqIpgiIighxUS4D8/39scdxJB2Ymb1gqPV5fHpwM/tdK/mw1t7r8i4BAHE4UiNr7Qpw/phwsThM4GJxmMDF4jCBi8VhAheLwwQuFocJXCwOE7hYHCZwsThM4GJxmMDF4jCBi8VhAheLwwQuFocJXCwOE7hYHCZwsThM4…	6.0	0.5815380811691284	3.0314111709594727	5.319521903991699	0	4	355.175672912	0.35294117647058826	-2.59	149.94346327260078	0	1	1	0	1	2	3	3	0	9	4	5	0.7616896008403359
318	C[C@H](Nc1nccc(-n2cnc3ccccc23)n1)[C@H]1COC(CO)ON1	8.979560764855053	1	0.018518518518518517	<img data-content="rdkit/molecule" src="data:image/png;base64,iVBORw0KGgoAAAANSUhEUgAAAMgAAADICAIAAAAiOjnJAAAABmJLR0QA/wD/AP+gvaeTAAAaJklEQVR4nO2df1zO5/7H3587d+kH/cCUJCc/RsS4xyJCqzGKYsyPxRzmzM6Evjt62Gbt7NiEx4g5x6N2hjGMjpDJqYah0vFj+RFrMZKEpNyVft11v75/fHK7hbv7x+equ+16Pjw88un+vK8Lz67r+lyf63pfAgDicKRG1twV4Pw+4WJxmMDF4jCBi8VhAheLwwQuFocJXCwOE7hYHCZwsThM4GJxmMDF4jCBi8VhAheLwwQuFocJXCwOE7hYHCZwsThM4GJxm…	6.0	0.6006572246551514	4.044744491577148	5.2603936195373535	0	4	356.15968849999996	0.35294117647058826	-2.59	149.50714631849965	0	1	1	0	1	2	3	3	0	9	3	5	0.7616785714285713
212	Cc1ccc(NC(=O)c2cccc(C(F)(F)F)c2)cc1-c1ccc2oc(N)noc2c1	9.906788906289856	1	0.007194244604316547	<img data-content="rdkit/molecule" src="data:image/png;base64,iVBORw0KGgoAAAANSUhEUgAAAMgAAADICAIAAAAiOjnJAAAABmJLR0QA/wD/AP+gvaeTAAAWKElEQVR4nO2de1RTV7rAvyRAJLyCCBUKPtFSsbUFBIVRLD5aadqZrl6s0yWuuVpxllPRZRmpbQW0y5pevTatVhvb1dW0s6wDTjsLanunCOOjU0ZeA1Ro41uBKAGCBMI72fePDccUJeZxNon4/f5CcvJln+OPfXbO+b7zCQghgCB8I3T2AJCxCYqFMAHFQpiAYiFMQLEQJqBYCBNQLIQJKBbCBBQLYQKKhTABxUKYgGIhTECxECagWAgTUCyECSgWwgQUC2ECi…	6.0	0.6131902933120728	3.54607892036438	3.7456345558166504	0	4	427.114376032	0.09090909090909091	-4.01	174.62386146947736	0	1	1	1	3	0	3	0	0	5	2	3	0.7615833333333335
213	COC(=O)c1ccccc1Nc1nc(Nc2ccc(N3CCOCC3)cc2Cl)ccc1Cl	7.46110851119541	1	0.017857142857142856	<img data-content="rdkit/molecule" src="data:image/png;base64,iVBORw0KGgoAAAANSUhEUgAAAMgAAADICAIAAAAiOjnJAAAABmJLR0QA/wD/AP+gvaeTAAAet0lEQVR4nO2deVhT19bGVxKMDFJRnFC0yKQi4oA4FCpyxYqVooja1qnY+om2iPrZFq32gnWo9jrw2TrVWqviQ69gUQRFUbACyhREQaoiFRUBAWWeMq3vj41pAIWQnEMS3L+nTx9OkrP2At+cs8/ea7+bg4hAoTANV90JUDonVFgUVqDCorACFRaFFaiwKKxAhUVhBSosCitQYVFYgQqLwgpUWBRWoMKisAIVFoUVqLAorECFRWEFKiwKK1BhUViBCovCClRYF…	7.0	0.6381628513336182	3.995589017868042	2.9884705543518066	0	4	472.10689592399996	0.21739130434782608	-2.9999999999999996	195.80376409566227	0	1	1	0	2	1	3	0	0	7	2	6	0.7612582417582417
214	C(C=O)c1ccccc1Cn1nc(Nc2ccc(N3CCOCC3)c(F)c2)occ1Cl	14.393300718496777	1	0.012987012987012988	<img data-content="rdkit/molecule" src="data:image/png;base64,iVBORw0KGgoAAAANSUhEUgAAAMgAAADICAIAAAAiOjnJAAAABmJLR0QA/wD/AP+gvaeTAAAep0lEQVR4nO2deVyU1ffHPzPsi4Ai5riHX7TUXJpMCkP4iqApihCm9lVKk1xKrUzMfKmZFaa5m1FquZfrT1RQByVEsBQCl9wSAmVRTBFkWGfm/P64Ok4uMMw8TzOD9/3yj3Hmec49Op957r3n3nOuhIjA4QiN1NQOcBomXFgcUeDC4ogCFxZHFLiwOKLAhcURBS4sjihwYXFEgQuLIwpcWBxR4MLiiAIXFkcUuLA4osCFxREFLiyOKHBhcUSBC4sjClxYHFHgw…	7.0	0.7074674367904663	3.9341297149658203	1.026384711265564	0	4	444.13644646399996	0.2727272727272727	-3.0999999999999996	184.2290553492597	0	2	2	0	2	0	2	0	0	7	1	6	0.7611953144894319
215	CC(=O)c1ccccc1Oc1nc(-c2ccc(N3CCOCC3)c(F)c2)ncc1Cl	7.122266262323975	1	0.012987012987012988	<img data-content="rdkit/molecule" src="data:image/png;base64,iVBORw0KGgoAAAANSUhEUgAAAMgAAADICAIAAAAiOjnJAAAABmJLR0QA/wD/AP+gvaeTAAAZ4klEQVR4nO3dfVzNd/8H8Pc5p9IdlRS5CWFkXElZKIQTudxdmrbZLtvlLmaEiy3GftnmbnZl2WWSdm1htkvMTaKoiMbVSJe6xNzV5CYlSp1Tndv3748Px1lSp3O+n47Z+/nwh07f7+d8vl8v5/v5fm6+R4SIQIjQxOauAHkxUbAIFxQswgUFi3BBwSJcULAIFxQswgUFi3BBwSJcULAIFxQswgUFi3BBwSJcULAIFxQswgUFi3BBwSJcULAIFxQswgUFi3BBw…	7.0	0.6235840320587158	3.603734254837036	4.478009223937988	0	4	427.109897368	0.22727272727272727	-3.0299999999999994	177.78595688543726	0	1	1	0	2	1	3	0	0	6	0	5	0.7605687830687828
319	C[C@H](Oc1nccc(-n2cnc3ccccc23)n1)[C@H]1CONC(=O)N1	8.530025540794192	2	0.037037037037037035	<img data-content="rdkit/molecule" src="data:image/png;base64,iVBORw0KGgoAAAANSUhEUgAAAMgAAADICAIAAAAiOjnJAAAABmJLR0QA/wD/AP+gvaeTAAAcF0lEQVR4nO2dd1RU19bA9wxDL4IYggWlqHQDUtSgojAYQcMzUVJcIb48X8YSxZqPqFFTEUx8C1veQ5GIsUSMBdQUQfSJ5dkLiooFlY4UBQQpM/v74wyXERFh5p5hBs9vsbKGy8zZJ/Dz3HvPPXsfASICg8E3ws7uAKNrwsRiUIGJxaACE4tBBSYWgwpMLAYVmFgMKjCxGFRgYjGowMRiUIGJxaACE4tBBSYWgwpMLAYVmFgMKjCxGFRgYjGowMRiUIGJxaACE…	6.0	0.5587781667709351	2.925276517868042	4.927593231201172	0	4	340.128388372	0.25	-3.2	142.50949255195076	0	1	1	2	1	2	3	2	0	7	2	4	0.7603492063492062
216	CC(C)(C)c1cc(NC(=O)Nc2ccc(-c3cn4c(n3)sc3ccccc43)cc2)no1	5.593409356740113	3	0.0967741935483871	<img data-content="rdkit/molecule" src="data:image/png;base64,iVBORw0KGgoAAAANSUhEUgAAAMgAAADICAIAAAAiOjnJAAAABmJLR0QA/wD/AP+gvaeTAAAXp0lEQVR4nO3deVxUZdsH8GtmGBgGEBVFVBQExQ0iRVIYl/JFS+LVTFtEUUvNnVzDxw3z8UPmFiRSWJmTmqAIOkioKOmDINkkYkhAiZkiBJgL+8xwrvePY/OQwqzcGa/X99MfBPd9nxv5cZb7XOcgQEQgpLUJn/QEyP9PFCzCBAWLMEHBIkxQsAgTFCzCBAWLMEHBIkxQsAgTFCzCBAWLMEHBIkxQsAgTFCzCBAWLMEHBIkxQsAgTFCzCBAWLMEHBIkxQsAgTF…	4.0	0.7681315541267395	3.6084370613098145	2.5131702423095703	0	5	431.141595912	0.17391304347826086	-3.649999999999999	182.25671829996608	0	0	0	2	2	3	5	0	0	6	2	3	0.7602857142857141
217	COc1cc(NC(=O)c2cccc(-n3cc(NC(=O)Nc4cccc(C)c4)cc3)c2)cc(OC)c1	9.319736605092942	5	0.11904761904761904	<img data-content="rdkit/molecule" src="data:image/png;base64,iVBORw0KGgoAAAANSUhEUgAAAMgAAADICAIAAAAiOjnJAAAABmJLR0QA/wD/AP+gvaeTAAAZc0lEQVR4nO3dd1xUV9oH8OcyQ+8DGEHFioUoKGiCYuzGEFSssQJW0KyxRomoQd1dQTcW1JhVLAg2kKwKuhYEC35M7AVlpdiDa2OkMwwDz/vHcQmvCkzxOAM+30/+ULzn3mf0l3vP3HvuOQIiAiHvm562CyD1EwWLcEHBIlxQsAgXFCzCBQWLcEHBIlxQsAgXFCzCBQWLcEHBIlxQsAgXFCzCBQWLcEHBIlxQsAgXFCzCBQWLcEHBIlxQsAgXFCzCBQWLcEHBI…	7.0	0.6353150606155396	4.542409420013428	3.856266498565674	0	4	470.195405312	0.1111111111111111	-4.719999999999999	203.04624942720713	0	0	0	3	3	1	4	0	0	5	3	7	0.7600652173913045
218	Cc1ccc(C(=O)Oc2ccon2)cc1-c1ncnc2c1cnn2-c1ccccc1	6.217014548530251	1	0.019230769230769232	<img data-content="rdkit/molecule" src="data:image/png;base64,iVBORw0KGgoAAAANSUhEUgAAAMgAAADICAIAAAAiOjnJAAAABmJLR0QA/wD/AP+gvaeTAAAgAElEQVR4nO2deVzU5fbHPwMMi2KAggoSTmOJ4lKCG4JoppVLXDcQvXDNqz8qr3LTvNFmmGWiVqLmNZe6d0wTcEkWQzQrtUgEQZSrqYAoiiwBCsgy2/n98eBEKMssX2bQ5/1Hr2nmO+c5Oh/P9/me53nOEREROBxDY2ZsBzgPJ1xYHEHgwuIIAhcWRxC4sDiCwIXFEQQuLI4gcGFxBIELiyMIXFgcQeDC4ggCFxZHELiwOILAhcURBC4sjiBwYXEEgQuLIwhcW…	8.0	0.6353150606155396	4.542409420013428	3.856266498565674	0	5	397.1174893400001	0.045454545454545456	-4.329999999999999	170.3011647974146	0	0	0	0	2	3	5	0	0	8	0	4	0.7600555555555556
219	OCC(Nc1cc(-c2ccnc(Oc3ccccc3)n2)ccn1)[C@@H]1CCOC1	7.06928478772967	1	0.5	<img data-content="rdkit/molecule" src="data:image/png;base64,iVBORw0KGgoAAAANSUhEUgAAAMgAAADICAIAAAAiOjnJAAAABmJLR0QA/wD/AP+gvaeTAAAWEElEQVR4nO2de1iUZdrA7xkOI4SgchQVRc0UzAOGinphurIk4tWupnmVA7quk6WNaHtBepnDGiKV7c5GfCtmW8Oaup42OVgqrimuYQQCggkCGmcEBOQ0DjL398dDE6HAHN5nIbx/f3iNzLz3+8zM732O9/OOCBGBIIRG3NcFIAYmJBbBBRKL4AKJRXCBxCK4QGIRXCCxCC6QWAQXSCyCCyQWwQUSi+ACiUVwgcQiuEBiEVwgsQgukFgEF0gsggskFsEFEovgA…	7.0	0.7681315541267395	3.6084370613098145	2.5131702423095703	0	4	378.16919056399996	0.2857142857142857	-3.03	162.95954340213282	0	1	1	0	1	2	3	2	0	7	2	7	0.7598333333333332
220	CC(=O)c1ccccc1CN1nc(Nc2ccc(N3CCOCC3)c(F)c2)occ1Cl	13.799246560316636	7	0.09090909090909091	<img data-content="rdkit/molecule" src="data:image/png;base64,iVBORw0KGgoAAAANSUhEUgAAAMgAAADICAIAAAAiOjnJAAAABmJLR0QA/wD/AP+gvaeTAAAY50lEQVR4nO3deVxV1doH8OdMDAdQiEFA8DCoKE4pTokYXqcoUylno2t6cchXQaVrUEZO+DHHvA5g5gBeMzU1hkwFMc0BQghBwUQ8BwQURRCQ0XOe94+tvDjBGfbiSO/z/fTpk3TW2g+HH3uvvc5aWwEiAiF8E+q7APL3RMEiTFCwCBMULMIEBYswQcEiTFCwCBMULMIEBYswQcEiTFCwCBMULMIEBYswQcEiTFCwCBMULMIEBYswQcEiTFCwCBMULMIEBYswQ…	7.0	0.7006848454475403	3.4873580932617188	0.06260207295417786	0	4	444.13644646399996	0.2727272727272727	-3.0999999999999996	184.2290553492597	0	2	2	0	2	0	2	0	0	7	1	5	0.7596953144894318
221	Cc1ccc(C(=O)Nc2ccoc2)cc1-c1ccc2c(c1)NC(=O)C2C1COC1	7.089703646398724	1	0.125	<img data-content="rdkit/molecule" src="data:image/png;base64,iVBORw0KGgoAAAANSUhEUgAAAMgAAADICAIAAAAiOjnJAAAABmJLR0QA/wD/AP+gvaeTAAAai0lEQVR4nO2de1hU1drA3z3DnRGQqyjJRURF5LM0j0ietLTjZdJSIUNHUxPtqOPlYKBWpD3pqKTkYyb6qKF2OmHZEQVJMu9oooWCYgiKiCI3gWEYYJiZ9/tj0RxCgZlhljND6/f4Bwx7r/2O85u11177fdfmEBEYDEPDM3YAjK4JE4tBBSYWgwpMLAYVmFgMKjCxGFRgYjGowMRiUIGJxaACE4tBBSYWgwpMLAYVmFgMKjCxGFRgYjGowMRiUIGJxaACE4tBB…	8.0	0.6381628513336182	3.995589017868042	2.9884705543518066	0	5	388.14230712	0.21739130434782608	-3.3799999999999994	167.41916708623017	0	2	2	2	2	1	3	1	0	4	2	4	0.7596507936507935
320	Cc1ccc(C(=O)Nc2cccc(C(F)(F)O)c2C)cc1-c1ccc2c(c(C)ccccc2)c1	20.962990877578292	1	0.01639344262295082	<img data-content="rdkit/molecule" src="data:image/png;base64,iVBORw0KGgoAAAANSUhEUgAAAMgAAADICAIAAAAiOjnJAAAABmJLR0QA/wD/AP+gvaeTAAAZnElEQVR4nO2de1yUVfrAn2FALgpeEERCSDYVNW+AmJG5KGgFZZZ4bcxWHS8luuo2tGrjGp9tzAu4m7aDFxZctA9mKLpWjKA5GLs2IalcFRWEYQABEYERZji/P06+n1muczsD+nu+fxW873nPjF/O/XleHiEEEMTcWPV0BZBnExQLYQKKhTABxUKYgGIhTECxECagWAgTUCyECSgWwgQUC2ECioUwAcVCmIBiIUxAsRAmoFgIE1AshAkoFsIEFAthAoqFMAHFQ…	6.0	0.8032261729240417	4.378369331359863	1.743653416633606	0	4	457.18533548000005	0.13793103448275862	-3.8299999999999983	197.32200338160598	1	0	1	1	3	0	3	0	0	2	2	4	0.759603061914421
222	Cc1nc(Nc2ncc(C(=O)Oc3c(C)cccc3Cl)s2)cc(N2CCNC(=O)c2)n1	7.24868062261429	1	0.006896551724137931	<img data-content="rdkit/molecule" src="data:image/png;base64,iVBORw0KGgoAAAANSUhEUgAAAMgAAADICAIAAAAiOjnJAAAABmJLR0QA/wD/AP+gvaeTAAAgAElEQVR4nO2de1xUVff/PzPDeAFUUFRA5KoYiQkpmKnhLfnpQ/ZI4CVBfczwVlRqjk/fjOjxazyVqamolX0FC01NTEsrlFQURUEuCqjIcAdR7gIyDDPr98ceJ1JELnNmYDjvF38Mc85Za50XH/bZe5+91hYQEXh4NI1Q1wHw6Ce8sHg4gRcWDyfwwuLhBF5YPJzAC4uHE3hh8XACLyweTuCFxcMJvLB4OIEXFg8n8MLi4QReWDycwAuLhxN4YfFwAi8sHk7gh…	6.0	0.7718672752380371	2.951596736907959	1.9355297088623047	0	4	458.0927871480001	0.25	-3.2399999999999993	186.9930760860186	0	1	1	1	1	2	3	0	0	9	2	5	0.7592415413533833
223	CN(C)CONC(=O)c1ccc(-c2n[nH]c3cc(-c4ccccc4Cl)ccc23)cc1	6.907599424318258	1	0.016666666666666666	<img data-content="rdkit/molecule" src="data:image/png;base64,iVBORw0KGgoAAAANSUhEUgAAAMgAAADICAIAAAAiOjnJAAAABmJLR0QA/wD/AP+gvaeTAAAX2klEQVR4nO3de1zNef4H8PfppqKLdJHIrTHJGlNtKYQMk0u1P0Zo1xmyNC4j15mMxRmTeWy7lknzmKWwtsHWuNQolzgNWSrRzW2iRDhJurik6HLO+/fHhzOJcm6fOtr38+HhwTnf7+f7OXr5fr/nc/sKEBEI0TSd9q4A6ZgoWIQLChbhgoJFuKBgES4oWIQLChbhgoJFuKBgES4oWIQLChbhgoJFuKBgES4oWIQLChbhgoJFuKBgES4oWIQLChbhgoJFuKBgE…	7.0	0.6381628513336182	3.995589017868042	2.9884705543518066	0	4	420.135303592	0.13043478260869565	-3.189999999999998	178.9263544010339	0	0	0	1	3	1	4	0	0	4	2	6	0.759155172413793
321	O[C@H]1C[C@@H](Oc2cccc(F)c2C(F)C(c2ccccn2)c2ccccc2)CO1	12.588886678243012	1	0.1	<img data-content="rdkit/molecule" src="data:image/png;base64,iVBORw0KGgoAAAANSUhEUgAAAMgAAADICAIAAAAiOjnJAAAABmJLR0QA/wD/AP+gvaeTAAAeAElEQVR4nO2deVxTVxbHTwKBIEEBESEsIqJWHYsKaisK7rXq6LSKy1As1bp+lGqnim2lOFYdrLYi1lZlWqUuo7hVcKgto6XFpVhAkVirCAohbFr2EJYkZ/64GlOUSJJ3Y9D7/fjpJy8k553Kz/fuO/fe3+EhIjAYXMN/2gkwnk2YsBhUYMJiUIEJi0EFJiwGFZiwGFRgwmJQgQmLQQUmLAYVmLAYVGDCYlCBCYtBBSYsBhWYsBhUYMJiUIEJi0EFJiwGFZiwG…	7.0	0.5597033500671387	2.2750542163848877	2.6630101203918457	0	4	397.148949972	0.2608695652173913	-2.829999999999999	167.30145606248416	0	1	1	0	2	1	3	4	0	4	1	6	0.7588841575091575
224	Cc1cccc(NC(=O)Nc2ccc(-c3cncc4[nH]cc(O)c34)cc2)c1	6.131459956808512	10	0.2564102564102564	<img data-content="rdkit/molecule" src="data:image/png;base64,iVBORw0KGgoAAAANSUhEUgAAAMgAAADICAIAAAAiOjnJAAAABmJLR0QA/wD/AP+gvaeTAAAY8klEQVR4nO2de1yN2frAn71r13SRROWSS8il4TA1mFQuMzWF+tHMySWnmISDyXHOzJxM48TMMBPGZRhGbiMxjGYauRMabTRoXAYhFUVCpYvauu39/P5YeWeLavf2LpTn+/FHdu9a76q++33X+6xnPVuGiEAQUiN/0QMgmiYkFsEFEovgAolFcIHEIrhAYhFcILEILpBYBBdILIILJBbBBRKL4AKJRXCBxCK4QGIRXCCxCC6QWAQXSCyCCyQWwQUSi+ACiUVwg…	5.0	0.6381628513336182	3.995589017868042	2.9884705543518066	0	4	358.142975816	0.047619047619047616	-3.7999999999999994	155.44142891357006	0	0	0	2	2	2	4	0	0	3	4	3	0.7588571428571429
225	O=C(Nc1ccc(-c2ccccc2)cc1)Nc1ccc2c(c1)NC(=O)/C(F)(c1ccc(C)o1)S2	19.46628713221101	1	1.0	<img data-content="rdkit/molecule" src="data:image/png;base64,iVBORw0KGgoAAAANSUhEUgAAAMgAAADICAIAAAAiOjnJAAAABmJLR0QA/wD/AP+gvaeTAAAYV0lEQVR4nO2da1hTV9aAV0wgcgsiAup461StAqJFW4siVkW0FqlPBceh0otT8dHxwVsd9OsFvyqKWmvEdko6jhWszojaGRG/CoJMBQQl2FZE0eIVykUsl4ASIMn6fmzNUDThJGEXxPU+/lA5e58V8madffZe+0SEiEAQHU2Pzg6A6J6QWAQXSCyCCyQWwQUSi+ACiUVwgcQiuEBiEVwgsQgukFgEF0gsggskFsEFEovgAolFcIHEIrhAYhFcILEILpBYBBdIL…	4.0	0.7681315541267395	3.6084370613098145	2.5131702423095703	0	5	473.1209407199999	0.07692307692307693	-4.039999999999999	199.1122284850262	0	1	1	3	3	1	4	1	0	4	3	4	0.758452380952381
322	COc1ccc2c(=O)ccc(NC(=O)c3coc4ccccc34)c12	18.744487004847436	1	0.3333333333333333	<img data-content="rdkit/molecule" src="data:image/png;base64,iVBORw0KGgoAAAANSUhEUgAAAMgAAADICAIAAAAiOjnJAAAABmJLR0QA/wD/AP+gvaeTAAAdJElEQVR4nO2deVgT1/rH3yQQBCPKpiwqKG4sgoLWDXCj/ipq3UCx4NZ6Ka0trXKVWrXQe68+VHttyvNUi0tdrlLADRGtXlQ0Km7gFRBUQBQFcSFBkDUhc35/HJymLDHLTBL0fB7/cCYz5z1kvnnPO2fO+w4HIQQEAtNw9d0BwtsJERaBFYiwCKxAhEVgBSIsAisQYRFYgQiLwApEWARWIMIisAIRFoEViLAIrECERWAFIiwCKxBhEViBCIvACkRYBFYgwiKwA…	9.0	0.5762165188789368	4.086599349975586	3.569904327392578	0	4	319.084457896	0.05263157894736842	-3.3399999999999994	137.13813735107868	2	0	2	1	1	1	2	0	0	4	1	3	0.7579964494569756
226	Cc1cc(C)c(C(=O)NC2(C)c(C(F)(F)F)c2)cc1-c1ccc2cc(=O)nc2c1	18.813295930832407	1	0.045454545454545456	<img data-content="rdkit/molecule" src="data:image/png;base64,iVBORw0KGgoAAAANSUhEUgAAAMgAAADICAIAAAAiOjnJAAAABmJLR0QA/wD/AP+gvaeTAAAcO0lEQVR4nO2deVhTV/7G34RAQGQprSyyuBWtK2AUF3DpDFZb3NqKo1Y6ap+hjtWonSrWeca09WmL7W80WqsDtrZxL63LYG1tdVBBpdQoaLGiIm7smywCCSQ5vz9OvU1ZYkjuZT2fxz8gnPM9N+bNOd97lveKCCFgMPhG3NYXwOicMGExBIEJiyEITFgMQWDCYggCExZDEJiwGILAhMUQBCYshiAwYTEEgQmLIQhMWAxBYMJiCAITFkMQmLAYgsCExRAEJiyGI…	6.0	0.6235840320587158	3.603734254837036	4.478009223937988	0	4	398.124212444	0.22727272727272727	-3.2199999999999998	164.0118851764345	1	1	2	2	2	0	2	1	0	2	1	3	0.7577738095238096
227	COc1cc(Nc2ncc(C)c(-c3ccc4c(n3)NC(=O)C(C)(C)C4)n2)cc(OC)c1OC	7.6929898354718285	1	1.0	<img data-content="rdkit/molecule" src="data:image/png;base64,iVBORw0KGgoAAAANSUhEUgAAAMgAAADICAIAAAAiOjnJAAAABmJLR0QA/wD/AP+gvaeTAAAf8ElEQVR4nO2da1hTx7rH34RwUe6CoEARwUtVBBUvKFjUanUrqFhRWxu1u5a26o6n1qecWjXs/bRuezxqFOuprdpGW6uItoUi1lZ3AQHdCioK3kAUlE24yf0Wkvd8mJimiOGSNUmI8/u0WAnzTrL+mTUza97/8BARGAyu4Ru6AgzThAmLQQUmLAYVmLAYVGDCYlCBCYtBBSYsBhWYsBhUYMJiUIEJi0EFJiwGFZiwGFRgwmJQgQmLQQUmLAYVmLAYVGDCYlCBC…	4.0	0.7681315541267395	3.6084370613098145	2.5131702423095703	0	4	449.206304344	0.3333333333333333	-3.88	192.08506550628536	0	1	1	1	1	2	3	0	0	8	2	6	0.7577337662337661
228	COC(=O)c1ccccc1NC1nc(N-c2sc(N3COCCC3)cc2C#N)cc1Cl	11.41471085321235	1	0.017857142857142856	<img data-content="rdkit/molecule" src="data:image/png;base64,iVBORw0KGgoAAAANSUhEUgAAAMgAAADICAIAAAAiOjnJAAAABmJLR0QA/wD/AP+gvaeTAAAZRUlEQVR4nO3dfVzNd/8H8Nf3nFNKikIhY7aM3M7Cmm1lQ4bMmNxtl7nNlMuMLjeXWe6Lacs8/HBNxmU2jF2s2ISxMTeTSldaMSVJUmqlu1M6798fH7rM5nTuPmes9/Ov4/T9fL6f9Op7vjfvzyeFiMCYpan+7AGwvyYOFpOCg8Wk4GAxKThYTAoOFpOCg8Wk4GAxKThYTAoOFpOCg8Wk4GAxKThYTAoOFpOCg8Wk4GAxKThYTAoOFpOCg8Wk4GAxKThYTAoOF…	7.0	0.7057361006736755	3.5003273487091064	0.134263277053833	0	4	457.09753818	0.2857142857142857	-3.06	188.28129750578	0	2	2	0	1	1	2	1	0	9	2	5	0.7577046024151286
229	COC(=O)c1ccccc1CN1nc(N-c2sc(N3CCOCC3)cc2C#N)cc1Cl	11.067084635941985	2	0.03571428571428571	<img data-content="rdkit/molecule" src="data:image/png;base64,iVBORw0KGgoAAAANSUhEUgAAAMgAAADICAIAAAAiOjnJAAAABmJLR0QA/wD/AP+gvaeTAAAZMElEQVR4nO3deVxU5f4H8M/M4OCwCWjiQoq4pJUZZLmgGEmpiJqVaVfQaypJ+iMNUu+txNLKzBsqLpkrmUukprgW3mumV4WLiguuoICABMLIkizDnO/vj4NebgrODOeZNL7vl3+N51kGP57lWQ4qIgJjSlP/0R1gf04cLCYEB4sJwcFiQnCwmBAcLCYEB4sJwcFiQnCwmBAcLCYEB4sJwcFiQnCwmBAcLCYEB4sJwcFiQnCwmBAcLCYEB4sJwcFiQnCwmBAcL…	7.0	0.5665995478630066	4.200035572052002	5.049812316894531	0	4	457.09753818	0.2857142857142857	-3.06	188.10104834186038	0	1	1	0	1	2	3	0	0	9	1	6	0.7575308676830416
230	Cc1ccc(C(=O)Oc2cccc(C(F)(F)F)c2C)cc1-c1ccc2oc(O)nc2c1	6.366211139783834	4	0.1	<img data-content="rdkit/molecule" src="data:image/png;base64,iVBORw0KGgoAAAANSUhEUgAAAMgAAADICAIAAAAiOjnJAAAABmJLR0QA/wD/AP+gvaeTAAAYjElEQVR4nO2daVRUV7bHd1UxCAUCMoRJERUEcSKC4wtKwLQmmHTWauxlDL7lEGyjTWs/fZVlTKoxyYLoiiENaS0HOhrfSkvUTsAhiooxQRJBRAZFBEVkUhkEqsCihvM+HLxdMtetOhZU9m/5AW7du923+N+zz71377MFhBBAEGMjNLUDiHmCwkKYgMJCmIDCQpiAwkKYgMJCmIDCQpiAwkKYgMJCmIDCQpiAwkKYgMJCmIDCQpiAwkKYgMJCmIDCQpiAwkKYg…	6.0	0.6326626539230347	4.30823278427124	4.065316200256348	0	4	427.103142652	0.13043478260869565	-3.8099999999999996	174.2669090564953	0	0	0	0	3	1	4	0	0	5	1	3	0.7574455266955266
323	C[C@H](Nc1nccc(-n2cnc3ccccc23)n1)[C@H]1COC(COC)N1	19.78310026415406	1	0.018518518518518517	<img data-content="rdkit/molecule" src="data:image/png;base64,iVBORw0KGgoAAAANSUhEUgAAAMgAAADICAIAAAAiOjnJAAAABmJLR0QA/wD/AP+gvaeTAAAZmklEQVR4nO3deXxM5/4H8M9MMtlFQiwNKnslCJUGoTeWhlSDexMlaF2qSkvp7SUN5YqlV9PlVVq/8qLSWnIlqBS1U4klKFFLIkgigiSy7/tk5vv748QYpGRmzpOZpM/7lT+YzHzPEz55zpkzzyIhInCc2KT6bgDXOvFgcUzwYHFM8GBxTPBgcUzwYHFM8GBxTPBgcUzwYHFM8GBxTPBgcUzwYHFM8GBxTPBgcUzwYHFM8GBxTPBgcUzwYHFM8GBxTPBgcUzwY…	6.0	0.6957501173019409	2.6162571907043457	2.3944778442382812	0	4	354.180423944	0.3888888888888889	-2.55	151.12381618122225	0	1	1	0	1	2	3	3	0	8	2	6	0.757371572871573
231	Cc1ccc(NC(=O)c2ccccc2)cc1-c1nccc(-c2cccnc2)n1	5.896844062600828	3	0.0070921985815602835	<img data-content="rdkit/molecule" src="data:image/png;base64,iVBORw0KGgoAAAANSUhEUgAAAMgAAADICAIAAAAiOjnJAAAABmJLR0QA/wD/AP+gvaeTAAAd+klEQVR4nO2deVRTZ/rHn4Co7LJvakFRQWTRumChpbS0pSMyloqd04q150xp7Wg6am1sraZnnJ4T25kxYxekp/2V2LH2RKsUmVZFWxVQURARt7HIYi1LZDfsJM/vjxevt4GEJNwbSPJ+/oK7vM+FfPPed3u+rwARgULhGpvRfgCKZUKFReEFKiwKL1BhUXiBCovCC1RYFF6gwqLwAhUWhReosCi8QIVF4QUqLAovUGFReIEKi8ILVFgUXqDCovACFRaFF6iwK…	0.0	0.5206761956214905	2.3366942405700684	2.8997416496276855	0	4	366.148061196	0.043478260869565216	-3.859999999999999	162.70289819297358	0	0	0	1	2	2	4	0	0	4	1	4	0.7573095238095238
232	ClOC(=O)N1CCC(Oc2nccc(-c3c(-c4ccccc4)[nH]c4ccccc34)n2)C1	10.717558447047788	1	0.045454545454545456	<img data-content="rdkit/molecule" src="data:image/png;base64,iVBORw0KGgoAAAANSUhEUgAAAMgAAADICAIAAAAiOjnJAAAABmJLR0QA/wD/AP+gvaeTAAAgAElEQVR4nO2de1xUxfvHn12W+125KEGYYhakKWheMw3MVLwkoikSaYqEuWpfk3z5tU37mkuZ4k8zFy3dEi3STMxE0TRRMQWUVMK4iYCAgFzkvpfn98fguiLX5cyurPN++cfZw+4zs57PzsyZM89neIgIDAbX8HVdAYZ+woTFoAITFoMKTFgMKjBhMajAhMWgAhMWgwpMWAwqMGExqMCExaACExaDCkxYDCowYTGowITFoAITFoMKTFgMKjBhMajAhMWgAhMWg…	7.0	0.7111964821815491	3.2414402961730957	3.97843599319458	0	5	434.11456814800005	0.17391304347826086	-3.5799999999999987	183.31864923499052	0	1	1	1	2	2	4	1	0	5	1	4	0.7571269841269839
233	Cc1cccc(NC(=O)Nc2ccc(-c3cccc4[nH]cc(N)c43)cc2)c1	7.594016399667267	1	0.02564102564102564	<img data-content="rdkit/molecule" src="data:image/png;base64,iVBORw0KGgoAAAANSUhEUgAAAMgAAADICAIAAAAiOjnJAAAABmJLR0QA/wD/AP+gvaeTAAAZCklEQVR4nO2de1xU1fbA1wwMxEMgBIxEDRUfpImQEgI+EgQVfsrt4vOKL9SLXcxuD7xcL9hVCy2VtLyiZhKWBkUi+QKNK4OSyvWR4hMwQEQElIeMvGbW748N4wgKw+FsE1zfT3+Mw9n77OA7c9ZZe+19JIgIBCE20j96AETnhMQiuEBiEVwgsQgukFgEF0gsggskFsEFEovgAolFcIHEIrhAYhFcILEILpBYBBdILIILJBbBBRKL4AKJRXCBxCK4QGIRXCCxC…	5.0	0.7111964821815491	3.2414402961730957	3.97843599319458	0	4	356.16371126	0.045454545454545456	-3.729999999999999	156.7674378774403	0	0	0	2	3	1	4	0	0	2	4	3	0.7570476190476191
324	COc1cc2c(CO)ccc(NC(=O)c3nn(-c4ccccc4C(F)(C)F)o3)cc2c1	20.20891903012958	1	0.07692307692307693	<img data-content="rdkit/molecule" src="data:image/png;base64,iVBORw0KGgoAAAANSUhEUgAAAMgAAADICAIAAAAiOjnJAAAABmJLR0QA/wD/AP+gvaeTAAAcCUlEQVR4nO2de1iU1fbH1zszDCjIgAkCaqmIIlhqeMcLnoPZ6UHNG5WFWA+hpoc8puDlV5NpHbykqGkpiU7aMfFyVFQCtJNmhgoPIDcvgArijcuAILe5rN8fGycCgXdm3ldK1+fx8RmG/a69R7+z37XXXnu9HCICQQiNpK0HQDydkLAIUSBhEaJAwiJEgYRFiAIJixAFEhYhCiQsQhRIWIQokLAIUSBhEaJAwiJEgYRFiAIJixAFEhYhCiQsQhRIWIQokLAIU…	9.0	0.5681983828544617	2.5263283252716064	3.6037845611572266	0	4	427.134362528	0.18181818181818182	-3.7199999999999993	175.7095742878219	2	0	2	1	1	1	2	0	0	6	2	6	0.757035714285714
234	CC(=O)c1ccccc1Oc1nc(Nc2ccc(N3CCCC3=O)cc2)ncc1Cl	6.7685962136522635	2	0.07692307692307693	<img data-content="rdkit/molecule" src="data:image/png;base64,iVBORw0KGgoAAAANSUhEUgAAAMgAAADICAIAAAAiOjnJAAAABmJLR0QA/wD/AP+gvaeTAAAedElEQVR4nO2deVxU1fvHn5mBYRmQzRRNcU8zNZBNmcTliwo2aF8N++Y3cQWy+iFlOmkmWvb9YmaBS0VmSH5TQY0CE2RfXXHJcgURSGRRQBwGWWbm+f1xaByRbWbudWbovF/+AeO9z33m3g/nnHvO8zyHg4hAoTANV9cOUHomVFgUVqDCorACFRaFFaiwKKxAhUVhBSosCitQYVFYgQqLwgpUWBRWoMKisAIVFoUVqLAorECFRWEFKiwKK1BhUViBCovCClRYF…	7.0	0.5932312607765198	3.250153064727783	2.6802754402160645	0	4	422.114568148	0.18181818181818182	-3.4499999999999997	178.21826053665595	0	1	1	1	2	1	3	0	0	6	1	6	0.7568650793650791
325	CN(c1ccc(NC(=O)Nc2sc(C(F)(F)F)cc2Cl)cc1)c1sccc1Oc1ccccc1	14.57369434156132	1	0.1	<img data-content="rdkit/molecule" src="data:image/png;base64,iVBORw0KGgoAAAANSUhEUgAAAMgAAADICAIAAAAiOjnJAAAABmJLR0QA/wD/AP+gvaeTAAAXo0lEQVR4nO3dd1hUV/oH8HeGNkgRg4kJJIJlbesaIirEcdVEgnHFNcYHCxFLEEuyYF1RoxSjgahRUAgxJqxYwIYti0bR5GdEY5kBGyAqIr2D9DYz7++Po7NEZZi5eETM+3n8w8e5594zzJd77mmjCBGBkGdN3NYVIC8nChbhgoJFuKBgES4oWIQLChbhgoJFuKBgES4oWIQLChbhgoJFuKBgES4oWIQLChbhgoJFuKBgES4oWIQLChbhgoJFuKBgES4oWIQLC…	5.0	0.5597033500671387	2.2750542163848877	2.6630101203918457	0	4	523.0402811239999	0.08695652173913043	-3.2099999999999995	205.9127364243323	0	0	0	2	2	2	4	0	0	5	2	6	0.7567777777777777
235	Cc1ccc(C(=O)Nc2cccc(C(F)(F)F)c2)cc1-c1ccc2oc(N)cc2c1	6.790958007470429	1	0.02702702702702703	<img data-content="rdkit/molecule" src="data:image/png;base64,iVBORw0KGgoAAAANSUhEUgAAAMgAAADICAIAAAAiOjnJAAAABmJLR0QA/wD/AP+gvaeTAAAX/ElEQVR4nO2da1hTV9aAVyIkXAIoIIhysSo4YsUqiErrDbGOSqedmdLpxwxaW42tzsPYljHWtqIzXsB2HFptIT6lM3ae+fo0tN9Yp1SdiIpWrTZQBRWUAorcRK5CuIQk+/ux7Zk0cklOzgaC6/0FyTkri/Bm731O9tpbRAgBBBEa8WAngAxPUCyECSgWwgQUC2ECioUwAcVCmIBiIUxAsRAmoFgIE1AshAkoFsIEFAthAoqFMAHFQpiAYiFMQLEQJqBYCBNQL…	6.0	0.6326626539230347	4.30823278427124	4.065316200256348	0	4	410.124212444	0.08695652173913043	-3.7399999999999993	169.6642928600701	0	0	0	1	3	1	4	0	0	3	2	3	0.7567272727272726
236	CC(C)(C)c1cc(NC(=O)Nc2ccc(-c3cn3c(c3)sc4ccccc43)cc2)no1	13.659024825617847	1	0.03225806451612903	<img data-content="rdkit/molecule" src="data:image/png;base64,iVBORw0KGgoAAAANSUhEUgAAAMgAAADICAIAAAAiOjnJAAAABmJLR0QA/wD/AP+gvaeTAAAUnklEQVR4nO3de1hU1foH8HcPMwOMgIDJRQW1wcs5ioJZaoZaXvIYF61TnlMPlaX+8gbIYIZGmJgRpOBRC6FMUjqBx45Sdh4zf3gUARPKNEoL8AIOQoCC48Rc398fy+bwk9vMHlZo5/08PjwDrLX2gvnutffs/Q4KiAiE9DRJb0+A/D5RsAgXFCzCBQWLcEHBIlxQsAgXFCzCBQWLcEHBIlxQsAgXFCzCBQWLcEHBIlxQsAgXFCzCBQWLcEHBIlxQsAgXFCzCB…	4.0	0.6233620047569275	2.5254108905792236	2.9978814125061035	0	5	430.14634694399996	0.16666666666666666	-3.5799999999999987	183.71319363709034	0	1	1	2	2	2	4	1	0	5	2	4	0.7565
237	OCC(Nc1cc(-c2ccnc(-c3ccc(F)cc3)c2)ccn1)[C@@H]1COCC1	8.003223388362192	3	0.12	<img data-content="rdkit/molecule" src="data:image/png;base64,iVBORw0KGgoAAAANSUhEUgAAAMgAAADICAIAAAAiOjnJAAAABmJLR0QA/wD/AP+gvaeTAAAVTUlEQVR4nO2de1RU1RrAv5mRh4O8RHxQJAppCzVXZWbgI+36SLF8kSuT1LtqNCsFl91ZLDOslUQPcjRfo90Si9IxpSbTm0GPpeWTSEURnAFEGJ6CwshrmPnuHzvPnYuCw5yzYbTv94cLZ8755ps5v9lnn72/fUaGiEAQUiPv6gSIuxMSi+ACiUVwgcQiuEBiEVwgsQgukFgEF0gsggskFsEFEovgAolFcIHEIrhAYhFcILEILpBYBBdILIILJBbBBRKL4AKJR…	7.0	0.6353150606155396	4.542409420013428	3.856266498565674	0	4	379.16960516399996	0.2727272727272727	-2.8299999999999996	162.79188559460567	0	1	1	0	1	2	3	2	0	5	2	6	0.7562515822071225
238	COC(=O)c1ccccc1NC1ncn(c2ccc(N3CCOCC3)cc2C=O)cc1Cl	13.061951020317041	1	0.017857142857142856	<img data-content="rdkit/molecule" src="data:image/png;base64,iVBORw0KGgoAAAANSUhEUgAAAMgAAADICAIAAAAiOjnJAAAABmJLR0QA/wD/AP+gvaeTAAAX3klEQVR4nO3de1xN6f4H8O/urtCuXH6iKyeGKCpKo0KDYirCj4nhCDOjUuQWyf12dHCcM27HYDTMOM3oHEKIKMOM0kVyqdPUhCFd9t7Etu12398fy+zfnkbZe+39tM+Z+b5f/gjrWc9XPns9az3rWSsBIgIhumag7wLIbxMFizBBwSJMULAIExQswgQFizBBwSJMULAIExQswgQFizBBwSJMULAIExQswgQFizBBwSJMULAIExQswgQFizBBwSJMULAIExQsw…	7.0	0.8079125285148621	4.066099166870117	1.682989239692688	0	4	454.14078289599996	0.2608695652173913	-3.3599999999999994	190.61984814053886	0	2	2	0	2	0	2	1	0	8	1	6	0.755962834409126
239	Cc1nc(Nc2ncc(C(=O)Nc3c(C)cccc3Cl)s2)cc(N2CCNC(=O)C2)n1	7.0054376723276555	11	0.07586206896551724	<img data-content="rdkit/molecule" src="data:image/png;base64,iVBORw0KGgoAAAANSUhEUgAAAMgAAADICAIAAAAiOjnJAAAABmJLR0QA/wD/AP+gvaeTAAAgAElEQVR4nO2de1xU1fr/PzPDKAIqICogclWMxIQUzCOGt/SnkSVJaoJ6zPBWVOpxPH0zwq9f41SmpqLWsSNYeE3zktpBSUUxFOSigKgMdxCF4SIgwzDz/P5Y40iKyGX2IMN+v/hjM3vv53nmxYe111p7Pc8SEBF4eLSNsL0D4NFPeGHxcAIvLB5O4IXFwwm8sHg4gRcWDyfwwuLhBF5YPJzAC4uHE3hh8XACLyweTuCFxcMJvLB4OIEXFg8n8MLi4QReWDycw…	6.0	0.5932312607765198	3.250153064727783	2.6802754402160645	0	4	457.10877156000004	0.25	-3.2399999999999993	187.42939304011975	0	1	1	2	1	2	3	0	0	8	3	5	0.7558333333333332
240	C1ccccc(NC(=O)Nc2ccc(-c3csc4ncnc(N)c43)cc2)c1	17.11945165003611	1	0.041666666666666664	<img data-content="rdkit/molecule" src="data:image/png;base64,iVBORw0KGgoAAAANSUhEUgAAAMgAAADICAIAAAAiOjnJAAAABmJLR0QA/wD/AP+gvaeTAAAcPklEQVR4nO2de1iU1fbH18sMF0FAQbl60DgBAWVHMVEwReVEGWqEPlKK18Q0o4sZXhs1M8yj0kks01S6aFKoYA+kZtgxSGnQCEVQEQSHyyB3Boa5rd8fW+dHJJd5591GsD+Pf8wM7157M37Z795rr7VeDhGBwRAak796AIzeCRMWgwpMWAwqMGExqMCExaACExaDCkxYDCowYTGowITFoAITFoMKTFgMKjBhMajAhMWgAhMWgwpMWAwqMGExqMCExaACExaDC…	4.0	0.5932312607765198	3.250153064727783	2.6802754402160645	0	4	375.1153811640001	0.05	-3.4499999999999997	159.6958549189641	1	0	1	2	1	2	3	0	0	5	3	3	0.7557222222222221
241	COCC(=O)N1CCC(Oc2nccc(-c3c(-c4ccccc4)[nH]c4ccccc34)n2)C1	7.034119297588923	1	0.045454545454545456	<img data-content="rdkit/molecule" src="data:image/png;base64,iVBORw0KGgoAAAANSUhEUgAAAMgAAADICAIAAAAiOjnJAAAABmJLR0QA/wD/AP+gvaeTAAAeOElEQVR4nO2deVyTx9bHTxa2gMhWFVFEqCBQ3LgqiktLUakfl6IiosVarWlp1fbeti9aa7Fabdy1eG+b1rX3uoEruCBcte6oWOsFBEEQUItWgUDClpCc94+haYosIXkGjM73Dz6BPM+ZE/J7Zs4zz5wzPEQEBoNr+O3tAOP5hAmLQQUmLAYVmLAYVGDCYlCBCYtBBSYsBhWYsBhUYMJiUIEJi0EFJiwGFZiwGFRgwmJQgQmLQQUmLAYVmLAYVGDCYlCBCYtBB…	7.0	0.6353150606155396	4.542409420013428	3.856266498565674	0	5	428.1848406280001	0.24	-3.7099999999999986	185.5729223227754	0	1	1	1	2	2	4	1	0	5	1	6	0.7551300366300364
242	NC(=O)c1ccccc1Nc1nc(Nc2ccc(N3CCOCC3)cc2)ncc1Cl	5.16031584620449	15	0.23809523809523808	<img data-content="rdkit/molecule" src="data:image/png;base64,iVBORw0KGgoAAAANSUhEUgAAAMgAAADICAIAAAAiOjnJAAAABmJLR0QA/wD/AP+gvaeTAAAdVklEQVR4nO2deVxU9frHn2FfxQ0R9aqgZNpNU8BUFBCJ4gIqJHjdU4tQbmhmgpVSlorZTSvNpcW1RClTcI0Uk025kKEiCiIoCsgWy8Aw23l+f3zxMD8UmOUcOUPf98s/4DjnOc8MnznnuzyLCBGBQuEag852gNI1ocKi8AIVFoUXqLAovECFReEFKiwKL1BhUXiBCovCC1RYFF6gwqLwAhUWhReosCi8QIVF4QUqLAovUGFReIEKi8ILVFgUXqDCovACFRaFF…	7.0	0.7681315541267395	3.6084370613098145	2.5131702423095703	0	4	424.141451592	0.19047619047619047	-3.36	178.58154920283633	0	1	1	1	2	1	3	0	0	7	3	6	0.7550399924542536
243	Cc1nc(-c2ncc(C(=O)Oc3c(C)cccc3Cl)s2)cc(N2CCOC(=O)C2)n1	8.003980162519774	1	0.006896551724137931	<img data-content="rdkit/molecule" src="data:image/png;base64,iVBORw0KGgoAAAANSUhEUgAAAMgAAADICAIAAAAiOjnJAAAABmJLR0QA/wD/AP+gvaeTAAAgAElEQVR4nO2deVjU5fr/3zMMwyKCAoLmFm4pmiBkKuJu30xIcd8OR8vETB1bvmZ2MkwrUY+GxyXNjjleLqXyNUnB5ad5QjEVBBHBoyKyKJuA7DDb/fvjQUIUHGbmAdHndXF5jcPncz83zJvn8yz3fT8SIoJAYGqkje2A4PlECEvABSEsAReEsARcEMIScEEIS8AFISwBF4SwBFwQwhJwQQhLwAUhLAEXhLAEXBDCEnBBCEvABSEsAReEsARcEMIScEEIS8AFI…	6.0	0.6833102107048035	3.3402700424194336	2.29580020904541	0	4	444.065903704	0.25	-3.04	181.0068969483094	0	1	1	0	1	2	3	0	0	9	0	4	0.7550371762740181
244	CC(C)(C)c1cc(NC(=O)Nc2ccc(NC(=O)c3ccc4ccccc4c3)cc2)no1	5.30081867531566	332	0.9196675900277008	<img data-content="rdkit/molecule" src="data:image/png;base64,iVBORw0KGgoAAAANSUhEUgAAAMgAAADICAIAAAAiOjnJAAAABmJLR0QA/wD/AP+gvaeTAAAWkElEQVR4nO3de1yUVf4H8M9cGAVRUTTBFUG6cTO3NFHxUmZ5A/PGetlIUdKXiahYeFmTRFxZlZWXCokmKvZSk5+xDqaCGrWuF9hctZAyAhVEkRVFEHR0mO/vj1MsJQwzD501tu/7L194zpkzw2ee5zznnOdBRURg7JemftwdYP+bOFhMCg4Wk4KDxaTgYDEpOFhMCg4Wk4KDxaTgYDEpOFhMCg4Wk4KDxaTgYDEpOFhMCg4Wk4KDxaTgYDEpOFhMCg4Wk4KDx…	4.0	0.7681315541267395	3.6084370613098145	2.5131702423095703	0	4	428.18484062799996	0.16	-4.129999999999999	185.35487305144414	0	0	0	3	3	1	4	0	0	4	3	4	0.7550158730158729
326	Cc1ccc(C(=O)Oc2cccc(C(C)(F)F)c2C)cc1-c1ccc2nc(F)ccccc(C)cc2c1	19.569797278797047	1	0.01639344262295082	<img data-content="rdkit/molecule" src="data:image/png;base64,iVBORw0KGgoAAAANSUhEUgAAAMgAAADICAIAAAAiOjnJAAAABmJLR0QA/wD/AP+gvaeTAAAac0lEQVR4nO2deVRT17rAvxOSMAeR0YFBtCrWCRAFlWqpdaC0jui9fWLFWofrMtr6vLG9relqbRttfYtycfXSWhRvVUypCtYRpUC1agURrxMoSyYZZRJCQhKy3x+75lJESE7OJgz7t7q6knDOPjvmt853zj7ftzeDEAIKhWt45u4ApW9CxaIQgYpFIQIVi0IEKhaFCFQsChGoWBQiULEoRKBiUYhAxaIQgYpFIQIVi0IEKhaFCFQsChGoWBQiULEoRKBiUYhAx…	6.0	0.7572631239891052	4.163173675537109	0.6347368955612183	0	4	501.191563732	0.16129032258064516	-4.189999999999999	213.4501805087445	0	0	0	0	3	1	4	0	0	3	0	4	0.7550000000000001
245	O/C(CNC(=O)C1cccccc1)Nc1ccc2ncnc(Nc3cccc(Br)c3)c2c1	18.55735308257013	1	0.004032258064516129	<img data-content="rdkit/molecule" src="data:image/png;base64,iVBORw0KGgoAAAANSUhEUgAAAMgAAADICAIAAAAiOjnJAAAABmJLR0QA/wD/AP+gvaeTAAAgAElEQVR4nO2deVhTR/fHT0IIqwgKgbCIiEtFUfyJe0VtVbRad1o3ilZa11KtC1otqFi1rlR53S3FV1rrVqWKVl5wQQsqLlWkooArBMK+SDbI+f0xmFJkCcm9JtD5PD4+13DnzFG/mTt35sw5HEQECoVpuLp2gNI8ocKisAIVFoUVqLAorECFRWEFKiwKK1BhUViBCovCClRYFFagwqKwAhUWhRWosCisQIVFYQUqLAorUGFRWIEKi8IKVFgUVqDCorACFRaFF…	3.0	0.6023451685905457	4.0426411628723145	4.539242267608643	0	4	491.09568704400004	0.125	-3.4899999999999993	193.65712872177855	1	0	1	1	2	1	3	1	0	6	4	7	0.7549761904761906
246	Cc1ccc(C(=O)Nc2cccc(C(F)(F)F)c2C)cc1-c1ccc2cc(N)ncc2c1	6.788583084224879	1	0.025	<img data-content="rdkit/molecule" src="data:image/png;base64,iVBORw0KGgoAAAANSUhEUgAAAMgAAADICAIAAAAiOjnJAAAABmJLR0QA/wD/AP+gvaeTAAAWVklEQVR4nO2de1RU19XA9wwDDu/hJU+lvqjxESOIIoTgAwOJfG010ixtJDZpSFwxxCwbMboUWrNSVrSsibUrIY2aab7GBM2j0yixgOKKFUUEFR8RFRNFKA+Hh8NrYGZ/fxy8H+ExzOMemNH9+4t15949515+95wzM3vfI0FEIAixkY52A4gHExKL4AKJRXCBxCK4QGIRXCCxCC6QWAQXSCyCCyQWwQUSi+ACiUVwgcQiuEBiEVwgsQgukFgEF0gsggskFsEFE…	6.0	0.7718672752380371	2.951596736907959	1.9355297088623047	0	4	435.15584692000004	0.12	-3.869999999999999	182.45455369133632	0	0	0	1	3	1	4	0	0	3	2	3	0.7549452654625067
247	C(N1[nH]c(C)c1CCN(c1cc(-c3nn(C)cc3-c3ccc(F)cc3)cc2)nc2C)n1	21.56189585264664	1	1.0	<img data-content="rdkit/molecule" src="data:image/png;base64,iVBORw0KGgoAAAANSUhEUgAAAMgAAADICAIAAAAiOjnJAAAABmJLR0QA/wD/AP+gvaeTAAAdCUlEQVR4nO2de1RTV/bHd0KAQJC3IMiI4qvaKgpa363WgOXRpVOhPiraamXqYzHt2BH0V35UbGeCtJV2tXYxVlt8QbWOSsVHQavSsVaDigLi+MCCAcobDISQ5O7fHwciRcQ87s3D3/ks/8Cb3HP2Tb4559y999mXh4hAobAN39wGUJ5OqLAonECFReEEKiwKJ1BhUTiBCovCCVRYFE6gwqJwAhUWhROosCicQIVF4QQqLAonUGFROIEKi8IJVFgUTqDConACF…	7.0	0.7681315541267395	3.6084370613098145	2.5131702423095703	0	5	417.207721988	0.2608695652173913	-3.679999999999999	179.42415795203166	0	2	2	0	1	2	3	0	0	6	1	2	0.7548379255153447
248	Cc1nc(Nc2ccc(C(=O)Oc3c(C)cccc3Cl)s2)cc(N2CCNC(C)cc2)n1	10.799187669195668	1	0.006756756756756757	<img data-content="rdkit/molecule" src="data:image/png;base64,iVBORw0KGgoAAAANSUhEUgAAAMgAAADICAIAAAAiOjnJAAAABmJLR0QA/wD/AP+gvaeTAAAgAElEQVR4nO2deViU5ff/z8CwDTKsiqCAgAtFiISGiRs10VejXPGjJorZBysDP/4udbospUyT+lrycSn54oaZCymWuJQKaZK4IDKakKiAoAjIMgvDMjBzfn/cOBECwszzPMNyvy6urmGWcw7Ou/u+n/s559w8RAQKhWmMDB0ApWdChUVhBSosCitQYVFYgQqLwgpUWBRWoMKisAIVFoUVqLAorECFRWEFKiwKK1BhUViBCovCClRYFFagwqKwAhUWhRWosCisQ…	2.0	0.6044013500213623	2.952697992324829	2.73563814163208	0	4	469.13392368800004	0.2608695652173913	-2.9399999999999995	195.65218720163728	0	1	1	0	1	2	3	1	0	8	2	5	0.7547337662337662
249	OCC(Nc1cc(-c2ccnc(Oc3ccc(F)cc3)c2)ccn1)C1CCOCC1	6.293876943417141	9	0.34615384615384615	<img data-content="rdkit/molecule" src="data:image/png;base64,iVBORw0KGgoAAAANSUhEUgAAAMgAAADICAIAAAAiOjnJAAAABmJLR0QA/wD/AP+gvaeTAAAVmklEQVR4nO3da1RU19kH8GdgBkTuIBfjBZBIBAUNoGCs1yqrKyCraniNGmqMKWqSzth4gTbiEGOqZEUzppEuMakdao0hXsEUidGgiCACFUGtiFxMkIugAob7zPN+2DolKAOcM1sMPr9P6szebGb+s88++zxnlCAiEGJoRv09ADIwUbAIFxQswgUFi3BBwSJcULAIFxQswgUFi3BBwSJcULAIFxQswgUFi3BBwSJcULAIFxQswgUFi3BBwSJcULAIFxQswgUFi…	7.0	0.5206761956214905	2.3366942405700684	2.8997416496276855	0	4	409.180169848	0.30434782608695654	-3.0299999999999994	174.27037293850915	0	1	1	0	1	2	3	1	0	6	2	7	0.7546666666666666
250	Cc1ccc(NC(=O)c2cccc(C(F)(F)F)c2)cc1-c1ccc2cc(O)ncc2c1	6.656331074896679	10	0.07194244604316546	<img data-content="rdkit/molecule" src="data:image/png;base64,iVBORw0KGgoAAAANSUhEUgAAAMgAAADICAIAAAAiOjnJAAAABmJLR0QA/wD/AP+gvaeTAAAWG0lEQVR4nO2de1RUVdvAnwEGGEAQBEIEL4mMpql5Sywtb2n3FLWVa1Hiu6AvLbHIsHctQ1uvScuoscxXdNVqSK0ofZUsLQiUNBEH00xAyLgJcpEBZIb7zPP9sfU03Ma5nM2M+vz+0uGcZ/bZ8ztn75nzPGdLEBEIQmwcbN0A4s6ExCK4QGIRXCCxCC6QWAQXSCyCCyQWwQUSi+ACiUVwgcQiuEBiEVwgsQgukFgEF0gsggskFsEFEovgAolFcIHEIrhAYhFcI…	6.0	0.7718672752380371	2.951596736907959	1.9355297088623047	0	4	422.124212444	0.08333333333333333	-3.869999999999999	175.54395463212302	0	0	0	1	3	1	4	0	0	3	2	3	0.754588122605364
251	C1cccc(NC(=O)c2cccc(C(F)(F)F)c2)cc1-c1ccc2cc(O)ncc2c1	17.964222495335495	1	0.007194244604316547	<img data-content="rdkit/molecule" src="data:image/png;base64,iVBORw0KGgoAAAANSUhEUgAAAMgAAADICAIAAAAiOjnJAAAABmJLR0QA/wD/AP+gvaeTAAAboklEQVR4nO2deVhTV9rA33BDwr7JTnFfMIja0bqBLSiPVg0utShasdZv6mgr6lg/sD7jE5enY9Bq06rT4oxWyvhJsVUbF1Rci4qAtWqBsSqIWkCWBAiEEJLc8/1x6p0UIUJyryZwfn/whMvNm5vwyznnnnve9/IQQkAgsI3dyz4AQteEiEXgBCIWgROIWAROIGIROIGIReAEIhaBE4hYBE4gYhE4gYhF4AQiFoETiFgETiBiETiBiEXgBCIWgROIWAROIGIRO…	6.0	0.8079125285148621	4.066099166870117	1.682989239692688	0	4	422.124212444	0.08333333333333333	-3.869999999999999	175.60187286235663	1	0	1	1	2	1	3	0	0	3	2	3	0.7540589208130044
252	OCC(C1ccccc2cnccc12)Nc1scc(Cl)c1-c1ncn[nH]1	17.592356752881138	2	0.2857142857142857	<img data-content="rdkit/molecule" src="data:image/png;base64,iVBORw0KGgoAAAANSUhEUgAAAMgAAADICAIAAAAiOjnJAAAABmJLR0QA/wD/AP+gvaeTAAAgAElEQVR4nO2deVxUVf/HP7Ow7+BKpTKCC67kkopSIkIaj6SPaGq4PTU+9hj9ntRn8ql+9IjpqD+N0rQpTdDUxEobI+WBtITcQhBEXFgyd2RfBnCAOb8/zjgim8ww9160837xx7137pzv93I/8z3nnnvO94gIIWAwzI1YaAcYTyZMWAxOYMJicAITFoMTmLAYnMCExeAEJiwGJzBhMTiBCYvBCUxYDE5gwmJwAhMWgxOYsBicwITF4AQmLAYnMGExOIEJi8EJT…	7.0	0.5206761956214905	2.3366942405700684	2.8997416496276855	0	4	385.07640881200007	0.16666666666666666	-2.48	158.83943247985928	1	0	1	0	0	3	3	2	0	6	3	5	0.754
253	Cc1nc(Nc2ccc(C(=O)Oc3c(C)cccc3Cl)s2)cc(N2CCNC(O)C2C)n1	7.459386171059002	1	0.006896551724137931	<img data-content="rdkit/molecule" src="data:image/png;base64,iVBORw0KGgoAAAANSUhEUgAAAMgAAADICAIAAAAiOjnJAAAABmJLR0QA/wD/AP+gvaeTAAAf5ElEQVR4nO2dd1yT1/rAnySssBRRQRFUhkRErxatA0e1KJRi/Tiwel1VS8RRveKsvVWvVsVR9VqtRX8ObGt7cWApTiwORK2CYIVAkGUREEGUDSHJ8/vj0EhRRpL3BNDz/fgHJnnPeYAv5z3vGc/hISIwGFzDb+4AGG8mTCwGFZhYDCowsRhUYGIxqMDEYlCBicWgAhOLQQUmFoMKTCwGFZhYDCowsRhUYGIxqMDEYlCBicWgAhOLQQUmFoMKTCwGFZhYDCows…	6.0	0.6235840320587158	3.603734254837036	4.478009223937988	0	4	473.128838308	0.3181818181818182	-2.7199999999999998	194.7710818716209	0	1	1	0	1	2	3	2	0	9	3	5	0.7538549783549783
327	C[C@H](Nc1nccc(-n2cnc3ccccc23)n1)[C@H]1COC(C=O)N1	7.846329990219343	1	0.018518518518518517	<img data-content="rdkit/molecule" src="data:image/png;base64,iVBORw0KGgoAAAANSUhEUgAAAMgAAADICAIAAAAiOjnJAAAABmJLR0QA/wD/AP+gvaeTAAAbcUlEQVR4nO2deVxUVf/HPwMMsgmkiCwqiahkisGwCsoqKpIiPlaPCqY9bqVUP0tcHsO0BSt90Cy1tMAszXrSZ8QFU18uGCibGqi5QMo2IooICLLM9/fHpZFcEGbugUHP+8UfM3fmfs8Z5j33nnvuOd8jISJwOGKj094V4DyZcLE4TOBicZjAxeIwgYvFYQIXi8MELhaHCVwsDhO4WBwmcLE4TOBicZjAxeIwgYvFYQIXi8MELhaHCVwsDhO4WBwmcLE4TOBic…	6.0	0.5762165188789368	4.086599349975586	3.569904327392578	0	4	338.149123816	0.29411764705882354	-2.84	143.80685093736253	0	1	1	0	1	2	3	3	0	8	2	5	0.7538333333333332
254	COC(=O)c1ccccc1CN1ncn(-c2sc(N3CCOCC3)cc2C#N)cc1Cl	11.491821483343154	1	0.017857142857142856	<img data-content="rdkit/molecule" src="data:image/png;base64,iVBORw0KGgoAAAANSUhEUgAAAMgAAADICAIAAAAiOjnJAAAABmJLR0QA/wD/AP+gvaeTAAAbHklEQVR4nO3deVxUVf8H8O+soDHsuIBbGi6I6aOR1rgj+iAIPKKlFWaaK0IpGG6JPmXxUPqoL3NLsxHNwA0Rt9BcEM0gRQRkERRlFxgW2WZgvr8/Dj/yIRmGmXsYpPN+9eqFeO+5Z/DDXc79nnt5iAgMwzW+vjvAdEwsWAwVLFgMFSxYDBUsWAwVLFgMFSxYDBUsWAwVLFgMFSxYDBUsWAwVLFgMFSxYDBUsWAwVLFgMFSxYDBUsWAwVLFgMFSxYDBUsWAwVL…	7.0	0.730265200138092	3.505357503890991	0.43485504388809204	0	4	457.09753818	0.2857142857142857	-3.06	188.67137649920562	0	2	2	0	1	1	2	0	0	9	0	5	0.753537935748462
255	Cc1ccc(C(=O)Nc2cccc(C(F)(F)F)c2C)cc1-c1ccc2oc(N)ncc2s1	12.350042191820588	1	0.025	<img data-content="rdkit/molecule" src="data:image/png;base64,iVBORw0KGgoAAAANSUhEUgAAAMgAAADICAIAAAAiOjnJAAAABmJLR0QA/wD/AP+gvaeTAAAXFklEQVR4nO2deVQUV9bAbzeL7DSyyCpBlMGoMbKJEoMajCSSM6OReHQCeiYzRM9niFkx+inMmMlHIvF0Ms5ETDTpZCbOEJN4elTiAIpnjChpQVwwiuACguyLzU73/f54WMOw9lIPGr2/vzjVVbdfVf/qvdf0vfUkiAgEITbSsW4A8WBCYhFcILEILpBYBBdILIILJBbBBRKL4AKJRXCBxCK4QGIRXCCxCC6QWAQXSCyCCyQWwQUSi+ACiUVwgcQiuEBiEVwgs…	6.0	0.730265200138092	3.505357503890991	0.43485504388809204	0	4	457.107182476	0.13043478260869565	-3.4599999999999995	186.10224811048792	0	2	2	1	2	0	2	0	0	5	2	3	0.7533738859180036
328	Cc1ccc(C(=O)Oc2cccc(C(C)(F)F)c2)cc1-c1ccc2c(NC(=O)NC(=O)C2)n1	12.81714926752887	1	0.2	<img data-content="rdkit/molecule" src="data:image/png;base64,iVBORw0KGgoAAAANSUhEUgAAAMgAAADICAIAAAAiOjnJAAAABmJLR0QA/wD/AP+gvaeTAAAY20lEQVR4nO2da1RTZ9aAd0IkyC2CJhAQRRRFLa2oFRU7VUrryNDWdoZOhy7bgpYupzNUV12lozMyrq6OWYNWvFSGWnWl1tahVYTW2hqVKqJoveAFxhZQERVCuAQEueSyvx8v5ouISEheEnA/yx9Act6zT3yyz23v9wgQEQjC1gjtHQAxMCGxCC6QWAQXSCyCCyQWwQUSi+ACiUVwgcQiuEBiEVwgsQgukFgEF0gsggskFsEFEovgAolFcIHEIrhAYhFcILEIL…	6.0	0.6425921320915222	3.8930459022521973	3.71791934967041	0	4	451.13436252800005	0.16666666666666666	-4.14	187.34290986252526	0	1	1	3	2	1	3	0	0	5	2	4	0.753309523809524
256	C1cccc(C(=O)Nc2cccc(C(F)(F)F)c2)cc1-c1ccc2nc(N)ncc2c1	22.02397991361686	1	0.02702702702702703	<img data-content="rdkit/molecule" src="data:image/png;base64,iVBORw0KGgoAAAANSUhEUgAAAMgAAADICAIAAAAiOjnJAAAABmJLR0QA/wD/AP+gvaeTAAAb2klEQVR4nO2de1hTR9rA33PCJZIgIAKC4npBtN4VFRUUqWxRG215VpRV0W61VJbCqrs2uluLtfYr2mp9dK3GtrZs17UGFYvUW0CteIMqWgVUREFUMKIEyAUSksz3x2g2ixpCMqdymd8fPDE55z1zkp9z5syZeYdBCAGFQhr2ZReA0j6hYlE4gYpF4QQqFoUTqFgUTqBiUTiBikXhBCoWhROoWBROoGJROIGKReEEKhaFE6hYFE6gYlE4gYpF4QQqFoUTqFgUT…	6.0	0.7494236826896667	3.300513744354248	3.771430492401123	0	4	422.1354458240001	0.08695652173913043	-3.9399999999999995	175.3671777881199	1	0	1	1	2	1	3	0	0	4	2	3	0.7532701511844127
257	Cl(C)(C)c1cc(NC(=O)Nc2ccc(-c3cn4c(c3)sc3ccccc43)cc2)no1	17.813399596394277	1	0.03225806451612903	<img data-content="rdkit/molecule" src="data:image/png;base64,iVBORw0KGgoAAAANSUhEUgAAAMgAAADICAIAAAAiOjnJAAAABmJLR0QA/wD/AP+gvaeTAAAXU0lEQVR4nO3dfVzNd/8H8Pc5p5vTDSmuUZYVhhJGoZVkxnXZNZnJ3caG2YVqO8xdw2XNJeSyzd3mbmHRpDs3oZqKJRQVU8ndKutGpZLoTs45798fH1dXV+qc7znHx/Tzfj78QX1uvtWr7/fz+Xw/3y8RIgIhz5r4zz4A8v8TBYtwQcEiXFCwCBcULMIFBYtwQcEiXFCwCBcULMIFBYtwQcEiXFCwCBcULMIFBYtwQcEiXFCwCBcULMIFBYtwQcEiXFCwCBcUL…	4.0	0.5938795208930969	3.06732439994812	3.3017210960388184	0	5	438.09172452800004	0.09090909090909091	-3.2899999999999996	178.92246057283103	0	0	0	2	2	3	5	0	0	5	2	4	0.7532307692307691
258	Cc1ccc(NC(=O)c2cccc(C(F)(F)F)c2)cc1-c1ccc2oc(=O)c2c1	10.008807820227497	3	0.02158273381294964	<img data-content="rdkit/molecule" src="data:image/png;base64,iVBORw0KGgoAAAANSUhEUgAAAMgAAADICAIAAAAiOjnJAAAABmJLR0QA/wD/AP+gvaeTAAAawElEQVR4nO2deVyTx9bHTxICKGuxIKIWsW4V0FbUiktrXWq1oF4/4nVpPi3tFa9+fKPV9uNVW3PV3ordjC3aertg1GqLIIoiFVxwBw0oKC5UQKwEENlFkkBy3j9G8+YFDMmTZ1jn+1cSnufMhPll5pmZc84IEBEYDL4RtnYFGB0TJiwGFZiwGFRgwmJQgQmLQQUmLAYVmLAYVGDCYlCBCYtBBSYsBhWYsBhUYMJiUIEJi0EFJiwGFZiwGFRgwmJQgQmLQQUmL…	6.0	0.6023451685905457	4.0426411628723145	4.539242267608643	0	4	397.09257796799994	0.09090909090909091	-3.6099999999999994	163.4825866576634	0	1	1	1	3	0	3	0	0	3	1	3	0.7523174603174604
259	CN1CCN(c2ccc(NC(=O)c3cc(C#N)c[nH]3)c(N3CCCCC3)c2)CC1	5.236914160526085	1	0.1111111111111111	<img data-content="rdkit/molecule" src="data:image/png;base64,iVBORw0KGgoAAAANSUhEUgAAAMgAAADICAIAAAAiOjnJAAAABmJLR0QA/wD/AP+gvaeTAAAXo0lEQVR4nO3de1xUZf4H8A/MIBdB8QIC3iEVMULQXTfRFcTbCqhrsq/1gpkZKvFLygsGugMaJnlBSUvWLBU1L7UlEiIWYC5rq6RYchE1Q2S4hjByH2ae3x8HiS2FYeY8MeT3/eqPI/J85/uyz5xzZp7nnGPAGAMhYjPs7AbI7xMFi3BBwSJcULAIFxQswgUFi3BBwSJcULAIFxQswgUFi3BBwSJcULAIFxQswgUFi3BBwSJcULAIFxQswgUFi3BBwSJcULAIF…	2.0	0.7681315541267395	3.6084370613098145	2.5131702423095703	0	4	392.232459516	0.45454545454545453	-2.9799999999999995	171.4487657880068	0	2	2	1	1	1	2	0	0	5	2	4	0.7523039513865707
329	CN(c1ccc(NC(=O)N2CC(C(C(F)F)F)cc2Cl)cc1)c1cccn1Oc1ccccc1O	15.575777855456662	1	0.1	<img data-content="rdkit/molecule" src="data:image/png;base64,iVBORw0KGgoAAAANSUhEUgAAAMgAAADICAIAAAAiOjnJAAAABmJLR0QA/wD/AP+gvaeTAAAXO0lEQVR4nO3deVhU1/kH8PfOwsCwKLhEQQUxUaT2RxQ3xECNC2rQPolScQFJKqOiQUzaggYlKiqIGtRGxfpURcmCQZu4tApqNBJcRkHBNSJoKSIElHUGBub9/XEMoSqzwQG17+fJk8eQe+45M3zn3nPPMgqICIS0NlF7N4C8mihYhAsKFuGCgkW4oGARLihYhAsKFuGCgkW4oGARLihYhAsKFuGCgkW4oGARLihYhAsKFuGCgkW4oGARLihYhAsKFuGCgkW4o…	5.0	0.6635897755622864	2.7998898029327393	3.4220080375671387	0	4	506.13325290399996	0.20833333333333334	-3.7899999999999996	204.08156770959377	0	1	1	2	2	1	3	2	0	5	2	7	0.7521666666666667
260	Cc1ccc(C(=O)Oc2cccc(C(F)(F)F)c2C)cc1-c1ccc2oc(=O)c2c1	10.418929557850758	2	0.05	<img data-content="rdkit/molecule" src="data:image/png;base64,iVBORw0KGgoAAAANSUhEUgAAAMgAAADICAIAAAAiOjnJAAAABmJLR0QA/wD/AP+gvaeTAAAa00lEQVR4nO2deVhTV/rH3wQCyOoCAoILKu64gSylzmiLFn2QdmppqRKdZ2Tw6ehE6+gw03GaXztdUKtCV+OMtmmRqSi24K7FaQdxTQUpIlUQAgiGyJogJCT3/P44eicNGLPcw3o+f0Fy73tPyJfznnPvu/AQQkChcA2/twdAGZhQYVGIQIVFIQIVFoUIVFgUIlBhUYhAhUUhAhUWhQhUWBQiUGFRiECFRSECFRaFCFRYFCJQYVGIQIVFIQIVFoUIVFgUIlBhU…	6.0	0.7006848454475403	3.4873580932617188	0.06260207295417786	0	4	412.09224362	0.13043478260869565	-3.6099999999999994	169.41121181795882	0	1	1	0	3	0	3	0	0	4	0	3	0.7521428571428571
330	Clc1cc2c(=O)ccc(NC(=O)c3nn(-c4ccccc4C(C)(C)F)o3)cc12	21.059650733789777	1	0.029411764705882353	<img data-content="rdkit/molecule" src="data:image/png;base64,iVBORw0KGgoAAAANSUhEUgAAAMgAAADICAIAAAAiOjnJAAAABmJLR0QA/wD/AP+gvaeTAAAbyklEQVR4nO2deVyTR/rAnxwQCIRDqMjh2qIcVhAE7YW/eq5ivUrdFI9qdbtiW5VtUUvrumW1ayt1VWzdKm39uLjdukXbrrpSq5b1rAeHCiqgHIIKyH0lQPLmfX5/DKZUIeZ4J6DO9+MfGN7MTMI3884888xEhIjAYAiNuKcbwHg4YWIxqMDEYlCBicWgAhOLQQUmFoMKTCwGFZhYDCowsRhUYGIxqMDEYlCBicWgAhOLQQUmFoMKTCwGFZhYDCowsRhUYGIxq…	9.0	0.8126933574676514	3.1414716243743896	1.4946707487106323	0	4	399.07859724	0.15	-3.189999999999999	163.74492463253392	1	0	1	1	2	1	3	0	0	5	1	4	0.7521252988793823
261	CN(C)CNCC(=O)c1ccc(-c2n[nH]c3cc(-c3ccccc3Cl)ccc23)cc1	11.891199585374203	4	0.06666666666666667	<img data-content="rdkit/molecule" src="data:image/png;base64,iVBORw0KGgoAAAANSUhEUgAAAMgAAADICAIAAAAiOjnJAAAABmJLR0QA/wD/AP+gvaeTAAAZNElEQVR4nO3deVzUdf4H8PfMwHA4qHigsAheeaMo5LFG4TaCoRSmqFTkkeGvdEm3Am8s04a0deRhJaulxIqC68WmaLi55qooeAWYmNxyiwyC4DDH+/fHR6cJYYDh+xHr8X4+/ENn5vvhM/ia7/f7OUeEiECI0MQdXQHyx0TBIlxQsAgXFCzCBQWLcEHBIlxQsAgXFCzCBQWLcEHBIlxQsAgXFCzCBQWLcEHBIlxQsAgXFCzCBQWLcEHBIlxQsAgXFCzCBQWLc…	7.0	0.6353150606155396	4.542409420013428	3.856266498565674	0	4	418.15603903600004	0.16666666666666666	-2.9899999999999984	180.22371278644562	1	0	1	0	2	1	3	0	3	4	2	6	0.7518084863993291
262	CC(C)(C)c1cc(NC(=O)Nc2ccc(NC(=O)c3cccc4ccccc34)cc2)no1	6.2423319811098885	63	0.15180722891566265	<img data-content="rdkit/molecule" src="data:image/png;base64,iVBORw0KGgoAAAANSUhEUgAAAMgAAADICAIAAAAiOjnJAAAABmJLR0QA/wD/AP+gvaeTAAAZUUlEQVR4nO3deVyNaf8H8G9nSZkoTaL1ZGeYcEKm0EtjH8tYGlnymMXkYZS9YpqSGRojux6PsTxk7dcwSpaICkXFMKKFaFWpKA6q0znf3x+3OWMa1dmuUvN9v57X86pxX9d9lY/73Pe13JcOIgIh2sZr7AaQ5omCRZigYBEmKFiECQoWYYKCRZigYBEmKFiECQoWYYKCRZigYBEmKFiECQoWYYKCRZigYBEmKFiECQoWYYKCRZigYBEmKFiECQoWYYKCRZigY…	4.0	0.6326626539230347	4.30823278427124	4.065316200256348	0	4	428.18484062799996	0.16	-4.129999999999999	185.35487305144414	0	0	0	3	3	1	4	0	0	4	3	4	0.7517777777777778
331	Cc1ccc(C(=O)Nc2cccc(C(C)(C)F)c2C)cc1-c1ccc2nc(=O)cccc(F)cc2c1	13.823248204656906	1	0.01639344262295082	<img data-content="rdkit/molecule" src="data:image/png;base64,iVBORw0KGgoAAAANSUhEUgAAAMgAAADICAIAAAAiOjnJAAAABmJLR0QA/wD/AP+gvaeTAAAbBUlEQVR4nO2deVxTV/bAz0vYV9k3i4qKO6AYqT9FsUXGBaXW2lYKnWlVsFWDOnXQjm3q0vlgB6ZRu0jnU2ucugytqMDUOtStVC0aUVxQEEE2gWAU2RKy3d8fV9+kgJQsl0S4378wyTvvvvjNW8+5h0EIAYVibDimHgClb0LFohCBikUhAhWLQgQqFoUIVCwKEahYFCJQsShEoGJRiEDFohCBikUhAhWLQgQqFoUIVCwKEahYFCJQsShEoGJRiEDFohCBikUhA…	6.0	0.5641078948974609	2.633842945098877	2.664414882659912	0	4	484.196234512	0.16666666666666666	-4.189999999999999	207.94955632971048	0	1	1	2	3	0	3	0	0	2	1	4	0.751753968253968
263	CC1CCN(c2cc(N3CON(C#N)CC3)ccc2NC(=O)c2ccc(C#N)o2)C1	6.803741910149306	1	0.07142857142857142	<img data-content="rdkit/molecule" src="data:image/png;base64,iVBORw0KGgoAAAANSUhEUgAAAMgAAADICAIAAAAiOjnJAAAABmJLR0QA/wD/AP+gvaeTAAAXaElEQVR4nO3de1xN6f4H8O9ul3ap3CLpgib3fmhCLk3R5eVSGg65jBMdpobDIRk1L7fchq3BIBwxXrk0E43jUkRyiTi6h0HolEq7NFMkXXe7/f39sZqmCbX3rmfvqb7vv1L7Weu79elZz3rWs9fiISIQ0tLUVF0AaZsoWIQJChZhgoJFmKBgESYoWIQJChZhgoJFmKBgESYoWIQJChZhgoJFmKBgESYoWIQJChZhgoJFmKBgESYoWIQJChZhgoJFmKBgESYoW…	2.0	0.6381628513336182	3.995589017868042	2.9884705543518066	0	4	406.17533856399996	0.38095238095238093	-3.69	174.12915592712628	0	2	2	1	1	1	2	1	0	8	1	4	0.7517442849548114
264	Cc1ccc(NC(=O)c2cccc(C(F)(F)F)c2)cc1-c1ccc2c(CO)noc2c1	6.648940423012427	1	0.007194244604316547	<img data-content="rdkit/molecule" src="data:image/png;base64,iVBORw0KGgoAAAANSUhEUgAAAMgAAADICAIAAAAiOjnJAAAABmJLR0QA/wD/AP+gvaeTAAAXH0lEQVR4nO2deVjTR/rA34RDCMqNCCj6KFal1GrRVkUFxYuKu60u2i1ld3+tgtpin4prbPWBx65HrOtK3dVKtQrq6i71qlrFBSkVT4RajnDLEQREAS1yBsj7+2M0pQqYa0iU9/OHjyHfmQzhk5nJd953RoCIQBC6RqjvBhAvJiQWwQUSi+ACiUVwgcQiuEBiEVwgsQgukFgEF0gsggskFsEFEovgAolFcIHEIrhAYhFcILEILpBYBBdILIILJBbBBRKL4AKJR…	6.0	0.7615569829940796	4.9540581703186035	3.8529934883117676	0	4	426.119127064	0.13043478260869565	-3.6499999999999995	174.6545823163658	0	0	0	1	3	1	4	0	0	4	2	4	0.7514979321753514
332	C[C@H](Nc1nccc(-n2c(C)cc(-c3ccccc3)cc2=C)n1)[C@@H]1COCOC1	20.042294351456114	1	0.5	<img data-content="rdkit/molecule" src="data:image/png;base64,iVBORw0KGgoAAAANSUhEUgAAAMgAAADICAIAAAAiOjnJAAAABmJLR0QA/wD/AP+gvaeTAAAU4klEQVR4nO2de1RU5drAH4abA4oOCAiKqIAgipcOBhmKIC7FkLIlWpS18CSmK6dOeRq1cwRbHZv8TskqS3FpgtdCu+FRUvKGl6UmUIYgBCogCqIQAgLDzDzfHy9uCbnMZb9cpuf3l4N7nv3svX/7fffes5/3NUNEIAixkfR0AoRpQmIRXCCxCC6QWAQXSCyCCyQWwQUSi+ACiUVwgcQiuEBiEVwgsQgukFgEF0gsggskFsEFEovgAolFcIHEIrhAYhFcILEIL…	6.0	0.5762165188789368	4.086599349975586	3.569904327392578	0	4	390.205576072	0.30434782608695654	-2.959999999999999	171.1283556838239	0	2	2	0	1	1	2	1	0	6	1	5	0.7514909736525869
265	Cc1ccc(C(=O)Oc2cccc(C(F)(C)F)c2C)cc1-c1ccc2nc(C)CC(=O)sc2c1	20.815132125170603	1	1.0	<img data-content="rdkit/molecule" src="data:image/png;base64,iVBORw0KGgoAAAANSUhEUgAAAMgAAADICAIAAAAiOjnJAAAABmJLR0QA/wD/AP+gvaeTAAAZWklEQVR4nO2dfVjT5frA7w0Yc2NTkBc1BUWSo6ipaAoKWqGSUlhBpw6HjmjNUg/mSwfrSlGxxDQvslJHluGllZCheDyek+J1zk9FEURQKRFBBIExeWe8Dbbn98ejkwCRbd/HbXJ/rv5g4/u9uTc/Pd+3574fHiEEEIRr+KZOAHkyQbEQJqBYCBNQLIQJKBbCBBQLYQKKhTABxUKYgGIhTECxECagWAgTUCyECSgWwgQUC2ECioUwAcVCmIBiIUxAsRAmoFgIE…	6.0	0.7681315541267395	3.6084370613098145	2.5131702423095703	0	4	479.136671036	0.2222222222222222	-3.319999999999999	200.6103321543375	0	1	1	0	3	0	3	0	0	5	0	4	0.7514673202614379
266	Cc1cccc(NC(=O)Nc2ccc(-c3cccc4[nH]nc(O)c34)cc2)c1	6.54303065850585	1	0.02564102564102564	<img data-content="rdkit/molecule" src="data:image/png;base64,iVBORw0KGgoAAAANSUhEUgAAAMgAAADICAIAAAAiOjnJAAAABmJLR0QA/wD/AP+gvaeTAAAZI0lEQVR4nO2de1xU1fbA18wAMrxKeZiKpoi3FMUU0wo0C0wlEBHwaooPbmK+oy4++yU+r+gt8VooetML3rKrpoaPvHAVYgC1BsEA3/jkjSiIvIdZvz82nkZSGA5nq+D6fvpjGs9ZZw/znXP2WXvtfWSICAQhNfKn3QCibUJiEVwgsQgukFgEF0gsggskFsEFEovgAolFcIHEIrhAYhFcILEILpBYBBdILIILJBbBBRKL4AKJRXCBxCK4QGIRXCCxCC6QWAQXS…	5.0	0.6353150606155396	4.542409420013428	3.856266498565674	0	4	358.142975816	0.047619047619047616	-3.7999999999999994	155.40988248197482	0	0	0	2	3	1	4	0	0	3	4	3	0.7513809523809521
267	C(CC)(C)c1cc(NC(=O)Nc2ccc(NC(=O)c3cc4ccccc4cn3)cc2)no1	17.3940845801775	1	0.004545454545454545	<img data-content="rdkit/molecule" src="data:image/png;base64,iVBORw0KGgoAAAANSUhEUgAAAMgAAADICAIAAAAiOjnJAAAABmJLR0QA/wD/AP+gvaeTAAAURElEQVR4nO3ceVCT1/oH8CcLSXDDFS0uCC5YtIiio+IUNyy9LlSKQBUQ14CIiKIwLF6GYq9Ra2vrHa/MrViXWgk6aqsstbQ6uAPXUosiUkXZqqKWJSIIeX5/HMz4QwjJC6dWfT5/OI6cc3Je8n3Pe5ZEESICIe1N/LI7QF5PFCzCBQWLcEHBIlxQsAgXFCzCBQWLcEHBIlxQsAgXFCzCBQWLcEHBIlxQsAgXFCzCBQWLcEHBIlxQsAgXFCzCBQWLcEHBIlxQs…	4.0	0.7111964821815491	3.2414402961730957	3.97843599319458	0	4	429.180089596	0.16666666666666666	-4.199999999999999	184.57452103239066	0	0	0	3	2	2	4	1	0	5	3	6	0.7513611111111111
268	OCC(Nc1cc(-c2ccnc(Nc3ccc(F)cc3)c2)ccn1)[C@@H]1COCO1	6.267617277673405	2	0.08	<img data-content="rdkit/molecule" src="data:image/png;base64,iVBORw0KGgoAAAANSUhEUgAAAMgAAADICAIAAAAiOjnJAAAABmJLR0QA/wD/AP+gvaeTAAAWTUlEQVR4nO3de1yUVf4H8O9w0RExAVG8gBeKxUBaCzIVBKzR2JAsDaQIFVG8pNBGLr7Wn2LLK3e8rRKGYTfvJqymKOsaBiaEiEDc5LqjIAoCpiEoyly+vz+OPSEmzMwzB3X3+375h69xznnOPPOZ5zzPOed5lCAiEGJoRo+6AeS/EwWLcEHBIlxQsAgXFCzCBQWLcEHBIlxQsAgXFCzCBQWLcEHBIlxQsAgXFCzCBQWLcEHBIlxQsAgXFCzCBQWLcEHBIlxQs…	7.0	0.7681315541267395	3.6084370613098145	2.5131702423095703	0	4	396.159768752	0.23809523809523808	-3.0699999999999994	167.09035089332397	0	1	1	0	1	2	3	2	0	7	3	7	0.7513440860215055
270	Cl(C)(C)c1cc(NC(=O)Nc2ccc(NC(=O)c3cncc4ccccc34)cc2)no1	16.90094857788673	1	0.0024096385542168677	<img data-content="rdkit/molecule" src="data:image/png;base64,iVBORw0KGgoAAAANSUhEUgAAAMgAAADICAIAAAAiOjnJAAAABmJLR0QA/wD/AP+gvaeTAAAZtklEQVR4nO3de1zM+f4H8PdMM01KqSw13dZ1kUWL3DpsaNflWNS6rMgRudvQtnic39JelMtm5b6xLGE3zrLEOlQuK2dRhJVKG6WZplKNktFomnn//vjajnUyfWemT5T387EPD+r7+Xw/ta/5znc+3/fn+xUgIhBS34QvewCkaaJgESYoWIQJChZhgoJFmKBgESYoWIQJChZhgoJFmKBgESYoWIQJChZhgoJFmKBgESYoWIQJChZhgoJFmKBgESYoWIQJChZhg…	4.0	0.6233620047569275	2.5254108905792236	2.9978814125061035	0	4	437.12546718000004	0.09090909090909091	-3.9099999999999997	180.45991128620207	0	0	0	3	2	2	4	0	0	5	3	5	0.751313063063063
269	Cl(C)(C)c1cc(NC(=O)Nc2ccc(NC(=O)c3cc4ccccc4cn3)cc2)no1	17.248841947155302	14	0.06363636363636363	<img data-content="rdkit/molecule" src="data:image/png;base64,iVBORw0KGgoAAAANSUhEUgAAAMgAAADICAIAAAAiOjnJAAAABmJLR0QA/wD/AP+gvaeTAAAWDklEQVR4nO3daVhTVxoH8DckbIJQFHFBcRR9lIoL7rhQqaitUrW1lHGrIhKXKiBgM9NaXBHcKm4oUJfiqEwc9ZEqShksYu0mKvUBxLqwqIhoWSWQSPLOh4MpKoSb4Kl1fH+fIj3n3JPwzz3nnnsuFSEiEPKiGb3sDpD/TxQswgUFi3BBwSJcULAIFxQswgUFi3BBwSJcULAIFxQswgUFi3BBwSJcULAIFxQswgUFi3BBwSJcULAIFxQswgUFi3BBwSJcULAIF…	4.0	0.6233620047569275	2.5254108905792236	2.9978814125061035	0	4	437.12546718000004	0.09090909090909091	-3.9099999999999997	180.4599112862021	0	0	0	3	2	2	4	0	0	5	3	5	0.751313063063063
271	Cc1ccc(C(=O)Oc2cccc(C(F)(F)F)c2C)cc1-c1ccc2oc(N)nc2c1	6.4020804871264945	3	0.075	<img data-content="rdkit/molecule" src="data:image/png;base64,iVBORw0KGgoAAAANSUhEUgAAAMgAAADICAIAAAAiOjnJAAAABmJLR0QA/wD/AP+gvaeTAAAYoUlEQVR4nO2deVRUR/bHbzcNza4gbsiqKCgqhlZ+QNS4MBNiMOYkByMxqBOVOKOiE40QJyNm0IjGOUM0TmAc42DmxEhGjY3RUXCLCqiIIJuAILKIyibQbN3Q9fuj9KWHvV93AY33c/JHbN67VDXfV7fee/dbJSCEAIJoG2F/NwAZnKCwECagsBAmoLAQJqCwECagsBAmoLAQJqCwECagsBAmoLAQJqCwECagsBAmoLAQJqCwECagsBAmoLAQJqCwECagsBAmo…	6.0	0.7615569829940796	4.9540581703186035	3.8529934883117676	0	4	426.11912706400005	0.13043478260869565	-3.8099999999999996	174.812566001312	0	0	0	0	3	1	4	0	0	5	1	3	0.7512618349392542
272	Cl(C)(C)c1cc(NC(=O)Nc2ccc(NC(=O)c3cc4ccccc4nn3)cc2)no1	17.939997460663257	3	0.013636363636363636	<img data-content="rdkit/molecule" src="data:image/png;base64,iVBORw0KGgoAAAANSUhEUgAAAMgAAADICAIAAAAiOjnJAAAABmJLR0QA/wD/AP+gvaeTAAAWD0lEQVR4nO3ce1yUVf4H8M/MkFwUBExFwyQvqGGB0Kop3hJqvWX9vCApVCooXlBCZW1TI9TGKDHWVCBBaf29NjR3RWN3xdXyWupgKRqkaF7AFG/ch8vw3T8OschlmHnspOb3/fKPcXzOec7AZ55znnPOo4qIwNivTX2/G8B+nzhYTAoOFpOCg8Wk4GAxKThYTAoOFpOCg8Wk4GAxKThYTAoOFpOCg8Wk4GAxKThYTAoOFpOCg8Wk4GAxKThYTAoOFpOCg8Wk4…	4.0	0.6235840320587158	3.603734254837036	4.478009223937988	0	4	438.1207161480001	0.09523809523809523	-3.98	179.64801283555332	0	0	0	3	2	2	4	0	0	6	3	5	0.7512297297297298
273	CC(=O)c1ccccc1Nc1nc(-c2ccc(N3CCOCC3)cc2)ncc1Cl	6.975022281231348	1	0.015873015873015872	<img data-content="rdkit/molecule" src="data:image/png;base64,iVBORw0KGgoAAAANSUhEUgAAAMgAAADICAIAAAAiOjnJAAAABmJLR0QA/wD/AP+gvaeTAAAYtUlEQVR4nO2dZ1xUV9rAnxmKFIVQBdS1xGgscRFQQxQ34GAwKrrqWPKuBUXUxChrA12NxmQjSkQ/oAY3Jj8bJmSNBStNFAMkizRxiQULiVhw6W3q83445joRhGHmHlHy/H9+mfHe554Lf8495TnnShARCEJspG1dAKJ9QmIRXCCxCC6QWAQXSCyCCyQWwQUSi+ACiUVwgcQiuEBiEVwgsQgukFgEF0gsggskFsEFEovgAolFcIHEIrhAYhFcILEILpBYBBdIL…	7.0	0.7111964821815491	3.2414402961730957	3.97843599319458	0	4	408.135303592	0.22727272727272727	-2.9599999999999995	174.05673843661216	0	1	1	0	2	1	3	0	0	6	1	5	0.751064954051796
274	O/C(Nc1cc(-c2ccnc(Oc3ccc(F)cc3)c2)ccn1)[C@@H]1CCOC1	13.049537032201043	1	0.04	<img data-content="rdkit/molecule" src="data:image/png;base64,iVBORw0KGgoAAAANSUhEUgAAAMgAAADICAIAAAAiOjnJAAAABmJLR0QA/wD/AP+gvaeTAAAVUElEQVR4nO3deVRTVx4H8F8SJGyiIFJqcQDtuGAHRVSqoB1KHZYJdhRT7XF0DraDS0tK9bS0tZKeumEPncYWa9XRGhmnFdyJU2ZAAdkEImi1WheWogWECFa2JCS588fVHIqCyQvXWPx9/opJ7s19vG/efcvvRR4hBBDqb3xrDwANTBgsxAQGCzGBwUJMYLAQExgsxAQGCzGBwUJMYLAQExgsxAQGCzGBwUJMYLAQExgsxAQGCzGBwUJMYLAQExgsxAQGCzGBw…	7.0	0.7615569829940796	4.9540581703186035	3.8529934883117676	0	4	381.14886972	0.23809523809523808	-3.0299999999999994	161.54048870971593	0	1	1	0	1	2	3	2	0	6	2	6	0.7504828811369509
275	C1cccc(C(=O)Nc2cccc(C(F)(F)F)c2C)cc1-c1ccc2oc(O)nc2c1	20.977040028156114	1	0.025	<img data-content="rdkit/molecule" src="data:image/png;base64,iVBORw0KGgoAAAANSUhEUgAAAMgAAADICAIAAAAiOjnJAAAABmJLR0QA/wD/AP+gvaeTAAAZ50lEQVR4nO2deVRUR/bHbzc0awMCaiCIRhF00GgQFYMoioBRwC3hZ2JEUTNk3DCMGBJnMiZxjK1jlIl6DO64RMQ4InGIEVFjhwgRNSqiIiAi+45As/RSvz9Kezqi0MsraeR+jsfT5/Wr++6zv96qV+/eKh4hBBCEa/id7QDycoLCQpiAwkKYgMJCmIDCQpiAwkKYgMJCmIDCQpiAwkKYgMJCmIDCQpiAwkKYgMJCmIDCQpiAwkKYgMJCmIDCQpiAwkKYgMJCm…	6.0	0.8079125285148621	4.066099166870117	1.682989239692688	0	4	426.119127064	0.13043478260869565	-3.8099999999999996	174.7611442408301	1	0	1	1	2	1	3	0	0	4	2	3	0.7503922541463376
276	Cc1ccc(C(=O)Nc2cccc(C(F)(F)F)c2)cc1-c1ccc2cc(N)ncc2c1	6.8071905283892225	3	0.08108108108108109	<img data-content="rdkit/molecule" src="data:image/png;base64,iVBORw0KGgoAAAANSUhEUgAAAMgAAADICAIAAAAiOjnJAAAABmJLR0QA/wD/AP+gvaeTAAAVJklEQVR4nO2dfVRU1drAn5lhGEBUPkNFEL/GxChKxVTEDFcqau+LX5mJZR8kXRk/yrzLVWtstfRO30Tkhey6ZGWygrwqKnrDsG5pRoApBsFSjA8REQYYQARm5nn/2HSal4FhZpjNDPr8/nDBcM4z+2x/s88z5+znbBEiAkHYGrG9G0DcnZBYBBdILIILJBbBBRKL4AKJRXCBxCK4QGIRXCCxCC6QWAQXSCyCCyQWwQUSi+ACiUVwgcQiuEBiEVwgsQgukFgEF…	6.0	0.7615569829940796	4.9540581703186035	3.8529934883117676	0	4	421.14019685600005	0.08333333333333333	-3.869999999999999	176.08961157693975	0	0	0	1	3	1	4	0	0	3	2	3	0.7503213587487781
277	Cc1cc(F)c(C(=O)Nc2cccc(C(F)(F)F)c2)cc1-c1ccc2cc(=O)nc2c1	10.275760460326008	1	0.045454545454545456	<img data-content="rdkit/molecule" src="data:image/png;base64,iVBORw0KGgoAAAANSUhEUgAAAMgAAADICAIAAAAiOjnJAAAABmJLR0QA/wD/AP+gvaeTAAAZhklEQVR4nO2de1yUVfrAnxmGO8hNEeTiBUcWskQRrU0yhd0scddMfmmKi9aP0lzsZypd7IPlpdFtk62osF0T3axYsz5ktokIapnlDIoGyIDACHJRYQaBYRxm5vz+OPo2cRneuRwZ8Pl++sPgfZ85w3znPOd93/OcIyCEAILYGuFANwAZmqBYCBNQLIQJKBbCBBQLYQKKhTABxUKYgGIhTECxECagWAgTUCyECSgWwgQUC2ECioUwAcVCmIBiIUxAsRAmoFgIE…	6.0	0.6381628513336182	3.995589017868042	2.9884705543518066	0	4	426.099140568	0.08695652173913043	-3.809999999999999	173.10523839915518	0	1	1	2	3	0	3	0	0	2	1	3	0.7500714285714285
