# Supplementary material for: Interpretable Machine Learning Models for Molecular Design of Tyrosine Kinase Inhibitors Using Variational Autoencoders and Perturbation-Based Approach of Chemical Space Exploration
Source: Int J Mol Sci. 2022 Sep 24;23(19):11262. doi: 10.3390/ijms231911262 (PMC9569663; doi:10.3390/ijms231911262)
Supplement: Supplementary file 1 [file ijms-23-11262-s001.zip › SUPPLEMENTARY_MATERIALS/Original_Set_of_Generated_Molecules/General/Top_100_Mol.csv]

known mol	similarity	smiles	distance	count	frequency	mol	Class	qed	logP	SAS	result	rings	weight	csp3	hallkier	laputeASA	alicarbo	alihetero	alirings	amidebonds	arocarbo	arohetero	arorings	stereocenter	bridgehead	hba	hbd	rotatable	kinase inhibition likeliness
<img data-content="rdkit/molecule" src="data:image/png;base64,iVBORw0KGgoAAAANSUhEUgAAAMgAAADICAIAAAAiOjnJAAAABmJLR0QA/wD/AP+gvaeTAAAc3UlEQVR4nO2deVyTV9bHTxIIEBbZFQXqMqBIVQrDosEVXtcI6mA7o8V1ykydilXbYkdnmKrta7VOw9S3HaydDtWxFbViAKeA4oJUQOMGVawUkUVRtiIEBJKc948bHyjIFnJZwv1+/OPJzfPcc+Pz4+7nXB4iAoOha/h9XQCGfsKExaACExaDCkxYDCowYTGowITFoAITFoMKTFgMKjBhMajAhMWgAhMWgwpMWAwqMGExqMCExaACExaDCkxYDCowYTGowITFo…	[1.0]	Clc1cccc(Nc2ncnc3n[nH]c(Nc4cccc(Cl)c4)c23)c1	5.43814249709523	164	0.6949152542372882	<img data-content="rdkit/molecule" src="data:image/png;base64,iVBORw0KGgoAAAANSUhEUgAAAMgAAADICAIAAAAiOjnJAAAABmJLR0QA/wD/AP+gvaeTAAAc3UlEQVR4nO2deVyTV9bHTxIIEBbZFQXqMqBIVQrDosEVXtcI6mA7o8V1ykydilXbYkdnmKrta7VOw9S3HaydDtWxFbViAKeA4oJUQOMGVawUkUVRtiIEBJKc948bHyjIFnJZwv1+/OPJzfPcc+Pz4+7nXB4iAoOha/h9XQCGfsKExaACExaDCkxYDCowYTGowITFoAITFoMKTFgMKjBhMajAhMWgAhMWgwpMWAwqMGExqMCExaACExaDCkxYDCowYTGowITFo…	0.0	0.7681315541267395	3.6084370613098145	2.5131702423095703	0	4	370.050049744	0.0	-2.829999999999999	152.7700708165982	0	0	0	0	2	2	4	0	0	5	3	4	0.7714166666666665
<img data-content="rdkit/molecule" src="data:image/png;base64,iVBORw0KGgoAAAANSUhEUgAAAMgAAADICAIAAAAiOjnJAAAABmJLR0QA/wD/AP+gvaeTAAAc3UlEQVR4nO2deVyTV9bHTxIIEBbZFQXqMqBIVQrDosEVXtcI6mA7o8V1ykydilXbYkdnmKrta7VOw9S3HaydDtWxFbViAKeA4oJUQOMGVawUkUVRtiIEBJKc948bHyjIFnJZwv1+/OPJzfPcc+Pz4+7nXB4iAoOha/h9XQCGfsKExaACExaDCkxYDCowYTGowITFoAITFoMKTFgMKjBhMajAhMWgAhMWgwpMWAwqMGExqMCExaACExaDCkxYDCowYTGowITFo…	[1.0]	Clc1cccc(Nc2ncnc3n[nH]c(Nc4cccc(Cl)c4)c32)c1	5.43814249709523	3	0.012711864406779662	<img data-content="rdkit/molecule" src="data:image/png;base64,iVBORw0KGgoAAAANSUhEUgAAAMgAAADICAIAAAAiOjnJAAAABmJLR0QA/wD/AP+gvaeTAAAc3UlEQVR4nO2deVyTV9bHTxIIEBbZFQXqMqBIVQrDosEVXtcI6mA7o8V1ykydilXbYkdnmKrta7VOw9S3HaydDtWxFbViAKeA4oJUQOMGVawUkUVRtiIEBJKc948bHyjIFnJZwv1+/OPJzfPcc+Pz4+7nXB4iAoOha/h9XQCGfsKExaACExaDCkxYDCowYTGowITFoAITFoMKTFgMKjBhMajAhMWgAhMWgwpMWAwqMGExqMCExaACExaDCkxYDCowYTGowITFo…	0.0	0.6381628513336182	3.995589017868042	2.9884705543518066	0	4	370.050049744	0.0	-2.829999999999999	152.7700708165982	0	0	0	0	2	2	4	0	0	5	3	4	0.8127500000000001
<img data-content="rdkit/molecule" src="data:image/png;base64,iVBORw0KGgoAAAANSUhEUgAAAMgAAADICAIAAAAiOjnJAAAABmJLR0QA/wD/AP+gvaeTAAAgAElEQVR4nO2deVhUZfvHv2c2EIYtN7YKEVFBcSFXFFstDXPLJRPTTDEXet/SVDSofE2u7JdoueDlq5evS+KSRoZdppa4Wy4giAsiIqgIIgzrrM/vjwePIzsz58yZ0fO5+GPmmTnPcw/znec8233fDCEEIiJcIxHaAJGnE1FYIrwgCkuEF0RhifCCKCwRXhCFJcILorBEeEEUlggv2LCwPDywZEn145s3ERSEtDT06/f4DampCAkRxDQRWxZWcTE2bMC1awCg1…	[0.9336332958380202]	c1ccc(Nc2ncnc3n[nH]c(-c4ccccc4)c23)cc1	6.008591151527276	11	0.08870967741935484	<img data-content="rdkit/molecule" src="data:image/png;base64,iVBORw0KGgoAAAANSUhEUgAAAMgAAADICAIAAAAiOjnJAAAABmJLR0QA/wD/AP+gvaeTAAAgAElEQVR4nO2deXyM1/7HPzOZyR5ZLSE0KxE7VRRVl9qatKXCSzVUStTFXJRfaNOGat1cbjXUbZtSpKVXXYqUUFFBRLT2SNImmYwhiyAb2SQzmfP748Rksi/zPPM8mTzvV/4wZ5453+8kH2c/36+IEAIBAaYRc+2AgHEiCEuAFQRhCbCCICwBVhCEJcAKgrAEWEEQlgArCMISYAVBWAKsIAhLgBUEYQmwgiAsAVYQhCXACoKwBFhBEJYAKwjCEmAFQVgCrCAIS…	0.0	0.6381628513336182	3.995589017868042	2.9884705543518066	0	4	287.117095416	0.0	-3.209999999999999	126.61367617922686	0	0	0	0	2	2	4	0	0	4	2	3	0.8006335156071998
<img data-content="rdkit/molecule" src="data:image/png;base64,iVBORw0KGgoAAAANSUhEUgAAAMgAAADICAIAAAAiOjnJAAAABmJLR0QA/wD/AP+gvaeTAAAgAElEQVR4nO2deVhUZfvHv2c2EIYtN7YKEVFBcSFXFFstDXPLJRPTTDEXet/SVDSofE2u7JdoueDlq5evS+KSRoZdppa4Wy4giAsiIqgIIgzrrM/vjwePIzsz58yZ0fO5+GPmmTnPcw/znec8233fDCEEIiJcIxHaAJGnE1FYIrwgCkuEF0RhifCCKCwRXhCFJcILorBEeEEUlggv2LCwPDywZEn145s3ERSEtDT06/f4DampCAkRxDQRWxZWcTE2bMC1awCg1…	[0.9336332958380202]	c1ccc(Nc2ncnc3n[nH]c(-c4ccccc4)c32)cc1	6.008591151527276	1	0.008064516129032258	<img data-content="rdkit/molecule" src="data:image/png;base64,iVBORw0KGgoAAAANSUhEUgAAAMgAAADICAIAAAAiOjnJAAAABmJLR0QA/wD/AP+gvaeTAAAgAElEQVR4nO2deXyM1/7HPzOZyR5ZLSE0KxE7VRRVl9qatKXCSzVUStTFXJRfaNOGat1cbjXUbZtSpKVXXYqUUFFBRLT2SNImmYwhiyAb2SQzmfP748Rksi/zPPM8mTzvV/4wZ5453+8kH2c/36+IEAIBAaYRc+2AgHEiCEuAFQRhCbCCICwBVhCEJcAKgrAEWEEQlgArCMISYAVBWAKsIAhLgBUEYQmwgiAsAVYQhCXACoKwBFhBEJYAKwjCEmAFQVgCrCAIS…	0.0	0.5206761956214905	2.3366942405700684	2.8997416496276855	0	4	287.117095416	0.0	-3.209999999999999	126.61367617922686	0	0	0	0	2	2	4	0	0	4	2	3	0.8314166666666665
<img data-content="rdkit/molecule" src="data:image/png;base64,iVBORw0KGgoAAAANSUhEUgAAAMgAAADICAIAAAAiOjnJAAAABmJLR0QA/wD/AP+gvaeTAAAgAElEQVR4nO2de1iU5db/vzMDAgoiKCDgARATYUDNM2ZqkmmpbQ+YbSXbmeSut8zXA2kHZGuKu/Ki8volZRqa5sYUJMVNUmiKpxcUYQYFETkYgiAjZ2aGmfX748ZxQkVg5plhhudz+Qcwz6y1Rr6s+37u517rFhAReHj0jdDYAfCYJ7yweDiBFxYPJ/DC4uEEXlg8nMALi4cTeGHxcAIvLB5O4IXFwwm8sP5CZCQuXQKAkhLs22fsaEwZXlh/4dgxrFsHlQoyG…	[0.9266837169650469]	Cc1nc(Nc2ncc(C(=O)Nc3c(C)cccc3Cl)s2)cc(N2CCNC(=O)C2)n1	7.0054376723276555	11	0.07586206896551724	<img data-content="rdkit/molecule" src="data:image/png;base64,iVBORw0KGgoAAAANSUhEUgAAAMgAAADICAIAAAAiOjnJAAAABmJLR0QA/wD/AP+gvaeTAAAgAElEQVR4nO2de1xU1fr/PzPDKAIqICogclWMxIQUzCOGt/SnkSVJaoJ6zPBWVOpxPH0zwq9f41SmpqLWsSNYeE3zktpBSUUxFOSigKgMdxCF4SIgwzDz/P5Y40iKyGX2IMN+v/hjM3vv53nmxYe111p7Pc8SEBF4eLSNsL0D4NFPeGHxcAIvLB5O4IXFwwm8sHg4gRcWDyfwwuLhBF5YPJzAC4uHE3hh8XACLyweTuCFxcMJvLB4OIEXFg8n8MLi4QReWDycw…	6.0	0.5932312607765198	3.250153064727783	2.6802754402160645	0	4	457.10877156000004	0.25	-3.2399999999999993	187.42939304011975	0	1	1	2	1	2	3	0	0	8	3	5	0.7558333333333332
<img data-content="rdkit/molecule" src="data:image/png;base64,iVBORw0KGgoAAAANSUhEUgAAAMgAAADICAIAAAAiOjnJAAAABmJLR0QA/wD/AP+gvaeTAAAgAElEQVR4nO2deVyUVdvHfzMMi7IIiICirCrLAFZqLohiUi4PWS64PUkuaWXqax9T631M7GkRTYxeyyKfeiTNBbdCMck1NwwHQxhQ2QQhRASGnWG26/3jxgkREZi5Z2C4vx//GGbu+zrXyI/rnPucc12HR0Tg4NA2fH07wGGYcMLiYAVOWByswAmLgxU4YXGwAicsDlbghMXBCpywOFiBExYHK3DCeoSvv0ZGBgDcv4+jR/XtTVeGE9Yj7NuH996DSoXSUiQk6…	[0.9230118443316413]	Cc1nc(Nc2ncc(C(=O)Nc3c(C)cccc3Cl)s2)cc(N2CCNC(C)CC2)n1	7.585167007009616	1	0.006896551724137931	<img data-content="rdkit/molecule" src="data:image/png;base64,iVBORw0KGgoAAAANSUhEUgAAAMgAAADICAIAAAAiOjnJAAAABmJLR0QA/wD/AP+gvaeTAAAgAElEQVR4nO2deVxU5f7HP7Oww4yAKO6Cud4Ul9QEgkRKLSK3yaWQUuOa2bjWeN1IvXpHvXK1skK7JVF60fR2tX6WiqaClIIKBGiyq+yyDDAwzPL8/nhoIjZh5pwZlvN+8fJ1ODPn+/0O8/HZn+/DI4SAg4Np+OYOgKNrwgmLgxU4YXGwAicsDlbghMXBCpywOFiBExYHK3DC4mAFTlgcrMAJi4MVOGFxsAInLA5W4ITFwQqcsDhYgRMWBytwwuJgBU5YHKzAC…	6.0	0.5919488668441772	3.050396203994751	3.4142303466796875	0	4	471.16080713200006	0.36363636363636365	-2.749999999999999	195.9977551688692	0	1	1	1	1	2	3	1	0	8	3	5	0.791587121212121
<img data-content="rdkit/molecule" src="data:image/png;base64,iVBORw0KGgoAAAANSUhEUgAAAMgAAADICAIAAAAiOjnJAAAABmJLR0QA/wD/AP+gvaeTAAAc3UlEQVR4nO2deVyTV9bHTxIIEBbZFQXqMqBIVQrDosEVXtcI6mA7o8V1ykydilXbYkdnmKrta7VOw9S3HaydDtWxFbViAKeA4oJUQOMGVawUkUVRtiIEBJKc948bHyjIFnJZwv1+/OPJzfPcc+Pz4+7nXB4iAoOha/h9XQCGfsKExaACExaDCkxYDCowYTGowITFoAITFoMKTFgMKjBhMajAhMWgAhMWgwpMWAwqMGExqMCExaACExaDCkxYDCowYTGowITFo…	[0.9171511627906976]	c1ccc(Nc2ncnc3n[nH]c(Nc4ccccc4)c23)cc1	5.262109299101738	5	0.04032258064516129	<img data-content="rdkit/molecule" src="data:image/png;base64,iVBORw0KGgoAAAANSUhEUgAAAMgAAADICAIAAAAiOjnJAAAABmJLR0QA/wD/AP+gvaeTAAAdCklEQVR4nO2de1hU1d7Hf3MBBkS5qICoUGhewBDEC4pYhsfeclIPhtmjc46ep+h0TmfA8g2z9zRZ5pku9s7RSsmyxjyZlCGo8Xo92ugBFC8EqGkqIKhc4iqXGZj5vX+scTMNt2GYtQeG9Xl8evZee+39W9P+stbaa6/13QJEBAbD1gjtXQCGY8KExaACExaDCkxYDCowYTGowITFoAITFoMKTFgMKjBhMajAhMWgAhMWgwpMWAwqMGExqMCExaACExaDCkxYD…	0.0	0.7681315541267395	3.6084370613098145	2.5131702423095703	0	4	302.127994448	0.0	-3.4099999999999993	132.16353836283488	0	0	0	0	2	2	4	0	0	5	3	4	0.7902327219564061
<img data-content="rdkit/molecule" src="data:image/png;base64,iVBORw0KGgoAAAANSUhEUgAAAMgAAADICAIAAAAiOjnJAAAABmJLR0QA/wD/AP+gvaeTAAAfWklEQVR4nO2dd1xUV9PHZ3dZFhUDCIKIiBJZFB6jhtiNBdEHjd0IGjQ27DFqLFgSayyxYSFGbNgLaizEirGhiEoTBYSVRYqKiqI0gS3z/nF0nw0obrlnl/ie7yf/IPfMnd38uOecuWdmeIgIDAbX8I3tAOPThAmLQQUmLAYVmLAYVGDCYlCBCYtBBSYsBhWYsBhUYMJiUIEJi0EFJiwGFZiwGFRgwmJQgQmLQQUmLAYVmLAYVGDCYlCBCYtBBSYsBhWYsBhUY…	[0.8990825688073395]	Cc1ccc(NC(=O)c2ccccc2)cc1Nc1nccc(-c2cccnc2)n1	5.080838400634125	380	0.8983451536643026	<img data-content="rdkit/molecule" src="data:image/png;base64,iVBORw0KGgoAAAANSUhEUgAAAMgAAADICAIAAAAiOjnJAAAABmJLR0QA/wD/AP+gvaeTAAAgAElEQVR4nO2deVzN2f/HX/fWratoMV0tImVJIXuyhLE2X2GMnWHKvgzGbozBIEtoGiZjkm0MM7KMCYMawyCFkCRbyVLd6qbQvt3z++PkM02Ruvez3PH7PB/++HxO9/N+n4/7up/POef9PudICCEQEWEbqdAVEHk/EYUlwgmisEQ4QRSWCCeIwhLhBFFYIpwgCkuEE0RhiXCCKCwRThCFJcIJorBEOEEUlggniMIS4QRRWCKcIApLhBNEYYlwgigsEU4QhSXCC…	0.0	0.7681315541267395	3.6084370613098145	2.5131702423095703	0	4	381.15896022800007	0.043478260869565216	-4.059999999999999	168.25276037658162	0	0	0	1	2	2	4	0	0	5	2	5	0.854554813990854
<img data-content="rdkit/molecule" src="data:image/png;base64,iVBORw0KGgoAAAANSUhEUgAAAMgAAADICAIAAAAiOjnJAAAABmJLR0QA/wD/AP+gvaeTAAAgAElEQVR4nO2de1iU5db/vzMDAgoiKCDgARATYUDNM2ZqkmmpbQ+YbSXbmeSut8zXA2kHZGuKu/Ki8volZRqa5sYUJMVNUmiKpxcUYQYFETkYgiAjZ2aGmfX748ZxQkVg5plhhudz+Qcwz6y1Rr6s+37u517rFhAReHj0jdDYAfCYJ7yweDiBFxYPJ/DC4uEEXlg8nMALi4cTeGHxcAIvLB5O4IXFwwm8sP5CZCQuXQKAkhLs22fsaEwZXlh/4dgxrFsHlQoyG…	[0.8959044368600683]	Cc1nc(Nc2ncc(C(=O)Nc3c(C)cccc3Cl)s2)cc(N2CC(COC)C2)n1	21.211479373874518	2	0.11764705882352941	<img data-content="rdkit/molecule" src="data:image/png;base64,iVBORw0KGgoAAAANSUhEUgAAAMgAAADICAIAAAAiOjnJAAAABmJLR0QA/wD/AP+gvaeTAAAgAElEQVR4nO2de1zUVfrHP99hYLgo3gBBUG5rrqsFYoiaKSLWmmwXTbEMabVGzbLVLmRa5IUW037i5iUsUbyL7roqpuUqmoahAwqIEAaEyF2BuN9mnt8fXxwJQef2nWHgvF/8Mcx8z3Oe0Q/POd9zzvN8OSICg6FrRIZ2gNE1YcJiCAITFkMQmLAYgsCExRAEJiyGIDBhMQSBCYshCExYDEFgwmIIAhMWQxCYsBiCwITFEAQmLIYgMGG1T2oqmpsBoLoa+fmG9…	6.0	0.6233620047569275	2.5254108905792236	2.9978814125061035	0	4	458.12917265600004	0.3333333333333333	-2.749999999999999	189.19649610037143	0	1	1	1	1	2	3	0	0	8	2	7	0.8376607142857142
<img data-content="rdkit/molecule" src="data:image/png;base64,iVBORw0KGgoAAAANSUhEUgAAAMgAAADICAIAAAAiOjnJAAAABmJLR0QA/wD/AP+gvaeTAAAgAElEQVR4nO2de1iU5db/vzMDAgoiKCDgARATYUDNM2ZqkmmpbQ+YbSXbmeSut8zXA2kHZGuKu/Ki8volZRqa5sYUJMVNUmiKpxcUYQYFETkYgiAjZ2aGmfX748ZxQkVg5plhhudz+Qcwz6y1Rr6s+37u517rFhAReHj0jdDYAfCYJ7yweDiBFxYPJ/DC4uEEXlg8nMALi4cTeGHxcAIvLB5O4IXFwwm8sP5CZCQuXQKAkhLs22fsaEwZXlh/4dgxrFsHlQoyG…	[0.887489504617968]	Cc1nc(Nc2ncc(C(=O)Nc3c(C)cccc3Cl)s2)cc(N2CCC(CO)C2)n1	6.060037246630709	2	0.11764705882352941	<img data-content="rdkit/molecule" src="data:image/png;base64,iVBORw0KGgoAAAANSUhEUgAAAMgAAADICAIAAAAiOjnJAAAABmJLR0QA/wD/AP+gvaeTAAAgAElEQVR4nO2deVxTV97GnySQQIBAWARlUBTEFTsttdYNbQdfaYt2EytFtI6vQVGrRUdcXketbc1M7YjLdAzuUpfi1jpadRy3WiujKIyKqIBLhWJA1gAhJLnn/ePQlKKyJPcmEu/34x9yc/M7v5CHc849y3MEhBDw8LCN0NYJ8NgnvLB4OIEXFg8n8MLi4QReWDycwAuLhxN4YfFwAi8sHk7ghcXDCbyweDiBFxYPJ/DC4uEEXlg8nMALi4cTeGHxcAIvLB5O4…	6.0	0.7681315541267395	3.6084370613098145	2.5131702423095703	0	4	458.12917265600004	0.3333333333333333	-2.749999999999999	188.87718462306054	0	1	1	1	1	2	3	1	0	8	3	6	0.8186820175438596
<img data-content="rdkit/molecule" src="data:image/png;base64,iVBORw0KGgoAAAANSUhEUgAAAMgAAADICAIAAAAiOjnJAAAABmJLR0QA/wD/AP+gvaeTAAAgAElEQVR4nO2de1iU5db/vzMDAgoiKCDgARATYUDNM2ZqkmmpbQ+YbSXbmeSut8zXA2kHZGuKu/Ki8volZRqa5sYUJMVNUmiKpxcUYQYFETkYgiAjZ2aGmfX748ZxQkVg5plhhudz+Qcwz6y1Rr6s+37u517rFhAReHj0jdDYAfCYJ7yweDiBFxYPJ/DC4uEEXlg8nMALi4cTeGHxcAIvLB5O4IXFwwm8sP5CZCQuXQKAkhLs22fsaEwZXlh/4dgxrFsHlQoyG…	[0.8816666666666667]	Cc1nc(Nc2ncc(C(=O)Nc3c(C)cccc3Cl)s2)cc(N2CCOC(=O)C2)n1	7.034084537948764	1	0.006896551724137931	<img data-content="rdkit/molecule" src="data:image/png;base64,iVBORw0KGgoAAAANSUhEUgAAAMgAAADICAIAAAAiOjnJAAAABmJLR0QA/wD/AP+gvaeTAAAgAElEQVR4nO2daVgUV/b/v90szSoIiiII0mjcEAyKypCMmGDcMP+YiBqFSdSAMVE06kj0iYP5jRqME2UmRoNRB2JcgiFmMK64xBjjBggKCqKNiqDsILJ0093n/6KwQQRlqWqguZ+nX3R3VZ1zWr7euvfWPeeKiAgMBt+I2zoAhm7ChMUQBCYshiAwYTEEgQmLIQhMWAxBYMJiCAITFkMQmLAYgsCExRAEJiyGIDBhMQSBCYshCExYDEFgwmIIAhMWQxCYsBiCw…	6.0	0.6353150606155396	4.542409420013428	3.856266498565674	0	4	458.092787148	0.25	-3.2399999999999993	186.9930760860186	0	1	1	1	1	2	3	0	0	9	2	5	0.8012788459554311
<img data-content="rdkit/molecule" src="data:image/png;base64,iVBORw0KGgoAAAANSUhEUgAAAMgAAADICAIAAAAiOjnJAAAABmJLR0QA/wD/AP+gvaeTAAAYzElEQVR4nO3dfVyN9/8H8Pfp1FFJsQoncpdYnWLE11dtMZK70JTkZ/maDb/tSzM3P2Y2Jrdttuw7jE3TaAiLUGFrrYTu3NU50Y2KilES3Z679++Pi7O+uVmdc31ON97Ph4dHTtf1uT4nr3N1XZ+7S4CIQAjfDJq7AqRtomARJihYhAkKFmGCgkWYoGARJihYhAkKFmGCgkWYoGARJihYhAkKFmGCgkWYoGARJihYhAkKFmGCgkWYoGARJihYhAkKFmGCgkWYo…	[0.8504901960784313]	O=C(COC(=O)Nc1ccccc1)Nc1ccc2ncnc(Nc3cccc(Br)c3)c2c1	7.197618372924385	5	0.020161290322580645	<img data-content="rdkit/molecule" src="data:image/png;base64,iVBORw0KGgoAAAANSUhEUgAAAMgAAADICAIAAAAiOjnJAAAABmJLR0QA/wD/AP+gvaeTAAAccUlEQVR4nO2dd1hU19bG35lhhiIgAzYUUVBUgmLBrtdewBo/NRpiQGP4EkssAY18UdF4xRi73kSjiSWihuhVr71EvCbWiAiKAhEUEINKH2CGqfv7Y+tcrgrMGc6huX+PTx6eydlrrcSXM+fsvYqIEAIGg2/E1R0Ao27ChMUQBCYshiAwYTEEgQmLIQhMWAxBYMJiCAITFkMQmLAYgsCExRAEJiyGIDBhMQSBCYshCExYDEFgwmIIAhMWQxCYsBiCwITFEAQmL…	3.0	0.6353150606155396	4.542409420013428	3.856266498565674	0	4	491.0593015360001	0.043478260869565216	-3.979999999999999	191.71510195450293	0	0	0	2	3	1	4	0	0	6	3	6	0.7846695944956815
<img data-content="rdkit/molecule" src="data:image/png;base64,iVBORw0KGgoAAAANSUhEUgAAAMgAAADICAIAAAAiOjnJAAAABmJLR0QA/wD/AP+gvaeTAAAgAElEQVR4nO2deVyUVdvHfzMMi7IIiICirCrLAFZqLohiUi4PWS64PUkuaWXqax9T631M7GkRTYxeyyKfeiTNBbdCMck1NwwHQxhQ2QQhRASGnWG26/3jxgkREZi5Z2C4vx//GGbu+zrXyI/rnPucc12HR0Tg4NA2fH07wGGYcMLiYAVOWByswAmLgxU4YXGwAicsDlbghMXBCpywOFiBExYHK3DCeoSvv0ZGBgDcv4+jR/XtTVeGE9Yj7NuH996DSoXSUiQk6…	[0.8343653250773994]	Cc1nc(Nc2ncc(C(=O)Nc3c(C)cccc3Cl)s2)cc(N2C(NC(C)C2)O)n1	9.299736085295457	1	0.006756756756756757	<img data-content="rdkit/molecule" src="data:image/png;base64,iVBORw0KGgoAAAANSUhEUgAAAMgAAADICAIAAAAiOjnJAAAABmJLR0QA/wD/AP+gvaeTAAAgAElEQVR4nO2de1iU1fbHvzPcxAEVBATRDLybRxQVUBA6ipKK4g1DU/FkUmlh6ElSO2n9Sk3LsJN3PYrmDc0M0UyxEMULQaIIyE0BEbnIneE6M+v3x0tEXmAu7wuM7s/j4/M6vLP2muHr3vvde621RUQEBoNvxK3tAOP5hAmLIQhMWAxBYMJiCAITFkMQmLAYgsCExRAEJiyGIDBhMQSBCYshCExYDEFgwmIIAhMWQxCYsBiCwITFEAQmLIYgMGExBIEJiyEIT…	2.0	0.6044013500213623	2.952697992324829	2.73563814163208	0	4	459.12442162400004	0.3	-2.789999999999999	188.062104692272	0	1	1	1	1	2	3	2	0	9	4	5	0.7815383116883116
<img data-content="rdkit/molecule" src="data:image/png;base64,iVBORw0KGgoAAAANSUhEUgAAAMgAAADICAIAAAAiOjnJAAAABmJLR0QA/wD/AP+gvaeTAAAbuElEQVR4nO2de1RTV/bHd0J4JIAoiCIiAkoVVKT4Kj5AfHRpy6yqI47TytRZbVPb6bDacdX8ulZbasfRzLSzZGrHrjjTrqHaWqkzOrTYhzqoWFDqAywUBUEUURGRZwgkJPv3x4mXa8IjIbkPkvNZ/mHuvcnZyf2yz7nn3vPdEkQECsXZSIUOgOKaUGFROIEKi8IJVFgUTqDConACFRaFE6iwKJxAhUXhBCosCidQYVE4gQqLwglUWBROoMKicAIVFoUTqLAon…	[0.8278457196613358]	COc1cc2ncc(C(=O)O)c(Nc3cccc(Cl)c3Cl)c2cc1OC1C(C)C1	8.085467253325145	1	0.030303030303030304	<img data-content="rdkit/molecule" src="data:image/png;base64,iVBORw0KGgoAAAANSUhEUgAAAMgAAADICAIAAAAiOjnJAAAABmJLR0QA/wD/AP+gvaeTAAAgAElEQVR4nO2deVyU1f7HP7My7KCIQCqCAqnkEmlaKpok5VouuaRpVvhzTXPD1MjK9Za7VzE1t2vmktclb2pdze2KYChICogK7hv7Mvv398fBkRBwlueZYeB5v/xjnoeZ7/kOfDxz5pzvIiIiCAhwjdjWDgjUTARhCfCCICwBXhCEJcALgrAEeEEQlgAvCMIS4AVBWAK8IAhLgBcEYQnwgiAsAV4QhCXAC4KwBHhBEJYALwjCEuAFQVgCvCAIS4AXBGEJ8IIgL…	2.0	0.6233620047569275	2.5254108905792236	2.9978814125061035	0	4	432.06436241599994	0.23809523809523808	-2.6999999999999993	176.91287231971808	1	0	1	0	2	1	3	2	0	5	2	6	0.7748571428571427
<img data-content="rdkit/molecule" src="data:image/png;base64,iVBORw0KGgoAAAANSUhEUgAAAMgAAADICAIAAAAiOjnJAAAABmJLR0QA/wD/AP+gvaeTAAAgAElEQVR4nO2dd1xT1/vHn5uQyJaNBHAgiqIUFNyIVv2qVLAuHFXUtvbnqjiqta5ihxZs9au1alu1X6rULSqKe4MgAlUZokxliSwZEiQkeX5/HIgxKCO5N6z7fvnyFW5unnPET84595xnUIgILCx0w2nqDrC0TlhhsTACKywWRmCFxcIIrLBYGIEVFgsjsMJiYQRWWCyMwAqLhRFYYbEwAissFkbQaOoOsDQxGZWV5woLyevJJibmfD4tZllhtXWyKitLxOLpZ…	[0.8272200772200772]	COc1ccc(NC(=O)Nc2ccc3c(c2)NC(=O)/C3=C/c2ccc[nH]2)cc1	5.4889559143946025	5	0.5	<img data-content="rdkit/molecule" src="data:image/png;base64,iVBORw0KGgoAAAANSUhEUgAAAMgAAADICAIAAAAiOjnJAAAABmJLR0QA/wD/AP+gvaeTAAAZgElEQVR4nO3deVyUdR4H8O8MMDgccggeKIrgASjQeh+5moGYB7mr5IGUWwa5m2RGIWViZu2ghijpiqktmFYja8amvQrXlybHqkByjQfCioKicsjpwDDz3T9+NBLINfP8QPT7fvkHjM985zcPn+eZ5/j9fiNCRCBEaOLubgB5MlGwCBcULMIFBYtwQcEiXFCwCBcULMIFBYtwQcEiXFCwCBcULMIFBYtwQcEiXFCwCBcULMIFBYtwQcEiXFCwCBcULMIFBYtwQ…	4.0	0.6381628513336182	3.995589017868042	2.9884705543518066	0	4	374.137890436	0.047619047619047616	-3.999999999999999	160.9702043193274	0	1	1	3	2	1	3	0	0	3	4	4	0.7689444444444444
<img data-content="rdkit/molecule" src="data:image/png;base64,iVBORw0KGgoAAAANSUhEUgAAAMgAAADICAIAAAAiOjnJAAAABmJLR0QA/wD/AP+gvaeTAAAgAElEQVR4nO2deVyUVdvHfzMMi7IIiICirCrLAFZqLohiUi4PWS64PUkuaWXqax9T631M7GkRTYxeyyKfeiTNBbdCMck1NwwHQxhQ2QQhRASGnWG26/3jxgkREZi5Z2C4vx//GGbu+zrXyI/rnPucc12HR0Tg4NA2fH07wGGYcMLiYAVOWByswAmLgxU4YXGwAicsDlbghMXBCpywOFiBExYHK3DCeoSvv0ZGBgDcv4+jR/XtTVeGE9Yj7NuH996DSoXSUiQk6…	[0.8161290322580645]	Cc1nc(Nc2ncc(C(=O)Nc3c(F)cccc3Cl)s2)cc(N2CCNC(=O)C2)n1	7.299597980534872	2	0.013513513513513514	<img data-content="rdkit/molecule" src="data:image/png;base64,iVBORw0KGgoAAAANSUhEUgAAAMgAAADICAIAAAAiOjnJAAAABmJLR0QA/wD/AP+gvaeTAAAgAElEQVR4nO2de1xU1drHfzMM90sgingjRE0FL/SSJJoaaaaCx4zMSnnNo0c92QFMKD2iWKYvJSZ5STS1D6mV5MkyLU0PauQFHcAUNZJBQQS5yB1mmNvz/rFGIkWEmb1nmHF/P378DDOzn/XA/Gbttdd+1m+JiAgCAlwjNnUCApaJICwBXhCEJcALgrAEeEEQlgAvCMIS4AVBWAK8IAhLgBcEYQnwgiAsAV4QhCXAC4KwBHhBEJYALwjCEuAFQVgCvCAIS4AXB…	2.0	0.6233620047569275	2.5254108905792236	2.9978814125061035	0	4	461.08369968400007	0.21052631578947367	-3.309999999999999	185.22998632864937	0	1	1	2	1	2	3	0	0	8	3	5	0.8095357142857142
<img data-content="rdkit/molecule" src="data:image/png;base64,iVBORw0KGgoAAAANSUhEUgAAAMgAAADICAIAAAAiOjnJAAAABmJLR0QA/wD/AP+gvaeTAAAfWklEQVR4nO2dd1xUV9PHZ3dZFhUDCIKIiBJZFB6jhtiNBdEHjd0IGjQ27DFqLFgSayyxYSFGbNgLaizEirGhiEoTBYSVRYqKiqI0gS3z/nF0nw0obrlnl/ie7yf/IPfMnd38uOecuWdmeIgIDAbX8I3tAOPThAmLQQUmLAYVmLAYVGDCYlCBCYtBBSYsBhWYsBhUYMJiUIEJi0EFJiwGFZiwGFRgwmJQgQmLQQUmLAYVmLAYVGDCYlCBCYtBBSYsBhWYsBhUY…	[0.8090909090909091]	Cc1ccc(NC(=O)c2ccccc2)cc1Nc1nccc(-c2ccccc2)n1	6.181651340452407	4	0.009456264775413711	<img data-content="rdkit/molecule" src="data:image/png;base64,iVBORw0KGgoAAAANSUhEUgAAAMgAAADICAIAAAAiOjnJAAAABmJLR0QA/wD/AP+gvaeTAAAgAElEQVR4nO2dd1wUx/vHP3dwcIpSlKOJIlgQVGwRUUBNbOQnaoxdgwF7iRq7KZaoWFAJ0WCMYovRRCwxoF8VYjQigoqKBLGBlX5wqID0m98fg5cLKOVuy3397vuVP3bH3eeZDZ/bnZnnmRkRIQQCAkwj5rsCAu8mgrAEWEEQlgArCMISYAVBWAKsIAhLgBUEYQmwgiAsAVYQhCXACoKwBFhBEJYAKwjCEmAFQVgCrCAIS4AVBGEJsIIgLAFWEIQlwAqCsARYQ…	0.0	0.6353150606155396	4.542409420013428	3.856266498565674	0	4	380.16371126	0.041666666666666664	-3.989999999999999	169.03311239563507	0	0	0	1	3	1	4	0	0	4	2	5	0.8124051724137931
<img data-content="rdkit/molecule" src="data:image/png;base64,iVBORw0KGgoAAAANSUhEUgAAAMgAAADICAIAAAAiOjnJAAAABmJLR0QA/wD/AP+gvaeTAAAYzElEQVR4nO3dfVyN9/8H8Pfp1FFJsQoncpdYnWLE11dtMZK70JTkZ/maDb/tSzM3P2Y2Jrdttuw7jE3TaAiLUGFrrYTu3NU50Y2KilES3Z679++Pi7O+uVmdc31ON97Ph4dHTtf1uT4nr3N1XZ+7S4CIQAjfDJq7AqRtomARJihYhAkKFmGCgkWYoGARJihYhAkKFmGCgkWYoGARJihYhAkKFmGCgkWYoGARJihYhAkKFmGCgkWYoGARJihYhAkKFmGCgkWYo…	[0.8059701492537313]	O=C(CNC(=O)C1cccccc1)Nc1ccc2ncnc(Nc3cccc(Br)c3)c2c1	16.96921058130312	2	0.008064516129032258	<img data-content="rdkit/molecule" src="data:image/png;base64,iVBORw0KGgoAAAANSUhEUgAAAMgAAADICAIAAAAiOjnJAAAABmJLR0QA/wD/AP+gvaeTAAAgAElEQVR4nO2deVhTR/fHT0IIIMiiEEgAFXGpKEpfcVfUFkSrdce6UVxo3alWEbeKilXrymt53S1i1Vq3KnWr/FzRgopLFVEUUVEIhFW2JARyfn+MplRZstxrAp3P4+NziXfOnEe+mTt35sw5HEQECoVpuPp2gFI/ocKisAIVFoUVqLAorECFRWEFKiwKK1BhUViBCovCClRYFFagwqKwAhUWhRWosCisQIVFYQUqLAorUGFRWIEKi8IKVFgUVqDCorACFRaFF…	3.0	0.6233620047569275	2.5254108905792236	2.9978814125061035	0	4	489.08003698000005	0.08333333333333333	-3.779999999999999	193.02441706962628	1	0	1	2	2	1	3	0	0	5	3	6	0.7729047619047619
<img data-content="rdkit/molecule" src="data:image/png;base64,iVBORw0KGgoAAAANSUhEUgAAAMgAAADICAIAAAAiOjnJAAAABmJLR0QA/wD/AP+gvaeTAAAWf0lEQVR4nO3de1xUZf4H8O/MAMNNRXTl5v2SBKImXhKkxTsK1ktXUFCIyIUABVZIUjSMF5Ya7aK/TPGSYZuL+EINwRDvoK5pgbigRSZoaKKCIAgMMHx/fzzTSFyGOUce0fq+X/2x8Xqec87Mfuac53qSICIQ0tmkXX0B5I+JgkW4oGARLihYhAsKFuGCgkW4oGARLihYhAsKFuGCgkW4oGARLihYhAsKFuGCgkW4oGARLihYhAsKFuGCgkW4oGARLihYhAsKF…	[0.8042986425339367]	Fc1ccc(NC(=O)c2ccccc2)cc1Nc1nccc(-c2cccnc2)n1	18.142063015015072	4	0.009456264775413711	<img data-content="rdkit/molecule" src="data:image/png;base64,iVBORw0KGgoAAAANSUhEUgAAAMgAAADICAIAAAAiOjnJAAAABmJLR0QA/wD/AP+gvaeTAAAZUUlEQVR4nO2de1hVVRbA1+WCgHCRZFB8FoiaJNro+ATRDFECbcRAU68FKeMjb5M28dHrajaFaQwq6kdIhpVPxEJTlNQMUCkQExQRFJSHxVMe8rzcNX9sPcOgwH2cjYjr94ef6Nnr7nP5nX322XuvfSSICAQhNgaPugJE14TEIrhAYhFcILEILpBYBBdILIILJBbBBRKL4AKJRXCBxCK4QGIRXCCxCC6QWAQXSCyCCyQWwQUSi+ACiUVwgcQiuEBiEVwgsQguk…	0.0	0.6326626539230347	4.30823278427124	4.065316200256348	0	4	385.13388835200004	0.0	-4.129999999999999	166.05335366511125	0	0	0	1	2	2	4	0	0	5	2	5	0.7773456486042691
<img data-content="rdkit/molecule" src="data:image/png;base64,iVBORw0KGgoAAAANSUhEUgAAAMgAAADICAIAAAAiOjnJAAAABmJLR0QA/wD/AP+gvaeTAAAYzElEQVR4nO3dfVyN9/8H8Pfp1FFJsQoncpdYnWLE11dtMZK70JTkZ/maDb/tSzM3P2Y2Jrdttuw7jE3TaAiLUGFrrYTu3NU50Y2KilES3Z679++Pi7O+uVmdc31ON97Ph4dHTtf1uT4nr3N1XZ+7S4CIQAjfDJq7AqRtomARJihYhAkKFmGCgkWYoGARJihYhAkKFmGCgkWYoGARJihYhAkKFmGCgkWYoGARJihYhAkKFmGCgkWYoGARJihYhAkKFmGCgkWYo…	[0.803921568627451]	O=C(CNC(=O)Oc1ccccc1)Nc1ccc2ncnc(Nc3cccc(Br)c3)c2c1	5.385171466015284	33	0.13306451612903225	<img data-content="rdkit/molecule" src="data:image/png;base64,iVBORw0KGgoAAAANSUhEUgAAAMgAAADICAIAAAAiOjnJAAAABmJLR0QA/wD/AP+gvaeTAAAccUlEQVR4nO2deVxU5f7HPzPDsIMMuKGIgiuSuGCK1lXMDRQzfmoaFbjELdFcAk2uC5pXzH27pVfLJVBDTct9Sc0yc0EUJREFZTM01hmWYZjl+f3x6FzSgDnDOSzj83756sVrOs/3+y0/nDnneb6LiBACBoNvxPUdAMM0YcJiCAITFkMQmLAYgsCExRAEJiyGIDBhMQSBCYshCExYDEFgwmIIAhMWQxCYsBiCwITFEAQmLIYgMGExBIEJiyEITFgMQWDCYggCE…	3.0	0.7681315541267395	3.6084370613098145	2.5131702423095703	0	4	491.0593015360001	0.043478260869565216	-3.979999999999999	191.71510195450293	0	0	0	2	3	1	4	0	0	6	3	6	0.7637878787878788
<img data-content="rdkit/molecule" src="data:image/png;base64,iVBORw0KGgoAAAANSUhEUgAAAMgAAADICAIAAAAiOjnJAAAABmJLR0QA/wD/AP+gvaeTAAAfWklEQVR4nO2dd1xUV9PHZ3dZFhUDCIKIiBJZFB6jhtiNBdEHjd0IGjQ27DFqLFgSayyxYSFGbNgLaizEirGhiEoTBYSVRYqKiqI0gS3z/nF0nw0obrlnl/ie7yf/IPfMnd38uOecuWdmeIgIDAbX8I3tAOPThAmLQQUmLAYVmLAYVGDCYlCBCYtBBSYsBhWYsBhUYMJiUIEJi0EFJiwGFZiwGFRgwmJQgQmLQQUmLAYVmLAYVGDCYlCBCYtBBSYsBhWYsBhUY…	[0.8035914702581369]	Cc1ccc(NC(=O)c2ccccc2)cc1Nc1nccc(-c2ccncc2)n1	5.9364789888238025	4	0.009456264775413711	<img data-content="rdkit/molecule" src="data:image/png;base64,iVBORw0KGgoAAAANSUhEUgAAAMgAAADICAIAAAAiOjnJAAAABmJLR0QA/wD/AP+gvaeTAAAgAElEQVR4nO2deXxM1/vHPzPZJkIWMpkkDZFYIlGxhihBrelPKNVSlIp9KUpbdKFKLI1KlW9UCVVUSfHV4IuoIkSClEgjlMSayDJZkET2eX5/nBjTIMvMXebre9+v/nHvce/znNt85t5zzvOcc2REBAkJrpGLXQGJlxNJWBK8IAlLghckYUnwgiQsCV6QhCXBC5KwJHhBEpYEL0jCkuAFSVgSvCAJS4IXJGFJ8IIkLAlekIQlwQuSsCR4QRKWBC9IwpLgBUlYE…	0.0	0.5932312607765198	3.250153064727783	2.6802754402160645	0	4	381.15896022800007	0.043478260869565216	-4.059999999999999	168.25276037658162	0	0	0	1	2	2	4	0	0	5	2	5	0.8580123152709358
<img data-content="rdkit/molecule" src="data:image/png;base64,iVBORw0KGgoAAAANSUhEUgAAAMgAAADICAIAAAAiOjnJAAAABmJLR0QA/wD/AP+gvaeTAAAXoUlEQVR4nO3de1xUZf4H8O8wwHAdEBREBERQTERRxBuyeAFTQ3K3hU0IVFRUykH3p4vXRvOyiS9zelUalRVampa7hq2bllqhIgriDTEVFBJGQQUEYbjMfH9/PDqLBOOckQeQvu+/RM5zzjPDZ8458zzfc44IEYGQ1mbU3h0gnRMFi3BBwSJcULAIFxQswgUFi3BBwSJcULAIFxQswgUFi3BBwSJcULAIFxQswgUFi3BBwSJcULAIFxQswgUFi3BBwSJcULAIF…	[0.7712486883525709]	Cc1ccc(C(=O)Nc2cccc(C(F)(F)F)c2)cc1-c1ccc2nc(N)ccc2c1	6.5415479732834605	1	0.02702702702702703	<img data-content="rdkit/molecule" src="data:image/png;base64,iVBORw0KGgoAAAANSUhEUgAAAMgAAADICAIAAAAiOjnJAAAABmJLR0QA/wD/AP+gvaeTAAAVFklEQVR4nO2de1RU5drAnxkuAwM4cgmRi5ooat5AAo3yrFI0L5SZ+q3QMDsqpiYfnlVpfitxndSDJzXCLxNjndWoHY38NFHMBC9RZipoanJRkqsICIgotwHm+f54dTdnBoa57JcZ9Pn90SJm73fe/frbez/s/TzvK0FEIAixkVq6A8TjCYlFcIHEIrhAYhFcILEILpBYBBdILIILJBbBBRKL4AKJRXCBxCK4QGIRXCCxCC6QWAQXSCyCCyQWwQUSi+ACiUVwg…	6.0	0.6353150606155396	4.542409420013428	3.856266498565674	0	4	421.14019685600005	0.08333333333333333	-3.869999999999999	176.08961157693975	0	0	0	1	3	1	4	0	0	3	2	3	0.833560606060606
<img data-content="rdkit/molecule" src="data:image/png;base64,iVBORw0KGgoAAAANSUhEUgAAAMgAAADICAIAAAAiOjnJAAAABmJLR0QA/wD/AP+gvaeTAAAYzElEQVR4nO3dfVyN9/8H8Pfp1FFJsQoncpdYnWLE11dtMZK70JTkZ/maDb/tSzM3P2Y2Jrdttuw7jE3TaAiLUGFrrYTu3NU50Y2KilES3Z679++Pi7O+uVmdc31ON97Ph4dHTtf1uT4nr3N1XZ+7S4CIQAjfDJq7AqRtomARJihYhAkKFmGCgkWYoGARJihYhAkKFmGCgkWYoGARJihYhAkKFmGCgkWYoGARJihYhAkKFmGCgkWYoGARJihYhAkKFmGCgkWYo…	[0.765695067264574]	O/C(CNC(=O)C1cccccc1)Nc1ccc2ncnc(Nc3cccc(Br)c3)c2c1	18.55735308257013	1	0.004032258064516129	<img data-content="rdkit/molecule" src="data:image/png;base64,iVBORw0KGgoAAAANSUhEUgAAAMgAAADICAIAAAAiOjnJAAAABmJLR0QA/wD/AP+gvaeTAAAgAElEQVR4nO2deVhTR/fHT0IIqwgKgbCIiEtFUfyJe0VtVbRad1o3ilZa11KtC1otqFi1rlR53S3FV1rrVqWKVl5wQQsqLlWkooArBMK+SDbI+f0xmFJkCcm9JtD5PD4+13DnzFG/mTt35sw5HEQECoVpuLp2gNI8ocKisAIVFoUVqLAorECFRWEFKiwKK1BhUViBCovCClRYFFagwqKwAhUWhRWosCisQIVFYQUqLAorUGFRWIEKi8IKVFgUVqDCorACFRaFF…	3.0	0.6023451685905457	4.0426411628723145	4.539242267608643	0	4	491.09568704400004	0.125	-3.4899999999999993	193.65712872177855	1	0	1	1	2	1	3	1	0	6	4	7	0.7549761904761906
<img data-content="rdkit/molecule" src="data:image/png;base64,iVBORw0KGgoAAAANSUhEUgAAAMgAAADICAIAAAAiOjnJAAAABmJLR0QA/wD/AP+gvaeTAAAYzElEQVR4nO3dfVyN9/8H8Pfp1FFJsQoncpdYnWLE11dtMZK70JTkZ/maDb/tSzM3P2Y2Jrdttuw7jE3TaAiLUGFrrYTu3NU50Y2KilES3Z679++Pi7O+uVmdc31ON97Ph4dHTtf1uT4nr3N1XZ+7S4CIQAjfDJq7AqRtomARJihYhAkKFmGCgkWYoGARJihYhAkKFmGCgkWYoGARJihYhAkKFmGCgkWYoGARJihYhAkKFmGCgkWYoGARJihYhAkKFmGCgkWYo…	[0.762214983713355]	O=C(COC(=O)Nc1CCccc1)Nc1ccc2ncnc(Nc3cccc(Br)c3)c2c1	15.617058019185462	1	0.004032258064516129	<img data-content="rdkit/molecule" src="data:image/png;base64,iVBORw0KGgoAAAANSUhEUgAAAMgAAADICAIAAAAiOjnJAAAABmJLR0QA/wD/AP+gvaeTAAAcNUlEQVR4nO2dd1hUV/rHvzPDDEVABmxYsBeCooJd14YdNfGnJoY1oFE2scQGEtmoaFxF1y7ZaDSxRCyoG11bLBHXxIIRFQQFYkMUUekDzDD1/P44ZsJqgLkz9wKO5/PkyTMh97zv++iXO/ee8xYRIQQMBt+IqzsAhnXChMUQBCYshiAwYTEEgQmLIQhMWAxBYMJiCAITFkMQmLAYgsCExRAEJiyGIDBhMQSBCYshCExYDEFgwmIIAhMWQxCYsBiCwITFEAQmL…	3.0	0.7718672752380371	2.951596736907959	1.9355297088623047	0	4	493.0749516000001	0.13043478260869565	-3.719999999999999	192.4626232169208	1	0	1	2	2	1	3	0	0	6	3	6	0.7759271151186984
<img data-content="rdkit/molecule" src="data:image/png;base64,iVBORw0KGgoAAAANSUhEUgAAAMgAAADICAIAAAAiOjnJAAAABmJLR0QA/wD/AP+gvaeTAAAXoUlEQVR4nO3de1xUZf4H8O8wwHAdEBREBERQTERRxBuyeAFTQ3K3hU0IVFRUykH3p4vXRvOyiS9zelUalRVampa7hq2bllqhIgriDTEVFBJGQQUEYbjMfH9/PDqLBOOckQeQvu+/RM5zzjPDZ8458zzfc44IEYGQ1mbU3h0gnRMFi3BBwSJcULAIFxQswgUFi3BBwSJcULAIFxQswgUFi3BBwSJcULAIFxQswgUFi3BBwSJcULAIFxQswgUFi3BBwSJcULAIF…	[0.7543689320388349]	Cc1ccc(C(=O)Nc2cccc(C(F)(F)F)c2C)cc1-c1ccc2nc(O)ncc2c1	5.679197079332112	1	0.025	<img data-content="rdkit/molecule" src="data:image/png;base64,iVBORw0KGgoAAAANSUhEUgAAAMgAAADICAIAAAAiOjnJAAAABmJLR0QA/wD/AP+gvaeTAAAWk0lEQVR4nO2deVxU1xWAzzDDDrIbRZCIIkhcQISAKGqCrbWo0Yj+EkXbJGKsKeFnTKamqdgsFjQ2mKUVlzajTayoSQqamIImaBU1jAFERQU1gAiCMLKvc/rHxScBGWd5FwY8318y896Z+67fe/fOvHPelSAiEITYmPR1A4iBCYlFcIHEIrhAYhFcILEILpBYBBdILIILJBbBBRKL4AKJRXCBxCK4QGIRXCCxCC6QWAQXSCyCCyQWwQUSi+ACiUVwgcQiuEBiE…	6.0	0.6381628513336182	3.995589017868042	2.9884705543518066	0	4	437.135111476	0.125	-3.9399999999999995	181.12854472746614	0	0	0	1	3	1	4	0	0	4	2	3	0.8083463203463203
<img data-content="rdkit/molecule" src="data:image/png;base64,iVBORw0KGgoAAAANSUhEUgAAAMgAAADICAIAAAAiOjnJAAAABmJLR0QA/wD/AP+gvaeTAAAZxUlEQVR4nO3deVyU1f4H8M8wIAPIkhtCCgoaJIsaLoEWWVRmLqk/wy1LUXKFXHG7olSm3sy9K6jXJQ3ENDX1JeGu5a4olGVi4JJoIAyOMwPCfH9/HONyXeCZwUNe/b5f/TEvOM9zzuBnzjzPWZ5URATGHjWrv7sB7MnEwWJScLCYFBwsJgUHi0nBwWJScLCYFBwsJgUHi0nBwWJScLCYFBwsJgUHi0nBwWJScLCYFBwsJgUHi0nBwWJScLCYFBwsJgUHi0nBw…	[0.7421203438395415]	COc1ccc2c(=O)cc(CNC(=O)c3c(C)n(C)n(-c4ccccc4)c3=O)nc3cccc3c2n1	7.4860199964162755	1	0.5	<img data-content="rdkit/molecule" src="data:image/png;base64,iVBORw0KGgoAAAANSUhEUgAAAMgAAADICAIAAAAiOjnJAAAABmJLR0QA/wD/AP+gvaeTAAAc80lEQVR4nO2daVRUx7aAdzczKN3IoDghCEmgNZhHHHG+EgUBiVdiNEEjkSZInKPGq5FrnAhGJWQQolFxDvrUtCMQNQ5RcwXlQiMioKAoUyst89S9348i/QwK9FTNkPqWy8XCU/ts8Os6depU7cNBRGAwtA23rRNgdE6YWAwqMLEYVGBiMajAxGJQgYnFoAITi0EFJhaDCkwsBhWYWAwqMLEYVGBiMajAxGJQgYnFoAITi0EFJhaDCkwsBhWYWAwqMLEYVGBiM…	9.0	0.7681315541267395	3.6084370613098145	2.5131702423095703	0	5	481.17500421600005	0.14814814814814814	-4.79	205.50304790017046	1	1	2	1	1	2	3	0	0	8	1	5	0.8230476190476189
<img data-content="rdkit/molecule" src="data:image/png;base64,iVBORw0KGgoAAAANSUhEUgAAAMgAAADICAIAAAAiOjnJAAAABmJLR0QA/wD/AP+gvaeTAAAYzElEQVR4nO3dfVyN9/8H8Pfp1FFJsQoncpdYnWLE11dtMZK70JTkZ/maDb/tSzM3P2Y2Jrdttuw7jE3TaAiLUGFrrYTu3NU50Y2KilES3Z679++Pi7O+uVmdc31ON97Ph4dHTtf1uT4nr3N1XZ+7S4CIQAjfDJq7AqRtomARJihYhAkKFmGCgkWYoGARJihYhAkKFmGCgkWYoGARJihYhAkKFmGCgkWYoGARJihYhAkKFmGCgkWYoGARJihYhAkKFmGCgkWYo…	[0.7314715359828142]	OCC(C(N1CC)CC1)Nc1ccc2ncnc(Nc3cccc(Br)c3)c2c1	16.999433826707875	1	1.0	<img data-content="rdkit/molecule" src="data:image/png;base64,iVBORw0KGgoAAAANSUhEUgAAAMgAAADICAIAAAAiOjnJAAAABmJLR0QA/wD/AP+gvaeTAAAeQ0lEQVR4nO2daVhT19bHVxIggARRBqmAYBGZFGecKuV1lkfr1YJ6VW4dqe2jtNcO0b72Yqv3Ma2tRe2txSpW9LWK1VqutirOU1sEp4K2SFEQZVKZw5BhvR92jDFMITn7BMz+PX6IJyd7bZJ/zl7ZZ6//FiAiMBhcIzR3BxjPJ0xYDCowYTGowITFoAITFoMKTFgMKjBhMajAhMWgAhMWgwpMWAwqMGExqMCExaACExaDCkxYDCowYTGowITFoAITFoMKTFgMK…	3.0	0.7681315541267395	3.6084370613098145	2.5131702423095703	0	4	441.116422488	0.3333333333333333	-2.2199999999999993	172.67956086169306	0	1	1	0	2	1	3	2	0	6	3	7	0.7890153508771928
<img data-content="rdkit/molecule" src="data:image/png;base64,iVBORw0KGgoAAAANSUhEUgAAAMgAAADICAIAAAAiOjnJAAAABmJLR0QA/wD/AP+gvaeTAAAbxElEQVR4nO3dd1xUx9oH8Gcri1KCgoii0i0xNmzoVbyK9TVYIuI1sSAKaizRGDEx2EWuCvaCV6IxlkiiIqDXbggqRgE7ii4KLlU6GOruPu8fg1xEkWX3DCsw3w9/8Fn2zD4sP87OmTNzDg8RgWG4xtd2AUzDxILFUMGCxVDBgsVQwYLFUMGCxVDBgsVQwYLFUMGCxVDBgsVQwYLFUMGCxVDBgsVQwYLFUMGCxVDBgsVQwYLFUMGCxVDBgsVQwYLFUMGCxVDBg…	[0.7241379310344828]	COc1ccccc1NC(=O)Nc1ccc(Oc2ccnc3cc(OC)c(OC)cc32)cc1	5.157131181589143	3	0.047619047619047616	<img data-content="rdkit/molecule" src="data:image/png;base64,iVBORw0KGgoAAAANSUhEUgAAAMgAAADICAIAAAAiOjnJAAAABmJLR0QA/wD/AP+gvaeTAAAYSElEQVR4nO3deVxTV9oH8CdhESIi2CJYUXEZtKigxEoBKRVDrYhVx7p0KM4HF0CLtuqMON0QbS2OIHU6voJ0FOsCUhEEJAguIFVAUVCpUkHF2irUhVVkSfK8fxybMi6Q3HDQdp7vf8acBfnde88959yrCBGBkM4mftYdIH9MFCzCBQWLcEHBIlxQsAgXFCzCBQWLcEHBIlxQsAgXFCzCBQWLcEHBIlxQsAgXFCzCBQWLcEHBIlxQsAgXFCzCBQWLcEHBIlxQs…	5.0	0.7681315541267395	3.6084370613098145	2.5131702423095703	0	4	445.16377083599997	0.12	-4.459999999999999	190.62209988718055	0	0	0	2	3	1	4	0	0	6	2	7	0.7909545454545456
<img data-content="rdkit/molecule" src="data:image/png;base64,iVBORw0KGgoAAAANSUhEUgAAAMgAAADICAIAAAAiOjnJAAAABmJLR0QA/wD/AP+gvaeTAAAbxElEQVR4nO3dd1xUx9oH8Gcri1KCgoii0i0xNmzoVbyK9TVYIuI1sSAKaizRGDEx2EWuCvaCV6IxlkiiIqDXbggqRgE7ii4KLlU6GOruPu8fg1xEkWX3DCsw3w9/8Fn2zD4sP87OmTNzDg8RgWG4xtd2AUzDxILFUMGCxVDBgsVQwYLFUMGCxVDBgsVQwYLFUMGCxVDBgsVQwYLFUMGCxVDBgsVQwYLFUMGCxVDBgsVQwYLFUMGCxVDBgsVQwYLFUMGCxVDBg…	[0.7241379310344828]	COc1ccccc1NC(=O)Nc1ccc(Oc2ccnc3cc(OC)c(OC)cc23)cc1	5.157131253215899	30	0.47619047619047616	<img data-content="rdkit/molecule" src="data:image/png;base64,iVBORw0KGgoAAAANSUhEUgAAAMgAAADICAIAAAAiOjnJAAAABmJLR0QA/wD/AP+gvaeTAAAYSElEQVR4nO3deVxTV9oH8CdhESIi2CJYUXEZtKigxEoBKRVDrYhVx7p0KM4HF0CLtuqMON0QbS2OIHU6voJ0FOsCUhEEJAguIFVAUVCpUkHF2irUhVVkSfK8fxybMi6Q3HDQdp7vf8acBfnde88959yrCBGBkM4mftYdIH9MFCzCBQWLcEHBIlxQsAgXFCzCBQWLcEHBIlxQsAgXFCzCBQWLcEHBIlxQsAgXFCzCBQWLcEHBIlxQsAgXFCzCBQWLcEHBIlxQs…	5.0	0.6381628513336182	3.995589017868042	2.9884705543518066	0	4	445.16377083599997	0.12	-4.459999999999999	190.62209988718055	0	0	0	2	3	1	4	0	0	6	2	7	0.7895555555555557
<img data-content="rdkit/molecule" src="data:image/png;base64,iVBORw0KGgoAAAANSUhEUgAAAMgAAADICAIAAAAiOjnJAAAABmJLR0QA/wD/AP+gvaeTAAAXoUlEQVR4nO3de1xUZf4H8O8wwHAdEBREBERQTERRxBuyeAFTQ3K3hU0IVFRUykH3p4vXRvOyiS9zelUalRVampa7hq2bllqhIgriDTEVFBJGQQUEYbjMfH9/PDqLBOOckQeQvu+/RM5zzjPDZ8458zzfc44IEYGQ1mbU3h0gnRMFi3BBwSJcULAIFxQswgUFi3BBwSJcULAIFxQswgUFi3BBwSJcULAIFxQswgUFi3BBwSJcULAIFxQswgUFi3BBwSJcULAIF…	[0.716804979253112]	Cc1ccc(C(=O)Nc2cccc(C(F)(F)F)c2)cc1-c1ccc2cc(N)ncc2c1	6.8071905283892225	3	0.08108108108108109	<img data-content="rdkit/molecule" src="data:image/png;base64,iVBORw0KGgoAAAANSUhEUgAAAMgAAADICAIAAAAiOjnJAAAABmJLR0QA/wD/AP+gvaeTAAAVJklEQVR4nO2dfVRU1drAn5lhGEBUPkNFEL/GxChKxVTEDFcqau+LX5mJZR8kXRk/yrzLVWtstfRO30Tkhey6ZGWygrwqKnrDsG5pRoApBsFSjA8REQYYQARm5nn/2HSal4FhZpjNDPr8/nDBcM4z+2x/s88z5+znbBEiAkHYGrG9G0DcnZBYBBdILIILJBbBBRKL4AKJRXCBxCK4QGIRXCCxCC6QWAQXSCyCCyQWwQUSi+ACiUVwgcQiuEBiEVwgsQgukFgEF…	6.0	0.7615569829940796	4.9540581703186035	3.8529934883117676	0	4	421.14019685600005	0.08333333333333333	-3.869999999999999	176.08961157693975	0	0	0	1	3	1	4	0	0	3	2	3	0.7503213587487781
<img data-content="rdkit/molecule" src="data:image/png;base64,iVBORw0KGgoAAAANSUhEUgAAAMgAAADICAIAAAAiOjnJAAAABmJLR0QA/wD/AP+gvaeTAAAYzElEQVR4nO3dfVyN9/8H8Pfp1FFJsQoncpdYnWLE11dtMZK70JTkZ/maDb/tSzM3P2Y2Jrdttuw7jE3TaAiLUGFrrYTu3NU50Y2KilES3Z679++Pi7O+uVmdc31ON97Ph4dHTtf1uT4nr3N1XZ+7S4CIQAjfDJq7AqRtomARJihYhAkKFmGCgkWYoGARJihYhAkKFmGCgkWYoGARJihYhAkKFmGCgkWYoGARJihYhAkKFmGCgkWYoGARJihYhAkKFmGCgkWYo…	[0.716794731064764]	O=C(CNC(=O)Oc1ccccc1)Nc1ccc2ncnc(Nc3cccc(Cl)c3)c2c1	6.004891894437865	1	0.004032258064516129	<img data-content="rdkit/molecule" src="data:image/png;base64,iVBORw0KGgoAAAANSUhEUgAAAMgAAADICAIAAAAiOjnJAAAABmJLR0QA/wD/AP+gvaeTAAAcN0lEQVR4nO2deVyU1f7HP8MsDMgiICigN8RQFHEJxA3QFNPUS5fQupqmRu6oQeJLQdM0d7teity46dXyqlcj/Ulp7hhqJIoSKmsKiiwSwrDODDPn98ehiYsBszwP4HjeL/4YntdzzvfLi888yznfRUAIAYPBNSZt7QDDOGHCYvACExaDF5iwGLzAhMXgBSYsBi8wYTF4gQmLwQtMWAxeYMJi8AITFoMXmLAYvMCExeAFJiwGLzBhMXiBCYvBC0xYDF5gwmLwA…	3.0	0.6381628513336182	3.995589017868042	2.9884705543518066	0	4	447.10981711600004	0.043478260869565216	-4.169999999999999	188.15082057574324	0	0	0	2	3	1	4	0	0	6	3	6	0.7938888888888889
<img data-content="rdkit/molecule" src="data:image/png;base64,iVBORw0KGgoAAAANSUhEUgAAAMgAAADICAIAAAAiOjnJAAAABmJLR0QA/wD/AP+gvaeTAAAf2klEQVR4nO2deVxU5ffHz2WYQXbIJVHZVBRRZBM1AdHMHZeUpSw0y2gxIVIz2yyXXPlJlkuZ+jXNwn1BzMxIEVEWMQVxQWBGGUGWAXFYZoY5vz8enAgUgbl3LozP+8UfM5d7z3MGPvOs5zkPg4hAobCNAd8OUPQTKiwKJ1BhUTiBCovCCVRYFE6gwqJwAhUWhROosCicQIVF4QQqLAonUGFROIEKi8IJVFgUTqDConACFRaFE6iwKJxAhUXhBCosCidQYVE4g…	[0.7123681687440077]	Clc1cccc(Nc2ncnc3n[nH]c(N4ccccc(Cl)c4)c23)c1	15.976726280728213	1	0.00423728813559322	<img data-content="rdkit/molecule" src="data:image/png;base64,iVBORw0KGgoAAAANSUhEUgAAAMgAAADICAIAAAAiOjnJAAAABmJLR0QA/wD/AP+gvaeTAAAc6UlEQVR4nO2de1hU1drA37nBcImbNwTxgiioiAhmJmrlmbJTdI5Zc/zMplOPNdinz3jsWGMXD54sHS8lp+w7jj35SIUVdkoxNRs1FBIlQE1AIBFRQC4KMwIjzO39/ljDdkREhL33DHPW7/HxGfbes9418Jt3rb1nr3cEiAgUCtsInd0BintCxaJwAhWLwglULAonULEonEDFonACFYvCCVQsCidQsSicQMWicAIVi8IJVCwKJ1CxKJxAxaJwAhWLwglULAonU…	0.0	0.5665995478630066	4.200035572052002	5.049812316894531	0	4	370.050049744	0.0	-2.829999999999999	153.03796053342717	0	1	1	0	1	2	3	0	0	5	2	3	0.795376984126984
<img data-content="rdkit/molecule" src="data:image/png;base64,iVBORw0KGgoAAAANSUhEUgAAAMgAAADICAIAAAAiOjnJAAAABmJLR0QA/wD/AP+gvaeTAAAgAElEQVR4nO2de1iU5db/vzMDAgoiKCDgARATYUDNM2ZqkmmpbQ+YbSXbmeSut8zXA2kHZGuKu/Ki8volZRqa5sYUJMVNUmiKpxcUYQYFETkYgiAjZ2aGmfX748ZxQkVg5plhhudz+Qcwz6y1Rr6s+37u517rFhAReHj0jdDYAfCYJ7yweDiBFxYPJ/DC4uEEXlg8nMALi4cTeGHxcAIvLB5O4IXFwwm8sP5CZCQuXQKAkhLs22fsaEwZXlh/4dgxrFsHlQoyG…	[0.704954954954955]	Cc1nc(Nc2ccc(C(=O)Nc3c(C)cccc3Cl)s2)cc(N2CCNC(O)CC2)n1	7.813741719057772	1	0.006756756756756757	<img data-content="rdkit/molecule" src="data:image/png;base64,iVBORw0KGgoAAAANSUhEUgAAAMgAAADICAIAAAAiOjnJAAAABmJLR0QA/wD/AP+gvaeTAAAgAElEQVR4nO2deVxU5ffHP7OwDMiwGoIaiqWhuGBqP8MFFcu1rByXDK3U+ZollVGjWaCWRmpJmimpub8yzEqz0oSEULRkU4RcEHEBWRRmcYBhhnl+fzw4TQgIM/fORbjvly9fl7kz55yZ+cxz733uOecREELAw8M0Qq4D4Gmd8MLiYQVeWDyswAuLhxV4YfGwAi8sHlbghcXDCryweFiBFxYPK/DC4mEFXlg8rMALi4cVeGHxsAIvLB5W4IXFwwq8sHhYgRcWD…	2.0	0.7006848454475403	3.4873580932617188	0.06260207295417786	0	4	472.1448227200001	0.3181818181818182	-2.7199999999999998	195.20739882572207	0	1	1	1	1	2	3	1	0	8	4	5	0.7700476190476192
<img data-content="rdkit/molecule" src="data:image/png;base64,iVBORw0KGgoAAAANSUhEUgAAAMgAAADICAIAAAAiOjnJAAAABmJLR0QA/wD/AP+gvaeTAAAZxUlEQVR4nO3deVyU1f4H8M8wIAPIkhtCCgoaJIsaLoEWWVRmLqk/wy1LUXKFXHG7olSm3sy9K6jXJQ3ENDX1JeGu5a4olGVi4JJoIAyOMwPCfH9/HONyXeCZwUNe/b5f/TEvOM9zzuBnzjzPWZ5URATGHjWrv7sB7MnEwWJScLCYFBwsJgUHi0nBwWJScLCYFBwsJgUHi0nBwWJScLCYFBwsJgUHi0nBwWJScLCYFBwsJgUHi0nBwWJScLCYFBwsJgUHi0nBw…	[0.7025862068965517]	COc1ccc2c(=O)cc(CNC(=O)c3c(C)n(C)n(-c4ccccc4)c3=O)nc3cccc2c3c1	21.253732628507777	1	0.5	<img data-content="rdkit/molecule" src="data:image/png;base64,iVBORw0KGgoAAAANSUhEUgAAAMgAAADICAIAAAAiOjnJAAAABmJLR0QA/wD/AP+gvaeTAAAd/ElEQVR4nO2deVyU1f7HPzPDqqwquOSKFi7lhjs/hRS3RG8u3CgLLRQtzSQ1zFJcbgqiVzMXRqsbmpWjae4L4IICiiYIiplCiiwurDPAgDDz/f1xcC5XttkeETrvl38gPM/3nJl5P+c5zznfc0ZEROBwjI24vivAaZxwsTiCwMXiCAIXiyMIXCyOIHCxOILAxeIIAheLIwhcLI4gcLE4gsDF4ggCF4sjCFwsjiBwsTiCwMXiCAIXiyMIXCyOIHCxOILAxeIIA…	9.0	0.6381628513336182	3.995589017868042	2.9884705543518066	0	5	480.179755248	0.14285714285714285	-4.72	206.38026572564794	1	1	2	1	2	1	3	0	4	7	1	5	0.7746507936507938
<img data-content="rdkit/molecule" src="data:image/png;base64,iVBORw0KGgoAAAANSUhEUgAAAMgAAADICAIAAAAiOjnJAAAABmJLR0QA/wD/AP+gvaeTAAAgAElEQVR4nO2de1iU5db/vzMDAgoiKCDgARATYUDNM2ZqkmmpbQ+YbSXbmeSut8zXA2kHZGuKu/Ki8volZRqa5sYUJMVNUmiKpxcUYQYFETkYgiAjZ2aGmfX748ZxQkVg5plhhudz+Qcwz6y1Rr6s+37u517rFhAReHj0jdDYAfCYJ7yweDiBFxYPJ/DC4uEEXlg8nMALi4cTeGHxcAIvLB5O4IXFwwm8sP5CZCQuXQKAkhLs22fsaEwZXlh/4dgxrFsHlQoyG…	[0.6805766312594841]	Cc1nc(Nc2ccc(C(=O)Nc3c(C)cccc3Cl)s2)cc(N2CC(COC)C2)n1	21.361392310103376	1	0.058823529411764705	<img data-content="rdkit/molecule" src="data:image/png;base64,iVBORw0KGgoAAAANSUhEUgAAAMgAAADICAIAAAAiOjnJAAAABmJLR0QA/wD/AP+gvaeTAAAgAElEQVR4nO2deVxU5f7HPzNsw6YImiIgMGC5goi55ZailpHX9OJylRazScuLS/0ulSlebaGbmrYZYi43NS9oC6mVCG6ZqCyCEIrOIIgYICDbMDMw8/398eCE7AxzmBk871evXscz53yf78CH7/Oc5zzf7yMgIvDw6BuhoR3g6ZrwwuLhBF5YPJzAC4uHE3hh8XACLyweTuCFxcMJvLB4OIEXFg8n8MLi4QReWDycwAuLhxN4YfFwAi8sHk7ghcXDCeaGdsB4q…	6.0	0.6235840320587158	3.603734254837036	4.478009223937988	0	4	457.13392368800004	0.3181818181818182	-2.6799999999999997	189.97684811942491	0	1	1	1	1	2	3	0	0	7	2	7	0.7672321428571429
<img data-content="rdkit/molecule" src="data:image/png;base64,iVBORw0KGgoAAAANSUhEUgAAAMgAAADICAIAAAAiOjnJAAAABmJLR0QA/wD/AP+gvaeTAAAXoUlEQVR4nO3de1xUZf4H8O8wwHAdEBREBERQTERRxBuyeAFTQ3K3hU0IVFRUykH3p4vXRvOyiS9zelUalRVampa7hq2bllqhIgriDTEVFBJGQQUEYbjMfH9/PDqLBOOckQeQvu+/RM5zzjPDZ8458zzfc44IEYGQ1mbU3h0gnRMFi3BBwSJcULAIFxQswgUFi3BBwSJcULAIFxQswgUFi3BBwSJcULAIFxQswgUFi3BBwSJcULAIFxQswgUFi3BBwSJcULAIF…	[0.679047619047619]	Cc1ccc(C(=O)Nc2cccc(C(F)(F)F)c2C)cc1-c1ccc2cc(N)ncc2c1	6.788583084224879	1	0.025	<img data-content="rdkit/molecule" src="data:image/png;base64,iVBORw0KGgoAAAANSUhEUgAAAMgAAADICAIAAAAiOjnJAAAABmJLR0QA/wD/AP+gvaeTAAAWVklEQVR4nO2de1RU19XA9wwDDu/hJU+lvqjxESOIIoTgAwOJfG010ixtJDZpSFwxxCwbMboUWrNSVrSsibUrIY2aab7GBM2j0yixgOKKFUUEFR8RFRNFKA+Hh8NrYGZ/fxy8H+ExzOMemNH9+4t15949515+95wzM3vfI0FEIAixkY52A4gHExKL4AKJRXCBxCK4QGIRXCCxCC6QWAQXSCyCCyQWwQUSi+ACiUVwgcQiuEBiEVwgsQgukFgEF0gsggskFsEFE…	6.0	0.7718672752380371	2.951596736907959	1.9355297088623047	0	4	435.15584692000004	0.12	-3.869999999999999	182.45455369133632	0	0	0	1	3	1	4	0	0	3	2	3	0.7549452654625067
<img data-content="rdkit/molecule" src="data:image/png;base64,iVBORw0KGgoAAAANSUhEUgAAAMgAAADICAIAAAAiOjnJAAAABmJLR0QA/wD/AP+gvaeTAAAXoUlEQVR4nO3de1xUZf4H8O8wwHAdEBREBERQTERRxBuyeAFTQ3K3hU0IVFRUykH3p4vXRvOyiS9zelUalRVampa7hq2bllqhIgriDTEVFBJGQQUEYbjMfH9/PDqLBOOckQeQvu+/RM5zzjPDZ8458zzfc44IEYGQ1mbU3h0gnRMFi3BBwSJcULAIFxQswgUFi3BBwSJcULAIFxQswgUFi3BBwSJcULAIFxQswgUFi3BBwSJcULAIFxQswgUFi3BBwSJcULAIF…	[0.6758241758241759]	Cc1ccc(C(=O)Nc2cccc(C(F)(F)F)c2C)cc1-c1ccc2nc(O)ccccc(F)cc2c1	8.920595631711146	1	0.01639344262295082	<img data-content="rdkit/molecule" src="data:image/png;base64,iVBORw0KGgoAAAANSUhEUgAAAMgAAADICAIAAAAiOjnJAAAABmJLR0QA/wD/AP+gvaeTAAAabklEQVR4nO2de1hTV7bAVwLISwIo8lJAVASdWh+5ykNsZapMW3xQO0ytI3RGK9qZitqxpWPrpFit9LZOcWyrdGo/qa2jFHzgW+aio/iqAQRUHoICAg0CUSAQII99/9h4bi4qkpzsEGT9vn79Yjhnnx345axzzl57bQEhBBDE2Aj7ugPI0wmKhTABxUKYgGIhTECxECagWAgTUCyECSgWwgQUC2ECioUwAcVCmIBiIUxAsRAmoFgIE1AshAkoFsIEFAthAoqFM…	6.0	0.771504819393158	2.4815478324890137	2.110898733139038	0	4	506.161740824	0.10344827586206896	-4.459999999999999	210.11638238917467	0	0	0	1	3	1	4	0	0	3	2	3	0.8084770114942528
<img data-content="rdkit/molecule" src="data:image/png;base64,iVBORw0KGgoAAAANSUhEUgAAAMgAAADICAIAAAAiOjnJAAAABmJLR0QA/wD/AP+gvaeTAAAWSklEQVR4nO3deVhTV/oH8DeBsCaEsJQBqyj6KLjQecpQqPogI1ipBZEqdtAq1gW01qUyDupUnbpBbesgzk8GHapYl6porVar8tSRcR2rI4KiyC4FZBECCaCE5P39cSmlLuFmOYLyfp7+UeK9577oNzf3nnvOiQARgRBjE3Z1AeTlRMEiTFCwCBMULMIEBYswQcEiTFCwCBMULMIEBYswQcEiTFCwCBMULMIEBYswQcEiTFCwCBMULMIEBYswQcEiTFCwCBMUL…	[0.6737668161434978]	Cc1ccc(OC(=O)c2ccccc2)cc1Nc1nccc(-c2cccnc2)n1	5.602504418571394	1	0.002364066193853428	<img data-content="rdkit/molecule" src="data:image/png;base64,iVBORw0KGgoAAAANSUhEUgAAAMgAAADICAIAAAAiOjnJAAAABmJLR0QA/wD/AP+gvaeTAAAgAElEQVR4nO2deVzN2f/HX/fWratQma4WkbJEqGzJEsbajDDGzjBlp8HYGzODITtN+DIm2cYwo8GYMMjMMEghJMlWsrTfFLotWu75/XHykSK3ez/LHb/P8+GPz+d0P+/3+biv+/mcc97vc46EEAIREbaRCl0BkfcTUVginCAKS4QTRGGJcIIoLBFOEIUlwgmisEQ4QRSWCCeIwhLhBFFYIpwgCkuEE0RhiXCCKCwRThCFJcIJorBEOEEUlggniMIS4QRRWCKcI…	0.0	0.6381628513336182	3.995589017868042	2.9884705543518066	0	4	382.14297581600005	0.043478260869565216	-4.059999999999999	167.81644342248046	0	0	0	0	2	2	4	0	0	6	1	5	0.7754682539682538
<img data-content="rdkit/molecule" src="data:image/png;base64,iVBORw0KGgoAAAANSUhEUgAAAMgAAADICAIAAAAiOjnJAAAABmJLR0QA/wD/AP+gvaeTAAAXoUlEQVR4nO3de1xUZf4H8O8wwHAdEBREBERQTERRxBuyeAFTQ3K3hU0IVFRUykH3p4vXRvOyiS9zelUalRVampa7hq2bllqhIgriDTEVFBJGQQUEYbjMfH9/PDqLBOOckQeQvu+/RM5zzjPDZ8458zzfc44IEYGQ1mbU3h0gnRMFi3BBwSJcULAIFxQswgUFi3BBwSJcULAIFxQswgUFi3BBwSJcULAIFxQswgUFi3BBwSJcULAIFxQswgUFi3BBwSJcULAIF…	[0.6619981325863679]	Cc1cc(F)c(C(=O)Nc2cccc(C(F)(F)F)c2)cc1-c1ccc2cc(N)ncc2c1	6.7151080458647066	1	0.045454545454545456	<img data-content="rdkit/molecule" src="data:image/png;base64,iVBORw0KGgoAAAANSUhEUgAAAMgAAADICAIAAAAiOjnJAAAABmJLR0QA/wD/AP+gvaeTAAAXFUlEQVR4nO2deVhU19nA3xlghkWWEQQEF1QExKgYMQFjihuP0ZA2qWLjAj4aixJSPpulkPTLM2mrCTUxIcYmQVpT6ldbx+iTjlsjwQZKCOggihpEFgUGBNl3GZg53x8Hb6cIwyz3MDP4/v7S4d4zZ+787nvuvfO+5wgIIYAgfCM0dweQ8QmKhTABxUKYgGIhTECxECagWAgTUCyECSgWwgQUC2ECioUwAcVCmIBiIUxAsRAmoFgIE1AshAkoFsIEFAthAoqFM…	6.0	0.7681315541267395	3.6084370613098145	2.5131702423095703	0	4	439.1307750440001	0.08333333333333333	-3.939999999999999	180.25514697986597	0	0	0	1	3	1	4	0	0	3	2	3	0.7945
<img data-content="rdkit/molecule" src="data:image/png;base64,iVBORw0KGgoAAAANSUhEUgAAAMgAAADICAIAAAAiOjnJAAAABmJLR0QA/wD/AP+gvaeTAAAYtElEQVR4nO2deVyU1RrHf7MBsoaIW7mmpKMshUuKobmvqfeKqIjbJbd7FTULrT4Xu+p1qXvFpRJNCzRUqA9el0jRm0pSLnhFB1TMNAMUUFlknWHmuX+8NE3szLyHGfB8P/0xzrzvOc9MX8553vOec14JEYHDERupuQPgNE+4WBwmcLE4TOBicZjAxeIwgYvFYQIXi8MELhaHCVwsDhO4WBwmcLE4TOBicZjAxeIwgYvFYQIXi8MELhaHCVwsDhO4WBwmcLE4T…	[0.6519721577726219]	Clc1cccc(Nc2ncnc3cc4c[nH]nc4cc23)c1	5.249201154461609	18	0.3	<img data-content="rdkit/molecule" src="data:image/png;base64,iVBORw0KGgoAAAANSUhEUgAAAMgAAADICAIAAAAiOjnJAAAABmJLR0QA/wD/AP+gvaeTAAAbOklEQVR4nO3deVyU1f4H8M/MsCubCiKKIgYCmhtaJrhGLlckLoFmaT9To3I3F7yal8o1setairtZdC+m5p7gkonLS7luiAqIiAouyCLGPvD9/XFwmgYcmZnnDMo975d/DMPMOQ/44XnOOc85Z2REBEGQmryuD0Con0SwBC5EsAQuRLAELkSwBC5EsAQuRLAELkSwBC5EsAQuRLAELkSwBC5EsAQuRLAELkSwBC5EsAQuRLAELkSwBC5EsAQuRLAELkSwBC5Es…	3.0	0.6381628513336182	3.995589017868042	2.9884705543518066	0	4	295.062473	0.0	-2.6599999999999993	124.54151273177968	0	0	0	0	2	2	4	0	0	4	2	2	0.7813333333333335
<img data-content="rdkit/molecule" src="data:image/png;base64,iVBORw0KGgoAAAANSUhEUgAAAMgAAADICAIAAAAiOjnJAAAABmJLR0QA/wD/AP+gvaeTAAAgAElEQVR4nO2de1iU5db/vzMDAgoiKCDgARATYUDNM2ZqkmmpbQ+YbSXbmeSut8zXA2kHZGuKu/Ki8volZRqa5sYUJMVNUmiKpxcUYQYFETkYgiAjZ2aGmfX748ZxQkVg5plhhudz+Qcwz6y1Rr6s+37u517rFhAReHj0jdDYAfCYJ7yweDiBFxYPJ/DC4uEEXlg8nMALi4cTeGHxcAIvLB5O4IXFwwm8sP5CZCQuXQKAkhLs22fsaEwZXlh/4dgxrFsHlQoyG…	[0.6444121915820029]	Cc1nc(Nc2ncc(C(=O)Oc3c(C)cccc3Cl)s2)cc(N2CCNC(CO)C2)n1	6.4618069805713665	1	0.006896551724137931	<img data-content="rdkit/molecule" src="data:image/png;base64,iVBORw0KGgoAAAANSUhEUgAAAMgAAADICAIAAAAiOjnJAAAABmJLR0QA/wD/AP+gvaeTAAAgAElEQVR4nO2deVxTV9rHf5ewy74WlVpgXEHAtSq4dcFRsS7j3jJ16ThaFVvbATtOodqOiq0OtmqLU/sWFRdqrcsothQ3FKsSNYigKMEoogKySNgCyfP+cWOkVBFJbgLxfD/8cUnufZ4T8uOec557nudwRAQGQ9eYGLoBDOOECYshCExYDEFgwmIIAhMWQxCYsBiCwITFEAQmLIYgMGExBIEJiyEITFgMQWDCYggCExZDEJiwGILAhMUQBCYshiAwYTEEgQmLI…	6.0	0.7681315541267395	3.6084370613098145	2.5131702423095703	0	4	474.1240872760001	0.3333333333333333	-2.789999999999999	193.99072985256745	0	1	1	0	1	2	3	1	0	10	3	6	0.8128095238095239
<img data-content="rdkit/molecule" src="data:image/png;base64,iVBORw0KGgoAAAANSUhEUgAAAMgAAADICAIAAAAiOjnJAAAABmJLR0QA/wD/AP+gvaeTAAAgAElEQVR4nO2de1iU5db/vzMDAgoiKCDgARATYUDNM2ZqkmmpbQ+YbSXbmeSut8zXA2kHZGuKu/Ki8volZRqa5sYUJMVNUmiKpxcUYQYFETkYgiAjZ2aGmfX748ZxQkVg5plhhudz+Qcwz6y1Rr6s+37u517rFhAReHj0jdDYAfCYJ7yweDiBFxYPJ/DC4uEEXlg8nMALi4cTeGHxcAIvLB5O4IXFwwm8sP5CZCQuXQKAkhLs22fsaEwZXlh/4dgxrFsHlQoyG…	[0.639367816091954]	Cc1nc(Nc2ncc(C(=O)Oc3c(C)cccc3Cl)s2)cc(N2CCNC(C)C2C)n1	7.35746319028885	3	0.02027027027027027	<img data-content="rdkit/molecule" src="data:image/png;base64,iVBORw0KGgoAAAANSUhEUgAAAMgAAADICAIAAAAiOjnJAAAABmJLR0QA/wD/AP+gvaeTAAAgAElEQVR4nO2deVzU1frHPzPDPsoOoriBC5sLiss1tzTsamq4YWkqmmZ5vVdvt4XSm2hqoola2S2vXk0tM0st3BfQ1EQF+kGyE6jIKgrIMMjAMM/vj4MjaQoM3zOgnveLP4bh+32eZ+DDOed7znmeIyMiCARSI2/qAARPJkJYAi4IYQm4IIQl4IIQloALQlgCLghhCbgghCXgghCWgAtCWAIuCGEJuCCEJeCCEJaAC0JYAi4IYQm4IIQl4IIQloALQlgCLghhC…	2.0	0.7111964821815491	3.2414402961730957	3.97843599319458	0	4	472.14482272000015	0.36363636363636365	-2.749999999999999	195.56143821476806	0	1	1	0	1	2	3	2	0	9	2	5	0.7786022408963583
<img data-content="rdkit/molecule" src="data:image/png;base64,iVBORw0KGgoAAAANSUhEUgAAAMgAAADICAIAAAAiOjnJAAAABmJLR0QA/wD/AP+gvaeTAAAgAElEQVR4nO2de1iU5db/vzMDAgoiKCDgARATYUDNM2ZqkmmpbQ+YbSXbmeSut8zXA2kHZGuKu/Ki8volZRqa5sYUJMVNUmiKpxcUYQYFETkYgiAjZ2aGmfX748ZxQkVg5plhhudz+Qcwz6y1Rr6s+37u517rFhAReHj0jdDYAfCYJ7yweDiBFxYPJ/DC4uEEXlg8nMALi4cTeGHxcAIvLB5O4IXFwwm8sP5CZCQuXQKAkhLs22fsaEwZXlh/4dgxrFsHlQoyG…	[0.631768953068592]	Cc1nc(Nc2ncc(C(=O)Oc3c(C)cccc3Cl)s2)cc(N2CCNC(C)CC2)n1	7.824450184376762	3	0.020689655172413793	<img data-content="rdkit/molecule" src="data:image/png;base64,iVBORw0KGgoAAAANSUhEUgAAAMgAAADICAIAAAAiOjnJAAAABmJLR0QA/wD/AP+gvaeTAAAgAElEQVR4nO2deVxU1fvHP7Oww4yAIO6C5vZNSc0NCRMprfiS26RWSKmRmY5rjbmRmjZamlZWaIuEaWj5La1fJaKpIKWgIgGa7Cq7LAMMM8xyfn8cnAgBYebeGZb7fvHiNdyZeZ4H5sO55557zufwCCHg4GAavqUL4OiYcMLiYAVOWByswAmLgxU4YXGwAicsDlbghMXBCpywOFiBExYHK3DC4mAFTlgcrMAJi4MVOGFxsAInLA5W4ITFwQqcsDhYgRMWBytww…	6.0	0.6023451685905457	4.0426411628723145	4.539242267608643	0	4	472.14482272000015	0.36363636363636365	-2.749999999999999	195.56143821476806	0	1	1	0	1	2	3	1	0	9	2	5	0.8202575757575759
<img data-content="rdkit/molecule" src="data:image/png;base64,iVBORw0KGgoAAAANSUhEUgAAAMgAAADICAIAAAAiOjnJAAAABmJLR0QA/wD/AP+gvaeTAAAgAElEQVR4nO2de1iU5db/vzMDAgoiKCDgARATYUDNM2ZqkmmpbQ+YbSXbmeSut8zXA2kHZGuKu/Ki8volZRqa5sYUJMVNUmiKpxcUYQYFETkYgiAjZ2aGmfX748ZxQkVg5plhhudz+Qcwz6y1Rr6s+37u517rFhAReHj0jdDYAfCYJ7yweDiBFxYPJ/DC4uEEXlg8nMALi4cTeGHxcAIvLB5O4IXFwwm8sP5CZCQuXQKAkhLs22fsaEwZXlh/4dgxrFsHlQoyG…	[0.631578947368421]	Cc1nc(Nc2ncc(C(=O)Oc3c(C)cccc3Cl)s2)cc(N2CCNC(O)C2C)n1	6.914205589940393	2	0.013793103448275862	<img data-content="rdkit/molecule" src="data:image/png;base64,iVBORw0KGgoAAAANSUhEUgAAAMgAAADICAIAAAAiOjnJAAAABmJLR0QA/wD/AP+gvaeTAAAgAElEQVR4nO2deVzU5fbHPzPDsI2yyCIKLuDC5oLikrmlYWlquOFNU9E0y2tXb7dbmJZIbugVNbPFq1dT04xyCVdUkNBEBfqJshOYyCqKyDDIwDDn98cXR9IUGL7PgPq8X/wxDN/vOWfgw/M832c5R0JE4HDERtrUAXCeTbiwOEzgwuIwgQuLwwQuLA4TuLA4TODC4jCBC4vDBC4sDhO4sDhM4MLiMIELi8MELiwOE7iwOEzgwuIwgQuLwwQuLA4TuLA4TODC4…	6.0	0.5206761956214905	2.3366942405700684	2.8997416496276855	0	4	474.1240872760001	0.3333333333333333	-2.789999999999999	193.99072985256745	0	1	1	0	1	2	3	2	0	10	3	5	0.8203736263736263
<img data-content="rdkit/molecule" src="data:image/png;base64,iVBORw0KGgoAAAANSUhEUgAAAMgAAADICAIAAAAiOjnJAAAABmJLR0QA/wD/AP+gvaeTAAAgAElEQVR4nO2de1iU5db/vzMDAgoiKCDgARATYUDNM2ZqkmmpbQ+YbSXbmeSut8zXA2kHZGuKu/Ki8volZRqa5sYUJMVNUmiKpxcUYQYFETkYgiAjZ2aGmfX748ZxQkVg5plhhudz+Qcwz6y1Rr6s+37u517rFhAReHj0jdDYAfCYJ7yweDiBFxYPJ/DC4uEEXlg8nMALi4cTeGHxcAIvLB5O4IXFwwm8sP5CZCQuXQKAkhLs22fsaEwZXlh/4dgxrFsHlQoyG…	[0.6310820624546115]	Cc1nc(Nc2ncc(C(=O)Oc3c(C)cccc3Cl)s2)cc(N2CCNC(=C)C2)n1	22.30829573421447	1	0.006896551724137931	<img data-content="rdkit/molecule" src="data:image/png;base64,iVBORw0KGgoAAAANSUhEUgAAAMgAAADICAIAAAAiOjnJAAAABmJLR0QA/wD/AP+gvaeTAAAgAElEQVR4nO2de1hU5dr/vzPDoBxUUFQkEBgUIzUhBPMUnvnpJveWwEMKus3wVOxCc9z7zYi2r7Frm1qKWtkrWKhoYlZaoaSiKApyUEBEhjOIcj7JzDBz//5YOJEicpg1wwzrc/HHmllr3fezLr7znNZz3w+PiMDBoW742i4Ah37CCYuDFThhcbACJywOVuCExcEKnLA4WIETFgcrcMLiYAVOWByswAmLgxU4YXGwAicsDlbghMXBCpywOFiBExYHK3DC4mAFT…	6.0	0.5865302085876465	2.86228346824646	3.416719436645508	0	4	456.11352259200015	0.23809523809523808	-3.169999999999999	188.50689306818717	0	1	1	0	1	2	3	0	0	9	2	5	0.7649539259050127
<img data-content="rdkit/molecule" src="data:image/png;base64,iVBORw0KGgoAAAANSUhEUgAAAMgAAADICAIAAAAiOjnJAAAABmJLR0QA/wD/AP+gvaeTAAAgAElEQVR4nO2de1iU5db/vzMDAgoiKCDgARATYUDNM2ZqkmmpbQ+YbSXbmeSut8zXA2kHZGuKu/Ki8volZRqa5sYUJMVNUmiKpxcUYQYFETkYgiAjZ2aGmfX748ZxQkVg5plhhudz+Qcwz6y1Rr6s+37u517rFhAReHj0jdDYAfCYJ7yweDiBFxYPJ/DC4uEEXlg8nMALi4cTeGHxcAIvLB5O4IXFwwm8sP5CZCQuXQKAkhLs22fsaEwZXlh/4dgxrFsHlQoyG…	[0.6309778729478943]	Cc1nc(Nc2ncc(C(=O)Oc3c(F)cccc3Cl)s2)cc(N2CCNC(CO)C2)n1	6.8288963849606175	1	0.006896551724137931	<img data-content="rdkit/molecule" src="data:image/png;base64,iVBORw0KGgoAAAANSUhEUgAAAMgAAADICAIAAAAiOjnJAAAABmJLR0QA/wD/AP+gvaeTAAAgAElEQVR4nO2deVxTZ9bHf5ewRvZVVFRgXEHAtSquXXBUrMu4V1qXjqO1orUdseMUWttRodVBq7Y41beoiFJrFUexZXBDsWqiggiKskQRlX0JW0hy3j8uRoqKQHIDiff74Y9Lcu85T8iP53nuuc85D0NE4OHRNAZt3QAe/YQXFg8n8MLi4QReWDycwAuLhxN4YfFwAi8sHk7ghcXDCbyweDiBFxYPJ/DC4uEEXlg8nMALi4cTeGHxcAIvLB5O4IXFwwm8sHg4g…	6.0	0.6381628513336182	3.995589017868042	2.9884705543518066	0	4	478.0990154000001	0.3	-2.859999999999999	191.79132314109708	0	1	1	0	1	2	3	1	0	10	3	6	0.7731666666666669
<img data-content="rdkit/molecule" src="data:image/png;base64,iVBORw0KGgoAAAANSUhEUgAAAMgAAADICAIAAAAiOjnJAAAABmJLR0QA/wD/AP+gvaeTAAAeE0lEQVR4nO2de0BU1fbH1wwjjMNbEEQ0A1JBTdOxuL7SEt9G+QBMhdRsqLyRWjZdyyhLxXutSG/YZN6uWj+vqHVFkgS9PhA1RMUXgjwiQUIFec3wnJn1+2OPh5HnAGfPALM/f3H2HPbaB76z9z5rr722ABGBweAboakbwOieMGExqMCExaACExaDCkxYDCowYTGowITFoAITFoMKTFgMKjBhMajAhMWgAhMWgwpMWAwqMGExqMCExaACExaDCkxYDCowYTGow…	[0.6256335988414192]	Cc1ccc(C(=O)Oc2ccon2)cc1-c1ncnc2c1cnn2-c1ccccc1	6.217014548530251	1	0.019230769230769232	<img data-content="rdkit/molecule" src="data:image/png;base64,iVBORw0KGgoAAAANSUhEUgAAAMgAAADICAIAAAAiOjnJAAAABmJLR0QA/wD/AP+gvaeTAAAgAElEQVR4nO2deVzU5fbHPwMMi2KAggoSTmOJ4lKCG4JoppVLXDcQvXDNqz8qr3LTvNFmmGWiVqLmNZe6d0wTcEkWQzQrtUgEQZSrqYAoiiwBCsgy2/n98eBEKMssX2bQ5/1Hr2nmO+c5Oh/P9/me53nOEREROBxDY2ZsBzgPJ1xYHEHgwuIIAhcWRxC4sDiCwIXFEQQuLI4gcGFxBIELiyMIXFgcQeDC4ggCFxZHELiwOILAhcURBC4sjiBwYXEEgQuLIwhcW…	8.0	0.6353150606155396	4.542409420013428	3.856266498565674	0	5	397.1174893400001	0.045454545454545456	-4.329999999999999	170.3011647974146	0	0	0	0	2	3	5	0	0	8	0	4	0.7600555555555556
<img data-content="rdkit/molecule" src="data:image/png;base64,iVBORw0KGgoAAAANSUhEUgAAAMgAAADICAIAAAAiOjnJAAAABmJLR0QA/wD/AP+gvaeTAAAXoUlEQVR4nO3de1xUZf4H8O8wwHAdEBREBERQTERRxBuyeAFTQ3K3hU0IVFRUykH3p4vXRvOyiS9zelUalRVampa7hq2bllqhIgriDTEVFBJGQQUEYbjMfH9/PDqLBOOckQeQvu+/RM5zzjPDZ8458zzfc44IEYGQ1mbU3h0gnRMFi3BBwSJcULAIFxQswgUFi3BBwSJcULAIFxQswgUFi3BBwSJcULAIFxQswgUFi3BBwSJcULAIFxQswgUFi3BBwSJcULAIF…	[0.6248794599807136]	Cc1ccc(C(=O)Nc2cccc(C(F)(F)F)c2)cc1-c1ccc2oc(N)cc2c1	6.790958007470429	1	0.02702702702702703	<img data-content="rdkit/molecule" src="data:image/png;base64,iVBORw0KGgoAAAANSUhEUgAAAMgAAADICAIAAAAiOjnJAAAABmJLR0QA/wD/AP+gvaeTAAAX/ElEQVR4nO2da1hTV9aAVyIkXAIoIIhysSo4YsUqiErrDbGOSqedmdLpxwxaW42tzsPYljHWtqIzXsB2HFptIT6lM3ae+fo0tN9Yp1SdiIpWrTZQBRWUAorcRK5CuIQk+/ux7Zk0cklOzgaC6/0FyTkri/Bm731O9tpbRAgBBBEa8WAngAxPUCyECSgWwgQUC2ECioUwAcVCmIBiIUxAsRAmoFgIE1AshAkoFsIEFAthAoqFMAHFQpiAYiFMQLEQJqBYCBNQL…	6.0	0.6326626539230347	4.30823278427124	4.065316200256348	0	4	410.124212444	0.08695652173913043	-3.7399999999999993	169.6642928600701	0	0	0	1	3	1	4	0	0	3	2	3	0.7567272727272726
<img data-content="rdkit/molecule" src="data:image/png;base64,iVBORw0KGgoAAAANSUhEUgAAAMgAAADICAIAAAAiOjnJAAAABmJLR0QA/wD/AP+gvaeTAAAgAElEQVR4nO2de1iU5db/vzMDAgoiKCDgARATYUDNM2ZqkmmpbQ+YbSXbmeSut8zXA2kHZGuKu/Ki8volZRqa5sYUJMVNUmiKpxcUYQYFETkYgiAjZ2aGmfX748ZxQkVg5plhhudz+Qcwz6y1Rr6s+37u517rFhAReHj0jdDYAfCYJ7yweDiBFxYPJ/DC4uEEXlg8nMALi4cTeGHxcAIvLB5O4IXFwwm8sP5CZCQuXQKAkhLs22fsaEwZXlh/4dgxrFsHlQoyG…	[0.623826714801444]	Cc1nc(Nc2ncc(C(=O)Oc3c(C)cccc3Cl)s2)cc(N2CCNC(=O)C2)n1	7.24868062261429	77	0.5310344827586206	<img data-content="rdkit/molecule" src="data:image/png;base64,iVBORw0KGgoAAAANSUhEUgAAAMgAAADICAIAAAAiOjnJAAAABmJLR0QA/wD/AP+gvaeTAAAgAElEQVR4nO2de1xUVff/PzPDeAFUUFRA5KoYiQkpmKnhLfnpQ/ZI4CVBfczwVlRqjk/fjOjxazyVqamolX0FC01NTEsrlFQURUEuCqjIcAdR7gIyDDPr98ceJ1JELnNmYDjvF38Mc85Za50XH/bZe5+91hYQEXh4NI1Q1wHw6Ce8sHg4gRcWDyfwwuLhBF5YPJzAC4uHE3hh8XACLyweTuCFxcMJvLB4OIEXFg8n8MLi4QReWDycwAuLhxN4YfFwAi8sHk7gh…	6.0	0.6233620047569275	2.5254108905792236	2.9978814125061035	0	4	458.0927871480001	0.25	-3.2399999999999993	186.9930760860186	0	1	1	1	1	2	3	0	0	9	2	5	0.785410714285714
<img data-content="rdkit/molecule" src="data:image/png;base64,iVBORw0KGgoAAAANSUhEUgAAAMgAAADICAIAAAAiOjnJAAAABmJLR0QA/wD/AP+gvaeTAAAgAElEQVR4nO2de1iU5db/vzMDAgoiKCDgARATYUDNM2ZqkmmpbQ+YbSXbmeSut8zXA2kHZGuKu/Ki8volZRqa5sYUJMVNUmiKpxcUYQYFETkYgiAjZ2aGmfX748ZxQkVg5plhhudz+Qcwz6y1Rr6s+37u517rFhAReHj0jdDYAfCYJ7yweDiBFxYPJ/DC4uEEXlg8nMALi4cTeGHxcAIvLB5O4IXFwwm8sP5CZCQuXQKAkhLs22fsaEwZXlh/4dgxrFsHlQoyG…	[0.623826714801444]	Cc1nc(Nc2ncc(C(=O)Oc3c(C)cccc3Cl)s2)cc(N2CCNC(=O)c2)n1	7.24868062261429	1	0.006896551724137931	<img data-content="rdkit/molecule" src="data:image/png;base64,iVBORw0KGgoAAAANSUhEUgAAAMgAAADICAIAAAAiOjnJAAAABmJLR0QA/wD/AP+gvaeTAAAgAElEQVR4nO2de1xUVff/PzPDeAFUUFRA5KoYiQkpmKnhLfnpQ/ZI4CVBfczwVlRqjk/fjOjxazyVqamolX0FC01NTEsrlFQURUEuCqjIcAdR7gIyDDPr98ceJ1JELnNmYDjvF38Mc85Za50XH/bZe5+91hYQEXh4NI1Q1wHw6Ce8sHg4gRcWDyfwwuLhBF5YPJzAC4uHE3hh8XACLyweTuCFxcMJvLB4OIEXFg8n8MLi4QReWDycwAuLhxN4YfFwAi8sHk7gh…	6.0	0.7718672752380371	2.951596736907959	1.9355297088623047	0	4	458.0927871480001	0.25	-3.2399999999999993	186.9930760860186	0	1	1	1	1	2	3	0	0	9	2	5	0.7592415413533833
<img data-content="rdkit/molecule" src="data:image/png;base64,iVBORw0KGgoAAAANSUhEUgAAAMgAAADICAIAAAAiOjnJAAAABmJLR0QA/wD/AP+gvaeTAAAgAElEQVR4nO2de1iU5db/vzMDAgoiKCDgARATYUDNM2ZqkmmpbQ+YbSXbmeSut8zXA2kHZGuKu/Ki8volZRqa5sYUJMVNUmiKpxcUYQYFETkYgiAjZ2aGmfX748ZxQkVg5plhhudz+Qcwz6y1Rr6s+37u517rFhAReHj0jdDYAfCYJ7yweDiBFxYPJ/DC4uEEXlg8nMALi4cTeGHxcAIvLB5O4IXFwwm8sP5CZCQuXQKAkhLs22fsaEwZXlh/4dgxrFsHlQoyG…	[0.6236711552090716]	Cc1nc(Nc2ncc(C(=O)Oc3c(C)cccc3Cl)s2)cc(N2CCNC(C)cc2)n1	10.04664165245193	1	0.006896551724137931	<img data-content="rdkit/molecule" src="data:image/png;base64,iVBORw0KGgoAAAANSUhEUgAAAMgAAADICAIAAAAiOjnJAAAABmJLR0QA/wD/AP+gvaeTAAAgAElEQVR4nO2deVxUVf/HP7Oww4yAELiD5VZKam5ImEhpRaTppGaIqZGZjmvPmBupjzbao49W1oO2SJg+aPmU1q8Sl1SQUlCRABeQRWWXZYBhhlnO74+D04SAMHPvDMt9v3j5utyZ+X6/yIdzzz33nM/hEULAwcE0fGsXwNEx4YTFwQqcsDhYgRMWBytwwuJgBU5YHKzACYuDFThhcbACJywOVuCExcEKnLA4WIETFgcrcMLiYAVOWByswAmLgxU4YXGwAicsD…	6.0	0.8079125285148621	4.066099166870117	1.682989239692688	0	4	470.12917265600015	0.2727272727272727	-3.009999999999999	194.8718351825838	0	1	1	0	1	2	3	1	0	9	2	5	0.8515
<img data-content="rdkit/molecule" src="data:image/png;base64,iVBORw0KGgoAAAANSUhEUgAAAMgAAADICAIAAAAiOjnJAAAABmJLR0QA/wD/AP+gvaeTAAAaVElEQVR4nO3de1xUZf4H8A8MMKICKiCIKIoXwE0kWdHEalvxkihWm2aZt1QQlVBMsUAF8TKt7apF6SSY1/x5S8O8JK1pYraEaYUKIgqagjdwAuUyw3x/fzw0miLMAA9G+32//EOH85zzHOYzZ57bOZoRERirb+aPuwLsz4mDxaTgYDEpOFhMCg4Wk4KDxaTgYDEpOFhMCg4Wk4KDxaTgYDEpOFhMCg4Wk4KDxaTgYDEpOFhMCg4Wk4KDxaTgYDEpOFhMCg4Wk…	[0.6182505399568035]	C(N1[nH]c(C)c1CCN(c1cc(-c3nn(C)cc3-c3ccc(F)cc3)cc2)nc2C)n1	21.56189585264664	1	1.0	<img data-content="rdkit/molecule" src="data:image/png;base64,iVBORw0KGgoAAAANSUhEUgAAAMgAAADICAIAAAAiOjnJAAAABmJLR0QA/wD/AP+gvaeTAAAdCUlEQVR4nO2de1RTV/bHd0KAQJC3IMiI4qvaKgpa363WgOXRpVOhPiraamXqYzHt2BH0V35UbGeCtJV2tXYxVlt8QbWOSsVHQavSsVaDigLi+MCCAcobDISQ5O7fHwciRcQ87s3D3/ks/8Cb3HP2Tb4559y999mXh4hAobAN39wGUJ5OqLAonECFReEEKiwKJ1BhUTiBCovCCVRYFE6gwqJwAhUWhROosCicQIVF4QQqLAonUGFROIEKi8IJVFgUTqDConACF…	7.0	0.7681315541267395	3.6084370613098145	2.5131702423095703	0	5	417.207721988	0.2608695652173913	-3.679999999999999	179.42415795203166	0	2	2	0	1	2	3	0	0	6	1	2	0.7548379255153447
<img data-content="rdkit/molecule" src="data:image/png;base64,iVBORw0KGgoAAAANSUhEUgAAAMgAAADICAIAAAAiOjnJAAAABmJLR0QA/wD/AP+gvaeTAAAgAElEQVR4nO2de1iU5db/vzMDAgoiKCDgARATYUDNM2ZqkmmpbQ+YbSXbmeSut8zXA2kHZGuKu/Ki8volZRqa5sYUJMVNUmiKpxcUYQYFETkYgiAjZ2aGmfX748ZxQkVg5plhhudz+Qcwz6y1Rr6s+37u517rFhAReHj0jdDYAfCYJ7yweDiBFxYPJ/DC4uEEXlg8nMALi4cTeGHxcAIvLB5O4IXFwwm8sP5CZCQuXQKAkhLs22fsaEwZXlh/4dgxrFsHlQoyG…	[0.6174591909155429]	Cc1nc(Nc2ncc(C(=O)Oc3c(F)cccc3Cl)s2)cc(N2CCNC(O)CC2)n1	7.936447115456334	1	0.006896551724137931	<img data-content="rdkit/molecule" src="data:image/png;base64,iVBORw0KGgoAAAANSUhEUgAAAMgAAADICAIAAAAiOjnJAAAABmJLR0QA/wD/AP+gvaeTAAAgAElEQVR4nO2deVxU9frHPzMMICKbIOKGgKipaOKG+4rp7aItQK/MzNzmpnTJyn5jN5Vc6lJWaqaGZS5l7ita7tcEcRtcAMUFGBQUBtmHbWBmnt8fXxwJEVnOmQN43i9evoZzZp7nAT4+3+V8v89XQkQQEeEaqdABiDRNRGGJ8IIoLBFeEIUlwguisER4QRSWCC+IwhLhBVFYIrwgCkuEF0RhifCCKCwRXhCFJcILorBEeEEUlggviMIS4QVRWCK8IApLhBdEY…	6.0	0.5665995478630066	4.200035572052002	5.049812316894531	0	4	478.0990154000001	0.3	-2.859999999999999	191.79132314109708	0	1	1	0	1	2	3	1	0	10	3	5	0.7642213438735177
<img data-content="rdkit/molecule" src="data:image/png;base64,iVBORw0KGgoAAAANSUhEUgAAAMgAAADICAIAAAAiOjnJAAAABmJLR0QA/wD/AP+gvaeTAAAcs0lEQVR4nO2dZ1hU19bH/wNIkSYgiAVLjIolRsWGKARiw4YaMV4VuyZqLt7rk7zqExVrrvFJFNtNYm5UNDExRkHsWFCJohcLgoVEFBABHTqolGFmvR82mRAFnDlztg7e/Xv8IHD2OuvAf3Zdax0FEUEgkBuTV+2A4PVECEvABSEsAReEsARcEMIScEEIS8AFISwBF4SwBFwQwhJwQQhLwAUhLAEXhLAEXBDCEnBBCEvABSEsAReEsARcEMIScEEIS8AFISwBF…	[0.6153039832285115]	O/C(Nc1ccc(Oc2ccccc2)cc1)Oc1ccc2(Cc1)NC(=O)/C(=O)c1ccc(O)n12	21.216010115048345	1	0.3333333333333333	<img data-content="rdkit/molecule" src="data:image/png;base64,iVBORw0KGgoAAAANSUhEUgAAAMgAAADICAIAAAAiOjnJAAAABmJLR0QA/wD/AP+gvaeTAAAa8UlEQVR4nO2deVxTV/bATxIWAQFRQERGsUpFLWLBapVq1QpqUcdB0Voa1xHqz5EZN7BaGnScSq12Mop+XGotuI1WqlKX1qK41g0VFBWhIogsyr6GsOT8/rgYGSiQkHcB9Xz/Csl7J5eXb+57ue+ce0WICAQhNOLWbgDxakJiEVwgsQgukFgEF0gsggskFsEFEovgAolFcIHEIrhAYhFcILEILpBYBBdILIILJBbBBRKL4AKJRXCBxCK4QGIRXCCxCC6QWAQXS…	4.0	0.5206761956214905	2.3366942405700684	2.8997416496276855	0	5	459.143035392	0.12	-4.499999999999999	194.0966606280865	1	1	2	1	2	1	3	2	0	8	4	6	0.8207777777777778
<img data-content="rdkit/molecule" src="data:image/png;base64,iVBORw0KGgoAAAANSUhEUgAAAMgAAADICAIAAAAiOjnJAAAABmJLR0QA/wD/AP+gvaeTAAAX3klEQVR4nO2daVhTZ/bATyCyCYjgDoqKYnHBBRmxVnEBbBVrtUJrhdIZn+LUalqt/uOH1jB16qRT7aAzLtSxGmmnmrrg9rSAHcdlXAYUQUS0AkWrEoGAIiSBJOf/4cVbChIScl+3nt/jByA35548+d33PfddrhJEBIIQG4fHnQDxbEJiEVwgsQgukFgEF0gsggskFsEFEovgAolFcIHEIrhAYhFcILEILpBYBBdILIILJBbBBRKL4AKJRXCBxCK4QGIRXCCxC…	[0.6094946401225115]	Cc1ccc(C(=O)Nc2ccon2)cc1Nc1ncnc2c1cnn2C1cccccc1	10.626795829521615	1	0.019230769230769232	<img data-content="rdkit/molecule" src="data:image/png;base64,iVBORw0KGgoAAAANSUhEUgAAAMgAAADICAIAAAAiOjnJAAAABmJLR0QA/wD/AP+gvaeTAAAaHUlEQVR4nO3dfVzNd/8H8Nc5J04SlRKhKdSo8UBdbtbcZxuyjMX1s8uGkW1cXRg7XG7ajC12F3ZdduYxW7JmuUluZoSZWBmLGaFbCilFoiJ13r8/PjlXojo3fVT2fj78cZzz/Xy+n3N6ne/N5/v5fI+CiMBYbVPWdQPYk4mDxaTgYDEpOFhMCg4Wk4KDxaTgYDEpOFhMCg4Wk4KDxaTgYDEpOFhMCg4Wk4KDxaTgYDEpOFhMCg4Wk4KDxaTgYDEpOFhMCg4Wk…	8.0	0.6233620047569275	2.5254108905792236	2.9978814125061035	0	5	425.1600228480001	0.08695652173913043	-4.529999999999999	182.71020427975407	1	0	1	1	1	3	4	0	0	8	2	5	0.770297619047619
<img data-content="rdkit/molecule" src="data:image/png;base64,iVBORw0KGgoAAAANSUhEUgAAAMgAAADICAIAAAAiOjnJAAAABmJLR0QA/wD/AP+gvaeTAAAgAElEQVR4nO2de1iU5db/vzMDAgoiKCDgARATYUDNM2ZqkmmpbQ+YbSXbmeSut8zXA2kHZGuKu/Ki8volZRqa5sYUJMVNUmiKpxcUYQYFETkYgiAjZ2aGmfX748ZxQkVg5plhhudz+Qcwz6y1Rr6s+37u517rFhAReHj0jdDYAfCYJ7yweDiBFxYPJ/DC4uEEXlg8nMALi4cTeGHxcAIvLB5O4IXFwwm8sP5CZCQuXQKAkhLs22fsaEwZXlh/4dgxrFsHlQoyG…	[0.6082474226804123]	Cc1nc(Nc2ncc(C(=O)Oc3c(C)cccc3Cl)s2)cc(N2CCNC(=O)C2=O)n1	7.268277369284781	1	0.006756756756756757	<img data-content="rdkit/molecule" src="data:image/png;base64,iVBORw0KGgoAAAANSUhEUgAAAMgAAADICAIAAAAiOjnJAAAABmJLR0QA/wD/AP+gvaeTAAAgAElEQVR4nO2deVyU1RrHfzPDPgooggomghoDLqi4ZO6KpblgKF2XFE2z1K7ebhmpN5HURK+old4yTUvTzJtLmHuYookLdEXZEUhEFlFAhkFmGOa5f7w4TprCDO8ZUM/34x8DzHvOM/jlnPOe95znSIgIHI7YSOs7AM7TCReLwwQuFocJXCwOE7hYHCZwsThM4GJxmMDF4jCBi8VhAheLwwQuFocJXCwOE7hYHCZwsThM4GJxmMDF4jCBi8VhAheLwwQuFocJX…	2.0	0.7718672752380371	2.951596736907959	1.9355297088623047	0	4	472.0720517040001	0.2	-3.5699999999999994	191.15459818606234	0	1	1	2	1	2	3	0	0	9	2	5	0.7876428571428569
<img data-content="rdkit/molecule" src="data:image/png;base64,iVBORw0KGgoAAAANSUhEUgAAAMgAAADICAIAAAAiOjnJAAAABmJLR0QA/wD/AP+gvaeTAAAXoUlEQVR4nO3de1xUZf4H8O8wwHAdEBREBERQTERRxBuyeAFTQ3K3hU0IVFRUykH3p4vXRvOyiS9zelUalRVampa7hq2bllqhIgriDTEVFBJGQQUEYbjMfH9/PDqLBOOckQeQvu+/RM5zzjPDZ8458zzfc44IEYGQ1mbU3h0gnRMFi3BBwSJcULAIFxQswgUFi3BBwSJcULAIFxQswgUFi3BBwSJcULAIFxQswgUFi3BBwSJcULAIFxQswgUFi3BBwSJcULAIF…	[0.6080402010050251]	Cc1ccc(C(=O)Nc2cccc(C(F)(C)F)c2C)cc1-c1ccc2nc(C)ccccc(F)nc2c1	19.454149780305247	1	0.01639344262295082	<img data-content="rdkit/molecule" src="data:image/png;base64,iVBORw0KGgoAAAANSUhEUgAAAMgAAADICAIAAAAiOjnJAAAABmJLR0QA/wD/AP+gvaeTAAAa8klEQVR4nO2de1xTR77Af3kQEggvS3iIoGJRS32AYLetVgGx6ApFdNWqpdpuBVt3sVZdasVGS1tT99rS3dYaH92l1hcf3QpY3Qoq1K3KNdRa9YqASoAAAYKAAuGRzP1j6rlcUExOzpAo8/34B5hzZgbyZX4nM7+Z4SGEgELhGr61G0B5PKFiUYhAxaIQgYpFIQIVi0IEKhaFCFQsChGoWBQiULEoRKBiUYhAxaIQgYpFIQIVi0IEKhaFCFQsChGoWBQiULEoR…	6.0	0.7423746585845947	4.384501934051514	0.2862335741519928	0	4	501.20279711200004	0.16666666666666666	-4.259999999999999	213.10614544379217	0	0	0	1	3	1	4	0	0	3	1	4	0.7791666666666667
<img data-content="rdkit/molecule" src="data:image/png;base64,iVBORw0KGgoAAAANSUhEUgAAAMgAAADICAIAAAAiOjnJAAAABmJLR0QA/wD/AP+gvaeTAAAgAElEQVR4nO2de1iU5db/vzMDAgoiKCDgARATYUDNM2ZqkmmpbQ+YbSXbmeSut8zXA2kHZGuKu/Ki8volZRqa5sYUJMVNUmiKpxcUYQYFETkYgiAjZ2aGmfX748ZxQkVg5plhhudz+Qcwz6y1Rr6s+37u517rFhAReHj0jdDYAfCYJ7yweDiBFxYPJ/DC4uEEXlg8nMALi4cTeGHxcAIvLB5O4IXFwwm8sP5CZCQuXQKAkhLs22fsaEwZXlh/4dgxrFsHlQoyG…	[0.6066044508255564]	Cc1nc(Nc2ncc(C(=O)Oc3c(C)cccc3Cl)s2)cc(N2CCC(CO)C2)n1	6.3457406853892415	3	0.17647058823529413	<img data-content="rdkit/molecule" src="data:image/png;base64,iVBORw0KGgoAAAANSUhEUgAAAMgAAADICAIAAAAiOjnJAAAABmJLR0QA/wD/AP+gvaeTAAAgAElEQVR4nO2deVxTV/r/P0kggQCBsAjKoCiIK3YqVccNbQe/0hbtJlaKSB1/BkGrFp3G5eUotUs6rSNW22lwl7qUurSOtjq2amutjqJQFVEBlwqlgKwBQkhyz++PQ9MUFTC5N5F43y//KDfJcx6aD+c899xzPkdACAEPD9sI7Z0Aj2PCC4uHE3hh8XACLyweTuCFxcMJvLB4OIEXFg8n8MLi4QReWDycwAuLhxN4YfFwAi8sHk7ghcXDCbyweDiBFxYPJ/DC4…	6.0	0.6381628513336182	3.995589017868042	2.9884705543518066	0	4	459.11318824400007	0.3333333333333333	-2.749999999999999	188.4408676689594	0	1	1	0	1	2	3	1	0	9	2	6	0.7688095238095239
<img data-content="rdkit/molecule" src="data:image/png;base64,iVBORw0KGgoAAAANSUhEUgAAAMgAAADICAIAAAAiOjnJAAAABmJLR0QA/wD/AP+gvaeTAAAYWElEQVR4nO2de1xUZfrAnxkGh6vDRWOxvKKgAuI9EJIS/Ognia1WPqVpm5rorv3A1dwhXcXW3DDtk9amO7D6iVzMyFuaRYopIpIZCFaaiwYtdwS5zHCbkXl+f7w4EeJcOOd1xni+f8FwzsPDOV/e855z3ud9JYgIBCE2UmsnQPw2IbEILpBYBBdILIILJBbBBRKL4AKJRXCBxCK4QGIRXCCxCC6QWAQXSCyCCyQWwQUSi+ACiUVwgcQiuEBiEVwgsQgukFgEF…	[0.6053384175405148]	NC(=O)c1ccccc1Nc1nc(Nc2ccc(N3CCOCC3)cc2C)ncc1Cl	19.062096782649803	1	0.0625	<img data-content="rdkit/molecule" src="data:image/png;base64,iVBORw0KGgoAAAANSUhEUgAAAMgAAADICAIAAAAiOjnJAAAABmJLR0QA/wD/AP+gvaeTAAAefElEQVR4nO2dZ1xU19bGn5mBUSkGxI7GEhOjUSwkNyrGOrE3DGC5ildUJAkaX8u1RK8lauyiUSPE3kNEY1cQMRZsICoa7AUEBFQEpc/Mej9sHEYUmHIOzJj9//lh5njO2muGZ84+e++11pYQETgcoZGWtQOc9xMuLI4ocGFxRIELiyMKXFgcUeDC4ogCFxZHFLiwOKLAhcURBS4sjihwYXFEgQuLIwpcWBxR4MLiiAIXFkcUuLA4osCFxREFLiyOKHBhcUSBC…	7.0	0.6233620047569275	2.5254108905792236	2.9978814125061035	0	4	438.157101656	0.22727272727272727	-3.36	184.94649131723295	0	1	1	1	2	1	3	0	0	7	3	6	0.7832168109668107
<img data-content="rdkit/molecule" src="data:image/png;base64,iVBORw0KGgoAAAANSUhEUgAAAMgAAADICAIAAAAiOjnJAAAABmJLR0QA/wD/AP+gvaeTAAAXoUlEQVR4nO3de1xUZf4H8O8wwHAdEBREBERQTERRxBuyeAFTQ3K3hU0IVFRUykH3p4vXRvOyiS9zelUalRVampa7hq2bllqhIgriDTEVFBJGQQUEYbjMfH9/PDqLBOOckQeQvu+/RM5zzjPDZ8458zzfc44IEYGQ1mbU3h0gnRMFi3BBwSJcULAIFxQswgUFi3BBwSJcULAIFxQswgUFi3BBwSJcULAIFxQswgUFi3BBwSJcULAIFxQswgUFi3BBwSJcULAIF…	[0.6039325842696629]	Cc1ccc(NC(=O)c2cccc(C(F)(F)F)c2)cc1-c1ccc2nc(O)ncc2c1	5.62629527734385	5	0.03597122302158273	<img data-content="rdkit/molecule" src="data:image/png;base64,iVBORw0KGgoAAAANSUhEUgAAAMgAAADICAIAAAAiOjnJAAAABmJLR0QA/wD/AP+gvaeTAAAWlElEQVR4nO2de1RU5drAnwGGu9zhIIqoIGial7wklpaiqWWdFLV1XIuS1oJOWkCZYd9ahbaOSQs539gxE12n1XDUOvhpSpYWCIKWoKNpKiBE3AS5yH2GO/N8f7y4G0DGueyXGfX5/aXD3s+8+53f3u87s59nvxJEBIIQGwtTN4B4OCGxCC6QWAQXSCyCCyQWwQUSi+ACiUVwgcQiuEBiEVwgsQgukFgEF0gsggskFsEFEovgAolFcIHEIrhAYhFcILEILpBYB…	6.0	0.6381628513336182	3.995589017868042	2.9884705543518066	0	4	423.119461412	0.08695652173913043	-3.9399999999999995	174.76360261306957	0	0	0	1	3	1	4	0	0	4	2	3	0.8184296536796535
<img data-content="rdkit/molecule" src="data:image/png;base64,iVBORw0KGgoAAAANSUhEUgAAAMgAAADICAIAAAAiOjnJAAAABmJLR0QA/wD/AP+gvaeTAAAWa0lEQVR4nO3de1hU1foH8O/MwADKRYEUQ5GboqAjSXpSvJEUoJh5vzz4S03Go6lQ2qlOmkqnJBMfTp2j4i3y0jEs7/pwDsmD4l1IBRHJNDNE5aogKDAz7++PjYQi44CzAOX9/OHjM6699lrjd/bstfbae2REBMaMTd7UDWDPJw4WE4KDxYTgYDEhOFhMCA4WE4KDxYTgYDEhOFhMCA4WE4KDxYTgYDEhOFhMCA4WE4KDxYTgYDEhOFhMCA4WE4KDxYTgYDEhO…	[0.6016677357280308]	C1cccc(C(=O)Nc2cscn2)cc1Nc1ncnc2c1cnn2-c1ccccc1	17.93846535773769	2	0.038461538461538464	<img data-content="rdkit/molecule" src="data:image/png;base64,iVBORw0KGgoAAAANSUhEUgAAAMgAAADICAIAAAAiOjnJAAAABmJLR0QA/wD/AP+gvaeTAAAfjElEQVR4nO2de1hU1RbA15kZhtcgoCCCioBPNEzExAeiEHQtH9xCNEtupUa+rnZvFoqf+eC7hopJhakpKqaWWJrvkAQVQk3EQBR8gAnyGt7M8JrXun9smkhlYGbOYabcv68/Yjxn7T36Y59z9l57HQYRgUJhG56hO0D5e0LFonACFYvCCVQsCidQsSicQMWicAIVi8IJVCwKJ1CxKJxAxaJwAhWLwglULAonULEonEDFonACFYvCCVQsCidQsSicQMWicAIVi…	8.0	0.5919488668441772	3.050396203994751	3.4142303466796875	0	5	427.1215291640001	0.045454545454545456	-4.11	181.2399398659228	1	0	1	1	1	3	4	0	0	8	2	5	0.7706269841269839
<img data-content="rdkit/molecule" src="data:image/png;base64,iVBORw0KGgoAAAANSUhEUgAAAMgAAADICAIAAAAiOjnJAAAABmJLR0QA/wD/AP+gvaeTAAAgAElEQVR4nO2de1iU5db/vzMDAgoiKCDgARATYUDNM2ZqkmmpbQ+YbSXbmeSut8zXA2kHZGuKu/Ki8volZRqa5sYUJMVNUmiKpxcUYQYFETkYgiAjZ2aGmfX748ZxQkVg5plhhudz+Qcwz6y1Rr6s+37u517rFhAReHj0jdDYAfCYJ7yweDiBFxYPJ/DC4uEEXlg8nMALi4cTeGHxcAIvLB5O4IXFwwm8sP5CZCQuXQKAkhLs22fsaEwZXlh/4dgxrFsHlQoyG…	[0.6]	Cc1nc(Nc2ncc(C(=O)Oc3c(C)cccc3Cl)s2)cc(N2CC(COC)C2)n1	21.440160492723653	1	0.058823529411764705	<img data-content="rdkit/molecule" src="data:image/png;base64,iVBORw0KGgoAAAANSUhEUgAAAMgAAADICAIAAAAiOjnJAAAABmJLR0QA/wD/AP+gvaeTAAAgAElEQVR4nO2de1zUxfrHP99lYbko3gBBQG5HzbRUTEEyRUQ7JllpimlIaaFmWdqFTJO80MG0n3i8RaWJVyTPKRXT9CjewlBAAVHCgBC5qoDcYdl9fn98cSUE3duX3YV5v/YP2J155tkXH2bmOzPPMxwRgcHQNiJdO8BonzBhMQSBCYshCExYDEFgwmIIAhMWQxCYsBiCwITFEAQmLIYgMGExBIEJiyEITFgMQWDCYggCExZDEJiwWiY1FQ0NAFBZibw8XXtjg…	6.0	0.5919488668441772	3.050396203994751	3.4142303466796875	0	4	459.11318824400007	0.3333333333333333	-2.749999999999999	188.7601791462703	0	1	1	0	1	2	3	0	0	9	1	7	0.77739942002442
<img data-content="rdkit/molecule" src="data:image/png;base64,iVBORw0KGgoAAAANSUhEUgAAAMgAAADICAIAAAAiOjnJAAAABmJLR0QA/wD/AP+gvaeTAAAXoUlEQVR4nO3de1xUZf4H8O8wwHAdEBREBERQTERRxBuyeAFTQ3K3hU0IVFRUykH3p4vXRvOyiS9zelUalRVampa7hq2bllqhIgriDTEVFBJGQQUEYbjMfH9/PDqLBOOckQeQvu+/RM5zzjPDZ8458zzfc44IEYGQ1mbU3h0gnRMFi3BBwSJcULAIFxQswgUFi3BBwSJcULAIFxQswgUFi3BBwSJcULAIFxQswgUFi3BBwSJcULAIFxQswgUFi3BBwSJcULAIF…	[0.5974789915966386]	Cc1ccc(C(=O)Nc2cccc(C(F)(F)F)c2C)cc1-c1ccc2oc(N)nc2c1	6.066193929794064	1	0.025	<img data-content="rdkit/molecule" src="data:image/png;base64,iVBORw0KGgoAAAANSUhEUgAAAMgAAADICAIAAAAiOjnJAAAABmJLR0QA/wD/AP+gvaeTAAAY0UlEQVR4nO2de1hU1frH3xnuVwXBC3JNFBJvMcoDppZKJzLMjj5YlJgnE+unoictOOaRk2SheZ7A6ijHY4adJxOfLg6WKXhLBU1EkJuiCHIRlZvAIMLAvL8/lu7mcJ89s4DB9/P4hw57v6y1/c561977/a4lQUQgCF0j7esGEAMTEhbBBRIWwQUSFsEFEhbBBRIWwQUSFsEFEhbBBRIWwQUSFsEFEhbBBRIWwQUSFsEFEhbBBRIWwQUSFsEFEhbBBRIWwQUSF…	6.0	0.6353150606155396	4.542409420013428	3.856266498565674	0	4	425.135111476	0.13043478260869565	-3.8099999999999996	175.2488829554132	0	0	0	1	3	1	4	0	0	4	2	3	0.8063106060606061
<img data-content="rdkit/molecule" src="data:image/png;base64,iVBORw0KGgoAAAANSUhEUgAAAMgAAADICAIAAAAiOjnJAAAABmJLR0QA/wD/AP+gvaeTAAAYWElEQVR4nO2de1xUZfrAnxkGh6vDRWOxvKKgAuI9EJIS/Ognia1WPqVpm5rorv3A1dwhXcXW3DDtk9amO7D6iVzMyFuaRYopIpIZCFaaiwYtdwS5zHCbkXl+f7w4EeJcOOd1xni+f8FwzsPDOV/e855z3ud9JYgIBCE2UmsnQPw2IbEILpBYBBdILIILJBbBBRKL4AKJRXCBxCK4QGIRXCCxCC6QWAQXSCyCCyQWwQUSi+ACiUVwgcQiuEBiEVwgsQgukFgEF…	[0.596116504854369]	NC(=O)c1ccccc1Nc1nc(Nc2ccc(N3CCOCC3)cc2)ncc1Cl	5.16031584620449	15	0.23809523809523808	<img data-content="rdkit/molecule" src="data:image/png;base64,iVBORw0KGgoAAAANSUhEUgAAAMgAAADICAIAAAAiOjnJAAAABmJLR0QA/wD/AP+gvaeTAAAdVklEQVR4nO2deVxU9frHn2FfxQ0R9aqgZNpNU8BUFBCJ4gIqJHjdU4tQbmhmgpVSlorZTSvNpcW1RClTcI0Uk025kKEiCiIoCsgWy8Aw23l+f3zxMD8UmOUcOUPf98s/4DjnOc8MnznnuzyLCBGBQuEag852gNI1ocKi8AIVFoUXqLAovECFReEFKiwKL1BhUXiBCovCC1RYFF6gwqLwAhUWhReosCi8QIVF4QUqLAovUGFReIEKi8ILVFgUXqDCovACFRaFF…	7.0	0.7681315541267395	3.6084370613098145	2.5131702423095703	0	4	424.141451592	0.19047619047619047	-3.36	178.58154920283633	0	1	1	1	2	1	3	0	0	7	3	6	0.7550399924542536
<img data-content="rdkit/molecule" src="data:image/png;base64,iVBORw0KGgoAAAANSUhEUgAAAMgAAADICAIAAAAiOjnJAAAABmJLR0QA/wD/AP+gvaeTAAAXoUlEQVR4nO3de1xUZf4H8O8wwHAdEBREBERQTERRxBuyeAFTQ3K3hU0IVFRUykH3p4vXRvOyiS9zelUalRVampa7hq2bllqhIgriDTEVFBJGQQUEYbjMfH9/PDqLBOOckQeQvu+/RM5zzjPDZ8458zzfc44IEYGQ1mbU3h0gnRMFi3BBwSJcULAIFxQswgUFi3BBwSJcULAIFxQswgUFi3BBwSJcULAIFxQswgUFi3BBwSJcULAIFxQswgUFi3BBwSJcULAIF…	[0.594876660341556]	Cc1ccc(C(=O)Oc2cccc(C(F)(F)F)c2)cc1-c1ccc2nc(N)ncc2c1	5.716825699473126	2	0.05405405405405406	<img data-content="rdkit/molecule" src="data:image/png;base64,iVBORw0KGgoAAAANSUhEUgAAAMgAAADICAIAAAAiOjnJAAAABmJLR0QA/wD/AP+gvaeTAAAViklEQVR4nO2df1RUZfrAn5lhmOGXMvwIfwCh6bjiUqaJqYgZnk3ROqtpW57A9FukJZNZ1h7P7hlbT4W7uRKRC1l75NQuR6hNKbUNwzyla4qgYiAcRfkhIsIAo4DAzDzfP97p7iwDw/y4LzPI8/nDMwz3PvPc62fe+3Lv+7yvBBGBIMRG6u4EiLsTEovgAolFcIHEIrhAYhFcILEILpBYBBdILIILJBbBBRKL4AKJRXCBxCK4QGIRXCCxCC6QWAQXSCyCCyQWw…	6.0	0.6381628513336182	3.995589017868042	2.9884705543518066	0	4	423.1194614120001	0.08695652173913043	-3.9399999999999995	174.8729426037851	0	0	0	0	3	1	4	0	0	5	1	3	0.7898979076479073
<img data-content="rdkit/molecule" src="data:image/png;base64,iVBORw0KGgoAAAANSUhEUgAAAMgAAADICAIAAAAiOjnJAAAABmJLR0QA/wD/AP+gvaeTAAAXVElEQVR4nO3de1xUZf4H8M8MDAwXHQO8cdEUQkQ3X9YaErkRgjfUUAMVpFUpFS9gSmvgmprgmmJqXqm0nxVq7HrZdPNuhKJSihuBaCAqqAiKoAgIA/P9/XEITR2cAR4Y3e/7xR8y8zxzviMfzjnzPM85yIgIjDU1eUsXwJ5NHCwmBAeLCcHBYkJwsJgQHCwmBAeLCcHBYkJwsJgQHCwmBAeLCcHBYkJwsJgQHCwmBAeLCcHBYkJwsJgQHCwmBAeLCcHBYkJws…	[0.5945604048070842]	C1cccc(C(=O)Nc2ccon2)cc1Nc1ncnc2c1cnn2-c1ccccc1	17.84206747331993	8	0.15384615384615385	<img data-content="rdkit/molecule" src="data:image/png;base64,iVBORw0KGgoAAAANSUhEUgAAAMgAAADICAIAAAAiOjnJAAAABmJLR0QA/wD/AP+gvaeTAAAfrUlEQVR4nO2deVyU1f7HPzMMmyyCBLiEe7hhCCSCiFuIYXr1qmiUaGnu2uJNuZn9uFb6ojLFXUo0M68Ket01A0HEXVAJRERBSNwAFWVYBmbm+/vjICEqMDPPw4x53i//mOV5vufIfJ5zzvOc7yIhInA4QiPVdwc4f0+4sDiiwIXFEQUuLI4ocGFxRIELiyMKXFgcUeDC4ogCFxZHFLiwOKLAhcURBS4sjihwYXFEgQuLIwpcWBxR4MLiiAIXFkcUuLA4osCFx…	8.0	0.6235840320587158	3.603734254837036	4.478009223937988	0	5	411.1443727840001	0.045454545454545456	-4.529999999999999	176.3452621653575	1	0	1	1	1	3	4	0	0	8	2	5	0.7760595238095236
<img data-content="rdkit/molecule" src="data:image/png;base64,iVBORw0KGgoAAAANSUhEUgAAAMgAAADICAIAAAAiOjnJAAAABmJLR0QA/wD/AP+gvaeTAAAgAElEQVR4nO2deVzU5fbHzywMwy6yyKIioOAuoJiCpv7EJddKcY28qRevuGSWUqmXXpaJZoVbSW5RmldNcV+i0ERUlF3c2BTZGZB1YGCW8/vjwZFEmOX7/YLW8/4LxnnO94x85lnPOQ8PEYFCYRt+eztA+XtChUXhBCosCidQYVE4gQqLwglUWBROoMKicAIVFoUTqLAonECFReEEKiwKJ1BhUTiBCovCCVRYFE6gwqJwAhUWhROosCicQIVF4QQqLAonUGFRO…	[0.5920915712799167]	COc1cc2c(=O)cc(CNC(=O)c3nn(-c4ccccc4C(C)(F)F)o3)c2o1	14.722690405582881	1	0.029411764705882353	<img data-content="rdkit/molecule" src="data:image/png;base64,iVBORw0KGgoAAAANSUhEUgAAAMgAAADICAIAAAAiOjnJAAAABmJLR0QA/wD/AP+gvaeTAAAZ7ElEQVR4nO2de1SU1drAn5lhcLiIIpqCdyGRURFFLQM0AS0NM5eOWkdbWjQgBufUyg+6CenJRaVkFytaupTjdcFKTogeC2+JpSl4SwYxBeSmICjXZmAuz/fHxhEJmAvvDrDn9xfCu/f7vPDz3Xs/+zIiRASCEBpxVwdAPJqQWAQXSCyCCyQWwQUSi+ACiUVwgcQiuEBiEVwgsQgukFgEF0gsggskFsEFEovgAolFcIHEIrhAYhFcILEILpBYBBdILIILJBbBB…	9.0	0.5762165188789368	4.086599349975586	3.569904327392578	0	4	403.09797702	0.21052631578947367	-3.69	162.2344649710232	1	0	1	1	1	2	3	0	0	7	1	6	0.7835317460317461
<img data-content="rdkit/molecule" src="data:image/png;base64,iVBORw0KGgoAAAANSUhEUgAAAMgAAADICAIAAAAiOjnJAAAABmJLR0QA/wD/AP+gvaeTAAAX/0lEQVR4nO3df1zNZ/8H8Nf50enHKRVFUUpSVDa/MuVXtxgew9hj2I3ovvPNZruTH/PjgeV+sKH5OWw3zYyx23B7LJsfjTUyFiqbsOgHtZBSVKdOTnXe3z8+NEOnc6pL2d7Phz/Suc51rs85r3Od63Nd1+ckIyIw1tjkTd0A9ufEwWJCcLCYEBwsJgQHiwnBwWJCcLCYEBwsJgQHiwnBwWJCcLCYEBwsJgQHiwnBwWJCcLCYEBwsJgQHiwnBwWJCcLCYEBwsJ…	[0.591167192429022]	Cc1ccc(C(=O)Nc2ccoc2)cc1Nc1ncnc2c1cnn2-c1ccccc1	6.213655611257875	2	0.038461538461538464	<img data-content="rdkit/molecule" src="data:image/png;base64,iVBORw0KGgoAAAANSUhEUgAAAMgAAADICAIAAAAiOjnJAAAABmJLR0QA/wD/AP+gvaeTAAAZKUlEQVR4nO2deViUxxnA311guWQFAgoCgkejQUUDJlBB8U6swRw+2FhpNMagCYGgrW5tvYI23ZgEMbFJkEbFqxHigbVBNB5INHKIogKGS27pqoCi3O7bPwY2BGH99hiuvL/HJw9Zv5lvVn47M98778yKEBEIQt+Iu7sBRN+ExCK4QGIRXCCxCC6QWAQXSCyCCyQWwQUSi+ACiUVwgcQiuEBiEVwgsQgukFgEF0gsggskFsEFEovgAolFcIHEIrhAYhFcILEIL…	8.0	0.5932312607765198	3.250153064727783	2.6802754402160645	0	5	410.14912381600004	0.043478260869565216	-4.46	177.116339648408	0	0	0	1	2	3	5	0	0	7	2	5	0.8711190476190477
<img data-content="rdkit/molecule" src="data:image/png;base64,iVBORw0KGgoAAAANSUhEUgAAAMgAAADICAIAAAAiOjnJAAAABmJLR0QA/wD/AP+gvaeTAAAX/0lEQVR4nO3df1zNZ/8H8Nf50enHKRVFUUpSVDa/MuVXtxgew9hj2I3ovvPNZruTH/PjgeV+sKH5OWw3zYyx23B7LJsfjTUyFiqbsOgHtZBSVKdOTnXe3z8+NEOnc6pL2d7Phz/Suc51rs85r3Od63Nd1+ckIyIw1tjkTd0A9ufEwWJCcLCYEBwsJgQHiwnBwWJCcLCYEBwsJgQHiwnBwWJCcLCYEBwsJgQHiwnBwWJCcLCYEBwsJgQHiwnBwWJCcLCYEBwsJ…	[0.588456712672522]	Cc1ccc(C(=O)Nc2ccco2)cc1Nc1ncnc2c1cnn2-c1ccccc1	6.467098046842031	3	0.057692307692307696	<img data-content="rdkit/molecule" src="data:image/png;base64,iVBORw0KGgoAAAANSUhEUgAAAMgAAADICAIAAAAiOjnJAAAABmJLR0QA/wD/AP+gvaeTAAAZhklEQVR4nO2de1jUVf7H3zPDbURAwDQViYuCZuYSiKKZVkpWoHkhMmMtVFbNfAwvuGphSjmltdSuJakkWrk/zUVJRURIUct0RTFQuancVRCUUK4z5/fH0YkFHb4zzBGwz+vx8cHxey7z8JpzPt/z/ZwzMsYYCMLYyNu6A8TDCYlFCIHEIoRAYhFCILEIIZBYhBBILEIIJBYhBBKLEAKJRQiBxCKEQGIRQiCxCCGQWIQQSCxCCCQWIQQSixACiUUIgcQihEBiE…	8.0	0.7615569829940796	4.9540581703186035	3.8529934883117676	0	5	410.14912381600004	0.043478260869565216	-4.46	177.116339648408	0	0	0	1	2	3	5	0	0	7	2	5	0.8261020225294421
<img data-content="rdkit/molecule" src="data:image/png;base64,iVBORw0KGgoAAAANSUhEUgAAAMgAAADICAIAAAAiOjnJAAAABmJLR0QA/wD/AP+gvaeTAAAYdUlEQVR4nO3deVyU1f4H8M/ACMMSKKAIekUQlEXBRMkFBRNRlKukoubSS8kgN+RmOr1ssbRrXruaUV4h8xpqy4WuGS6RqNctLRETUcItxVxAQFmHdeb7++MYP1KWAT2A937ff/TqNZyZ5zvjZ87zPOec5xkFEYGxx82gtQtg/504WEwKDhaTgoPFpOBgMSk4WEwKDhaTgoPFpOBgMSk4WEwKDhaTgoPFpOBgMSk4WEwKDhaTgoPFpOBgMSk4WEwKDhaTgoPFp…	[0.5884543761638734]	Cc1ccc(C(=O)Nc2cscn2)cc1Nc1ncnc2c1cnn2-c1ccccc1	6.228342593270535	2	0.038461538461538464	<img data-content="rdkit/molecule" src="data:image/png;base64,iVBORw0KGgoAAAANSUhEUgAAAMgAAADICAIAAAAiOjnJAAAABmJLR0QA/wD/AP+gvaeTAAAaFElEQVR4nO2deVzU1f7/XwPDDgkILgikKKChaGKpYalB5kXzkom4oVcrTFO+LnnR1EYfPrS5mml966GU5FWvXcUtU6Qk95Ximwu4AbKIECIOSxDbzLx/f3xwfuYCs3Bk6f18+AcOZ/swzzmfc87nfc7IiAgM09iYNXUDmNYJi8UIgcVihMBiMUJgsRghsFiMEFgsRggsFiMEFosRAovFCIHFYoTAYjFCYLEYIbBYjBBYLEYILBYjBBaLEQKLxQiBxWKEwGIxQ…	8.0	0.6326626539230347	4.30823278427124	4.065316200256348	0	5	427.1215291640001	0.045454545454545456	-4.11	181.18202163568918	0	0	0	1	2	3	5	0	0	8	2	5	0.8047857142857143
<img data-content="rdkit/molecule" src="data:image/png;base64,iVBORw0KGgoAAAANSUhEUgAAAMgAAADICAIAAAAiOjnJAAAABmJLR0QA/wD/AP+gvaeTAAAd6ElEQVR4nO2de1xU1RbH1wwDykMURWBAFAIVh9CSlBRTEZ9IZT6pxDCLfNxG0OvjSoppFmnlXEVNRXQss0gF0VQ0Fa6iIpoy4AMV5A0O74cMr5l1/9g0kcgwc2ZOIOzvxz/GmbP3WefwO/ux9trrcBARKBRdw21rAygdEyosCitQYVFYgQqLwgpUWBRWoMKisAIVFoUVqLAorECFRWEFKiwKK1BhUViBCovCClRYFFagwqKwAhUWhRWosCisQIVFYQUqLAorU…	[0.5855513307984791]	C#Cc1ccc(C(=O)OC)cc1-c1C(=O)c-n2nc(-c3ccc(F)cc3F)cc2C1	18.029513790190546	1	1.0	<img data-content="rdkit/molecule" src="data:image/png;base64,iVBORw0KGgoAAAANSUhEUgAAAMgAAADICAIAAAAiOjnJAAAABmJLR0QA/wD/AP+gvaeTAAAY/klEQVR4nO2deVRTV/7AvyGERQSLiBuLFaq4YZFop0hRqzgqpY7ioaI22DpKXRiw0ypjW4ujHkBHpxFlrPY3R4NlVEYRra12UFFcq8EFNxZNQSBgEAKCbFnu74+rGQ4KZnmXZOr3czw90OTd933kk/fuu/f7vY9HCAEE4RorcweA/DZBsRAmoFgIE1AshAkoFsIEFAthAoqFMAHFQpiAYiFMQLEQJqBYCBNQLIQJKBbCBBQLYQKKhTABxUKYgGIhTECxECagW…	8.0	0.7681315541267395	3.6084370613098145	2.5131702423095703	0	4	406.112898812	0.17391304347826086	-3.789999999999999	170.83341637753566	0	1	1	0	2	1	3	1	0	5	0	3	0.763729534937914
<img data-content="rdkit/molecule" src="data:image/png;base64,iVBORw0KGgoAAAANSUhEUgAAAMgAAADICAIAAAAiOjnJAAAABmJLR0QA/wD/AP+gvaeTAAAgAElEQVR4nO2de1iU5db/vzMDAgoiKCDgARATYUDNM2ZqkmmpbQ+YbSXbmeSut8zXA2kHZGuKu/Ki8volZRqa5sYUJMVNUmiKpxcUYQYFETkYgiAjZ2aGmfX748ZxQkVg5plhhudz+Qcwz6y1Rr6s+37u517rFhAReHj0jdDYAfCYJ7yweDiBFxYPJ/DC4uEEXlg8nMALi4cTeGHxcAIvLB5O4IXFwwm8sP5CZCQuXQKAkhLs22fsaEwZXlh/4dgxrFsHlQoyG…	[0.5845375722543352]	C1=Nc(Nc2ncc(C(=O)Oc3c(C)cccc3Cl)s2)cc(N2CCNC(=O)C2)n1	20.798545646266977	1	0.006756756756756757	<img data-content="rdkit/molecule" src="data:image/png;base64,iVBORw0KGgoAAAANSUhEUgAAAMgAAADICAIAAAAiOjnJAAAABmJLR0QA/wD/AP+gvaeTAAAgAElEQVR4nO2da1xUVdvGrxnOIAqioaIIDJpCeAwRzRTFVxMyU9FUKLXE1DfyKYsntbQeS9IyyxRGSx8yD0FqHrLe0DRNTR3AkYMoDGcQVDxxGhhm7vfDGgFBzrNnhmH/f/OB2XvPfa+Bi7XWXnutawmICDw8mkao6wLwGCa8sHg4gRcWDyfwwuLhBF5YPJzAC4uHE3hh8XACLyweTuCFxcMJvLB4OIEXFg8n8MLi4QReWDycwAuLhxN4YfFwAi8sHk7ghcXDC…	2.0	0.7769956588745117	4.066922664642334	1.278694748878479	0	4	444.0771370840001	0.21052631578947367	-3.2399999999999993	180.628133971622	0	1	1	1	1	2	3	0	0	9	2	5	0.7876190476190474
<img data-content="rdkit/molecule" src="data:image/png;base64,iVBORw0KGgoAAAANSUhEUgAAAMgAAADICAIAAAAiOjnJAAAABmJLR0QA/wD/AP+gvaeTAAAcaklEQVR4nO2deVzU1frHPzODM6yym+Il1zRwF35qImLlVVRMBWnRMG3BUOO+rFuUmZSVoTdN6hpippKZhnUzzGuJmuCWSpiKggsqq6DIvs/y/P44OM1FZJmZM8R43i//mPn6nXPOd+bDc56zPM+REBEEAmMjbe8GCMwTISwBF4SwBFwQwhJwQQhLwAUhLAEXhLAEXBDCEnBBCEvABSEsAReEsARcEMIScEEIS8AFISwBF4SwBFwQwhJwQQhLwAUhLAEXhLAEX…	[0.5844062947067239]	Cc1ccc(C(=O)Oc2ccon2)cc1Nc1ncnc2c1cnn2-c1ccccc1	5.626414059541025	3	0.057692307692307696	<img data-content="rdkit/molecule" src="data:image/png;base64,iVBORw0KGgoAAAANSUhEUgAAAMgAAADICAIAAAAiOjnJAAAABmJLR0QA/wD/AP+gvaeTAAAZRElEQVR4nO3de1hVVfoH8O85wOGmBIQIAuKtLMobaPIIieZluumUPjg5MVFmaJGkzuj5NWNa6jQnK6WyGmRKzXRK8oLZ4F2R1AERRQVMLnETmKMConKX9/fHwhMhl30OZ4nY+3l4fPC499rryJe11157rX1URATGzE3d2RVgdycOFpOCg8Wk4GAxKThYTAoOFpOCg8Wk4GAxKThYTAoOFpOCg8Wk4GAxKThYTAoOFpOCg8Wk4GAxKThYTAoOFpOCg8Wk4GAxK…	8.0	0.6381628513336182	3.995589017868042	2.9884705543518066	0	5	412.1283883720001	0.045454545454545456	-4.529999999999999	175.8510269810227	0	0	0	0	2	3	5	0	0	9	1	5	0.8233015873015874
<img data-content="rdkit/molecule" src="data:image/png;base64,iVBORw0KGgoAAAANSUhEUgAAAMgAAADICAIAAAAiOjnJAAAABmJLR0QA/wD/AP+gvaeTAAAYWElEQVR4nO2de1xUZfrAnxkGh6vDRWOxvKKgAuI9EJIS/Ognia1WPqVpm5rorv3A1dwhXcXW3DDtk9amO7D6iVzMyFuaRYopIpIZCFaaiwYtdwS5zHCbkXl+f7w4EeJcOOd1xni+f8FwzsPDOV/e855z3ud9JYgIBCE2UmsnQPw2IbEILpBYBBdILIILJBbBBRKL4AKJRXCBxCK4QGIRXCCxCC6QWAQXSCyCCyQWwQUSi+ACiUVwgcQiuEBiEVwgsQgukFgEF…	[0.5809698078682525]	CC(=O)c1ccccc1Nc1nc(Nc2ccc(N3CCOCC3)cc2F)ncc1Cl	6.627302764030003	1	0.0625	<img data-content="rdkit/molecule" src="data:image/png;base64,iVBORw0KGgoAAAANSUhEUgAAAMgAAADICAIAAAAiOjnJAAAABmJLR0QA/wD/AP+gvaeTAAAd0UlEQVR4nO2de1zMWf/APzPd1FRUaEPrso9F7IY2loQYZGs9LiV+LhsxPEsta+201stqLRLWht19CuvBWqRcqkVmiyVpbTe3p1xCJZWUTSU1l8/vj5NpNpqmme/RjOe8X/7I+H7POTPefc93zvfz+RweIgKDwTX81h4A4/WEicWgAhOLQQUmFoMKTCwGFZhYDCowsRhUYGIxqMDEYlCBicWgAhOLQQUmFoMKTCwGFZhYDCowsRhUYGIxqMDEYlCBicWgAhOLQ…	7.0	0.6381628513336182	3.995589017868042	2.9884705543518066	0	4	441.13678081200004	0.22727272727272727	-3.2299999999999995	183.77213602314646	0	1	1	0	2	1	3	0	0	7	2	6	0.7725873015873016
<img data-content="rdkit/molecule" src="data:image/png;base64,iVBORw0KGgoAAAANSUhEUgAAAMgAAADICAIAAAAiOjnJAAAABmJLR0QA/wD/AP+gvaeTAAAaGUlEQVR4nO3de1xU1doH8GdmALnogOINIUUuR1BT5wiioOA1lfCSRIKIKQoZKihlVm+GhSVqr6J5I7VXRFM5qYRmBd6h1BDKCyReGo+KQAiicmdmnvePJXM8CjN7jy4xfb6f/ugja+29Bn7svW57I0FEIORJkzZ3A8jziYJFuKBgES4oWIQLChbhgoJFuKBgES4oWIQLChbhgoJFuKBgES4oWIQLChbhgoJFuKBgES4oWIQLChbhgoJFuKBgES4oWIQLChbhg…	[0.5787567893783947]	ClCNc1nccc(-c2c(-c3ccc(F)cc3)nc3n2[C@H](CO)CC3)n1	17.111254906003435	4	0.3333333333333333	<img data-content="rdkit/molecule" src="data:image/png;base64,iVBORw0KGgoAAAANSUhEUgAAAMgAAADICAIAAAAiOjnJAAAABmJLR0QA/wD/AP+gvaeTAAAgAElEQVR4nO2deViUVfvHv88MwzZsKnuiaeKCqAiKGmhqqOgPl3J529DKMrGi7NXMywoxKxMzXkV9NVHJMrVFk9xSRAFzxw0RBQxFBAYEBAaYGWbO749DI6EQMM+ZId/zufhjnmfmuc89+p2z3uc+AiEEHI7YSEztAOfRhAuLwwQuLA4TuLA4TODC4jCBC4vDBC4sDhO4sDhM4MLiMIELi8MELiwOE7iwOEzgwuIwgQuLwwQuLA4TuLA4TODC4jCBC4vDBC4sD…	7.0	0.5206761956214905	2.3366942405700684	2.8997416496276855	0	4	373.110566064	0.2777777777777778	-2.5100000000000002	154.25544436613993	0	1	1	0	1	2	3	1	0	6	2	5	0.812342490842491
<img data-content="rdkit/molecule" src="data:image/png;base64,iVBORw0KGgoAAAANSUhEUgAAAMgAAADICAIAAAAiOjnJAAAABmJLR0QA/wD/AP+gvaeTAAAd6ElEQVR4nO2de1xU1RbH1wwDykMURWBAFAIVh9CSlBRTEZ9IZT6pxDCLfNxG0OvjSoppFmnlXEVNRXQss0gF0VQ0Fa6iIpoy4AMV5A0O74cMr5l1/9g0kcgwc2ZOIOzvxz/GmbP3WefwO/ux9trrcBARKBRdw21rAygdEyosCitQYVFYgQqLwgpUWBRWoMKisAIVFoUVqLAorECFRWEFKiwKK1BhUViBCovCClRYFFagwqKwAhUWhRWosCisQIVFYQUqLAorU…	[0.5786026200873362]	Cc1ccc(C(=O)Nc2cccc(C(F)(C)F)c2C)cc1-c1ccc2nc(=O)cccc(F)nc2n1	13.2930157005201	1	0.01639344262295082	<img data-content="rdkit/molecule" src="data:image/png;base64,iVBORw0KGgoAAAANSUhEUgAAAMgAAADICAIAAAAiOjnJAAAABmJLR0QA/wD/AP+gvaeTAAAaw0lEQVR4nO2deUBU5frHnxmYYRGGfdMMRCBXck/BJRcupqTZjdQS0ywzF9zFypy6eQuXdPB6b3LJG+Py08hSKdOQrhiIiaCBCiiyyS6MIDuMzPP749VzSRFnOS8zwPv5S4dznvOcM9857/Y87yNARGAw+EaobwcYXRMmLAYVmLAYVGDCYlCBCYtBBSYsBhWYsBhUYMJiUIEJi0EFJiwGFZiwGFRgwmJQgQmLQQUmLAYVmLAYVGDCYlCBCYtBBSYsBhWYsBhUY…	6.0	0.8202941417694092	3.03842830657959	1.6981717348098755	0	4	490.1616605720001	0.14814814814814814	-4.399999999999999	204.18978100283434	0	1	1	2	2	1	3	0	0	4	1	4	0.8331403508771931
<img data-content="rdkit/molecule" src="data:image/png;base64,iVBORw0KGgoAAAANSUhEUgAAAMgAAADICAIAAAAiOjnJAAAABmJLR0QA/wD/AP+gvaeTAAAd6ElEQVR4nO2de1xU1RbH1wwDykMURWBAFAIVh9CSlBRTEZ9IZT6pxDCLfNxG0OvjSoppFmnlXEVNRXQss0gF0VQ0Fa6iIpoy4AMV5A0O74cMr5l1/9g0kcgwc2ZOIOzvxz/GmbP3WefwO/ux9trrcBARKBRdw21rAygdEyosCitQYVFYgQqLwgpUWBRWoMKisAIVFoUVqLAorECFRWEFKiwKK1BhUViBCovCClRYFFagwqKwAhUWhRWosCisQIVFYQUqLAorU…	[0.5786026200873362]	Cc1ccc(C(=O)Nc2cccc(C(F)(F)C)c2C)cc1-c1ccc2nc(=O)cccc(F)nc2n1	13.2930157005201	1	0.01639344262295082	<img data-content="rdkit/molecule" src="data:image/png;base64,iVBORw0KGgoAAAANSUhEUgAAAMgAAADICAIAAAAiOjnJAAAABmJLR0QA/wD/AP+gvaeTAAAaw0lEQVR4nO2deUBU5frHnxmYYRGGfdMMRCBXck/BJRcupqTZjdQS0ywzF9zFypy6eQuXdPB6b3LJG+Py08hSKdOQrhiIiaCBCiiyyS6MIDuMzPP749VzSRFnOS8zwPv5S4dznvOcM9857/Y87yNARGAw+EaobwcYXRMmLAYVmLAYVGDCYlCBCYtBBSYsBhWYsBhUYMJiUIEJi0EFJiwGFZiwGFRgwmJQgQmLQQUmLAYVmLAYVGDCYlCBCYtBBSYsBhWYsBhUY…	6.0	0.6958941221237183	2.8403706550598145	2.841045379638672	0	4	490.1616605720001	0.14814814814814814	-4.399999999999999	204.18978100283434	0	1	1	2	2	1	3	0	0	4	1	4	0.8238333333333334
<img data-content="rdkit/molecule" src="data:image/png;base64,iVBORw0KGgoAAAANSUhEUgAAAMgAAADICAIAAAAiOjnJAAAABmJLR0QA/wD/AP+gvaeTAAAanElEQVR4nO2de1yUVf7HP3MB8QKCyP0qq4bQZRXRdHBR00QoAwu1WrxsK5q9xFhTWNef5CVX1120fNlG5YWE1SVjCfEWYihUYnjHQBAUEQRUrjLi3L6/P45NhKYMMw/D6Hm/fPUap3m+z3fwzXPOc873nEdEROBwDI3Y2AlwHk+4WBxB4GJxBIGLxREELhZHELhYHEHgYnEEgYvFEQQuFkcQuFgcQeBicQSBi8URBC4WRxC4WBxB4GJxBIGLxREELhZHELhYH…	[0.5764781491002571]	CCNC(=O)N1CCC(Nc2n(C(C)c3c(-c4ccccc4)[nH]c4ccccc34)n2)CC1	15.955089860611105	1	0.045454545454545456	<img data-content="rdkit/molecule" src="data:image/png;base64,iVBORw0KGgoAAAANSUhEUgAAAMgAAADICAIAAAAiOjnJAAAABmJLR0QA/wD/AP+gvaeTAAAZQklEQVR4nO3deVhTx/oH8DcJ+1oRF0BBkItiVRCtFi214NYqdSmg97qAVRu3ily9lW78tC0V9CmKXUSrRVG5tUopchWX6FNUbJUCtYpQRRACqYIbILIF8v7+GORykSU5yYi27+fxD8XMnIl+c86ZOTMTESICIbom7uoGkD8nChbhgoJFuKBgES4oWIQLChbhgoJFuKBgES4oWIQLChbhgoJFuKBgES4oWIQLChbhgoJFuKBgES4oWIQLChbhgoJFuKBgES4oW…	7.0	0.6235840320587158	3.603734254837036	4.478009223937988	0	5	430.24810958000006	0.36	-3.479999999999999	188.02839554337638	0	2	2	2	2	1	3	2	0	4	3	5	0.8040493308434483
<img data-content="rdkit/molecule" src="data:image/png;base64,iVBORw0KGgoAAAANSUhEUgAAAMgAAADICAIAAAAiOjnJAAAABmJLR0QA/wD/AP+gvaeTAAAcdElEQVR4nO2de1zN9//AX+fWRal0z3WFpsYwuUwZI/z0FbKVy2oWyuZSrt/jy4i5lL7aYh7s2IWNWcI2pbFFMyFxTmlKJZXUqSTd73XO6/fHm/MNqXN7M3o/H/446vN5f16nnn0+78vr/TocRAQGQ9twX3QAjFcTJhaDCkwsBhWYWAwqMLEYVGBiMajAxGJQgYnFoAITi0EFJhaDCkwsBhWYWAwqMLEYVGBiMajAxGJQgYnFoAITi0EFJhaDCkwsBhWYWAwqM…	[0.5760932944606414]	CNC(=O)c1ccccc1Nc1cnc(-c2sc(N3CCOCC3)cc2C#N)cc1Cl	8.206582585034084	1	0.017857142857142856	<img data-content="rdkit/molecule" src="data:image/png;base64,iVBORw0KGgoAAAANSUhEUgAAAMgAAADICAIAAAAiOjnJAAAABmJLR0QA/wD/AP+gvaeTAAAa30lEQVR4nO3deXxMV/8H8O9kZjKTPVEJSaiIJW0ELZIidklbpA9KWsRWNCjiQTXkh1ieoKWKKokWsbSPnaqlbUiCPBSDWGKJbFSWyZ6ZTDKTmcz398fRVJXJLPfMRHrer/4h6b3nnvDJufeebXiICAzDNStLV4BpnFiwGCpYsBgqWLAYKliwGCpYsBgqWLAYKliwGCpYsBgqWLAYKliwGCpYsBgqWLAYKliwGCpYsBgqWLAYKliwGCpYsBgqWLAYKliwGCpYs…	7.0	0.6353150606155396	4.542409420013428	3.856266498565674	0	4	453.10262356	0.22727272727272727	-3.1199999999999997	188.78483770555056	0	1	1	1	1	2	3	0	0	7	2	5	0.7631121792887644
<img data-content="rdkit/molecule" src="data:image/png;base64,iVBORw0KGgoAAAANSUhEUgAAAMgAAADICAIAAAAiOjnJAAAABmJLR0QA/wD/AP+gvaeTAAAgAElEQVR4nO2de1iU5db/vzMDAgoiKCDgARATYUDNM2ZqkmmpbQ+YbSXbmeSut8zXA2kHZGuKu/Ki8volZRqa5sYUJMVNUmiKpxcUYQYFETkYgiAjZ2aGmfX748ZxQkVg5plhhudz+Qcwz6y1Rr6s+37u517rFhAReHj0jdDYAfCYJ7yweDiBFxYPJ/DC4uEEXlg8nMALi4cTeGHxcAIvLB5O4IXFwwm8sP5CZCQuXQKAkhLs22fsaEwZXlh/4dgxrFsHlQoyG…	[0.5733618233618234]	C1=Nc(Nc2ncc(C(=O)Oc3c(F)cccc3Cl)s2)cc(N2CCNC(=O)C2)n1	23.740865853418665	1	0.006756756756756757	<img data-content="rdkit/molecule" src="data:image/png;base64,iVBORw0KGgoAAAANSUhEUgAAAMgAAADICAIAAAAiOjnJAAAABmJLR0QA/wD/AP+gvaeTAAAgAElEQVR4nO2deVxU5ffHPzMDwyJrLJpbyqJSuIB7lJhhpbllkhqikomZQpjmpN+UNBXUUDQz0VIxl8T85ZKW+56Z4JICoSAgoGyOM+wzzMzz++MZR0TWmXtnBrjvF3/Mvdw55wx+fO4zzz3POTxCCDg4mIZv6AA4miecsDhYgRMWBytwwuJgBU5YHKzACYuDFThhcbACJywOVuCExcEKnLA4WIETFgcrcMLiYAVOWByswAmLgxU4YXGwgomhA+BggVu3kJAAR…	2.0	0.8149367570877075	3.944676160812378	2.4127683639526367	0	4	448.0520652080001	0.16666666666666666	-3.309999999999999	178.42872726015165	0	1	1	1	1	2	3	0	0	9	2	5	0.8227276524644942
<img data-content="rdkit/molecule" src="data:image/png;base64,iVBORw0KGgoAAAANSUhEUgAAAMgAAADICAIAAAAiOjnJAAAABmJLR0QA/wD/AP+gvaeTAAAYWElEQVR4nO2de1xUZfrAnxkGh6vDRWOxvKKgAuI9EJIS/Ognia1WPqVpm5rorv3A1dwhXcXW3DDtk9amO7D6iVzMyFuaRYopIpIZCFaaiwYtdwS5zHCbkXl+f7w4EeJcOOd1xni+f8FwzsPDOV/e855z3ud9JYgIBCE2UmsnQPw2IbEILpBYBBdILIILJBbBBRKL4AKJRXCBxCK4QGIRXCCxCC6QWAQXSCyCCyQWwQUSi+ACiUVwgcQiuEBiEVwgsQgukFgEF…	[0.5733452593917711]	Cc1cc(Nc2ncc(Cl)c(Nc3ccccc3C(N)=O)n2)ccc1N1CCOC1	5.663237459884305	1	0.007407407407407408	<img data-content="rdkit/molecule" src="data:image/png;base64,iVBORw0KGgoAAAANSUhEUgAAAMgAAADICAIAAAAiOjnJAAAABmJLR0QA/wD/AP+gvaeTAAAYxUlEQVR4nO3deVxUVf8H8O8wwwAKBeLCFgqorO5CKW49zyA8/lBJhUxbUHvIp1wyUpQsLNEIs8wFV1TswYXAzERFelDIXQYUEJFVFBUQWVxYZ+b7++MaGSAMM3NmAr7vVy9fvfDec8/gZ+4595xz7+UhIhCialqargDpnChYhAkKFmGCgkWYoGARJihYhAkKFmGCgkWYoGARJihYhAkKFmGCgkWYoGARJihYhAkKFmGCgkWYoGARJihYhAkKFmGCgkWYoGARJ…	7.0	0.5206761956214905	2.3366942405700684	2.8997416496276855	0	4	424.141451592	0.19047619047619047	-3.36	178.58154920283638	0	1	1	1	2	1	3	0	0	7	3	6	0.7671774193548387
<img data-content="rdkit/molecule" src="data:image/png;base64,iVBORw0KGgoAAAANSUhEUgAAAMgAAADICAIAAAAiOjnJAAAABmJLR0QA/wD/AP+gvaeTAAAd6ElEQVR4nO2de1xU1RbH1wwDykMURWBAFAIVh9CSlBRTEZ9IZT6pxDCLfNxG0OvjSoppFmnlXEVNRXQss0gF0VQ0Fa6iIpoy4AMV5A0O74cMr5l1/9g0kcgwc2ZOIOzvxz/GmbP3WefwO/ux9trrcBARKBRdw21rAygdEyosCitQYVFYgQqLwgpUWBRWoMKisAIVFoUVqLAorECFRWEFKiwKK1BhUViBCovCClRYFFagwqKwAhUWhRWosCisQIVFYQUqLAorU…	[0.57059136920618]	COc1cc2c(=O)ccc(NC(=O)c3nnn(-c4ccc(C)cc4)c3C(C)(C)c2)c1	19.89527239598452	1	0.037037037037037035	<img data-content="rdkit/molecule" src="data:image/png;base64,iVBORw0KGgoAAAANSUhEUgAAAMgAAADICAIAAAAiOjnJAAAABmJLR0QA/wD/AP+gvaeTAAAgAElEQVR4nO2deViUVfvHv7Oxi0sqIKiAKAgqKC4s7pJb5JsLZhldXvULSxPN1xzy1YvX8nqDXMIlC5d60SyDXjVKEXErcwNRQFMURNEQRHYUgWHm/P44+DiyDsNzAPF8Lv/weWaec59hvnOf7T73kRBCwOGIjbS1K8Bpn3BhcZjAhcVhAhcWhwlcWBwmcGFxmMCFxWECFxaHCVxYHCZwYXGYwIXFYQIXFocJXFgcJnBhcZjAhcVhAhcWhwlcWBwmcGFxmMCFx…	9.0	0.7587817907333374	3.7031021118164062	2.891672134399414	0	5	402.16919056399996	0.21739130434782608	-3.7399999999999998	173.97434122522918	1	2	3	1	1	1	2	0	2	6	1	2	0.7660396825396824
<img data-content="rdkit/molecule" src="data:image/png;base64,iVBORw0KGgoAAAANSUhEUgAAAMgAAADICAIAAAAiOjnJAAAABmJLR0QA/wD/AP+gvaeTAAAZxUlEQVR4nO3deVyU1f4H8M8wIAPIkhtCCgoaJIsaLoEWWVRmLqk/wy1LUXKFXHG7olSm3sy9K6jXJQ3ENDX1JeGu5a4olGVi4JJoIAyOMwPCfH9/HONyXeCZwUNe/b5f/TEvOM9zzuBnzjzPWZ5URATGHjWrv7sB7MnEwWJScLCYFBwsJgUHi0nBwWJScLCYFBwsJgUHi0nBwWJScLCYFBwsJgUHi0nBwWJScLCYFBwsJgUHi0nBwWJScLCYFBwsJgUHi0nBw…	[0.5683807439824945]	COc1cc2c(OC)ccc(NC(=O)c3nn(-c4ccccc4C(F)(C)C)o3)c2C1	14.53228348715115	1	0.2	<img data-content="rdkit/molecule" src="data:image/png;base64,iVBORw0KGgoAAAANSUhEUgAAAMgAAADICAIAAAAiOjnJAAAABmJLR0QA/wD/AP+gvaeTAAAb4UlEQVR4nO2deVyTV9bHTxYQlEVEsYiIC44tblPABUGpLWpt0TIujKC4VGVarXxaW6TVKjpu1GoFbatUpwVXlGIVXGhxmdeIaMVlIKiooMiisolsgQSe8/5xMY0gEJLnJoD3+/EPTO5zz3mSX+56zn0EiAgMBt8I9e0Ao33ChMWgAhMWgwpMWAwqMGExqMCExaACExaDCkxYDCowYTGowITFoAITFoMKTFgMKjBhMajAhMWgAhMWgwpMWAwqMGExqMCExaACE…	9.0	0.6425921320915222	3.8930459022521973	3.71791934967041	0	4	411.15943440399997	0.2727272727272727	-3.55	172.5915655478799	1	0	1	1	2	1	3	0	0	6	1	6	0.7658095238095237
<img data-content="rdkit/molecule" src="data:image/png;base64,iVBORw0KGgoAAAANSUhEUgAAAMgAAADICAIAAAAiOjnJAAAABmJLR0QA/wD/AP+gvaeTAAAXoUlEQVR4nO3de1xUZf4H8O8wwHAdEBREBERQTERRxBuyeAFTQ3K3hU0IVFRUykH3p4vXRvOyiS9zelUalRVampa7hq2bllqhIgriDTEVFBJGQQUEYbjMfH9/PDqLBOOckQeQvu+/RM5zzjPDZ8458zzfc44IEYGQ1mbU3h0gnRMFi3BBwSJcULAIFxQswgUFi3BBwSJcULAIFxQswgUFi3BBwSJcULAIFxQswgUFi3BBwSJcULAIFxQswgUFi3BBwSJcULAIF…	[0.5681444991789819]	Cc1ccc(C(=O)Nc2cccc(C(C)(C)F)c2C)cc1-c1ccc2oc(N)ccccc(F)c2c1	9.50124090291491	1	0.01639344262295082	<img data-content="rdkit/molecule" src="data:image/png;base64,iVBORw0KGgoAAAANSUhEUgAAAMgAAADICAIAAAAiOjnJAAAABmJLR0QA/wD/AP+gvaeTAAAZm0lEQVR4nO2de1RU1f7AvzPMMLwVRga44QMfFzJF1IsaRuYVLcuV3oTuuin2UNHSJpSrrlvLRhKV5Jqj3WpRWPJLzUq6S0PJdygq2aAoKogOjqIkb5CB4TV8f3/snEuoOK89DPL9rFYLxrMfZ/icffbZ57v3FiAiEIS1EXZ1BYhHExKL4AKJRXCBxCK4QGIRXCCxCC6QWAQXSCyCCyQWwQUSi+ACiUVwgcQiuEBiEVwgsQgukFgEF0gsggskFsEFEovgAolFc…	6.0	0.5502877831459045	2.9083051681518555	5.350785255432129	0	4	486.211884576	0.16666666666666666	-4.189999999999999	208.63553404006248	0	0	0	1	3	1	4	0	0	3	2	4	0.762616883116883
<img data-content="rdkit/molecule" src="data:image/png;base64,iVBORw0KGgoAAAANSUhEUgAAAMgAAADICAIAAAAiOjnJAAAABmJLR0QA/wD/AP+gvaeTAAAgAElEQVR4nO2deVzU5fbHzywMwy6yyKIioOAuoJiCpv7EJddKcY28qRevuGSWUqmXXpaJZoVbSW5RmldNcV+i0ERUlF3c2BTZGZB1YGCW8/vjwZFEmOX7/YLW8/4LxnnO94x85lnPOQ8PEYFCYRt+eztA+XtChUXhBCosCidQYVE4gQqLwglUWBROoMKicAIVFoUTqLAonECFReEEKiwKJ1BhUTiBCovCCVRYFE6gwqJwAhUWhROosCicQIVF4QQqLAonUGFRO…	[0.5673684210526316]	COc1nccc(-c2cs/cc2-c2c(CC(=O)Nc3cccc(C(C)(C)C)c3)cc2F)n1	16.78998787112099	1	0.5	<img data-content="rdkit/molecule" src="data:image/png;base64,iVBORw0KGgoAAAANSUhEUgAAAMgAAADICAIAAAAiOjnJAAAABmJLR0QA/wD/AP+gvaeTAAAcvklEQVR4nO2deViTV/bHTxYghH1RwKIgIipKFRm3gjpWiru1WkSxKlSlrQqd/jqKKBVosWUcW9Ey41bHraLgVnGtYKujUrEoVUEFFFGWgIgQErZs9/fH1ZRBCFnemyDez9OnT8T7nveo39z1nHNZCCGgUJiGbWgHKF0TKiwKEaiwKESgwqIQgQqLQgQqLAoRqLAoRKDCohCBCotCBCosChGosChEoMKiEIEKi0IEKiwKEaiwKESgwqIQgQqLQgQqLAoRqLAoR…	6.0	0.6381628513336182	3.995589017868042	2.9884705543518066	0	4	449.15732622800004	0.24	-3.319999999999999	190.24504172047946	1	0	1	1	1	2	3	0	0	5	1	6	0.8313496168582374
<img data-content="rdkit/molecule" src="data:image/png;base64,iVBORw0KGgoAAAANSUhEUgAAAMgAAADICAIAAAAiOjnJAAAABmJLR0QA/wD/AP+gvaeTAAAXgklEQVR4nO2deVxU19nHn8vMsAxbZRGhCBpAUFxxq1rFhagxxAXBpSmmMRWrVkxt89JPXuPUKq8oVUdbTfIxsUFitURbHUJAx2hQwVoT6m7EDURcAUVAmI3n/ePghCLMfmDQ5/uXMveeOXPv955zl985V0BEIAhb49DRFSBeTEgsggskFsEFEovgAolFcIHEIrhAYhFcILEILpBYBBdILIILJBbBBRKL4AKJRXCBxCK4QGIRXCCxCC6QWAQXSCyCCyQWwQUSi…	[0.5664605873261206]	Cc1ccc(C(=O)Nc2cccc(C(F)(F)F)c2C)cc1-c1ccc2oc(N)noc2c1	10.14069817458064	1	0.025	<img data-content="rdkit/molecule" src="data:image/png;base64,iVBORw0KGgoAAAANSUhEUgAAAMgAAADICAIAAAAiOjnJAAAABmJLR0QA/wD/AP+gvaeTAAAXGElEQVR4nO2de1RTV9bAd0LAIK8gqIAogsqgllpBEKUMPrDSSlerlXbpFOrqA3V9ltqXWP00dtnpYqplpVZXxVYt02lt6ctSK+MAiquOPEQUtaio2FGE4RUg8gwk+/vj4P0oL/O4B4Ls319ZN/funHvzyzknyd73SBARCEJspIPdAOLBhMQiuEBiEVwgsQgukFgEF0gsggskFsEFEovgAolFcIHEIrhAYhFcILEILpBYBBdILIILJBbBBRKL4AKJRXCBxCK4Q…	6.0	0.5665995478630066	4.200035572052002	5.049812316894531	0	4	441.130026096	0.13043478260869565	-4.01	180.98880358387396	0	1	1	1	3	0	3	0	0	5	2	3	0.784252100840336
<img data-content="rdkit/molecule" src="data:image/png;base64,iVBORw0KGgoAAAANSUhEUgAAAMgAAADICAIAAAAiOjnJAAAABmJLR0QA/wD/AP+gvaeTAAAcs0lEQVR4nO2dZ1hU19bH/wNIkSYgiAVLjIolRsWGKARiw4YaMV4VuyZqLt7rk7zqExVrrvFJFNtNYm5UNDExRkHsWFCJohcLgoVEFBABHTqolGFmvR82mRAFnDlztg7e/Xv8IHD2OuvAf3Zdax0FEUEgkBuTV+2A4PVECEvABSEsAReEsARcEMIScEEIS8AFISwBF4SwBFwQwhJwQQhLwAUhLAEXhLAEXBDCEnBBCEvABSEsAReEsARcEMIScEEIS8AFISwBF…	[0.5643729189789123]	Cc1nc(-c2ccc(C(=O)Oc3c(C)cccc3Cl)o2)cc(N2CCNC(=O)C2)n1	8.246620920921197	1	0.006896551724137931	<img data-content="rdkit/molecule" src="data:image/png;base64,iVBORw0KGgoAAAANSUhEUgAAAMgAAADICAIAAAAiOjnJAAAABmJLR0QA/wD/AP+gvaeTAAAgAElEQVR4nO2deVRUV7bGv1sUxSgoIGgcEWMrahTUqIA4pmMHNMQxDtWaGDEmsYzpZ4wxCUZji9rmYZyidtuWyyFOT0UFNUtji0JEFESERCWIE5OCTMVQUPv9cYBGFCiq6qDo+S2Wqyju3WdjfZx7hr33kYgIAoGpkT1rBwQvJkJYAi4IYQm4IIQl4IIQloALQlgCLghhCbgghCXgghCWgAtCWAIuCGEJuCCEJeCCEJaAC0JYAi4IYQm4IIQl4IIQloALQlgCL…	6.0	0.7057361006736755	3.5003273487091064	0.134263277053833	0	4	426.109482768	0.23809523809523808	-3.39	177.3775319151294	0	1	1	1	1	2	3	0	0	7	1	4	0.7644249084249082
<img data-content="rdkit/molecule" src="data:image/png;base64,iVBORw0KGgoAAAANSUhEUgAAAMgAAADICAIAAAAiOjnJAAAABmJLR0QA/wD/AP+gvaeTAAAXgklEQVR4nO2deVxU19nHn8vMsAxbZRGhCBpAUFxxq1rFhagxxAXBpSmmMRWrVkxt89JPXuPUKq8oVUdbTfIxsUFitURbHUJAx2hQwVoT6m7EDURcAUVAmI3n/ePghCLMfmDQ5/uXMveeOXPv955zl985V0BEIAhb49DRFSBeTEgsggskFsEFEovgAolFcIHEIrhAYhFcILEILpBYBBdILIILJBbBBRKL4AKJRXCBxCK4QGIRXCCxCC6QWAQXSCyCCyQWwQUSi…	[0.5620272314674736]	Cc1ccc(C(=O)Nc2cccc(C(C)(C)F)c2C)cc1-c1ccc2oc(O)ccccc(F)c2c1	9.604544908969938	1	0.01639344262295082	<img data-content="rdkit/molecule" src="data:image/png;base64,iVBORw0KGgoAAAANSUhEUgAAAMgAAADICAIAAAAiOjnJAAAABmJLR0QA/wD/AP+gvaeTAAAaDElEQVR4nO2de1hTR9rA3xMSLnIRlAREtF7KoqAriKJU164WHm2xa9fqVtumUN2CW/yCXS+0u7pxWy9QL83j2sdLrTUr7Vak6oKyq9FHvNB6QXBVUEGJQhUCQrjJNcl8f4yeZVEwJJkQ5P09/aOYzJzJyS9z5sx53xmOEAIIYmkE3d0A5PkExUKYgGIhTECxECagWAgTUCyECSgWwgQUC2ECioUwAcVCmIBiIUxAsRAmoFgIE1AshAkoFsIEFAthAoqFMAHFQ…	6.0	0.6006572246551514	4.044744491577148	5.2603936195373535	0	4	487.19590016399997	0.16666666666666666	-4.189999999999999	208.08987709524578	0	0	0	1	3	1	4	0	0	3	2	4	0.7883333333333333
<img data-content="rdkit/molecule" src="data:image/png;base64,iVBORw0KGgoAAAANSUhEUgAAAMgAAADICAIAAAAiOjnJAAAABmJLR0QA/wD/AP+gvaeTAAAXoUlEQVR4nO3de1xUZf4H8O8wwHAdEBREBERQTERRxBuyeAFTQ3K3hU0IVFRUykH3p4vXRvOyiS9zelUalRVampa7hq2bllqhIgriDTEVFBJGQQUEYbjMfH9/PDqLBOOckQeQvu+/RM5zzjPDZ8458zzfc44IEYGQ1mbU3h0gnRMFi3BBwSJcULAIFxQswgUFi3BBwSJcULAIFxQswgUFi3BBwSJcULAIFxQswgUFi3BBwSJcULAIFxQswgUFi3BBwSJcULAIF…	[0.5617696160267112]	Cc1ccc(C(=O)Nc2cccc(C(F)(F)O)c2C)cc1-c1ccc2c(c(C)ccccc2)c1	20.962990877578292	1	0.01639344262295082	<img data-content="rdkit/molecule" src="data:image/png;base64,iVBORw0KGgoAAAANSUhEUgAAAMgAAADICAIAAAAiOjnJAAAABmJLR0QA/wD/AP+gvaeTAAAZnElEQVR4nO2de1yUVfrAn2FALgpeEERCSDYVNW+AmJG5KGgFZZZ4bcxWHS8luuo2tGrjGp9tzAu4m7aDFxZctA9mKLpWjKA5GLs2IalcFRWEYQABEYERZji/P06+n1muczsD+nu+fxW873nPjF/O/XleHiEEEMTcWPV0BZBnExQLYQKKhTABxUKYgGIhTECxECagWAgTUCyECSgWwgQUC2ECioUwAcVCmIBiIUxAsRAmoFgIE1AshAkoFsIEFAthAoqFMAHFQ…	6.0	0.8032261729240417	4.378369331359863	1.743653416633606	0	4	457.18533548000005	0.13793103448275862	-3.8299999999999983	197.32200338160598	1	0	1	1	3	0	3	0	0	2	2	4	0.759603061914421
<img data-content="rdkit/molecule" src="data:image/png;base64,iVBORw0KGgoAAAANSUhEUgAAAMgAAADICAIAAAAiOjnJAAAABmJLR0QA/wD/AP+gvaeTAAAf8ElEQVR4nO2deViTx/bHvwkEBGQRkc21iIBVXApa9xV6FbEq1t5i4VqshfanYnEpte6iVatW9LFYsFCpStUqClUum20trXoR3BD3NbJGIiAgkEDm98dgLhckZHsBZT6Pf4TwznlP5JuZeWfOnMMjhIDB0Db81naA8XrChMXgBCYsBicwYTE4gQmLwQlMWAxOYMJicAITFoMTmLAYnMCExeAEJiwGJzBhMTiBCYvBCUxYDE5gwmJwAhMWgxOYsBicwITF4AQmL…	[0.561525129982669]	Cc1ccc(C(=O)Nc2cccc(C(F)(C)F)c2C)cc1-c1ccc2nc(=O)ccc(C)cn2n1	22.723426651078583	1	0.01639344262295082	<img data-content="rdkit/molecule" src="data:image/png;base64,iVBORw0KGgoAAAANSUhEUgAAAMgAAADICAIAAAAiOjnJAAAABmJLR0QA/wD/AP+gvaeTAAAZ9klEQVR4nO2de1SU5fbH99yQO8hFoBRESFQEJTJN7KhHBS/YyRLPb6kjx5WXshpvS8xz7AyJGR4tJ80LRuWE2ckO6SLyEssrSlqigoiAisptuMhVZ7gMM/v3x6MTAdJc3ocZ4fmsVktf3ne/e8Yv+3ne59372TxEBAaDa/jmdoDRM2HCYlCBCYtBBSYsBhWYsBhUYMJiUIEJi0EFJiwGFZiwGFRgwmJQgQmLQQUmLAYVmLAYVGDCYlCBCYtBBSYsBhWYsBhUY…	6.0	0.7629944682121277	3.476405143737793	2.4211182594299316	0	4	474.18673244800004	0.18518518518518517	-4.199999999999999	201.6067494896055	0	2	2	2	2	0	2	0	0	4	1	4	0.7644242424242423
<img data-content="rdkit/molecule" src="data:image/png;base64,iVBORw0KGgoAAAANSUhEUgAAAMgAAADICAIAAAAiOjnJAAAABmJLR0QA/wD/AP+gvaeTAAAZ70lEQVR4nO3deVyU1f4H8M/MACMwICjryJJmSCSFC6ZguZBeWTSVtNT4aaWmImjmkqbhfbW8vJZE95qGy8WlW25oYblkbkHXlIsL4i4oCIhABio7M9/fH48SKQzPqEcWv++/Cs55nvMMH5/lPOecURARGHvYlI3dANYycbCYEBwsJgQHiwnBwWJCcLCYEBwsJgQHiwnBwWJCcLCYEBwsJgQHiwnBwWJCcLCYEBwsJgQHiwnBwWJCcLCYEBwsJgQHiwnBwWJCc…	[0.5593594699061292]	Cc1ccc(C(=O)Nc2cccc(C(F)(F)F)c2C)cc1-c1ccc2oc(=O)cccc(F)c2n1	12.089864742154719	1	0.01639344262295082	<img data-content="rdkit/molecule" src="data:image/png;base64,iVBORw0KGgoAAAANSUhEUgAAAMgAAADICAIAAAAiOjnJAAAABmJLR0QA/wD/AP+gvaeTAAAZjUlEQVR4nO2de1iUVf7AvzMwICgOF0FgVVAwUbwCmYZYanaTdn00dEvxLq1pZKZLj7+MJzdXJJfQ8kK0FtVm4qoEmRnKbkKWKxe5qCAiXgeQOzhcZnjn+/vj6DQh4VzeA4N8P09PDwzve94z42e+57znPed7JIgIBCE20u6uAPFwQmIRXCCxCC6QWAQXSCyCCyQWwQUSi+ACiUVwgcQiuEBiEVwgsQgukFgEF0gsggskFsEFEovgAolFcIHEIrhAYhFcILEIL…	6.0	0.7908964157104492	3.985943078994751	2.115896701812744	0	4	482.12535531599997	0.11538461538461539	-4.27	197.31327454915063	0	1	1	1	2	1	3	0	0	4	1	3	0.7836746411483253
<img data-content="rdkit/molecule" src="data:image/png;base64,iVBORw0KGgoAAAANSUhEUgAAAMgAAADICAIAAAAiOjnJAAAABmJLR0QA/wD/AP+gvaeTAAAYWElEQVR4nO2de1xUZfrAnxkGh6vDRWOxvKKgAuI9EJIS/Ognia1WPqVpm5rorv3A1dwhXcXW3DDtk9amO7D6iVzMyFuaRYopIpIZCFaaiwYtdwS5zHCbkXl+f7w4EeJcOOd1xni+f8FwzsPDOV/e855z3ud9JYgIBCE2UmsnQPw2IbEILpBYBBdILIILJBbBBRKL4AKJRXCBxCK4QGIRXCCxCC6QWAQXSCyCCyQWwQUSi+ACiUVwgcQiuEBiEVwgsQgukFgEF…	[0.5562671546203111]	NC(=O)c1ccccc1Nc1nc(Nc2ccc(N3CCCC3=O)cc2)ncc1Cl	5.142459095958287	1	0.038461538461538464	<img data-content="rdkit/molecule" src="data:image/png;base64,iVBORw0KGgoAAAANSUhEUgAAAMgAAADICAIAAAAiOjnJAAAABmJLR0QA/wD/AP+gvaeTAAAfxElEQVR4nO2deVyTx9bHDwSCGBWpNLgrqOBGWcWVzUZEClq9Ym0rrtTa6/L21lbctbZVqtXSattL9daL1qXQ9rqDEhRF3EBAKlaURURlF2TPet4/Bh9TFMjyPJLQ+X74IyTPc+bkyS8zk3nOnGOEiEChsI1xWztAaZ9QYVE4gQqLwglUWBROoMKicAIVFoUTqLAonECFReEEKiwKJ1BhUTiBCovCCVRYFE6gwqJwAhUWhROosCicQIVF4QQqLAonUGFROIEKi…	7.0	0.7681315541267395	3.6084370613098145	2.5131702423095703	0	4	422.125801528	0.14285714285714285	-3.65	177.62952607337323	0	1	1	2	2	1	3	0	0	6	3	6	0.7739844368986983
<img data-content="rdkit/molecule" src="data:image/png;base64,iVBORw0KGgoAAAANSUhEUgAAAMgAAADICAIAAAAiOjnJAAAABmJLR0QA/wD/AP+gvaeTAAAXgklEQVR4nO2deVxU19nHn8vMsAxbZRGhCBpAUFxxq1rFhagxxAXBpSmmMRWrVkxt89JPXuPUKq8oVUdbTfIxsUFitURbHUJAx2hQwVoT6m7EDURcAUVAmI3n/ePghCLMfmDQ5/uXMveeOXPv955zl985V0BEIAhb49DRFSBeTEgsggskFsEFEovgAolFcIHEIrhAYhFcILEILpBYBBdILIILJBbBBRKL4AKJRXCBxCK4QGIRXCCxCC6QWAQXSCyCCyQWwQUSi…	[0.5542774982027319]	Cc1ccc(C(=O)Nc2cccc(C(C)(F)F)c2C)cc1-c1ccc2oc(=O)cccc(F)c2c1	13.130903421832555	1	0.01639344262295082	<img data-content="rdkit/molecule" src="data:image/png;base64,iVBORw0KGgoAAAANSUhEUgAAAMgAAADICAIAAAAiOjnJAAAABmJLR0QA/wD/AP+gvaeTAAAZrElEQVR4nO2dfVhUVf7Av/PCAMOrCQiuJqJh4luAhoqWAioKppWsbj2smYqSu4M9qVjtgqU+O/U87U7l/rYpM7DaDNMUyPTR1CDfVkAEEQNEQAYGkTdBGJiX8/vj6I1AkJm5Zxjk+3n8A2buPffM8PF7z73n+71HQAgBBOEbYX93AHk0QbEQJqBYCBNQLIQJKBbCBBQLYQKKhTABxUKYgGIhTECxECagWAgTUCyECSgWwgQUC2ECioUwAcVCmIBiIUxAsRAmo…	6.0	0.7279818654060364	2.8695685863494873	2.076397180557251	0	4	477.15517822399994	0.14285714285714285	-4.129999999999999	200.29303327967452	0	1	1	1	3	0	3	0	0	3	1	4	0.768015873015873
<img data-content="rdkit/molecule" src="data:image/png;base64,iVBORw0KGgoAAAANSUhEUgAAAMgAAADICAIAAAAiOjnJAAAABmJLR0QA/wD/AP+gvaeTAAAXgklEQVR4nO2deVxU19nHn8vMsAxbZRGhCBpAUFxxq1rFhagxxAXBpSmmMRWrVkxt89JPXuPUKq8oVUdbTfIxsUFitURbHUJAx2hQwVoT6m7EDURcAUVAmI3n/ePghCLMfmDQ5/uXMveeOXPv955zl985V0BEIAhb49DRFSBeTEgsggskFsEFEovgAolFcIHEIrhAYhFcILEILpBYBBdILIILJBbBBRKL4AKJRXCBxCK4QGIRXCCxCC6QWAQXSCyCCyQWwQUSi…	[0.5542774982027319]	Cc1ccc(C(=O)Nc2cccc(C(F)(C)F)c2C)cc1-c1ccc2oc(=O)cccc(F)c2c1	13.130903421832555	2	0.03278688524590164	<img data-content="rdkit/molecule" src="data:image/png;base64,iVBORw0KGgoAAAANSUhEUgAAAMgAAADICAIAAAAiOjnJAAAABmJLR0QA/wD/AP+gvaeTAAAZrElEQVR4nO2dfVhUVf7Av/PCAMOrCQiuJqJh4luAhoqWAioKppWsbj2smYqSu4M9qVjtgqU+O/U87U7l/rYpM7DaDNMUyPTR1CDfVkAEEQNEQAYGkTdBGJiX8/vj6I1AkJm5Zxjk+3n8A2buPffM8PF7z73n+71HQAgBBOEbYX93AHk0QbEQJqBYCBNQLIQJKBbCBBQLYQKKhTABxUKYgGIhTECxECagWAgTUCyECSgWwgQUC2ECioUwAcVCmIBiIUxAsRAmo…	6.0	0.8126933574676514	3.1414716243743896	1.4946707487106323	0	4	477.15517822399994	0.14285714285714285	-4.129999999999999	200.29303327967452	0	1	1	1	3	0	3	0	0	3	1	4	0.7746666666666667
<img data-content="rdkit/molecule" src="data:image/png;base64,iVBORw0KGgoAAAANSUhEUgAAAMgAAADICAIAAAAiOjnJAAAABmJLR0QA/wD/AP+gvaeTAAAYWUlEQVR4nO2deViTV9bATyBsssimVkUBNxCHWuURdRxGZbAqoqgVrbhWNC7f9zCPTm2009aZajXYPlUfH1ui1kJpizpVp4w7jhYUXIuiMIJUXEZQNtkNS8j5/rj4Nh+YkOW9BfT8/kJNTm7kl3vucu6NBBGBIMTGor0bQLyckFgEF0gsggskFsEFEovgAolFcIHEIrhAYhFcILEILpBYBBdILIILJBbBBRKL4AKJRXCBxCK4QGIRXCCxCC6QWAQXSCyCCyQWw…	[0.5541455160744501]	Clc1cccc(Nc2ncc3cc(-c3c(Cl)cccc3Cl)c(=O)n(C)c3n2)c1	19.490505786377927	1	0.041666666666666664	<img data-content="rdkit/molecule" src="data:image/png;base64,iVBORw0KGgoAAAANSUhEUgAAAMgAAADICAIAAAAiOjnJAAAABmJLR0QA/wD/AP+gvaeTAAAe8ElEQVR4nO2deVyTx9bHz0PYQQEBEURUECoidcMKBcQFrbVowYp1oyr1piqWuryf4m17Te3KvVqbqq2iVkCr9qJyLSIu4FIRFC8IV6VsgiD7juwkJPP+MZimrFmeCYLz/St58mTmJPnlzHbmDIMQAgqFbdT62wDK4IQKi0IEKiwKEaiwKESgwqIQgQqLQgQqLAoRqLAoRKDCohCBCotCBCosChGosChEoMKiEIEKi0IEKiwKEaiwKESgwqIQgQqLQgQqLAoRq…	2.0	0.7681315541267395	3.6084370613098145	2.5131702423095703	0	5	430.01549407600004	0.05	-2.5999999999999988	174.72784201702413	0	0	0	0	2	3	5	0	4	5	1	2	0.7846339869281046
<img data-content="rdkit/molecule" src="data:image/png;base64,iVBORw0KGgoAAAANSUhEUgAAAMgAAADICAIAAAAiOjnJAAAABmJLR0QA/wD/AP+gvaeTAAAZ2ElEQVR4nO2de1yUVfrAnwEEhpsiN+UmKqGwaoiI4N20tWUBNSW3DDcxiXVdzPwYq7nh+mltMnfDxZ9BluzsbpmYltgWKQSGeOUiZSKICurAIHKV4TaX5/fHoYm4zsz7nnEGzvcvHd553jO8X55z3nnPc44AEYHB4BuTx90AxtCEicWgAhOLQQUmFoMKTCwGFZhYDCowsRhUYGIxqMDEYlCBicWgAhOLQQUmFoMKTCwGFZhYDCowsRhUYGIxqMDEYlCBicWgA…	[0.5530005608524958]	COc1cc(Nc2ncc(C)c(-c3ccc4c(n3)NC(=O)C(C)(C)C4)n2)cc(OC)c1OC	7.6929898354718285	1	1.0	<img data-content="rdkit/molecule" src="data:image/png;base64,iVBORw0KGgoAAAANSUhEUgAAAMgAAADICAIAAAAiOjnJAAAABmJLR0QA/wD/AP+gvaeTAAAf8ElEQVR4nO2da1hTx7rH34RwUe6CoEARwUtVBBUvKFjUanUrqFhRWxu1u5a26o6n1qecWjXs/bRuezxqFOuprdpGW6uItoUi1lZ3AQHdCioK3kAUlE24yf0Wkvd8mJimiOGSNUmI8/u0WAnzTrL+mTUza97/8BARGAyu4Ru6AgzThAmLQQUmLAYVmLAYVGDCYlCBCYtBBSYsBhWYsBhUYMJiUIEJi0EFJiwGFZiwGFRgwmJQgQmLQQUmLAYVmLAYVGDCYlCBC…	4.0	0.7681315541267395	3.6084370613098145	2.5131702423095703	0	4	449.206304344	0.3333333333333333	-3.88	192.08506550628536	0	1	1	1	1	2	3	0	0	8	2	6	0.7577337662337661
<img data-content="rdkit/molecule" src="data:image/png;base64,iVBORw0KGgoAAAANSUhEUgAAAMgAAADICAIAAAAiOjnJAAAABmJLR0QA/wD/AP+gvaeTAAAVeUlEQVR4nO3de1TT5/0H8E/CHVQuooKAU7xLteLtoBSvWBWQ9bgGOLps7tcZO+vB9viTaA+aI85j2I5tRvXsUH/bRK21dO5s6LQ1VGe9YAusyKXiELmDF66CICHJ5/fHg1lEEnJ7hOjn9YdH5ZtPniTvfJ8nyfMJAkQEQmxNONgDIC8nChbhgoJFuKBgES4oWIQLChbhgoJFuKBgES4oWIQLChbhgoJFuKBgES4oWIQLChbhgoJFuKBgES4oWIQLChbhgoJFu…	[0.5519828510182208]	CS(=O)(=O)Nc1ccc(-c2ccnc(Nc3ccc(-n4cncn4)cc3)n2)cc1	5.594093780285618	1	0.0027397260273972603	<img data-content="rdkit/molecule" src="data:image/png;base64,iVBORw0KGgoAAAANSUhEUgAAAMgAAADICAIAAAAiOjnJAAAABmJLR0QA/wD/AP+gvaeTAAAW30lEQVR4nO3dfVjN9/8H8Nc53ZxuRIqm4hulsKFo5C73a7ZcyxjfuNy2KUJN9M0y91GmbWJG2YRFX7rIzZhEd0pFGqmUOirtSPekOt2e1++PT1ro5tz0pn1/r8e1a1dOn/fNqed5n8/n/X6fTzxEBEI6G/9dd4D8b6JgESYoWIQJChZhgoJFmKBgESYoWIQJChZhgoJFmKBgESYoWIQJChZhgoJFmKBgESYoWIQJChZhgoJFmKBgESYoWIQJChZhgoJFmKBgE…	7.0	0.6381628513336182	3.995589017868042	2.9884705543518066	0	4	407.1164437840001	0.05263157894736842	-3.79	167.09430551151718	0	0	0	0	2	2	4	0	0	8	2	6	0.7778968253968253
<img data-content="rdkit/molecule" src="data:image/png;base64,iVBORw0KGgoAAAANSUhEUgAAAMgAAADICAIAAAAiOjnJAAAABmJLR0QA/wD/AP+gvaeTAAAcWElEQVR4nO2deVyTx9qw7wABwqKAoKAIiAgubIpVRBGUqKi4tdKj73dOW1Swi6LWamitTa1LIyjValXQ6odHfp6DPS5oCxWwIIuIyu4CIqi8goCsspPkfv8YmkNVQhLyyDbXzz8En5ncSS7nmWfmnhkWIgKFomxUejoASv+EikVhBCoWhRGoWBRGoGJRGIGKRWEEKhaFEahYFEagYlEYgYpFYQQqFoURqFgURqBiURiBikVhBCoWhRGoWBRGoGJRGIGKRWEEK…	[0.5503030303030303]	Cc1nc(Nc2ccc(C(=O)Oc3c(C)cccc3Cl)s2)cc(N2CCNC(=O)C2=O)n1	7.773148941268979	1	0.006756756756756757	<img data-content="rdkit/molecule" src="data:image/png;base64,iVBORw0KGgoAAAANSUhEUgAAAMgAAADICAIAAAAiOjnJAAAABmJLR0QA/wD/AP+gvaeTAAAgAElEQVR4nO2deVxT17aAVxJmBEVUUBQ1QAmDXi1SBxyuikgp6lPBynOqWhCrtdU6VW/Va6titWqtrUWfA3a4LY7l4oh1AhwQBCsEEpkskwiCyBySrPfHxogoQ5KzGXR/v/6Rkpy9V/Bjn3P22WttHiICg8E1/NYOgPF6wsRiUIGJxaACE4tBBSYWgwpMLAYVmFgMKjCxGFRgYjGowMRiUIGJxaACE4tBBSYWgwpMLAYVmFgMKjCxGFRgYjGowMRiUIGJxaACE…	2.0	0.5846726894378662	2.3127503395080566	2.5719876289367676	0	4	471.076802736	0.19047619047619047	-3.5	191.93495020511583	0	1	1	2	1	2	3	0	0	8	2	5	0.7703333333333332
<img data-content="rdkit/molecule" src="data:image/png;base64,iVBORw0KGgoAAAANSUhEUgAAAMgAAADICAIAAAAiOjnJAAAABmJLR0QA/wD/AP+gvaeTAAAgAElEQVR4nO2de1iU5db/vzMDAgoiKCDgARATYUDNM2ZqkmmpbQ+YbSXbmeSut8zXA2kHZGuKu/Ki8volZRqa5sYUJMVNUmiKpxcUYQYFETkYgiAjZ2aGmfX748ZxQkVg5plhhudz+Qcwz6y1Rr6s+37u517rFhAReHj0jdDYAfCYJ7yweDiBFxYPJ/DC4uEEXlg8nMALi4cTeGHxcAIvLB5O4IXFwwm8sP5CZCQuXQKAkhLs22fsaEwZXlh/4dgxrFsHlQoyG…	[0.5495923913043478]	Cc1nc(Nc2ccc(C(=O)Oc3c(C)cccc3Cl)s2)cc(N2CCNC(C)C2C)n1	8.154326272858217	1	0.006756756756756757	<img data-content="rdkit/molecule" src="data:image/png;base64,iVBORw0KGgoAAAANSUhEUgAAAMgAAADICAIAAAAiOjnJAAAABmJLR0QA/wD/AP+gvaeTAAAfZElEQVR4nO2daViTx9qAnyTsmyIqKIIYQAKipxZ3XI4UBSnWqypWP7eqBbFaPe7WnqqfVotL1WO1Fv1axW4exKUUV6wb4gqCFQKJLFEERBBF9pDk+X4MRooKJHkngM59+QOSvDMPeDPvvLM8w0NEYDC4ht/cATDeTJhYDCowsRhUYGIxqMDEYlCBicWgAhOLQQUmFoMKTCwGFZhYDCowsRhUYGIxqMDEYlCBicWgAhOLQQUmFoMKTCwGFZhYDCowsRhUYGIxq…	2.0	0.7074674367904663	3.9341297149658203	1.026384711265564	0	4	471.14957375200004	0.34782608695652173	-2.6799999999999997	196.34179023382154	0	1	1	0	1	2	3	2	0	8	2	5	0.7995714285714286
<img data-content="rdkit/molecule" src="data:image/png;base64,iVBORw0KGgoAAAANSUhEUgAAAMgAAADICAIAAAAiOjnJAAAABmJLR0QA/wD/AP+gvaeTAAAgAElEQVR4nO2de1iU5db/vzMDAgoiKCDgARATYUDNM2ZqkmmpbQ+YbSXbmeSut8zXA2kHZGuKu/Ki8volZRqa5sYUJMVNUmiKpxcUYQYFETkYgiAjZ2aGmfX748ZxQkVg5plhhudz+Qcwz6y1Rr6s+37u517rFhAReHj0jdDYAfCYJ7yweDiBFxYPJ/DC4uEEXlg8nMALi4cTeGHxcAIvLB5O4IXFwwm8sP5CZCQuXQKAkhLs22fsaEwZXlh/4dgxrFsHlQoyG…	[0.5495923913043478]	Cc1nc(Nc2ccc(C(=O)Oc3c(C)cccc3Cl)s2)cc(N2CCNC(C)c2C)n1	8.154326233372494	1	0.006756756756756757	<img data-content="rdkit/molecule" src="data:image/png;base64,iVBORw0KGgoAAAANSUhEUgAAAMgAAADICAIAAAAiOjnJAAAABmJLR0QA/wD/AP+gvaeTAAAfZElEQVR4nO2daViTx9qAnyTsmyIqKIIYQAKipxZ3XI4UBSnWqypWP7eqBbFaPe7WnqqfVotL1WO1Fv1axW4exKUUV6wb4gqCFQKJLFEERBBF9pDk+X4MRooKJHkngM59+QOSvDMPeDPvvLM8w0NEYDC4ht/cATDeTJhYDCowsRhUYGIxqMDEYlCBicWgAhOLQQUmFoMKTCwGFZhYDCowsRhUYGIxqMDEYlCBicWgAhOLQQUmFoMKTCwGFZhYDCowsRhUYGIxq…	2.0	0.7762625813484192	3.6865575313568115	0.9497437477111816	0	4	471.14957375200004	0.34782608695652173	-2.6799999999999997	196.34179023382154	0	1	1	0	1	2	3	2	0	8	2	5	0.7848333333333334
