# Supplementary material for: Interpretable Machine Learning Models for Molecular Design of Tyrosine Kinase Inhibitors Using Variational Autoencoders and Perturbation-Based Approach of Chemical Space Exploration
Source: Int J Mol Sci. 2022 Sep 24;23(19):11262. doi: 10.3390/ijms231911262 (PMC9569663; doi:10.3390/ijms231911262)
Supplement: Supplementary file 1 [file ijms-23-11262-s001.zip › SUPPLEMENTARY_MATERIALS/Prelim_Data_Generated_Molecules_from_SRC_Inhibitors/2_Cluster_Top_100_1.csv]

smiles	distance	count	frequency	mol	qed	logP	SAS	formula	result	rings	weight	csp3	hallkier	laputeASA	alicarbo	alihetero	alirings	amidebonds	arocarbo	arohetero	arorings	stereocenter	bridgehead	hba	hbd	rotatable	kinase inhibition likeliness
COCC(=O)C1=Ncc(C2=CN(F)c(=O)n(-c3ccc(Oc4ccc(Cl)cc4)c3=O)cc2)o1	14.397117100478779	1	0.5	<img data-content="rdkit/molecule" src="data:image/png;base64,iVBORw0KGgoAAAANSUhEUgAAAMgAAADICAIAAAAiOjnJAAAABmJLR0QA/wD/AP+gvaeTAAAbyklEQVR4nO2dd1xUV9qA32nAzDAUlSKgIAEUS6xrVCzRYGysJcgaXUgMCroW1BgD366KjTiuxmDXWNAoJlGjwRYVjRVEIlHQBAQFRaQNvc8wM+/3x9FZozJMuTcEOM/PPyj3vucMPnPOmVPey0FEoFCYhtvUFaC0TKhYFFagYlFYgYpFYQUqFoUVqFgUVqBiUViBikVhBSoWhRWoWBRWoGJRWIGKRWEFKhaFFahYFFagYlFYgYpFYQUqFoUVqFgUVqBiUViBi…	0.5652706027030945	2.831843376159668	-0.21564167737960815	C22H15ClFN3O6	0	4	471.06334109999995	0.09090909090909091	-4.019999999999999	191.11205142184448	1	1	2	2	1	1	2	0	0	7	0	7	0.6432499999999999
COCC(=O)c1cc2cccc(NC(=O)/C(c3cccc(O)cc4ncc34)c1C)CC2	19.28747406680747	1	0.5	<img data-content="rdkit/molecule" src="data:image/png;base64,iVBORw0KGgoAAAANSUhEUgAAAMgAAADICAIAAAAiOjnJAAAABmJLR0QA/wD/AP+gvaeTAAAgAElEQVR4nO2deVxU1fvHnzvsiysigSAiCqmoIAICCnwF7atNqSXu8E0zLPWLS+WkVmN+S0fTnPyVOZTVaIuglqKUiqKhkQsEChKoKCqogCCyCrM8vz8OXgkFYebeWey8X758ySznPjifueec5zwLg4hAoXCNQN8GUJ5OqLAovECFReEFKiwKL1BhUXiBCovCC1RYFF6gwqLwAhUWhReosCi8QIVF4QUqLAovUGFReIEKi8ILVFgUXqDCovACFRaFF6iwKLxAh…	0.5612486600875854	3.0070765018463135	0.34256622195243835	C25H24N2O4	0	4	416.173607248	0.24	-3.5099999999999993	180.53685494659183	2	2	4	1	0	0	0	1	2	5	2	4	0.612828431372549
COCC(=O)C1cccc(C2CCN(F)c(=O)n(-c3ccc(-c4ccc(Cl)cc4)c3=O)cc2)s1	20.15120909685025	1	0.5	<img data-content="rdkit/molecule" src="data:image/png;base64,iVBORw0KGgoAAAANSUhEUgAAAMgAAADICAIAAAAiOjnJAAAABmJLR0QA/wD/AP+gvaeTAAAWU0lEQVR4nO3ceVhU190H8N8dQAIYNmURUZEKAoJGFDdcCEG0CdZmgfiImFgIuCJ9NZLkiSUuUd4QKzaNCta04lNroDZq9EkaqgjGujAoKrgGBGUb2UHGgVl+7x8nTo3CMHPhOJO+v8/jH+Dcc++5zHfOPfecc0dARCCkv0mMXQHy34mCRbigYBEuKFiECwoW4YKCRbigYBEuKFiECwoW4YKCRbigYBEuKFiECwoW4YKCRbigYBEuKFiECwoW4YKCRbigYBEuK…	0.5612486600875854	3.0070765018463135	0.34256622195243835	C25H22ClFN2O4S	0	4	500.097284084	0.24	-2.9399999999999986	205.54476326728164	1	2	3	2	1	0	1	2	0	5	0	6	0.5774047619047619
