# Supplementary material for: Interpretable Machine Learning Models for Molecular Design of Tyrosine Kinase Inhibitors Using Variational Autoencoders and Perturbation-Based Approach of Chemical Space Exploration
Source: Int J Mol Sci. 2022 Sep 24;23(19):11262. doi: 10.3390/ijms231911262 (PMC9569663; doi:10.3390/ijms231911262)
Supplement: Supplementary file 1 [file ijms-23-11262-s001.zip › SUPPLEMENTARY_MATERIALS/Prelim_Data_Generated_Molecules_from_SRC_Inhibitors/2_Cluster_Top_100_2.csv]

smiles	distance	count	frequency	mol	qed	logP	SAS	formula	result	rings	weight	csp3	hallkier	laputeASA	alicarbo	alihetero	alirings	amidebonds	arocarbo	arohetero	arorings	stereocenter	bridgehead	hba	hbd	rotatable	kinase inhibition likeliness
CC(C)n1nc(-c2ccc3[nH]ncc3c2)c2c(N)noc2C1	16.40028975096896	1	0.006896551724137931	<img data-content="rdkit/molecule" src="data:image/png;base64,iVBORw0KGgoAAAANSUhEUgAAAMgAAADICAIAAAAiOjnJAAAABmJLR0QA/wD/AP+gvaeTAAAdXUlEQVR4nO2deVxUVRvHfzMIwzYwiBtYYgioYKZioWIq+SruqZlrWPZJzMQlFTXLF5c0NTOMNOnVkLRSzJQ0dyFNK3IJTVApVxQBF5ZhmYGZed4/7jgSIrLccy/Z+X748Llz597znKs/zjn3Oc95joKIwOGIjVLuCnAeT7iwOEzgwuIwgQuLwwQuLA4TuLA4TODC4jCBC4vDBC4sDhO4sDhM4MLiMIELi8MELiwOE7iwOEzgwuIwgQuLwwQuLA4TuLA4TODC4…	0.5170010328292847	2.6134512424468994	6.192716121673584	C15H16N6O	0	4	296.13855913199995	0.26666666666666666	-2.83	126.3168196702194	0	1	1	0	1	2	3	0	0	6	2	2	0.9385573593073592
COc1ccc(-c2cn(C3CCC3)c3nncc(N)c23)cc1	5.848520534319938	2	0.02531645569620253	<img data-content="rdkit/molecule" src="data:image/png;base64,iVBORw0KGgoAAAANSUhEUgAAAMgAAADICAIAAAAiOjnJAAAABmJLR0QA/wD/AP+gvaeTAAAcC0lEQVR4nO2de1zUVfrHn2GGAUEBBQRBQQe5CgphaBLewisIuGmoSKZutl5iyVLcsh9ZbLFqK9rqhrZLtIu6WIYoYpol3jATjYQBuXrjosAAAoMzzMzz++PgRAgIM98zoJz3qxcvvt/5fp/zTHw83/N9znOew0NEYDC4Rq+3HWA8mzBhMajAhMWgAhMWgwpMWAwqMGExqMCExaACExaDCkxYDCowYTGowITFoAITFoMKTFgMKjBhMajAhMWgAhMWgwpMWAwqM…	0.591444194316864	2.3903934955596924	3.8066248893737793	C17H18N4O	0	4	294.148061196	0.29411764705882354	-2.5599999999999996	128.269358640177	1	0	1	0	1	2	3	0	0	5	1	3	0.9374523809523809
CC(C)n1nc(-c2ccc3cc[nH]c3c2)c2c(N)ncn2C1	16.589977001821445	3	0.012875536480686695	<img data-content="rdkit/molecule" src="data:image/png;base64,iVBORw0KGgoAAAANSUhEUgAAAMgAAADICAIAAAAiOjnJAAAABmJLR0QA/wD/AP+gvaeTAAAe1ElEQVR4nO2de1hU1frHvzMMM8N1QIRAURBUFLwGJamFdjiWd0t4xPuvm3lJT2mFdbxlZqhlZZ7MjqmoHUtRy9BKxRuiiaSGSiABpVy8IMwAA7OBYf3+WDQSyEXYa2/U9Xl6etiLvde7xvmy1tprve+7FIQQcDhio5S7AZz7Ey4sDhO4sDhM4MLiMIELi8MELiwOE7iwOEzgwuIwgQuLwwQuLA4TuLA4TODC4jCBC4vDBC4sDhO4sDhM4MLiMIELi8MELiwOE…	0.5278756618499756	2.4151487350463867	6.600727081298828	C16H18N6	0	4	294.159294576	0.25	-2.7600000000000002	127.80216445863164	0	1	1	0	1	2	3	0	0	5	2	2	0.9370476190476189
Clc1ccc(CNc2nncc3c2cnn3C[C@@H](Cl)c2ccc(Br)cc2)cc1	6.227405238165304	1	0.030303030303030304	<img data-content="rdkit/molecule" src="data:image/png;base64,iVBORw0KGgoAAAANSUhEUgAAAMgAAADICAIAAAAiOjnJAAAABmJLR0QA/wD/AP+gvaeTAAAU4ElEQVR4nO3dfVjN9//A8dc53ad7oRukJTNh6Si3o6kxxLdFarvWXN/r+u2QcVKZaL5O5mYxUuY732xduyrCCRFyt4UliaWhNGrxrRYr3cip49Q55/374835Gt2cu3eZXo9r1y7W5+Z9Ts8+N+e8T+MQQgAhXeP29ADQ6wnDQkxgWIgJDAsxgWEhJjAsxASGhZjAsBATGBZiAsNCTGBYiAkMCzGBYSEmMCzEBIaFmMCwEBMYFmICw0JMYFiICQwLMYFhISYwL…	0.6171454191207886	2.8631503582000732	3.837162971496582	C20H16BrCl2N5	0	4	474.996612972	0.15	-2.1499999999999986	180.36100763682134	0	0	0	0	2	2	4	1	0	5	1	6	0.9342142857142857
Clc1ccc(CNc2nncc3c2cnn3C[C@H](Cl)c2ccc(Br)cc2)cc1	6.218308199638299	1	0.024390243902439025	<img data-content="rdkit/molecule" src="data:image/png;base64,iVBORw0KGgoAAAANSUhEUgAAAMgAAADICAIAAAAiOjnJAAAABmJLR0QA/wD/AP+gvaeTAAAUmElEQVR4nO3dfVRUdf7A8c8MzwgIiA88KBJiJGoEghaukpjuJplhqKcTu2fP+TWJ2RBgUqy7AyUumhK4lou7HA9YpoOKgqJmoS0iogGpICWELiAayEM4MAzMzOf3x9dmSXmYpy+afF7H08G4c+93hjf33rnznVGAiECIsQkf9gDI44nCIlxQWIQLCotwQWERLigswgWFRbigsAgXFBbhgsIiXFBYhAsKi3BBYREuKCzCBYVFuKCwCBcUFuGCwiJcUFiECwqLc…	0.6171454191207886	2.8631503582000732	3.837162971496582	C20H16BrCl2N5	0	4	474.996612972	0.15	-2.1499999999999986	180.36100763682134	0	0	0	0	2	2	4	1	0	5	1	6	0.9342142857142857
Cc1ccc([C@@H](Cl)Cn2ncc3c(Nc4cccc(Br)c4)ncnc32)cc1	5.617614441076172	8	0.025806451612903226	<img data-content="rdkit/molecule" src="data:image/png;base64,iVBORw0KGgoAAAANSUhEUgAAAMgAAADICAIAAAAiOjnJAAAABmJLR0QA/wD/AP+gvaeTAAAYBklEQVR4nO3deVhU1/kH8HeGYZNF2QWB4kKi1YiCW0Qel2AWhEhNaISIRk1AqYJpa3CpmURTnaTN7xmbGIM+5HnARH1Q0VKtKGBNtA0YERTcF4aAwLDJJswwy/v745ApVcFZ7pHUvp8/8pDhzjtnnO/ce+45515EiAiECE080A0gTycKFuGCgkW4oGARLihYhAsKFuGCgkW4oGARLihYhAsKFuGCgkW4oGARLihYhAsKFuGCgkW4oGARLihYhAsKFuGCgkW4o…	0.6171454191207886	2.8631503582000732	3.837162971496582	C20H17BrClN5	0	4	441.03558532400007	0.15	-2.4399999999999995	170.089287841535	0	0	0	0	2	2	4	1	0	5	1	5	0.9318809523809525
CC(C)n1nc(-c2ccc3cc[nH]c3c2)c2c(N)noc2C1	16.771264048664865	2	0.008583690987124463	<img data-content="rdkit/molecule" src="data:image/png;base64,iVBORw0KGgoAAAANSUhEUgAAAMgAAADICAIAAAAiOjnJAAAABmJLR0QA/wD/AP+gvaeTAAAegklEQVR4nO2deVxUVf/HPzMMDPswKgiKimKoIC6BZkmRz4Na5pryEnFpL5ek3ML6uedTLi2mPhqVCy6P5VqGVhoaKppIaYgoImqKgIowAzMwl2XO749DI4EMCPfci3bef/Cae+be8z3DfOace8/5fr9HQQgBhyM2SrkbwHk44cLiMIELi8MELiwOE7iwOEzgwuIwgQuLwwQuLA4TuLA4TODC4jCBC4vDBC4sDhO4sDhM4MLiMIELi8MELiwOE7iwOEzgwuIwg…	0.5325393676757812	2.3447377681732178	6.625731945037842	C16H17N5O	0	4	295.143310164	0.25	-2.7600000000000002	127.12871812086817	0	1	1	0	1	2	3	0	0	5	2	2	0.919952380952381
CC(C)n1nc(-c2ccc3[nH]ccc3c2)c2c(N)noc2C1	16.593786358387245	1	0.006896551724137931	<img data-content="rdkit/molecule" src="data:image/png;base64,iVBORw0KGgoAAAANSUhEUgAAAMgAAADICAIAAAAiOjnJAAAABmJLR0QA/wD/AP+gvaeTAAAc/klEQVR4nO2deVzU1frHPwPCsDOIG1piCFhgblgoVEpeBTW9al7XsOyXGElq7lleXMrMa0aSJt1MSSvFTFFL3NM0I5fQBJWbK8rmwjIsMzAzz++PM04EiCzf8/2SnfeLF6+Z78z3ec7w+nDOmeec5zkqIoJAIDVWSjdA8GAihCXgghCWgAtCWAIuCGEJuCCEJeCCEJaAC0JYAi4IYQm4IIQl4IIQloALQlgCLghhCbgghCXgghCWgAtCWAIuCGEJuCCEJeCCE…	0.5325393676757812	2.3447377681732178	6.625731945037842	C16H17N5O	0	4	295.143310164	0.25	-2.76	127.12871812086817	0	1	1	0	1	2	3	0	0	5	2	2	0.919952380952381
Cc1ccc(-n2nc(C(C)(C)C)cc2NC(=O)Nc2ccc(-c3ccc(CN4CCOCC4)nc3)cc2)cc1	6.539666829068505	1	0.3333333333333333	<img data-content="rdkit/molecule" src="data:image/png;base64,iVBORw0KGgoAAAANSUhEUgAAAMgAAADICAIAAAAiOjnJAAAABmJLR0QA/wD/AP+gvaeTAAAZb0lEQVR4nO2deVjU1frA31nYVxURSdMfyJXNlStmiIiCZGDqTVAMTW+INyuXa+qTKyW5KyKaQFyX0ChvSVyzVFBTtCuIiQuO4IKRoggKDNsMA/P+/jhKXANm5gsHId/P4+MDcraRz5zvWd5zRoSIQBCtjfh5N4D4c0JiEVwgsQgukFgEF0gsggskFsEFEovgAolFcIHEIrhAYhFcILEILpBYBBdILIILJBbBBRKL4AKJRXCBxCK4QGIRXCCxCC6QWAQXSCyCC…	0.6123332977294922	2.536797046661377	3.132258415222168	C31H36N6O2	0	5	524.2899743920001	0.3225806451612903	-4.009999999999999	229.57272464739995	0	1	1	2	2	2	4	0	0	6	2	6	0.9196752136752135
Cc1ccc(NC(=O)c2ccc(CN3CC(OC)CC3)cc2)cc1Nc1nc(-c2ccncc2)cs1	20.920426643244667	1	0.011111111111111112	<img data-content="rdkit/molecule" src="data:image/png;base64,iVBORw0KGgoAAAANSUhEUgAAAMgAAADICAIAAAAiOjnJAAAABmJLR0QA/wD/AP+gvaeTAAAdvUlEQVR4nO2deVyU1d7Af7Owg4BiCIkpCipeUsQFNVIDxO16vSa4pBl231HDD5AfFdRbLmnvqPni1dQmvZbkFqklLqQgarikDArKrqAoCAQiy8AMzPJ7/zjdiQsIw8xzBtPz/fTHBM85z++R75ztOQsPEYHB4Bp+ZwfAeDlhYjGowMRiUIGJxaACE4tBBSYWgwpMLAYVmFgMKjCxGFRgYjGowMRiUIGJxaACE4tBBSYWgwpMLAYVmFgMKjCxGFRgYjGowMRiU…	0.7917022109031677	2.7088799476623535	3.0511279106140137	C28H29N5O2S	0	5	499.20419616800007	0.25	-3.589999999999999	214.73067609860726	0	1	1	1	2	2	4	1	0	7	2	8	0.9166666666666665
Cl(C)n1nc(-c2ccc3[nH]ccc3c2)c2c(N)ncn2C1	16.81019869894033	1	0.006896551724137931	<img data-content="rdkit/molecule" src="data:image/png;base64,iVBORw0KGgoAAAANSUhEUgAAAMgAAADICAIAAAAiOjnJAAAABmJLR0QA/wD/AP+gvaeTAAAgAElEQVR4nO2deVxU1fvHn5lh3xdFVhUE9YtoIqL4RXHPbz/RyiVNxKUUNQlTU6w0XpkZ30pFLRNLjTRNcgMzSxA1l74IpRKCKALOMGyy47DN8vz+OOMwouAs916EzvvFq9fcM/ee5xn73HvP8pzn8BARKBSm4Xe0A5SuCRUWhRWosCisQIVFYQUqLAorUGFRWIEKi8IKVFgUVqDCorACFRaFFaiwKKxAhUVhBSosCitQYVFYgQqLwgpUWBRWoMKisAIVFoUVq…	0.5260553956031799	2.5915143489837646	5.823602199554443	C14H15ClN6	0	4	302.10467216000006	0.14285714285714285	-2.4699999999999993	124.6432214171346	0	1	1	0	1	2	3	0	0	5	2	2	0.9084761904761904
Cc1ccc(NC(=O)c2ccc(CN3CCN(C)CC3)cc2)cc1Nc1nc(-c2cccnc2)csss1	7.394605577246828	1	0.011111111111111112	<img data-content="rdkit/molecule" src="data:image/png;base64,iVBORw0KGgoAAAANSUhEUgAAAMgAAADICAIAAAAiOjnJAAAABmJLR0QA/wD/AP+gvaeTAAAgAElEQVR4nO2deVhVVffHv3dgRhQUVAYVB4xBjTAn1DLNIcWfqOCAROZUOWS9FWkpZZlavYplkmQapqTg6wDOmDOFeBEHDAdABAGZBxkv9971++PgjQD1Dueg2P48PT50PHudda9f9jln7bXXEhERGAy+ET9pBxjPJkxYDEFgwmIIAhMWQxCYsBiCwITFEAQmLIYgMGExBIEJiyEITFgMQWDCYggCExZDEJiwGILAhMUQBCYshiAwYTEEgQmLIQhMWAxBYMJiC…	0.773249089717865	2.760401725769043	2.5232839584350586	C28H30N6OS3	0	5	562.1643225800002	0.25	-3.1499999999999986	233.45943314955963	0	1	1	1	2	2	4	0	0	9	2	7	0.9079999999999999
C(CC)n1nc(-c2ccc3cc(O)ccc3c2)c2c(N)nccc21	17.60472039236587	1	0.003937007874015748	<img data-content="rdkit/molecule" src="data:image/png;base64,iVBORw0KGgoAAAANSUhEUgAAAMgAAADICAIAAAAiOjnJAAAABmJLR0QA/wD/AP+gvaeTAAAblUlEQVR4nO2deVRUR/bHby80NCAgCLiB2IAKiKIGFVHEBXWQo8SImgloNJGMCxpjIok/lcToiFEjGY8a3AkkBBxXVBzRJKKCxOVgIAqyiIiI7EJkbfr+/ijstAJt0/2qUazP8Xgej/duXfp9u6pe1a1bPEQEBoNr+B3tAKNzwoTFoAITFoMKTFgMKjBhMajAhMWgAhMWgwpMWAwqMGExqMCExaACExaDCkxYDCowYTGowITFoAITFoMKTFgMKjBhMajAhMWgA…	0.5170010328292847	2.6134512424468994	6.192716121673584	C19H18N4O	0	4	318.148061196	0.15789473684210525	-3.0799999999999996	138.90765861933733	0	0	0	0	2	2	4	0	0	5	2	3	0.9056666666666666
Oc1ccc(CNc2ccnc3c2cnn3C[C@H](Cl)c2ccc(Br)cc2)cc1F	6.5916766275783205	2	0.009900990099009901	<img data-content="rdkit/molecule" src="data:image/png;base64,iVBORw0KGgoAAAANSUhEUgAAAMgAAADICAIAAAAiOjnJAAAABmJLR0QA/wD/AP+gvaeTAAAU/ElEQVR4nO3de1iUZfoH8PsdBpCjgqKOYCHiYpbJQXTBPOSBcB1dM6g8jLUbYr9rbRBNSTel9cJDhglUJllriHahiMghzS2JkFRgFA8pUSYIDojKgAKDHGbu3x9PzpKIDjPziAv35/IPYN7neW/gO+/xflFARCDE1ERdXQDpnihYhAsKFuGCgkW4oGARLihYhAsKFuGCgkW4oGARLihYhAsKFuGCgkW4oGARLihYhAsKFuGCgkW4oGARLihYhAsKFuGCgkW4o…	0.6854298710823059	2.568958044052124	2.7308406829833984	C21H17BrClFN4O	0	4	474.025829164	0.14285714285714285	-2.6399999999999992	179.8294090157107	0	0	0	0	2	2	4	1	0	5	2	6	0.9041825396825398
Clc1ccccc1CNc1ncnc2c1cnn2C[C@H](Cl)c1ccc(Cl)cc1	19.98637234346656	1	0.2	<img data-content="rdkit/molecule" src="data:image/png;base64,iVBORw0KGgoAAAANSUhEUgAAAMgAAADICAIAAAAiOjnJAAAABmJLR0QA/wD/AP+gvaeTAAAXJ0lEQVR4nO3de1zNaR4H8O+5dS8hujCo6EUMRRRFSSbWMLvIyE7GNLOnaYZIazPDCDuXI9OKWdZhVxoyHGbGUtuMKJW2y2hiSJRSLt1U0r1TnWf/eMzRRumc3+/B8H2/vObVnM7v+3t+p0+/33Oe3/OcBIQQQIhvwmfdAPRiwmAhJjBYiAkMFmICg4WYwGAhJjBYiAkMFmICg4WYwGAhJjBYiAkMFmICg4WYwGAhJjBYiAkMFmICg4WYwGAhJjBYiAkMFmICg…	0.6171454191207886	2.8631503582000732	3.837162971496582	C20H16Cl3N5	0	4	431.047128552	0.15	-2.339999999999999	176.82827268965696	0	0	0	0	2	2	4	1	0	5	1	6	0.9025389610389609
Fc1ccc([C@@H](Cl)Cn2ncc3c(NCc4cccc(F)c4)nncc32)cc1	5.6283775259365045	3	0.027777777777777776	<img data-content="rdkit/molecule" src="data:image/png;base64,iVBORw0KGgoAAAANSUhEUgAAAMgAAADICAIAAAAiOjnJAAAABmJLR0QA/wD/AP+gvaeTAAAVEklEQVR4nO3deVjU1f4H8M8sDMrigpZrSoCgcNXUZJES9Sqlgdwes2uP4nav6JM6pRWYdpuWa5cSbcxMETeMTFEKUZCEInQISARNFvXxJ+uoxKICQzDb5/fHsWkyxdlOaHxej3/44JzzPcy855zz/Z7z/SpARCDE1oSd3QDy10TBIlxQsAgXFCzCBQWLcEHBIlxQsAgXFCzCBQWLcEHBIlxQsAgXFCzCBQWLcEHBIlxQsAgXFCzCBQWLcEHBIlxQsAgXFCzCB…	0.6171454191207886	2.8631503582000732	3.837162971496582	C20H16ClF2N5	0	4	399.106229632	0.15	-3.0599999999999996	164.5212646101508	0	0	0	0	2	2	4	1	0	5	1	6	0.9022658730158729
ClOC(=O)C[C@@H]1C[C@@H](n2cc(-c3ccccc3)c3c(N)ncnc32)CN1	20.652336536744716	3	0.03296703296703297	<img data-content="rdkit/molecule" src="data:image/png;base64,iVBORw0KGgoAAAANSUhEUgAAAMgAAADICAIAAAAiOjnJAAAABmJLR0QA/wD/AP+gvaeTAAAahElEQVR4nO2de1hU1d7HvzODCIKAXCI0FfFGEGqSFaLJ4YzXA/VE4tMN63hqsqw55uWh10dF5a0mzZLHozVlT+ElFS+8opWKV9SIW2B4QVG8paAiMAozMDDze/9YOHFQEGb2ApX1efxj3LP3b62Z+bD32uvy2zIigkAgNfL2roDg4USIJeCCEEvABSGWgAtCLAEXhFgCLgixBFwQYgm4IMQScEGIJeCCEEvABSGWgAtCLAEXhFgCLgixBFwQYgm4IMQScEGIJ…	0.5278756618499756	2.4151487350463867	6.600727081298828	C18H18ClN5O2	0	4	371.11490249600007	0.2777777777777778	-2.6399999999999997	154.85284261082896	0	1	1	0	1	2	3	2	0	7	2	4	0.9016666666666667
C(CC)n1nc(-c2ccc3c(c2)CCO3)c2c(N)nncc21	15.84845743044344	1	0.0035587188612099642	<img data-content="rdkit/molecule" src="data:image/png;base64,iVBORw0KGgoAAAANSUhEUgAAAMgAAADICAIAAAAiOjnJAAAABmJLR0QA/wD/AP+gvaeTAAAeeElEQVR4nO2deVyU1f7HP7MAIggiCLIkuOGuKeZGbohrliu93LDuzSapxMp0zCw109/0Kq9oeYUWb2KiYi65VKZyFURcIE1NcQFFNgWHRUAYhPn+/nhwGlmHmefM0PW8X/zB88zM93se5sM53+c83/M9EiIChyM2Uks3gPO/CRcWhwlcWBwmcGFxmMCFxWECFxaHCVxYHCZwYXGYwIXFYQIXFocJXFgcJnBhcZjAhcVhAhcWhwlcWBwmcGFxmMCFxWECFxaHC…	0.5179466009140015	2.6032345294952393	5.636098861694336	C16H17N5O	0	4	295.143310164	0.3125	-2.63	127.45746018952823	0	1	1	0	1	2	3	0	0	6	1	3	0.896681818181818
COc1cccc(-c2cn(C3CCCC3)c3nncc(N)c23)c1	5.617237449011923	1	0.023809523809523808	<img data-content="rdkit/molecule" src="data:image/png;base64,iVBORw0KGgoAAAANSUhEUgAAAMgAAADICAIAAAAiOjnJAAAABmJLR0QA/wD/AP+gvaeTAAAcYUlEQVR4nO2deVyU1ffHzwzDMAwioIiAS4rmgoogivuCjhpbZVS++JrLlww1lW+LSW6R2i9JtMxvamSWSEXikiBfUDFTxERFISXBBcUFkUWQZWD28/vj0jC5IMw89xmT+375x8wzz3POHebjfe5z7znnChARGAyuEZq7AYxnEyYsBhWYsBhUYMJiUIEJi0EFJiwGFZiwGFRgwmJQgQmLQQUmLAYVmLAYVGDCYlCBCYtBBSYsBhWYsBhUYMJiUIEJi0EFJiwGF…	0.591444194316864	2.3903934955596924	3.8066248893737793	C18H20N4O	0	4	308.16371126	0.3333333333333333	-2.5599999999999996	134.6343007545736	1	0	1	0	1	2	3	0	0	5	1	3	0.8964642857142857
Cl(C)(C)n1nc(-c2ccc3ccccc3c2)c2c(O)nccc21	15.93205194834874	2	0.006896551724137931	<img data-content="rdkit/molecule" src="data:image/png;base64,iVBORw0KGgoAAAANSUhEUgAAAMgAAADICAIAAAAiOjnJAAAABmJLR0QA/wD/AP+gvaeTAAAdxklEQVR4nO2de1iU1fbH1wzMcFMQEBFTEBTjooKiqIGixGNqKFJBpU5lKaeOJ6JSyE7GUU/G6WLUMZLHy4ny6NF+ZQKiHlCPguaFm8lNQ0UUEAG56HCby/r9sfFtAhwG5t0vo+zP4x/y8s5e7zDf2Ze111pbhIjAYPCNuL8fgPFowoTFoAITFoMKTFgMKjBhMajAhMWgAhMWgwpMWAwqMGExqMCExaACExaDCkxYDCowYTGowITFoAITFoMKTFgMKjBhMajAh…	0.5449243187904358	3.094306230545044	5.508152484893799	C18H16ClN3O	0	4	325.098189812	0.1111111111111111	-2.589999999999999	135.92977112308566	0	0	0	0	2	2	4	0	0	4	1	2	0.8959166666666667
Cl(C)n1nc(-c2ccc3[nH]ccc3c2)c2c(N)noc2C1	17.029910865564982	1	0.006896551724137931	<img data-content="rdkit/molecule" src="data:image/png;base64,iVBORw0KGgoAAAANSUhEUgAAAMgAAADICAIAAAAiOjnJAAAABmJLR0QA/wD/AP+gvaeTAAAgAElEQVR4nO2deVxUVf/HPzPDvgi4IKsCgvrg8ojk9kNxz3pES40sFVNTtCTM1GzRhzIznhZFfTTxSY3cinJDy0oe1FB7SExFFFEEHBYFBVlkc5j5/v644ziyzjD3Xhw67xevXnPP3HvOd+xz7j3ne7/neyREBAaDb6StbQCjbcKExRAEJiyGIDBhMQSBCYshCExYDEFgwmIIAhMWQxCYsBiCwITFEAQmLIYgMGExBIEJiyEITFgMQWDCYggCExZDEJiwGILAh…	0.513386607170105	2.4756457805633545	5.7298736572265625	C14H14ClN5O	0	4	303.088687748	0.14285714285714285	-2.4699999999999993	123.96977507937113	0	1	1	0	1	2	3	0	0	5	2	2	0.8954761904761903
Cl(C)n1nc(-c2ccc3[nH]ncc3c2)c2c(N)noc2C1	16.30734242095386	7	0.04827586206896552	<img data-content="rdkit/molecule" src="data:image/png;base64,iVBORw0KGgoAAAANSUhEUgAAAMgAAADICAIAAAAiOjnJAAAABmJLR0QA/wD/AP+gvaeTAAAgAElEQVR4nO2deVxUVf/HPzMDDPvqwqqCoj64pOL6Q3FJsx5xzzARi560DTUfNbMsyqzIehLx0cSeNDI1d0RTUxKN1DQsxQ0UQWcAFWWXzWHm+/vjTuMIAjPMvReHzvs1L18zZ8495zv4ufee873f8z0SIgKDwTfS5jaA0TJhwmIIAhMWQxCYsBiCwITFEAQmLIYgMGExBIEJiyEITFgMQWDCYggCExZDEJiwGILAhMUQBCYshiAwYTEEgQmLIQhMWAxBYMJiC…	0.5074145793914795	2.40061616897583	4.768013000488281	C13H13ClN6O	0	4	304.083936716	0.15384615384615385	-2.54	123.15787662872235	0	1	1	0	1	2	3	0	0	6	2	2	0.8952802197802195
COc1ccc2c(N[C@@H]3C[C@H]3c3ccccc3)c(C#N)ncc2c1	5.8694128748248815	5	0.013157894736842105	<img data-content="rdkit/molecule" src="data:image/png;base64,iVBORw0KGgoAAAANSUhEUgAAAMgAAADICAIAAAAiOjnJAAAABmJLR0QA/wD/AP+gvaeTAAAaWUlEQVR4nO2de1hTR/rH34T7RQFvgBfEC0hRQYGqVFZFkVYbd+0+ovZBLLo/qaUaVqvS7WNFV2GpXSnFVbG12+Ju+7R2t65YVMqlKlgqlktRoty8ApWriHIJgczvj4HjMSEhkDMnIczn4Q8452TmDflm3pk5Z74jQAgBhcI1Ql0HQDFMqLAoRKDCohCBCotCBCosChGosChEoMKiEIEKi0IEKiwKEaiwKESgwqIQgQqLQgQqLAoRqLAoRKDCohCBCotCBCosC…	0.6171454191207886	2.8631503582000732	3.837162971496582	C20H17N3O	0	4	315.137162164	0.2	-3.0599999999999996	140.26467635128017	1	0	1	0	2	1	3	2	0	4	1	4	0.8952499999999999
Cc1ccc(NC(=O)c2ccc(CN3CCN(C)CC3)cc2)cc1Nc1nc(-c2cncnc2)cs1	6.667217126574225	1	0.011111111111111112	<img data-content="rdkit/molecule" src="data:image/png;base64,iVBORw0KGgoAAAANSUhEUgAAAMgAAADICAIAAAAiOjnJAAAABmJLR0QA/wD/AP+gvaeTAAAfLklEQVR4nO2deVxUVf/4P7OwDqCAiai5oLG6FS65i0KiqakwLy0X3EDzSUxSCVvosXKpJzXtqYd+KiZ+U9Ey03ABUVOgcAQFFFB2UJEdgYGZYebz++PYOCHBLPcMLuf94g+BOZ/7GXzPveee+znn8BARGAyu4Xd0AoxnEyYWgwpMLAYVmFgMKjCxGFRgYjGowMRiUIGJxaACE4tBBSYWgwpMLAYVmFgMKjCxGFRgYjGowMRiUIGJxaACE4tBBSYWgwpMLAYVm…	0.6854298710823059	2.568958044052124	2.7308406829833984	C27H29N7OS	0	5	499.2154295480001	0.25925925925925924	-3.6599999999999993	214.59661252025026	0	1	1	1	2	2	4	0	0	8	2	7	0.8945714285714286
C1cccc(NC(=O)c2cc(Cl)cc(Cl)c2)cc1Nc1nc2ccccc2n1-c1cc(O)n(C)c1	23.913573447949407	1	0.017241379310344827	<img data-content="rdkit/molecule" src="data:image/png;base64,iVBORw0KGgoAAAANSUhEUgAAAMgAAADICAIAAAAiOjnJAAAABmJLR0QA/wD/AP+gvaeTAAAdf0lEQVR4nO2de1hU1frH3z0zzI1hEFDECxAqIGgqCsmDhJSSJegxC8yQPOVx5FhxSn81nTpHKMso8jQ8akd8tBPeRVERR1PwbiGgoII3FEEQBBRkZhgG5rZ+fyybwzGBueztSK7P0x/jtPe73z1891rvfte71qIQQkAg0A3L3g4Q/pgQYREYgQiLwAhEWARGIMIiMAIRFoERiLAIjECERWAEIiwCIxBhERiBCIvACERYBEYgwiIwAhEWgRGIsAiMQIRFYAQiL…	0.7026300430297852	2.729478359222412	3.65846586227417	C26H21Cl2N5O2	0	5	505.1072302720001	0.07692307692307693	-3.939999999999999	211.15701931223265	1	0	1	1	2	2	4	0	0	6	3	5	0.8942380952380949
COc1cccc(-c2cn(C3CCCC3)c3ncnc(O)c23)c1	5.139673353727554	2	0.0392156862745098	<img data-content="rdkit/molecule" src="data:image/png;base64,iVBORw0KGgoAAAANSUhEUgAAAMgAAADICAIAAAAiOjnJAAAABmJLR0QA/wD/AP+gvaeTAAAcaklEQVR4nO2deVxUVf/HP7PAzLAIuKFQiLj0SJoFiikumaNljHtEqShqD6YpVpqaiVOmj1RKPKkl1Y/EzIXMElxSDBPFFRWXFEXcQlRQEQRmgZnz++PgxONCMHPPHZXzfvEHc71zvmecN3c593u+R0IIAYcjNFJ7d4DzeMLF4jCBi8VhAheLwwQuFocJXCwOE7hYHCZwsThM4GJxmMDF4jCBi8VhAheLwwQuFocJXCwOE7hYHCZwsThM4GJxmMDF4jCBi8VhA…	0.591444194316864	2.3903934955596924	3.8066248893737793	C18H19N3O2	0	4	309.147726848	0.3333333333333333	-2.56	134.12019024135216	1	0	1	0	1	2	3	0	0	5	1	3	0.8939642857142858
Cc1ccc(NC(=O)c2ccc(CN3CCN(C)CC3)cc2)cc1Nc1nc(-c2cccnc2)co1	5.721487896942127	5	0.05555555555555555	<img data-content="rdkit/molecule" src="data:image/png;base64,iVBORw0KGgoAAAANSUhEUgAAAMgAAADICAIAAAAiOjnJAAAABmJLR0QA/wD/AP+gvaeTAAAfGklEQVR4nO2deVxUVf/HP7OAgiwCAlquoGxiLphQKrlgqOGSikvmEy5g8TI1lwdNyx6zHixUtAwJLc2lJCNFUxMtFU1UfARDIAVcEVGQZVgHZr6/P45N/EBxlnsHl/N+8QcM93zvd+A9957tniMhInA4QiNt6gQ4TydcLI4ocLE4osDF4ogCF4sjClwsjihwsTiiwMXiiAIXiyMKXCyOKHCxOKLAxeKIAheLIwpcLI4ocLE4osDF4ogCF4sjClwsjihwsTiiw…	0.591444194316864	2.3903934955596924	3.8066248893737793	C28H30N6O2	0	5	482.24302420000004	0.25	-4.009999999999999	210.53093053296908	0	1	1	1	2	2	4	0	0	7	2	7	0.8928525361868027
CC(C)n1nc(-c2ccc3c(c2)CCO3)c2c(C)ncnc21	17.17424851048947	1	0.0035587188612099642	<img data-content="rdkit/molecule" src="data:image/png;base64,iVBORw0KGgoAAAANSUhEUgAAAMgAAADICAIAAAAiOjnJAAAABmJLR0QA/wD/AP+gvaeTAAAbVklEQVR4nO2deVhTV9rA3yTsSxFQQBS0wMiiVUcQFXVsFfjUiFgxOq1FW+kT7XS0Ha2TViu4jBpsmVKrdaIdXFqxA2rVaqsCWsHlsSJ1Y0kVF1oERYISQBGS9/vjxFtkM5J7Epbze/zDhHDeg/4499z3nPNeASICg8E3QlN3gNE5YWIxqMDEYlCBicWgAhOLQQUmFoMKTCwGFZhYDCowsRhUYGIxqMDEYlCBicWgAhOLQQUmFoMKTCwGFZhYDCowsRhUYGIxq…	0.5387541055679321	2.649867534637451	5.984732151031494	C17H18N4O	0	4	294.148061196	0.35294117647058826	-2.43	128.5140580385074	0	1	1	0	1	2	3	0	0	5	0	2	0.8926190476190478
Oc1ccc(CNc2ncnc3c2ncn3C[C@@H](Cl)c2ccc(Br)cc2)cc1F	5.985247176553451	1	0.005555555555555556	<img data-content="rdkit/molecule" src="data:image/png;base64,iVBORw0KGgoAAAANSUhEUgAAAMgAAADICAIAAAAiOjnJAAAABmJLR0QA/wD/AP+gvaeTAAAVh0lEQVR4nO3daVgUV9YH8FPNJjREQEFBNIgQjEbFAXSAZ9SooI5IlhEzGttkDGLe0bcJLjCaKOpENG5pdGKCSwwoPigigkTGNbyIqEBA40KIJi7YtKgsQXboPu+HazpEBXq7msD5PX6A7rpVh+5/V92qe6sVEBEIMTTR8y6AdE4ULMIFBYtwQcEiXFCwCBcULMIFBYtwQcEiXFCwCBcULMIFBYtwQcEiXFCwCBcULMIFBYtwQcEiXFCwCBcULMIFBYtwQcEiX…	0.6854298710823059	2.568958044052124	2.7308406829833984	C20H16BrClFN5O	0	4	475.02107813199996	0.15	-2.7099999999999995	179.08060342825252	0	0	0	0	2	2	4	1	0	6	2	6	0.8918492063492064
Cc1ccc(NC(=O)c2ccc(C(C)(C)C)o2)cc1Nc1nc2ccccc2n1-c1cc(=O)n1Cl	8.301217211328105	1	0.02702702702702703	<img data-content="rdkit/molecule" src="data:image/png;base64,iVBORw0KGgoAAAANSUhEUgAAAMgAAADICAIAAAAiOjnJAAAABmJLR0QA/wD/AP+gvaeTAAAdfElEQVR4nO2de1yU1dbH18MMDDOCchFvIBeDVETES5pSioqnU6CWShcVQzE8amG+nc6EHR1Nq/EcTbxlo6lNmucjeQvxqI3mBS/HlCLQ4hIIDoiCCAjDfZ71/rFpMi84l2cPDu3vxz/G4dnrWTP82Hs/e++1FoeIwGAIjV1bO8BonzBhMajAhMWgAhMWgwpMWAwqMGExqMCExaACExaDCkxYDCowYTGowITFoAITFoMKTFgMKjBhMajAhMWgAhMWgwpMWAwqM…	0.6854298710823059	2.568958044052124	2.7308406829833984	C26H24ClN5O3	0	5	489.15676730800004	0.19230769230769232	-4.039999999999999	206.84694935679082	0	1	1	2	2	2	4	0	0	6	2	5	0.888784356725146
O=C(Nc1cc(-c2ccccc2)c[nH]c1=O)c1ccc(N2CCCCC2)cc1	6.518400227389173	5	0.018656716417910446	<img data-content="rdkit/molecule" src="data:image/png;base64,iVBORw0KGgoAAAANSUhEUgAAAMgAAADICAIAAAAiOjnJAAAABmJLR0QA/wD/AP+gvaeTAAAWjklEQVR4nO3de1hVVfoH8O/hDop4AYXUvACSGikDKoKXR2ayRp1CJ5oCmTSmUnxEU9NwGsnGxwcbK8y8jFajptmYmeATkw4JI3JJE1Ew75jXEBVQhHM4nMP7+2Mx+8eAHA5n75WR7+cvsrPfvbd8XXvvtdZeR0dEYExrdvf7ANgvEweLScHBYlJwsJgUHCwmBQeLScHBYlJwsJgUHCwmBQeLScHBYlJwsJgUHCwmBQeLScHBYlJwsJgUHCwmBQeLScHBYlJws…	0.6097792387008667	2.8279337882995605	4.020279884338379	C23H23N3O2	0	4	373.17902697600005	0.21739130434782608	-3.3399999999999994	163.58180109932087	0	1	1	1	2	1	3	0	0	3	2	4	0.8879117647058824
Clc1ccccc1CNc1ncnc3c1cnn3C[C@@H](Cl)c1ccc(Br)cc1	5.346233600442524	1	0.02857142857142857	<img data-content="rdkit/molecule" src="data:image/png;base64,iVBORw0KGgoAAAANSUhEUgAAAMgAAADICAIAAAAiOjnJAAAABmJLR0QA/wD/AP+gvaeTAAAXgklEQVR4nO3deVxTV9oH8CchgICIAsO+WRUUFKS4IYIb4lLc+hGrrTitS2xHhZlRijpqWmktzoxTWlsdQH0HrdaCUMVXKqajAiqLbIIVKIJKWVQMS9gh5Mwfh6a4BOEmR6k+3w9/xHjvk5P4y73nnnsO8gghgJC68V90A9DLCYOFmMBgISYwWIgJDBZiAoOFmMBgISYwWIgJDBZiAoOFmMBgISYwWIgJDBZiAoOFmMBgISYwWIgJDBZiAoOFmMBgISYwWIgJD…	0.591444194316864	2.3903934955596924	3.8066248893737793	C20H16BrCl2N5	0	4	474.996612972	0.15	-2.149999999999999	180.39255406841664	0	0	0	0	2	2	4	1	0	5	1	6	0.8856309523809525
Fc1ccc([C@@H](Cl)Cn2ncc3c(Oc4cccc(Cl)c4)ncnc32)cc1	5.817792662974278	1	0.0038022813688212928	<img data-content="rdkit/molecule" src="data:image/png;base64,iVBORw0KGgoAAAANSUhEUgAAAMgAAADICAIAAAAiOjnJAAAABmJLR0QA/wD/AP+gvaeTAAAXg0lEQVR4nO3deVxU19kH8GcYZNiJMKAGEYwgCgZjiFGLCwoSYxBTI5ra4pJarBvG11rajwtEm3bSVEtVtDSJDSHqR9w+LjFYDMYQl1RAVBYFhDEwGlbZGWBmnvePQ254VWDmzj2hr32+fyHMPHMGfnPPueece5UhIhAiNYv+bgB5OlGwCBcULMIFBYtwQcEiXFCwCBcULMIFBYtwQcEiXFCwCBcULMIFBYtwQcEiXFCwCBcULMIFBYtwQcEiXFCwCBcULMIFB…	0.6651451587677002	2.525282859802246	2.8586697578430176	C19H13Cl2FN4O	0	4	402.0450446160001	0.10526315789473684	-2.6999999999999997	163.88928279720378	0	0	0	0	2	2	4	1	0	5	0	5	0.8852148962148962
Cc1ccc(NC(=O)c2ccc(CN3CC(OC)CC3)cc2)cc1Nc1nc(-c2cccnc2)cs1	21.123398767044034	1	0.011111111111111112	<img data-content="rdkit/molecule" src="data:image/png;base64,iVBORw0KGgoAAAANSUhEUgAAAMgAAADICAIAAAAiOjnJAAAABmJLR0QA/wD/AP+gvaeTAAAdo0lEQVR4nO2deVyU1d7Af7PIjoBgKi4pBirGVQQVNVSuIGp+zKuCZi5h944afsB4tUG9vi5pjdurV1Ob9FqYK7kUpqQgoogpDAQGCCgICgKByD7ALL/3j1MTAcIw85zB9Hw//UHDc87ze+Q7Z3vOwkNEYDC4ht/ZATBeTphYDCowsRhUYGIxqMDEYlCBicWgAhOLQQUmFoMKTCwGFZhYDCowsRhUYGIxqMDEYlCBicWgAhOLQQUmFoMKTCwGFZhYDCowsRhUY…	0.8195720911026001	2.7421064376831055	2.5369553565979004	C28H29N5O2S	0	5	499.20419616800007	0.25	-3.589999999999999	214.73067609860726	0	1	1	1	2	2	4	1	0	7	2	8	0.8843333333333334
Fc1ccc([C@H](Cl)Cn2cnc3c(NCc4cccc(F)c4)ncnc32)cc1	5.613211829503764	1	0.022222222222222223	<img data-content="rdkit/molecule" src="data:image/png;base64,iVBORw0KGgoAAAANSUhEUgAAAMgAAADICAIAAAAiOjnJAAAABmJLR0QA/wD/AP+gvaeTAAAVTklEQVR4nO3de1xUZf4H8O8ZLnIRNC6yCOhLTUNMVsBVQnA18QJ5y6Cydlh/KqSV2Ja9Bt1tqTUTKmw25aVUoriuIXkFVPCG4JBk4AVFvIuIgwkhMMhlGOb7++PRWUQEZs48afJ9v/wj6TwXznzmPOc85zlHARGBEGOTPO4OkKcTBYtwQcEiXFCwCBcULMIFBYtwQcEiXFCwCBcULMIFBYtwQcEiXFCwCBcULMIFBYtwQcEiXFCwCBcULMIFBYtwQcEiXFCwC…	0.6097792387008667	2.8279337882995605	4.020279884338379	C20H16ClF2N5	0	4	399.106229632	0.15	-3.059999999999999	164.58435747334138	0	0	0	0	2	2	4	1	0	5	1	6	0.8831388888888887
Fc1ccc(CNc2ncnc3c2nnn3C[C@@H](Cl)c2ccc(Cl)cc2)cc1	6.023888941735859	1	0.007407407407407408	<img data-content="rdkit/molecule" src="data:image/png;base64,iVBORw0KGgoAAAANSUhEUgAAAMgAAADICAIAAAAiOjnJAAAABmJLR0QA/wD/AP+gvaeTAAAVBklEQVR4nO3ceVyU1f4H8O/MMIOCsgRIiqACieIKLlHgbpoFbUaWyDXTixuNC71Er90w05ruFR3TVLpuKJGoiBpiWIg2pf4QJlGgMkGTRUFAFnFhlu/vj2MTguBsxwW+7xcvXzA+5zznmfnMec4858wjQEQgxNyEj7oBpHWiYBEuKFiECwoW4YKCRbigYBEuKFiECwoW4YKCRbigYBEuKFiECwoW4YKCRbigYBEuKFiECwoW4YKCRbigYBEuKFiECwoW4YKCR…	0.6651451587677002	2.525282859802246	2.8586697578430176	C19H15Cl2FN6	0	4	416.07192806	0.15789473684210525	-2.769999999999999	169.87864341505278	0	0	0	0	2	2	4	1	0	6	1	6	0.8829841269841271
C1cccc(C(=O)Nc2cccc(Br)c2)cc1Nc1nc2ccccc2n1-c1cc(C)n[nH]1	23.43050762289179	1	0.0078125	<img data-content="rdkit/molecule" src="data:image/png;base64,iVBORw0KGgoAAAANSUhEUgAAAMgAAADICAIAAAAiOjnJAAAABmJLR0QA/wD/AP+gvaeTAAAeOUlEQVR4nO2deVhUR9bG39vN1qyNsshiXCKTiKKiuGRwQcEoETUuGJdBDWMw+glqMpFxiWjiKGMmI3HHaCKuEbeIhlFBHUGWKHHFOIkiKC6ssjXQ0HTX90dhhyhL030vdKR+T548bXPvqerm5VTdqnNOcYQQMBh8I2rtDjBeTZiwGILAhMUQBCYshiAwYTEEgQmLIQhMWAxBYMJiCAITFkMQmLAYgsCExRAEJiyGIDBhMQSBCYshCExYDEFgwmIIAhMWQxCYs…	0.7026300430297852	2.729478359222412	3.65846586227417	C25H21BrN6O	0	5	500.0960213920002	0.08	-3.9099999999999993	198.6019307746705	1	0	1	1	2	2	4	0	0	5	3	5	0.882238095238095
C(/C)n1nc(-c2ccc3cc(O)ccc3c2)c2c(=O)cnc21	19.276164048296472	1	0.003937007874015748	<img data-content="rdkit/molecule" src="data:image/png;base64,iVBORw0KGgoAAAANSUhEUgAAAMgAAADICAIAAAAiOjnJAAAABmJLR0QA/wD/AP+gvaeTAAAa2UlEQVR4nO2de1zUZfbHzwyXAeSigCiCKK4lKoqJCoaKhbprQqYhXjEVwt+WuSom1qakayaahFayVqvhDS8ZioHrgsCCd9gtFRRRSGBAxQuCAgozc35/PDg7DheZme/DAJ33iz/mer5nmM88z/M95zznK0JEIAihEevbAaJjQsIiuEDCIrhAwiK4QMIiuEDCIrhAwiK4QMIiuEDCIrhAwiK4QMIiuEDCIrhAwiK4QMIiuEDCIrhAwiK4QMIiuEDCIrhAwiK4Q…	0.5260553956031799	2.5915143489837646	5.823602199554443	C17H13N3O2	0	4	291.10077665600005	0.11764705882352941	-2.9499999999999997	126.08241095641418	0	1	1	0	2	1	3	0	0	5	1	2	0.8817380952380952
Fc1ccc([C@@H](Cl)Cn2ncc3c(NC4ccccc(F)c4)ncnc32)cc1	21.172025061694402	1	0.009259259259259259	<img data-content="rdkit/molecule" src="data:image/png;base64,iVBORw0KGgoAAAANSUhEUgAAAMgAAADICAIAAAAiOjnJAAAABmJLR0QA/wD/AP+gvaeTAAAXgklEQVR4nO3de1iUZd4H8N8cYGAYVDANUAQ8p6gY+qaOxqqQ5rKt60aKr4i8Jlx0AEsTta6drvXARLpNmBptbmJqyXqKSkvcXMLFQ6CArBg6KCLKScDhMMDA/N4/bp0lIJjDc2Obv8/VHwbPfT/3wHee5z49gwgRgRChiR92A8ivEwWLcEHBIlxQsAgXFCzCBQWLcEHBIlxQsAgXFCzCBQWLcEHBIlxQsAgXFCzCBQWLcEHBIlxQsAgXFCzCBQWLcEHBIlxQs…	0.5260553956031799	2.5915143489837646	5.823602199554443	C20H16ClF2N5	0	4	399.106229632	0.15	-3.0599999999999996	164.61072927197972	1	0	1	0	1	2	3	2	0	5	1	5	0.8814920634920635
Nc1ccc(CNc2nccc3c2cnn3C[C@H](Cl)c2ccc(Br)cc2)cc1	6.570753785215103	1	0.006622516556291391	<img data-content="rdkit/molecule" src="data:image/png;base64,iVBORw0KGgoAAAANSUhEUgAAAMgAAADICAIAAAAiOjnJAAAABmJLR0QA/wD/AP+gvaeTAAAUiklEQVR4nO3de1TM+f8H8NdMM110rwmlpCVSK5eWUESxWDrYlWqdWL6ro5Xpyzn7HbtRvvvb7WCpWcTJtLrIWrm0cjlWlnXJLyJCJPKLtFJpdL/NzPv3xzvDpjLNzFtWr8fZP8b0eV9m5vl5vz/z+bw/sxxCCCCkbdzu7gB6P2GwEBMYLMQEBgsxgcFCTGCwEBMYLMQEBgsxgcFCTGCwEBMYLMQEBgsxgcFCTGCwEBMYLMQEBgsxgcFCTGCwEBMYLMQEBgsxg…	0.6854298710823059	2.568958044052124	2.7308406829833984	C21H19BrClN5	0	4	455.05123538800007	0.14285714285714285	-2.5699999999999994	176.20953055760117	0	0	0	0	2	2	4	1	0	5	2	6	0.8812936507936509
Cl(C)n1nc(-c2cc3ccccc3n2C#C)c2c(N)noc2o1	18.19220443044075	1	0.008849557522123894	<img data-content="rdkit/molecule" src="data:image/png;base64,iVBORw0KGgoAAAANSUhEUgAAAMgAAADICAIAAAAiOjnJAAAABmJLR0QA/wD/AP+gvaeTAAAgAElEQVR4nO2deVxU1fvHP7Owyi6KLEqmKRJqmpBLpSgqJm4ZuSTa16/iz1RcSi21JhUSlwr9qjnfr1rkGtqGCxWLGC6g4kJqiCigKCECIjuzPL8/Do4Tyn7vzBj3/eIP75kzz3nG+cw55557zvOIiAgCAlwj1rcDAv9MBGEJ8IIgLAFeEIQlwAuCsAR4QRCWAC8IwhLgBUFYArwgCEuAFwRhCfCCICwBXhCEJcALgrAEeEEQlgAvCMIS4AVBWAK8IAhLgBcEY…	0.5170010328292847	2.6134512424468994	6.192716121673584	C15H12ClN5O2	0	4	329.06795230399996	0.06666666666666667	-3.1100000000000003	134.61149780120718	0	1	1	0	1	2	3	0	0	7	1	2	0.8792301587301588
Fc1ccc([C@H](Cl)Cn2cnc3c(Nc4cccc(Cl)c4)ncnc32)cc1	5.67202531176594	3	0.010869565217391304	<img data-content="rdkit/molecule" src="data:image/png;base64,iVBORw0KGgoAAAANSUhEUgAAAMgAAADICAIAAAAiOjnJAAAABmJLR0QA/wD/AP+gvaeTAAAX+0lEQVR4nO3de1yUVf4H8O8wyHCVVMALoJgXFFwMqbAXXlDQzFBaEmvdJSqN1hvkzxcv2jUZ0nZ3em3RdLGWSjci7eV9xRus5iVSawNF5aKAMgoj4QzInRFn5vv749gTqwLD8zwnWvu+X/6BOPOdM/CZ55znnPM8KhARCJGbXV83gNyfKFiECwoW4YKCRbigYBEuKFiECwoW4YKCRbigYBEuKFiECwoW4YKCRbigYBEuKFiECwoW4YKCRbigYBEuKFiECwoW4…	0.6651451587677002	2.525282859802246	2.8586697578430176	C19H14Cl2FN5	0	4	401.061029028	0.10526315789473684	-2.6999999999999993	164.3571461829002	0	0	0	0	2	2	4	1	0	5	1	5	0.8788650793650794
C[C@H]1nc(-c2ccc3[nH]c(=O)[nH]c3c2)c2c(N)noc2C1	19.803647672574662	4	0.032	<img data-content="rdkit/molecule" src="data:image/png;base64,iVBORw0KGgoAAAANSUhEUgAAAMgAAADICAIAAAAiOjnJAAAABmJLR0QA/wD/AP+gvaeTAAAbzElEQVR4nO2df1zM2f7H3zXTDxUpKwlpEda6arWWDCHkRyM/4yFbLnsXu2XQveTu1xXurs3jsbva2CV3bWblV36tsZe7hUWLtbKR/FihRPpFPzWV+fH+/nHGNKYazcznzAyd56M/Pr/mnHfNq3PO533e532sEBEYDK6xNrcBjNcTJiwGFZiwGFRgwmJQgQmLQQUmLAYVmLAYVGDCYlCBCYtBBSYsBhWYsBhUYMJiUIEJi0EFJiwGFZiwGFRgwmJQgQmLQQUmL…	0.5246752500534058	2.3054895401000977	6.3299150466918945	C14H13N5O2	0	4	283.10692465600005	0.21428571428571427	-2.83	118.4149763970235	0	1	1	0	1	2	3	1	0	5	3	1	0.8783333333333334
COc1ccc(Nc2cnc3cc(-c4c(Cl)cccc4Cl)c(=O)n(C)c3c2)cn1	6.995548433830763	5	0.05434782608695652	<img data-content="rdkit/molecule" src="data:image/png;base64,iVBORw0KGgoAAAANSUhEUgAAAMgAAADICAIAAAAiOjnJAAAABmJLR0QA/wD/AP+gvaeTAAAcbklEQVR4nO2de1hU5fbHvzMDyE0Q76Cm4AXFS0cRb4iWeRdLIUItTNMw06PmDe2IUmKadvFuZShomYLl0U6GoVaSl1DoqIzAUQEFJOUmtwFmYNbvj638JsBhZs9+EfP9PD09MO699mLPd+/9vmutd20ZEYHDkRr543aA8/eEC4vDBC4sDhO4sDhM4MLiMIELi8MELiwOE7iwOEzgwuIwgQuLwwQuLA4TuLA4TODC4jCBC4vDBC4sDhO4sDhM4MLiMIELi8MEL…	0.6854298710823059	2.568958044052124	2.7308406829833984	C21H16Cl2N4O2	0	4	426.06503111200004	0.09523809523809523	-3.0899999999999994	176.25751768851035	0	0	0	0	1	3	4	0	0	6	1	4	0.8782619047619048
O=C(Nc1cc(-c2ccncc2)c[nH]c1=O)c1ccc(N2CCOCC2)cc1	5.606418338255681	2	0.007462686567164179	<img data-content="rdkit/molecule" src="data:image/png;base64,iVBORw0KGgoAAAANSUhEUgAAAMgAAADICAIAAAAiOjnJAAAABmJLR0QA/wD/AP+gvaeTAAAWrklEQVR4nO3deVRU1x0H8O8AsirIYgGJCo3G3VODGwJaF6JJUWMEbeKW5qiRBLQmoJ40itRoSHs0qK05JyoUU42oVcEUXJJoXKoSRU1EJQhu4wICArLPML/+cXFCVeDNvLlx6e/zl9F5991HvnPffffed9EQERizNKvHXQH2bOJgMSk4WEwKDhaTgoPFpOBgMSk4WEwKDhaTgoPFpOBgMSk4WEwKDhaTgoPFpOBgMSk4WEwKDhaTgoPFpOBgMSk4WEwKDhaTg…	0.591444194316864	2.3903934955596924	3.8066248893737793	C21H20N4O3	0	4	376.15354049999996	0.19047619047619047	-3.4499999999999997	161.55005219537767	0	1	1	1	1	2	3	0	0	5	2	4	0.8771666666666665
Cc1ccc(NC(=O)c2ccncc2C(C)(C)C)cc1Nc1nc2ccccc2n1-c1cc(=O)N1	7.360251435565078	1	0.041666666666666664	<img data-content="rdkit/molecule" src="data:image/png;base64,iVBORw0KGgoAAAANSUhEUgAAAMgAAADICAIAAAAiOjnJAAAABmJLR0QA/wD/AP+gvaeTAAAgAElEQVR4nO2dd1hUR/fHz+7SVYoCVhBFQDQqSsyLoLERNVhi12hsqIgaiUFRg2Ih+BONRmIFY0PNq2KLSkxeNyEWUDFRUWkWEEgoBoWl78Lunt8fg1eCgFvugMp8Hh+fy+69Z2Z3v/fM3JkzZwSICAwG3wgbugKMdxMmLAYVmLAYVGDCYlCBCYtBBSYsBhWYsBhUYMJiUIEJi0EFJiwGFZiwGFRgwmJQgQmLQQUmLAYVmLAYVGDCYlCBCYtBBSYsBhWYsBhUY…	0.6854298710823059	2.568958044052124	2.7308406829833984	C27H26N6O2	0	5	466.21172407200004	0.18518518518518517	-4.46	202.64735952763044	0	1	1	2	2	2	4	0	0	6	3	5	0.8757931286549706
COc1cccc(CNc2ncnc3c2cnn3C[C@@H](Cl)c2ccc(Br)cc2)c1	5.437193491512811	1	0.16666666666666666	<img data-content="rdkit/molecule" src="data:image/png;base64,iVBORw0KGgoAAAANSUhEUgAAAMgAAADICAIAAAAiOjnJAAAABmJLR0QA/wD/AP+gvaeTAAAUe0lEQVR4nO3cfVzN5/8H8Pc5nVNScjfFKbmb3MRI7rZoQzyGEBPTd2foN7mZbzY8nFhWcheGJCyKbz2MycxDbto39UXGZmpTGoqyVkTrRjfS6XTO+/fH1fd8W1TnfE5XtfV+Pvyh+lzX5+pzXl3X9bk+1zkiRARCGpu4uRtA/p4oWIQLChbhgoJFuKBgES4oWIQLChbhgoJFuKBgES4oWIQLChbhgoJFuKBgES4oWIQLChbhgoJFuKBgES4oWIQLChbhgoJFu…	0.6123332977294922	2.536797046661377	3.132258415222168	C21H19BrClN5O	0	4	471.046150008	0.19047619047619047	-2.6399999999999997	181.56777518543842	0	0	0	0	2	2	4	1	0	6	1	7	0.873515873015873
COc1ccc(/c2ccc3cc(-c4c(Cl)cccc4Cl)c(=O)n(C)c3n2)cn1	6.923148918325607	1	0.010869565217391304	<img data-content="rdkit/molecule" src="data:image/png;base64,iVBORw0KGgoAAAANSUhEUgAAAMgAAADICAIAAAAiOjnJAAAABmJLR0QA/wD/AP+gvaeTAAAYg0lEQVR4nO3de1xUZRoH8OcMM4B3BoEUZFAoSuSjIqG24qXUVQtdTclLURKKinlfEdSSNi+QZV5SFw1dMDVHkQ285qqgW6RCXkBNboICBggochlmmHn2j4NnFQXmcl60er4f/+AzzHnnRX4z53kv58AhIhAiNsmz7gD5Y6JgESYoWIQJChZhgoJFmKBgESYoWIQJChZhgoJFmKBgESYoWIQJChZhgoJFmKBgESYoWIQJChZhgoJFmKBgESYoWIQJChZhgoJFm…	0.6651451587677002	2.525282859802246	2.8586697578430176	C21H15Cl2N3O2	0	4	411.0541320800001	0.09523809523809523	-2.8899999999999997	170.70765550490228	0	0	0	0	1	3	4	0	0	5	0	3	0.8731990231990232
Cl[C@@H](Cn1ncc2c(N3CCCCCC3)ccnc21)c1ccccc1	6.086910882463912	1	0.014705882352941176	<img data-content="rdkit/molecule" src="data:image/png;base64,iVBORw0KGgoAAAANSUhEUgAAAMgAAADICAIAAAAiOjnJAAAABmJLR0QA/wD/AP+gvaeTAAAXm0lEQVR4nO2deViU19XAzywsgogYF0RBEdCAEhF3wSiGYL6Iax1Ma0abaEFMnVpbQ2NpRmONSp7EqYoUrQs+jzWPmsWhmCghiQwEoYCimEijaBQioOwMyzgz5/vjmgkBhRnmvSp4fk/+QPK+554ZfnO39947IkQEghAa8eNOgOiZkFgEF0gsggskFsEFEovgAolFcIHEIrhAYhFcILEILpBYBBdILIILJBbBBRKL4AKJRXCBxCK4QGIRXCCxCC6QWAQXSCyCC…	0.6171454191207886	2.8631503582000732	3.837162971496582	C20H23ClN4	0	4	354.161124416	0.4	-2.0699999999999994	152.97384895393222	0	1	1	0	1	2	3	1	0	4	0	4	0.8731444991789818
CSc1nc(-c2cccc(F)c2)c2cnn(C[C@@H](Cl)c3ccccc3)c2n1	5.984807301732204	2	0.008620689655172414	<img data-content="rdkit/molecule" src="data:image/png;base64,iVBORw0KGgoAAAANSUhEUgAAAMgAAADICAIAAAAiOjnJAAAABmJLR0QA/wD/AP+gvaeTAAAZhUlEQVR4nO2da1hTV7qAv4SEe0C5OlZFpF5anA4KiAxlFKViFbDVMo7W6PRRcLxFPX0stEfF1tFhOrWN2o4ytTocGLy1KlFrFVRURKtBqcKoVaCiIgG5kxAgyTo/lo0pckuyFxH7vb9I2PvLl+TNWmuv2+YRQgBBuIZv6QSQ5xMUC2ECioUwAcVCmIBiIUxAsRAmoFgIE1AshAkoFsIEFAthAoqFMAHFQpiAYiFMQLEQJqBYCBNQLIQJKBbCBBQLYQKKhTABx…	0.6171454191207886	2.8631503582000732	3.837162971496582	C20H16ClFN4S	0	4	398.076823412	0.15	-2.4399999999999995	164.96052348057702	0	0	0	0	2	2	4	1	0	5	0	5	0.8730760073260073
Cc1ccc([C@@H](Cl)Cn2ncc3c(Nc4cccc(Cl)c4)ncnc32)cc1	5.553942188783697	19	0.07224334600760456	<img data-content="rdkit/molecule" src="data:image/png;base64,iVBORw0KGgoAAAANSUhEUgAAAMgAAADICAIAAAAiOjnJAAAABmJLR0QA/wD/AP+gvaeTAAAX9ElEQVR4nO3deVhTV/oH8DckkABBKosoCoi4gG3dbceqtR3R0YFxe+T3MFWc+mDRCo22jqJSJ7ZPF1qnM7GtU2mnY7HigloVt06RulCttuK4IkWUHWUnICEJSd7fH8dmGBRIbu6RjvN+nv5BIXlzknxzz7nnnhMliAiEiM2puxtAHk0ULMIFBYtwQcEiXFCwCBcULMIFBYtwQcEiXFCwCBcULMIFBYtwQcEiXFCwCBcULMIFBYtwQcEiXFCwCBcULMIFBYtwQ…	0.6171454191207886	2.8631503582000732	3.837162971496582	C20H17Cl2N5	0	4	397.08610090400003	0.15	-2.6299999999999994	166.5250064627753	0	0	0	0	2	2	4	1	0	5	1	5	0.8726528944911298
Clc1nc(Nc2cccc(Cl)c2)c2cnn(C[C@@H](C)c3ccccc3)c2n1	21.49252785610107	5	0.11627906976744186	<img data-content="rdkit/molecule" src="data:image/png;base64,iVBORw0KGgoAAAANSUhEUgAAAMgAAADICAIAAAAiOjnJAAAABmJLR0QA/wD/AP+gvaeTAAAcBUlEQVR4nO2dZ1hU19bH1zTKOCBYUECxawR9LGBFHxRrbsyjoCixRb3qNSYaROy+QYOx5d6o0WuMNagkETRcMRglWAhERIMgVlSKAoKKtIFhhinr/bDJSJA2Z84eMO7fw4eZM+esvYb5n312WXttASICg8E3wsZ2gPH3hAmLQQUmLAYVmLAYVGDCYlCBCYtBBSYsBhWYsBhUYMJiUIEJi0EFJiwGFZiwGFRgwmJQgQmLQQUmLAYVmLAYVGDCYlCBCYtBBSYsB…	0.6171454191207886	2.8631503582000732	3.837162971496582	C20H17Cl2N5	0	4	397.08610090400003	0.15	-2.6299999999999994	166.52500646277528	0	0	0	0	2	2	4	1	0	5	1	5	0.8726528944911298
Clc1nc(Nc2ccc(Cl)cc2)c2cnn(C[C@H](C)c3ccccc3)c2n1	22.003065358441862	1	0.043478260869565216	<img data-content="rdkit/molecule" src="data:image/png;base64,iVBORw0KGgoAAAANSUhEUgAAAMgAAADICAIAAAAiOjnJAAAABmJLR0QA/wD/AP+gvaeTAAAa20lEQVR4nO2deViUVdvA7xmgAWRTIRUXVLZAcAGVcAkXXEoTLVBeFa9Ewj6ttNRvUusl7TOx3HdENCsXMHN5sd73nUpL3EVIIcJcEFlUdmYYGJiZ+/vj6EggyMw8RwTv3+XVNTLz3M9t8+M85znn3OcRISIQhNCImzsBonVCYhFcILEILpBYBBdILIILJBbBBRKL4AKJRXCBxCK4QGIRXCCxCC6QWAQXSCyCCyQWwQUSi+ACiUVwgcQiuEBiEVwgsQgukFgEF…	0.7095274329185486	2.5600759983062744	2.763322353363037	C20H17Cl2N5	0	4	397.08610090400003	0.15	-2.6299999999999994	166.52500646277528	0	0	0	0	2	2	4	1	0	5	1	5	0.8724920634920637
CC(C)Sc1nc(Nc2cccc(F)c2)c2ncn(C[C@@H](Cl)c3ccccc3)c2n1	5.87681854642914	1	0.09090909090909091	<img data-content="rdkit/molecule" src="data:image/png;base64,iVBORw0KGgoAAAANSUhEUgAAAMgAAADICAIAAAAiOjnJAAAABmJLR0QA/wD/AP+gvaeTAAAcNUlEQVR4nO2deVxTx9qA3ySEXUDArYq4FXHX0lY0IC5xBa3aYl2K26dctyLVVlpve63aVvq5L7WlFhVpq3KVKotVsYqGRSs7KkgBISrIRQjBBMk63x+juRFZspwxod88P/8QOOfNC3kyZ2bOO3NYCCGgUJiGbeoEKH9PqFgUIlCxKESgYlGIQMWiEIGKRSECFYtCBCoWhQhULAoRqFgUIlCxKESgYlGIQMWiEIGKRSECFYtCBCoWhQhULAoRqFgUIlCxKESgY…	0.591444194316864	2.3903934955596924	3.8066248893737793	C22H21ClFN5S	0	4	441.11902257200006	0.22727272727272727	-2.6399999999999997	183.2718163245736	0	0	0	0	2	2	4	1	0	6	1	7	0.8718809523809524
Cl(C)(C)c1cc(NC(=O)Nc2cccc(Nc3ncnc4ccccc43)c2)n(-c2cccc(F)n2)c1	16.87008965620754	2	0.006944444444444444	<img data-content="rdkit/molecule" src="data:image/png;base64,iVBORw0KGgoAAAANSUhEUgAAAMgAAADICAIAAAAiOjnJAAAABmJLR0QA/wD/AP+gvaeTAAAdTElEQVR4nO2deVhTV9rA3yRAWEWQXRREbRWqtiLSERw3XEB0xAp1WqmjVqsWwcLUrZ8Fl7HiAlhqrdoWo7Wug4gi7iKUogiKgiKyiZiEiAgCsifv98exacclZLuE4Pk9Pj6K55y8ib/ce+57NhYiAoWibtiaDoDSNaFiURiBikVhBCoWhRGoWBRGoGJRGIGKRWEEKhaFEahYFEagYlEYgYpFYQQqFoURqFgURqBiURiBikVhBCoWhRGoWBRGoGJRGIGKRWEEK…	0.5074145793914795	2.40061616897583	4.768013000488281	C26H23ClFN7O	0	5	503.16366425600006	0.07692307692307693	-4.5	209.04917099946192	0	0	0	2	2	3	5	0	0	6	3	6	0.871843253968254
C1cccc([C@@H](Cl)Cn2ncc3c(Nc4cccc(Cl)c4)ncnc32)cc1	19.607423823431688	68	0.2585551330798479	<img data-content="rdkit/molecule" src="data:image/png;base64,iVBORw0KGgoAAAANSUhEUgAAAMgAAADICAIAAAAiOjnJAAAABmJLR0QA/wD/AP+gvaeTAAAYJklEQVR4nO2de1iUZdrA7zkCAiKCIiCueAgly5K00Nakk5GEuV5kuzpqCWVqmGvKZbs5XGSF5a5juSm6mSOa6ZoG5bqJsimmeUBUwDKVkwzCcJLDADPMzP398bBvhAJzeB/Uvvt38ce8wzv3+8zwm+e9nyMSRASCEBvp7S4A8duExCK4QGIRXCCxCC6QWAQXSCyCCyQWwQUSi+ACiUVwgcQiuEBiEVwgsQgukFgEF0gsggskFsEFEovgAolFcIHEIrhAYhFcI…	0.5260553956031799	2.5915143489837646	5.823602199554443	C20H17Cl2N5	0	4	397.08610090400003	0.15	-2.6299999999999994	166.58292469300895	1	0	1	0	1	2	3	1	0	5	1	5	0.8717142857142857
Cc1ccc(NC(=O)c2ccc(CN3CCN(C)CC3)cc2)cc1Nc1nc(-c2cccnc2)sc1	11.087300330326466	7	0.07777777777777778	<img data-content="rdkit/molecule" src="data:image/png;base64,iVBORw0KGgoAAAANSUhEUgAAAMgAAADICAIAAAAiOjnJAAAABmJLR0QA/wD/AP+gvaeTAAAfbUlEQVR4nO2dd1wU1/qHv1voHQRssYDS1KCuERLLRUXRBEtU1MSYYAGNH5MYy8Uac41J0FgwxihBE4nlRuJFQ2wRey8YUQFRmgVEBKQKuwu77++P0Q0/UNwyA5bzfPgDljnvvAvPzpw58845IiICg8E34sZOgPFywsRiCAITiyEITCyGIDCxGILAxGIIAhOLIQhMLIYgMLEYgsDEYggCE4shCEwshiAwsRiCwMRiCAITiyEITCyGIDCxGILAxGIIAhOLIQhML…	0.724672794342041	2.8858354091644287	3.253037452697754	C28H30N6OS	0	5	498.2201805800001	0.25	-3.589999999999999	215.37696453930374	0	1	1	1	2	2	4	0	0	7	2	7	0.8716666666666666
Sc1ccc(CNc2ncnc3c2ncn3C[C@@H](Cl)c2ccc(Cl)cc2)cc1	6.096237146229151	1	0.006711409395973154	<img data-content="rdkit/molecule" src="data:image/png;base64,iVBORw0KGgoAAAANSUhEUgAAAMgAAADICAIAAAAiOjnJAAAABmJLR0QA/wD/AP+gvaeTAAAVCUlEQVR4nO3df1SUVf4H8M/MMA4zDAioxI/DQYFSUFPAJAPxx/otFTJ/xCrnOK1lkr8YXckwPQHamthaQFpKuSGaP2KphEHXdNMMd0kCElMENFFB1BBQmOHnzHy+f1ydWBQcZuZKyud1PB0an3ufzzDveZ773OfOKEBEIMTShD1dAHk8UbAIFxQswgUFi3BBwSJcULAIFxQswgUFi3BBwSJcULAIFxQswgUFi3BBwSJcULAIFxQswgUFi3BBwSJcULAIFxQsw…	0.6854298710823059	2.568958044052124	2.7308406829833984	C20H17Cl2N5S	0	4	429.058171904	0.15	-2.2799999999999994	177.71161955777225	0	0	0	0	2	2	4	1	0	6	2	6	0.8706825396825397
ClNC(=O)Nc1nc2cc(NCCCN3CCN(C)CC3)ccc2cc1-c1c(Cl)cccc1Cl	21.014324441881328	1	0.047619047619047616	<img data-content="rdkit/molecule" src="data:image/png;base64,iVBORw0KGgoAAAANSUhEUgAAAMgAAADICAIAAAAiOjnJAAAABmJLR0QA/wD/AP+gvaeTAAAYJElEQVR4nO3de1yUVf4H8M/cYAYcBJXAK/ebYi91FTB/JiqGuLpS3lbdF5SWbS1plth6oVzzrivhqltqaGWR1rIImqJohKuhaYqAmKSryEVQQBhguM2c3x+PjqwXmAtnuPR9v/zjYXjOc46v+fDMec55zjMixhgIaW3itm4A6ZwoWIQLChbhgoJFuKBgES4oWIQLChbhgoJFuKBgES4oWIQLChbhgoJFuKBgES4oWIQLChbhgoJFuKBgES4oWIQLChbhgoJFu…	0.7917022109031677	2.7088799476623535	3.0511279106140137	C24H27Cl3N6O	0	4	520.131192524	0.3333333333333333	-2.289999999999999	214.0207032187556	0	1	1	2	2	1	3	0	0	5	3	7	0.8704761904761906
Clc1nc(Nc2cccc(O)c2)c2cnn(C[C@H](Cl)c3ccccc3)c2n1	12.514248533837725	83	0.515527950310559	<img data-content="rdkit/molecule" src="data:image/png;base64,iVBORw0KGgoAAAANSUhEUgAAAMgAAADICAIAAAAiOjnJAAAABmJLR0QA/wD/AP+gvaeTAAAaIElEQVR4nO2deVyU1frAn2HYBAwBBRSB3ANRU9xAU9FcKtAyQRNRUzOXGhfq4ses0VYVk+kaEenVH2J5xSyduC7QVRLFDdxxDWVxAZVNZRiY5fn9cWgidWB45z0g3ef78Y9hfM8zB/2+5z3Lc85IEBEIQmwsmroCxN8TEovgAolFcIHEIrhAYhFcILEILpBYBBdILIILJBbBBRKL4AKJRXCBxCK4QGIRXCCxCC6QWAQXSCyCCyQWwQUSi+ACiUVwgcQiuEBiE…	0.6651451587677002	2.525282859802246	2.8586697578430176	C19H15Cl2N5O	0	4	399.06536546000007	0.10526315789473684	-2.829999999999999	164.95429810057468	0	0	0	0	2	2	4	1	0	6	2	5	0.870436507936508
Oc1ccc(CNc2ncnc3c2ccn3C[C@H](Cl)c2ccc(Br)cc2)cc1	6.158614582458504	1	0.006622516556291391	<img data-content="rdkit/molecule" src="data:image/png;base64,iVBORw0KGgoAAAANSUhEUgAAAMgAAADICAIAAAAiOjnJAAAABmJLR0QA/wD/AP+gvaeTAAAUvElEQVR4nO3deVAUx9sH8GdB0AUE5PBgBS1AuUpQiVEBhShRU+KRiouotf60VIwaF2OCEK/1+Kkkr8di4kEiUQ4PICoiKTV4ATGvIqAxgkZE5VIRwi3XHv3+0bgvEViX3W0vnk+lUhKme1r4znTPzDMbDiEEENI2nTc9APR+wmAhJjBYiAkMFmICg4WYwGAhJjBYiAkMFmICg4WYwGAhJjBYiAkMFmICg4WYwGAhJjBYiAkMFmICg4WYwGAhJjBYiAkMFmICg…	0.6651451587677002	2.525282859802246	2.8586697578430176	C21H18BrClN4O	0	4	456.035250976	0.14285714285714285	-2.5699999999999994	175.69542004437974	0	0	0	0	2	2	4	1	0	5	2	6	0.8700178571428572
Fc1ccc([C@H](Cl)Cn2ncc3c(Oc4cccc(Cl)c4)ncnc32)cc1	5.728937226688824	7	0.025362318840579712	<img data-content="rdkit/molecule" src="data:image/png;base64,iVBORw0KGgoAAAANSUhEUgAAAMgAAADICAIAAAAiOjnJAAAABmJLR0QA/wD/AP+gvaeTAAAXqklEQVR4nO3de1yT1/0H8G9INNypEvACCFYUxRZLqVWHCgpaa1E7KrZzw0vr6KyK9ecc20slVHdJ10kzlTrW1pVS68v7S7QWh6VaprYTFC0XBZRYiRYIyC0QIcn398fRZ0wFwpPnlM193395efLNiXzynPOcc55HGSICIVJz6OsGkEcTBYtwQcEiXFCwCBcULMIFBYtwQcEiXFCwCBcULMIFBYtwQcEiXFCwCBcULMIFBYtwQcEiXFCwCBcULMIFBYtwQcEiX…	0.6854298710823059	2.568958044052124	2.7308406829833984	C19H13Cl2FN4O	0	4	402.0450446160001	0.10526315789473684	-2.6999999999999997	163.88928279720378	0	0	0	0	2	2	4	1	0	5	0	5	0.869619658119658
Clc1nc(-c2cccc(O)c2)c2cnn(C[C@H](Cl)c3ccccc3)c2n1	12.778971175920493	3	0.018633540372670808	<img data-content="rdkit/molecule" src="data:image/png;base64,iVBORw0KGgoAAAANSUhEUgAAAMgAAADICAIAAAAiOjnJAAAABmJLR0QA/wD/AP+gvaeTAAAXnklEQVR4nO2deVhTV9rA34QdWV0QqNai9qtb6758so2KyFbtCNFWoVVB0NZH26nAp0OrtbaN9nHQ6jhPAOugfVobZhyrqBWCHalaEBWtFBBZRKhsbixhJ+/3x8FIZU/uIS7v7+GPkOS+9+Xml3POPRsiRASCEBqxrhMgnk1ILIILJBbBBRKL4AKJRXCBxCK4QGIRXCCxCC6QWAQXSCyCCyQWwQUSi+ACiUVwgcQiuEBiEVwgsQgukFgEF0gsggskFsEFEovgA…	0.6854298710823059	2.568958044052124	2.7308406829833984	C19H14Cl2N4O	0	4	384.054466428	0.10526315789473684	-2.629999999999999	159.40443591696663	0	0	0	0	2	2	4	1	0	5	1	4	0.8695598290598292
C[C@@H](Cn1ncc2c(NCc3ccc(Br)cc3)ncnc21)c1ccc(Br)cc1	5.755743029647275	1	0.16666666666666666	<img data-content="rdkit/molecule" src="data:image/png;base64,iVBORw0KGgoAAAANSUhEUgAAAMgAAADICAIAAAAiOjnJAAAABmJLR0QA/wD/AP+gvaeTAAAbfUlEQVR4nO2deVyTx9bHz0OAsImALCKIgIoUt9cCKmqtb8WiVtEqaK0GbLXVW2tqX23ptbc3tbcLVmzp5lYtDa4oYsGNWlyKGyJFi8hiQVBEUBbZQkiAnPeP0dwUWZLwjAvM9+MfkkzOjPjLzDxnzpzDISIwGHxj8LgHwOiaMGExqMCExaACExaDCkxYDCowYTGowITFoAITFoMKTFgMKjBhMajAhMWgAhMWgwpMWAwqMGExqMCExaACExaDCkxYDCowYTGow…	0.6123332977294922	2.536797046661377	3.132258415222168	C21H19Br2N5	0	4	499.00071980800004	0.19047619047619047	-2.249999999999999	180.01851133469125	0	0	0	0	2	2	4	1	0	5	1	6	0.8691309523809524
C[C@@H](Cn1ncc2c(NCc3cccc(Br)c3)ncnc21)c1ccc(Br)cc1	5.770209412542339	2	0.2857142857142857	<img data-content="rdkit/molecule" src="data:image/png;base64,iVBORw0KGgoAAAANSUhEUgAAAMgAAADICAIAAAAiOjnJAAAABmJLR0QA/wD/AP+gvaeTAAAZEklEQVR4nO2de1xU1fbA18zADE+Rq/JIMPAt5iMxQxFQBL2W9DCxwviYXkC9ZmVZ5E8ttKvivbdMr350lCKMbgpqgfhAwGtBWWhaKm9BUIQBeckbZGb9/tg0TspjYPYBHdb34x+A5yw2c76zz5591l5bhIhAELwR93YDCP2ExCIEgcQiBIHEIgSBxCIEgcQiBIHEIgSBxCIEgcQiBIHEIgSBxCIEgcQiBIHEIgSBxCIEgcQiBIHEIgSBxCIEgcQiBIHEIgSBx…	0.6123332977294922	2.536797046661377	3.132258415222168	C21H19Br2N5	0	4	499.00071980800004	0.19047619047619047	-2.249999999999999	180.01851133469125	0	0	0	0	2	2	4	1	0	5	1	6	0.8691309523809524
Oc1ccc(CNc2nccc3c2cnn3C[C@H](Cl)c2ccc(Cl)cc2)cc1	6.535789167478613	1	0.01098901098901099	<img data-content="rdkit/molecule" src="data:image/png;base64,iVBORw0KGgoAAAANSUhEUgAAAMgAAADICAIAAAAiOjnJAAAABmJLR0QA/wD/AP+gvaeTAAAUWUlEQVR4nO3daVRTV9cH8B0SwBJECVZFcKhgERxQcKhiW4da57k4tGKXWvMqVWyX+kSqFoenSuVRcWgRrdpgl0JEqBE7WNHliEsFRaFFnLBRxApBKhAgw34/HJtSEMx01Mr+LT8o3DMk959zb+7diQJEBEJsze55T4C8nChYhAsKFuGCgkW4oGARLihYhAsKFuGCgkW4oGARLihYhAsKFuGCgkW4oGARLihYhAsKFuGCgkW4oGARLihYhAsKFuGCgkW4oGARL…	0.6651451587677002	2.525282859802246	2.8586697578430176	C21H18Cl2N4O	0	4	412.08576655599995	0.14285714285714285	-2.7599999999999993	172.09959223402478	0	0	0	0	2	2	4	1	0	5	2	6	0.868929181929182
Oc1ccc(CNc2ccnc3c2cnn3C[C@H](Cl)c2ccc(Cl)cc2)cc1	6.55574380991982	1	0.011494252873563218	<img data-content="rdkit/molecule" src="data:image/png;base64,iVBORw0KGgoAAAANSUhEUgAAAMgAAADICAIAAAAiOjnJAAAABmJLR0QA/wD/AP+gvaeTAAAUV0lEQVR4nO3daVRT19oH8CckDE0QIaAVULGCRUBLBa8TttWqV3Gulqqt9F1qzVJuTe1Sb8ShOKwqLbeKQy+idQh2KUREjdjBlroUFa8KokJFnLBYxAGUCoSQ4Xk/bJtSEAxJthPPb/lBwjl7Pznnn31OztkJAkQEQmzN7mkXQF5MFCzCBQWLcEHBIlxQsAgXFCzCBQWLcEHBIlxQsAgXFCzCBQWLcEHBIlxQsAgXFCzCBQWLcEHBIlxQsAgXFCzCBQWLcEHBI…	0.6651451587677002	2.525282859802246	2.8586697578430176	C21H18Cl2N4O	0	4	412.08576655599995	0.14285714285714285	-2.7599999999999993	172.09959223402478	0	0	0	0	2	2	4	1	0	5	2	6	0.868929181929182
Fc1ccc([C@@H](Cl)Cn2cnc3c(Nc4cccc(Cl)c4)ncnc32)cc1	5.648941323539885	1	0.0038022813688212928	<img data-content="rdkit/molecule" src="data:image/png;base64,iVBORw0KGgoAAAANSUhEUgAAAMgAAADICAIAAAAiOjnJAAAABmJLR0QA/wD/AP+gvaeTAAAXzklEQVR4nO3da1RTV9oH8CcECVepGvCCKNYLCg7W2ha78IKCaC1Kx4p2nEFstTjeoL4uFp2xEqrtTLqmtdSqHWx1ilRd3sc7jlZr8dYpICoXBZQoRIoB5E7AJM/7YdsjowLhnLOHjn1+qx8wJE92yD9n77P3PqkCEYEQudl0dgPI04mCRbigYBEuKFiECwoW4YKCRbigYBEuKFiECwoW4YKCRbigYBEuKFiECwoW4YKCRbigYBEuKFiECwoW4YKCRbigYBEuK…	0.5778775215148926	2.3019676208496094	3.9649744033813477	C19H14Cl2FN5	0	4	401.061029028	0.10526315789473684	-2.6999999999999993	164.3571461829002	0	0	0	0	2	2	4	1	0	5	1	5	0.8684859307359308
C(CC)n1nc(-c2ccc3c(c2)CCO3)c2c(N)ncnc21	15.822832047154549	1	0.0035587188612099642	<img data-content="rdkit/molecule" src="data:image/png;base64,iVBORw0KGgoAAAANSUhEUgAAAMgAAADICAIAAAAiOjnJAAAABmJLR0QA/wD/AP+gvaeTAAAeLElEQVR4nO2deVyU1f7HP7MA4qCIIruCuINiirmmEuKCWS6AP9fqXmuSUltIx2tWZumd+8quqNcrtFhSuWBquZWppKKiCVfTQlxAcQEFh0VAGJb5/v54xhFZh5nnzFCe94s/eM488/2eYT6c5/uc53u+R0JE4HDERmrtDnD+mnBhcZjAhcVhAhcWhwlcWBwmcGFxmMCFxWECFxaHCVxYHCZwYXGYwIXFYQIXFocJXFgcJnBhcZjAhcVhAhcWhwlcWBwmcGFxm…	0.5325393676757812	2.3447377681732178	6.625731945037842	C16H17N5O	0	4	295.143310164	0.3125	-2.63	127.48900662112351	0	1	1	0	1	2	3	0	0	6	1	3	0.868
Cc1ccc(NC(=O)c2ccc(CN3CCN(C)Cl3)cc2)cc1Nc1nc(-c2cccnc2)cs1	14.749887394500462	1	0.011111111111111112	<img data-content="rdkit/molecule" src="data:image/png;base64,iVBORw0KGgoAAAANSUhEUgAAAMgAAADICAIAAAAiOjnJAAAABmJLR0QA/wD/AP+gvaeTAAAgAElEQVR4nO2deVxT59LHJwHCvrkBIgoqWrcq4oKiFQtU3JEr0tZa77UatVoq3iqKvdZaa3HpLahdcMdeN6yvdaliI4ggRSDUBUQRSRUQEBAQAyHrvH88GqlsITkniD7fj3+E4zlzBv3lOXPmmecZDiIChcI03LZ2gPJqQoVFYQUqLAorUGFRWIEKi8IKVFgUVqDCorACFRaFFaiwKKxAhUVhBSosCitQYVFYgQqLwgpUWBRWoMKisAIVFoUVqLAorECFRWEFK…	0.724672794342041	2.8858354091644287	3.253037452697754	C26H27ClN6OS	0	5	506.16555816400006	0.19230769230769232	-3.299999999999999	212.32969233035973	0	1	1	1	2	2	4	0	0	7	2	7	0.868
Clc1nc(Nc2cccc(Cl)c2)c2ncn(C[C@@H](Cl)c3ccccc3)c2n1	12.367466539733822	1	0.013513513513513514	<img data-content="rdkit/molecule" src="data:image/png;base64,iVBORw0KGgoAAAANSUhEUgAAAMgAAADICAIAAAAiOjnJAAAABmJLR0QA/wD/AP+gvaeTAAAaVUlEQVR4nO2deVhU5ffAzzAzgIghoCwiIJo7WTpuYCpkpBb4RRM1ETP1S6k5rv3wsQXNUpGSKTNzyR7E8hFbdMQNzD1XEBfQXNjVQGUTgQFm5vz+eHVClO3OfYfoez6Pf8h477kH+dz3vst5LxJEBIIQG7OmToD4d0JiEVwgsQgukFgEF0gsggskFsEFEovgAolFcIHEIrhAYhFcILEILpBYBBdILIILJBbBBRKL4AKJRXCBxCK4QGIRXCCxCC6QWAQXSCyCC…	0.6854298710823059	2.568958044052124	2.7308406829833984	C19H14Cl3N5	0	4	417.031478488	0.10526315789473684	-2.3399999999999994	170.4948770068556	0	0	0	0	2	2	4	1	0	5	1	5	0.8677611832611833
Sc1ccc(CNc2ncnc3c2cnn3C[C@@H](Cl)c2ccc(Br)cc2)cc1	5.711939186532694	3	0.015789473684210527	<img data-content="rdkit/molecule" src="data:image/png;base64,iVBORw0KGgoAAAANSUhEUgAAAMgAAADICAIAAAAiOjnJAAAABmJLR0QA/wD/AP+gvaeTAAAUz0lEQVR4nO3de1RUVfsH8GeYGQK5CCoigopgKCCXIMzkRRHN1wzzfZf3CvPVhJY/HQ1t2TKVXHjBSqHyxot3vARi0iiK4q2QNEErBZVQBAXlKiAMIMPM8/tj68SrMM5ti8nzWS6XwNn77HP4nnP2OXufUYCIQIihGbV3A8jLiYJFuKBgES4oWIQLChbhgoJFuKBgES4oWIQLChbhgoJFuKBgES4oWIQLChbhgoJFuKBgES4oWIQLChbhgoJFuKBgES4oWIQLC…	0.6171454191207886	2.8631503582000732	3.837162971496582	C20H17BrClN5S	0	4	473.007656324	0.15	-2.089999999999999	181.24435450493667	0	0	0	0	2	2	4	1	0	6	2	6	0.8675158730158731
Sc1ccc(CNc2ncnc3c2cnn3C[C@H](Cl)c2ccc(Br)cc2)cc1	5.568899623020715	4	0.026490066225165563	<img data-content="rdkit/molecule" src="data:image/png;base64,iVBORw0KGgoAAAANSUhEUgAAAMgAAADICAIAAAAiOjnJAAAABmJLR0QA/wD/AP+gvaeTAAAUtklEQVR4nO3de1RUVd8H8N8wMzTIRbwQImgIhgJyCcRMUkzNpwzzeVO8VJiPJLZ8czS0ZSsv1MILaiGVNx68AaaBmDSKoghaSF5AKwWVV0VQUK4CygzIXH7vH9smUsBhZraY/D7L1VqOZ++zz5nvOXufc/aZBIgIhBibSUc3gDybKFiECwoW4YKCRbigYBEuKFiECwoW4YKCRbigYBEuKFiECwoW4YKCRbigYBEuKFiECwoW4YKCRbigYBEuKFiECwoW4YKCR…	0.6171454191207886	2.8631503582000732	3.837162971496582	C20H17BrClN5S	0	4	473.007656324	0.15	-2.089999999999999	181.24435450493667	0	0	0	0	2	2	4	1	0	6	2	6	0.8675158730158731
CC(C)Cc1nc(Nc2cccc(F)c2)c2cnn(C[C@H](Cl)c3ccccc3)c2n1	5.691194120437348	1	0.2	<img data-content="rdkit/molecule" src="data:image/png;base64,iVBORw0KGgoAAAANSUhEUgAAAMgAAADICAIAAAAiOjnJAAAABmJLR0QA/wD/AP+gvaeTAAAbh0lEQVR4nO2de1hTR9rA3yTcAlQuCohaFSmKrCAo66pcVASlRS1V0VaL1O2C3a6N2NbiHdvts8V2t+Cj1Y9uEdGuj2VVFAVFUCkBinIXRQwXg4JIAAUJtyRkvj+GpqkK5HJGgju/xz8kOfNmkvwyZ86Zd2ZYCCGgUJiGPdQVoLycULEoRKBiUYhAxaIQgYpFIQIVi0IEKhaFCFQsChGoWBQiULEoRKBiUYhAxaIQgYpFIQIVi0IEKhaFCFQsChGoWBQiULEoR…	0.6123332977294922	2.536797046661377	3.132258415222168	C23H23ClFN5	0	4	423.16260163600003	0.2608695652173913	-2.9899999999999993	179.48210198200968	0	0	0	0	2	2	4	1	0	5	1	7	0.867246031746032
Cl[C@@H](Cn1ncc2c(Nc3ccccc3)nncc21)c1ccc(Br)cc1	5.976421476740899	1	0.006944444444444444	<img data-content="rdkit/molecule" src="data:image/png;base64,iVBORw0KGgoAAAANSUhEUgAAAMgAAADICAIAAAAiOjnJAAAABmJLR0QA/wD/AP+gvaeTAAAV9ElEQVR4nO3de1SU1foH8GeGGRhh5OI1QYUMEETMRFkukWVHISJxqSlkHSVFmjpmaqc848mUclWMrupHrk6KLvWnLTVJyxD4YXhLyEugqCUXIUNgBBW5zDAIwvD8/tg4TVzn8m7h6PP5K6eZ593vzHf2u9/97ncQISIQIjRxbzeAPJooWIQLChbhgoJFuKBgES4oWIQLChbhgoJFuKBgES4oWIQLChbhgoJFuKBgES4oWIQLChbhgoJFuKBgES4oWIQLChbhg…	0.6171454191207886	2.8631503582000732	3.837162971496582	C19H15BrClN5	0	4	427.01993526000007	0.10526315789473684	-2.4399999999999986	163.69279929554313	0	0	0	0	2	2	4	1	0	5	1	5	0.866920634920635
O/C(Cc1ccc(Cl)cc1)Nc1ccc2ncnc(Nc3ccc(Br)cc3)c2c1	11.591849153408122	1	0.01694915254237288	<img data-content="rdkit/molecule" src="data:image/png;base64,iVBORw0KGgoAAAANSUhEUgAAAMgAAADICAIAAAAiOjnJAAAABmJLR0QA/wD/AP+gvaeTAAAgAElEQVR4nO2dd1zT5/bHTxICYcgSwlJxICAoFhSpW1w4LqJi68RVLOoVR7VWrXW2l9ZRqxXHvc5fXdVepQ4U90IFsQIiBWWvkCCyJRCS8/vjwZSrMpJ8v6w+75cvX0nM9zxH+fgdz3PO5+EgIlAoTMNt6gQorRMqLAorUGFRWIEKi8IKVFgUVqDCorACFRaFFaiwKKxAhUVhBSosCitQYVFYgQqLwgpUWBRWoMKisAIVFoUVqLAorECFRWEFKiwKK1BhUViBC…	0.6854298710823059	2.568958044052124	2.7308406829833984	C22H18BrClN4O	0	4	468.035250976	0.09090909090909091	-2.6699999999999995	181.46120820598154	0	0	0	0	3	1	4	1	0	5	3	6	0.8656666666666669
