# Supplementary material for: Interpretable Machine Learning Models for Molecular Design of Tyrosine Kinase Inhibitors Using Variational Autoencoders and Perturbation-Based Approach of Chemical Space Exploration
Source: Int J Mol Sci. 2022 Sep 24;23(19):11262. doi: 10.3390/ijms231911262 (PMC9569663; doi:10.3390/ijms231911262)
Supplement: Supplementary file 1 [file ijms-23-11262-s001.zip › SUPPLEMENTARY_MATERIALS/Prelim_Data_Generated_Molecules_from_SRC_Inhibitors/Top_100_Cluster_1.xlsx]

## Sheet: Sheet1
	smiles	distance	count	frequency	mol	qed	logP	SAS	result	rings	weight	csp3	hallkier	laputeASA	alicarbo	alihetero	alirings	amidebonds	arocarbo	arohetero	arorings	stereocenter	bridgehead	hba	hbd	rotatable	kinase inhibition likeliness
	CC(C)(C)c1ccc(C(=O)Nc2cccn2-c2nc3ccccc3c2=O)cc1	11.6408	20	0.322581	<img data-content="rdkit/molecule" src="data:image/png;base64,iVBORw0KGgoAAAANSUhEUgAAAMgAAADICAIAAAAiOjnJAAAABmJLR0QA/wD/AP+gvaeTAAAeMklEQVR4nO2deVzUVffHz2wsskhAomgoqCgISIKSoqk5ZhmWGqNP5Dxm6eSjiLbo5PPUb8IttLQpLcQ1UlDhQYz0pYZphluxhIYLxiKikAiyD8Myc35/XJxnCoRZvt8ZhPv+a5j5fu89MB/u995zzzmXg4hAoTAN19wGULonVFgUVqDCorACFRaFFaiwKKxAhUVhBSosCitQYVFYgQqLwgpUWBRWoMKisAIVFoUVqLAorECFRWEFKiwKK1BhUViBCovCClRYF…	0.563628	3.4411	4.74513	0	4	371.163	0.173913	-3.47	163.282	0	1	1	1	2	1	3	0	0	4	1	2	0.852281
	Cl(C)(C)c1cc(NC(=O)Nc2ccc(Nc3cncc4ccccc43)cc2)c(F)cc1	17.9515	2	0.00913242	<img data-content="rdkit/molecule" src="data:image/png;base64,iVBORw0KGgoAAAANSUhEUgAAAMgAAADICAIAAAAiOjnJAAAABmJLR0QA/wD/AP+gvaeTAAAYz0lEQVR4nO2de1gTV9rA34kJl3DTtivebwiKqHhBVFyKstivT0WLWq216rO1GsRukbZrg9V+uNZS+NZaql272Ivios+a59G6FG23eMMV1FbAC1QtIgpV5CJQCIQkJO/3x9EsBQIhM4dq+/7+CmTmzcnMLzNn5rzvGQERgSCkRvZLN4D4dUJiEVwgsQgukFgEF0gsggskFsEFEovgAolFcIHEIrhAYhFcILEILpBYBBdILIILJBbBBRKL4AKJRXCBxCK4QGIRX…	0.522453	2.35539	5.39883	0	4	436.147	0.0833333	-3.64	182.134	0	0	0	2	3	1	4	0	0	3	3	5	0.845766
	Cl(C)(C)c1cc(NC(=O)Nc2ccc(Nc3ccnc4ccccc34)cc2)c(F)cc1	17.9698	1	0.00456621	<img data-content="rdkit/molecule" src="data:image/png;base64,iVBORw0KGgoAAAANSUhEUgAAAMgAAADICAIAAAAiOjnJAAAABmJLR0QA/wD/AP+gvaeTAAAYmUlEQVR4nO2dfVxUVfrAnxmGF4c3q018ReVNAQVNJMUl1KWtj6KLupSZtL3oILYh1eroaovrxwh+lSG1tmiluOIn57O6RVhuqIkrpCUgCqkhopIiLyLCwDAzzDy/P45OBMwwM/ce0nq+fw3Mvc+cmfnOuefe8zznShARCEJspD93A4hfJiQWwQUSi+ACiUVwgcQiuEBiEVwgsQgukFgEF0gsggskFsEFEovgAolFcIHEIrhAYhFcILEILpBYBBdILIILJBbBB…	0.522453	2.35539	5.39883	0	4	436.147	0.0833333	-3.64	182.134	0	0	0	2	3	1	4	0	0	3	3	5	0.845766
	Cl(C)(C)c1cc(NC(=O)Nc2ccc(Nc3nncc4ccccc34)cc2)c(F)cc1	18.0823	2	0.00913242	<img data-content="rdkit/molecule" src="data:image/png;base64,iVBORw0KGgoAAAANSUhEUgAAAMgAAADICAIAAAAiOjnJAAAABmJLR0QA/wD/AP+gvaeTAAAYqklEQVR4nO2de1RTV9bA940JYICgbUd84oOHD1S0gg8cizrYr6tFS2216lTX1GqQOoPYjo1WOziWKsxYm9KOHexDsdhVWUvrUNTO4ItWUFsBH0SwqChUkYfA8AokJPv742AGgUCSe4/Vdv/+inLvzknuL/eee87e5wqICAQhNbKfuwHELxMSi+ACiUVwgcQiuEBiEVwgsQgukFgEF0gsggskFsEFEovgAolFcIHEIrhAYhFcILEILpBYBBdILIILJBbBBRKL4…	0.513392	2.28632	5.52927	0	4	437.142	0.0869565	-3.71	181.322	0	0	0	2	3	1	4	0	0	4	3	5	0.843068
	CC(C)(C)c1cc(NC(=O)Nc2ccc(-c3ncnc4ccccc34)cc2)c(F)cc1	16.4668	3	0.0136986	<img data-content="rdkit/molecule" src="data:image/png;base64,iVBORw0KGgoAAAANSUhEUgAAAMgAAADICAIAAAAiOjnJAAAABmJLR0QA/wD/AP+gvaeTAAAce0lEQVR4nO2deViTV/bHT0KAIFtYKqJWKzgKuBRkca8U6TMu4NKCnXYAdxw3RqcFrbXC1F/VOs4ILq1ah1Z9Wq0LIi6g1KEVUBGwlSJSQQQB2TcBgZDk/P64+DYFDFnei63ez+MfQd577iX55q7nnCtARGAw+Eb4rBvAeD5hwmJQgQmLQQUmLAYVmLAYVGDCYlCBCYtBBSYsBhWYsBhUYMJiUIEJi0EFJiwGFZiwGFRgwmJQgQmLQQUmLAYVmLAYVGDCYlCBC…	0.703163	3.72021	1.04272	0	4	414.186	0.16	-3.8	179.918	0	0	0	2	3	1	4	0	0	3	2	3	0.832795
	CC(C)(C)c1ccc(C(=O)Nc2cccn2-c2nc3ccccc3C2=S)cc1	11.4533	1	0.016129	<img data-content="rdkit/molecule" src="data:image/png;base64,iVBORw0KGgoAAAANSUhEUgAAAMgAAADICAIAAAAiOjnJAAAABmJLR0QA/wD/AP+gvaeTAAAeoElEQVR4nO2deVyTx7qA3yQEgiwqImJRLJsg1q3QqmjVo1g3LHoE6lJ6xAW3U/TYhXvrbSO29xrt77RBa3ugthotVLGi4tridsrxuEUFxYJFUdkEWWSPIct7/xj8TlQMWb4vQZzn1z9C+DIzNI/zzffOzDs8RAQKhW341m4ApXNCxaJwAhWLwglULAonULEonEDFonACFYvCCVQsCidQsSicQMWicAIVi8IJVCwKJ1CxKJxAxaJwAhWLwglULAonULEonEDFo…	0.750248	4.2288	4.75677	0	4	387.141	0.173913	-3.05	169.479	0	1	1	1	2	1	3	0	0	4	1	2	0.830548
	Cl(C)(C)c1cc(NC(=O)Nc2ccc(Nc3cnnc4ccccc43)cc2)c(F)cc1	18.3853	1	0.00456621	<img data-content="rdkit/molecule" src="data:image/png;base64,iVBORw0KGgoAAAANSUhEUgAAAMgAAADICAIAAAAiOjnJAAAABmJLR0QA/wD/AP+gvaeTAAAY8klEQVR4nO2da1hTV9aA14kJl3DTdireLyAoouIFUWAo6tD5+lR0UEdrrXZaxSB2irQdDVb7YR1L4au1VDt20LaKoz4jz6PtULRO8YYjqK2AF6haRBSqlItAuYUkJOv7sTFDgYSQc7bVdr2/AjlnZSfnzd77nL3WiYCIQBBSI/u5G0D8MiGxCC6QWAQXSCyCCyQWwQUSi+ACiUVwgcQiuEBiEVwgsQgukFgEF0gsggskFsEFEovgAolFcIHEIrhAYhFcILEIL…	0.529252	2.23953	5.80883	0	4	437.142	0.0869565	-3.71	181.322	0	0	0	2	3	1	4	0	0	4	3	5	0.82384
	COc1ccc(NC(C=O)Oc2c(C)cccc2C)c2c1ccncc1cccn12	13.2147	1	0.0769231	<img data-content="rdkit/molecule" src="data:image/png;base64,iVBORw0KGgoAAAANSUhEUgAAAMgAAADICAIAAAAiOjnJAAAABmJLR0QA/wD/AP+gvaeTAAAgAElEQVR4nO2deVxUZdvHr5lhmWHHXUpNcAtxSRFSFjfSMlySUNPMXKFUes2UxAU1F9RQVAzFzEctTUpN1FQwDdFcwAAzRBQVA3FBGEBmYZi53j9unHiQZebMOXMGnvv78Y9hPOc+F8xv7vVaBIgIFArbCPk2gNI0ocKicAIVFoUTqLAonECFReEEKiwKJ1BhUTiBCovCCVRYFE6gwqJwAhUWhROosCicQIVF4QQqLAonUGFROIEKi8IJVFgUTqDConACFRaFE…	0.563628	3.4411	4.74513	0	4	401.174	0.166667	-3.8	175.023	0	1	1	0	2	1	3	1	0	6	1	6	0.822733
	CC(C)(C)c1cc(NC(=O)Nc2ccc(-c3cnnc4ccccc34)cc2)c(F)cc1	16.4903	1	0.00456621	<img data-content="rdkit/molecule" src="data:image/png;base64,iVBORw0KGgoAAAANSUhEUgAAAMgAAADICAIAAAAiOjnJAAAABmJLR0QA/wD/AP+gvaeTAAAcPElEQVR4nO2deViTV/bHT0KAIPtSFde6jAJuKIsLtm74DCoqtODTOiyuOFZldCzqWCtO/VWtoyOuVevQqo+tRaWIC1hqaQVUBJyCiFgwAoKyyCYgAZKc3x8X30lBQ5L3vdjq/Tz+Ecn7nnvz5pu7nnOuCBGBwRAa8cuuAOPVhAmLQQUmLAYVmLAYVGDCYlCBCYtBBSYsBhWYsBhUYMJiUIEJi0EFJiwGFZiwGFRgwmJQgQmLQQUmLAYVmLAYVGDCYlCBCYtBB…	0.825592	4.42607	2.03956	0	4	414.186	0.16	-3.8	179.886	0	0	0	2	3	1	4	0	0	3	2	3	0.821432
	CC(C)(C)n1cc(NC(=O)Nc2ccc(Nc3ncnc4ccccc43)cc2)c(F)c1	16.0781	1	0.00456621	<img data-content="rdkit/molecule" src="data:image/png;base64,iVBORw0KGgoAAAANSUhEUgAAAMgAAADICAIAAAAiOjnJAAAABmJLR0QA/wD/AP+gvaeTAAAWkklEQVR4nO3de1hU1foH8HcGBgUEFUEEvKeGhSihKOEVqccUkgo18QGPPz1kBx006tBJY5KjJyWS0SzEpMMAmaCiAl4IxbiKykl4Cs0kb4gCgiB3gZn398fSCZXLMJslZe/n6Q9k1lqzgO/svddl70SICIR0N3FPd4A8myhYhAsKFuGCgkW4oGARLihYhAsKFuGCgkW4oGARLihYhAsKFuGCgkW4oGARLihYhAsKFuGCgkW4oGARLihYhAsKFuGCgkW4oGARL…	0.805727	4.94982	2.6406	0	4	418.192	0.173913	-3.94	178.887	0	0	0	2	2	2	4	0	0	5	3	4	0.820463
	Cc1ccc(NC(=O)c2cccc(C(F)(F)F)c2)cc1CN1nc2ccccc2n1=O	11.6619	1	0.333333	<img data-content="rdkit/molecule" src="data:image/png;base64,iVBORw0KGgoAAAANSUhEUgAAAMgAAADICAIAAAAiOjnJAAAABmJLR0QA/wD/AP+gvaeTAAAdvUlEQVR4nO2deVyTV9aATxLCLojsFJe6VAXRqUGgBpVWihtuqEVFtE4HZLTiVmvLp4VpHcfaUdGqrU5tpY4bKlIorrhGFDDgQlCWIiIgIopQBLKf74/bZnABQ/K+QuQ+P/9A8t6TG3h4l3vvOZeDiEChMA23rTtAeT2hYlFYgYpFYQUqFoUVqFgUVqBiUViBikVhBSoWhRWoWBRWoGJRWIGKRWEFKhaFFahYFFagYlFYgYpFYQUqFoUVqFgUVqBiUViBikVhB…	0.750248	4.2288	4.75677	0	4	426.13	0.136364	-3.88	174.649	0	0	0	1	3	1	4	0	0	4	1	4	0.817833
	COc1cc(NC(=O)c2ccc(C(F)(F)F)cc2)ccc1c1nc2ccccccnn12	11.4455	1	1	<img data-content="rdkit/molecule" src="data:image/png;base64,iVBORw0KGgoAAAANSUhEUgAAAMgAAADICAIAAAAiOjnJAAAABmJLR0QA/wD/AP+gvaeTAAAYUUlEQVR4nO3df1zNZ/8H8Pf50e/TDz/6XW7b3CShaeZHITbcQhFfY7Q2WrqZ2MY35m7dGDJua3Pv3tr4JubHXTGOpoeFEkk6mLTZKkZESfohp1Onc97fPy47i+l0fl0y3s+HP3T0ua7r6PX5fK7r+lzXSYCIQIipCTu6AeTpRMEiXFCwCBcULMIFBYtwQcEiXFCwCBcULMIFBYtwQcEiXFCwCBcULMIFBYtwQcEiXFCwCBcULMIFBYtwQcEiXFCwCBcULMIFB…	0.814616	2.89793	3.83081	0	4	438.13	0.0869565	-4.14	180.866	0	1	1	1	2	1	3	0	0	5	1	4	0.816712
	CC(C)(C)c1cc(NC(=O)Nc2ccc(Nc3cnnc4ccccc43)cc2)c(F)cc1	16.4824	1	0.00456621	<img data-content="rdkit/molecule" src="data:image/png;base64,iVBORw0KGgoAAAANSUhEUgAAAMgAAADICAIAAAAiOjnJAAAABmJLR0QA/wD/AP+gvaeTAAAXLklEQVR4nO2deViU19XAzwwMwzJMAINEcIlo3SoYMYoa92LTRE1SDX18nopLaAbFFLs8OMYkpYnVDjYxflUbyKc2GG3rRO3zxWqTSnEJ7uICWkVRZFeQYR1g1vP9cXGKLMMs9yIm5/eHD85y5s68v7n3vO97zjsSRASC4I30cQ+A+HZCYhFCILEIIZBYhBBILEIIJBYhBBKLEAKJRQiBxCKEQGIRQiCxCCGQWIQQSCxCCCQWIQQSixACiUUIgcQihEBiEUIgs…	0.837081	4.32954	2.43017	0	4	429.196	0.16	-4	185.436	0	0	0	2	3	1	4	0	0	4	3	4	0.812708
	Cl(C)(C)c1cc(NC(=O)Nc2ccc(N3cncnc4ccccc34)cc2)c(F)cc1	18.1689	1	0.00456621	<img data-content="rdkit/molecule" src="data:image/png;base64,iVBORw0KGgoAAAANSUhEUgAAAMgAAADICAIAAAAiOjnJAAAABmJLR0QA/wD/AP+gvaeTAAAdZ0lEQVR4nO2de1yU1dbH1wyDMEDIAIKIF/IQCiqmIJEaJqClgqCFeYzxUknpJ8ljHknfbNJOiZqGWR4vdVQ0NLRQEOXiBUIQDURRQUSQi4ggINeBgWHW+8emaUIuw8yz1WR/P/yhw/OsvZ/h9+zrWmvzEBEYDK7hP+kKMJ5NmLAYVGDCYlCBCYtBBSYsBhWYsBhUYMJiUIEJi0EFJiwGFZiwGFRgwmJQgQmLQQUmLAYVmLAYVGDCYlCBCYtBBSYsBhWYsBhUY…	0.521942	2.24316	5.5679	0	4	437.142	0.0869565	-3.71	181.957	0	1	1	2	3	0	3	0	0	4	2	4	0.809641
	CC(C)(C)c1cc(NC(=O)Nc2ccc(Nc3ncnc4ccccc34)cc2)c(F)cc1	16.429	93	0.424658	<img data-content="rdkit/molecule" src="data:image/png;base64,iVBORw0KGgoAAAANSUhEUgAAAMgAAADICAIAAAAiOjnJAAAABmJLR0QA/wD/AP+gvaeTAAAXbElEQVR4nO2de1RU17nAvxkYZhiGETBIAI0RTXxUsWp9xge6cKWpWhsNWa4VMRrqoNhi7+pC0JhFojFrcDWGG7UBr1Gx2tapJuvGxiaFqBh8oEgUtSrig6cG5D0DzPO7f2yciwjDPPZWjN/vr2HmnI89c35n733O+b5zJIgIBMEb6ZNuAPHThMQihEBiEUIgsQghkFiEEEgsQggkFiEEEosQAolFCIHEIoRAYhFCILEIIZBYhBBILEIIJBYhBBKLEAKJRQiBx…	0.82875	4.41773	2.44084	0	4	429.196	0.16	-4	185.468	0	0	0	2	3	1	4	0	0	4	3	4	0.809375
	CC(C)(C)n1cc(NC(=O)Nc2ccc(Nc3ncnc4ccccc34)cc2)c(F)c1	16.0781	1	0.00456621	<img data-content="rdkit/molecule" src="data:image/png;base64,iVBORw0KGgoAAAANSUhEUgAAAMgAAADICAIAAAAiOjnJAAAABmJLR0QA/wD/AP+gvaeTAAAWkklEQVR4nO3de1hU1foH8HcGBgUEFUEEvKeGhSihKOEVqccUkgo18QGPPz1kBx006tBJY5KjJyWS0SzEpMMAmaCiAl4IxbiKykl4Cs0kb4gCgiB3gZn398fSCZXLMJslZe/n6Q9k1lqzgO/svddl70SICIR0N3FPd4A8myhYhAsKFuGCgkW4oGARLihYhAsKFuGCgkW4oGARLihYhAsKFuGCgkW4oGARLihYhAsKFuGCgkW4oGARLihYhAsKFuGCgkW4oGARL…	0.801485	4.27809	1.60548	0	4	418.192	0.173913	-3.94	178.887	0	0	0	2	2	2	4	0	0	5	3	4	0.809071
	CC(C)(C)c1cc(NC(=O)Nc2ccc(Nc3cnnc4ccccc34)cc2)c(F)cc1	16.4824	8	0.0365297	<img data-content="rdkit/molecule" src="data:image/png;base64,iVBORw0KGgoAAAANSUhEUgAAAMgAAADICAIAAAAiOjnJAAAABmJLR0QA/wD/AP+gvaeTAAAXLklEQVR4nO2deViU19XAzwwMwzJMAINEcIlo3SoYMYoa92LTRE1SDX18nopLaAbFFLs8OMYkpYnVDjYxflUbyKc2GG3rRO3zxWqTSnEJ7uICWkVRZFeQYR1g1vP9cXGKLMMs9yIm5/eHD85y5s68v7n3vO97zjsSRASC4I30cQ+A+HZCYhFCILEIIZBYhBBILEIIJBYhBBKLEAKJRQiBxCKEQGIRQiCxCCGQWIQQSCxCCCQWIQQSixACiUUIgcQihEBiEUIgs…	0.828651	4.47957	2.2462	0	4	429.196	0.16	-4	185.436	0	0	0	2	3	1	4	0	0	4	3	4	0.806875
	Cc1ccc(C(=O)Nc2cccc(C(F)(F)F)c2)cc1-c1nc2ccccc2nc1	9.5907	7	0.162791	<img data-content="rdkit/molecule" src="data:image/png;base64,iVBORw0KGgoAAAANSUhEUgAAAMgAAADICAIAAAAiOjnJAAAABmJLR0QA/wD/AP+gvaeTAAAXyUlEQVR4nO2deViTV9bAD4GGOJaw1RVbtYMoQ7XagAitW91mrKM8j4NrbadWM66MPtYvOtpi66Omtlq07SjFvdRWBB8dO44ziBbrNhrFDZUdZFM2WROWJOf749p38gQI2S5Een5/Ffq+Jzfh533vcu6JEyICQdgbUUc3gOickFgEF0gsggskFsEFEovgAolFcIHEIrhAYhFcILEILpBYBBdILIILJBbBBRKL4AKJRXCBxCK4QGIRXCCxCC6QWAQXSCyCCyQWw…	0.563628	3.4411	4.74513	0	4	407.125	0.0869565	-3.74	169.969	0	0	0	1	3	1	4	0	0	3	1	3	0.805621
	Cc1ccc(NC(=O)c2cccc(C(F)(F)F)c2)cc1-c1nc2ccccc2n1-c1CNC(C)C1	9.19606	1	0.0178571	<img data-content="rdkit/molecule" src="data:image/png;base64,iVBORw0KGgoAAAANSUhEUgAAAMgAAADICAIAAAAiOjnJAAAABmJLR0QA/wD/AP+gvaeTAAAawUlEQVR4nO2deVBUV77Hf5dmh24QBAWFjAiCu4JLfKhohmQ0gYli4fJcoo5pzGOCiXHsGGMYnaRea4wTrSTaOhKxUAF3LOMkqBOjTyPTLG7sjSCbGkCBhqbpps/748QugtL0co+NzO9TqVSI9/zur+Xb55z7W87lCCGAIHxjY20HkL4JCgthAgoLYQIKC2ECCgthAgoLYQIKC2ECCgthAgoLYQIKC2ECCgthAgoLYQIKC2ECCgthAgoLYQIKC2ECCgthAgoLY…	0.814616	2.89793	3.83081	0	5	478.198	0.259259	-3.65	200.538	0	1	1	1	3	1	4	2	0	4	2	4	0.804286
	Cc1ccc(NC(=O)c2cccc(C(F)(F)F)c2)cc1-c1nc2ccccc2nc1	9.08202	1	0.166667	<img data-content="rdkit/molecule" src="data:image/png;base64,iVBORw0KGgoAAAANSUhEUgAAAMgAAADICAIAAAAiOjnJAAAABmJLR0QA/wD/AP+gvaeTAAAXrElEQVR4nO2de1RTV9bANwQQLCACpQXqiwJqnQEpaFUUUNFqpSOtH45tfU6VWjs6VjuTmVqXzmjbuByng9SxWB2lPtaSaj+r1rGWhVIs+pXw8MVLUCRBnvIwQEII2d8fR7IyQUIe90i0+7f8Q+Gyc4i/3LvvPvuca4eIQBBCY9/fAyCeTEgsggskFsEFEovgAolFcIHEIrhAYhFcILEILpBYBBdILIILJBbBBRKL4AKJRXCBxCK4QGIRXCCxCC6QWAQXSCyCC…	0.750248	4.2288	4.75677	0	4	407.125	0.0869565	-3.74	169.969	0	0	0	1	3	1	4	0	0	3	1	3	0.803489
	Cc1ccc(NC(=O)c2cccc(C(F)(F)F)c2)cc1-c1nc2cccccon1-2	9.34412	1	0.333333	<img data-content="rdkit/molecule" src="data:image/png;base64,iVBORw0KGgoAAAANSUhEUgAAAMgAAADICAIAAAAiOjnJAAAABmJLR0QA/wD/AP+gvaeTAAAbBElEQVR4nO2deVSTV9rAnwABEpDdKqC4lMVK3UCRRWWq9FQtpfop2mkH67Q1tdRDh+nUqD2WemYcsR4VcZmmnVpR2/GkOtZxL3UvoAhqwQrIIiA7hp1AQpLn++NCmrKZ7RKg93f8A+R97/sEfrn3vm/u81wOIgKDYWzMTB0AY3jCxGJQgYnFoAITi0EFJhaDCkwsBhWYWAwqMLEYVGBiMajAxGJQgYnFoAITi0EFJhaDCkwsBhWYWAwqMLEYVGBiMajAxGJQg…	0.750248	4.2288	4.75677	0	4	411.119	0.0909091	-3.81	169.31	0	1	1	1	2	1	3	0	0	4	1	3	0.803322
	C1cccc(NC(=O)c2cccc(C(F)(C)F)c2)cc1-n1nc2ccccc2=N1	19.9992	1	0.333333	<img data-content="rdkit/molecule" src="data:image/png;base64,iVBORw0KGgoAAAANSUhEUgAAAMgAAADICAIAAAAiOjnJAAAABmJLR0QA/wD/AP+gvaeTAAAcL0lEQVR4nO2deVRUR76Af70g3c3WyCLNLu645YgEEDUOoomKCybEuCeOtstLEDPkkOMSXjIaO4kLEhIHjaN5YyYjZjSDekQa3EAT1ECCRtwQEIEoKC3QTdPLrfdH4Z2WtRtugWB9x8Npb99bVQ1fV9WtW/UrHkIIKBSu4Xd3ASi9EyoWhQhULAoRqFgUIlCxKESgYlGIQMWiEIGKRSECFYtCBCoWhQhULAoRqFgUIlCxKESgYlGIQMWiEIGKRSECFYtCBCoWh…	0.563628	3.4411	4.74513	0	4	392.145	0.136364	-3.61	165.583	1	0	1	1	2	1	3	0	0	4	1	4	0.803162
	Cc1ccc(C(=O)Nc2cccc(C(F)(F)F)c2)cc1-c1nc2ccccc2nc1F	9.59042	1	0.0232558	<img data-content="rdkit/molecule" src="data:image/png;base64,iVBORw0KGgoAAAANSUhEUgAAAMgAAADICAIAAAAiOjnJAAAABmJLR0QA/wD/AP+gvaeTAAAZUElEQVR4nO2deVhTVxbAT0AIIkQtqKxuKMpYHS3q4FLrglvr2gGXVubDWrF+VtRObep8Uqy2NqNVrNXWjDjjjsJQcF/oR+tS14CCyCZ7glAIOyGELHf+uDQfAxKyXUjt+f0F4fXkpv5y33vnnnsehxACCGJurLp6AMjLCYqFMAHFQpiAYiFMQLEQJqBYCBNQLIQJKBbCBBQLYQKKhTABxUKYgGIhTECxECagWAgTUCyECSgWwgQUC2ECioUwAcVCmIBiIUxAs…	0.750248	4.2288	4.75677	0	4	425.115	0.0869565	-3.81	174.135	0	0	0	1	3	1	4	0	0	3	1	3	0.802417
	Cc1ccc(NC(=O)c2cccc(C(F)(F)F)c2)cc1Nc1nc2cccccncn12	10.1673	1	0.25	<img data-content="rdkit/molecule" src="data:image/png;base64,iVBORw0KGgoAAAANSUhEUgAAAMgAAADICAIAAAAiOjnJAAAABmJLR0QA/wD/AP+gvaeTAAAcVklEQVR4nO2deVhTV9rA3wCyibIvEtAWRQVFqqmtitZKpWpFceYzgoxaRU21YrRrpn0c0Xm6MP1aRW3H5qPOFGVsB1tHGdpCUUfFZWrRqoDsohKg7CFsCVne74+jV4oC2S4h4fz+4OFJcs85F34559yzvIeDiEChGBsrUxeAYplQsSisQMWisAIVi8IKVCwKK1CxKKxAxaKwAhWLwgpULAorULEorEDForACFYvCClQsCitQsSisQMWisAIVi8IKVCwKK1CxK…	0.814616	2.89793	3.83081	0	4	437.146	0.0869565	-4.14	181.333	0	1	1	1	2	1	3	0	0	5	2	3	0.801212
	CC(C)(C)c1cc(NC(=O)Nc2ccc(Nc3ncnc4ccccc34)cc2)c(F)nc1	16.2252	1	0.00456621	<img data-content="rdkit/molecule" src="data:image/png;base64,iVBORw0KGgoAAAANSUhEUgAAAMgAAADICAIAAAAiOjnJAAAABmJLR0QA/wD/AP+gvaeTAAAYN0lEQVR4nO2dfVhUZdrA7wGGYRiQbxD8psQPNFtFNBMTc9tS3M3e5tJ1M7fcsCtd+jDDXlTs2n1rFLvCtHRsLVnLXaesVbHdhPwqRfxGBT8QURBBQBgcZoYZYO73jwdPLALz9Tyldf/+gjPn3OeZc37zPM+cc99nZIgIBMEbj5+6AcTPExKLEAKJRQiBxCKEQGIRQiCxCCGQWIQQSCxCCCQWIQQSixACiUUIgcQihEBiEUIgsQghkFiEEEgsQggkFiEEEosQA…	0.801881	4.73996	1.89349	0	4	430.192	0.166667	-4.07	184.688	0	0	0	2	2	2	4	0	0	5	3	4	0.798903
	CC(C)(C)c1cc(NC(=O)Nc2ccc(Nc3nncc4ccccc34)cc2)c(F)nc1	16.344	1	0.00456621	<img data-content="rdkit/molecule" src="data:image/png;base64,iVBORw0KGgoAAAANSUhEUgAAAMgAAADICAIAAAAiOjnJAAAABmJLR0QA/wD/AP+gvaeTAAAYEElEQVR4nO2de1xUZfrAnwGGYRjuV1HwfknRLAU1FBWzthR3c3fno1uRv9VP6KZRmYYbKvZpfzXeNkxNx9aStdx1ytq8tFtY3lLEuyIQKl5ABAFhuMwVmOf3x4sTi8Dc3tcf1vP9C+ac88w753znfd8553nOkSAiEARv3P6/G0D8PCGxCCGQWIQQSCxCCCQWIQQSixACiUUIgcQihEBiEUIgsQghkFiEEEgsQggkFiEEEosQAolFCIHEIoRAYhFCILEIIZBYh…	0.707791	4.73096	-0.0656688	0	4	430.192	0.166667	-4.07	184.656	0	0	0	2	2	2	4	0	0	5	3	4	0.79857
	CC(C)(C)c1cc(NC(=O)Nc2ccc(Nc3nncc4ccccc34)cc2)c(F)cc1	16.5782	1	0.00456621	<img data-content="rdkit/molecule" src="data:image/png;base64,iVBORw0KGgoAAAANSUhEUgAAAMgAAADICAIAAAAiOjnJAAAABmJLR0QA/wD/AP+gvaeTAAAXjUlEQVR4nO2de1RU19XA9wwMM8AwAopEjDGi8UFFKxZRIyourE3V2mrosmuJ0VAHxQS7VosQkyyiRjuaxvJFbcBPbUi1rRNN1hcbq4XiI8T3E7UoooanCvKeAea5vz8OThFkmMc5BOP+/eEaZ+buOcz93Xv2vXfvOxJEBILgjfS7HgDx/YTEIoRAYhFCILEIIZBYhBBILEIIJBYhBBKLEAKJRQiBxCKEQGIRQiCxCCGQWIQQSCxCCCQWIQQSixACiUUIgcQih…	0.813442	4.25223	1.79957	0	4	429.196	0.16	-4	185.436	0	0	0	2	3	1	4	0	0	4	3	4	0.7985
	Cc1ccc(NC(=O)c2cccc(C(F)(F)F)c2)cc1-n1nc2ccccccn1-2	13.2002	1	0.333333	<img data-content="rdkit/molecule" src="data:image/png;base64,iVBORw0KGgoAAAANSUhEUgAAAMgAAADICAIAAAAiOjnJAAAABmJLR0QA/wD/AP+gvaeTAAAbS0lEQVR4nO2daVSUR7qA3w9ooLsRZDGIKK64QFCEiAIqiZITF+LoVTSTBM04ofWqwfGY2MYkQzyZXBEnETU6p81o3I+n1XESJeJgcMFdGg0Yowgo+w7KTm/v/VHQ0wGB3qobSD3HH0h/XVXA01X11VfvWxwiAoNhaqws3QBG34SJxaACE4tBBSYWgwpMLAYVmFgMKjCxGFRgYjGowMRiUIGJxaACE4tBBSYWgwpMLAYVmFgMKjCxGFRgYjGowMRiUIGJxaACE…	0.750248	4.2288	4.75677	0	4	410.135	0.0909091	-3.81	169.958	0	1	1	1	2	1	3	0	0	4	1	3	0.798322
	CC(C)(C)c1cc(NC(=O)Nc2ccc(Nc3ncnc4ccccc43)cc2)c(F)cc1	16.429	4	0.0182648	<img data-content="rdkit/molecule" src="data:image/png;base64,iVBORw0KGgoAAAANSUhEUgAAAMgAAADICAIAAAAiOjnJAAAABmJLR0QA/wD/AP+gvaeTAAAXbElEQVR4nO2de1RU17nAvxkYZhiGETBIAI0RTXxUsWp9xge6cKWpWhsNWa4VMRrqoNhi7+pC0JhFojFrcDWGG7UBr1Gx2tapJuvGxiaFqBh8oEgUtSrig6cG5D0DzPO7f2yciwjDPPZWjN/vr2HmnI89c35n733O+b5zJIgIBMEb6ZNuAPHThMQihEBiEUIgsQghkFiEEEgsQggkFiEEEosQAolFCIHEIoRAYhFCILEIIZBYhBBILEIIJBYhBBKLEAKJRQiBx…	0.814433	4.40193	1.78987	0	4	429.196	0.16	-4	185.468	0	0	0	2	3	1	4	0	0	4	3	4	0.797875
	CC(C)(C)c1cc(NC(=O)Nc2ccc(Nc3nncc4ccccc43)cc2)c(F)cc1	16.5782	1	0.00456621	<img data-content="rdkit/molecule" src="data:image/png;base64,iVBORw0KGgoAAAANSUhEUgAAAMgAAADICAIAAAAiOjnJAAAABmJLR0QA/wD/AP+gvaeTAAAXjUlEQVR4nO2de1RU19XA9wwMM8AwAopEjDGi8UFFKxZRIyourE3V2mrosmuJ0VAHxQS7VosQkyyiRjuaxvJFbcBPbUi1rRNN1hcbq4XiI8T3E7UoooanCvKeAea5vz8OThFkmMc5BOP+/eEaZ+buOcz93Xv2vXfvOxJEBILgjfS7HgDx/YTEIoRAYhFCILEIIZBYhBBILEIIJBYhBBKLEAKJRQiBxCKEQGIRQiCxCCGQWIQQSCxCCCQWIQQSixACiUUIgcQih…	0.791189	4.83151	2.17762	0	4	429.196	0.16	-4	185.436	0	0	0	2	3	1	4	0	0	4	3	4	0.796153
	C1cccc(NC(=O)c2cccc(C(F)(F)F)c2)cc1-n1nc2ccccc2n1=O	22.7515	1	0.333333	<img data-content="rdkit/molecule" src="data:image/png;base64,iVBORw0KGgoAAAANSUhEUgAAAMgAAADICAIAAAAiOjnJAAAABmJLR0QA/wD/AP+gvaeTAAAdEklEQVR4nO2de1iUxf7Av3thcQEBwbiJiiDIJZVAOqaiKGiimLcwj0Kd0kNaZuavXLuJWSmpneikpzinMsQsN/UpNCW5ySVAJVGSq4ACykUgENhd2F3e+f0xuG1cd5d3Vhfn8/j47LP7vvOdXT47MzvvzPflIISAQmEb7v2uAGV4QsWiEIGKRSECFYtCBCoWhQhULAoRqFgUIlCxKESgYlGIQMWiEIGKRSECFYtCBCoWhQhULAoRqFgUIlCxKESgYlGIQMWiE…	0.563628	3.4411	4.74513	0	4	412.115	0.0952381	-3.88	168.342	1	0	1	1	2	1	3	0	0	4	1	3	0.795697
	COc1ccc(NC(C=O)Oc2c(C)cccc2C)c2cccc2nc2cccn12	12.7758	1	0.125	<img data-content="rdkit/molecule" src="data:image/png;base64,iVBORw0KGgoAAAANSUhEUgAAAMgAAADICAIAAAAiOjnJAAAABmJLR0QA/wD/AP+gvaeTAAAgAElEQVR4nO2de1xU1drHfzPcBAQRREEREbykKClYqCDeIG9okUdKC8xT0H18S0/Y531tstKDnTpn6Ggd1MrR6hyx1IOmJqbmgGh5QxH0ICoqICIwBMhtZp73jwXjHJTrzJoNuL+fPn2Y7Z71PMP8WPvZa6/1WxIigoiIqZEKnYBI90QUlggXRGGJcEEUlggXRGGJcEEUlggXRGGJcEEUlggXRGGJcEEUlggXRGGJcEEUlggXRGGJcEEUlggXRGGJcEEUlggXR…	0.750248	4.2288	4.75677	0	4	401.174	0.166667	-3.8	174.331	1	0	1	0	1	2	3	1	0	6	1	6	0.792905
	OCC(N[C@H]1C)C(NC(c2ccc(C(=O)c3ccccc3)cc2)C1=O)c1ccc(S(O)=O)cc1	19.8808	1	0.125	<img data-content="rdkit/molecule" src="data:image/png;base64,iVBORw0KGgoAAAANSUhEUgAAAMgAAADICAIAAAAiOjnJAAAABmJLR0QA/wD/AP+gvaeTAAAb80lEQVR4nO2deUBTRxrAv0ACJBwJl8oRQPBALWqLWq+VLuDZy4u2Hqhoi65uWetq8VxstZX1WGmr1Witi63HUt1a1KoNiIAr3lssCEVF5AgCioRIQs7ZPwaziBw53kDA+f0F4b3vfSG/vJk3b755LIQQUChMY9XRCVC6JlQsChGoWBQiULEoRKBiUYhAxaIQgYpFIQIVi0IEKhaFCFQsChGoWBQiULEoRKBiUYhAxaIQgYpFIQIVi0IEKhaFCFQsChGoWBQiU…	0.814616	2.89793	3.83081	0	4	478.156	0.230769	-3.01	200.054	0	1	1	0	3	0	3	5	0	6	4	6	0.792549
	Cc1ccc(NC(=O)c2cccc(C(F)(F)F)c2)cc1-n1cc2ccccc2n1=O	12.8497	1	0.0178571	<img data-content="rdkit/molecule" src="data:image/png;base64,iVBORw0KGgoAAAANSUhEUgAAAMgAAADICAIAAAAiOjnJAAAABmJLR0QA/wD/AP+gvaeTAAAaHklEQVR4nO2daVhUR9aAT3ezSRBBERVEx6i4fnEBUYIOGolxiMaFGCUJE30mg3GhzThGsjjpSWZMjEtolWCIiabzGBdEibhkFMeoiGu7A8YNWQKC0EgLNNDb+X4U9jCoTS+3WJzz/mK599xqeG/dulWnqkSICAQhNOKWLgDxdEJiEVwgsQgukFgEF0gsggskFsEFEovgAolFcIHEIrhAYhFcILEILpBYBBdILIILJBbBBRKL4AKJRXCBxCK4QGIRXCCxCC6QW…	0.825592	4.42607	2.03956	0	4	411.119	0.0909091	-3.81	169.096	0	0	0	1	3	1	4	0	0	3	1	3	0.790697
	Cl(C)(C)c1cc(NC(=O)Nc2ccc(Nc3cnnc4ccccc34)cc2)c(F)cc1	18.3853	4	0.0182648	<img data-content="rdkit/molecule" src="data:image/png;base64,iVBORw0KGgoAAAANSUhEUgAAAMgAAADICAIAAAAiOjnJAAAABmJLR0QA/wD/AP+gvaeTAAAY8klEQVR4nO2da1hTV9aA14kJl3DTdireLyAoouIFUWAo6tD5+lR0UEdrrXZaxSB2irQdDVb7YR1L4au1VDt20LaKoz4jz6PtULRO8YYjqK2AF6haRBSqlItAuYUkJOv7sTFDgYSQc7bVdr2/AjlnZSfnzd77nL3WiYCIQBBSI/u5G0D8MiGxCC6QWAQXSCyCCyQWwQUSi+ACiUVwgcQiuEBiEVwgsQgukFgEF0gsggskFsEFEovgAolFcIHEIrhAYhFcILEIL…	0.539307	2.20276	6.06389	0	4	437.142	0.0869565	-3.71	181.322	0	0	0	2	3	1	4	0	0	4	3	5	0.789784
	CC(C)(C)c1ccc(C(=O)Nc2cccn2-c2nc3ccccc3C2=O)cc1	11.6408	2	0.0322581	<img data-content="rdkit/molecule" src="data:image/png;base64,iVBORw0KGgoAAAANSUhEUgAAAMgAAADICAIAAAAiOjnJAAAABmJLR0QA/wD/AP+gvaeTAAAeMklEQVR4nO2deVzUVffHz2wsskhAomgoqCgISIKSoqk5ZhmWGqNP5Dxm6eSjiLbo5PPUb8IttLQpLcQ1UlDhQYz0pYZphluxhIYLxiKikAiyD8Myc35/XJxnCoRZvt8ZhPv+a5j5fu89MB/u995zzzmXg4hAoTAN19wGULonVFgUVqDCorACFRaFFaiwKKxAhUVhBSosCitQYVFYgQqLwgpUWBRWoMKisAIVFoUVqLAorECFRWEFKiwKK1BhUViBCovCClRYF…	0.801485	4.27809	1.60548	0	4	371.163	0.173913	-3.47	163.282	0	1	1	1	2	1	3	0	0	4	1	2	0.788782
	C1cccc(NC(=O)c2cccc(C(F)(F)F)c2)cc1-n1nc2ccccc2=N1	19.6891	1	0.25	<img data-content="rdkit/molecule" src="data:image/png;base64,iVBORw0KGgoAAAANSUhEUgAAAMgAAADICAIAAAAiOjnJAAAABmJLR0QA/wD/AP+gvaeTAAAcPUlEQVR4nO2deVRTx/7Av0kISdhBAhJArCtL3dAim2gFqQti9Rnb2sPpcaOt5WGtvyO2teIrfTV9z9OD+rPv0fbXltZXbajPCrhUQJQCdW+1LggiO6ggS8KWkGR+fwymkSWEcCds8zkeTkzu/c4k+WRm7r0z38tCCAGFwjTswa4AZWRCxaIQgYpFIQIVi0IEKhaFCFQsChGoWBQiULEoRKBiUYhAxaIQgYpFIQIVi0IEKhaFCFQsChGoWBQiULEoRKBiUYhAx…	0.563628	3.4411	4.74513	0	4	396.12	0.0952381	-3.68	163.383	1	0	1	1	2	1	3	0	0	4	1	3	0.785614
	Cc1ccc(C(=O)Nc2cccc(C(F)(F)F)c2)cc1-c1nc2ccccc2oc1=N	9.56123	1	0.5	<img data-content="rdkit/molecule" src="data:image/png;base64,iVBORw0KGgoAAAANSUhEUgAAAMgAAADICAIAAAAiOjnJAAAABmJLR0QA/wD/AP+gvaeTAAAZhUlEQVR4nO2deVyU5fbAz4CAIOACKqsbSJLatSDDQq8Lpqa5lGh44xOkYX1M1Hv1TvYRLbMaNbfScm5YLqiJmqiYJn3oKuY6YKCCKLIjyL4NzDDL+f3xcOdHIMNsD0x2vn/B+HbmmfjO877vec5zXgEiAkGYGouuHgDxZEJiEVwgsQgukFgEF0gsggskFsEFEovgAolFcIHEIrhAYhFcILEILpBYBBdILIILJBbBBRKL4AKJRXCBxCK4QGIRXCCxCC6QWAQXS…	0.814616	2.89793	3.83081	0	4	423.119	0.0869565	-3.94	174.24	0	0	0	1	3	1	4	0	0	4	2	3	0.785278
	Cc1ccc(NC(=O)c2cccc(C(F)(F)F)c2)cc1-c1nc2ccccc2c1=O	10.2472	1	0.25	<img data-content="rdkit/molecule" src="data:image/png;base64,iVBORw0KGgoAAAANSUhEUgAAAMgAAADICAIAAAAiOjnJAAAABmJLR0QA/wD/AP+gvaeTAAAaZ0lEQVR4nO2deViTV9bATxKWyACCIC6IPu6KdhEQRdxaUDuIVau0WssjznSoa2ytI631K9WpM1RriUpRqqNNHxfKuKJOR7EVi1rFuIMLKooIsgpRCBKSnO+Pa9+HcYE3yyXgnN9fqHlPbvCX+9733nPulSAiEIS1kdq6AcSLCYlFcIHEIrhAYhFcILEILpBYBBdILIILJBbBBRKL4AKJRXCBxCK4QGIRXCCxCC6QWAQXSCyCCyQWwQUSi+ACiUVwgcQiuEBiE…	0.750248	4.2288	4.75677	0	4	408.109	0.0869565	-3.74	169.629	0	1	1	1	3	0	3	0	0	3	1	3	0.784711
	Cc1ccc(NC(=O)c2cccc(C(F)(F)F)c2)cc1CN1nc2ccccc2=N1	9.58813	1	0.5	<img data-content="rdkit/molecule" src="data:image/png;base64,iVBORw0KGgoAAAANSUhEUgAAAMgAAADICAIAAAAiOjnJAAAABmJLR0QA/wD/AP+gvaeTAAAdWUlEQVR4nO2de1hU1drA3xkY7jOAqNySwAQVOJoXBBEvBZmaejLlFB7JTB06nvKxPjt4eYzOY9actMIMFfESmlmYqXQ0CkxNRDHzirdQVBJ0uDPDba7v98fCfYjLNJe9uIzr94cPbvZea8+zf6y1Zu31vkuAiMBg8I2wq2+AYZ0wsRhUYGIxqMDEYlCBicWgAhOLQQUmFoMKTCwGFZhYDCowsRhUYGIxqMDEYlCBicWgAhOLQQUmFoMKTCwGFZhYDCowsRhUY…	0.814616	2.89793	3.83081	0	4	410.135	0.136364	-3.68	169.69	0	0	0	1	3	1	4	0	0	4	1	4	0.784333
	COc1ccc(NC(=O)/Oc2c(C)cccc2C)c2ccnc(-c3ccc(N4CC(=C)CC4)cc3nc1)c2	19.4391	1	0.333333	<img data-content="rdkit/molecule" src="data:image/png;base64,iVBORw0KGgoAAAANSUhEUgAAAMgAAADICAIAAAAiOjnJAAAABmJLR0QA/wD/AP+gvaeTAAAbjklEQVR4nO2de1yN2frAn73bu1LpHkoZRIjcZzAxGIXIbbr4uOR2Rgj9MNjmc5yzD2OIweTMHM7OJSWnmXIrSRdjkEvl1iQiMnQyRClUu9rtvX5/rGZr0O7d7261Nef5fuaPUe+73vXuvu96n7XWs9YWEEIAQZoaob4rgPw5QbEQJqBYCBNQLIQJKBbCBBQLYQKKhTABxUKYgGIhTECxECagWAgTUCyECSgWwgQUC2ECioUwAcVCmIBiIUxAsRAmoFgIE1Ash…	0.814616	2.89793	3.83081	0	5	506.232	0.193548	-4.65	222.388	0	2	2	1	2	1	3	0	2	6	1	4	0.7835
	Cc1ccc(C(=O)Nc2cccc(C(F)(F)F)c2)cc1-c1cc2ccccc2cn1	9.87105	5	0.116279	<img data-content="rdkit/molecule" src="data:image/png;base64,iVBORw0KGgoAAAANSUhEUgAAAMgAAADICAIAAAAiOjnJAAAABmJLR0QA/wD/AP+gvaeTAAAW8UlEQVR4nO2de1hTV7bAVxIaQpHw8C2+6ij4GK0UKEKvz/qYtlSd6YdUrH06mVqV1s96o1ctc+VTU6ZatHYsQ6lKaUep+Olnb22L0Pp2MAJFUXmjJKDhIRAgBJLs+8fWMxkeITnJhpSu31+VnqzswI919tl77YWAEAII4miEfT0ApH+CYiFMQLEQJqBYCBNQLIQJKBbCBBQLYQKKhTABxUKYgGIhTECxECagWAgTUCyECSgWwgQUC2ECioUwAcVCmIBiIUxAs…	0.82875	4.41773	2.44084	0	4	406.129	0.0833333	-3.67	170.75	0	0	0	1	3	1	4	0	0	2	1	3	0.780849
	Cc1ccc(NC(=O)c2cccc(C(F)(F)F)c2)cc1-n1cncccccc2nc21	13.6807	1	0.25	<img data-content="rdkit/molecule" src="data:image/png;base64,iVBORw0KGgoAAAANSUhEUgAAAMgAAADICAIAAAAiOjnJAAAABmJLR0QA/wD/AP+gvaeTAAAbOUlEQVR4nO2deUBTV7rAvwQMIYlAUUGlyKKg4lIUrSuonWpbpXXFutQFpVE72j7n2aZaW2l1aPqmVseOMw9BRToWi0stWqeVwQVxLGPcKgiyiawCAmELCZCc98fBDEWBLPck6Pt+f2G499wP+Hnuued+5zs8QgggCNfwrR0A8myCYiFMQLEQJqBYCBNQLIQJKBbCBBQLYQKKhTABxUKYgGIhTECxECagWAgTUCyECSgWwgQUC2ECioUwAcVCmIBiIUxAsRAmo…	0.563628	3.4411	4.74513	0	4	422.135	0.0869565	-3.94	176.181	0	2	2	1	2	0	2	0	0	4	1	3	0.779412
	CC(C)(C)c1cc(NC(=O)Nc2ccc(Nc3ncnc4ccccc34)cc2)c(C)cc1	20.5188	1	0.00456621	<img data-content="rdkit/molecule" src="data:image/png;base64,iVBORw0KGgoAAAANSUhEUgAAAMgAAADICAIAAAAiOjnJAAAABmJLR0QA/wD/AP+gvaeTAAAXAElEQVR4nO2de1BTZ9rAn4SEEO43kZtKVVCm6nbxLvtV6+Jl/dCuVbTzrdgRlzBrV2cct8ZLlR2HXUKnVtpdawNuFZ1xK9axg9ctKq602lpZi7oUqGKL0QJyvwRyIc/3x4spCySG5H1b3D6/vwI55zlvcn55z3ve8zznSBARCII30h+7AcR/JyQWIQQSixACiUUIgcQihEBiEUIgsQghkFiEEEgsQggkFiEEEosQAolFCIHEIoRAYhFCILEIIZBYhBBILEIIJ…	0.529252	2.23953	5.80883	0	4	425.222	0.192308	-3.93	187.667	0	0	0	2	3	1	4	0	0	4	3	4	0.77796
	Cc1ccc(NC(=O)c2cccc(C(F)(F)F)c2)cc1c1cnc2ccccc2n1=O	11.3369	1	0.333333	<img data-content="rdkit/molecule" src="data:image/png;base64,iVBORw0KGgoAAAANSUhEUgAAAMgAAADICAIAAAAiOjnJAAAABmJLR0QA/wD/AP+gvaeTAAAaLklEQVR4nO2da1hTV9aAVwIIknCxqAh4Q61TuVjUVhG1tt7Gz6LTUXm0LVi0FXGc4tTaxo5fxfbTMdbRh3mcqYWOUzM+rZ3UeqGt98vUWHEUBQFBqyCCCIpFEgi3kKzvx9YzaYCYy9lc6np/QXKycpLzZu9z9llrbwkiAkGIjbSjd4D4ZUJiEVwgsQgukFgEF0gsggskFsEFEovgAolFcIHEIrhAYhFcILEILpBYBBdILIILJBbBBRKL4AKJRXCBxCK4QGIRX…	0.814616	2.89793	3.83081	0	4	423.119	0.0869565	-3.94	174.928	0	0	0	1	3	1	4	0	0	3	1	3	0.777111
	Cc1cccc(C)c1OC(=O)N(c1cccc(-c2ccccc2)c1)c1cccnn1=O	11.2789	1	0.111111	<img data-content="rdkit/molecule" src="data:image/png;base64,iVBORw0KGgoAAAANSUhEUgAAAMgAAADICAIAAAAiOjnJAAAABmJLR0QA/wD/AP+gvaeTAAAbS0lEQVR4nO2daVRURxbH/82OBlwIimziitGZqKgzOuASRU88rlExIWpMRPsknhE9ThSXKHqMCXocg4lOaHeMRgNGR4ILghLUuBIw4wLEhcUV1Mii7PSdDwUvLdBN0/0KbKnfJ8XHfdXyp+rWvXVvKYgIAoHcmDX2AASvJkJYAi4IYQm4IIQl4IIQloALQlgCLghhCbgghCXgghCWgAtCWAIuCGEJuCCEJeCCEJaAC0JYAi4IYQm4IIQl4IIQloALQlgCLghhC…	0.563628	3.4411	4.74513	0	4	411.158	0.08	-4.19	180.098	0	0	0	1	3	1	4	0	0	4	0	4	0.776
	C(CC)(C)c1cc(NC(=O)Nc2ccc(Nc3ncnc4ccccc34)cc2)c(F)cc1	17.7321	1	0.00456621	<img data-content="rdkit/molecule" src="data:image/png;base64,iVBORw0KGgoAAAANSUhEUgAAAMgAAADICAIAAAAiOjnJAAAABmJLR0QA/wD/AP+gvaeTAAAVWklEQVR4nO2da1AU17bH1zADgvLWe5UBjA8kxIgQRUstFaNocgX1xJIcTcSTQkQszcTSGKjEE3w7JvE4KWMSTEVBj5WqScWqTGJiBVCJUfQIPo7KSw3GSBgVJbxfM7Puh43tZGCe3ZugWb9PA929Zk/3v9fe3b3+u2WICAQhNW5/dgOIJxMSFsEFEhbBBRIWwQUSFsEFEhbBBRIWwQUSFsEFEhbBBRIWwQUSFsEFEhbBBRIWwQUSFsEFEhbBBRIWwQUSFsEFE…	0.79634	4.58308	1.65421	0	4	429.196	0.16	-4	185.468	0	0	0	2	3	1	4	1	0	4	3	6	0.775875
	O=C(N[C@H]1C)CN(C(c2ccc(C(=O)c3ccccc3)cc2)C1=O)c1ccc(S(=O)=O)cc1	22.5568	1	0.125	<img data-content="rdkit/molecule" src="data:image/png;base64,iVBORw0KGgoAAAANSUhEUgAAAMgAAADICAIAAAAiOjnJAAAABmJLR0QA/wD/AP+gvaeTAAAgAElEQVR4nO2deVxU1fvHPzMDDCKrLC5gbrGIApVksaSoqPULQ1DMvW9puH2jrF5Sppl9zabF1Ez7juWCiikqhpa4lQqopSJKaIKKKKKgoAyyMzPP749DE18TGODeGdDzfvHHcOfe85w785lznnvOc54jISJwOEIjNXYFOA8nXFgcUeDC4ogCFxZHFLiwOKLAhcURBS4sjihwYXFEgQuLIwpcWBxR4MLiiAIXFkcUuLA4osCFxREFLiyOKHBhcUSBC4sjClxYH…	0.750248	4.2288	4.75677	0	4	462.125	0.16	-3.78	192.546	0	1	1	1	3	0	3	2	0	6	2	5	0.774367
	Cc1ccc(NC(=O)c2cccc(C(F)(F)F)c2)cc1-c1nc2ccccc2n1F	8.37019	1	0.333333	<img data-content="rdkit/molecule" src="data:image/png;base64,iVBORw0KGgoAAAANSUhEUgAAAMgAAADICAIAAAAiOjnJAAAABmJLR0QA/wD/AP+gvaeTAAAaG0lEQVR4nO2deViTV9bAT8JuAUERF0RGbV3Q2gqIWnBpocug1gVptS2P2HaoiqTWcaS1fKY6jzNUa0FlUKrVpo+iZdyK2I5iWyzuxh20goCA7ERJhQAhyfn+uDYPowJvlkvAOb+/XPKe3MAv973vvefcK0JEIAhzI7Z0A4gnExKL4AKJRXCBxCK4QGIRXCCxCC6QWAQXSCyCCyQWwQUSi+ACiUVwgcQiuEBiEVwgsQgukFgEF0gsggskFsEFEovgAolFcIHEI…	0.814616	2.89793	3.83081	0	4	413.115	0.0909091	-3.68	168.27	0	0	0	1	3	1	4	0	0	3	1	3	0.774182
	Cc1ccc(C(=O)Nc2cccc(C(F)(F)F)c2)cc1Nc1nc2ccccc2n1-c1CNC(C)c1	10.5704	1	0.0232558	<img data-content="rdkit/molecule" src="data:image/png;base64,iVBORw0KGgoAAAANSUhEUgAAAMgAAADICAIAAAAiOjnJAAAABmJLR0QA/wD/AP+gvaeTAAAciklEQVR4nO2deViUVdvA7xlmWIXYREAFRVAbECjaEFJzX0AlIRVDrVftrQTDVNypL036fFXeN32NcgkXSFzD0pA0FRJREBg2kV3WVJYRBUaGub8/js1HiDDzzBwHu87v8g8ufM557mF+z3mWc5/74SEiMBiahq/tABh/T5hYDCowsRhUYGIxqMDEYlCBicWgAhOLQQUmFoMKTCwGFZhYDCowsRhUYGIxqMDEYlCBicWgAhOLQQUmFoMKTCwGFZhYDCowsRhUY…	0.837081	4.32954	2.43017	0	5	491.193	0.185185	-4.11	205.398	0	1	1	1	3	1	4	1	0	5	3	5	0.773214
	Cl(C)(C)c1cc(NC(=O)Nc2ccc(Nc3cncc4ccccc34)cc2)c(F)cc1	17.9515	7	0.0319635	<img data-content="rdkit/molecule" src="data:image/png;base64,iVBORw0KGgoAAAANSUhEUgAAAMgAAADICAIAAAAiOjnJAAAABmJLR0QA/wD/AP+gvaeTAAAYz0lEQVR4nO2de1gTV9rA34kJl3DTtivebwiKqHhBVFyKstivT0WLWq216rO1GsRukbZrg9V+uNZS+NZaql272Ivios+a59G6FG23eMMV1FbAC1QtIgpV5CJQCIQkJO/3x9EsBQIhM4dq+/7+CmTmzcnMLzNn5rzvGQERgSCkRvZLN4D4dUJiEVwgsQgukFgEF0gsggskFsEFEovgAolFcIHEIrhAYhFcILEILpBYBBdILIILJBbBBRKL4AKJRXCBxCK4QGIRX…	0.536943	2.34765	5.95993	0	4	436.147	0.0833333	-3.64	182.134	0	0	0	2	3	1	4	0	0	3	3	5	0.772238
	Cc1ccc(NC(=O)c2cccc(C(F)(F)F)c2)cc1-n1nc2ccccc2n1=O	12.3979	1	0.166667	<img data-content="rdkit/molecule" src="data:image/png;base64,iVBORw0KGgoAAAANSUhEUgAAAMgAAADICAIAAAAiOjnJAAAABmJLR0QA/wD/AP+gvaeTAAAaLUlEQVR4nO2deVhTV9rA3yRsUkRQRAXRcUNFvrqALEVHrdRaq3WhVmnLVJ9psW6xY610cZppZ+xYlxKVwVJbO+ljFXGhorZTsS2KuMYdtW6sEkEIEoGwZHm/Pw5meFBDlntYnPf3Vwj3vvcEfjn33HPec44IEYEghEbc2gUgnkxILIILJBbBBRKL4AKJRXCBxCK4QGIRXCCxCC6QWAQXSCyCCyQWwQUSi+ACiUVwgcQiuEBiEVwgsQgukFgEF0gsggskFsEFE…	0.805727	4.94982	2.6406	0	4	412.115	0.0952381	-3.88	168.284	0	0	0	1	3	1	4	0	0	4	1	3	0.770308
	CC(C)(C)c1cc(NC(=O)Nc2ccc(Nc3cncc4ncccc34)cc2)c(F)cc1	15.9699	1	0.00456621	<img data-content="rdkit/molecule" src="data:image/png;base64,iVBORw0KGgoAAAANSUhEUgAAAMgAAADICAIAAAAiOjnJAAAABmJLR0QA/wD/AP+gvaeTAAAXSElEQVR4nO2deVBUV9bATzdbswsB2QYXAhkXxqigiI64RMW4JFGnM6UTJyTfDBSkxKmogUQFdEZtTWmwUkY7WlHMOGYwOlOMS0Yk4hhRqcgiKomyCAEERWVpsLuh+3x/XOz0IDa93Juoc35/WPj69en7+v363PveO/c9CSICQfBG+nM3gHg2IbEIIZBYhBBILEIIJBYhBBKLEAKJRQiBxCKEQGIRQiCxCCGQWIQQSCxCCCQWIQQSixACiUUIgcQihEBiEUIgs…	0.750248	4.2288	4.75677	0	4	429.196	0.16	-4	185.468	0	0	0	2	2	2	4	0	0	4	3	4	0.769404
	Cc1ccc(NC(=O)c2cccc(C(F)(F)F)c2)cc1-c1nc2ccccc-nc12	8.49007	1	0.25	<img data-content="rdkit/molecule" src="data:image/png;base64,iVBORw0KGgoAAAANSUhEUgAAAMgAAADICAIAAAAiOjnJAAAABmJLR0QA/wD/AP+gvaeTAAAbAUlEQVR4nO2deVhTV9rA3wABEpB9yqa4FNBK3UBRQKVV56laSuunaJfBOn0041CH1mlrXB7L+Ez7GfXpiFqcRqcVrDr9Uh3ruNWh4lYBFdSCFZBFQPZ9C5CQ5Hx/HEkzIJjlHgL0/T3+gXDvuSfJL+ece+5538MjhACCcI2FuSuADE9QLIQJKBbCBBQLYQKKhTABxUKYgGIhTECxECagWAgTUCyECSgWwgQUC2ECioUwAcVCmIBiIUxAsRAmoFgIE1AshAkoF…	0.814616	2.89793	3.83081	0	4	407.125	0.0869565	-3.74	170.324	0	2	2	1	2	0	2	0	0	3	1	3	0.76619
	Cc1ccc(NC(=O)c2cccc(C(F)(F)F)c2)cc1-c1nc2ccccc2nc1S	10.2152	1	0.0151515	<img data-content="rdkit/molecule" src="data:image/png;base64,iVBORw0KGgoAAAANSUhEUgAAAMgAAADICAIAAAAiOjnJAAAABmJLR0QA/wD/AP+gvaeTAAAZIklEQVR4nO2deViTV9bATwBZLMUNxw1UdFz7uCBaqtYVdDqMLVW0TxWh2mK0I622PjZTZ56Wr3Z8UqztqLTzxDpadax16ehYx+qgZZC2oiYsU0ghbGUTJCAQlhAScr4/Ln0nAxKyvBewc35/xfhyuC/55eYu555IEBEIQmxcersBxM8TEovgAolFcIHEIrhAYhFcILEILpBYBBdILIILJBbBBRKL4AKJRXCBxCK4QGIRXCCxCC6QWAQXSCyCCyQWwQUSi+ACi…	0.814433	4.40193	1.78987	0	4	439.097	0.0869565	-3.39	181.124	0	0	0	1	3	1	4	0	0	4	2	3	0.765958
	Cc1ccc(C(=O)Nc2cccc(C(F)(F)F)c2)cc1Nc1nc2ccccc2=c1	10.7935	1	0.0243902	<img data-content="rdkit/molecule" src="data:image/png;base64,iVBORw0KGgoAAAANSUhEUgAAAMgAAADICAIAAAAiOjnJAAAABmJLR0QA/wD/AP+gvaeTAAAelklEQVR4nO2deVxTV9rHnyzsqyCbG4tL3etKrbGiDlpHsdaFOmpTl1YqtqLzTl/zqW1Nta2l7bSm/dgqo9NKR6tmRluxYset1oiKIgoCokUQRdZIWAKEhOR5/ziYN42AWe4NIZzvX+Yuz7mYX+459znn+V0OIgKFwjTczr4AimNChUVhBSosCitQYVFYgQqLwgpUWBRWoMKisAIVFoUVqLAorECFRWEFKiwKK1BhUViBCovCClRYFFagwqKwAhUWhRWosCisQ…	0.813442	4.25223	1.79957	0	4	407.125	0.0869565	-3.83	169.638	0	1	1	1	3	0	3	0	0	3	2	4	0.765212
	OCC(N[C@H]1C)C(NC(c2ccc(C(=O)c3ccccc3)cc2)C1=O)c1ccc(S(=O)=O)cc1	23.6885	2	0.25	<img data-content="rdkit/molecule" src="data:image/png;base64,iVBORw0KGgoAAAANSUhEUgAAAMgAAADICAIAAAAiOjnJAAAABmJLR0QA/wD/AP+gvaeTAAAcFUlEQVR4nO2deUBTR/7Avw/CkYAkXGqAAIIHHqgtar1Wuohna+vFr/VARVu0umWtq8VzsdVW1mOlrVajtS62HkvrarFWbUDqseKFWywIRUXkCAKKhEhCzvn9MZgicuR4AwHn81dI3nwzIZ/MzJs333kMQggoFLaxaesKUDomVCwKEahYFCJQsShEoGJRiEDFohCBikUhAhWLQgQqFoUIVCwKEahYFCJQsShEoGJRiEDFohCBikUhAhWLQgQqFoUIVCwKEahYF…	0.801485	4.27809	1.60548	0	4	478.156	0.230769	-3.17	199.334	0	1	1	0	3	0	3	4	0	7	4	6	0.765131
	Cc1ccc(C(=O)Nc2cccc(C(F)(F)F)c2)cc1-n1nc2ccccc2n1=O	12.1239	1	1	<img data-content="rdkit/molecule" src="data:image/png;base64,iVBORw0KGgoAAAANSUhEUgAAAMgAAADICAIAAAAiOjnJAAAABmJLR0QA/wD/AP+gvaeTAAAZq0lEQVR4nO2deVRUR9bAb0Ozg4AiinHDfZlBiTiJYjQuiYmiGc1ocAyBEGWIEzua4zKOY1qzqUmMnQASjMshiQvqEAfXxCXmQ0JkExGEo7IIyL53Qzd00/f7o7SHAYHeChpyfycnR5r3blfDj/fqVd1bJUBEIAhjY9bdDSB6JyQWwQUSi+ACiUVwgcQiuEBiEVwgsQgukFgEF0gsggskFsEFEovgAolFcIHEIrhAYhFcILEILpBYBBdILIILJBbBBRKL4AKJR…	0.814616	2.89793	3.83081	0	4	412.115	0.0952381	-3.88	168.284	0	0	0	1	3	1	4	0	0	4	1	3	0.764793
	Cc1ccc(NC(=O)c2cccc(C(F)(F)F)c2)cc1Nc1nc2ccccc2nc1	9.7822	2	0.030303	<img data-content="rdkit/molecule" src="data:image/png;base64,iVBORw0KGgoAAAANSUhEUgAAAMgAAADICAIAAAAiOjnJAAAABmJLR0QA/wD/AP+gvaeTAAAc2klEQVR4nO2deVxTV9rHnwRC2AUUEa0oWgUUtRitWqzycRnrvlCkirXt2EJHR+w68a22tjMfMfbFilZbY+tL3ToaW6rY0VoZF2RANCqogwVBhbBvgbCFJXnePw6kqUhMbu4lQc/3Dz8Scp97Aj/OOfc5z8JDRKBQ2IZv6QFQnkyosCicQIVF4QQqLAonUGFROIEKi8IJVFgUTqDConACFRaFE6iwKJxAhUXhBCosCidQYVE4gQqLwglUWBROoMKicAIVFoUTq…	0.805727	4.94982	2.6406	0	4	422.135	0.0869565	-3.94	175.519	0	0	0	1	3	1	4	0	0	4	2	4	0.764653
	CC(C)(C)c1cc(NC(=O)Nc2ccc(Nc3nccc4ccccc34)cc2)c(F)cc1	16.3862	3	0.0136986	<img data-content="rdkit/molecule" src="data:image/png;base64,iVBORw0KGgoAAAANSUhEUgAAAMgAAADICAIAAAAiOjnJAAAABmJLR0QA/wD/AP+gvaeTAAAXNUlEQVR4nO2de1RU17nAvxkeM8AwAgaJoDGi8VXFqsVXxFexaarWVkKWa1V8hDoo5mLX6kKMMQuj0TV4byy3agNeY8VqW6eYrBsbGwtFMSg+kCBqUcQH8lBB3jPAPL/7x9a5hMcwj70Jxu/31zAz55s97N/Ze59zvu+MBBGBIHgj/a4bQHw/IbEIIZBYhBBILEIIJBYhBBKLEAKJRQiBxCKEQGIRQiCxCCGQWIQQSCxCCCQWIQQSixACiUUIgcQihEBiEUIgs…	0.809157	4.43381	1.83999	0	4	428.201	0.153846	-3.93	186.248	0	0	0	2	3	1	4	0	0	3	3	4	0.764015
	CC(C)(C)c1cc(NC(=O)Nc2cccc(Oc3cncc4ccccc43)c2)c(F)cc1	17.061	1	0.111111	<img data-content="rdkit/molecule" src="data:image/png;base64,iVBORw0KGgoAAAANSUhEUgAAAMgAAADICAIAAAAiOjnJAAAABmJLR0QA/wD/AP+gvaeTAAAcnklEQVR4nO2deViUVfvH75mBYVPZxgQRUBRTQ0HMftJobxkudImWmma5pOUSiFGWml2KZKYtKm65QoC7gii5JaC9Wr6mYKAopiCouKU4A8jADDNz//44MBHr88w8h83zubi8ZsbnLIxfz/es9xEhIjAYQiNu6gowWidMWAwqMGExqMCExaACExaDCkxYDCowYTGowITFoAITFoMKTFgMKjBhMajAhMWgAhMWgwpMWAwqMGExqMCExaACExaDCkxYDCowYTGow…	0.801485	4.27809	1.60548	0	4	429.185	0.153846	-3.93	185.812	0	0	0	2	3	1	4	0	0	3	2	4	0.763807
	CC(C)(C)c1cc(NC(=O)Nc2ccc(Nc3cncc4ccccc34)cc2)c(F)cc1	15.9697	10	0.0456621	<img data-content="rdkit/molecule" src="data:image/png;base64,iVBORw0KGgoAAAANSUhEUgAAAMgAAADICAIAAAAiOjnJAAAABmJLR0QA/wD/AP+gvaeTAAAXPElEQVR4nO2de1RU19XA9wwMw2MYGRSJ+IpofVU0YhA1omKwaarGVEKXXRWjoRkUE+xqixiTLGKsdjCN5avaQD61wWhbJ2rXF6vVSvERfL9RFz5Qw1MFGZ4DzHN/fxycIsgwj3MIxv37w4Uz9+45M+c355x77953JIgIBMEb6XfdAOL7CYlFCIHEIoRAYhFCILEIIZBYhBBILEIIJBYhBBKLEAKJRQiBxCKEQGIRQiCxCCGQWIQQSCxCCCQWIQQSixACiUUIg…	0.814616	2.89793	3.83081	0	4	428.201	0.153846	-3.93	186.248	0	0	0	2	3	1	4	0	0	3	3	4	0.76375
	CC(C)(C)c1ccc(C(=O)Nc2cccn2-c2nc3ccccc3c2=S)cc1	11.4533	12	0.193548	<img data-content="rdkit/molecule" src="data:image/png;base64,iVBORw0KGgoAAAANSUhEUgAAAMgAAADICAIAAAAiOjnJAAAABmJLR0QA/wD/AP+gvaeTAAAeoElEQVR4nO2deVyTx7qA3yQEgiwqImJRLJsg1q3QqmjVo1g3LHoE6lJ6xAW3U/TYhXvrbSO29xrt77RBa3ugthotVLGi4tridsrxuEUFxYJFUdkEWWSPIct7/xj8TlQMWb4vQZzn1z9C+DIzNI/zzffOzDs8RAQKhW341m4ApXNCxaJwAhWLwglULAonULEonEDFonACFYvCCVQsCidQsSicQMWicAIVi8IJVCwKJ1CxKJxAxaJwAhWLwglULAonULEonEDFo…	0.814616	2.89793	3.83081	0	4	387.141	0.173913	-3.05	169.479	0	1	1	1	2	1	3	0	0	4	1	2	0.76356
	CC(C)(C)c1cc(NC(=O)Nc2ccc(Nc3ncnc4ccccc34)cc2)c(O)cc1	16.2614	1	0.00456621	<img data-content="rdkit/molecule" src="data:image/png;base64,iVBORw0KGgoAAAANSUhEUgAAAMgAAADICAIAAAAiOjnJAAAABmJLR0QA/wD/AP+gvaeTAAAXoklEQVR4nO2deVxU1/XADzOAwICgoKIIUTRqVUSl7iau0aQulUaw1hCXtGNKlBB/0YmphqiNGdNSiSbWqclHjZ9qOtLE4lIXMNYFI0QNKC6oIEZQEGQZlhmYmfP74+ILZRlmuVclPd+/hmHemTvzvu++8947540TIgJB8Eb2pAdA/DQhsQghkFiEEEgsQggkFiEEEosQAolFCIHEIoRAYhFCILEIIZBYhBBILEIIJBYhBBKLEAKJRQiBxCKEQGIRQiCxCCGQW…	0.718099	4.26979	-0.023583	0	4	427.201	0.16	-4.13	186.097	0	0	0	2	3	1	4	0	0	5	4	4	0.763474
	Cc1ccc(NC(=O)c2cccc(C(F)(F)F)c2)cc1-c1nc2ccccc2c1=S	10.1775	1	0.333333	<img data-content="rdkit/molecule" src="data:image/png;base64,iVBORw0KGgoAAAANSUhEUgAAAMgAAADICAIAAAAiOjnJAAAABmJLR0QA/wD/AP+gvaeTAAAaiElEQVR4nO2de1xTR9qA3yRcAosIglhF5Ke0KmgvAqIUvLRQ20WsWqTVWlbc7dJWNG2tn7TWr1R33UWtBZWiVLc2/bxQ1lsR1yq2YlGrGG8IXlDugtwiRCGBkGS+P8aeH1WBk+QMAfd9/hLNeTPBJ3PmzLzvjIgQAggiNGJLNwB5PEGxECagWAgTUCyECSgWwgQUC2ECioUwAcVCmIBiIUxAsRAmoFgIE1AshAkoFsIEFAthAoqFMAHFQpiAYiFMQLEQJqBYC…	0.814616	2.89793	3.83081	0	4	424.086	0.0869565	-3.32	175.827	0	1	1	1	3	0	3	0	0	3	1	3	0.761726
	Cl(C)(C)c1cc(NC(=O)Nc2ccc(-c3ncnc4ccccc34)cc2)c(F)cc1	17.9453	2	0.00913242	<img data-content="rdkit/molecule" src="data:image/png;base64,iVBORw0KGgoAAAANSUhEUgAAAMgAAADICAIAAAAiOjnJAAAABmJLR0QA/wD/AP+gvaeTAAAc+klEQVR4nO2deVyTV9bHTxLWCLIj4I7jAlalBYoCjtLKKG1waXEZ91rLaMvH7bViq1PtosXacZC2Wp1pFbcq1Y4G1KGISEGtGrBVliICWk2RLbKEJZDkvH9cGiNoSPI8Vzt6v5/+EdM8556E33Ofu5xzrgARgcHgG+HjdoDxZMKExaACExaDCkxYDCowYTGowITFoAITFoMKTFgMKjBhMajAhMWgAhMWgwpMWAwqMGExqMCExaACExaDCkxYDCowYTGowITFo…	0.528519	2.2466	5.7856	0	4	422.131	0.0869565	-3.51	175.803	0	0	0	2	3	1	4	0	0	3	2	4	0.761602
	Cc1ccc(NC(=O)c2cccc(C(F)(F)F)c2)cc1CN1nc2ccccc2no1	11.2041	1	0.25	<img data-content="rdkit/molecule" src="data:image/png;base64,iVBORw0KGgoAAAANSUhEUgAAAMgAAADICAIAAAAiOjnJAAAABmJLR0QA/wD/AP+gvaeTAAAdCUlEQVR4nO2daVhTV/rA3xAggIAgO25gVRZRS4N1waqPylgrLpUB19F2akPbacF/60yoOkOXEWOrI7VqjbalWp2xaeuCrbaVcUGL0gYBS7GAiBAW2QwBWQIk7//DgTSDErLcS4Ke3wcfEu5974n8cu65Z3kPBxGBQmEaK3MXgPJwQsWisAIVi8IKVCwKK1CxKKxAxaKwAhWLwgpULAorULEorEDForACFYvCClQsCitQsSisQMWisAIVi8IKVCwKK1CxKKxAx…	0.563628	3.4411	4.74513	0	4	426.13	0.136364	-3.88	174.75	0	1	1	1	3	0	3	0	0	5	1	4	0.761256
	Cc1ccc(NC(=O)c2cccc(C(F)(F)F)c2)cc1-c1nc2ccccc2=c1	10.1636	1	0.0178571	<img data-content="rdkit/molecule" src="data:image/png;base64,iVBORw0KGgoAAAANSUhEUgAAAMgAAADICAIAAAAiOjnJAAAABmJLR0QA/wD/AP+gvaeTAAAZtklEQVR4nO2de1hU1drA35kBuSuYIoqoYUheS1G70ElUTD3RMS9kKiil4SXP+GkXsscTnmMn6aRFPl4a0WxUUlEffcjUIjMP6jEbQQFFLmIwICB3BgZmmJn3+2PlPjwiuOeyADnv7y/FPe9ee/yx99prvetdEkQEgrA10o5uANE1IbEILpBYBBdILIILJBbBBRKL4AKJRXCBxCK4QGIRXCCxCC6QWAQXSCyCCyQWwQUSi+ACiUVwgcQiuEBiEVwgsQgukFgEF…	0.82875	4.41773	2.44084	0	4	392.114	0.0869565	-3.63	164.089	0	1	1	1	3	0	3	0	0	2	1	3	0.760982
	Cn1c(S-c2c(C(=O)Nc3ccccc3)c3cc(F)ccc3nc2)c(C(=O)Nc2cccc(F)c2)OC1	20.2986	1	0.5	<img data-content="rdkit/molecule" src="data:image/png;base64,iVBORw0KGgoAAAANSUhEUgAAAMgAAADICAIAAAAiOjnJAAAABmJLR0QA/wD/AP+gvaeTAAAePUlEQVR4nO2de1zTZfvHP9uYyAQFTREEDZVU0scDTEgsk7DUQE3R0sKzqeWDr0yDPKTJUxIaYqY+HtPUzB9ZRloqPZ5FtAGaEEoicpaD4IBtbGO7f3/cOhEVd/h+hcX9fu3Fa4zvfe3a+Oy7+3vd13XdAkIIGAyuETa2A4x/JkxYDF5gwmLwAhMWgxeYsBi8wITF4AUmLAYvMGExeIEJi8ELTFgMXmDCYvACExaDF5iwGLzAhMXgBSYsBi8wYTF4gQmLwQtMW…	0.814616	2.89793	3.83081	0	5	518.122	0.0740741	-4.44	214.691	0	1	1	2	3	1	4	0	0	6	2	6	0.760893
	Cc1ccc(NC(=O)c2cccc(C(F)(F)F)c2)cc1-c1nc2ccccc2cn1	9.81616	7	0.106061	<img data-content="rdkit/molecule" src="data:image/png;base64,iVBORw0KGgoAAAANSUhEUgAAAMgAAADICAIAAAAiOjnJAAAABmJLR0QA/wD/AP+gvaeTAAAXoklEQVR4nO2de1RTZ7bANwQQFBCFWsH6QkCorUBBq6KIilYqbbEO1jpitTr04dixY2eyZqnLTlvbdFnvDOVaL1ZHKWpHql4veh0fLJRi0VvCo6LIUxHCG3kYQiBA9v3j09zcICGP80Gw+7f8Q8LJzpfwyzn77LO/71ghIhCE0FgP9gCIJxMSi+ACiUVwgcQiuEBiEVwgsQgukFgEF0gsggskFsEFEovgAolFcIHEIrhAYhFcILEILpBYBBdILIILJBbBBRKL4…	0.801881	4.73996	1.89349	0	4	407.125	0.0869565	-3.74	169.969	0	0	0	1	3	1	4	0	0	3	1	3	0.758334
	Cl(C)(C)c1cc(NC(=O)Nc2ccc(Nc3ncnc4ccccc34)cc2)c(F)cc1	17.7656	51	0.232877	<img data-content="rdkit/molecule" src="data:image/png;base64,iVBORw0KGgoAAAANSUhEUgAAAMgAAADICAIAAAAiOjnJAAAABmJLR0QA/wD/AP+gvaeTAAAYn0lEQVR4nO2dfVxUVfrAnzsMLw5vVpv4isqbIgqaYIqrpEtbH1NDizJX2l50kNpFrNXRtMX1owa/yka2tUUzxZU+yWd1jbDaRU1KSEvAFxAMFYUUeREIBgZmmHl+fxycCJhhZu49JvV8/xqYe585M/Odc88953nuFRARCEJqZD93A4hfJiQWwQUSi+ACiUVwgcQiuEBiEVwgsQgukFgEF0gsggskFsEFEovgAolFcIHEIrhAYhFcILEILpBYBBdILIILJBbBB…	0.802754	4.45398	1.99495	0	4	437.142	0.0869565	-3.71	181.353	0	0	0	2	3	1	4	0	0	4	3	5	0.757125
	Cc1ccc(C(=O)Nc2cccc(C(F)(F)F)c2)cc1-c1nc2ccccc2c1=O	10.5072	2	0.0465116	<img data-content="rdkit/molecule" src="data:image/png;base64,iVBORw0KGgoAAAANSUhEUgAAAMgAAADICAIAAAAiOjnJAAAABmJLR0QA/wD/AP+gvaeTAAAZg0lEQVR4nO2deVxTV/bATyAQZJHgjguKCwjOiC3Y1mJxrU5tumhHiq0RagtaHaP24zJujWhbpaNjLKjVaevEHXXQ4mht1Q4dYGwxLLJURgQUlF0WWRJI8u7vj6v5ZUAg22Xr+f7RTxPePbmRL+/dd+859/EIIYAglsaqszuA9ExQLIQJKBbCBBQLYQKKhTABxUKYgGIhTECxECagWAgTUCyECSgWwgQUC2ECioUwAcVCmIBiIUxAsRAmoFgIE1AshAkoFsIEF…	0.828651	4.47957	2.2462	0	4	408.109	0.0869565	-3.74	169.629	0	1	1	1	3	0	3	0	0	3	1	3	0.755142
	CC(C)(C)c1cc(NC(=O)Nc2cccc(Nc3nccc4ccccc43)c2)c(F)cc1	17.2708	1	0.111111	<img data-content="rdkit/molecule" src="data:image/png;base64,iVBORw0KGgoAAAANSUhEUgAAAMgAAADICAIAAAAiOjnJAAAABmJLR0QA/wD/AP+gvaeTAAAdCUlEQVR4nO2deVTU1fvHn5lhR2UbE0RAUUwNBTT8hWinr6FGxy0tydLUSi0QI821o7hE2qLivkKCu0IoqZmAlab5VVBQBBMQVAINkAFkhoGZeX5/XJjvNGyfmflcNu/rcDwz4+cujG/v+67PFSAiMBh8I2ztCjA6JkxYDCowYTGowITFoAITFoMKTFgMKjBhMajAhMWgAhMWgwpMWAwqMGExqMCExaACExaDCkxYDCowYTGowITFoAITFoMKTFgMKjBhMajAh…	0.801881	4.73996	1.89349	0	4	428.201	0.153846	-3.93	186.248	0	0	0	2	3	1	4	0	0	3	3	4	0.75446
	CC(C)(C)c1cc(NC(=O)Nc2cccc(Nc3nccc4ccccc34)c2)c(F)cc1	17.2708	1	0.111111	<img data-content="rdkit/molecule" src="data:image/png;base64,iVBORw0KGgoAAAANSUhEUgAAAMgAAADICAIAAAAiOjnJAAAABmJLR0QA/wD/AP+gvaeTAAAdCUlEQVR4nO2deVTU1fvHn5lhR2UbE0RAUUwNBTT8hWinr6FGxy0tydLUSi0QI821o7hE2qLivkKCu0IoqZmAlab5VVBQBBMQVAINkAFkhoGZeX5/XJjvNGyfmflcNu/rcDwz4+cujG/v+67PFSAiMBh8I2ztCjA6JkxYDCowYTGowITFoAITFoMKTFgMKjBhMajAhMWgAhMWgwpMWAwqMGExqMCExaACExaDCkxYDCowYTGowITFoAITFoMKTFgMKjBhMajAh…	0.805727	4.94982	2.6406	0	4	428.201	0.153846	-3.93	186.248	0	0	0	2	3	1	4	0	0	3	3	4	0.754293
	Cc1ccc(C(=O)Nc2cccc(C(F)(F)F)c2)cc1-c1nc2ccccc2cn1	9.73634	5	0.116279	<img data-content="rdkit/molecule" src="data:image/png;base64,iVBORw0KGgoAAAANSUhEUgAAAMgAAADICAIAAAAiOjnJAAAABmJLR0QA/wD/AP+gvaeTAAAXf0lEQVR4nO2deViTV9bATwINoUhY3MWtHQXRamUQFfq51mXasepMH0SxdrWZtiqtj+MXHbX000dNnWrRtmMZ6lrqKCM+Os7UThFadwejUBWRHSSAAiJrQiDJ+f64+jbDErJdiPT8/qr0zckN/Ljvfe895yBCRCAIRyPu6gEQ3RMSi+ACiUVwgcQiuEBiEVwgsQgukFgEF0gsggskFsEFEovgAolFcIHEIrhAYhFcILEILpBYBBdILIILJBbBBRKL4AKJRXCBx…	0.718099	4.26979	-0.023583	0	4	407.125	0.0869565	-3.74	169.969	0	0	0	1	3	1	4	0	0	3	1	3	0.753045
	Cc1ccc(NC(=O)c2cccc(C(F)(F)F)c2)cc1-c1cc2ccccc2cn1	9.9476	4	0.0606061	<img data-content="rdkit/molecule" src="data:image/png;base64,iVBORw0KGgoAAAANSUhEUgAAAMgAAADICAIAAAAiOjnJAAAABmJLR0QA/wD/AP+gvaeTAAAXK0lEQVR4nO2de1hTV7bAFwQQEBAFqeAbQUU7CgNaFAV8VivTYh0stWJ1dFLHjh1bZybffMpnZ6Z20s+xM5ZrvbE6SlE7MurlotfxwYdSLHiH8KgobxQhvB8FAiSEkH3/2DWTm0A4Sc6GYNfv8w8Jh5VN+OWcddZee8eGEAIIwje2Iz0A5PkExUKYgGIhTECxECagWAgTUCyECSgWwgQUC2ECioUwAcVCmIBiIUxAsRAmoFgIE1AshAkoFsIEFAthAoqFMAHFQ…	0.809157	4.43381	1.83999	0	4	406.129	0.0833333	-3.67	170.75	0	0	0	1	3	1	4	0	0	2	1	3	0.751349
	Cc1ccc(NC(=O)c2cccc(C(F)(F)F)c2)cc1-n1cc2ccccc2=c1-c1cc(F)n1	11.7288	1	0.25	<img data-content="rdkit/molecule" src="data:image/png;base64,iVBORw0KGgoAAAANSUhEUgAAAMgAAADICAIAAAAiOjnJAAAABmJLR0QA/wD/AP+gvaeTAAAbh0lEQVR4nO2deVyTR/rAnyScCnhwKIjKIV6txQJe1apU0BbwWot4FBT4iW5V1loVbW3R4n4WjyraVRePgneF1XqjRVcRlQWCiKkXGsIlaAgYQCEhx/z+mJplFWPy5h2C7Hw//SOxM887Sb7M+74zz8zLQQgBhcI2XGM3gNI+oWJRiEDFohCBikUhAhWLQgQqFoUIVCwKEahYFCJQsShEoGJRiEDFohCBikUhAhWLQgQqFoUIVCwKEahYFCJQsShEoGJRiEDFo…	0.750248	4.2288	4.75677	0	5	463.131	0.0769231	-4.2	191.409	0	1	1	1	3	1	4	0	0	3	1	4	0.751127
	Cc1ccc(C(=O)Nc2cccc(C(F)(F)F)c2)cc1-c1nc2ccccc2c1=C	18.251	1	1	<img data-content="rdkit/molecule" src="data:image/png;base64,iVBORw0KGgoAAAANSUhEUgAAAMgAAADICAIAAAAiOjnJAAAABmJLR0QA/wD/AP+gvaeTAAAZNklEQVR4nO2deVhTV9rA37CvEtxRq4I7zogVbGuxuGC1tdiqHSlqUxQrWqdGnafVujVFW6sdHdOCOjq1PlFbx+VBi2vrMnSAsWIAZVFGFASURZAdEshyvj9OvV8GJGS5J4n0/f3hI/GeNyfyy73nnvO+5woIIYAgfGNn7Q4gnRMUC2ECioUwAcVCmIBiIUxAsRAmoFgIE1AshAkoFsIEFAthAoqFMAHFQpiAYiFMQLEQJqBYCBNQLIQJKBbCBBQLYQKKhTABx…	0.814616	2.89793	3.83081	0	4	406.129	0.0833333	-3.67	171.143	0	1	1	1	3	0	3	0	0	2	1	3	0.746365
	Cl(C)(C)c1ccc(C(=O)Nc2cccnc2c2nc3ccccc3c2=O)cc1	14.9471	1	0.016129	<img data-content="rdkit/molecule" src="data:image/png;base64,iVBORw0KGgoAAAANSUhEUgAAAMgAAADICAIAAAAiOjnJAAAABmJLR0QA/wD/AP+gvaeTAAAf40lEQVR4nO2deVRT19rG30wMBgcUZAZBrIriAA5Fimhx4KrFWmtrVaQOxfaq4V6tYnuvjXZVa1urqUvs4i5sDVoHWi0Xq3VEP7EOjK2iIAoic0SmMAVCzvv9sTHmIkNIciLg/i2XixzO2e8OebLPe/bwbA4iAoViaLgvugKUngkVFoUVqLAorECFRWEFKiwKK1BhUViBCovCClRYFFagwqKwAhUWhRWosCisQIVFYQUqLAorUGFRWIEKi8IKVFgUVqDCorACF…	0.814433	4.40193	1.78987	0	4	391.109	0.0909091	-3.31	164.968	0	1	1	1	2	1	3	0	0	4	1	4	0.745996
	Cc1ccc(NC(=O)c2cccc(C(F)(F)F)c2)cc1CN1cc2ccccc2cnc1	12.8874	1	0.0151515	<img data-content="rdkit/molecule" src="data:image/png;base64,iVBORw0KGgoAAAANSUhEUgAAAMgAAADICAIAAAAiOjnJAAAABmJLR0QA/wD/AP+gvaeTAAAb6UlEQVR4nO2deVxTV9rHfyFBQGUblQKK+4jFrYpv/QhKHYtWq2J1xHHDjrbG2rGlY60o7wh2ahWdqtj61gbbccNWcatgFxtbPrVQWo1Qlw+bAiIgyKbsSUhy3j+O3qaIkOXeJMj5/kXCOc99Qn6ce+45z/McESEEDAbf2FnbAcaTCRMWQxCYsBiCwITFEAQmLIYgMGExBIEJiyEITFgMQWDCYggCExZDEJiwGILAhMUQBCYshiAwYTEEgQmLIQhMWAxBYMJiC…	0.800578	4.31264	3.47987	0	4	435.156	0.12	-3.87	182.578	0	1	1	1	3	0	3	0	0	3	1	4	0.745823
	Cc1cccc(C)c1OC(=O)N(c1cccc(-c2ccccc2)c1)c1cccnc1C	8.58461	1	0.111111	<img data-content="rdkit/molecule" src="data:image/png;base64,iVBORw0KGgoAAAANSUhEUgAAAMgAAADICAIAAAAiOjnJAAAABmJLR0QA/wD/AP+gvaeTAAAatElEQVR4nO2daVRURxbHb7M2GlAhCGFXoqJmAoLM6EAUFTnjiIooRqNEDdon8YzocaI9LogcY4Iek+BEE1tcINFowOCIGwSUuMQtBHA0AiKyCCqLkUWbZus7H0retEA3TfcrsO36fVJ43Fctf6tu3br3lgARgcHgG4PeHgDj1YQJi0EFJiwGFZiwGFRgwmJQgQmLQQUmLAYVmLAYVGDCYlCBCYtBBSYsBhWYsBhUYMJiUIEJi0EFJiwGFZiwGFRgwmJQgQmLQ…	0.750248	4.2288	4.75677	0	4	408.184	0.111111	-3.92	182.317	0	0	0	1	3	1	4	0	0	3	0	4	0.745191
	CN(C)COCC(=O)Nc1ccc2nc(cnc2c2cccnc1=O)cc2	13.3936	1	0.5	<img data-content="rdkit/molecule" src="data:image/png;base64,iVBORw0KGgoAAAANSUhEUgAAAMgAAADICAIAAAAiOjnJAAAABmJLR0QA/wD/AP+gvaeTAAAZiklEQVR4nO3de1hU5b4H8O/MAI5E3IRAAcVB8X7FC2IIpMZONDolmra1i7dMD3rSZFcaerKd7m3FSa0QS9sPauElNUHRrQVqIqJJmggqF7nFVgcYbiMy8zt/LJsoFbmsd9D4fZ4enwnW+1sv8vVd93cpiAiMyU3Z2h1gf04cLCYEB4sJwcFiQnCwmBAcLCYEB4sJwcFiQnCwmBAcLCYEB4sJwcFiQnCwmBAcLCYEB4sJwcFiQnCwmBAcLCYEB4sJwcFiQnCwm…	0.814616	2.89793	3.83081	0	4	365.149	0.210526	-3.23	155.43	0	2	2	1	0	2	2	0	4	7	1	5	0.744702
	COc1ccc(Cn2ncc(NC(=O)c3cc(NC(=O)c4cccc(Cl)c4C(F)(F)F)c3)cs2)cc1	17.563	1	1	<img data-content="rdkit/molecule" src="data:image/png;base64,iVBORw0KGgoAAAANSUhEUgAAAMgAAADICAIAAAAiOjnJAAAABmJLR0QA/wD/AP+gvaeTAAAY6ElEQVR4nO3de1yMaf8H8O89M83U1Ey1hVJS20kntFg5Lbvkh2cfZGvRkhVWWbaeWGFz9sTmsMkxu+yyVs86PK/CC7vOixVRiFKhtGoqnaeaQzNz/f64PWkdamaaa8N+3y9/qK7rvq706T5chxtDCAGEDI3T3h1AbyYMFqICg4WowGAhKjBYiAoMFqICg4WowGAhKjBYiAoMFqICg4WowGAhKjBYiAoMFqICg4WowGAhKjBYiAoMFqICg4WowGAhKjBYiAoMF…	0.814616	2.89793	3.83081	0	4	534.074	0.125	-3.7	213.007	1	1	2	2	2	0	2	0	0	6	2	7	0.74431
	Cc1ccc(NC(=O)c2cccc(C(F)(F)F)c2)cc1-n1cc2ccccc2=C1	9.95686	1	0.0178571	<img data-content="rdkit/molecule" src="data:image/png;base64,iVBORw0KGgoAAAANSUhEUgAAAMgAAADICAIAAAAiOjnJAAAABmJLR0QA/wD/AP+gvaeTAAAZuklEQVR4nO2de1yUVfrAn5nhfhNMAcULiUje03EtpV1RMXOj9UquyiilopmNaRbaulFrm7Tpxs+Plx3RclRS0VY/ZOpmpi5qXkZUQJGLGA4IyJ3hNjAzz++Pk++yIDi3A8g+378E3/e8Z+DLOec95znPESEiEIS1Ebd3BYjOCYlFcIHEIrhAYhFcILEILpBYBBdILIILJBbBBRKL4AKJRXCBxCK4QGIRXCCxCC6QWAQXSCyCCyQWwQUSi+ACiUVwgcQiuEBiE…	0.809157	4.43381	1.83999	0	4	394.129	0.0869565	-3.54	164.949	0	0	0	1	3	1	4	0	0	2	1	3	0.742015
	Cc1ccc(C(=O)Nc2cccc(C(F)(F)F)c2)cc1-c1nc2ccccc2=c1	10.0665	1	0.0232558	<img data-content="rdkit/molecule" src="data:image/png;base64,iVBORw0KGgoAAAANSUhEUgAAAMgAAADICAIAAAAiOjnJAAAABmJLR0QA/wD/AP+gvaeTAAAZBklEQVR4nO2deVhTV9rA35Agi+wqSBnXKi5oLUZqW78RaZnOMI1Tq6UuFUcdB63VSG2t2tpG7GJc6mBtVXjsEkod15EJ1FattIpLxRhBUEGgqBAIoOxCIMv5/jj1PhnKku0QoO/vL81z73tP4Mc923vO4RFCAEFsjYO9C4D0TlAshAkoFsIEFAthAoqFMAHFQpiAYiFMQLEQJqBYCBNQLIQJKBbCBBQLYQKKhTABxUKYgGIhTECxECagWAgTUCyECSgWwgQUC…	0.814433	4.40193	1.78987	0	4	392.114	0.0869565	-3.63	164.089	0	1	1	1	3	0	3	0	0	2	1	3	0.741482
	ClOC(=O)C[C@@H]1C[C@@H](c2cc(-c3ccc(F)cc3)c3c(O)nncc3c2)C1=O	19.8506	1	0.05	<img data-content="rdkit/molecule" src="data:image/png;base64,iVBORw0KGgoAAAANSUhEUgAAAMgAAADICAIAAAAiOjnJAAAABmJLR0QA/wD/AP+gvaeTAAAav0lEQVR4nO2de1zUZfbHzwwwjAxyE5CriqiLgjdQXylq3rEVXSog0512bRNNa9B+5fQrddQUXUt3LDcdZUu8/ErKMMtVITMx88JAecEUEQGRm8TdYYCZOb8/Hvg2IXKZ+T4M6vP+i5n5fs/3DHx4ruecR4CIwGDwjdDSDjAeT5iwGFRgwmJQgQmLQQUmLAYVmLAYVGDCYlCBCYtBBSYsBhWYsBhUYMJiUIEJi0EFJiwGFZiwGFRgwmJQgQmLQQUmLAYVmLAYV…	0.837081	4.32954	2.43017	0	4	400.063	0.2	-3.06	163.634	1	0	1	0	2	1	3	2	0	6	1	4	0.741351
	Cc1ccc(NC(=O)c2cccc(C(F)(F)F)c2)cc1-c1nc2ccccc2nn1	10.2638	1	0.0178571	<img data-content="rdkit/molecule" src="data:image/png;base64,iVBORw0KGgoAAAANSUhEUgAAAMgAAADICAIAAAAiOjnJAAAABmJLR0QA/wD/AP+gvaeTAAAXpElEQVR4nO2daVRUV7aANxSjAWTSCMSJCGKSZghoVFAR0YiSBOPCNoljVGJMa5uYdK1udZmOGSrL+LoJbRscWolDL4nm+dTYalgowaAvFIMTMipCIaMMFlBQFLXfjyP1KoUUNdwjpdnf8odUXXadKr66d9999znXChGBIITGeqAHQDyZkFgEF0gsggskFsEFEovgAolFcIHEIrhAYhFcILEILpBYBBdILIILJBbBBRKL4AKJRXCBxCK4QGIRXCCxCC6QWAQXS…	0.703163	3.72021	1.04272	0	4	408.12	0.0909091	-3.81	169.157	0	0	0	1	3	1	4	0	0	4	1	3	0.74092
	Cc1cccc(C)c1OC(=O)N(c1ccc(-c2ccccc2)cc1)c1cccnc1	8.6342	6	0.230769	<img data-content="rdkit/molecule" src="data:image/png;base64,iVBORw0KGgoAAAANSUhEUgAAAMgAAADICAIAAAAiOjnJAAAABmJLR0QA/wD/AP+gvaeTAAAcRklEQVR4nO2deVzUVffHzwzIDiMlErjv6eOCIirOACqDS2G55J6Ze1npo2bozyfUXIInFVvsMcvMeLI000Q0ZRHZVJQHEtxZREEEZYcBgZk5vz+ufJtGYbbvFYa575d/jF++33Pv6If7vfecc88VICIwGHwjbO4OMFonTFgMKjBhMajAhMWgAhMWgwpMWAwqMGExqMCExaACExaDCkxYDCowYTGowITFoAITFoMKTFgMKjBhMajAhMWgAhMWgwpMWAwqMGExq…	0.750248	4.2288	4.75677	0	4	394.168	0.0769231	-3.92	175.952	0	0	0	1	3	1	4	0	0	3	0	4	0.739191
	Cc1ccc(NC(=O)c2cccc(C(F)(F)F)c2)cc1Nc1cc2ccccc2nc1	9.78329	1	0.0178571	<img data-content="rdkit/molecule" src="data:image/png;base64,iVBORw0KGgoAAAANSUhEUgAAAMgAAADICAIAAAAiOjnJAAAABmJLR0QA/wD/AP+gvaeTAAAcrklEQVR4nO2deVyTV9bHTwJhExBQZGkFcQMUq4hrscrHZaxrrRSpYm07tuDYKXabN75V63RmirEvKlptTVs/1G1GsaWKHa2VcQEGRKOCOlgQVDbZCYQtIMl5/7iSSUFC8uS5JOj9/sGHhDznuSG/3OXce84RICIwGHwjNHUDGE8mTFgMKjBhMajAhMWgAhMWgwpMWAwqMGExqMCExaACExaDCkxYDCowYTGowITFoAITFoMKTFgMKjBhMajAhMWgAhMWgwpMW…	0.801881	4.73996	1.89349	0	4	421.14	0.0833333	-3.87	176.3	0	0	0	1	3	1	4	0	0	3	2	4	0.736596
	Cc1ccc(C(=O)Nc2cccc(C(F)(F)F)c2)cc1Nc1cc2ccccc2nc1	9.69988	1	0.0232558	<img data-content="rdkit/molecule" src="data:image/png;base64,iVBORw0KGgoAAAANSUhEUgAAAMgAAADICAIAAAAiOjnJAAAABmJLR0QA/wD/AP+gvaeTAAAcV0lEQVR4nO2deVxTZ7rHn7CvAUFhwCKIAlJRVHCvqBXbuqBSRa1KbbUTlemH0aqNftr5xKXXy9SWqrd0xLX22tFi64KIC8UV7dimoIgIoqhsKrIlyJrluX+8cu6RJYTkHBLw/f4FycmT9yS/vOuzCBARKBSuMTF0AyjdEyosCi9QYVF4gQqLwgtUWBReoMKi8AIVFoUXqLAovECFReEFKiwKL1BhUXiBCovCC1RYFF6gwqLwAhUWhReosCi8QIVF4QUqLAovU…	0.801881	4.73996	1.89349	0	4	421.14	0.0833333	-3.87	176.3	0	0	0	1	3	1	4	0	0	3	2	4	0.736596
	OCC(N[C@H]1C)CN(C(c2ccc(C(=O)c3ccccc3)cc2)C1=O)c1ccc(S(=O)=O)cc1	22.6648	2	0.25	<img data-content="rdkit/molecule" src="data:image/png;base64,iVBORw0KGgoAAAANSUhEUgAAAMgAAADICAIAAAAiOjnJAAAABmJLR0QA/wD/AP+gvaeTAAAgAElEQVR4nO2deVjUVfv/3zMswyJbmAoq2YDiQm4oqWhquWAo4EKmiZoZdiVhy7e4vnYlVlo85TJJ9jy0XIZWJuqjoeTP3AXSR9lUFFkeVAQBFdmH0Rnm/v1xbL6EOuDM5zMz6Hld/sEyn/ucwfec5T73fR8JEYHDERqpuTvAeTThwuKIAhcWRxS4sDiiwIXFEQUuLI4ocGFxRIELiyMKXFgcUeDC4ogCFxZHFLiwOKLAhcURBS4sjihwYXFEgQuLIwpcWBxR4…	0.563628	3.4411	4.74513	0	4	478.156	0.230769	-3.33	199.544	0	1	1	0	3	0	3	3	0	7	3	6	0.733905
	CCOC(=O)C[C@@H]1C[C@@H](c2cc(-c3ccc(F)cc3)c3c(=O)ncc3n2)C1=O	9.21995	2	0.1	<img data-content="rdkit/molecule" src="data:image/png;base64,iVBORw0KGgoAAAANSUhEUgAAAMgAAADICAIAAAAiOjnJAAAABmJLR0QA/wD/AP+gvaeTAAAbjklEQVR4nO3deVjU1f4H8M/MsAybiMgMiAR4RYMgUTRTVIz0tsijuQAXFfW6hiLqzTRLUzMT19RHEzK5FymrK2ZqdcF+5gpmluIOSBOJMDDDIgM4w2yf3x9HJ9xglu+BAc/r8fEZxvme70HenO92Fh4iAsNwjd/WFWA6JhYshgoWLIYKFiyGChYshgoWLIYKFiyGChYshgoWLIYKFiyGChYshgoWLIYKFiyGChYshgoWLIYKFiyGChYshgoWLIYKFiyGChYsh…	0.814616	2.89793	3.83081	0	4	380.117	0.285714	-3.22	160.005	1	1	2	1	1	1	2	2	0	5	0	5	0.733397
	CC(C)(C)c1cc(NC(=O)Nc2ccc(N3cncnc4ccccc34)cc2)c(F)cc1	18.2097	3	0.0136986	<img data-content="rdkit/molecule" src="data:image/png;base64,iVBORw0KGgoAAAANSUhEUgAAAMgAAADICAIAAAAiOjnJAAAABmJLR0QA/wD/AP+gvaeTAAAbaElEQVR4nO2deVRUR9bAby8ssqiAJoK7RieCiIprcMOgTCJJ1ACSaIsTxDGLBJeMXzTH1qgJOpoheFwwTAwH8YTGIRNiEGWAxAU3VIJIWgVURBARQZamG7r7fn8UvnRYml5eYQL1Ozk5bfP6vmr9UXVfvVv1BIgIDAbfCJ91AxhdEyYWgwpMLAYVmFgMKjCxGFRgYjGowMRiUIGJxaACE4tBBSYWgwpMLAYVmFgMKjCxGFRgYjGowMRiUIGJxaACE4tBBSYWg…	0.511811	2.25516	5.48716	0	4	429.196	0.16	-4	186.072	0	1	1	2	3	0	3	0	0	4	2	3	0.732588
	Cn1c(C)c2c(C(=O)Nc3ccc(C(=O)O)cc3)c3ccccc3nc2c2C(=O)n2=C1	20.2601	1	0.333333	<img data-content="rdkit/molecule" src="data:image/png;base64,iVBORw0KGgoAAAANSUhEUgAAAMgAAADICAIAAAAiOjnJAAAABmJLR0QA/wD/AP+gvaeTAAAeN0lEQVR4nO2deVzUVffHPzPMjCwhAibkihuiqIi7CYEKKimZ+kOtRIkU0yxLLUvNyuqRFrd8aW6VuJRLZi7lggoImSmkSIAbImKCCsM+LMPM+f1xcR6yxFm+F3ie575f/jHNfL/ne4Y+c7dz7rkyIoJAIDXyhnZA8N+JEJaAC0JYAi4IYQm4IIQl4IIQloALQlgCLghhCbgghCXgghCWgAtCWAIuCGEJuCCEJeCCEJaAC0JYAi4IYQm4IIQl4IIQloALQlgCL…	0.563628	3.4411	4.74513	0	5	413.125	0.0869565	-4.33	175.612	0	2	2	2	2	1	3	1	0	5	2	3	0.732357
	CCOC(=O)C[C@@H]1C[C@@H](c2cc(-c3ccc(C)cc3)n3c(O)nocc3n2)C1=O	17.774	1	0.05	<img data-content="rdkit/molecule" src="data:image/png;base64,iVBORw0KGgoAAAANSUhEUgAAAMgAAADICAIAAAAiOjnJAAAABmJLR0QA/wD/AP+gvaeTAAAYPUlEQVR4nO2de1iUZfrHvzMgDDIqYJwEIUXDc5m5iixghJqKebkbbtcSiqdhV/O01oUbKl2tbXSlLutWSmq7k2GGlYV4ZC0Uk1LyFIgooSkekIOo6MAMzP3749V3CQWGmXmYqd/9+YuBee/3nuEz73N4n+ceBRGBYayN0tYJML9OWCxGCCwWIwQWixECi8UIgcVihMBiMUJgsRghsFiMEFgsRggsFiMEFosRAovFCIHFYoTAYjFCYLEYIbBYjBBYLEYILBYjB…	0.707791	4.73096	-0.0656688	0	4	395.148	0.333333	-3.42	167.358	1	2	3	0	1	0	1	2	0	7	1	5	0.730299
	C1cccc(NC(=O)c2cccc(C(F)(F)F)c2)cc1-c1nc2ccccc2nc1	17.9988	1	0.0151515	<img data-content="rdkit/molecule" src="data:image/png;base64,iVBORw0KGgoAAAANSUhEUgAAAMgAAADICAIAAAAiOjnJAAAABmJLR0QA/wD/AP+gvaeTAAAekElEQVR4nO2deViTV9r/7zxZCCEQdpRNRURFQCtqfcGlArVW0U4dcVo0nVotbfW96DjOFOqUcnXaeYtebU07+lZKOx3qOHX4taPF0QGtOoqoRRAtKFbZlEVBYthCNpLz++PI86YsISQ5weD5XP7xmOXcT5IvZ7+/h4MQAgrF1jCjfQOUsQkVFoUIVFgUIlBhUYhAhUUhAhUWhQhUWBQiUGFRiECFRSECFRaFCFRYFCJQYVGIQIVFIQIVFoUIVFgUIlBhUYhAh…	0.816924	4.1246	1.39881	0	4	407.125	0.0869565	-3.74	170.027	1	0	1	1	2	1	3	0	0	3	1	3	0.729273
	Cc1ccc(NC(=O)c2cccc(C(F)(F)F)c2)cc1-c1nc2ccccccn1-c2	9.51413	1	0.0151515	<img data-content="rdkit/molecule" src="data:image/png;base64,iVBORw0KGgoAAAANSUhEUgAAAMgAAADICAIAAAAiOjnJAAAABmJLR0QA/wD/AP+gvaeTAAAbEUlEQVR4nO2deVRT19bAd8IgMil1QBFUVJyK+hR9r6iIVVBQqr4quqSitSouOzg87cPVV4vWpS/0+RBrB6M49XOMuqgptFoUZ60aEZHKKPOcAEJQEsjN+f44mpciQ6YDNe7fHy5Mbs7dF34599xz9z6XRwgBBDE1/I4OADFPUCyECSgWwgQUC2ECioUwAcVCmIBiIUxAsRAmoFgIE1AshAkoFsIEFAthAoqFMAHFQpiAYiFMQLEQJqBYCBNQLIQJKBbCBBQLY…	0.814616	2.89793	3.83081	0	4	421.14	0.0833333	-3.87	176.207	0	0	0	1	2	2	4	0	2	3	1	3	0.726968
	CC(C)(C)c1cc(NC(=O)Nc2cccc(-c3cncc4ccccc34)c2)c(F)cc1	17.0436	1	0.111111	<img data-content="rdkit/molecule" src="data:image/png;base64,iVBORw0KGgoAAAANSUhEUgAAAMgAAADICAIAAAAiOjnJAAAABmJLR0QA/wD/AP+gvaeTAAAgAElEQVR4nO2dd1wUV9fHz+yySAcFo4Ci2ECisRA2KsReEEFFRX1UTNQEoygxxpJEDb6WKJIYjPo8McbeC1EQY0cjWCg2wGBDbBQBkbrAsrvn/eOSyWZpW2Zmgcz3wx87szv3HpYfc++ce885FCICDw/TCPRtAE/ThBcWDyvwwuJhBV5YPKzAC4uHFXhh8bACLyweVuCFxcMKvLB4WIEXFg8r8MLiYQVeWDyswAuLhxV4YfGwAi8sHlbghcXDCryweFiBFxYPK…	0.563628	3.4411	4.74513	0	4	413.19	0.153846	-3.73	180.698	0	0	0	2	3	1	4	0	0	2	2	3	0.726538
	Cc1ccc(NC(=O)Nc2cc(C(F)(F)F)ccc2F)cc1-c1ccc3c(c3)NC(=O)C(=O)cn1	13.641	1	0.5	<img data-content="rdkit/molecule" src="data:image/png;base64,iVBORw0KGgoAAAANSUhEUgAAAMgAAADICAIAAAAiOjnJAAAABmJLR0QA/wD/AP+gvaeTAAAgAElEQVR4nO2deVxU5f7HP8MMwzAswyiKckOIlHLDCrOS3G5YLt0scyt/aWXiVi55jTBvoGmhqWFmhmmmZgWZmdlyxV3T0nEBd7YAwYV9mBmGmWHm+/vj0YnrgrOcw4zTeb/8Q/Cc7/nO+DnPec7zfBcREUFAgGu8XO2AgGciCEuAFwRhCfCCICwBXhCEJcALgrAEeEEQlgAvCMIS4AVBWAK8IAhLgBcEYQnwgiAsAV4QhCXAC4KwBHhBEJYALwjCEuAFQVgCv…	0.814616	2.89793	3.83081	0	4	484.116	0.0833333	-4.54	194.373	1	1	2	2	2	0	2	0	0	4	3	3	0.725202
	Cc1ccc(NC(=O)c2cccc(C(F)(F)F)c2)cc1Nc1nc2ccccc2c1=O	11.391	1	0.0151515	<img data-content="rdkit/molecule" src="data:image/png;base64,iVBORw0KGgoAAAANSUhEUgAAAMgAAADICAIAAAAiOjnJAAAABmJLR0QA/wD/AP+gvaeTAAAdP0lEQVR4nO2daVhT19aAV8Ig8yggCHWuFRxaA0oNilVKxakVBxREpfeiXG1Rixblk8Jjfbxqq2KrtrW1Xup1gtYiXqeKoAYqYEBlUECRIiCTMkgZEpKs78fWlKJgSM6BRPb7+APDOTs7+uacffZea20OIgKFwjTcnu4A5dWEikVhBSoWhRWoWBRWoGJRWIGKRWEFKhaFFahYFFagYlFYgYpFYQUqFoUVqFgUVqBiUViBikVhBSoWhRWoWBRWoGJRWIGKRWEFK…	0.825592	4.42607	2.03956	0	4	423.119	0.0869565	-3.94	175.179	0	1	1	1	3	0	3	0	0	4	2	3	0.724613
