# Supplementary material for: Interpretable Machine Learning Models for Molecular Design of Tyrosine Kinase Inhibitors Using Variational Autoencoders and Perturbation-Based Approach of Chemical Space Exploration
Source: Int J Mol Sci. 2022 Sep 24;23(19):11262. doi: 10.3390/ijms231911262 (PMC9569663; doi:10.3390/ijms231911262)
Supplement: Supplementary file 1 [file ijms-23-11262-s001.zip › SUPPLEMENTARY_MATERIALS/Prelim_Data_Generated_Molecules_from_SRC_Inhibitors/Top_100_Cluster_2.xlsx]

## Sheet: Sheet1
	smiles	distance	count	frequency	mol	qed	logP	SAS	result	rings	weight	csp3	hallkier	laputeASA	alicarbo	alihetero	alirings	amidebonds	arocarbo	arohetero	arorings	stereocenter	bridgehead	hba	hbd	rotatable	kinase inhibition likeliness
	CC(C)n1nc(-c2ccc3[nH]ccc3c2)c2c(N)noc2C1	16.553	3	0.0220588	<img data-content="rdkit/molecule" src="data:image/png;base64,iVBORw0KGgoAAAANSUhEUgAAAMgAAADICAIAAAAiOjnJAAAABmJLR0QA/wD/AP+gvaeTAAAc/klEQVR4nO2deVzU1frHPwPCsDOIG1piCFhgblgoVEpeBTW9al7XsOyXGElq7lleXMrMa0aSJt1MSSvFTFFL3NM0I5fQBJWbK8rmwjIsMzAzz++PM04EiCzf8/2SnfeLF6+Z78z3ec7w+nDOmeec5zkqIoJAIDVWSjdA8GAihCXgghCWgAtCWAIuCGEJuCCEJeCCEJaAC0JYAi4IYQm4IIQl4IIQloALQlgCLghhCbgghCXgghCWgAtCWAIuCGEJuCCEJeCCE…	0.529175	2.73904	5.79687	0	4	295.143	0.25	-2.76	127.129	0	1	1	0	1	2	3	0	0	5	2	2	0.953619
	Oc1ccc(COc2cncc3c2cnn3C[C@@H](Cl)c2ccc(Cl)cc2)cc1	6.45716	1	0.0344828	<img data-content="rdkit/molecule" src="data:image/png;base64,iVBORw0KGgoAAAANSUhEUgAAAMgAAADICAIAAAAiOjnJAAAABmJLR0QA/wD/AP+gvaeTAAAUSklEQVR4nO3daVRT19rA8SeEiAQoiMwOt6JWBEdAe52WA8UxVat4HdaiSG+Xtw4riFrR6wCdKNalUuQyWESjt4qIVBkUxeqqQ63KYJ0KIlgoODMKAoHkeT9sb4oImGkLb3l+qx9KyTlnQ/7ZOTnZoQJEBEL0zaC9B0D+migswgWFRbigsAgXFBbhgsIiXFBYhAsKi3BBYREuKCzCBYVFuKCwCBcUFuGCwiJcUFiECwqLcEFhES4oLMIFhUW4oLAIFxQW4YLCI…	0.709527	2.56008	2.76332	0	4	413.07	0.142857	-2.76	171.663	0	0	0	0	2	2	4	1	0	5	1	6	0.895032
	C(CC)n1nc(-c2ccc3[nH]c(=O)ccc3c2)c2c(N)nncc21	16.8871	1	0.00653595	<img data-content="rdkit/molecule" src="data:image/png;base64,iVBORw0KGgoAAAANSUhEUgAAAMgAAADICAIAAAAiOjnJAAAABmJLR0QA/wD/AP+gvaeTAAAdDElEQVR4nO2de1xU1RbH1xlmeAjIQ1AsFQTJUBGF8plvCG6BhElliVleeeSV1NQx0TC1IB9FZiqoFRh1lUpDvCb45uMzDUHEBw5PNQSVkVEHhplZ94+NI/GembNHwf399OnDzJyz9gJ/s/c+a6+9NoeIwGDwjeBxO8DomDBhMajAhMWgAhMWgwpMWAwqMGExqMCExaACExaDCkxYDCowYTGowITFoAITFoMKTFgMKjBhMajAhMWgAhMWgwpMWAwqMGExqMCEx…	0.518739	2.58339	5.71123	0	4	320.139	0.176471	-3.22	136.683	0	0	0	0	1	3	4	0	0	6	2	3	0.891891
	O=C(Nc1cc(-c2ccccc2)c[nH]c1=O)c1ccc(N2CCCCC2)cc1	6.52672	3	0.0128205	<img data-content="rdkit/molecule" src="data:image/png;base64,iVBORw0KGgoAAAANSUhEUgAAAMgAAADICAIAAAAiOjnJAAAABmJLR0QA/wD/AP+gvaeTAAAWjklEQVR4nO3de1hVVfoH8O/hDop4AYXUvACSGikDKoKXR2ayRp1CJ5oCmTSmUnxEU9NwGsnGxwcbK8y8jFajptmYmeATkw4JI3JJE1Ew75jXEBVQhHM4nMP7+2Mx+8eAHA5n75WR7+cvsrPfvbd8XXvvtdZeR0dEYExrdvf7ANgvEweLScHBYlJwsJgUHCwmBQeLScHBYlJwsJgUHCwmBQeLScHBYlJwsJgUHCwmBQeLScHBYlJwsJgUHCwmBQeLScHBYlJws…	0.648843	2.52877	3.55639	0	4	373.179	0.217391	-3.34	163.582	0	1	1	1	2	1	3	0	0	3	2	4	0.891881
	O=C(c1ccc2ccccc2c1)Nc1cc[nH]c(=O)c1-c1c[nH]c(O)c1	13.5128	1	0.125	<img data-content="rdkit/molecule" src="data:image/png;base64,iVBORw0KGgoAAAANSUhEUgAAAMgAAADICAIAAAAiOjnJAAAABmJLR0QA/wD/AP+gvaeTAAAfKElEQVR4nO2deVxU5f7HP8OwgyCLG2quuOCKYC6QYi5A4pbi8iv0dl3SLDRfpnZdKO99ea2ugek109JQyxRMRa8FrommJosiaqmgKSIGIrLTDPP9/fHg6cgyzAznzIz6vF/+MXPmzPM8eD7znOd8n++iICJwOFJjYeoBcJ5NuLA4ssCFxZEFLiyOLHBhcWSBC4sjC1xYHFngwuLIAhcWRxa4sDiywIXFkQUuLI4scGFxZIELiyMLXFgcWeDC4sgCFxZHFriwO…	0.582066	3.45324	4.51177	0	4	345.111	0	-3.8	147.688	0	0	0	1	2	2	4	0	0	3	4	3	0.879
	Fc1cc(Nc2nc(-c3ccccc3)nc3ccccc23)n[nH]1	5.10345	1	0.00222222	<img data-content="rdkit/molecule" src="data:image/png;base64,iVBORw0KGgoAAAANSUhEUgAAAMgAAADICAIAAAAiOjnJAAAABmJLR0QA/wD/AP+gvaeTAAAgAElEQVR4nO2daVhUR9bH/72wg4gERRFFNHGJUQFxQ0SlNVHR8UnsaIyYV439JM6MEZdg4hiMk3FwNEpiliEZJzpGnSGKESOgoAioqLQYN8ANFEVA2WQTmm7q/VBw6TRbA7f7drR+Dx/6Vt97z+Hhz6m6davOERFCwGDwjVhoBxjPJkxYDIPAhMUwCExYDIPAhMUwCExYDIPAhMUwCExYDIPAhMUwCExYDIPAhMUwCExYDIPAhMUwCM+UsN55Bx991Hg4ciQ0G…	0.582066	3.45324	4.51177	0	4	305.108	0	-3.28	130.779	0	0	0	0	2	2	4	0	0	4	2	3	0.877381
	O=C(Nc1cc(-c2ccccc2)c[nH]c1=O)c1ccc(N2CCOCC2)cc1	6.91419	1	0.0042735	<img data-content="rdkit/molecule" src="data:image/png;base64,iVBORw0KGgoAAAANSUhEUgAAAMgAAADICAIAAAAiOjnJAAAABmJLR0QA/wD/AP+gvaeTAAAWZElEQVR4nO3daVRV19kH8P8FZFYEtDKIgNE4RVvjLKh1oDEpaowgTZ3ypmokQaxV1JVGkdoYsrJMUFuzVlQoSTWiVgIm4pBEI1gVEWMiKkVEBQcQEJD5Xu7zfth4S1Hg3HvujmKe3yejnH33IX/22dPZaIgIjJmbxeOuAHs6cbCYFBwsJgUHi0nBwWJScLCYFBwsJgUHi0nBwWJScLCYFBwsJgUHi0nBwWJScLCYFBwsJgUHi0nBwWJScLCYFBwsJgUHi0nBw…	0.618172	2.64562	3.61188	0	4	375.158	0.181818	-3.38	162.33	0	1	1	1	2	1	3	0	0	4	2	4	0.874071
	C[C@H]1nc(-c2ccc3cc(O)ccc3c2)c2c(N)nccc21	12.2335	3	0.0147059	<img data-content="rdkit/molecule" src="data:image/png;base64,iVBORw0KGgoAAAANSUhEUgAAAMgAAADICAIAAAAiOjnJAAAABmJLR0QA/wD/AP+gvaeTAAAZ3ElEQVR4nO2de1xTRxbHT0h4BgHBIFLfigqitoLWbaSKilKJriLWXWvUtsru1jXd9rOatn4U+9lqWa01fhTU2loR1qLdoiJFEStFtCplsQg+i0p9EVCe8iZk9o+h11seAZI7Aez5fvyD3NycGcyPmTNnzpwrIoQAggiNRWd3AHk2QWEhTEBhIUxAYSFMQGEhTEBhIUxAYSFMQGEhTEBhIUxAYSFMQGEhTEBhIUxAYSFMQGEhTEBhIUxAYSFMQGEhTEBhIUxAY…	0.518739	2.58339	5.71123	0	4	289.122	0.111111	-2.88	127.508	0	1	1	0	2	1	3	1	0	4	2	1	0.870167
	OCC(Nc1cccc(/c2nccc(-c3cccnc3)n2)c1)c1cccs1	6.27641	1	0.25	<img data-content="rdkit/molecule" src="data:image/png;base64,iVBORw0KGgoAAAANSUhEUgAAAMgAAADICAIAAAAiOjnJAAAABmJLR0QA/wD/AP+gvaeTAAAgAElEQVR4nO2deVyUVRfHzwwMjCKCuwiCIiACLkguCb6k4YKYaa6YuCZkbqkZmrmUlmimkKW5JZBmWS4hoIa4BGjqICigIg47KCAz7MMyM+f94+LjyCbMPM8Mo8/3wx/zXGbOvcCPe89znnvP4SAisLDQDVfTA2B5PWGFxcIIrLBYGIEVFgsjsMJiYQRWWCyMwAqLhRFYYbEwAissFkZghcXCCKywWBiBFRYLI7DCYmEEVlgsjMAKi4URWGGxMAIrLBZGYIXFw…	0.582066	3.45324	4.51177	0	4	374.12	0.0952381	-3.09	160.976	0	0	0	0	1	3	4	1	0	6	2	6	0.869905
	Oc1ccccc1CNc1ncnc2c1cnn2C[C@H](Cl)c1ccccc1	5.06286	1	0.0434783	<img data-content="rdkit/molecule" src="data:image/png;base64,iVBORw0KGgoAAAANSUhEUgAAAMgAAADICAIAAAAiOjnJAAAABmJLR0QA/wD/AP+gvaeTAAAYYklEQVR4nO3deVRTVx4H8F8gCAEJBFBRAVtECrghWKugIhjQClXbGTyOFrVjjRWnqJ22VKuD1lJjOz3FM0cpqFPROnag1qVFLbhghXELDC5FhQERRJQtELKwJXf+uJgiCoS83Lr9PqenB+N7v9zgl/vuu+/dB48QAgiZmtnjbgB6NmGwEBMYLMQEBgsxgcFCTGCwEBMYLMQEBgsxgcFCTGCwEBMYLMQEBgsxgcFCTGCwEBMYLMQEBgsxgcFCTGCwEBMYLMQEB…	0.582066	3.45324	4.51177	0	4	379.12	0.15	-3.12	161.016	0	0	0	0	2	2	4	1	0	6	2	6	0.868321
	Fc1cc(Nc2nc(-c3ccncc3)nc3ccccc23)n[nH]1	5.04138	2	0.00438596	<img data-content="rdkit/molecule" src="data:image/png;base64,iVBORw0KGgoAAAANSUhEUgAAAMgAAADICAIAAAAiOjnJAAAABmJLR0QA/wD/AP+gvaeTAAAgAElEQVR4nO2daVhUR9bH/72w0wIiigKKSNxiVMQdERQ00aDjk0g0jphXHftNfCdGXEKMYzAmcTAxSmKWIRknMm4zRDGiAgqKoAaVFuOG4IaiKMgqm9B0U++HappOszVwb1+i9Xv40Lf63qrDw59TdWs5R0QIAYPBNWKhDWA8mzBhMXiBCYvBC0xYDF5gwmLwAhMWgxeYsBi8wITF4AUmLAYvMGExeIEJi8ELTFgMXmDCYvDCMyWst97CmjUNlyNHQq0WzprnG…	0.582066	3.45324	4.51177	0	4	306.103	0	-3.35	129.999	0	0	0	0	1	3	4	0	0	5	2	3	0.867765
	C[C@@H](Cn1ncc2c(Nc3ccccc3)ncnc21)c1ccccc1	5.31831	19	0.791667	<img data-content="rdkit/molecule" src="data:image/png;base64,iVBORw0KGgoAAAANSUhEUgAAAMgAAADICAIAAAAiOjnJAAAABmJLR0QA/wD/AP+gvaeTAAAaeElEQVR4nO2deVzUZRrAnzmAQUFOxQPTVUBFDgXddEUDxUzFbamlzTRWzchMyDQdb9w8mMRaN48NXUg01NBdz3IN8kJDywx1AQHNVDw5PYAZ5nj2jxeniWOY4/dSwfP98IcMv3neF/zO+/7e6/mJEBEIQmjEv3QFiNYJiUVwgcQiuEBiEVwgsQgukFgEF0gsggskFsEFEovgAolFcIHEIrhAYhFcILEILpBYBBdILIILJBbBBRKL4AKJRXCBxCK4QGIRXCCxC…	0.582066	3.45324	4.51177	0	4	329.164	0.15	-3.21	145.918	0	0	0	0	2	2	4	1	0	5	1	5	0.85806
	c1ccc(-c2cccc(Oc3ncnc4c3cc(cc34)OCO3)c2)cc1	6.03614	1	0.0714286	<img data-content="rdkit/molecule" src="data:image/png;base64,iVBORw0KGgoAAAANSUhEUgAAAMgAAADICAIAAAAiOjnJAAAABmJLR0QA/wD/AP+gvaeTAAAXDklEQVR4nO2dfVRUZf7AvzMwMAy+gAK+pUGKsQGpIBhWqInm+sKGOmQc0c5yYtXOYW37beOuJnm22rHsHMhsz/jzbEHbycY1lcx00SVCfKVIQUMQUUQREATldWDm+/vjwfubBmaYl/sAQ9/PXzrc+9w7cz/3+T73uff7vRJEBIIQG+lA7wAxNCGxCC6QWAQXSCyCCyQWwQUSi+ACiUVwgcQiuEBiEVwgsQgukFgEF0gsggskFsEFEovgAolFcIHEIrhAYhFcI…	0.582066	3.45324	4.51177	0	5	342.1	0.047619	-3.6	149.366	0	1	1	0	3	1	4	0	2	5	0	3	0.84775
	Fc1ccc(COc2ncnc3c2cnn3C[C@H](Cl)c2ccc(Br)cc2)cc1F	5.77059	1	0.00641026	<img data-content="rdkit/molecule" src="data:image/png;base64,iVBORw0KGgoAAAANSUhEUgAAAMgAAADICAIAAAAiOjnJAAAABmJLR0QA/wD/AP+gvaeTAAAU0klEQVR4nO3ce1xU1doH8GfPcHNARSFE1BQzQYI8geCFox5SP1iNpp9U6iiZN9RXRbNUzMt4D9MCr1xUFDov+nohRVITUgu8cBNR+UAY4AVQQEQQRIaZed4/lk0cFJzbkpLn+/GPcdhr7WeY36y9Zu+1ERARCDE0UUsXQF5NFCzCBQWLcEHBIlxQsAgXFCzCBQWLcEHBIlxQsAgXFCzCBQWLcEHBIlxQsAgXFCzCBQWLcEHBIlxQsAgXFCzCBQWLcEHBIlxQs…	0.709527	2.56008	2.76332	0	4	478.001	0.15	-2.58	177.984	0	0	0	0	2	2	4	1	0	5	0	6	0.846183
	Fc1cccc(F)c1-c1ncc(-c2ccccc2)n2cncc12	5.57327	1	0.037037	<img data-content="rdkit/molecule" src="data:image/png;base64,iVBORw0KGgoAAAANSUhEUgAAAMgAAADICAIAAAAiOjnJAAAABmJLR0QA/wD/AP+gvaeTAAAbUUlEQVR4nO2deXyM1/7HPzNJJvsuaEQoCYmEiFqupbGrIna6+Nl6FUGp24SKJYS29nKlbov2UlfrVbREbZEK0ea6IpREkAgVqUQi22SdzHJ+fxydjiCZmec5mUmd9x9enpPn+Z5vMp/nec75nu/5joQQAg5HbKSmdoDz14QLi8MELiwOE7iwOEzgwuIwgQuLwwQuLA4TuLA4TODC4jCBC4vDBC4sDhO4sDhM4MLiMIELi8MELiwOE7iwOEzgwuIwgQuLwwQuL…	0.582066	3.45324	4.51177	0	4	307.092	0	-3.08	130.434	0	0	0	0	2	2	4	0	0	3	0	2	0.846167
	C[C@@H](Cn1ncc2c(Nc3cccc(Br)c3)nccc21)c1ccccc1	6.65828	1	0.00746269	<img data-content="rdkit/molecule" src="data:image/png;base64,iVBORw0KGgoAAAANSUhEUgAAAMgAAADICAIAAAAiOjnJAAAABmJLR0QA/wD/AP+gvaeTAAAbiUlEQVR4nO2de1xU1fbA17x4PxzggiJeFK/4SO0BKokl3sDSMFNBy5tyr6nltcDygab9QE0dywdetSQtNUu9atdHN03RUvGRRgpqKhKIIgoigwyvmWFm1u+PLSeSGIYzZ3Mt1/fTp4+MZ/bZMt85Z+991lpbhohAEFIj/193gPhjQmIRXCCxCC6QWAQXSCyCCyQWwQUSi+ACiUVwgcQiuEBiEVwgsQgukFgEF0gsggskFsEFEovgAolFcIHEIrhAYhFcILEIL…	0.709527	2.56008	2.76332	0	4	406.079	0.142857	-2.66	160.566	0	0	0	0	2	2	4	1	0	4	1	5	0.843063
	C1cccc(C(=O)Nc2cccc(Br)c2)cc1-c1nc2ccccc2n1-c1cc(N)no1	23.3826	12	0.0983607	<img data-content="rdkit/molecule" src="data:image/png;base64,iVBORw0KGgoAAAANSUhEUgAAAMgAAADICAIAAAAiOjnJAAAABmJLR0QA/wD/AP+gvaeTAAAgAElEQVR4nO2deVxU9frHn4EZRlYZEBdAEQQTEFdCkATxImWMmtmklpSp4dW6CC0Odb2hpq/G1EJvpuOSgeUClgr+VMRbggtauCGirO6CsjMMy8Dw/P74wjQiyyznoMT3/fKP45lznu85nM/5bud5ni8HEYFCYRqDZ30BlL8nVFgUVqDCorACFRaFFaiwKKxAhUVhBSosCitQYVFYgQqLwgpUWBRWoMKisAIVFoUVqLAorECFRWEFKiwKK1BhUViBCovCClRYF…	0.520232	2.22979	3.98657	0	5	487.064	0.0416667	-3.91	191.595	1	0	1	1	2	2	4	0	0	6	2	4	0.834992
	COc1ccc(-c2cn([C@H]3C(OC3)c3ncncn3)cc2)cc1	10.129	1	0.2	<img data-content="rdkit/molecule" src="data:image/png;base64,iVBORw0KGgoAAAANSUhEUgAAAMgAAADICAIAAAAiOjnJAAAABmJLR0QA/wD/AP+gvaeTAAAXSklEQVR4nO3de1hUZR4H8C8zMFyGyyAmIgHKNoiieGPxmlbLtt7WTQvd9e5jmLnm5fGCWiu5rWll5WW1XLS8PGXoYyVmaLpZapKEiJcMmQWBURBBbsNlLsz89o+jE1nizDCvsO3v8/AHMOe85wfPl/Oeed/3HFyICIw5m6y1C2C/ThwsJgQHiwnBwWJCcLCYEBwsJgQHiwnBwWJCcLCYEBwsJgQHiwnBwWJCcLCYEBwsJgQHiwnBwWJCcLCYEBwsJgQHiwnBw…	0.582066	3.45324	4.51177	0	4	308.127	0.235294	-2.73	133.305	0	1	1	0	1	2	3	2	0	6	0	4	0.834774
	Clc1cccc(Nc2ncnc3c2cnn3CC2cccccc2)c1	9.60675	1	0.5	<img data-content="rdkit/molecule" src="data:image/png;base64,iVBORw0KGgoAAAANSUhEUgAAAMgAAADICAIAAAAiOjnJAAAABmJLR0QA/wD/AP+gvaeTAAAZsUlEQVR4nO2de1yN2frAn31pd1FIFKNckm5yGyenxMQ5wiCDlAwZlxEf5oOPy8ThnNBvZnIvDJOZOIxG0hwMJoSRMhMyEyrdrzRjInTZXXZ7P78/VvY0ld2+LcPM8/34o3bvWu/a2/dd71rPet61BYgIBKFvhH90A4g/JyQWwQUSi+ACiUVwgcQiuEBiEVwgsQgukFgEF0gsggskFsEFEovgAolFcIHEIrhAYhFcILEILpBYBBdILIILJBbBBRKL4AKJRXCBx…	0.582066	3.45324	4.51177	0	4	349.109	0.105263	-2.92	149.915	1	0	1	0	1	2	3	0	0	5	1	4	0.834536
	C1ccccc(C)c1OC(=O)N(c1ccccc1)c1cccc(Nc2ccc(N3CCN(C)CC3)cn2)n1	21.5148	1	0.0454545	<img data-content="rdkit/molecule" src="data:image/png;base64,iVBORw0KGgoAAAANSUhEUgAAAMgAAADICAIAAAAiOjnJAAAABmJLR0QA/wD/AP+gvaeTAAAab0lEQVR4nO2deVyU1frAn9lgEGUERhFZFHFDU1TUXFJc0JuKV1MJTfF+ihpv3hgzMdRfialXJ5fCJYlKC8UNxRWX1BCXCBUFb4kipCyCgKSAsswA8/z+ODSXqwIz884rgz3fP/zw0fM+7xnny3nP8pzzChARCMLUCJu6AsTLCYlF8AKJRfACiUXwAolF8AKJRfACiUXwAolF8AKJRfACiUXwAolF8AKJRfACiUXwAolF8AKJRfACiUXwAolF8AKJRfACiUXwA…	0.8195	2.97198	2.81751	0	5	508.259	0.233333	-4.43	223.118	1	1	2	1	1	2	3	0	0	7	1	6	0.832357
	N#CN1CCN(c2nc(Nc3ccc(Cl)cc3)c3nc[nH]c3n2)CC1	5.51855	2	0.1	<img data-content="rdkit/molecule" src="data:image/png;base64,iVBORw0KGgoAAAANSUhEUgAAAMgAAADICAIAAAAiOjnJAAAABmJLR0QA/wD/AP+gvaeTAAAb2klEQVR4nO2de3RTVdrGn7RJL0nTO225tUCFFtsiN2fKbShyE2FcIJZRhiqIX5iFGtFPySgzFnUxK8PwSVnCYB0UHJ2BRh2nDEKHgKAtAooUKAWsFMulUCht6S3pNe/3xwlpKLQ0ydknod2/P7qSc073+56cJ3ufs7P3s2VEBA5HbLzcnQCne8KFxWECFxaHCVxYHCZwYXGYwIXFYQIXFocJXFgcJnBhcZjAhcVhAhcWhwlcWBwmcGFxmMCFxWHCvSGsigp89…	0.582066	3.45324	4.51177	0	4	354.111	0.25	-3.05	148.623	0	1	1	0	1	2	3	0	0	7	2	3	0.83219
	COc1cccc(-c2cn(C3CCCC3)c3nncc(N)c23)c1	5.5657	2	0.0363636	<img data-content="rdkit/molecule" src="data:image/png;base64,iVBORw0KGgoAAAANSUhEUgAAAMgAAADICAIAAAAiOjnJAAAABmJLR0QA/wD/AP+gvaeTAAAcYUlEQVR4nO2deVyU1ffHzwzDMAwioIiAS4rmgoogivuCjhpbZVS++JrLlww1lW+LSW6R2i9JtMxvamSWSEXikiBfUDFTxERFISXBBcUFkUWQZWD28/vj0jC5IMw89xmT+375x8wzz3POHebjfe5z7znnChARGAyuEZq7AYxnEyYsBhWYsBhUYMJiUIEJi0EFJiwGFZiwGFRgwmJQgQmLQQUmLAYVmLAYVGDCYlCBCYtBBSYsBhWYsBhUYMJiUIEJi0EFJiwGF…	0.618172	2.64562	3.61188	0	4	308.164	0.333333	-2.56	134.634	1	0	1	0	1	2	3	0	0	5	1	3	0.828369
	Clc1ccc(/c2nc(N3CCNCC3)nc3[nH]cnc23)cc1	5.74298	1	0.00699301	<img data-content="rdkit/molecule" src="data:image/png;base64,iVBORw0KGgoAAAANSUhEUgAAAMgAAADICAIAAAAiOjnJAAAABmJLR0QA/wD/AP+gvaeTAAAXNklEQVR4nO2de1QU5/nHn112QRB1AbUodxWI1qhc1BgVjWBMFD3RhHp6EqymKSbNES810DZGQuKvWRJNVlvTYpOerNHGYGx6UFMSULyjKaghghrBCyDeIBi5Lsvu8/vjXYYt4ArLvAPOPp/jH+vO7Lwzsx+e953Zfb+rQEQgCLFR9vYOEPKExCK4QGIRXCCxCC6QWAQXSCyCCyQWwQUSi+ACiUVwgcQiuEBiEVwgsQgukFgEF0gsggskFsEFEovgAolFcIHEI…	0.773249	2.7604	2.52328	0	4	314.105	0.266667	-2.18	132.105	0	1	1	0	1	2	3	0	0	5	2	2	0.828333
	Fc1cccc(COc2ncnc3c2cnn3CC2cccccc2)c1	9.92269	1	0.0106383	<img data-content="rdkit/molecule" src="data:image/png;base64,iVBORw0KGgoAAAANSUhEUgAAAMgAAADICAIAAAAiOjnJAAAABmJLR0QA/wD/AP+gvaeTAAAWfklEQVR4nO3deVSTV94H8F8SQCQsSgHFFZCliIIVxFpKXaq2ZwTnzCiugwvV6DitSiuNr/aM1o5z0nbqwTPzegjSUVxGB3kdxa0zCGIZx4VgVUSFwFRRQdZAgiFku+8fVx9QMATyXDd+n9M/MM1zc0O+ufc+z3PvRUAIAYT4JnzRFUCvJwwWYgKDhZjAYCEmMFiICQwWYgKDhZjAYCEmMFiICQwWYgKDhZjAYCEmMFiICQwWYgKDhZjAYCEmMFiICQwWYgKDh…	0.582066	3.45324	4.51177	0	4	348.139	0.15	-3.28	149.706	1	0	1	0	1	2	3	0	0	5	0	5	0.828314
	Clc1cccc(-c2cn(-c3ccccc3)c3ncnc(O)c23)c1	14.9605	1	0.0181818	<img data-content="rdkit/molecule" src="data:image/png;base64,iVBORw0KGgoAAAANSUhEUgAAAMgAAADICAIAAAAiOjnJAAAABmJLR0QA/wD/AP+gvaeTAAAfvUlEQVR4nO2deVhTx/rH35OELayyKYh6QRChIipWfgiUQvFBEbWtxaXV1oVitdWqreJyK7f9uURvrfiztQ96raUurajV4oIaKyKKqCiIuwUsIIvKTgIBQub3x+AhN0AIyTlJkPk8ffpkxpOZOfBllnfeeYdCCAGBwDQcXTeA8GpChEVgBSIsAisQYRFYgQiLwApEWARWIMIisAIRFoEViLAIrECERWAFIiwCKxBhEViBCIvACkRYBFYgwiKwAhEWgRWIsAisQ…	0.789759	3.12056	2.19108	0	4	321.067	0	-2.85	137.183	0	0	0	0	2	2	4	0	0	4	1	2	0.824512
	CC(C)(C)OC(=O)Oc1ccc(-c2[nH]nc3ncnc(-c4cccc(Cl)c4)c23)cc1	6.16186	1	0.0136986	<img data-content="rdkit/molecule" src="data:image/png;base64,iVBORw0KGgoAAAANSUhEUgAAAMgAAADICAIAAAAiOjnJAAAABmJLR0QA/wD/AP+gvaeTAAAdlklEQVR4nO2deVhTV9rA3xshCCiyCsomVC2ISxHFjnRccWkNigvaWjPOjA4+2jaOtiPtgxq1tsXaaoZ+an3q0th2qsiIYkWUWhdcUZTKVhVERBBR9jWQ5P3+OHgngyxZ7kHsnN/DHwncvPeE/HLOuWd5L4eIwGAIjeh5F4Dx+4SJxaACE4tBBSYWgwpMLAYVmFgMKjCxGFRgYjGowMRiUIGJxaACE4tBBSYWgwpMLAYVmFgMKjCxGFRgYjGowMRiUIGJxaACE…	0.821471	2.7302	2.92436	0	4	422.115	0.181818	-3.45	177.58	0	0	0	0	2	2	4	0	0	6	1	3	0.823833
	O[C@@H](Cn1ncc2=NC(c3ccccc3)ncnc21)c1ccccc1	12.508	1	1	<img data-content="rdkit/molecule" src="data:image/png;base64,iVBORw0KGgoAAAANSUhEUgAAAMgAAADICAIAAAAiOjnJAAAABmJLR0QA/wD/AP+gvaeTAAAYLElEQVR4nO3de1hTR/oH8DchhIsKKkgFBRRQEVlRqa6srRUX3Kqoj1q02lIUMVYsoH3c0nXbxrW1S29K0bai21rXa8GtrrItlpWWRQxefmu5iigoJAJyVZRrDO/vj8FIEUIuZ+pl38/j4xPgZM6EfDNnzpyZgwgRgRChiR92BciTiYJFuKBgES4oWIQLChbhgoJFuKBgES4oWIQLChbhgoJFuKBgES4oWIQLChbhgoJFuKBgES4oWIQLChbhgoJFuKBgES4oW…	0.582066	3.45324	4.51177	0	4	331.143	0.157895	-3.12	144.087	0	1	1	0	2	1	3	2	0	6	1	4	0.82381
	Cl[C@@H](Cn1ncc2c(NCc3ccccc3)ncn2C1)c1ccccc1	10.358	1	0.333333	<img data-content="rdkit/molecule" src="data:image/png;base64,iVBORw0KGgoAAAANSUhEUgAAAMgAAADICAIAAAAiOjnJAAAABmJLR0QA/wD/AP+gvaeTAAAWCElEQVR4nO3de1yUVf4H8O8MM8hNUBRRRHQTQbzgJdvESS6uosXFyh9KFqlppKHoWkleZ2s10Vdrg5ttVr5cIlugdGMEN+O1pstoAcNFViARuUiseGFgBgaZ6/n9cWhCdAbmcgB3v+9Xf+DM83yfMzMfzjnzPOchDiEEELI17kA3AP13wmAhJjBYiAkMFmICg4WYwGAhJjBYiAkMFmICg4WYwGAhJjBYiAkMFmICg4WYwGAhJjBYiAkMFmICg4WYwGAhJjBYi…	0.582066	3.45324	4.51177	0	4	365.141	0.2	-2.79	157.482	0	1	1	0	2	1	3	1	0	5	1	6	0.82381
	COC(=O)CN1CC(Cn2cc(-c3cccc(O)c3)c3c(N)nccc32)CC1	10.8472	1	0.25	<img data-content="rdkit/molecule" src="data:image/png;base64,iVBORw0KGgoAAAANSUhEUgAAAMgAAADICAIAAAAiOjnJAAAABmJLR0QA/wD/AP+gvaeTAAAckElEQVR4nO2deVjVVfrA37uzXllFEJDFlFUoUlNGBUXNQNKU1BKzccSaGXksF8gns7GmGDXX+jlXRCVzAXNBMZ9CszJSFFQ2WRR8gFgEBdmXu7y/Pw7eCBBZvudyr3M+T38g3O/7fZn58F3OOe97eIgIDAbX8Ac7AcazCROLQQUmFoMKTCwGFZhYDCowsRhUYGIxqMDEYlCBicWgAhOLQQUmFoMKTCwGFZhYDCowsRhUYGIxqMDEYlCBicWgAhOLQQUmFoMKT…	0.582066	3.45324	4.51177	0	4	380.185	0.333333	-3.06	162.892	0	1	1	0	1	2	3	1	0	7	2	5	0.8225
	Clc1ccc(-c2nc(N3CCOCC3)nc3[nH]cnc23)cc1	5.79249	1	0.0041841	<img data-content="rdkit/molecule" src="data:image/png;base64,iVBORw0KGgoAAAANSUhEUgAAAMgAAADICAIAAAAiOjnJAAAABmJLR0QA/wD/AP+gvaeTAAAXv0lEQVR4nO2deVhTV/rH37AEAUUWi4gQcEOkVi0iYN1H7FTFTh2l9tfK082i06lYan3iCn2q7VBtp3GZdujTTidaOzNUx4JTp1PUotQFFC2ooCAqIIsLAZFNQvL+/jjhGgPGAPcESN7PX0nuuee99+Z737Pknm8kiAgEITY23X0AhGVCwiK4QMIiuEDCIrhAwiK4QMIiuEDCIrhAwiK4QMIiuEDCIrhAwiK4QMIiuEDCIrhAwiK4QMIiuEDCIrhAwiK4QMIiu…	0.773249	2.7604	2.52328	0	4	315.089	0.266667	-2.18	131.669	0	1	1	0	1	2	3	0	0	5	1	2	0.822405
	COc1ccccc1Nc1ccc2cc(-c3c(Cl)cccc3Cl)c(=O)n(C)c2n1	6.62198	1	0.00645161	<img data-content="rdkit/molecule" src="data:image/png;base64,iVBORw0KGgoAAAANSUhEUgAAAMgAAADICAIAAAAiOjnJAAAABmJLR0QA/wD/AP+gvaeTAAAWnklEQVR4nO2deVxU1xXHfzPDpmyCgprGfU8I0ZSa+ImJSzWbjaRGTFPXaFRMNKLUJZqaFJcoLnFLbEwa0kazKIqaxJ1W3MonFbCIKypKQRlkkXUYZjn948bXEXWY5V3wU8/3M388nu+ed8DffXPPuefepyEiMIzaaBvbAeb/ExYWIwUWFiMFFhYjBRYWIwUWFiMFFhYjBRYWIwUWFiMFFhYjBRYWIwUWFiMFFhYjBRYWIwUWFiMFFhYjBRYWIwUWFiMFFhYjB…	0.773249	2.7604	2.52328	0	4	425.07	0.0909091	-3.02	177.038	0	0	0	0	2	2	4	0	0	5	1	4	0.821857
	Fc1cccc(Nc2[nH]nc3ncnc(Nc4cccc(Cl)c4)c23)c1	5.57365	1	0.0909091	<img data-content="rdkit/molecule" src="data:image/png;base64,iVBORw0KGgoAAAANSUhEUgAAAMgAAADICAIAAAAiOjnJAAAABmJLR0QA/wD/AP+gvaeTAAAeAElEQVR4nO2deVxTV9rHfyEIyqYoIrgiigtWrQuiIqJYUdqojCO1WqNj+9b2rdN0mU/BOjNNOx1b0FZBrcv0ndFUaxVbqjDVKrUucUHFtYLFimKp7IsskS3J8/5xIE1REMi9iYHz/fhHuLl5zhG+uffcszxHQkTgcITGxtIV4LRNuFgcUeBicUSBi8URBS4WRxS4WBxR4GJxRIGLxREFLhZHFLhYHFHgYnFEgYvFEQUuFkcUuFgcUeBicUSBi8URBS4WRxS4W…	0.618172	2.64562	3.61188	0	4	354.08	0	-3.19	146.632	0	0	0	0	2	2	4	0	0	5	3	4	0.821536
	C1ccc(Nc2nc(Nc3ccccc3)nc3ccccc23)n[nH]1	9.12077	221	0.789286	<img data-content="rdkit/molecule" src="data:image/png;base64,iVBORw0KGgoAAAANSUhEUgAAAMgAAADICAIAAAAiOjnJAAAABmJLR0QA/wD/AP+gvaeTAAAgAElEQVR4nO2deVxU5f7HP8MgAwMubIqKmqjlgitKKmqouIZmEaYUpqV4XS6ZXq/165berFdk5sW1i3pTcilxSQHRQKXCDVFzQbAUAStxA1TWgWG+vz8ePEzIDAOcc2bU5/3ij5lnzjnPM87Hs3yf7/fzKIgIHI7YWJl7AJwnEy4sjiRwYXEkgQuLIwlcWBxJ4MLiSAIXFkcSuLA4ksCFxZEELiyOJHBhcSSBC4sjCVxYHEngwuJIAhcWRxK4sDiSwIXFkQQuL…	0.618172	2.64562	3.61188	0	4	316.144	0.0555556	-3.41	138.889	0	1	1	0	2	1	3	0	0	6	3	3	0.818496
	Nc1ncnc2c1C(Oc1ccccc1)Nn2-c1ccccc1	7.34053	1	0.125	<img data-content="rdkit/molecule" src="data:image/png;base64,iVBORw0KGgoAAAANSUhEUgAAAMgAAADICAIAAAAiOjnJAAAABmJLR0QA/wD/AP+gvaeTAAAgAElEQVR4nO2de1hU1frHvzPDZQCRm4AXQEQ0BBQVDQSlFORkD6Gi2EkjrQxP2sE8mWj+DDMvmNWDmRbmUdHTBTQvQJIRppJ3QTQhkYsIJiLCIHcYZtbvj0XbAQVmhr1nBtyfh8dn9pq91/uO8521117rXe8SEELAw8M2Qm07wNM74YXFwwm8sHg4gRcWDyfwwuLhBF5YPJzAC4uHE3hh8XACLyweTuCFxcMJvLB4OIEXFg8n8MLi4QReWDycwAuLhxN4YfFwA…	0.582066	3.45324	4.51177	0	4	305.128	0.0588235	-3.12	133.077	0	1	1	0	2	1	3	1	0	6	2	3	0.81825
	Cc1ccc(NC(=O)c2cc(Cl)cc(Cl)c2)cc1Nc1nc2ccccc2nc1	10.6714	1	0.0163934	<img data-content="rdkit/molecule" src="data:image/png;base64,iVBORw0KGgoAAAANSUhEUgAAAMgAAADICAIAAAAiOjnJAAAABmJLR0QA/wD/AP+gvaeTAAAcUElEQVR4nO2da1hTV9bHV7hfBEVFFEFE1KrgDSyK4KVWtD6iVkVq1cxofcQZbVPbanGqb1M7tqIdpxEHfdDaGitqwTrzODjWyygWFATBgo6KXL1yVQkgAUKy3g87nslwCZCcTULYv08h52TtHfizzz77rPXfAkQEBoNvzAzdAYZpwoTFoAITFoMKTFgMKjBhMajAhMWgAhMWgwpMWAwqMGExqMCExaACExaDCkxYDCowYTGowITFoAITFoMKTFgMKjBhMajAh…	0.520232	2.22979	3.98657	0	4	422.07	0.0454545	-3.15	177.264	0	0	0	1	3	1	4	0	0	4	2	4	0.818238
	CC(C)(C)c1cc(NC(=O)Nc2ccc(-c3cnnc4ccccc34)cc2)n(-c2cccc(F)n2)c1	7.27181	1	0.00694444	<img data-content="rdkit/molecule" src="data:image/png;base64,iVBORw0KGgoAAAANSUhEUgAAAMgAAADICAIAAAAiOjnJAAAABmJLR0QA/wD/AP+gvaeTAAAbdElEQVR4nO3deVhTV/oH8DeEsAgqKMsoylrFKhVcBx5btWiLWrVlnKqt4K6VVsWt0jpWHm21jFrEirU4btT+FKmKW7WKVtAZcAFccAGBGNBhCwQIipFA3t8fp81YRbhZjoB9P49/dDL33HvAr+fee7aIEBEIMTaT5q4AeTlRsAgXFCzCBQWLcEHBIlxQsAgXFCzCBQWLcEHBIlxQsAgXFCzCBQWLcEHBIlxQsAgXFCzCBQWLcEHBIlxQsAgXFCzCBQWLcEHBI…	0.856763	3.40763	2.30094	0	5	480.207	0.142857	-4.59	207.582	0	0	0	2	2	3	5	0	0	5	2	4	0.818
	Cc1ccc(C)n1-c1ccc(C(=O)NC(=O)/C(=O)c2c[nH]c3ccccc23)cc1	9.74803	1	0.012987	<img data-content="rdkit/molecule" src="data:image/png;base64,iVBORw0KGgoAAAANSUhEUgAAAMgAAADICAIAAAAiOjnJAAAABmJLR0QA/wD/AP+gvaeTAAAZLElEQVR4nO2deVhTV9rA35BA2EE2ccNtXJHWgiBK64JIccAiKDPWThRt1boUR6dT2mdkQkcf1/ZpplVHRqcKztNWBC1B6ueCluLC6pqK1AVZDLvKIoFAcr4/jt4yKOFmOWjb9/f4B8K97zmBX87+3ggIIYAgpsbseVcA+XWCYiFMQLEQJqBYCBNQLIQJKBbCBBQLYQKKhTABxUKYgGIhTECxECagWAgTUCyECSgWwgQUC2ECioUwAcVCmIBiIUxAsRAmoFgIE…	0.709527	2.56008	2.76332	0	4	385.143	0.0869565	-3.93	166.715	0	0	0	2	2	2	4	0	0	4	2	4	0.817833
	Clc1nc(Nc2ccccc2)c2cnc(C[C@H](C)c3ccccc3)cc2n1	19.1768	1	0.0140845	<img data-content="rdkit/molecule" src="data:image/png;base64,iVBORw0KGgoAAAANSUhEUgAAAMgAAADICAIAAAAiOjnJAAAABmJLR0QA/wD/AP+gvaeTAAAc1UlEQVR4nO2deVyTV9bHTwIEZXNDQC0uFBEdN6owRZEg4u64wgy1BWt9S/sZt9raYltHbDvD4IIipUW0akHRFq0obkAAZVOwiGIZq6OguA1uWNkhy3n/uPoYg0BInhtIvN+Pf4QnybkH/D3P3c49R4CIwGDwjbC9HWAYJkxYDCowYTGowITFoAITFoMKTFgMKjBhMajAhMWgAhMWgwpMWAwqMGExqMCExaACExaDCkxYDCowYTGowITFoAITFoMKTFgMKjBhM…	0.728888	4.28586	4.59311	0	4	374.13	0.136364	-2.98	162.834	0	0	0	0	2	2	4	1	0	4	1	5	0.815796
	C1cccc([C@@H](Cl)Cn2ccc3c(Nc4cccc(F)c4)nccc32)cc1	20.0333	1	0.00330033	<img data-content="rdkit/molecule" src="data:image/png;base64,iVBORw0KGgoAAAANSUhEUgAAAMgAAADICAIAAAAiOjnJAAAABmJLR0QA/wD/AP+gvaeTAAAX4UlEQVR4nO3de1ST9/0H8E8g3CkXFRDEC0rdEZzaoQxh2soEbcFOPKZVZ2Stl3Ve2OZa6c9Ws25uUj3OOG0nU6sgHgX1uIJd5wXUsTNdlVYRK1ZEESEGwj0BAsnz+f3x1TRFCLk8Xy/b5/VXcnzyyZf45sn39jxIEBEIEZvTk24A+e9EwSJcULAIFxQswgUFi3BBwSJcULAIFxQswgUFi3BBwSJcULAIFxQswgUFi3BBwSJcULAIFxQswgUFi3BBwSJcULAIF…	0.520232	2.22979	3.98657	0	4	379.125	0.136364	-2.85	162.037	1	0	1	0	1	2	3	1	0	3	1	5	0.815
	CC(C)(C)n1nc(-c2ccc3ccccc3c2)c2c(O)noc2C1	14.1985	1	0.00609756	<img data-content="rdkit/molecule" src="data:image/png;base64,iVBORw0KGgoAAAANSUhEUgAAAMgAAADICAIAAAAiOjnJAAAABmJLR0QA/wD/AP+gvaeTAAAeMElEQVR4nO2deVzU1frHP7MwrLIoFwV1BA1QAzRFcE0U9YqlN0xLKzVfGi4lWi7oJdMyDS31Jy5F2nI1U3G7LmkXXNByRcwAFbQEFXABRWBggFnO74+D01xUGGa+5zvoPe+Xf/g9M9/nOQMfzvnOOc/zHAkhBByO0Eit3QHOswkXFocJXFgcJnBhcZjAhcVhAhcWhwlcWBwmcGFxmMCFxWECFxaHCVxYHCZwYXGYwIXFYQIXFocJXFgcJnBhcZjAhcVhAhcWh…	0.799825	2.90303	3.24665	0	4	321.148	0.263158	-2.82	139.739	0	1	1	0	2	1	3	0	0	5	1	1	0.813659
	O=C(c1ccc(/C(F)c2n[nH]c3ccccc23)cc1)N1CCOCC1	10.1954	1	0.0833333	<img data-content="rdkit/molecule" src="data:image/png;base64,iVBORw0KGgoAAAANSUhEUgAAAMgAAADICAIAAAAiOjnJAAAABmJLR0QA/wD/AP+gvaeTAAAYoElEQVR4nO3de1hUZR4H8N8ZLoNcREQuoqiRF8Q0lTBZMpdEXUvzOnnByxKKluZmmZSXxQvlWI8Vbq0OlWaJ6wOWiatBs2jJGj4Koqt4ITUhKFBuOjBcZji//ePFaRZkmMt5Bd3f5695YM57XuA757znvSEgIhAiNVl7V4A8nChYhAsKFuGCgkW4oGARLihYhAsKFuGCgkW4oGARLihYhAsKFuGCgkW4oGARLihYhAsKFuGCgkW4oGARLihYhAsKFuGCgkW4o…	0.582066	3.45324	4.51177	0	4	339.138	0.263158	-2.73	143.952	0	1	1	1	2	1	3	1	0	3	1	3	0.813532
	COc1ccc(Cl)c(-c2nccc3cc(OC)cc(OC4CCN(C)CC4)c23)c1	7.34438	1	0.142857	<img data-content="rdkit/molecule" src="data:image/png;base64,iVBORw0KGgoAAAANSUhEUgAAAMgAAADICAIAAAAiOjnJAAAABmJLR0QA/wD/AP+gvaeTAAAeBElEQVR4nO2deVhTV/rHXyDsKLsgioJFFIpQRJGR4q5Vi+PS4nSm4jhtTevoxM74aPr4q412RifWWtHOtE3rI8W2Pm3a6hRp6TRjLYtLtRZRFDdQsWwi+x5M3t8fB69pCCGBuyThfP7iJjf3vMn9cs57z73n+9ohIlAobGMvdAAU24QKi8IJVFgUTqDConACFRaFE6iwKJxAhUXhBCosCidQYVE4gQqLwglUWBROoMKicAIVlu3z3XffPfvss1qtls9GqbBsm…	0.618172	2.64562	3.61188	0	4	412.155	0.347826	-2.5	175.707	0	1	1	0	2	1	3	0	0	5	0	5	0.807402
	Oc1ccc(CNc2nccc3c2cnn3C[C@H](Cl)c2ccc(Br)cc2)cc1	6.55007	1	0.00694444	<img data-content="rdkit/molecule" src="data:image/png;base64,iVBORw0KGgoAAAANSUhEUgAAAMgAAADICAIAAAAiOjnJAAAABmJLR0QA/wD/AP+gvaeTAAAUtElEQVR4nO3deVTUVf8H8M8wgmwCsqiAgx0B2R4hRHNDITX1dxqXnhwkbXz0kKiPj4NaKC45pKlUakPlQknE4gKmIuJRQ0UgDQlITXDBlUVFiV0QZrm/P65OJDAOM3NF5fM6ng4T33u/V3h/7/0unxk5hBBASNf0OnsA6PWEwUJMYLAQExgsxAQGCzGBwUJMYLAQExgsxAQGCzGBwUJMYLAQExgsxAQGCzGBwUJMYLAQExgsxAQGCzGBwUJMYLAQExgsxAQGC…	0.81267	2.80314	2.41513	0	4	456.035	0.142857	-2.57	175.664	0	0	0	0	2	2	4	1	0	5	2	6	0.806381
	C1ccc(Nc2nc(Nc3ccccc3)nc3ccccc32)c[nH]1	9.45046	1	0.00357143	<img data-content="rdkit/molecule" src="data:image/png;base64,iVBORw0KGgoAAAANSUhEUgAAAMgAAADICAIAAAAiOjnJAAAABmJLR0QA/wD/AP+gvaeTAAAgAElEQVR4nO2daVwUV9bGT9NAQ4MKiAqKGlGjgFsEiQooKmI0oImIURISk6COS4jRMZjJopPlHVwHRclgHAUjJhJRBCQKKiqKImBcWEwAAZMBVBaVRRqaPu+HS4oK0E0DVdUt3v+PD93VVXVv249Vdc8957kiRAQKhWt0NN0BSveECovCC1RYFF6gwqLwAhUWhReosCi8QIVF4QUqLAovUGFReIEKi8ILVFgUXqDCovACFRaFF6iwKLxAhUXhBSosCi9QYVF4g…	0.709527	2.56008	2.76332	0	4	315.148	0.0526316	-3.34	139.699	0	1	1	0	2	1	3	0	0	5	3	4	0.806333
	Nc1cccc(-c2nc(SC3CCCC3)nc3c2cnn3C[C@@H](Cl)c2ccccc2)c1	6.28956	1	0.0217391	<img data-content="rdkit/molecule" src="data:image/png;base64,iVBORw0KGgoAAAANSUhEUgAAAMgAAADICAIAAAAiOjnJAAAABmJLR0QA/wD/AP+gvaeTAAAb+klEQVR4nO2daVgUV7qAv242aSCyCIZxQVAjgiIEXEAFlHYdQpx42wXDRKKCMQkzyVUgJhkMidqjRtExURx0oo9Xk44YgyNEQQ3QoiCgrKICIvsqS7P0fu6PYyqIsnVXNU087+MPKep89XXzdtXpU+d8xUIIAYFAN+yhToDwx4SIRWAEIhaBEYhYBEYgYhEYgYhFYAQiFoERiFgERiBiERiBiEVgBCIWgRGIWARGIGIRGIGIRWAEIhaBEYhYBEYgYhEYgYhFY…	0.693247	2.49871	3.62972	0	5	449.144	0.291667	-2.57	190.589	1	0	1	0	2	2	4	1	0	6	1	6	0.805611
	C[S@@](=O)c1ccc(-c2nc(-c3ccnnc3)c(-c3ccc(F)cc3)[nH]2)cc1	5.98651	1	0.0025	<img data-content="rdkit/molecule" src="data:image/png;base64,iVBORw0KGgoAAAANSUhEUgAAAMgAAADICAIAAAAiOjnJAAAABmJLR0QA/wD/AP+gvaeTAAAcUUlEQVR4nO2deVyTV9bHzxMSwiaCggiIokjdN6gWS+uKzrTFttrGpcqIG1PbamunY2rdxtHWaB2larWonaq1o+LyFipWRap1X1hkURBUKpuCQFhCCNnO+8fFlCpgludisPf78Y8Yn+fcE/PLvee5zznn4RARGAy+ETxtBxjPJkxYDCowYTGowITFoAITFoMKTFgMKjBhMajAhMWgAhMWgwpMWAwqMGExqMCExaACExaDCkxYDCowYTGowITFoAITFoMKTFgMK…	0.709527	2.56008	2.76332	0	4	378.095	0.05	-3.19	157.344	0	0	0	0	2	2	4	1	0	4	1	4	0.805595
	C[S@@](=O)c1ccc(-c2nc(-c3ncncc3)c(-c3ccc(F)cc3)[nH]2)cc1	6.08409	1	0.00242718	<img data-content="rdkit/molecule" src="data:image/png;base64,iVBORw0KGgoAAAANSUhEUgAAAMgAAADICAIAAAAiOjnJAAAABmJLR0QA/wD/AP+gvaeTAAAcO0lEQVR4nO2de1zUVfrHn7kxDIgC4nIRRcBVBEVDLQQRd0XzgmS7jpqv0MxeaKtOVpvjKyvQssb0lci2205b6yXrp2S+XqBmQmqKqOUIKMhFkZvcBB3uDMzt+f1xdJa4CMx8D4Ke96s/vuD3+5yH5jPPOd9zzvMcHiICg8E1/MftAOPJhAmLQQUmLAYVmLAYVGDCYlCBCYtBBSYsBhWYsBhUYMJiUIEJi0EFJiwGFZiwGFRgwmJQgQmLQQUmLAYVmLAYVGDCY…	0.709527	2.56008	2.76332	0	4	378.095	0.05	-3.19	157.376	0	0	0	0	2	2	4	1	0	4	1	4	0.805595
	COc1ccc2c(O[C@@H]3C[C@H]3c3ccccc3)c(C#N)cnc2c1	5.30883	13	0.0310263	<img data-content="rdkit/molecule" src="data:image/png;base64,iVBORw0KGgoAAAANSUhEUgAAAMgAAADICAIAAAAiOjnJAAAABmJLR0QA/wD/AP+gvaeTAAAao0lEQVR4nO2daVQUx9rHnxmQRVEQUdwwqICIK4tyTbwKikuUJOYeiblRDOobNMQMruHmHiOuBI3xokaiN8lN0BNPJIlG0LiwJIoRRVk0hkUgqCxRNhFlcFjmeT8Utu0AwzDTNRv1O36Q7p6qp2f+XU91dde/RIgIDIbQiHUdAMM4YcJiUIEJi0EFJiwGFZiwGFRgwmJQgQmLQQUmLAYVmLAYVGDCYlCBCYtBBSYsBhWYsBhUYMJiUIEJi0EFJiwGFZiwGFRgw…	0.618172	2.64562	3.61188	0	4	316.121	0.2	-3.06	139.828	1	0	1	0	2	1	3	2	0	4	0	4	0.805536
	Cc1ccc(C)n1-c1ccc(C(=O)NCC(=O)C(=O)c2c[nH]c3ccccc23)cc1	6.17576	1	0.012987	<img data-content="rdkit/molecule" src="data:image/png;base64,iVBORw0KGgoAAAANSUhEUgAAAMgAAADICAIAAAAiOjnJAAAABmJLR0QA/wD/AP+gvaeTAAAYRklEQVR4nO3de1xU1doH8GfPcBu5eUEUL3gUMbyk9BKi4oUSTFPBQOuY6UdfFTU8o9bH0IMKpnkrbcy8UFiCelQCVPAjHsm0AD1xJBPBBAIDFOSiIFdhmHneP5bO4UUdZvbMEu08378o9157bfjN3uu29wiICIQYm6S9K0D+nChYhAsKFuGCgkW4oGARLihYhAsKFuGCgkW4oGARLihYhAsKFuGCgkW4oGARLihYhAsKFuGCgkW4oGARLihYhAsKFuGCgkW4o…	0.618172	2.64562	3.61188	0	4	399.158	0.125	-3.93	173.08	0	0	0	1	2	2	4	0	0	4	2	6	0.802397
	Cc1ccc(NC(=O)c2cc(Cl)cc(Cl)c2)cc1-c1nc2ccccc2n1-c1cc(O)n1	8.40563	2	0.0425532	<img data-content="rdkit/molecule" src="data:image/png;base64,iVBORw0KGgoAAAANSUhEUgAAAMgAAADICAIAAAAiOjnJAAAABmJLR0QA/wD/AP+gvaeTAAAaS0lEQVR4nO2de1hU1drA32FmHBAQHCIFb8jFCLmYWH6Ct4STniOFkZaaoIdwEAwPPmkjQeLJOnAME3vymkocC4ryxpHCC6Yi3hBTQTA5DBCgqDDDdYa5sb4/lk2EXIaZvRgY1+/hjxH2fueV+bHW2muvd20WQggoFKYxMXQCFOOEikUhAhWLQgQqFoUIVCwKEahYFCJQsShEoGJRiEDFohCBikUhAhWLQgQqFoUIVCwKEahYFCJQsShEoGJRiEDFohCBikUhA…	0.821471	2.7302	2.92436	0	5	462.065	0.0416667	-3.61	193.003	0	1	1	1	3	1	4	0	0	4	2	4	0.80089
	COc1ccc(-c2cnc(-c3ccccc3F)c3cncn23)cc1	6.39818	2	0.00502513	<img data-content="rdkit/molecule" src="data:image/png;base64,iVBORw0KGgoAAAANSUhEUgAAAMgAAADICAIAAAAiOjnJAAAABmJLR0QA/wD/AP+gvaeTAAAX60lEQVR4nO3deVRTVx4H8F8WwhoFLGpdEKgi1rZQwaVOK3W3ita6UFzA09FS6+no1HFjHJej1qqAo86oB2opolNFqlNxFFs3qCuKoriw2YJSWxBRQgiEJOQ3f1zIoAJmedcg8/uc/vEKeTc/8Mt7N+/ed58IEYEQoYmtXQBpnShYhAsKFuGCgkW4oGARLihYhAsKFuGCgkW4oGARLihYhAsKFuGCgkW4oGARLihYhAsKFuGCgkW4oGARLihYhAsKFuGCgkW4o…	0.836239	3.35732	2.01101	0	4	319.112	0.0526316	-3.21	137.747	0	0	0	0	2	2	4	0	0	4	0	3	0.800881
	Clc1nc(Nc2cccc(Cl)c2)c2cnn(C[C@@H](C)c3ccccc3)c2n1	21.3699	7	0.25	<img data-content="rdkit/molecule" src="data:image/png;base64,iVBORw0KGgoAAAANSUhEUgAAAMgAAADICAIAAAAiOjnJAAAABmJLR0QA/wD/AP+gvaeTAAAcBUlEQVR4nO2dZ1hU19bH1zTKOCBYUECxawR9LGBFHxRrbsyjoCixRb3qNSYaROy+QYOx5d6o0WuMNagkETRcMRglWAhERIMgVlSKAoKKtIFhhinr/bDJSJA2Z84eMO7fw4eZM+esvYb5n312WXttASICg8E3wsZ2gPH3hAmLQQUmLAYVmLAYVGDCYlCBCYtBBSYsBhWYsBhUYMJiUIEJi0EFJiwGFZiwGFRgwmJQgQmLQQUmLAYVmLAYVGDCYlCBCYtBBSYsB…	0.81267	2.80314	2.41513	0	4	397.086	0.15	-2.63	166.525	0	0	0	0	2	2	4	1	0	5	1	5	0.80081
	C[S@@](=O)c1ccc(-c2nc(-c3cccnc3)c(-c3ccc(F)cc3)[nH]2)cc1	5.81496	1	0.00242718	<img data-content="rdkit/molecule" src="data:image/png;base64,iVBORw0KGgoAAAANSUhEUgAAAMgAAADICAIAAAAiOjnJAAAABmJLR0QA/wD/AP+gvaeTAAAb7UlEQVR4nO2deVzU1frHnxlmGHZBWQREESR3CUjFKFf0d7tiqTc0F1JTuVmp135dJ69bXUsn4iahabj80rJUXH5BYiqSpqWpbLKLIimLgiwDDMPsz++Po/MjRZzle2Cw837xxzh8v895cD5zzvme8zzP4SEiMBhcw+9sBxhPJ0xYDCowYTGowITFoAITFoMKTFgMKjBhMajAhMWgAhMWgwpMWAwqMGExqMCExaACExaDCkxYDCowYTGowITFoAITFoMKTFgMK…	0.618172	2.64562	3.61188	0	4	377.1	0.047619	-3.12	158.156	0	0	0	0	2	2	4	1	0	3	1	4	0.800786
	C[C@@H](C)c1ccc(Sc2nc(Nc3cc(C)[nH]n3)c3ccccc3n2)cc1	20.5058	2	0.0227273	<img data-content="rdkit/molecule" src="data:image/png;base64,iVBORw0KGgoAAAANSUhEUgAAAMgAAADICAIAAAAiOjnJAAAABmJLR0QA/wD/AP+gvaeTAAAbtElEQVR4nO2deVQUV/bHv90s3QiixI09qLghJCoaokTFKIwL7iYhTIgaR5K4EJU4xIwjk1US83PQJI7GJSA6cZmIEZ1JNC64JEpAJZIgiigNzeKCbNINvdzfH2U6DCr0Us9G5n1OTk7Z3XXr1uF7Xr267977JEQEDkdspNZ2gNM24cLiMIELi8MELiwOE7iwOEzgwuIwgQuLwwQuLA4TuLA4TODC4jCBC4vDBC4sDhO4sDhM4MLiMIELi8MELiwOE7iwOEzgw…	0.789802	3.11909	1.77353	0	4	375.152	0.190476	-2.86	162.197	0	0	0	0	2	2	4	0	0	5	2	5	0.800611
	Oc1cccc(Nc2ccnc3c2cnn3C[C@H](Cl)c2ccccc2)c1	6.36012	2	0.0142857	<img data-content="rdkit/molecule" src="data:image/png;base64,iVBORw0KGgoAAAANSUhEUgAAAMgAAADICAIAAAAiOjnJAAAABmJLR0QA/wD/AP+gvaeTAAAYsklEQVR4nO3deVhTV/oH8DeBILtIlSUULW51rMsooFSq4khdcdxHUaOPtdrKOOnYOjJ9njrxN9UWtzbaPuNDRx1RcMEKY4Y+dSlWyrjUAkVUtMqgiKyCBSEEQsj7++PoFVESknuPjp338/SPVG7eHMw3N+eee85RhohAiNTkz7oB5JeJgkW4oGARLihYhAsKFuGCgkW4oGARLihYhAsKFuGCgkW4oGARLihYhAsKFuGCgkW4oGARLihYhAsKFuGCgkW4oGARL…	0.709527	2.56008	2.76332	0	4	364.109	0.1	-3.05	155.431	0	0	0	0	2	2	4	1	0	5	2	5	0.80056
	C[S@@](=O)c1ccc(-c2nc(-c3ccccc3)c(-c3ccc(F)cc3)[nH]2)cc1	6.23955	1	0.00242718	<img data-content="rdkit/molecule" src="data:image/png;base64,iVBORw0KGgoAAAANSUhEUgAAAMgAAADICAIAAAAiOjnJAAAABmJLR0QA/wD/AP+gvaeTAAAbS0lEQVR4nO2deVBUV9bAT280DSKrH4sispQiGDWgI4LbTNC4AJqJrYYKamIKTRk7JpmxUzEJ6DcajFYkTDKZnpqMIibfSDRVIMYoUUdxjS2gKKAim2xuzU43vZ3vj5v0dEBZut/FBu+v8keL7513Db++97777jmPh4jAYHAN/2k3gDE0YWIxqMDEYlCBicWgAhOLQQUmFoMKTCwGFZhYDCowsRhUYGIxqMDEYlCBicWgAhOLQQUmFoMKTCwGFZhYDCowsRhUY…	0.693247	2.49871	3.62972	0	4	376.105	0.0454545	-3.05	158.936	0	0	0	0	3	1	4	1	0	2	1	4	0.800488
	Cl(C)(C)c1cc(NC(=O)Nc2cccc(Nc3ncnc4ccccc34)c2)n(-c2cccc(C)n2)c1	21.3314	1	0.00404858	<img data-content="rdkit/molecule" src="data:image/png;base64,iVBORw0KGgoAAAANSUhEUgAAAMgAAADICAIAAAAiOjnJAAAABmJLR0QA/wD/AP+gvaeTAAAdYUlEQVR4nO2dd0BUx/qw37MNkK50NCroVRE7xIIViSHGK5pIjBokml+8VuRqoka9YhTFLkoMmqYYLEERxUiLXlQ0KKEoIMHQwZVlERTpsLvv98f4cY0Fth2WxXn+UpiZ8wLPOTtn5p0ZBhGBQlE3HE0HQOmcULEorEDForACFYvCClQsCitQsSisQMWisAIVi8IKVCwKK1CxKKxAxaKwAhWLwgpULAorULEorEDForACFYvCClQsCitQsSisQMWisAIVi8IKV…	0.523954	2.51923	5.93267	0	5	499.189	0.111111	-4.43	211.249	0	0	0	2	2	3	5	0	0	6	3	6	0.799615
	Oc1ccc(CNc2ccnc3c2cnn3C[C@@H](Cl)c2ccc(Cl)cc2)cc1	6.62584	1	0.0344828	<img data-content="rdkit/molecule" src="data:image/png;base64,iVBORw0KGgoAAAANSUhEUgAAAMgAAADICAIAAAAiOjnJAAAABmJLR0QA/wD/AP+gvaeTAAAUqUlEQVR4nO3deVhTV/oH8DckLCaIENAKLljBIqhFwXGjrVbtKK6opbVV+nuqNY8yNbWPdiIuBWtraZm2uA3iHmwVIqJGmGmdMj6CiqOCqKCIojg4iBZwYwtZ3t8fx6YIgiHJceP9PPwDuWfJvd+ce3LvSRAgIhBibTZPuwPkxUTBIlxQsAgXFCzCBQWLcEHBIlxQsAgXFCzCBQWLcEHBIlxQsAgXFCzCBQWLcEHBIlxQsAgXFCzCBQWLcEHBIlxQsAgXFCzCB…	0.693247	2.49871	3.62972	0	4	412.086	0.142857	-2.76	172.1	0	0	0	0	2	2	4	1	0	5	2	6	0.799163
	c1ccc(Nc2ncc(Oc3ccccc3)n3cncc23)cc1	5.47956	1	0.00704225	<img data-content="rdkit/molecule" src="data:image/png;base64,iVBORw0KGgoAAAANSUhEUgAAAMgAAADICAIAAAAiOjnJAAAABmJLR0QA/wD/AP+gvaeTAAAY9klEQVR4nO2de1yU1dbHf8N9uMUoVzVLSVLUwAsq3tCELDXRvJ6jaXpKshIVTTMvkGZllnIss9ST1fGOFw5oamp5PZ5UxNQ00TyQdBQVUBAQZpj1/rF1nHcUmHnm2XNx9vfDH8xm9tpr4Mezn72ftdZWEBEEArlxsrYDgkcTISwBF4SwBFwQwhJwQQhLwAUhLAEXhLAEXBDCEnBBCEvABSEsAReEsARcEMIScEEIS8AFISwBF4SwBFwQwhJwQQhLwAUhLAEXh…	0.773249	2.7604	2.52328	0	4	302.117	0	-3.34	132.766	0	0	0	0	2	2	4	0	0	5	1	4	0.799069
	C1ccccc(C)c1Oc1cc(C)c2nc(NC(=O)c3ccccc3)nnc2c1	20.9222	1	0.05	<img data-content="rdkit/molecule" src="data:image/png;base64,iVBORw0KGgoAAAANSUhEUgAAAMgAAADICAIAAAAiOjnJAAAABmJLR0QA/wD/AP+gvaeTAAAZ0UlEQVR4nO3dfVzNd/8H8Pc51UlEqrnLRh2tWxPaiCx3GeZubkKb46Ypza41cpGKq+uaCzGzrmmmxkXGska/uZm7M0NDplCTSnQjupGb5JDqnM7798fHznUW1bn5fq7M9X4+/IHO93M+X159z+fm/f0mQkQgRGjilu4AeTFRsAgXFCzCBQWLcEHBIlxQsAgXFCzCBQWLcEHBIlxQsAgXFCzCBQWLcEHBIlxQsAgXFCzCBQWLcEHBIlxQsAgXFCzCBQWLcEHBI…	0.693247	2.49871	3.62972	0	4	384.159	0.130435	-3.8	168.197	1	0	1	1	2	1	3	0	0	5	1	4	0.794857
	Nc1ccc(Nc2[nH]cc3ncnc(Nc4cccc(Cl)c4)c32)cc1	6.41207	1	0.0666667	<img data-content="rdkit/molecule" src="data:image/png;base64,iVBORw0KGgoAAAANSUhEUgAAAMgAAADICAIAAAAiOjnJAAAABmJLR0QA/wD/AP+gvaeTAAAbi0lEQVR4nO2deUCTR9rAnyRyI4ec4gEoWgQ82Xqh1gOsB123WkrXNp9bV7GHG+u626i1xtrKRq2adlcr21aJtS7SFmuo1+JWLVZbi6CcioocIiBHuO/k+f6Y9JUiIJB3EpD5/RXevJmZhF/emXcyzzMCRAQGg2+Exm4A48mEicWgAhOLQQUmFoMKTCwGFZhYDCowsRhUYGIxqMDEYlCBicWgAhOLQQUmFoMKTCwGFZhYDCowsRhUYGIxqMDEYlCBicWgAhOLQ…	0.810401	2.80246	2.41925	0	4	350.105	0	-3.25	148.619	0	0	0	0	2	2	4	0	0	5	4	4	0.794708
	Clc1cccc(Nc2ncnc3c2cnn3C[C@@H](C)c2ccccc2F)c1	17.8254	2	0.0102041	<img data-content="rdkit/molecule" src="data:image/png;base64,iVBORw0KGgoAAAANSUhEUgAAAMgAAADICAIAAAAiOjnJAAAABmJLR0QA/wD/AP+gvaeTAAAbeUlEQVR4nO2dd1xUV/bAzzQYhqEJFjQWUMCgRiPqRrGHX9xYYiy4WY1l1YC7UYyaiGtZsaOi0Wx2FbsxMQkx0bgxStDYFRXWQlFREVCkjZSBYRimnN8f18wSCzLz3tUEz/fjJx+cz3vnHcN37rvv3nPvkyAiEITYSJ93AkT9hMQiuEBiEVwgsQgukFgEF0gsggskFsEFEovgAolFcIHEIrhAYhFcILEILpBYBBdILIILJBbBBRKL4AKJRXCBxCK4QGIRXCCxC…	0.81267	2.80314	2.41513	0	4	381.116	0.15	-2.99	160.387	0	0	0	0	2	2	4	1	0	5	1	5	0.79369
	COc1ccc(-c2ccc(-c3ccccc3)c3nccn23)cc1	7.50837	1	0.00277778	<img data-content="rdkit/molecule" src="data:image/png;base64,iVBORw0KGgoAAAANSUhEUgAAAMgAAADICAIAAAAiOjnJAAAABmJLR0QA/wD/AP+gvaeTAAAXKklEQVR4nO3de1yUVf4H8O/AcBuuimDewFjF8pIIIi6ZYGmaGi90A101X/4sWTPNSxZbXkNzyRTznrZqGi6Gou2ieSF2UUQT8QLBBop4A0RBYJgLMMzM9/fHiWnCwJlnngPoft8v/xhpnjNH+sx8n+ec85yRICIQIjartu4AeTpRsAgXFCzCBQWLcEHBIlxQsAgXFCzCBQWLcEHBIlxQsAgXFCzCBQWLcEHBIlxQsAgXFCzCBQWLcEHBIlxQsAgXFCzCBQWLc…	0.856763	3.40763	2.30094	0	4	300.126	0.05	-3.07	134.362	0	0	0	0	2	2	4	0	0	3	0	3	0.793667
	COc1ccc(-c2cn([C@H]3CNC(C(=O)OC(C)(C)C)C3)c3ncoc(=O)c23)cc1	7.57474	1	0.0555556	<img data-content="rdkit/molecule" src="data:image/png;base64,iVBORw0KGgoAAAANSUhEUgAAAMgAAADICAIAAAAiOjnJAAAABmJLR0QA/wD/AP+gvaeTAAAbQUlEQVR4nO2de1yUVf7HPw/DRURAEFRURBQUKW+B5i1TI6lUSsxrUlrLuHkZrZ/rpW2btDJ0TVGrFc1adisTM5HILPIGSgoiLlioaG4giAIicZNhZr6/Pw5OrHGbmeeMIOf98o+A5/meQ/PmnPOc55zvkYgIAoHcWN3rCgjuT4RYAi4IsQRcEGIJuCDEEnBBiCXgghBLwAUhloALQiwBF4RYAi4IsQRcEGIJuCDEEnBBiCXgghBLwAUhloALQiwBF4RYAi4Is…	0.709527	2.56008	2.76332	0	4	411.179	0.409091	-3.13	173.357	0	1	1	0	1	2	3	2	0	8	1	4	0.791833
	Nc1ccc(Nc2[nH]cc3ncnc(Nc4cccc(Cl)c4)c23)cc1	6.35099	1	0.0909091	<img data-content="rdkit/molecule" src="data:image/png;base64,iVBORw0KGgoAAAANSUhEUgAAAMgAAADICAIAAAAiOjnJAAAABmJLR0QA/wD/AP+gvaeTAAAbi0lEQVR4nO2deUCTR9rAnyRyI4ec4gEoWgQ82Xqh1gOsB123WkrXNp9bV7GHG+u626i1xtrKRq2adlcr21aJtS7SFmuo1+JWLVZbi6CcioocIiBHuO/k+f6Y9JUiIJB3EpD5/RXevJmZhF/emXcyzzMCRAQGg2+Exm4A48mEicWgAhOLQQUmFoMKTCwGFZhYDCowsRhUYGIxqMDEYlCBicWgAhOLQQUmFoMKTCwGFZhYDCowsRhUYGIxqMDEYlCBicWgAhOLQ…	0.709527	2.56008	2.76332	0	4	350.105	0	-3.25	148.619	0	0	0	0	2	2	4	0	0	5	4	4	0.791774
	CC(C)(C)OC(=O)N1C[C@H](n2cc(-c3ccccc3)c3c(O)nccc3C2)[C@@H]1	16.8605	1	0.142857	<img data-content="rdkit/molecule" src="data:image/png;base64,iVBORw0KGgoAAAANSUhEUgAAAMgAAADICAIAAAAiOjnJAAAABmJLR0QA/wD/AP+gvaeTAAAa1ElEQVR4nO2deVyU9fbHzywwggwgiooYmago5r4RgwuKqDig6CXjKmY/jEqTzJtaNwu95Y0yTTPraqXiUrlcRTK1y6LIouKKa4hiKogIGjAiyyzn98cXnyYFHGaerwKe98s/5nl4nvOckQ/f5XzP9zwSRASCEBvpk3aAaJqQsAgukLAILpCwCC6QsAgukLAILpCwCC6QsAgukLAILpCwCC6QsAgukLAILpCwCC6QsAgukLAILpCwCC6QsAgukLAILpCwCC6Qs…	0.648843	2.52877	3.55639	0	4	378.182	0.318182	-3.02	164.61	0	2	2	1	1	1	2	1	0	5	1	2	0.791
	COc1ccc2c(NC[C@H]3C[C@H]3c3ccccc3)c(C#N)cnc2c1	5.82055	2	0.00477327	<img data-content="rdkit/molecule" src="data:image/png;base64,iVBORw0KGgoAAAANSUhEUgAAAMgAAADICAIAAAAiOjnJAAAABmJLR0QA/wD/AP+gvaeTAAAX3klEQVR4nO2deVQUV9bAb9PQzb64BhgVOYwCGkUFNMGVCWoioI5gwiTNuKKjCU5GRybOp+iYo0yOC5qYM4rjqGCMyhwRFBUFjMiAoBIFNRK3aHCj2Xd6ud8fz1RakAaaeqh4f39BUdz3KH79qurVva8kiAgEITZGL7oDRNeExCK4QGIRXCCxCC6QWAQXSCyCCyQWwQUSi+ACiUVwgcQiuEBiEVwgsQgukFgEF0gsggskFsEFEovgAolFcIHEIrhAYhFcILEIL…	0.709527	2.56008	2.76332	0	4	329.153	0.238095	-3.06	146.63	1	0	1	0	2	1	3	2	0	4	1	5	0.790969
	Cc1ccc(NC(=O)c2cccc(Cl)c2)cc1-c1nc2ccccc2n1C1ccc(N)ncn1	10.8068	1	0.00680272	<img data-content="rdkit/molecule" src="data:image/png;base64,iVBORw0KGgoAAAANSUhEUgAAAMgAAADICAIAAAAiOjnJAAAABmJLR0QA/wD/AP+gvaeTAAAdtElEQVR4nO2deVyU1frAn5lhhlVRBERWkVwQcAMlxa4bLrdwTVxSrFs5KAXmrZzSurQppJWoaeD1o6GJNaQo5pL6U0tzC1REUBJUZBEE2Zdhtuf3x9GJCzrM8h42z/fjH+Mw7/Oel/lyznnP+5xzeIgIDAbX8Nu6AIzOCROLQQUmFoMKTCwGFZhYDCowsRhUYGIxqMDEYlCBicWgAhOLQQUmFoMKTCwGFZhYDCowsRhUYGIxqMDEYlCBicWgAhOLQQUmFoMKT…	0.79842	2.83979	3.79033	0	5	468.147	0.0769231	-4.23	200.87	0	1	1	1	3	1	4	1	0	6	2	4	0.790188
	c1ccc(Oc2nc(N3CCOCC3)nc3[nH]cnc32)cc1	5.14852	1	0.0204082	<img data-content="rdkit/molecule" src="data:image/png;base64,iVBORw0KGgoAAAANSUhEUgAAAMgAAADICAIAAAAiOjnJAAAABmJLR0QA/wD/AP+gvaeTAAAgAElEQVR4nO2dd1xT1/vHPwmEJShBK6ggS0TBQQVbEWtFFPesq1Vb60BrWxzVUq1+tdoq7oWldY+Kqw7QalFRfyqICg4qG6GAgChDhsRAyPn9cdMQIiMJubkB7vuVV1/m4dzzPNiP5557zrnPwyGEgIVF3XCZDoClacIKi4UWWGGx0AIrLBZaYIXFQgussFhogRUWCy2wwmKhBVZYLLTACouFFlhhsdACKywWWmCFxUILrLBYaIEVFgstsMJioQVWWCy0wAqLh…	0.773249	2.7604	2.52328	0	4	297.123	0.266667	-2.67	126.479	0	1	1	0	1	2	3	0	0	6	1	3	0.790167
	Sc1ccc(CNc2ncnc3c2cnn3C[C@H](Cl)c2ccccc2)cc1	5.41073	1	0.0243902	<img data-content="rdkit/molecule" src="data:image/png;base64,iVBORw0KGgoAAAANSUhEUgAAAMgAAADICAIAAAAiOjnJAAAABmJLR0QA/wD/AP+gvaeTAAAVQ0lEQVR4nO3deVhTV94H8F8SAi4sEUF2tUJbBTpoAaXiFK1aO8j71NHBSiuM87Zi7YzhqZVRyyit01aopUan2mLncWT07VMDtUpdpqIdFReQBFlUtgIKYa3IYkUgJL/3j0MzDAIJSY7r7/P0jwL3nHuSfO895957ThQgIhBibsL73QDyaKJgES4oWIQLChbhgoJFuKBgES4oWIQLChbhgoJFuKBgES4oWIQLChbhgoJFuKBgES4oWIQLChbhgoJFuKBgES4oW…	0.773249	2.7604	2.52328	0	4	395.097	0.15	-2.57	167.377	0	0	0	0	2	2	4	1	0	6	2	6	0.788643
	C1ccccc(C)c1OC(=O)N(c1ccccc1)c1ccnc(Nc2ccc(N3CC(=O)CC3)cc2)n1	21.2119	1	0.0454545	<img data-content="rdkit/molecule" src="data:image/png;base64,iVBORw0KGgoAAAANSUhEUgAAAMgAAADICAIAAAAiOjnJAAAABmJLR0QA/wD/AP+gvaeTAAAad0lEQVR4nO2deVxTV/bAT0LYkS0sKgNiUVEYq/XnCtKxilQQwdqmjrao1RbXxq0Wa7VYXCbWMsVip8VSFXVEaNURdaCAfBRUcO0AakUQq4Ai+yIRgeT8/riYYahAtifBnu/HPzS5974b88197917zn08RASC0Db87u4A8WJCYhGcQGIRnEBiEZxAYhGcQGIRnEBiEZxAYhGcQGIRnEBiEZxAYhGcQGIRnEBiEZxAYhGcQGIRnEBiEZxAYhGcQGIRnEBiEZxAY…	0.710142	2.75961	3.43613	0	5	493.211	0.172414	-4.72	215.155	1	1	2	1	2	1	3	0	0	7	1	6	0.787926
	Clc1cccc(Nc2cncc3n[nH]c(Nc4cccc(Cl)c4)c23)c1	5.89706	2	0.00858369	<img data-content="rdkit/molecule" src="data:image/png;base64,iVBORw0KGgoAAAANSUhEUgAAAMgAAADICAIAAAAiOjnJAAAABmJLR0QA/wD/AP+gvaeTAAAcAElEQVR4nO2deVhTV9rAX0LAIFIjuABabF1QhFoVhFpwgxRxVNRaqlaxo7Y8bs3jjDP6DerEurS01TZ1q9TpVLR1iiiOodYFobgyRUFlE1CKtBpA9kWFbO/3x8FbZJGQ5IQQz++v5ObmvicPP+4999zzvscCEYHBMDS8zm4AwzxhYjGowMRiUIGJxaACE4tBBSYWgwpMLAYVmFgMKjCxGFRgYjGowMRiUIGJxaACE4tBBSYWgwpMLAYVmFgMKjCxGFRgYjGow…	0.709527	2.56008	2.76332	0	4	369.055	0	-2.76	153.55	0	0	0	0	2	2	4	0	0	4	3	4	0.787921
	C1cccc([C@@H](Cl)Cn2ncc3c(NC4ccccc(F)c4)nccc32)cc1	21.6495	1	0.00854701	<img data-content="rdkit/molecule" src="data:image/png;base64,iVBORw0KGgoAAAANSUhEUgAAAMgAAADICAIAAAAiOjnJAAAABmJLR0QA/wD/AP+gvaeTAAAYWklEQVR4nO3deVyU1f4H8O8sDIsgiAqIikFarrlgFtdEX7zwegPXcEq9KP7yiktEmcuUpdarsule01FbRE3kqml4EbH01W3kUmipKJgLisommxgXhmWGgQHm+/vj2FxCGGZ5DmZ936/+EJznPGfGz5znnPOc8yRCRCBEaOIHXQHy+0TBIlxQsAgXFCzCBQWLcEHBIlxQsAgXFCzCBQWLcEHBIlxQsAgXFCzCBQWLcEHBIlxQsAgXFCzCBQWLcEHBIlxQsAgXF…	0.51067	2.51765	5.88266	0	4	394.136	0.181818	-2.92	167.648	2	0	2	0	0	2	2	2	0	4	1	5	0.787333
	Oc1ccc(-c2[nH]cc3cncc(Nc4cccc(Cl)c4)c32)cc1	7.30511	1	0.0416667	<img data-content="rdkit/molecule" src="data:image/png;base64,iVBORw0KGgoAAAANSUhEUgAAAMgAAADICAIAAAAiOjnJAAAABmJLR0QA/wD/AP+gvaeTAAAgAElEQVR4nO2dd1xT1/vHP0kIGwEHIu4BCooLceEuWgetftsfVavYqnUrVqtF21rq6FftsNhWrR1fxVrb4qiiVitVtNYB4mCKA0FkiANIgEDIOL8/Dl4joIbk3twE7/vFyxc53HvOE/PJWfc8zyMihEBAgG3EfBsgUD8RhCXACYKwBDhBEJYAJwjCEuAEQVgCnCAIS4ATBGEJcIIlCysxEW+8gU6d4O+PJUtQWgoAixbh0KHH17z3HqKj+TLwRcZihZWdjcBAj…	0.618172	2.64562	3.61188	0	4	335.083	0	-2.98	143.303	0	0	0	0	2	2	4	0	0	3	3	3	0.78731
	CN(C)Clc1ccccc1-n1cc(-c2cccc(O)c2)c2c(N)nncc21	19.0382	1	0.0833333	<img data-content="rdkit/molecule" src="data:image/png;base64,iVBORw0KGgoAAAANSUhEUgAAAMgAAADICAIAAAAiOjnJAAAABmJLR0QA/wD/AP+gvaeTAAAffElEQVR4nO2deViUZffHvzOsoiwCIpuoKCpupLiCmqK5BJYbpSSWr4b9ojDTtzJLzLqK9E1xSZMypdel0OwVF0zANFQEwR01BFRWN1AYGdaZ8/vjxnFUQJiZh5mB+3PN5TU88zznPsh37u055zwiIgKHo2nE2naA0zzhwuIIAhcWRxC4sDiCwIXFEQQuLI4gcGFxBIELiyMIXFgcQeDC4ggCFxZHELiwOILAhcURBC4sjiBwYXEEgQuLIwhcWBxB4MLiCAIXF…	0.648843	2.52877	3.55639	0	4	381.136	0.1	-3.09	160.249	0	0	0	0	2	2	4	0	0	6	2	4	0.787223
	COc1ccc(-c2cnc(-c3ccccc3)c3nccn32)cc1	6.51503	1	0.00277778	<img data-content="rdkit/molecule" src="data:image/png;base64,iVBORw0KGgoAAAANSUhEUgAAAMgAAADICAIAAAAiOjnJAAAABmJLR0QA/wD/AP+gvaeTAAAXw0lEQVR4nO3deVyU1RoH8GdghmVYFRBNBeUqmmASi1sGWJqmxscNNDU/Zsr1djU1LXJXTC9umEuadtU0vJqK1sWdvJdEXAgVyAUEcQNcQGGYBRhm5rl/HJkQA2d5D2D3+X76A2neM0/2m/e87znnPSNCRCBEaBaNXQD5c6JgES4oWIQLChbhgoJFuKBgES4oWIQLChbhgoJFuKBgES4oWIQLChbhgoJFuKBgES4oWIQLChbhgoJFuKBgES4oWIQLChbhgoJFu…	0.789802	3.11909	1.77353	0	4	301.122	0.0526316	-3.14	133.582	0	0	0	0	2	2	4	0	0	4	0	3	0.787196
	Cc1ccc(NC(=O)c2ccncc2C(C)(C)C)cc1-c1nc2ccccc2n1-c1cc(N)no1	6.5275	1	0.0833333	<img data-content="rdkit/molecule" src="data:image/png;base64,iVBORw0KGgoAAAANSUhEUgAAAMgAAADICAIAAAAiOjnJAAAABmJLR0QA/wD/AP+gvaeTAAAfbElEQVR4nO2deVyU1ffHzyzMsIoIoqiIYPoNUDAR0XBLcEHRVCSXBPz5NTUxKs2ltMYsv18gUygySFyQL2myqEiYpriQouKWgDsgu6yDDOsAc35/XBoREWZ5HhC975d/4MzznOfOzOe5z73nnnMuBxGBQmEabmc3gPJqQoVFYQUqLAorUGFRWIEKi8IKVFgUVqDCorACFRaFFaiwKKxAhUVhBSosCitQYVFYgQqLwgpUWBRWoMKisAIVFoUVqLAorECFRWEFK…	0.648843	2.52877	3.55639	0	5	466.212	0.185185	-4.46	202.349	0	0	0	1	2	3	5	0	0	7	2	4	0.786061
	Fc1cccc(Nc2ncnc3n[nH]c(Nc4cccc(Cl)c4)c23)c1	5.34302	1	0.00505051	<img data-content="rdkit/molecule" src="data:image/png;base64,iVBORw0KGgoAAAANSUhEUgAAAMgAAADICAIAAAAiOjnJAAAABmJLR0QA/wD/AP+gvaeTAAAcbElEQVR4nO2daVhTV/rA34RFUERkEREVteKCilaURRjruD5igKqj4kK12tFa50mrVmhtbepWsbUjdeqoWBcUOyO1olFciO1fRVSQjIpsCgplEZBVWQMk7//DCTGVNSEnQDi/T8m9N+eckB/nnnvved/DQURgMDQNt70bwNBNmFgMKjCxGFRgYjGowMRiUIGJxaACE4tBBSYWgwpMLAYVmFgMKjCxGFRgYjGowMRiUIGJxaACE4tBBSYWgwpMLAYVmFgMKjCxG…	0.648843	2.52877	3.55639	0	4	354.08	0	-3.19	146.632	0	0	0	0	2	2	4	0	0	5	3	4	0.786036
	Cc1cc(Cn2cc(Cl)C(Oc3ccc4nc(=O)cc4c3)c2=O)ccc1F	15.736	1	0.5	<img data-content="rdkit/molecule" src="data:image/png;base64,iVBORw0KGgoAAAANSUhEUgAAAMgAAADICAIAAAAiOjnJAAAABmJLR0QA/wD/AP+gvaeTAAAcp0lEQVR4nO2de1jU1dbHvzPAADJyUUwHbyiZQhoi6quCHgxeK+TJS2KGYfn0inabLDNOF6OOVpCmZFlZamIhpXk8kIph5QVFqwFBDA1UhgRSMOQ6XOay3j+2zhlRhrn8fiq1P49PD8Jvr9+2+bIva6+1toSIwOEIjfRWd4Dz14QLiyMKXFgcUeDC4ogCFxZHFLiwOKLAhcURBS4sjihwYXFEgQuLIwpcWBxR4MLiiAIXFkcUuLA4osCFxREFLiyOKHBhcUSBC…	0.582066	3.45324	4.51177	0	4	384.068	0.15	-2.99	158.578	0	2	2	2	2	0	2	1	0	3	0	4	0.783313
	CC(C)(C)c1cc(NC(=O)Nc2ccc(Nc3ncnc4ccccc43)cc2)n(-c2cccc(O)n2)c1	5.84785	1	0.00694444	<img data-content="rdkit/molecule" src="data:image/png;base64,iVBORw0KGgoAAAANSUhEUgAAAMgAAADICAIAAAAiOjnJAAAABmJLR0QA/wD/AP+gvaeTAAAanElEQVR4nO2deVzU1drAn5lhUTaRxQAHcukmuFC4EIQLiFYKkaZ0EyWXXBJ4MdMgs0RvoelNQ9wSFC/ugimLuZBkXjTEJRMQkZsbsWgIyA7DMM/7x8GJSIZZODDZ8/30Rx/nnPN7xC9nfc5vBIgIBNHRCLs6AOLphMQiuEBiEVwgsQgukFgEF0gsggskFsEFEovgAolFcIHEIrhAYhFcILEILpBYBBdILIILJBbBBRKL4AKJRXCBxCK4QGIRXCCxCC6QWAQXS…	0.582066	3.45324	4.51177	0	5	493.223	0.142857	-4.92	213.792	0	0	0	2	2	3	5	0	0	7	4	5	0.781673
	Cc1ccn(-c2ccc(C(C)(F)F)cc2)c(=O)c1-c1ccc2cc(O)ncc2c1	7.33721	1	0.0285714	<img data-content="rdkit/molecule" src="data:image/png;base64,iVBORw0KGgoAAAANSUhEUgAAAMgAAADICAIAAAAiOjnJAAAABmJLR0QA/wD/AP+gvaeTAAAXaklEQVR4nO2deVhTV9rA34RVkV2gbmzuIlgV6l61M+pYUXEs6ucY6zLS6VhTp99Q9Bkd6tgqPtZO6miVB21F+rVTqFq0rVoVHRaXNlgVEFEBqRuRnbAGk/f742AmZTPLPWx5f3+FcPPek+SXe8/2niNCRCAIoRF3dAGI7gmJRXCBxCK4QGIRXCCxCC6QWAQXSCyCCyQWwQUSi+ACiUVwgcQiuEBiEVwgsQgukFgEF0gsggskFsEFEovgAolFcIHEIrhAYhFcI…	0.773249	2.7604	2.52328	0	4	392.134	0.130435	-3.54	165.258	0	0	0	0	2	2	4	0	0	4	1	3	0.7815
	COc1ccc(-c2cnc(-c3ccccc3)c3ncnn23)cc1	6.51304	1	0.00277778	<img data-content="rdkit/molecule" src="data:image/png;base64,iVBORw0KGgoAAAANSUhEUgAAAMgAAADICAIAAAAiOjnJAAAABmJLR0QA/wD/AP+gvaeTAAAXr0lEQVR4nO3deXyM1/4H8M9kz2QliaUIcgklKhWx1U2itBR1KUJRL1dJ1Y9aSu1blBv7LUrpVaVcam1vrFf1Uk2pi4qlEktsSSwJySQzk21mvr8/jkzTtIlZnpNE7/f96h8j5jnzlX7mOc9zzpkzKiICY0pzqOwC2B8TB4tJwcFiUnCwmBQcLCYFB4tJwcFiUnCwmBQcLCYFB4tJwcFiUnCwmBQcLCYFB4tJwcFiUnCwmBQcLCYFB4tJwcFiUnCwmBQcLCYFB…	0.836239	3.35732	2.01101	0	4	302.117	0.0555556	-3.21	132.77	0	0	0	0	2	2	4	0	0	5	0	3	0.781445
	ClCn1nc(N2C)C(C2)c2cnn(C[C@@H](C)c3ccccc3)c2nn1	18.7675	1	1	<img data-content="rdkit/molecule" src="data:image/png;base64,iVBORw0KGgoAAAANSUhEUgAAAMgAAADICAIAAAAiOjnJAAAABmJLR0QA/wD/AP+gvaeTAAAa1ElEQVR4nO2de1zUZfbHPzMMCEhcxJSLIGEpmmmlSUJew0RdJUt2XdPddWPVzX5smgauKa0pYVcoW8MWk/WauWJ4AzHvUnExNUW8ACFeuMlVGBhm5vz+eGAk5DLMfJ8Zquf96sWL+fKd85zJzzzn+32+55xHRkQQCKRGbm4HBL9OhLAEXBDCEnBBCEvABSEsAReEsARcEMIScEEIS8AFISwBF4SwBFwQwhJwQQhLwAUhLAEXhLAEXBDCEnBBCEvABSEsAReEs…	0.582066	3.45324	4.51177	0	4	357.147	0.411765	-2.41	151.109	0	2	2	0	1	1	2	2	0	7	0	4	0.779468
	Cc1cccc(C)c1-c1cc(C)c2cc(Nc3ccccc3)nnc2c1	6.70108	1	0.0120482	<img data-content="rdkit/molecule" src="data:image/png;base64,iVBORw0KGgoAAAANSUhEUgAAAMgAAADICAIAAAAiOjnJAAAABmJLR0QA/wD/AP+gvaeTAAAaYElEQVR4nO2daVhUV9LHqxtoNhegcSHiLmoYFWEcN0aiZlCJYvAxieKIiE5cxi1G0SQurVEjGjWKaB4HDULEJY6ioAb1kUTAFUWMgKARREVQu5GdBrr7vB+O3PSwNL3c04156/fwAS/31ink33W2OnUFhBBAEL4RmtoB5M8JCgthAgoLYQIKC2ECCgthAgoLYQIKC2ECCgthAgoLYQIKC2ECCgthAgoLYQIKC2ECCgthAgoLYQIKC2ECCgthAgoLYQIKC2ECC…	0.709527	2.56008	2.76332	0	4	339.174	0.130435	-3.2	153.28	0	0	0	0	3	1	4	0	0	3	1	3	0.77946
	C[C@@H](Cn1ncc2c(N3CCCCl3)ncnc21)c1ccccc1	11.4875	1	0.0833333	<img data-content="rdkit/molecule" src="data:image/png;base64,iVBORw0KGgoAAAANSUhEUgAAAMgAAADICAIAAAAiOjnJAAAABmJLR0QA/wD/AP+gvaeTAAAdrUlEQVR4nO2de1hU1drA35mB4SY3FRSSAVG8mxcSFSlvpAZ4Oz5eUqcoPzl10PHUY4CnbDr51UEtG6Iysy8lLS9ZR8AeM8giTAJFU5AUQWCI+00ugjCX9/tj4TgOAwzDXsOg6/fw+Mxlz1rvuH+z19prr/0uHiICg8E1/L4OgPFwwsRiUIGJxaACE4tBBSYWgwpMLAYVmFgMKjCxGFRgYjGowMRiUIGJxaACE4tBBSYWgwpMLAYVmFgMKjCxGFRgYjGowMRiU…	0.618172	2.64562	3.61188	0	4	329.141	0.352941	-2.14	138.731	0	1	1	0	1	2	3	1	0	5	0	4	0.778794
	c1ccc(-c2cccc(Oc3cncc4cc4c(cc34)OCCO4)c2)cc1	10.4824	1	0.0909091	<img data-content="rdkit/molecule" src="data:image/png;base64,iVBORw0KGgoAAAANSUhEUgAAAMgAAADICAIAAAAiOjnJAAAABmJLR0QA/wD/AP+gvaeTAAAblklEQVR4nO2deVzU1frHn1nYVxEFBFIRBQ3cqARxQ5HUyJslBnrxlsu0+JPypo11LcKyxkrFpXJe3bqOuTXGy8TtGksm4oqBBgjqqCwKyr4JMsvz++Pkt7lswsz3jKDn/dcAw/OcmfnMWZ7zPOcIEBEYDL4RPuwGMB5NmLAYVGDCYlCBCYtBBSYsBhWYsBhUYMJiUIEJi0EFJiwGFZiwGFRgwmJQgQmLQQUmLAYVmLAYVGDCYlCBCYtBBSYsBhWYsBhUYMJiU…	0.709527	2.56008	2.76332	0	5	355.121	0.0869565	-3.53	156.866	1	2	3	0	2	0	2	0	2	4	0	3	0.778786
	CC(C)(C)n1cc(-c2ccc3ccccc3c2)c2c(=O)ncc21	9.2421	5	0.0304878	<img data-content="rdkit/molecule" src="data:image/png;base64,iVBORw0KGgoAAAANSUhEUgAAAMgAAADICAIAAAAiOjnJAAAABmJLR0QA/wD/AP+gvaeTAAAeMUlEQVR4nO2deVxTxxbHTxIgICkgFZCAiihicamFB0rRWoQWK+izWNpaQa0LKiouraWt1fhqfY3aBWuta6s8l1pcECpPKwhUpH0qVkXEBUHEACaUVZYECPP+GL1Ng8EsdxLU+X74+Ekm956ZyI97555z5gwHIQQUCttwTT0AypMJFRaFCFRYFCJQYVGIQIVFIQIVFoUIVFgUIlBhUYhAhUUhAhUWhQhUWBQiUGFRiECFRSECFRaFCFRYFCJQYVGIQIVFIQIVF…	0.836239	3.35732	2.01101	0	4	302.142	0.2	-2.68	134.83	0	1	1	1	2	1	3	0	0	2	0	1	0.775614
	COc1cc(C2=C(c3cn(C(=O)NCc(F)cc4ccccc43)C)C2=O)cc(OC)c1OC	18.3776	1	0.2	<img data-content="rdkit/molecule" src="data:image/png;base64,iVBORw0KGgoAAAANSUhEUgAAAMgAAADICAIAAAAiOjnJAAAABmJLR0QA/wD/AP+gvaeTAAAfa0lEQVR4nO2deVyTV9bHT0JIICAQFkWlqKhowaWKiBW1orgjDrZIa6U6tYJWiTMdlb6tllqXieOrxc7YTqzWRquOtKMD6KtQrLWodcGNAiqCLIIKZV8DITnvH5dmKGAMyXMTbO/34x9Zzz2P+XGeu5x7Lg8RgcHgGr65HWD8NmHCYlCBCYtBBSYsBhWYsBhUYMJiUIEJi0EFJiwGFZiwGFRgwmJQgQmLQQUmLAYVmLAYVGDCYlCBCYtBBSYsBhWYsBhUYMJiU…	0.618172	2.64562	3.61188	0	4	450.159	0.2	-4.07	189.917	0	1	1	2	3	0	3	0	0	5	1	5	0.774782
	COc1ccc(Cl)c(-c2ncnc3cc(OC(N4C)CC4)cc(OC(C)C)c23)n1	13.0645	1	0.0714286	<img data-content="rdkit/molecule" src="data:image/png;base64,iVBORw0KGgoAAAANSUhEUgAAAMgAAADICAIAAAAiOjnJAAAABmJLR0QA/wD/AP+gvaeTAAAdPklEQVR4nO2deVyU1f7HPw/DqmxeNkERxI20VHDLaykvl1K0vGZghlO2OP5KpVvXJCvj6rXEV4t4s7y43OJaVmSpZF3X64LlBqilCIoKKC5AMgPKPvP9/XHwcUIYZpg5D6jn/RcMD+d7YD7znPN8z/l+jkREEAhsjV1rd0BwdyKEJeCCEJaAC0JYAi4IYQm4IIQl4IIQloALQlgCLghhCbgghCXgghCWgAtCWAIuCGEJuCCEJeCCEJaAC0JYAi4IYQm4IIQl4…	0.710142	2.75961	3.43613	0	4	414.146	0.380952	-2.64	174.147	0	1	1	0	1	2	3	1	0	7	0	6	0.773833
	c1ccc(-c2nc(N3CCOCC3)nc3[nH]cnc23)cc1	5.41001	2	0.0408163	<img data-content="rdkit/molecule" src="data:image/png;base64,iVBORw0KGgoAAAANSUhEUgAAAMgAAADICAIAAAAiOjnJAAAABmJLR0QA/wD/AP+gvaeTAAAagElEQVR4nO2de1RTV9rGn3AHAfFKEbl4BdF6AWtH/RQdwUurooNYuyrW5cxEOyq0nSqdOi06rS22Y1fGZWuzHHSw1qmoKHRWL4K1RVu84MIqeMGigHJRVEDkGpL3+2PHmAYSAjknF9y/vzgnO3u/Jo/n3Wdnn+eVEBE4HKGxs3QAnO4JFxZHFLiwOKLAhcURBS4sjihwYXFEgQuLIwpcWBxR4MLiiAIXFkcUuLA4osCFxREFLiyOKHBhcUSBC4sjClxYHFHgw…	0.773249	2.7604	2.52328	0	4	281.128	0.266667	-2.47	121.366	0	1	1	0	1	2	3	0	0	5	1	2	0.77381
	CC(C)(C)c1cc(NC(=O)Nc2ccc(-c3cnnc4ccccc34)cc2)n(-c2cccc(F)n2)n1	7.60805	1	0.00694444	<img data-content="rdkit/molecule" src="data:image/png;base64,iVBORw0KGgoAAAANSUhEUgAAAMgAAADICAIAAAAiOjnJAAAABmJLR0QA/wD/AP+gvaeTAAAbkElEQVR4nO3deVyU1f4H8O8wDIuggoIkqGypqSSIy4WXhYqWaC6RN7UEd0lKxS0prulLS+MiISZmeN3IrgupuJuiCXpDZXPBFAXGAb1sA8OmODLDfH9/HJufKcJsR8D7fb/8o6bnPM+BPp7nec42AkQEQgzNqLkrQF5NFCzCBQWLcEHBIlxQsAgXFCzCBQWLcEHBIlxQsAgXFCzCBQWLcEHBIlxQsAgXFCzCBQWLcEHBIlxQsAgXFCzCBQWLcEHBIlxQsAgXF…	0.52412	2.48903	6.01767	0	5	481.203	0.148148	-4.66	206.77	0	0	0	2	2	3	5	0	0	6	2	4	0.773008
	Clc1ccc([C@@H](Cl)Cn2ccc3cn(Cc4ccncc4)ncnc32)cc1	13.0469	1	0.00645161	<img data-content="rdkit/molecule" src="data:image/png;base64,iVBORw0KGgoAAAANSUhEUgAAAMgAAADICAIAAAAiOjnJAAAABmJLR0QA/wD/AP+gvaeTAAAYS0lEQVR4nO3deXyNV/4H8O9zk5t9JQtZqCBqjYwyIhpLYynBVEWnSGOair6quWhHdRjSYRC1NKXFRXAbYiQjWmlDJjUVxpqtLonaEkmESoKsN8tdvr8/jt4qWe99jpTf9/1XPPd5zj03Pvc85znPOU8ERARCxCZp7wqQ5xMFi3BBwSJcULAIFxQswgUFi3BBwSJcULAIFxQswgUFi3BBwSJcULAIFxQswgUFi3BBwSJcULAIFxQswgUFi3BBwSJcULAIFxQsw…	0.52412	2.48903	6.01767	0	4	397.086	0.15	-2.63	166.441	0	1	1	0	1	2	3	1	0	5	0	5	0.772945
	COc1ccc2c(N[C@@H]3C[C@H]3c3ccccc3)c(C#N)ccc2c1	6.08597	5	0.0119332	<img data-content="rdkit/molecule" src="data:image/png;base64,iVBORw0KGgoAAAANSUhEUgAAAMgAAADICAIAAAAiOjnJAAAABmJLR0QA/wD/AP+gvaeTAAAZx0lEQVR4nO2de1hTR/rH34Q7oiKo4A3xAkuRggLq0rIqGmm1cdfuI2ofxaL7k7ZUw2qtdPexRhe11K4sxVVxa7elu+3T6m5dsd7KpSq0aCyXUg1y8wpUARFRAiGQ+f0xeDwmJORy5iSE+Tz8AWdOZt6Qb+adM+fMdwQIIaBQuEZo6QAotgkVFoUIVFgUIlBhUYhAhUUhAhUWhQhUWBQiUGFRiECFRSECFRaFCFRYFCJQYVGIQIVFIQIVFoUIVFgUIlBhUYhAh…	0.693247	2.49871	3.62972	0	4	314.142	0.190476	-2.99	141.045	1	0	1	0	3	0	3	2	0	3	1	4	0.772905
	CC(C)(C)c1cc(NC(=O)Nc2cccc(Nc3ncnc4ccccc34)c2)n(-c2cccc(C)n2)c1	19.6259	27	0.109312	<img data-content="rdkit/molecule" src="data:image/png;base64,iVBORw0KGgoAAAANSUhEUgAAAMgAAADICAIAAAAiOjnJAAAABmJLR0QA/wD/AP+gvaeTAAAcxElEQVR4nO2dd1hUx/rH392lCQrKAoqgUuxcKdargiD2iOUqtkTsosGIiqj5WWLDEr0o1xJFjFGvXr3GFkWjMVdpig1hKQoBgoBIR5ouZXff3x9DNkRxOVsOy+J8Hh6fwzIz593j95wz8877znAQESgUVcNVtwGUlgkVFoUVqLAorECFRWEFKiwKK1BhUViBCovCClRYFFagwqKwAhUWhRWosCisQIVFYQUqLAorUGFRWIEKi8IKVFgUVqDCorACFRaFFaiwK…	0.511693	2.49579	5.66915	0	5	491.243	0.172414	-4.72	215.363	0	0	0	2	2	3	5	0	0	6	3	5	0.771803
	C[S@@](=O)c1ccc(Sc2nc(-c3ccncc3)c(-c3ccc(F)cc3)[nH]2)cc1	5.8319	1	0.00242718	<img data-content="rdkit/molecule" src="data:image/png;base64,iVBORw0KGgoAAAANSUhEUgAAAMgAAADICAIAAAAiOjnJAAAABmJLR0QA/wD/AP+gvaeTAAAd3UlEQVR4nO2de1RU1f7Av8M8YXijImKCgiJPHyCsUMMH2Q3RtASfLCMTshSzUq6ZmmQu1JuPaJnm71poPkKv11epaVcBFc3RBAZEUAYEERyeAwMzzOP7+2MrESoOcI5D4/4s1iwe53zPHviwz9777P3dHEQECoVpzIxdAIppQsWisAIVi8IKVCwKK1CxKKxAxaKwAhWLwgpULAorULEorEDForACFYvCClQsCitQsSisQMWisAIVi8IKVCwKK1CxKKxAxaKwA…	0.773249	2.7604	2.52328	0	4	409.072	0.047619	-2.77	168.279	0	0	0	0	2	2	4	1	0	4	1	5	0.771667
	CC(C)c1nc(Nc2cccc(C)c2)c2cnn(C[C@@H](C)c3ccccc3)c2n1	14.0662	1	0.5	<img data-content="rdkit/molecule" src="data:image/png;base64,iVBORw0KGgoAAAANSUhEUgAAAMgAAADICAIAAAAiOjnJAAAABmJLR0QA/wD/AP+gvaeTAAAdIUlEQVR4nO2deVyTV9bHT8KegKAsai1iERVBoSMVOlC1VnCpy7SDOGrV4viBumHB4S2uRVuLC7aF2qmKRXEpVKGuVangBiLjoCKioFYWW0YFlECAJJKQ8/5xNUbUEMJzE0rv9y998jznHs0v97nLuefwEBEYDK7hG9oBRueECYtBBSYsBhWYsBhUYMJiUIEJi0EFJiwGFZiwGFRgwmJQgQmLQQUmLAYVmLAYVGDCYlCBCYtBBSYsBhWYsBhUYMJiUIEJi0EFJ…	0.582066	3.45324	4.51177	0	4	385.227	0.291667	-3.21	171.378	0	0	0	0	2	2	4	1	0	5	1	6	0.771524
	Fc1ccc(CNc2ccnc3c2cnn3C[C@@H](Cl)c2ccc(Cl)cc2)cc1	6.67462	1	0.0357143	<img data-content="rdkit/molecule" src="data:image/png;base64,iVBORw0KGgoAAAANSUhEUgAAAMgAAADICAIAAAAiOjnJAAAABmJLR0QA/wD/AP+gvaeTAAAUvklEQVR4nO3deVhU1f8H8M8wzKCgLIGiAkZAouQGbhTkvqRCizZpEV9L/aIpjaY9oV8qzDSn7yM5LgnT44YSiYqYCwqJqJj6Y0tUsEiQYlEUkN1khvn8/jjfRgKB2Y6WfF6Pjw+M95x77sx7zj1zz5mrABGBEGMzedwNIE8mChbhgoJFuKBgES4oWIQLChbhgoJFuKBgES4oWIQLChbhgoJFuKBgES4oWIQLChbhgoJFuKBgES4oWIQLChbhgoJFuKBgES4oW…	0.773249	2.7604	2.52328	0	4	414.081	0.142857	-2.63	171.471	0	0	0	0	2	2	4	1	0	4	1	6	0.770667
	ClCn1nc(Nc2cccc(Cl)c2)c2c1n(C[C@H](C)c1ccccc1)c2=O	20.2682	1	0.111111	<img data-content="rdkit/molecule" src="data:image/png;base64,iVBORw0KGgoAAAANSUhEUgAAAMgAAADICAIAAAAiOjnJAAAABmJLR0QA/wD/AP+gvaeTAAAdnElEQVR4nO2deVxTV9qA35sFAgZFVnGpLEILuIxi3bCfG+6MVSoOLnTTxtaxWEWL1SodZfwy/azCtCPi0ilU25r+iogbmupYrDJSLNaKuICKgghKkC2EhOT9/jiY4kaSm3tB8Dw//4g3955zkjycc+5Z3ssgIlAoXCNo6wJQOiZULAovULEovEDFovACFYvCC1QsCi9QsSi8QMWi8AIVi8ILVCwKL1CxKLxAxaLwAhWLwgtULAovULEovEDFovACFYvCC1QsC…	0.773249	2.7604	2.52328	0	4	400.086	0.2	-2.5	167.049	0	1	1	1	2	1	3	1	0	4	1	6	0.768152
	Fc1ccccc1CNc1cnnc2c1cnn2C[C@H](Cl)c1ccccc1	5.99484	1	0.0434783	<img data-content="rdkit/molecule" src="data:image/png;base64,iVBORw0KGgoAAAANSUhEUgAAAMgAAADICAIAAAAiOjnJAAAABmJLR0QA/wD/AP+gvaeTAAAXQklEQVR4nO2daVgUV9aAT3WDYRMBwYggi4aooCya+Mkibo2SUcYlwZngNlGDCQ46E1ESMy6jk9hkGU10QlrNRJw8RtslGXEHRcGMgiIaDVE0IiAgIIuyNTT0+X5c7RAU6KWuG+d9/IFF1elTzdu3bt17T7WAiEAQYiN53AkQzyYkFsEFEovgAolFcIHEIrhAYhFcILEILpBYBBdILIILJBbBBRKL4AKJRXCBxCK4QGIRXCCxCC6QWAQXSCyCCyQWwQUSi+ACi…	0.773249	2.7604	2.52328	0	4	381.116	0.15	-2.99	160.356	0	0	0	0	2	2	4	1	0	5	1	6	0.767619
	COc1cccc(-c2c(O[C@H]3CCN(C(N)=O)CC3)c3ncnc(O)c32)c1	17.0549	1	0.0172414	<img data-content="rdkit/molecule" src="data:image/png;base64,iVBORw0KGgoAAAANSUhEUgAAAMgAAADICAIAAAAiOjnJAAAABmJLR0QA/wD/AP+gvaeTAAAcS0lEQVR4nO2de1RTV/bHv4EQwvvlG1+golWxloitUG2BVFvrmlErilSqtQ6ta34+qDJQtCIqqzjiAE47DrUWtVZaWtsOOm15CFStoiI+UVHEykMtUUHehCTn98eBNCMPSXIvmHA+y+VKbu7Zd5N8c87OufvsIyCEgMHgGpOedoBhnDBhMXiBCYvBC0xYDF5gwmLwAhMWgxeYsBi8wITF4AUmLAYvMGExeIEJi8ELTFgMXmDCYvACExaDF5iwGLzAhMXgBSYsB…	0.528532	2.86105	5.35392	0	4	368.148	0.315789	-3.29	155.794	1	1	2	2	1	1	2	0	0	6	2	4	0.767083
